# Supplementary material for: Dysfunction of a SET3-like complex underlies a family of related neurological disorders
Source: Nat Commun. 2026 May 16;17:6729. doi: 10.1038/s41467-026-73227-5 (PMC13385800; doi:10.1038/s41467-026-73227-5)
Supplement: Supplementary file 6 — Source Data [file 41467_2026_73227_MOESM6_ESM.zip › Source data/Source data.xlsx]

## Sheet: Fig 1a
Database	Gene	Transcript consequence	Mutation type	Protein consequence	pathogenicity	contribution	inheritance	genotype	phenotype/Condition
ClinVar	TBLR1	NM_024665.7(TBL1XR1):c.1496G>A (p.Gly499Glu)	missense_variant	(G412E +1 more)	Likely pathogenic	-	-	-	Intellectual disability
ClinVar	TBLR1	NM_024665.7(TBL1XR1):c.1453G>A (p.Gly485Arg)	missense_variant	(G398R +1 more)	Likely pathogenic	-	-	-	Intellectual disability, autosomal dominant 41
ClinVar	TBLR1	NM_024665.7(TBL1XR1):c.1387G>A (p.Asp463Asn)	missense_variant	(D463N +1 more)	Likely pathogenic	-	-	-	Pierpont syndrome
ClinVar	TBLR1	NM_024665.7(TBL1XR1):c.1385T>C (p.Phe462Ser)	missense_variant	(F462S +1 more)	Likely pathogenic	-	-	-	Pierpont syndrome
ClinVar	TBLR1	NM_024665.7(TBL1XR1):c.1379G>T (p.Gly460Val)	missense_variant	(G373V +1 more)	Likely pathogenic	-	-	-	Intellectual disability, autosomal dominant 41
ClinVar	TBLR1	NM_024665.7(TBL1XR1):c.1378G>A (p.Gly460Ser)	missense_variant	(G373S +1 more)	Likely pathogenic	-	-	-	Intellectual disability, autosomal dominant 41
ClinVar	TBLR1	NM_024665.7(TBL1XR1):c.1341T>G (p.Ser447Arg)	missense_variant	(S447R +1 more)	Likely pathogenic	-	-	-	Inborn genetic diseases
ClinVar	TBLR1	NM_024665.7(TBL1XR1):c.1340G>A (p.Ser447Asn)	missense_variant	(S360N +1 more)	Pathogenic	-	-	-	Pierpont syndrome
ClinVar	TBLR1	NM_024665.7(TBL1XR1):c.1337A>G (p.Tyr446Cys)	missense_variant	(Y446C +1 more)	Pathogenic	-	-	-	not provided
ClinVar	TBLR1	NM_024665.7(TBL1XR1):c.1336T>A (p.Tyr446Asn)	missense_variant	(Y359N +1 more)	Likely pathogenic	-	-	-	not provided
ClinVar	TBLR1	NM_024665.7(TBL1XR1):c.1336T>C (p.Tyr446His)	missense_variant	(Y446H +1 more)	Likely pathogenic	-	-	-	Intellectual disability, autosomal dominant 41
ClinVar	TBLR1	NM_024665.7(TBL1XR1):c.1336T>G (p.Tyr446Asp)	missense_variant	(Y446D +1 more)	Pathogenic	-	-	-	not provided
ClinVar	TBLR1	NM_024665.7(TBL1XR1):c.1333G>C (p.Val445Leu)	missense_variant	(V358L +1 more)	Pathogenic	-	-	-	not provided
ClinVar	TBLR1	NM_024665.7(TBL1XR1):c.1331C>T (p.Pro444Leu)	missense_variant	(P357L +1 more)	Pathogenic	-	-	-	Intellectual disability, autosomal dominant 41
ClinVar	TBLR1	NM_024665.7(TBL1XR1):c.1195T>A (p.Trp399Arg)	missense_variant	(W312R +1 more)	Pathogenic	-	-	-	Pierpont syndrome
ClinVar	TBLR1	NM_024665.7(TBL1XR1):c.1184A>G (p.Tyr395Cys)	missense_variant	(Y308C +1 more)	Pathogenic/Likely pathogenic	-	-	-	Pierpont syndrome
ClinVar	TBLR1	NM_024665.7(TBL1XR1):c.1182T>G (p.Ile394Met)	missense_variant	(I307M +1 more)	Pathogenic	-	-	-	Pierpont syndrome
ClinVar	TBLR1	NM_024665.7(TBL1XR1):c.1109A>G (p.Asp370Gly)	missense_variant	(D370G +1 more)	Likely pathogenic	-	-	-	not provided
ClinVar	TBLR1	NM_024665.7(TBL1XR1):c.1108G>C (p.Asp370His)	missense_variant	(D283H +1 more)	Pathogenic	-	-	-	not provided
ClinVar	TBLR1	NM_024665.7(TBL1XR1):c.1108G>A (p.Asp370Asn)	missense_variant	(D370N +1 more)	Pathogenic/Likely pathogenic	-	-	-	Intellectual disability
ClinVar	TBLR1	NM_024665.7(TBL1XR1):c.1106A>G (p.Asp369Gly)	missense_variant	(D282G +1 more)	Likely pathogenic	-	-	-	TBL1XR1-related neurodevelopmental disorder
ClinVar	TBLR1	NM_024665.7(TBL1XR1):c.1103C>T (p.Ser368Phe)	missense_variant	(S281F +1 more)	Likely pathogenic	-	-	-	not provided
ClinVar	TBLR1	NM_024665.7(TBL1XR1):c.1100G>T (p.Cys367Phe)	missense_variant	(C280F +1 more)	Likely pathogenic	-	-	-	Pierpont syndrome
ClinVar	TBLR1	NM_024665.7(TBL1XR1):c.1091T>G (p.Leu364Trp)	missense_variant	(L277W +1 more)	Likely pathogenic	-	-	-	TBL1XR1-related neurodevelopmental disorder
ClinVar	TBLR1	NM_024665.7(TBL1XR1):c.1043A>G (p.His348Arg)	missense_variant	(H261R +1 more)	Likely pathogenic	-	-	-	Intellectual disability, autosomal dominant 41
ClinVar	TBLR1	NM_024665.7(TBL1XR1):c.991A>T (p.Ile331Phe)	missense_variant	(I331F +1 more)	Likely pathogenic	-	-	-	Inborn genetic diseases
ClinVar	TBLR1	NM_024665.7(TBL1XR1):c.987G>A (p.Met329Ile)	missense_variant	(M329I +1 more)	Pathogenic	-	-	-	not provided
ClinVar	TBLR1	NM_024665.7(TBL1XR1):c.985A>G (p.Met329Val)	missense_variant	(M242V +1 more)	Pathogenic	-	-	-	not provided
ClinVar	TBLR1	NM_024665.7(TBL1XR1):c.977G>T (p.Ser326Ile)	missense_variant	(S326I +1 more)	Likely pathogenic	-	-	-	Intellectual disability, autosomal dominant 41
ClinVar	TBLR1	NM_024665.7(TBL1XR1):c.937G>A (p.Asp313Asn)	missense_variant	(D226N +1 more)	Likely pathogenic	-	-	-	Pierpont syndrome
ClinVar	TBLR1	NM_024665.7(TBL1XR1):c.926C>T (p.Ala309Val)	missense_variant	(A309V +1 more)	Likely pathogenic	-	-	-	not provided
ClinVar	TBLR1	NM_024665.7(TBL1XR1):c.922T>C (p.Ser308Pro)	missense_variant	(S308P +1 more)	Likely pathogenic	-	-	-	Intellectual disability, autosomal dominant 41
ClinVar	TBLR1	NM_024665.7(TBL1XR1):c.857T>G (p.Val286Gly)	missense_variant	(V286G +1 more)	Pathogenic	-	-	-	not provided
ClinVar	TBLR1	NM_024665.7(TBL1XR1):c.853G>A (p.Gly285Arg)	missense_variant	(G198R +1 more)	Likely pathogenic	-	-	-	Pierpont syndrome
ClinVar	TBLR1	NM_024665.7(TBL1XR1):c.847A>C (p.Ser283Arg)	missense_variant	(S196R +1 more)	Likely pathogenic	-	-	-	not provided
ClinVar	TBLR1	NM_024665.7(TBL1XR1):c.845T>C (p.Leu282Pro)	missense_variant	(L195P)	Likely pathogenic	-	-	-	TBL1XR1-related neurodevelopmental disorder
ClinVar	TBLR1	NM_024665.7(TBL1XR1):c.809T>G (p.Phe270Cys)	missense_variant	(F183C +1 more)	Likely pathogenic	-	-	-	Intellectual disability, autosomal dominant 41
ClinVar	TBLR1	NM_024665.7(TBL1XR1):c.803C>T (p.Pro268Leu)	missense_variant	(P181L +1 more)	Likely pathogenic	-	-	-	Neurodevelopmental disorder
ClinVar	TBLR1	NM_024665.7(TBL1XR1):c.800G>T (p.Gly267Val)	missense_variant	(G180V +1 more)	Likely pathogenic	-	-	-	not provided
ClinVar	TBLR1	NM_024665.7(TBL1XR1):c.799G>T (p.Gly267Cys)	missense_variant	(G180C +1 more)	Pathogenic	-	-	-	Intellectual disability, autosomal dominant 41
ClinVar	TBLR1	NM_024665.7(TBL1XR1):c.793C>A (p.His265Asn)	missense_variant	(H178N +1 more)	Likely pathogenic	-	-	-	Inborn genetic diseases
ClinVar	TBLR1	NM_024665.7(TBL1XR1):c.754T>C (p.Trp252Arg)	missense_variant	(W252R +1 more)	Likely pathogenic	-	-	-	not provided
ClinVar	TBLR1	NM_024665.7(TBL1XR1):c.737A>G (p.Asp246Gly)	missense_variant	(D159G +1 more)	Likely pathogenic	-	-	-	TBL1XR1-related disorder
ClinVar	TBLR1	NM_024665.7(TBL1XR1):c.734A>G (p.Tyr245Cys)	missense_variant	(Y245C +1 more)	Pathogenic/Likely pathogenic	-	-	-	Pierpont syndrome
ClinVar	TBLR1	NM_024665.7(TBL1XR1):c.728G>A (p.Gly243Asp)	missense_variant	(G156D +1 more)	Likely pathogenic	-	-	-	Intellectual disability, autosomal dominant 41
ClinVar	TBLR1	NM_024665.7(TBL1XR1):c.724A>C (p.Thr242Pro)	missense_variant	(T155P +1 more)	Pathogenic	-	-	-	not provided
ClinVar	TBLR1	NM_024665.7(TBL1XR1):c.710G>A (p.Gly237Asp)	missense_variant	(G237D +1 more)	Likely pathogenic	-	-	-	Pierpont syndrome
ClinVar	TBLR1	NM_024665.7(TBL1XR1):c.697T>A (p.Trp233Arg)	missense_variant	(W146R +1 more)	Pathogenic	-	-	-	Intellectual disability, autosomal dominant 41
ClinVar	TBLR1	NM_024665.7(TBL1XR1):c.680A>G (p.Asp227Gly)	missense_variant	(D140G +1 more)	Likely pathogenic	-	-	-	TBL1XR1-related disorder
ClinVar	TBLR1	NM_024665.7(TBL1XR1):c.679G>A (p.Asp227Asn)	missense_variant	(D140N +1 more)	Likely pathogenic	-	-	-	Pierpont syndrome
ClinVar	TBLR1	NM_024665.7(TBL1XR1):c.568G>T (p.Asp190Tyr)	missense_variant	(D103Y +1 more)	Likely pathogenic	-	-	-	TBL1XR1-related disorder
ClinVar	TBLR1	NM_024665.7(TBL1XR1):c.557C>T (p.Ser186Leu)	missense_variant	(S186L +1 more)	Pathogenic	-	-	-	not provided
ClinVar	TBLR1	NM_024665.7(TBL1XR1):c.524G>A (p.Cys175Tyr)	missense_variant	(C175Y +1 more)	Likely pathogenic	-	-	-	Intellectual disability, autosomal dominant 41
ClinVar	TBLR1	NM_024665.7(TBL1XR1):c.517T>C (p.Phe173Leu)	missense_variant	(F173L +1 more)	Likely pathogenic	-	-	-	not provided
ClinVar	TBLR1	NM_024665.7(TBL1XR1):c.514G>C (p.Val172Leu)	missense_variant	(V172L +1 more)	Likely pathogenic	-	-	-	Pierpont syndrome
ClinVar	TBLR1	NM_024665.7(TBL1XR1):c.503A>G (p.His168Arg)	missense_variant	(H168R +1 more)	Likely pathogenic	-	-	-	not provided
ClinVar	TBLR1	NM_024665.7(TBL1XR1):c.497G>T (p.Arg166Leu)	missense_variant	(R166L +1 more)	Likely pathogenic	-	-	-	not provided
ClinVar	TBLR1	NM_024665.7(TBL1XR1):c.248T>A (p.Leu83Gln)	missense_variant	(L83Q)	Likely pathogenic	-	-	-	not provided
ClinVar	TBLR1	NM_024665.7(TBL1XR1):c.209G>A (p.Gly70Asp)	missense_variant	(G70D)	Likely pathogenic	-	-	-	not provided
ClinVar	TBLR1	NM_024665.7(TBL1XR1):c.208G>T (p.Gly70Cys)	missense_variant	(G70C)	Pathogenic/Likely pathogenic	-	-	-	TBL1XR1-related disorder
DECIPHER	TBLR1	NM_024665.7(TBL1XR1):c.187G>A (p.Glu63Lys)	missense_variant	(E63K)	Likely pathogenic	-	-	-	Intellectual disability, autosomal dominant 41
DECIPHER	TBLR1	ENST00000430069.5 c.1322A​>G 3:177033065	missense_variant	p.His441Arg	Pathogenic	Full	De novo (parentage confirmed)	Heterozygous	Brachydactyly ; Global developmental delay ; Large fleshy ears ; Long nose ; Thick upper lip vermilion ; Upslanted palpebral fissure ; Wide intermamillary distance
DECIPHER	TBLR1	ENST00000430069.5 c.1108G​>T 3:177038112	missense_variant	p.Asp370Tyr	Likely pathogenic	Full	De novo (parentage confirmed)	Heterozygous	Abnormality of the skeletal system ; Hemangioma ; Intellectual disability ; Optic disc pallor ; Orofacial cleft ; Seizure
DECIPHER	TBLR1	ENST00000430069.5 c.1331C​>G 3:177033056	missense_variant	p.Pro444Arg	Likely pathogenic	Full	De novo (parentage confirmed)	Heterozygous	Autism ; Broad nasal tip ; Coarse facial features ; Depressed nasal bridge ; Low anterior hairline ; Metatarsus adductus ; Moderate global developmental delay
DECIPHER	TBLR1	ENST00000430069.5 c.639T​>A 3:177050060	missense_variant	p.His213Gln	Likely pathogenic	Full	De novo (parentage confirmed)	Heterozygous	Broad forehead ; Constipation ; Delayed speech and language development ; Generalized hypotonia ; Global developmental delay
DECIPHER	TBLR1	ENST00000430069.5 c.983A​>G 3:177038377	missense_variant	p.Asp328Gly	Likely pathogenic	Partial	De novo (parentage confirmed)	Heterozygous	Epileptic spasm ; Global developmental delay ; Hypsarrhythmia ; Short columella ; Thick lower lip vermilion ; Thick upper lip vermilion
DECIPHER	TBLR1	ENST00000457928.7 c.931G​>C 3:177038429	missense_variant	p.Ala311Pro	Likely pathogenic	Full	De novo (unconfirmed parentage)	Heterozygous	Abnormality of the nervous system
DECIPHER	TBLR1	ENST00000430069.5 c.1107C​>A 3:177038113	missense_variant	p.Asp369Glu	Likely pathogenic	Full	De novo (parentage confirmed)	Heterozygous	Attention deficit hyperactivity disorder ; Autism ; Bilateral single transverse palmar creases ; Clinodactyly of the 5th finger ; Highly arched eyebrow ; Intellectual disability, severe ; Palpebral edema ; Thick nasal alae ; Thick upper lip vermilion
DECIPHER	TBLR1	ENST00000457928.7 c.1375A​>C 3:177033012	missense_variant	p.Ser459Arg	Uncertain	Uncertain	De novo (unconfirmed parentage)	Heterozygous	Abnormality of the nervous system
DECIPHER	TBLR1	ENST00000430069.5 c.1337A​>G 3:177033050	missense_variant	p.Tyr446Cys	Pathogenic	Full	De novo (parentage confirmed)	Heterozygous	Broad thumb ; Deep plantar creases ; Frontal bossing ; Protruding ear ; Severe global developmental delay
DECIPHER	TBLR1	ENST00000430069.5 c.1336T​>G 3:177033051	missense_variant	p.Tyr446Asp	Pathogenic	Full	De novo (parentage confirmed)	Heterozygous	Gastrostomy tube feeding in infancy ; Generalized hypotonia ; Nevus sebaceous ; Severe global developmental delay
DECIPHER	TBLR1	ENST00000430069.5 c.962C​>G 3:177038398	missense_variant	p.Thr321Ser	Uncertain	Uncertain	De novo (parentage confirmed)	Heterozygous	Abnormality of the dentition ; Bone pain ; Delayed eruption of teeth ; High palate ; Joint hypermobility ; Large posterior fontanelle ; Narrow chest ; Recurrent long bone fractures ; Wide anterior fontanel
DECIPHER	TBLR1	ENST00000430069.5 c.734A​>G 3:177047518	missense_variant	p.Tyr245Cys	Likely pathogenic	Partial	De novo (parentage confirmed)	Heterozygous	Enuresis ; Global developmental delay ; Hyperacusis ; Hypoglycemia ; Microcephaly ; Precocious puberty in females ; Short finger ; Short toe
DECIPHER	TBLR1	ENST00000430069.5 c.1108G​>A 3:177038112	missense_variant	p.Asp370Asn	Pathogenic	Full	De novo (parentage confirmed)	Heterozygous	Abnormal palmar dermatoglyphics ; Dysphagia ; Epicanthus ; Feeding difficulties in infancy ; Hypertelorism ; Impaired pain sensation ; Seizure ; Sleep abnormality ; Vomiting
DECIPHER	TBLR1	ENST00000430069.5 c.810T​>G 3:177047354	missense_variant	p.Phe270Leu	Pathogenic	Full	De novo (parentage confirmed)	Heterozygous	Autism ; Bulbous nose ; Concave nail ; Hyperacusis ; Hypoplasia of teeth ; Narrow palate ; Precocious puberty in females
DECIPHER	TBLR1	ENST00000430069.5 c.1184A​>G 3:177034264	missense_variant	p.Tyr395Cys	Likely pathogenic	Full	De novo (parentage confirmed)	Heterozygous	Attention deficit hyperactivity disorder ; Chiari malformation ; Clinodactyly of the 5th finger ; Intellectual disability, moderate ; Microcephaly ; Protruding ear ; Seizure ; Short distal phalanx of finger ; Strabismus ; Upslanted palpebral fissure
DECIPHER	TBLR1	ENST00000457928.7 c.1379G​>A 3:177033008	missense_variant	p.Gly460Asp	Likely pathogenic	Full	De novo (unconfirmed parentage)	Heterozygous	Abnormal finger morphology ; Abnormal mandible morphology ; Abnormality of the gingiva ; Abnormality of the nose ; Brachydactyly ; Delayed speech and language development ; Hyperactivity ; Intellectual disability ; Ptosis ; Short attention span ; Sleep abnormality ; Thick eyebrow
DECIPHER	TBLR1	ENST00000430069.5 c.1251T​>G 3:177033136	missense_variant	p.Ser417Arg	Likely pathogenic	Uncertain	De novo (parentage confirmed)	Heterozygous	Everted lower lip vermilion ; Intellectual disability, moderate ; Long palpebral fissure ; Microcephaly ; Proportionate short stature
DECIPHER	TBLR1	ENST00000457928.7 c.1183T​>C 3:177034265	missense_variant	p.Tyr395His	Pathogenic		De novo (unconfirmed parentage)	Heterozygous	Abnormal palate morphology ; Atopic dermatitis ; Autistic behavior ; Delayed speech and language development ; Global developmental delay ; Hypoplasia of teeth ; Poor fine motor coordination ; Umbilical hernia
DECIPHER	TBLR1	ENST00000430069.5 c.749G​>C 3:177047503	missense_variant	p.Arg250Thr	Likely pathogenic	Full	De novo (unconfirmed parentage)	Heterozygous	Intellectual disability
DECIPHER	TBLR1	ENST00000457928.7 c.1121A​>G 3:177038099	missense_variant	p.Lys374Arg	Likely pathogenic	Full	De novo (parentage confirmed)	Heterozygous	Abnormal facial shape ; Coloboma ; Failure to thrive ; Feeding difficulties in infancy ; Hypotonia ; Neurodevelopmental delay
SFARI	TBLR1	c.1000T>C	missense_variant	p.Cys334Arg	-	-	De novo	-	Aguilera C et al. (2021)
SFARI	TBLR1	c.1043A>G	missense_variant	p.His348Arg	-	-	De novo	-	Aguilera C et al. (2021)
SFARI	TBLR1	c.1097C>T	missense_variant	p.Ser366Phe	-	-	De novo	-	Mingyue Ren et al. (2023)
SFARI	TBLR1	c.1107C>A	missense_variant	p.Asp369Glu	-	-	De novo	-	Kruusvee V , et al. (2017)
SFARI	TBLR1	c.1108G>A	missense_variant	p.Asp370Asn	-	-	De novo	-	Mingyue Ren et al. (2023)
SFARI	TBLR1	c.1108G>T	missense_variant	p.Asp370Tyr	-	-	De novo	-	Deciphering Developmental Disorders Study (2014)
SFARI	TBLR1	c.1156T>C	missense_variant	p.Trp386Arg	-	-	De novo	-	Wang T et al. (2020)
SFARI	TBLR1	c.1183T>C	missense_variant	p.Tyr395His	-	-	De novo	-	Krgovic D et al. (2022)
SFARI	TBLR1	c.1184A>G	missense_variant	p.Tyr395Cys	-	-	De novo	-	Mingyue Ren et al. (2023)
SFARI	TBLR1	c.1322A>G	missense_variant	p.His441Arg	-	-	De novo	-	Deciphering Developmental Disorders Study (2014)
SFARI	TBLR1	c.1331C>G	missense_variant	p.Pro444Arg	-	-	De novo	-	Laskowski RA , et al. (2016)
SFARI	TBLR1	c.1336T>C	missense_variant	p.Tyr446His	-	-	De novo	-	Bruel AL , et al. (2019)
SFARI	TBLR1	c.1336T>C	missense_variant	p.Tyr446His	-	-	De novo	-	Lecoquierre F , et al. (2019)
SFARI	TBLR1	c.1336T>C	missense_variant	p.Tyr446His	-	-	De novo	-	Lemattre C , et al. (2018)
SFARI	TBLR1	c.1336T>G	missense_variant	p.Tyr446Asp	-	-	De novo	-	Lelieveld SH et al. (2016)
SFARI	TBLR1	c.1336T>G	missense_variant	p.Tyr446Asp	-	-	De novo	-	Thiffault I , et al. (2018)
SFARI	TBLR1	c.1337A>C	missense_variant	p.Tyr446Ser	-	-	De novo	-	Heinen CA , et al. (2016)
SFARI	TBLR1	c.1337A>G	missense_variant	p.Tyr446Cys	-	-	De novo	-	Lionel AC , et al. (2017)
SFARI	TBLR1	c.1337A>G	missense_variant	p.Tyr446Cys	-	-	De novo	-	Slavotinek A , et al. (2017)
SFARI	TBLR1	c.1379G>A	missense_variant	p.Gly460Asp	-	-	De novo	-	Stessman HA , et al. (2017)
SFARI	TBLR1	c.187G>A	missense_variant	p.Glu63Lys	-	-	De novo	-	Shen Y et al. (2022)
SFARI	TBLR1	c.209G>A	missense_variant	p.Gly70Asp	-	-	De novo	-	Saitsu H , et al. (2014)
SFARI	TBLR1	c.30C>G	missense_variant	p.Phe10Leu	-	-	De novo	-	Nishi A , et al. (2017)
SFARI	TBLR1	c.574A>G	missense_variant	p.Thr192Ala	-	-	De novo	-	Zhou X et al. (2022)
SFARI	TBLR1	c.639T>A	missense_variant	p.His213Gln	-	-	De novo	-	Laskowski RA , et al. (2016)
SFARI	TBLR1	c.679G>A	missense_variant	p.Asp227Asn	-	-	De novo	-	Sheth F et al. (2023)
SFARI	TBLR1	c.784T>C	missense_variant	p.Leu262%3D	-	-	De novo	-	Wang T et al. (2020)
SFARI	TBLR1	c.799G>T	missense_variant	p.Gly267Cys	-	-	De novo	-	Brunet T et al. (2021)
SFARI	TBLR1	c.845T>C	missense_variant	p.Leu282Pro	-	-	De novo	-	O'Roak BJ , et al. (2012)
SFARI	TBLR1	c.86G>A	missense_variant	p.Gly29Asp	-	-	De novo	-	Wu XH et al. (2023)
SFARI	TBLR1	c.881C>G	missense_variant	p.Ala294Gly	-	-	De novo	-	Wang T et al. (2020)
SFARI	TBLR1	c.968A>C	missense_variant	p.Asp323Ala	-	-	De novo	-	Wang T et al. (2020)
SFARI	TBLR1	c.974G>A	missense_variant	p.Cys325Tyr	-	-	De novo	-	Lemattre C , et al. (2018)
SFARI	TBLR1	c.983A>G	missense_variant	p.Asp328Gly	-	-	De novo	-	Laskowski RA , et al. (2016)

## Sheet: Fig 1d
ANKRD11
	Raw							Normalized
	Batch 1	Batch 2	Batch 3	Batch 4	Batch 5			Batch 1	Batch 2	Batch 3	Batch 4	Batch 5
WT	29.6	21.8	15.6	12.7	10.6		WT	1	1	1	1	1
F10L	3.3	1.6	0.9	0.9	0.9		F10L	0.111486	0.0733945	0.0576923	0.0708661	0.0849057
G29D	1.2	0.8	0.9	0.8	0.7		G29D	0.0405405	0.0366972	0.0576923	0.0629921	0.0660377
E63K	9.7	7.9	4.3	4	3.8		E63K	0.327703	0.362385	0.275641	0.314961	0.358491
G70D	1.9	1.2	0.9	0.9	0.7		G70D	0.0641892	0.0550459	0.0576923	0.0708661	0.0660377
L83Q	1.1	0.8	0.8	0.8	0.9		L83Q	0.0371622	0.0366972	0.0512821	0.0629921	0.0849057
MECP2
	Raw					Normalized
	Batch 1	Batch 1	Batch 1			Batch 1	Batch 1	Batch 1
WT	27.8	32.9	18.6		WT	1.0517	1.24464	0.703657
F10L	25.5	26.4	23.1		F10L	0.964691	0.998739	0.873897
G29D	29.2	29.4	36.9		G29D	1.10467	1.11223	1.39596
E63K	25.7	41.2	30.9		E63K	0.972257	1.55864	1.16898
G70D	26.1	32.7	30		G70D	0.98739	1.23707	1.13493
L83Q	41.5	39.2	31		L83Q	1.56999	1.48298	1.17276

## Sheet: Fig 1f
SETD5
	Raw												Normalized
	Batch 1	Batch 1	Batch 1	Batch 2	Batch 2	Batch 2	Batch 3	Batch 4	Batch 5	Batch 6			Batch 1	Batch 1	Batch 1	Batch 2	Batch 2	Batch 2	Batch 3	Batch 4	Batch 5	Batch 6
WT	16.3	15.4	13.8	41.4	43.5	90	29.4	33.3	33.3	24.5		WT	1.07473	1.01538	0.90989	0.71012	0.746141	1.54374	1	1	1	1
H213Q	19.8	18.5	21.3	69.4	64.4	46.9						H213Q	1.30549	1.21978	1.4044	1.19039	1.10463	0.80446
Y245C	21.4	27.7	18.7	63	66	27.7						Y245C	1.41099	1.82637	1.23297	1.08062	1.13208	0.475129
F270L	28.9	24.6	26.1	87.8	135.4	104.8						F270L	1.90549	1.62198	1.72088	1.506	2.32247	1.7976
L282P	0.8	0.9	1	1.2	1.1	0.9						L282P	0.0527473	0.0593407	0.0659341	0.0205832	0.0188679	0.0154374
A311P	9.9	10.5	9.4	27.2	14.7	13.2						A311P	0.652747	0.692308	0.61978	0.466552	0.252144	0.226415
T321S	17.2	15.6	14.8	71.8	63.3	64.1						T321S	1.13407	1.02857	0.975824	1.23156	1.08576	1.09949
D328G	9.9	9.8	8.8	40	23	25.2						D328G	0.652747	0.646154	0.58022	0.686106	0.394511	0.432247
D328H	5.6	6	5.7	16.3	8.1	11.9						D328H	0.369231	0.395604	0.375824	0.279588	0.138937	0.204117
D369E	9.2	9.6	11.2	34	21.1	17.4						D369E	0.606593	0.632967	0.738462	0.58319	0.361921	0.298456
D370N	0.9	1	1	2.8	2.4	1.9						D370N	0.0593407	0.0659341	0.0659341	0.0480274	0.0411664	0.0325901
Y395C	17.6	18	14.1	37.8	43.1	31.7						Y395C	1.16044	1.18681	0.92967	0.64837	0.73928	0.543739
S417R	1.2	0.9	1	1.5	1.7	1.7						S417R	0.0791209	0.0593407	0.0659341	0.025729	0.0291595	0.0291595
H441R	9.8	14.2	11.2	20.6	20.8	15.4						H441R	0.646154	0.936264	0.738462	0.353345	0.356775	0.264151
P444R	19.9	19.3	18.4	27.6	33.4	26.2	25.2	29	28.7	23.1		P444R	1.31209	1.27253	1.21319	0.473413	0.572899	0.4494	0.857143	0.870871	0.861862	0.942857
Y446C	24	29.8	24.9	36.2	68.2	34.4	39	35.7	39.3	31.9		Y446C	1.58242	1.96484	1.64176	0.620926	1.16981	0.590051	1.32653	1.07207	1.18018	1.30204
Y446D	21.5	24.8	23.7	36.8	24.4	38.3	40.8	40	33.3	27.2		Y446D	1.41758	1.63516	1.56264	0.631218	0.418525	0.656947	1.38776	1.2012	1	1.1102
S459R	1.1	1.1	1.2	1.3	1.3	1.6						S459R	0.0725275	0.0725275	0.0791209	0.0222985	0.0222985	0.0274443
G460D	1	1.2	1.1	0.8	0.7	1						G460D	0.0659341	0.0791209	0.0725275	0.0137221	0.0120069	0.0171527
MeCP2
	Raw													Normalized
	Batch 1	Batch 1	Batch 1	Batch 2	Batch 3	Batch 4	Batch 5	Batch 6	Batch 7	Batch 8	Batch 9			Batch 1	Batch 1	Batch 1	Batch 2	Batch 3	Batch 4	Batch 5	Batch 6	Batch 7	Batch 8	Batch 9
WT	27.8	32.9	18.6	18.85	13.07	10.8	8.34	28	30	25.5	14.4		WT	1.0517	1.24464	0.703657	1	1	1	1	1	1	1	1
F10L	25.5	26.4	23.1										F10L	0.964691	0.998739	0.873897
G29D	29.2	29.4	36.9										G29D	1.10467	1.11223	1.39596
E63K	25.7	41.2	30.9										E63K	0.972257	1.55864	1.16898
G70D	26.1	32.7	30										G70D	0.98739	1.23707	1.13493
L83Q	41.5	39.2	31										L83Q	1.56999	1.48298	1.17276
H213Q	37.7	48.1	53.4	25.1	14.94	21.95	24.4						H213Q	1.42623	1.81967	2.02018	1.33156	1.14308	2.03241	2.92566
Y245C	16	17.9	15.9	13.11	10.08	9.23	8.59						Y245C	0.605296	0.677175	0.601513	0.695491	0.771232	0.85463	1.02998
F270L	7.3	6.7	7.2	3.39	1.93	1.29	2						F270L	0.276166	0.253468	0.272383	0.179841	0.147666	0.119444	0.239808
L282P	0.8	0.8	0.7	0.49	0.57	0.38	0.37						L282P	0.0302648	0.0302648	0.0264817	0.0259947	0.0436113	0.0351852	0.0443645
A311P	13.8	15.7	14.7	5.48	5.73	4.3	4.3						A311P	0.522068	0.593947	0.556116	0.290716	0.438409	0.398148	0.515588
T321S	26.9	26.8	25.1	12.97	7.41	7.53	8.14						T321S	1.01765	1.01387	0.949559	0.688064	0.566947	0.697222	0.976019
D328G	17.5	20.1	23.3	8.05	4.69	5.5	6.92						D328G	0.662043	0.760404	0.881463	0.427056	0.358837	0.509259	0.829736
D328H	11.2	9.9	9.8	2.62	2.45	1.88	3.11						D328H	0.423707	0.374527	0.370744	0.138992	0.187452	0.174074	0.372902
D369E	1.2	1.5	1.4	1.15	1.26	0.97	0.71						D369E	0.0453972	0.0567465	0.0529634	0.061008	0.096404	0.0898148	0.0851319
D370N	0.8	0.7	0.8	0.59	0.71	0.54	0.52						D370N	0.0302648	0.0264817	0.0302648	0.0312997	0.0543229	0.05	0.0623501
Y395C	10.3	9.6	7.7	1.1	0.97	0.97	0.81						Y395C	0.38966	0.363178	0.291299	0.0583554	0.0742158	0.0898148	0.0971223
S417R	0.8	0.8	0.8	0.57	0.5	0.54	0.52						S417R	0.0302648	0.0302648	0.0302648	0.0302387	0.0382555	0.05	0.0623501
H441R	25.8	15.2	13.8	3.94	3.68	2.98	3.13						H441R	0.97604	0.575032	0.522068	0.209019	0.281561	0.275926	0.3753
P444R	33.1	32.1	34.7	8.1	4.3	4.5	5.3	16.5	18.5	14.3	9.3		P444R	1.25221	1.21438	1.31274	0.429708	0.328998	0.416667	0.635492	0.589286	0.616667	0.560784	0.645833
Y446C	17.7	13.5	11.3	2.47	2.59	1.57	1.1						Y446C	0.669609	0.510719	0.427491	0.131034	0.198164	0.14537	0.131894
Y446D	21	19.9	22.3	3.49	4.3	4	2.96						Y446D	0.794451	0.752837	0.843632	0.185146	0.328998	0.37037	0.354916
S459R	1	1	0.8	0.72	0.79	0.63	0.53						S459R	0.037831	0.037831	0.0302648	0.0381963	0.0604438	0.0583333	0.0635492
G460D	0.7	0.7	0.5	1.12	0.97	0.46	0.58						G460D	0.0264817	0.0264817	0.0189155	0.0594164	0.0742158	0.0425926	0.0695444

## Sheet: Fig 2a
Database	Gene	Transcript consequence	Mutation type	Protein consequence	pathogenicity	contribution	inheritance	genotype	phenotype/Condition
ClinVar	ANKRD11	NM_013275.6(ANKRD11):c.7945G>A (p.Val2649Met)	missense_variant	(V2649M)	Likely pathogenic	-	-	-	not provided
ClinVar	ANKRD11	NM_013275.6(ANKRD11):c.7806G>C (p.Lys2602Asn)	missense_variant	(K2602N)	Likely pathogenic	-	-	-	KBG syndrome
ClinVar	ANKRD11	NM_013275.6(ANKRD11):c.7765T>C (p.Ser2589Pro)	missense_variant	(S2589P)	Pathogenic	-	-	-	KBG syndrome
ClinVar	ANKRD11	NM_013275.6(ANKRD11):c.7751C>A (p.Ala2584Asp)	missense_variant	(A2584D)	Likely pathogenic	-	-	-	KBG syndrome
ClinVar	ANKRD11	NM_013275.6(ANKRD11):c.7741C>T (p.Arg2581Cys)	missense_variant	(R2581C)	Pathogenic	-	-	-	not provided
ClinVar	ANKRD11	NM_013275.6(ANKRD11):c.7684G>A (p.Glu2562Lys)	missense_variant	(E2562K)	Likely pathogenic	-	-	-	KBG syndrome
ClinVar	ANKRD11	NM_013275.6(ANKRD11):c.7660G>A (p.Ala2554Thr)	missense_variant	(A2554T)	Likely pathogenic	-	-	-	KBG syndrome
ClinVar	ANKRD11	NM_013275.6(ANKRD11):c.7606C>T (p.Arg2536Trp)	missense_variant	(R2536W)	Pathogenic/Likely pathogenic	-	-	-	not provided
ClinVar	ANKRD11	NM_013275.6(ANKRD11):c.7571A>G (p.Glu2524Gly)	missense_variant	(E2524G)	Pathogenic	-	-	-	KBG syndrome
ClinVar	ANKRD11	NM_013275.6(ANKRD11):c.7567C>T (p.Arg2523Trp)	missense_variant	(R2523W)	Pathogenic	-	-	-	not provided
ClinVar	ANKRD11	NM_013275.6(ANKRD11):c.7556A>T (p.His2519Leu)	missense_variant	(H2519L)	Likely pathogenic	-	-	-	Abnormality of the nervous system
ClinVar	ANKRD11	NM_013275.6(ANKRD11):c.7544T>C (p.Leu2515Pro)	missense_variant	(L2515P)	Likely pathogenic	-	-	-	KBG syndrome
ClinVar	ANKRD11	NM_013275.6(ANKRD11):c.7535G>C (p.Arg2512Pro)	missense_variant	(R2512P)	Likely pathogenic	-	-	-	KBG syndrome
ClinVar	ANKRD11	NM_013275.6(ANKRD11):c.7535G>A (p.Arg2512Gln)	missense_variant	(R2512Q)	Pathogenic/Likely pathogenic	-	-	-	See cases
ClinVar	ANKRD11	NM_013275.6(ANKRD11):c.7534C>T (p.Arg2512Trp)	missense_variant	(R2512W)	Pathogenic/Likely pathogenic	-	-	-	not provided
ClinVar	ANKRD11	NM_013275.6(ANKRD11):c.7523A>T (p.Gln2508Leu)	missense_variant	(Q2508L)	Likely pathogenic	-	-	-	KBG syndrome
ClinVar	ANKRD11	NM_013275.6(ANKRD11):c.7481C>G (p.Pro2494Arg)	missense_variant	(P2494R)	Pathogenic	-	-	-	KBG syndrome
ClinVar	ANKRD11	NM_013275.6(ANKRD11):c.7480C>A (p.Pro2494Thr)	missense_variant	(P2494T)	Likely pathogenic	-	-	-	not provided
ClinVar	ANKRD11	NM_013275.6(ANKRD11):c.7433T>C (p.Leu2478Pro)	missense_variant	(L2478P)	Pathogenic	-	-	-	KBG syndrome
ClinVar	ANKRD11	NM_013275.6(ANKRD11):c.7388C>G (p.Pro2463Arg)	missense_variant	(P2463R)	Likely pathogenic	-	-	-	Inborn genetic diseases
ClinVar	ANKRD11	NM_013275.6(ANKRD11):c.7355G>C (p.Arg2452Pro)	missense_variant	(R2452P)	Likely pathogenic	-	-	-	KBG syndrome
ClinVar	ANKRD11	NM_013275.6(ANKRD11):c.7354C>G (p.Arg2452Gly)	missense_variant	(R2452G)	Pathogenic/Likely pathogenic	-	-	-	not provided
ClinVar	ANKRD11	NM_013275.6(ANKRD11):c.7354C>T (p.Arg2452Cys)	missense_variant	(R2452C)	Likely pathogenic	-	-	-	not provided
ClinVar	ANKRD11	NM_013275.6(ANKRD11):c.6436A>C (p.Lys2146Gln)	missense_variant	(K2146Q)	Likely pathogenic	-	-	-	not provided
ClinVar	ANKRD11	NM_013275.6(ANKRD11):c.6049G>A (p.Ala2017Thr)	missense_variant	(A2017T)	Likely pathogenic	-	-	-	not provided
ClinVar	ANKRD11	NM_013275.6(ANKRD11):c.5974A>C (p.Lys1992Gln)	missense_variant	(K1992Q)	Likely pathogenic	-	-	-	KBG syndrome
ClinVar	ANKRD11	NM_013275.6(ANKRD11):c.2006A>C (p.Asp669Ala)	missense_variant	(D669A)	Likely pathogenic	-	-	-	KBG syndrome
ClinVar	ANKRD11	NM_013275.6(ANKRD11):c.1669C>G (p.Pro557Ala)	missense_variant	(P557A)	Pathogenic	-	-	-	KBG syndrome
ClinVar	ANKRD11	NM_013275.6(ANKRD11):c.744G>C (p.Lys248Asn)	missense_variant	(K248N)	Likely pathogenic	-	-	-	KBG syndrome
ClinVar	ANKRD11	NM_013275.6(ANKRD11):c.626G>A (p.Cys209Tyr)	missense_variant	(C209Y)	Likely pathogenic	-	-	-	KBG syndrome
ClinVar	ANKRD11	NM_013275.6(ANKRD11):c.373G>A (p.Ala125Thr)	missense_variant	(A125T)	Likely pathogenic	-	-	-	Chromatinopathy
ClinVar	ANKRD11	NM_013275.6(ANKRD11):c.226G>A (p.Glu76Lys)	missense_variant	(E76K)	Pathogenic/Likely pathogenic	-	-	-	KBG syndrome
DECIPHER	ANKRD11	ENST00000301030.10 c.7567C​>T 16:89275095	missense_variant	p.Arg2523Trp	Likely pathogenic	Full	De novo (parentage confirmed)	Heterozygous	Delayed speech and language development ; Preauricular skin tag ; Short metacarpal
DECIPHER	ANKRD11	ENST00000301030.10 c.7564G​>A 16:89275098	missense_variant	p.Glu2522Lys	Likely pathogenic	Full	De novo (parentage confirmed)	Heterozygous	Brachycephaly ; Clinodactyly of the 5th finger ; Cupped ear ; Fetal pyelectasis ; Global developmental delay ; Motor delay ; Plagiocephaly ; Prominent forehead ; Strabismus
DECIPHER	ANKRD11	ENST00000301030.10 c.7741C​>T 16:89270882	missense_variant	p.Arg2581Cys	Pathogenic	Full	De novo (parentage confirmed)	Heterozygous	Abnormal joint morphology ; Abnormal pinna morphology ; Abnormality of the hand ; Abnormality of the skin ; Bilateral single transverse palmar creases ; Brachydactyly ; Hearing abnormality ; Low-set ears ; Pes planus ; Plagiocephaly ; Short 5th finger ; Short foot ; Small epiphyses ; Strabismus
DECIPHER	ANKRD11	ENST00000301030.10 c.5366G​>A 16:89281176	missense_variant	p.Arg1789His	Uncertain	Uncertain	De novo (parentage confirmed)	Heterozygous	Atypical behavior ; Esotropia ; Global developmental delay ; Hypotonia ; Joint hypermobility
DECIPHER	ANKRD11	ENST00000378330.7 c.7735C​>T 16:89270888	missense_variant	p.Arg2579Cys	Uncertain	Full	De novo (unconfirmed parentage)	Heterozygous	-
DECIPHER	ANKRD11	ENST00000301030.10 c.4852C​>G 16:89281690	missense_variant	p.Pro1618Ala	Uncertain	Uncertain	De novo (unconfirmed parentage)	Heterozygous	Autism ; Cognitive impairment ; Motor tics ; Phonic tics ; Self-injurious behavior
DECIPHER	ANKRD11	ENST00000301030.10 c.1648A​>G 16:89284894	missense_variant	p.Asn550Asp	Uncertain	Uncertain	De novo (parentage confirmed)	Heterozygous	Few cafe-au-lait spots ; Headache ; Macrocephaly ; Mild global developmental delay ; obsolete Impaired social interactions
DECIPHER	ANKRD11	ENST00000301030.10 c.7606C​>T 16:89274921	missense_variant	p.Arg2536Trp	Uncertain	Uncertain	De novo (parentage confirmed)	Heterozygous	Bilateral postaxial polydactyly ; Broad distal phalanx of finger ; Delayed gross motor development ; Feeding difficulties in infancy ; Hypertelorism ; Intrauterine growth retardation ; Nasogastric tube feeding in infancy ; Pectus carinatum ; Short lingual frenulum ; Wide anterior fontanel
DECIPHER	ANKRD11	ENST00000301030.10 c.7814T​>G 16:89268656	missense_variant	p.Leu2605Arg	Likely pathogenic	Full	De novo (unconfirmed parentage)	Heterozygous	Anteriorly placed anus ; Intellectual disability ; Macrodontia ; Supernumerary tooth
DECIPHER	ANKRD11	ENST00000301030.10 c.7423T​>C 16:89279119	missense_variant	p.Ser2475Pro	Likely pathogenic	Partial	De novo (unconfirmed parentage)	Heterozygous	-
DECIPHER	ANKRD11	ENST00000378330.7 c.6562C​>T 16:89279980	missense_variant	p.Pro2188Ser	Uncertain	Uncertain	De novo (parentage confirmed)	Heterozygous	Autism ; Intellectual disability
DECIPHER	ANKRD11	ENST00000301030.10 c.744G​>C 16:89288528	missense_variant	p.Lys248Asn	Likely pathogenic	Full	De novo (parentage confirmed)	Heterozygous	Bilateral cryptorchidism ; Gastroesophageal reflux ; Highly arched eyebrow ; Hypertelorism ; Hypotonia ; Microcephaly ; Neurodevelopmental delay ; Patent ductus arteriosus ; Pectus excavatum ; Recurrent infections ; Retrognathia ; Sacral dimple ; Strabismus
DECIPHER	ANKRD11	ENST00000301030.10 c.7606C​>T 16:89274921	missense_variant	p.Arg2536Trp	Likely pathogenic	-	De novo (parentage confirmed)	Heterozygous	-
SFARI	ANKRD11	c.1200G>C	missense_variant	p.Lys400Asn	-	-	De novo	-	de Boer E et al. (2022)
SFARI	ANKRD11	c.1356T>G	missense_variant	p.Asn452Lys	-	-	De novo	-	Zhou X et al. (2022)
SFARI	ANKRD11	c.1457C>T	missense_variant	p.Ser486Leu	-	-	De novo	-	Zhou X et al. (2022)
SFARI	ANKRD11	c.1489G>C	missense_variant	p.Gly497Arg	-	-	De novo	-	Satterstrom FK et al. (2020)
SFARI	ANKRD11	c.1526T>C	missense_variant	p.Leu509Pro	-	-	De novo	-	de Boer E et al. (2022)
SFARI	ANKRD11	c.2014A>G	missense_variant	p.Ile672Val	-	-	De novo	-	N.Y.) (07/2)
SFARI	ANKRD11	c.2075A>G	missense_variant	p.Asp692Gly	-	-	De novo	-	de Boer E et al. (2022)
SFARI	ANKRD11	c.2308A>G	missense_variant	p.Lys770Glu	-	-	De novo	-	Zhou X et al. (2022)
SFARI	ANKRD11	c.2918G>A	missense_variant	p.Arg973Gln	-	-	De novo	-	Soo-Whee Kim et al. (2024)
SFARI	ANKRD11	c.3277G>A	missense_variant	p.Gly1093Arg	-	-	De novo	-	de Boer E et al. (2022)
SFARI	ANKRD11	c.331C>A	missense_variant	p.Leu111Ile	-	-	De novo	-	Zhou X et al. (2022)
SFARI	ANKRD11	c.5156T>G	missense_variant	p.Met1719Arg	-	-	De novo	-	Zhou X et al. (2022)
SFARI	ANKRD11	c.5636C>T	missense_variant	p.Pro1879Leu	-	-	De novo	-	Zhou X et al. (2022)
SFARI	ANKRD11	c.5950C>T	missense_variant	p.Pro1984Ser	-	-	De novo	-	Zhou X et al. (2022)
SFARI	ANKRD11	c.6049G>A	missense_variant	p.Ala2017Thr	-	-	De novo	-	de Boer E et al. (2022)
SFARI	ANKRD11	c.7388C>A	missense_variant	p.Pro2463His	-	-	De novo	-	de Boer E et al. (2022)
SFARI	ANKRD11	c.7534C>T	missense_variant	p.Arg2512Trp	-	-	De novo	-	Ho S et al. (2022)
SFARI	ANKRD11	c.7534C>T	missense_variant	p.Arg2512Trp	-	-	De novo	-	Axel Schmidt et al. (2024)
SFARI	ANKRD11	c.7535G>A	missense_variant	p.Arg2512Gln	-	-	De novo	-	de Boer E et al. (2022)
SFARI	ANKRD11	c.7564G>A	missense_variant	p.Glu2522Lys	-	-	De novo	-	de Boer E et al. (2022)
SFARI	ANKRD11	c.7567C>T	missense_variant	p.Arg2523Trp	-	-	De novo	-	de Boer E et al. (2022)
SFARI	ANKRD11	c.7571A>G	missense_variant	p.Glu2524Gly	-	-	De novo	-	Murphy MJ et al. (2022)
SFARI	ANKRD11	c.7595A>C	missense_variant	p.Gln2532Pro	-	-	De novo	-	Takata A , et al. (2018)
SFARI	ANKRD11	c.7606C>T	missense_variant	p.Arg2536Trp	-	-	De novo	-	de Boer E et al. (2022)
SFARI	ANKRD11	c.7607G>A	missense_variant	p.Arg2536Gln	-	-	De novo	-	Kutkowska-KaÃ Âºmierczak A et al. (2021)
SFARI	ANKRD11	c.7607G>C	missense_variant	p.Arg2536Pro	-	-	De novo	-	de Boer E et al. (2022)
SFARI	ANKRD11	c.7735C>T	missense_variant	p.Arg2579Cys	-	-	De novo	-	de Boer E et al. (2022)
SFARI	ANKRD11	c.7736G>A	missense_variant	p.Arg2579His	-	-	De novo	-	de Boer E et al. (2022)
SFARI	ANKRD11	c.7741C>T	missense_variant	p.Arg2581Cys	-	-	De novo	-	de Boer E et al. (2022)
SFARI	ANKRD11	c.7753C>T	missense_variant	p.Arg2585Cys	-	-	De novo	-	de Boer E et al. (2022)
SFARI	ANKRD11	c.7753C>T	missense_variant	p.Arg2585Cys	-	-	De novo	-	de Boer E et al. (2022)
SFARI	ANKRD11	c.7753C>T	missense_variant	p.Arg2585Cys	-	-	De novo	-	Martinez-Cayuelas E et al. (2022)
SFARI	ANKRD11	c.7814T>G	missense_variant	p.Leu2605Arg	-	-	De novo	-	de Boer E et al. (2022)
SFARI	ANKRD11	c.7832A>T	missense_variant	p.His2611Leu	-	-	De novo	-	Gao F et al. (2022)

## Sheet: Fig 3f
Pathogenic missense mutations in ClinVar/DECIPHER/SFARI databases:
Database	Gene	Transcript consequence	Mutation type	protein consequence	pathogenicity	contribution	inheritance	genotype	phenotype/Condition
ClinVar	SETD5	NM_001080517.3(SETD5):c.787A>T (p.Thr263Ser)	missense_variant	(T165S +1 more)	Pathogenic	-	-	-	Intellectual disability-facial dysmorphism syndrome due to SETD5 haploinsufficiency
ClinVar	SETD5	NM_001080517.3(SETD5):c.875T>C (p.Leu292Ser)	missense_variant	(L194S +1 more)	Likely pathogenic	-	-	-	Intellectual disability-facial dysmorphism syndrome due to SETD5 haploinsufficiency
ClinVar	SETD5	NM_001080517.3(SETD5):c.893T>C (p.Ile298Thr)	missense_variant	(I200T +1 more)	Pathogenic	-	-	-	not provided
ClinVar	SETD5	NM_001080517.3(SETD5):c.914T>G (p.Val305Gly)	missense_variant	(V207G +1 more)	Likely pathogenic	-	-	-	Neurodevelopmental delay
ClinVar	SETD5	NM_001080517.3(SETD5):c.972T>G (p.Phe324Leu)	missense_variant	(F226L +1 more)	Likely pathogenic	-	-	-	Intellectual disability-facial dysmorphism syndrome due to SETD5 haploinsufficiency
ClinVar	SETD5	NM_001080517.3(SETD5):c.1015G>T (p.Asp339Tyr)	missense_variant	(D339Y +1 more)	Likely pathogenic	-	-	-	not provided
ClinVar	SETD5	NM_001080517.3(SETD5):c.1039G>A (p.Ala347Thr)	missense_variant	(A249T +1 more)	Likely pathogenic	-	-	-	Intellectual disability-facial dysmorphism syndrome due to SETD5 haploinsufficiency
ClinVar	SETD5	NM_001080517.3(SETD5):c.1043G>T (p.Arg348Leu)	missense_variant	(R250L +1 more)	Likely pathogenic	-	-	-	not provided
ClinVar	SETD5	NM_001080517.3(SETD5):c.1060T>C (p.Cys354Arg)	missense_variant	(C256R +1 more)	Likely pathogenic	-	-	-	Intellectual disability-facial dysmorphism syndrome due to SETD5 haploinsufficiency
ClinVar	SETD5	NM_001080517.3(SETD5):c.1071T>A (p.Asn357Lys)	missense_variant	(N259K +1 more)	Likely pathogenic	-	-	-	not provided
ClinVar	SETD5	NM_001080517.3(SETD5):c.1082G>C (p.Arg361Pro)	missense_variant	(R263P +1 more)	Pathogenic	-	-	-	Intellectual disability-facial dysmorphism syndrome due to SETD5 haploinsufficiency
ClinVar	SETD5	NM_001080517.3(SETD5):c.1161A>G (p.Ile387Met)	missense_variant	(I387M +1 more)	Likely pathogenic	-	-	-	not provided
ClinVar	SETD5	NM_001080517.3(SETD5):c.1172A>G (p.Tyr391Cys)	missense_variant	(Y293C +1 more)	Likely pathogenic	-	-	-	not provided
ClinVar	SETD5	NM_001080517.3(SETD5):c.1904A>G (p.Gln635Arg)	missense_variant	(Q537R +1 more)	Pathogenic	-	-	-	not provided
ClinVar	SETD5	NM_001080517.3(SETD5):c.2513A>G (p.Tyr838Cys)	missense_variant	(Y740C +1 more)	Likely pathogenic	-	-	-	not provided
ClinVar	SETD5	NM_001080517.3(SETD5):c.3197T>G (p.Val1066Gly)	missense_variant	(V968G +1 more)	Likely pathogenic	-	-	-	Intellectual disability-facial dysmorphism syndrome due to SETD5 haploinsufficiency
ClinVar	SETD5	NM_001080517.3(SETD5):c.3631G>A (p.Asp1211Asn)	missense_variant	(D1211N +1 more)	Likely pathogenic	-	-	-	Intellectual disability-facial dysmorphism syndrome due to SETD5 haploinsufficiency
DECIPHER	SETD5	ENST00000402198.7 c.1033A​>T 3:9442201	missense_variant	p.Asn345Tyr	Likely pathogenic	Full	De novo (parentage confirmed)	Heterozygous	Abnormal hair pattern ; Abnormality of nail color ; Generalized hypotonia ; Infra-orbital crease ; Moderate global developmental delay ; Narrow mouth ; Onychogryphosis
DECIPHER	SETD5	ENST00000402198.7 c.1031G​>A 3:9442199	missense_variant	p.Asn345Tyr	Uncertain	Full	De novo (parentage confirmed)	Heterozygous	Abnormal number of incisors ; Brachycephaly ; Broad forehead ; Crumpled ear ; Crus of helix connected to antihelix ; Few cafe-au-lait spots ; Frontal upsweep of hair ; Long eyelashes ; Long palpebral fissure ; Low posterior hairline ; Pointed chin ; Thin vermilion border ; Wide mouth ; Wide nasal bridge
DECIPHER	SETD5	ENST00000402198.7 c.1043G​>A 3:9442211	missense_variant	p.Arg348Gln	Uncertain	Uncertain	De novo (unconfirmed parentage)	Heterozygous	Abnormality of the nervous system
SFARI	SETD5	c.1043G>A	missense_variant	p.Arg348Gln	-	-	De novo	-	Stessman HA , et al. (2017)
SFARI	SETD5	c.1135A>T	missense_variant	p.Ile379Phe	-	-	De novo	-	Alessandro De Falco et al. ()
SFARI	SETD5	c.1405G>A	missense_variant	p.Val469Ile	-	-	De novo	-	Neale BM , et al. (2012)
SFARI	SETD5	c.1405G>A	missense_variant	p.Val469Ile	-	-	De novo	-	De Rubeis S , et al. (2014)
SFARI	SETD5	c.1965T>G	missense_variant	p.Ser655Arg	-	-	De novo	-	Alessandro De Falco et al. ()
SFARI	SETD5	c.2005G>A	missense_variant	p.Gly669Arg	-	-	De novo	-	Iossifov I , et al. (2012)
SFARI	SETD5	c.2093A>G	missense_variant	p.Lys698Arg	-	-	De novo	-	Alessandro De Falco et al. ()
SFARI	SETD5	c.2179A>G	missense_variant	p.Thr727Ala	-	-	De novo	-	Alessandro De Falco et al. ()
SFARI	SETD5	c.2509C>T	missense_variant	p.Arg837Cys	-	-	De novo	-	Zhou X et al. (2022)
SFARI	SETD5	c.3235A>G	missense_variant	p.Lys1079Glu	-	-	De novo	-	Zhou X et al. (2022)
SFARI	SETD5	c.3773G>C	missense_variant	p.Ser1258Thr	-	-	De novo	-	De Rubeis S , et al. (2014)
SFARI	SETD5	c.4216T>A	missense_variant	p.Ser1406Thr	-	-	De novo	-	Zhou X et al. (2022)
SFARI	SETD5	c.554C>T	missense_variant	p.Thr185Met	-	-	De novo	-	Zhou X et al. (2022)
SFARI	SETD5	c.894A>G	missense_variant	p.Ile298Met	-	-	De novo	-	Zhou X et al. (2022)
SFARI	SETD5	c.977T>C	missense_variant	p.Leu326Pro	-	-	De novo	-	Zhou X et al. (2022)
Neutral polymorphisms in gnoMAD database:
Database	Gene	Transcript consequence	Mutation type	Protein consequence	ClinVar clinical significance
gnoMAD v4.1	SETD5	c.230G>A	missense_variant	p.Arg77His	Benign
gnoMAD v4.1	SETD5	c.2653T>C	missense_variant	p.Tyr885His	Benign
gnoMAD v4.1	SETD5	c.3325G>A	missense_variant	p.Asp1109Asn	Benign
gnoMAD v4.1	SETD5	c.3829A>G	missense_variant	p.Thr1277Ala	Benign
gnoMAD v4.1	SETD5	c.3916G>T	missense_variant	p.Val1306Leu	Benign
gnoMAD v4.1	SETD5	c.3923C>T	missense_variant	p.Thr1308Ile	Benign
gnoMAD v4.1	SETD5	c.3929C>G	missense_variant	p.Ser1310Trp	Benign
gnoMAD v4.1	SETD5	c.191G>C	missense_variant	p.Arg64Pro	Benign/Likely benign
gnoMAD v4.1	SETD5	c.1910A>C	missense_variant	p.Asn637Thr	Benign/Likely benign
gnoMAD v4.1	SETD5	c.2307G>T	missense_variant	p.Arg769Ser	Benign/Likely benign
gnoMAD v4.1	SETD5	c.2348G>A	missense_variant	p.Arg783His	Benign/Likely benign
gnoMAD v4.1	SETD5	c.2876C>T	missense_variant	p.Pro959Leu	Benign/Likely benign
gnoMAD v4.1	SETD5	c.2927C>G	missense_variant	p.Ala976Gly	Benign/Likely benign
gnoMAD v4.1	SETD5	c.3338A>G	missense_variant	p.His1113Arg	Benign/Likely benign
gnoMAD v4.1	SETD5	c.3341G>A	missense_variant	p.Gly1114Asp	Benign/Likely benign
gnoMAD v4.1	SETD5	c.3409A>G	missense_variant	p.Met1137Val	Benign/Likely benign
gnoMAD v4.1	SETD5	c.3929C>T	missense_variant	p.Ser1310Leu	Benign/Likely benign
gnoMAD v4.1	SETD5	c.4115C>T	missense_variant	p.Thr1372Ile	Benign/Likely benign
gnoMAD v4.1	SETD5	c.14T>A	missense_variant	p.Ile5Asn	Likely benign
gnoMAD v4.1	SETD5	c.128A>G	missense_variant	p.His43Arg	Likely benign
gnoMAD v4.1	SETD5	c.191G>A	missense_variant	p.Arg64His	Likely benign
gnoMAD v4.1	SETD5	c.220G>A	missense_variant	p.Val74Ile	Likely benign
gnoMAD v4.1	SETD5	c.365G>A	missense_variant	p.Arg122Gln	Likely benign
gnoMAD v4.1	SETD5	c.417G>T	missense_variant	p.Trp139Cys	Likely benign
gnoMAD v4.1	SETD5	c.526C>G	missense_variant	p.Pro176Ala	Likely benign
gnoMAD v4.1	SETD5	c.539G>A	missense_variant	p.Arg180His	Likely benign
gnoMAD v4.1	SETD5	c.541G>A	missense_variant	p.Ala181Thr	Likely benign
gnoMAD v4.1	SETD5	c.745A>C	missense_variant	p.Ile249Leu	Likely benign
gnoMAD v4.1	SETD5	c.848G>A	missense_variant	p.Arg283Gln	Likely benign
gnoMAD v4.1	SETD5	c.1162G>C	missense_variant	p.Ala388Pro	Likely benign
gnoMAD v4.1	SETD5	c.1226G>A	missense_variant	p.Arg409Gln	Likely benign
gnoMAD v4.1	SETD5	c.1451A>G	missense_variant	p.Asn484Ser	Likely benign
gnoMAD v4.1	SETD5	c.1463A>C	missense_variant	p.Lys488Thr	Likely benign
gnoMAD v4.1	SETD5	c.1466C>G	missense_variant	p.Pro489Arg	Likely benign
gnoMAD v4.1	SETD5	c.1495G>A	missense_variant	p.Asp499Asn	Likely benign
gnoMAD v4.1	SETD5	c.1550C>T	missense_variant	p.Ala517Val	Likely benign
gnoMAD v4.1	SETD5	c.1642A>G	missense_variant	p.Thr548Ala	Likely benign
gnoMAD v4.1	SETD5	c.1696G>A	missense_variant	p.Glu566Lys	Likely benign
gnoMAD v4.1	SETD5	c.1735A>C	missense_variant	p.Thr579Pro	Likely benign
gnoMAD v4.1	SETD5	c.1736C>A	missense_variant	p.Thr579Asn	Likely benign
gnoMAD v4.1	SETD5	c.1753G>C	missense_variant	p.Val585Leu	Likely benign
gnoMAD v4.1	SETD5	c.1789G>A	missense_variant	p.Ala597Thr	Likely benign
gnoMAD v4.1	SETD5	c.1811A>G	missense_variant	p.Lys604Arg	Likely benign
gnoMAD v4.1	SETD5	c.1892A>G	missense_variant	p.Lys631Arg	Likely benign
gnoMAD v4.1	SETD5	c.1910A>G	missense_variant	p.Asn637Ser	Likely benign
gnoMAD v4.1	SETD5	c.2024C>T	missense_variant	p.Thr675Ile	Likely benign
gnoMAD v4.1	SETD5	c.2050A>G	missense_variant	p.Ile684Val	Likely benign
gnoMAD v4.1	SETD5	c.2134G>A	missense_variant	p.Ala712Thr	Likely benign
gnoMAD v4.1	SETD5	c.2367A>T	missense_variant	p.Leu789Phe	Likely benign
gnoMAD v4.1	SETD5	c.2421C>A	missense_variant	p.His807Gln	Likely benign
gnoMAD v4.1	SETD5	c.2645G>A	missense_variant	p.Arg882Gln	Likely benign
gnoMAD v4.1	SETD5	c.2698C>T	missense_variant	p.Arg900Cys	Likely benign
gnoMAD v4.1	SETD5	c.2699G>A	missense_variant	p.Arg900His	Likely benign
gnoMAD v4.1	SETD5	c.2744T>C	missense_variant	p.Leu915Pro	Likely benign
gnoMAD v4.1	SETD5	c.2735G>A	missense_variant	p.Arg912Gln	Likely benign
gnoMAD v4.1	SETD5	c.2821C>T	missense_variant	p.His941Tyr	Likely benign
gnoMAD v4.1	SETD5	c.2932C>T	missense_variant	p.Arg978Trp	Likely benign
gnoMAD v4.1	SETD5	c.3070G>A	missense_variant	p.Gly1024Arg	Likely benign
gnoMAD v4.1	SETD5	c.3115C>T	missense_variant	p.Arg1039Cys	Likely benign
gnoMAD v4.1	SETD5	c.3116G>A	missense_variant	p.Arg1039His	Likely benign
gnoMAD v4.1	SETD5	c.3145G>A	missense_variant	p.Ala1049Thr	Likely benign
gnoMAD v4.1	SETD5	c.3260G>A	missense_variant	p.Gly1087Asp	Likely benign
gnoMAD v4.1	SETD5	c.3301C>G	missense_variant	p.Gln1101Glu	Likely benign
gnoMAD v4.1	SETD5	c.3327C>A	missense_variant	p.Asp1109Glu	Likely benign
gnoMAD v4.1	SETD5	c.3352T>G	missense_variant	p.Ser1118Ala	Likely benign
gnoMAD v4.1	SETD5	c.3539G>A	missense_variant	p.Ser1180Asn	Likely benign
gnoMAD v4.1	SETD5	c.3602G>T	missense_variant	p.Trp1201Leu	Likely benign
gnoMAD v4.1	SETD5	c.3610A>T	missense_variant	p.Asn1204Tyr	Likely benign
gnoMAD v4.1	SETD5	c.3737G>T	missense_variant	p.Ser1246Ile	Likely benign
gnoMAD v4.1	SETD5	c.3770A>G	missense_variant	p.Gln1257Arg	Likely benign
gnoMAD v4.1	SETD5	c.3771G>C	missense_variant	p.Gln1257His	Likely benign
gnoMAD v4.1	SETD5	c.3821A>G	missense_variant	p.Tyr1274Cys	Likely benign
gnoMAD v4.1	SETD5	c.3907G>A	missense_variant	p.Ala1303Thr	Likely benign
gnoMAD v4.1	SETD5	c.3934G>A	missense_variant	p.Ala1312Thr	Likely benign
gnoMAD v4.1	SETD5	c.4001A>G	missense_variant	p.Asn1334Ser	Likely benign
gnoMAD v4.1	SETD5	c.4064C>T	missense_variant	p.Ser1355Leu	Likely benign
gnoMAD v4.1	SETD5	c.4123C>T	missense_variant	p.Pro1375Ser	Likely benign
gnoMAD v4.1	SETD5	c.4135A>G	missense_variant	p.Arg1379Gly	Likely benign
gnoMAD v4.1	SETD5	c.4160G>A	missense_variant	p.Arg1387Gln	Likely benign
gnoMAD v4.1	SETD5	c.4165A>G	missense_variant	p.Ile1389Val	Likely benign
gnoMAD v4.1	SETD5	c.4250G>A	missense_variant	p.Arg1417His	Likely benign
gnoMAD v4.1	SETD5	c.14T>C	missense_variant	p.Ile5Thr	-
gnoMAD v4.1	SETD5	c.17C>G	missense_variant	p.Pro6Arg	-
gnoMAD v4.1	SETD5	c.22G>C	missense_variant	p.Gly8Arg	-
gnoMAD v4.1	SETD5	c.38A>G	missense_variant	p.Asp13Gly	-
gnoMAD v4.1	SETD5	c.40A>G	missense_variant	p.Thr14Ala	-
gnoMAD v4.1	SETD5	c.43T>C	missense_variant	p.Ser15Pro	-
gnoMAD v4.1	SETD5	c.43T>A	missense_variant	p.Ser15Thr	-
gnoMAD v4.1	SETD5	c.44C>G	missense_variant	p.Ser15Cys	-
gnoMAD v4.1	SETD5	c.47A>G	missense_variant	p.Tyr16Cys	-
gnoMAD v4.1	SETD5	c.50C>T	missense_variant	p.Ser17Leu	-
gnoMAD v4.1	SETD5	c.53A>T	missense_variant	p.Asp18Val	-
gnoMAD v4.1	SETD5	c.70G>C	missense_variant	p.Asp24His	-
gnoMAD v4.1	SETD5	c.8A>T	missense_variant	p.Asn3Ile	-
gnoMAD v4.1	SETD5	c.11A>G	missense_variant	p.Asp4Gly	-
gnoMAD v4.1	SETD5	c.13A>G	missense_variant	p.Asn5Asp	-
gnoMAD v4.1	SETD5	c.14A>G	missense_variant	p.Asn5Ser	-
gnoMAD v4.1	SETD5	c.20A>G	missense_variant	p.Glu7Gly	-
gnoMAD v4.1	SETD5	c.74A>G	missense_variant	p.Lys25Arg	-
gnoMAD v4.1	SETD5	c.29G>C	missense_variant	p.Trp10Ser	-
gnoMAD v4.1	SETD5	c.83A>C	missense_variant	p.Glu28Ala	-
gnoMAD v4.1	SETD5	c.35C>T	missense_variant	p.Pro12Leu	-
gnoMAD v4.1	SETD5	c.89C>T	missense_variant	p.Pro30Leu	-
gnoMAD v4.1	SETD5	c.92A>G	missense_variant	p.Tyr31Cys	-
gnoMAD v4.1	SETD5	c.41C>T	missense_variant	p.Thr14Ile	-
gnoMAD v4.1	SETD5	c.100A>G	missense_variant	p.Arg34Gly	-
gnoMAD v4.1	SETD5	c.51C>A	missense_variant	p.Asp17Glu	-
gnoMAD v4.1	SETD5	c.103C>G	missense_variant	p.Arg35Gly	-
gnoMAD v4.1	SETD5	c.104G>A	missense_variant	p.Arg35Gln	-
gnoMAD v4.1	SETD5	c.107G>A	missense_variant	p.Ser36Asn	-
gnoMAD v4.1	SETD5	c.115A>G	missense_variant	p.Thr39Ala	-
gnoMAD v4.1	SETD5	c.116C>T	missense_variant	p.Thr39Ile	-
gnoMAD v4.1	SETD5	c.65A>T	missense_variant	p.His22Leu	-
gnoMAD v4.1	SETD5	c.65A>G	missense_variant	p.His22Arg	-
gnoMAD v4.1	SETD5	c.121G>A	missense_variant	p.Gly41Arg	-
gnoMAD v4.1	SETD5	c.124T>C	missense_variant	p.Cys42Arg	-
gnoMAD v4.1	SETD5	c.129A>C	missense_variant	p.Glu43Asp	-
gnoMAD v4.1	SETD5	c.133C>T	missense_variant	p.Pro45Ser	-
gnoMAD v4.1	SETD5	c.136G>A	missense_variant	p.Ala46Thr	-
gnoMAD v4.1	SETD5	c.137C>A	missense_variant	p.Ala46Glu	-
gnoMAD v4.1	SETD5	c.86G>A	missense_variant	p.Arg29Gln	-
gnoMAD v4.1	SETD5	c.142G>A	missense_variant	p.Glu48Lys	-
gnoMAD v4.1	SETD5	c.92G>A	missense_variant	p.Arg31Lys	-
gnoMAD v4.1	SETD5	c.145A>G	missense_variant	p.Thr49Ala	-
gnoMAD v4.1	SETD5	c.146C>T	missense_variant	p.Thr49Ile	-
gnoMAD v4.1	SETD5	c.95C>T	missense_variant	p.Pro32Leu	-
gnoMAD v4.1	SETD5	c.148C>A	missense_variant	p.Gln50Lys	-
gnoMAD v4.1	SETD5	c.149A>C	missense_variant	p.Gln50Pro	-
gnoMAD v4.1	SETD5	c.98A>G	missense_variant	p.Lys33Arg	-
gnoMAD v4.1	SETD5	c.151G>A	missense_variant	p.Gly51Arg	-
gnoMAD v4.1	SETD5	c.154G>T	missense_variant	p.Ala52Ser	-
gnoMAD v4.1	SETD5	c.155C>T	missense_variant	p.Ala52Val	-
gnoMAD v4.1	SETD5	c.108G>C	missense_variant	p.Arg36Ser	-
gnoMAD v4.1	SETD5	c.109G>A	missense_variant	p.Gly37Arg	-
gnoMAD v4.1	SETD5	c.110G>A	missense_variant	p.Gly37Glu	-
gnoMAD v4.1	SETD5	c.113A>G	missense_variant	p.Gln38Arg	-
gnoMAD v4.1	SETD5	c.115C>T	missense_variant	p.His39Tyr	-
gnoMAD v4.1	SETD5	c.119C>T	missense_variant	p.Thr40Ile	-
gnoMAD v4.1	SETD5	c.121C>T	missense_variant	p.Pro41Ser	-
gnoMAD v4.1	SETD5	c.124A>G	missense_variant	p.Arg42Gly	-
gnoMAD v4.1	SETD5	c.127A>G	missense_variant	p.Ser43Gly	-
gnoMAD v4.1	SETD5	c.128G>T	missense_variant	p.Ser43Ile	-
gnoMAD v4.1	SETD5	c.134T>C	missense_variant	p.Val45Ala	-
gnoMAD v4.1	SETD5	c.137A>G	missense_variant	p.Tyr46Cys	-
gnoMAD v4.1	SETD5	c.137A>T	missense_variant	p.Tyr46Phe	-
gnoMAD v4.1	SETD5	c.148T>C	missense_variant	p.Tyr50His	-
gnoMAD v4.1	SETD5	c.155G>C	missense_variant	p.Gly52Ala	-
gnoMAD v4.1	SETD5	c.155G>A	missense_variant	p.Gly52Glu	-
gnoMAD v4.1	SETD5	c.163T>G	missense_variant	p.Ser55Ala	-
gnoMAD v4.1	SETD5	c.164C>A	missense_variant	p.Ser55Tyr	-
gnoMAD v4.1	SETD5	c.173A>G	missense_variant	p.Glu58Gly	-
gnoMAD v4.1	SETD5	c.175A>G	missense_variant	p.Lys59Glu	-
gnoMAD v4.1	SETD5	c.176A>G	missense_variant	p.Lys59Arg	-
gnoMAD v4.1	SETD5	c.178T>C	missense_variant	p.Ser60Pro	-
gnoMAD v4.1	SETD5	c.179C>G	missense_variant	p.Ser60Cys	-
gnoMAD v4.1	SETD5	c.188T>C	missense_variant	p.Phe63Ser	-
gnoMAD v4.1	SETD5	c.194A>G	missense_variant	p.Tyr65Cys	-
gnoMAD v4.1	SETD5	c.201G>T	missense_variant	p.Gln67His	-
gnoMAD v4.1	SETD5	c.202G>A	missense_variant	p.Val68Ile	-
gnoMAD v4.1	SETD5	c.211A>G	missense_variant	p.Arg71Gly	-
gnoMAD v4.1	SETD5	c.217T>A	missense_variant	p.Leu73Met	-
gnoMAD v4.1	SETD5	c.217T>G	missense_variant	p.Leu73Val	-
gnoMAD v4.1	SETD5	c.218T>C	missense_variant	p.Leu73Ser	-
gnoMAD v4.1	SETD5	c.220A>G	missense_variant	p.Ile74Val	-
gnoMAD v4.1	SETD5	c.227A>G	missense_variant	p.Gln76Arg	-
gnoMAD v4.1	SETD5	c.79T>C	missense_variant	p.Ser27Pro	-
gnoMAD v4.1	SETD5	c.82G>T	missense_variant	p.Val28Leu	-
gnoMAD v4.1	SETD5	c.94C>G	missense_variant	p.Pro32Ala	-
gnoMAD v4.1	SETD5	c.103A>C	missense_variant	p.Asn35His	-
gnoMAD v4.1	SETD5	c.109A>G	missense_variant	p.Lys37Glu	-
gnoMAD v4.1	SETD5	c.110A>G	missense_variant	p.Lys37Arg	-
gnoMAD v4.1	SETD5	c.113G>T	missense_variant	p.Ser38Ile	-
gnoMAD v4.1	SETD5	c.119A>T	missense_variant	p.Tyr40Phe	-
gnoMAD v4.1	SETD5	c.119A>G	missense_variant	p.Tyr40Cys	-
gnoMAD v4.1	SETD5	c.122C>T	missense_variant	p.Ser41Phe	-
gnoMAD v4.1	SETD5	c.125C>G	missense_variant	p.Thr42Ser	-
gnoMAD v4.1	SETD5	c.125C>T	missense_variant	p.Thr42Ile	-
gnoMAD v4.1	SETD5	c.127C>T	missense_variant	p.His43Tyr	-
gnoMAD v4.1	SETD5	c.134A>T	missense_variant	p.Tyr45Phe	-
gnoMAD v4.1	SETD5	c.139A>G	missense_variant	p.Thr47Ala	-
gnoMAD v4.1	SETD5	c.143C>T	missense_variant	p.Thr48Ile	-
gnoMAD v4.1	SETD5	c.145C>G	missense_variant	p.Gln49Glu	-
gnoMAD v4.1	SETD5	c.148A>G	missense_variant	p.Arg50Gly	-
gnoMAD v4.1	SETD5	c.150G>T	missense_variant	p.Arg50Ser	-
gnoMAD v4.1	SETD5	c.151C>G	missense_variant	p.His51Asp	-
gnoMAD v4.1	SETD5	c.152A>G	missense_variant	p.His51Arg	-
gnoMAD v4.1	SETD5	c.152A>T	missense_variant	p.His51Leu	-
gnoMAD v4.1	SETD5	c.152A>C	missense_variant	p.His51Pro	-
gnoMAD v4.1	SETD5	c.155G>A	missense_variant	p.Gly52Glu	-
gnoMAD v4.1	SETD5	c.157T>G	missense_variant	p.Cys53Gly	-
gnoMAD v4.1	SETD5	c.158G>T	missense_variant	p.Cys53Phe	-
gnoMAD v4.1	SETD5	c.178G>A	missense_variant	p.Asp60Asn	-
gnoMAD v4.1	SETD5	c.185A>G	missense_variant	p.Asn62Ser	-
gnoMAD v4.1	SETD5	c.190G>A	missense_variant	p.Gly64Arg	-
gnoMAD v4.1	SETD5	c.197C>T	missense_variant	p.Pro66Leu	-
gnoMAD v4.1	SETD5	c.202C>T	missense_variant	p.Pro68Ser	-
gnoMAD v4.1	SETD5	c.203C>G	missense_variant	p.Pro68Arg	-
gnoMAD v4.1	SETD5	c.206C>T	missense_variant	p.Pro69Leu	-
gnoMAD v4.1	SETD5	c.208A>C	missense_variant	p.Thr70Pro	-
gnoMAD v4.1	SETD5	c.208A>T	missense_variant	p.Thr70Ser	-
gnoMAD v4.1	SETD5	c.209C>A	missense_variant	p.Thr70Lys	-
gnoMAD v4.1	SETD5	c.209C>T	missense_variant	p.Thr70Ile	-
gnoMAD v4.1	SETD5	c.223C>T	missense_variant	p.Pro75Ser	-
gnoMAD v4.1	SETD5	c.224C>T	missense_variant	p.Pro75Leu	-
gnoMAD v4.1	SETD5	c.226C>T	missense_variant	p.Pro76Ser	-
gnoMAD v4.1	SETD5	c.227C>A	missense_variant	p.Pro76His	-
gnoMAD v4.1	SETD5	c.227C>T	missense_variant	p.Pro76Leu	-
gnoMAD v4.1	SETD5	c.179C>T	missense_variant	p.Thr60Met	-
gnoMAD v4.1	SETD5	c.181A>G	missense_variant	p.Ile61Val	-
gnoMAD v4.1	SETD5	c.187C>T	missense_variant	p.Pro63Ser	-
gnoMAD v4.1	SETD5	c.188C>G	missense_variant	p.Pro63Arg	-
gnoMAD v4.1	SETD5	c.196G>A	missense_variant	p.Asp66Asn	-
gnoMAD v4.1	SETD5	c.197A>T	missense_variant	p.Asp66Val	-
gnoMAD v4.1	SETD5	c.198C>G	missense_variant	p.Asp66Glu	-
gnoMAD v4.1	SETD5	c.199C>G	missense_variant	p.Leu67Val	-
gnoMAD v4.1	SETD5	c.200T>C	missense_variant	p.Leu67Pro	-
gnoMAD v4.1	SETD5	c.203A>G	missense_variant	p.Asn68Ser	-
gnoMAD v4.1	SETD5	c.205G>A	missense_variant	p.Gly69Ser	-
gnoMAD v4.1	SETD5	c.206G>A	missense_variant	p.Gly69Asp	-
gnoMAD v4.1	SETD5	c.212C>T	missense_variant	p.Pro71Leu	-
gnoMAD v4.1	SETD5	c.212C>A	missense_variant	p.Pro71Gln	-
gnoMAD v4.1	SETD5	c.217C>G	missense_variant	p.Pro73Ala	-
gnoMAD v4.1	SETD5	c.218C>T	missense_variant	p.Pro73Leu	-
gnoMAD v4.1	SETD5	c.223G>A	missense_variant	p.Glu75Lys	-
gnoMAD v4.1	SETD5	c.229C>T	missense_variant	p.Arg77Cys	-
gnoMAD v4.1	SETD5	c.232T>C	missense_variant	p.Cys78Arg	-
gnoMAD v4.1	SETD5	c.233G>A	missense_variant	p.Cys78Tyr	-
gnoMAD v4.1	SETD5	c.236G>A	missense_variant	p.Gly79Glu	-
gnoMAD v4.1	SETD5	c.239A>C	missense_variant	p.Asp80Ala	-
gnoMAD v4.1	SETD5	c.242G>C	missense_variant	p.Ser81Thr	-
gnoMAD v4.1	SETD5	c.244C>T	missense_variant	p.Pro82Ser	-
gnoMAD v4.1	SETD5	c.248A>G	missense_variant	p.Asn83Ser	-
gnoMAD v4.1	SETD5	c.254A>G	missense_variant	p.Glu85Gly	-
gnoMAD v4.1	SETD5	c.256G>A	missense_variant	p.Gly86Arg	-
gnoMAD v4.1	SETD5	c.265G>T	missense_variant	p.Val89Leu	-
gnoMAD v4.1	SETD5	c.275G>T	missense_variant	p.Trp92Leu	-
gnoMAD v4.1	SETD5	c.276G>T	missense_variant	p.Trp92Cys	-
gnoMAD v4.1	SETD5	c.286G>C	missense_variant	p.Gly96Arg	-
gnoMAD v4.1	SETD5	c.287G>T	missense_variant	p.Gly96Val	-
gnoMAD v4.1	SETD5	c.289C>G	missense_variant	p.Leu97Val	-
gnoMAD v4.1	SETD5	c.297G>C	missense_variant	p.Gln99His	-
gnoMAD v4.1	SETD5	c.298G>A	missense_variant	p.Asp100Asn	-
gnoMAD v4.1	SETD5	c.298G>T	missense_variant	p.Asp100Tyr	-
gnoMAD v4.1	SETD5	c.299A>T	missense_variant	p.Asp100Val	-
gnoMAD v4.1	SETD5	c.302G>A	missense_variant	p.Gly101Asp	-
gnoMAD v4.1	SETD5	c.304T>A	missense_variant	p.Phe102Ile	-
gnoMAD v4.1	SETD5	c.304T>C	missense_variant	p.Phe102Leu	-
gnoMAD v4.1	SETD5	c.304T>G	missense_variant	p.Phe102Val	-
gnoMAD v4.1	SETD5	c.308T>C	missense_variant	p.Leu103Pro	-
gnoMAD v4.1	SETD5	c.314A>G	missense_variant	p.Asn105Ser	-
gnoMAD v4.1	SETD5	c.314A>C	missense_variant	p.Asn105Thr	-
gnoMAD v4.1	SETD5	c.316T>A	missense_variant	p.Cys106Ser	-
gnoMAD v4.1	SETD5	c.317G>T	missense_variant	p.Cys106Phe	-
gnoMAD v4.1	SETD5	c.319G>C	missense_variant	p.Asp107His	-
gnoMAD v4.1	SETD5	c.319G>T	missense_variant	p.Asp107Tyr	-
gnoMAD v4.1	SETD5	c.320A>G	missense_variant	p.Asp107Gly	-
gnoMAD v4.1	SETD5	c.323A>G	missense_variant	p.Lys108Arg	-
gnoMAD v4.1	SETD5	c.324G>C	missense_variant	p.Lys108Asn	-
gnoMAD v4.1	SETD5	c.325T>G	missense_variant	p.Cys109Gly	-
gnoMAD v4.1	SETD5	c.328A>T	missense_variant	p.Arg110Trp	-
gnoMAD v4.1	SETD5	c.343G>A	missense_variant	p.Gly115Arg	-
gnoMAD v4.1	SETD5	c.347A>C	missense_variant	p.Lys116Thr	-
gnoMAD v4.1	SETD5	c.348G>T	missense_variant	p.Lys116Asn	-
gnoMAD v4.1	SETD5	c.349G>T	missense_variant	p.Val117Phe	-
gnoMAD v4.1	SETD5	c.349G>A	missense_variant	p.Val117Ile	-
gnoMAD v4.1	SETD5	c.356G>C	missense_variant	p.Arg119Thr	-
gnoMAD v4.1	SETD5	c.361C>T	missense_variant	p.His121Tyr	-
gnoMAD v4.1	SETD5	c.362A>G	missense_variant	p.His121Arg	-
gnoMAD v4.1	SETD5	c.364C>T	missense_variant	p.Arg122Trp	-
gnoMAD v4.1	SETD5	c.367C>T	missense_variant	p.Arg123Trp	-
gnoMAD v4.1	SETD5	c.368G>A	missense_variant	p.Arg123Gln	-
gnoMAD v4.1	SETD5	c.370A>G	missense_variant	p.Lys124Glu	-
gnoMAD v4.1	SETD5	c.373C>A	missense_variant	p.Gln125Lys	-
gnoMAD v4.1	SETD5	c.374A>G	missense_variant	p.Gln125Arg	-
gnoMAD v4.1	SETD5	c.376G>A	missense_variant	p.Asp126Asn	-
gnoMAD v4.1	SETD5	c.377A>G	missense_variant	p.Asp126Gly	-
gnoMAD v4.1	SETD5	c.380A>G	missense_variant	p.Asn127Ser	-
gnoMAD v4.1	SETD5	c.382A>C	missense_variant	p.Ile128Leu	-
gnoMAD v4.1	SETD5	c.385T>A	missense_variant	p.Ser129Thr	-
gnoMAD v4.1	SETD5	c.385T>C	missense_variant	p.Ser129Pro	-
gnoMAD v4.1	SETD5	c.394G>A	missense_variant	p.Asp132Asn	-
gnoMAD v4.1	SETD5	c.401G>T	missense_variant	p.Ser134Ile	-
gnoMAD v4.1	SETD5	c.403G>A	missense_variant	p.Ala135Thr	-
gnoMAD v4.1	SETD5	c.407C>T	missense_variant	p.Thr136Ile	-
gnoMAD v4.1	SETD5	c.407C>A	missense_variant	p.Thr136Lys	-
gnoMAD v4.1	SETD5	c.416G>T	missense_variant	p.Trp139Leu	-
gnoMAD v4.1	SETD5	c.425A>C	missense_variant	p.Glu142Ala	-
gnoMAD v4.1	SETD5	c.427C>T	missense_variant	p.Leu143Phe	-
gnoMAD v4.1	SETD5	c.428T>C	missense_variant	p.Leu143Pro	-
gnoMAD v4.1	SETD5	c.431C>T	missense_variant	p.Ser144Phe	-
gnoMAD v4.1	SETD5	c.446T>G	missense_variant	p.Leu149Trp	-
gnoMAD v4.1	SETD5	c.451A>G	missense_variant	p.Thr151Ala	-
gnoMAD v4.1	SETD5	c.454G>T	missense_variant	p.Ala152Ser	-
gnoMAD v4.1	SETD5	c.464A>T	missense_variant	p.His155Leu	-
gnoMAD v4.1	SETD5	c.472A>G	missense_variant	p.Thr158Ala	-
gnoMAD v4.1	SETD5	c.482C>T	missense_variant	p.Thr161Ile	-
gnoMAD v4.1	SETD5	c.488C>G	missense_variant	p.Thr163Ser	-
gnoMAD v4.1	SETD5	c.499A>G	missense_variant	p.Thr167Ala	-
gnoMAD v4.1	SETD5	c.505C>G	missense_variant	p.Pro169Ala	-
gnoMAD v4.1	SETD5	c.506C>G	missense_variant	p.Pro169Arg	-
gnoMAD v4.1	SETD5	c.506C>T	missense_variant	p.Pro169Leu	-
gnoMAD v4.1	SETD5	c.513G>C	missense_variant	p.Lys171Asn	-
gnoMAD v4.1	SETD5	c.514C>T	missense_variant	p.Arg172Trp	-
gnoMAD v4.1	SETD5	c.522G>T	missense_variant	p.Lys174Asn	-
gnoMAD v4.1	SETD5	c.524G>A	missense_variant	p.Ser175Asn	-
gnoMAD v4.1	SETD5	c.525T>G	missense_variant	p.Ser175Arg	-
gnoMAD v4.1	SETD5	c.533A>G	missense_variant	p.Lys178Arg	-
gnoMAD v4.1	SETD5	c.534G>C	missense_variant	p.Lys178Asn	-
gnoMAD v4.1	SETD5	c.535G>A	missense_variant	p.Gly179Ser	-
gnoMAD v4.1	SETD5	c.538C>G	missense_variant	p.Arg180Gly	-
gnoMAD v4.1	SETD5	c.544G>T	missense_variant	p.Ala182Ser	-
gnoMAD v4.1	SETD5	c.548C>T	missense_variant	p.Pro183Leu	-
gnoMAD v4.1	SETD5	c.550A>C	missense_variant	p.Lys184Gln	-
gnoMAD v4.1	SETD5	c.558G>C	missense_variant	p.Lys186Asn	-
gnoMAD v4.1	SETD5	c.561A>C	missense_variant	p.Lys187Asn	-
gnoMAD v4.1	SETD5	c.565A>G	missense_variant	p.Lys189Glu	-
gnoMAD v4.1	SETD5	c.625G>A	missense_variant	p.Ala209Thr	-
gnoMAD v4.1	SETD5	c.626C>T	missense_variant	p.Ala209Val	-
gnoMAD v4.1	SETD5	c.626C>G	missense_variant	p.Ala209Gly	-
gnoMAD v4.1	SETD5	c.630T>G	missense_variant	p.Phe210Leu	-
gnoMAD v4.1	SETD5	c.631C>G	missense_variant	p.Arg211Gly	-
gnoMAD v4.1	SETD5	c.632G>A	missense_variant	p.Arg211Gln	-
gnoMAD v4.1	SETD5	c.638G>T	missense_variant	p.Gly213Val	-
gnoMAD v4.1	SETD5	c.638G>A	missense_variant	p.Gly213Glu	-
gnoMAD v4.1	SETD5	c.643C>T	missense_variant	p.Arg215Trp	-
gnoMAD v4.1	SETD5	c.644G>A	missense_variant	p.Arg215Gln	-
gnoMAD v4.1	SETD5	c.644G>C	missense_variant	p.Arg215Pro	-
gnoMAD v4.1	SETD5	c.646A>C	missense_variant	p.Lys216Gln	-
gnoMAD v4.1	SETD5	c.648G>T	missense_variant	p.Lys216Asn	-
gnoMAD v4.1	SETD5	c.655C>T	missense_variant	p.Arg219Trp	-
gnoMAD v4.1	SETD5	c.655C>G	missense_variant	p.Arg219Gly	-
gnoMAD v4.1	SETD5	c.656G>C	missense_variant	p.Arg219Pro	-
gnoMAD v4.1	SETD5	c.656G>A	missense_variant	p.Arg219Gln	-
gnoMAD v4.1	SETD5	c.568A>G	missense_variant	p.Asn190Asp	-
gnoMAD v4.1	SETD5	c.570T>G	missense_variant	p.Asn190Lys	-
gnoMAD v4.1	SETD5	c.572C>T	missense_variant	p.Ser191Phe	-
gnoMAD v4.1	SETD5	c.574C>G	missense_variant	p.Pro192Ala	-
gnoMAD v4.1	SETD5	c.577T>C	missense_variant	p.Ser193Pro	-
gnoMAD v4.1	SETD5	c.583G>A	missense_variant	p.Ala195Thr	-
gnoMAD v4.1	SETD5	c.586C>A	missense_variant	p.Gln196Lys	-
gnoMAD v4.1	SETD5	c.587A>G	missense_variant	p.Gln196Arg	-
gnoMAD v4.1	SETD5	c.602A>C	missense_variant	p.Asn201Thr	-
gnoMAD v4.1	SETD5	c.602A>G	missense_variant	p.Asn201Ser	-
gnoMAD v4.1	SETD5	c.608C>T	missense_variant	p.Thr203Ile	-
gnoMAD v4.1	SETD5	c.611A>C	missense_variant	p.Glu204Ala	-
gnoMAD v4.1	SETD5	c.612G>C	missense_variant	p.Glu204Asp	-
gnoMAD v4.1	SETD5	c.619G>A	missense_variant	p.Glu207Lys	-
gnoMAD v4.1	SETD5	c.625C>G	missense_variant	p.Arg209Gly	-
gnoMAD v4.1	SETD5	c.625C>T	missense_variant	p.Arg209Trp	-
gnoMAD v4.1	SETD5	c.630A>G	missense_variant	p.Ile210Met	-
gnoMAD v4.1	SETD5	c.646C>A	missense_variant	p.Gln216Lys	-
gnoMAD v4.1	SETD5	c.648G>T	missense_variant	p.Gln216His	-
gnoMAD v4.1	SETD5	c.649T>C	missense_variant	p.Tyr217His	-
gnoMAD v4.1	SETD5	c.659C>G	missense_variant	p.Ala220Gly	-
gnoMAD v4.1	SETD5	c.661T>G	missense_variant	p.Phe221Val	-
gnoMAD v4.1	SETD5	c.667A>G	missense_variant	p.Asn223Asp	-
gnoMAD v4.1	SETD5	c.672G>T	missense_variant	p.Gln224His	-
gnoMAD v4.1	SETD5	c.676A>G	missense_variant	p.Ser226Gly	-
gnoMAD v4.1	SETD5	c.685G>A	missense_variant	p.Val229Ile	-
gnoMAD v4.1	SETD5	c.689A>G	missense_variant	p.Gln230Arg	-
gnoMAD v4.1	SETD5	c.691A>G	missense_variant	p.Asn231Asp	-
gnoMAD v4.1	SETD5	c.692A>C	missense_variant	p.Asn231Thr	-
gnoMAD v4.1	SETD5	c.692A>G	missense_variant	p.Asn231Ser	-
gnoMAD v4.1	SETD5	c.695C>T	missense_variant	p.Ala232Val	-
gnoMAD v4.1	SETD5	c.697C>G	missense_variant	p.Leu233Val	-
gnoMAD v4.1	SETD5	c.703C>G	missense_variant	p.Gln235Glu	-
gnoMAD v4.1	SETD5	c.704A>G	missense_variant	p.Gln235Arg	-
gnoMAD v4.1	SETD5	c.709C>G	missense_variant	p.Leu237Val	-
gnoMAD v4.1	SETD5	c.713A>G	missense_variant	p.His238Arg	-
gnoMAD v4.1	SETD5	c.716C>G	missense_variant	p.Ser239Cys	-
gnoMAD v4.1	SETD5	c.716C>T	missense_variant	p.Ser239Phe	-
gnoMAD v4.1	SETD5	c.722A>G	missense_variant	p.Lys241Arg	-
gnoMAD v4.1	SETD5	c.729T>G	missense_variant	p.Phe243Leu	-
gnoMAD v4.1	SETD5	c.730G>A	missense_variant	p.Val244Met	-
gnoMAD v4.1	SETD5	c.737A>C	missense_variant	p.Lys246Thr	-
gnoMAD v4.1	SETD5	c.739C>T	missense_variant	p.Pro247Ser	-
gnoMAD v4.1	SETD5	c.742A>G	missense_variant	p.Thr248Ala	-
gnoMAD v4.1	SETD5	c.745A>G	missense_variant	p.Ile249Val	-
gnoMAD v4.1	SETD5	c.750A>C	missense_variant	p.Leu250Phe	-
gnoMAD v4.1	SETD5	c.751G>A	missense_variant	p.Asp251Asn	-
gnoMAD v4.1	SETD5	c.757A>G	missense_variant	p.Ile253Val	-
gnoMAD v4.1	SETD5	c.761A>G	missense_variant	p.Asn254Ser	-
gnoMAD v4.1	SETD5	c.763A>G	missense_variant	p.Lys255Glu	-
gnoMAD v4.1	SETD5	c.767C>T	missense_variant	p.Thr256Ile	-
gnoMAD v4.1	SETD5	c.775G>T	missense_variant	p.Ala259Ser	-
gnoMAD v4.1	SETD5	c.776C>G	missense_variant	p.Ala259Gly	-
gnoMAD v4.1	SETD5	c.778T>G	missense_variant	p.Cys260Gly	-
gnoMAD v4.1	SETD5	c.782A>G	missense_variant	p.Asn261Ser	-
gnoMAD v4.1	SETD5	c.785A>G	missense_variant	p.Asn262Ser	-
gnoMAD v4.1	SETD5	c.787A>G	missense_variant	p.Thr263Ala	-
gnoMAD v4.1	SETD5	c.788C>T	missense_variant	p.Thr263Ile	-
gnoMAD v4.1	SETD5	c.808C>A	missense_variant	p.Gln270Lys	-
gnoMAD v4.1	SETD5	c.811T>G	missense_variant	p.Leu271Val	-
gnoMAD v4.1	SETD5	c.826G>A	missense_variant	p.Val276Ile	-
gnoMAD v4.1	SETD5	c.830C>G	missense_variant	p.Thr277Ser	-
gnoMAD v4.1	SETD5	c.830C>A	missense_variant	p.Thr277Asn	-
gnoMAD v4.1	SETD5	c.832C>T	missense_variant	p.Arg278Cys	-
gnoMAD v4.1	SETD5	c.833G>A	missense_variant	p.Arg278His	-
gnoMAD v4.1	SETD5	c.835G>T	missense_variant	p.Val279Phe	-
gnoMAD v4.1	SETD5	c.840A>C	missense_variant	p.Gln280His	-
gnoMAD v4.1	SETD5	c.845A>G	missense_variant	p.His282Arg	-
gnoMAD v4.1	SETD5	c.850A>C	missense_variant	p.Lys284Gln	-
gnoMAD v4.1	SETD5	c.853A>T	missense_variant	p.Ile285Phe	-
gnoMAD v4.1	SETD5	c.865G>A	missense_variant	p.Ala289Thr	-
gnoMAD v4.1	SETD5	c.866C>T	missense_variant	p.Ala289Val	-
gnoMAD v4.1	SETD5	c.869G>A	missense_variant	p.Arg290Lys	-
gnoMAD v4.1	SETD5	c.877G>A	missense_variant	p.Ala293Thr	-
gnoMAD v4.1	SETD5	c.882G>C	missense_variant	p.Leu294Phe	-
gnoMAD v4.1	SETD5	c.910A>C	missense_variant	p.Lys304Gln	-
gnoMAD v4.1	SETD5	c.918G>C	missense_variant	p.Met306Ile	-
gnoMAD v4.1	SETD5	c.923G>A	missense_variant	p.Arg308Gln	-
gnoMAD v4.1	SETD5	c.936G>C	missense_variant	p.Glu312Asp	-
gnoMAD v4.1	SETD5	c.937G>A	missense_variant	p.Val313Ile	-
gnoMAD v4.1	SETD5	c.940A>G	missense_variant	p.Asn314Asp	-
gnoMAD v4.1	SETD5	c.946C>T	missense_variant	p.His316Tyr	-
gnoMAD v4.1	SETD5	c.995A>G	missense_variant	p.Asn332Ser	-
gnoMAD v4.1	SETD5	c.1018G>T	missense_variant	p.Ala340Ser	-
gnoMAD v4.1	SETD5	c.1021C>T	missense_variant	p.Arg341Cys	-
gnoMAD v4.1	SETD5	c.1022G>A	missense_variant	p.Arg341His	-
gnoMAD v4.1	SETD5	c.1024A>G	missense_variant	p.Thr342Ala	-
gnoMAD v4.1	SETD5	c.1028T>A	missense_variant	p.Phe343Tyr	-
gnoMAD v4.1	SETD5	c.1028T>G	missense_variant	p.Phe343Cys	-
gnoMAD v4.1	SETD5	c.1029C>G	missense_variant	p.Phe343Leu	-
gnoMAD v4.1	SETD5	c.1034A>G	missense_variant	p.Asn345Ser	-
gnoMAD v4.1	SETD5	c.1064C>T	missense_variant	p.Thr355Ile	-
gnoMAD v4.1	SETD5	c.1072G>T	missense_variant	p.Ala358Ser	-
gnoMAD v4.1	SETD5	c.1077G>T	missense_variant	p.Glu359Asp	-
gnoMAD v4.1	SETD5	c.1085A>T	missense_variant	p.His362Leu	-
gnoMAD v4.1	SETD5	c.1087A>G	missense_variant	p.Met363Val	-
gnoMAD v4.1	SETD5	c.1093G>T	missense_variant	p.Ala365Ser	-
gnoMAD v4.1	SETD5	c.1109A>G	missense_variant	p.His370Arg	-
gnoMAD v4.1	SETD5	c.1115G>A	missense_variant	p.Cys372Tyr	-
gnoMAD v4.1	SETD5	c.1121A>G	missense_variant	p.Tyr374Cys	-
gnoMAD v4.1	SETD5	c.1121A>C	missense_variant	p.Tyr374Ser	-
gnoMAD v4.1	SETD5	c.1123G>T	missense_variant	p.Ala375Ser	-
gnoMAD v4.1	SETD5	c.1127T>C	missense_variant	p.Val376Ala	-
gnoMAD v4.1	SETD5	c.1130C>A	missense_variant	p.Ser377Tyr	-
gnoMAD v4.1	SETD5	c.1130C>G	missense_variant	p.Ser377Cys	-
gnoMAD v4.1	SETD5	c.1132G>T	missense_variant	p.Ala378Ser	-
gnoMAD v4.1	SETD5	c.1138A>G	missense_variant	p.Thr380Ala	-
gnoMAD v4.1	SETD5	c.1138A>T	missense_variant	p.Thr380Ser	-
gnoMAD v4.1	SETD5	c.1139C>A	missense_variant	p.Thr380Asn	-
gnoMAD v4.1	SETD5	c.1141A>G	missense_variant	p.Lys381Glu	-
gnoMAD v4.1	SETD5	c.1172A>T	missense_variant	p.Tyr391Phe	-
gnoMAD v4.1	SETD5	c.1174G>A	missense_variant	p.Glu392Lys	-
gnoMAD v4.1	SETD5	c.1180A>G	missense_variant	p.Ser394Gly	-
gnoMAD v4.1	SETD5	c.1180A>C	missense_variant	p.Ser394Arg	-
gnoMAD v4.1	SETD5	c.1182T>A	missense_variant	p.Ser394Arg	-
gnoMAD v4.1	SETD5	c.1185C>A	missense_variant	p.Asn395Lys	-
gnoMAD v4.1	SETD5	c.1189A>C	missense_variant	p.Asn397His	-
gnoMAD v4.1	SETD5	c.1190A>G	missense_variant	p.Asn397Ser	-
gnoMAD v4.1	SETD5	c.1193A>G	missense_variant	p.Tyr398Cys	-
gnoMAD v4.1	SETD5	c.1219G>A	missense_variant	p.Gly407Arg	-
gnoMAD v4.1	SETD5	c.1223A>G	missense_variant	p.Asn408Ser	-
gnoMAD v4.1	SETD5	c.1225C>T	missense_variant	p.Arg409Trp	-
gnoMAD v4.1	SETD5	c.1226G>C	missense_variant	p.Arg409Pro	-
gnoMAD v4.1	SETD5	c.1228A>C	missense_variant	p.Asn410His	-
gnoMAD v4.1	SETD5	c.1228A>G	missense_variant	p.Asn410Asp	-
gnoMAD v4.1	SETD5	c.1237A>G	missense_variant	p.Ile413Val	-
gnoMAD v4.1	SETD5	c.1238T>C	missense_variant	p.Ile413Thr	-
gnoMAD v4.1	SETD5	c.1241A>G	missense_variant	p.Gln414Arg	-
gnoMAD v4.1	SETD5	c.1245A>T	missense_variant	p.Lys415Asn	-
gnoMAD v4.1	SETD5	c.1246A>G	missense_variant	p.Arg416Gly	-
gnoMAD v4.1	SETD5	c.1252C>T	missense_variant	p.Pro418Ser	-
gnoMAD v4.1	SETD5	c.1255A>G	missense_variant	p.Asn419Asp	-
gnoMAD v4.1	SETD5	c.1255A>T	missense_variant	p.Asn419Tyr	-
gnoMAD v4.1	SETD5	c.1259C>G	missense_variant	p.Ala420Gly	-
gnoMAD v4.1	SETD5	c.1268T>A	missense_variant	p.Leu423Gln	-
gnoMAD v4.1	SETD5	c.1271C>A	missense_variant	p.Pro424Gln	-
gnoMAD v4.1	SETD5	c.1273C>G	missense_variant	p.Leu425Val	-
gnoMAD v4.1	SETD5	c.1273C>T	missense_variant	p.Leu425Phe	-
gnoMAD v4.1	SETD5	c.1274T>C	missense_variant	p.Leu425Pro	-
gnoMAD v4.1	SETD5	c.1280C>A	missense_variant	p.Pro427Gln	-
gnoMAD v4.1	SETD5	c.1280C>T	missense_variant	p.Pro427Leu	-
gnoMAD v4.1	SETD5	c.1282C>T	missense_variant	p.Pro428Ser	-
gnoMAD v4.1	SETD5	c.1285C>A	missense_variant	p.Pro429Thr	-
gnoMAD v4.1	SETD5	c.1286C>T	missense_variant	p.Pro429Leu	-
gnoMAD v4.1	SETD5	c.1288C>G	missense_variant	p.Pro430Ala	-
gnoMAD v4.1	SETD5	c.1289C>T	missense_variant	p.Pro430Leu	-
gnoMAD v4.1	SETD5	c.1295T>A	missense_variant	p.Leu432Gln	-
gnoMAD v4.1	SETD5	c.1297C>T	missense_variant	p.Pro433Ser	-
gnoMAD v4.1	SETD5	c.1298C>G	missense_variant	p.Pro433Arg	-
gnoMAD v4.1	SETD5	c.1300A>T	missense_variant	p.Thr434Ser	-
gnoMAD v4.1	SETD5	c.1301C>G	missense_variant	p.Thr434Ser	-
gnoMAD v4.1	SETD5	c.1303A>G	missense_variant	p.Ile435Val	-
gnoMAD v4.1	SETD5	c.1307G>A	missense_variant	p.Gly436Glu	-
gnoMAD v4.1	SETD5	c.1314G>T	missense_variant	p.Glu438Asp	-
gnoMAD v4.1	SETD5	c.1321C>T	missense_variant	p.Arg441Cys	-
gnoMAD v4.1	SETD5	c.1325G>A	missense_variant	p.Arg442Lys	-
gnoMAD v4.1	SETD5	c.1328A>G	missense_variant	p.Lys443Arg	-
gnoMAD v4.1	SETD5	c.1331C>T	missense_variant	p.Ala444Val	-
gnoMAD v4.1	SETD5	c.1334G>A	missense_variant	p.Arg445Gln	-
gnoMAD v4.1	SETD5	c.1336C>T	missense_variant	p.Arg446Trp	-
gnoMAD v4.1	SETD5	c.1337G>A	missense_variant	p.Arg446Gln	-
gnoMAD v4.1	SETD5	c.1339A>G	missense_variant	p.Lys447Glu	-
gnoMAD v4.1	SETD5	c.1343A>G	missense_variant	p.Glu448Gly	-
gnoMAD v4.1	SETD5	c.1348G>A	missense_variant	p.Glu450Lys	-
gnoMAD v4.1	SETD5	c.1350G>C	missense_variant	p.Glu450Asp	-
gnoMAD v4.1	SETD5	c.1351A>G	missense_variant	p.Met451Val	-
gnoMAD v4.1	SETD5	c.1354G>A	missense_variant	p.Glu452Lys	-
gnoMAD v4.1	SETD5	c.1381A>G	missense_variant	p.Asn461Asp	-
gnoMAD v4.1	SETD5	c.1382A>C	missense_variant	p.Asn461Thr	-
gnoMAD v4.1	SETD5	c.1387G>A	missense_variant	p.Asp463Asn	-
gnoMAD v4.1	SETD5	c.1388A>G	missense_variant	p.Asp463Gly	-
gnoMAD v4.1	SETD5	c.1389C>G	missense_variant	p.Asp463Glu	-
gnoMAD v4.1	SETD5	c.1394A>C	missense_variant	p.Gln465Pro	-
gnoMAD v4.1	SETD5	c.1396T>C	missense_variant	p.Ser466Pro	-
gnoMAD v4.1	SETD5	c.1405G>C	missense_variant	p.Val469Leu	-
gnoMAD v4.1	SETD5	c.1405G>A	missense_variant	p.Val469Ile	-
gnoMAD v4.1	SETD5	c.1408C>T	missense_variant	p.Pro470Ser	-
gnoMAD v4.1	SETD5	c.1409C>T	missense_variant	p.Pro470Leu	-
gnoMAD v4.1	SETD5	c.1409C>A	missense_variant	p.Pro470Gln	-
gnoMAD v4.1	SETD5	c.1412A>C	missense_variant	p.Glu471Ala	-
gnoMAD v4.1	SETD5	c.1412A>G	missense_variant	p.Glu471Gly	-
gnoMAD v4.1	SETD5	c.1417G>A	missense_variant	p.Val473Ile	-
gnoMAD v4.1	SETD5	c.1420A>G	missense_variant	p.Thr474Ala	-
gnoMAD v4.1	SETD5	c.1429A>C	missense_variant	p.Ser477Arg	-
gnoMAD v4.1	SETD5	c.1430G>T	missense_variant	p.Ser477Ile	-
gnoMAD v4.1	SETD5	c.1433A>G	missense_variant	p.Asp478Gly	-
gnoMAD v4.1	SETD5	c.1433A>T	missense_variant	p.Asp478Val	-
gnoMAD v4.1	SETD5	c.1435C>G	missense_variant	p.His479Asp	-
gnoMAD v4.1	SETD5	c.1436A>G	missense_variant	p.His479Arg	-
gnoMAD v4.1	SETD5	c.1445T>C	missense_variant	p.Val482Ala	-
gnoMAD v4.1	SETD5	c.1445T>G	missense_variant	p.Val482Gly	-
gnoMAD v4.1	SETD5	c.1451A>C	missense_variant	p.Asn484Thr	-
gnoMAD v4.1	SETD5	c.1460A>T	missense_variant	p.Glu487Val	-
gnoMAD v4.1	SETD5	c.1460A>G	missense_variant	p.Glu487Gly	-
gnoMAD v4.1	SETD5	c.1461A>C	missense_variant	p.Glu487Asp	-
gnoMAD v4.1	SETD5	c.1485G>C	missense_variant	p.Glu495Asp	-
gnoMAD v4.1	SETD5	c.1490T>G	missense_variant	p.Ile497Arg	-
gnoMAD v4.1	SETD5	c.1490T>C	missense_variant	p.Ile497Thr	-
gnoMAD v4.1	SETD5	c.1491A>G	missense_variant	p.Ile497Met	-
gnoMAD v4.1	SETD5	c.1493A>G	missense_variant	p.Asp498Gly	-
gnoMAD v4.1	SETD5	c.1494T>G	missense_variant	p.Asp498Glu	-
gnoMAD v4.1	SETD5	c.1497C>A	missense_variant	p.Asp499Glu	-
gnoMAD v4.1	SETD5	c.1497C>G	missense_variant	p.Asp499Glu	-
gnoMAD v4.1	SETD5	c.1498C>G	missense_variant	p.Gln500Glu	-
gnoMAD v4.1	SETD5	c.1499A>C	missense_variant	p.Gln500Pro	-
gnoMAD v4.1	SETD5	c.1501G>A	missense_variant	p.Glu501Lys	-
gnoMAD v4.1	SETD5	c.1505A>T	missense_variant	p.Asn502Ile	-
gnoMAD v4.1	SETD5	c.1508T>G	missense_variant	p.Leu503Arg	-
gnoMAD v4.1	SETD5	c.1510G>A	missense_variant	p.Ala504Thr	-
gnoMAD v4.1	SETD5	c.1510G>T	missense_variant	p.Ala504Ser	-
gnoMAD v4.1	SETD5	c.1511C>G	missense_variant	p.Ala504Gly	-
gnoMAD v4.1	SETD5	c.1511C>T	missense_variant	p.Ala504Val	-
gnoMAD v4.1	SETD5	c.1515T>G	missense_variant	p.His505Gln	-
gnoMAD v4.1	SETD5	c.1518C>A	missense_variant	p.Ser506Arg	-
gnoMAD v4.1	SETD5	c.1520G>A	missense_variant	p.Arg507Lys	-
gnoMAD v4.1	SETD5	c.1521G>T	missense_variant	p.Arg507Ser	-
gnoMAD v4.1	SETD5	c.1523G>A	missense_variant	p.Arg508Lys	-
gnoMAD v4.1	SETD5	c.1524G>T	missense_variant	p.Arg508Ser	-
gnoMAD v4.1	SETD5	c.1526C>T	missense_variant	p.Thr509Ile	-
gnoMAD v4.1	SETD5	c.1528A>G	missense_variant	p.Arg510Gly	-
gnoMAD v4.1	SETD5	c.1531G>A	missense_variant	p.Glu511Lys	-
gnoMAD v4.1	SETD5	c.1534G>T	missense_variant	p.Asp512Tyr	-
gnoMAD v4.1	SETD5	c.1535A>T	missense_variant	p.Asp512Val	-
gnoMAD v4.1	SETD5	c.1535A>G	missense_variant	p.Asp512Gly	-
gnoMAD v4.1	SETD5	c.1538G>A	missense_variant	p.Arg513Lys	-
gnoMAD v4.1	SETD5	c.1538G>C	missense_variant	p.Arg513Thr	-
gnoMAD v4.1	SETD5	c.1541A>C	missense_variant	p.Lys514Thr	-
gnoMAD v4.1	SETD5	c.1542G>T	missense_variant	p.Lys514Asn	-
gnoMAD v4.1	SETD5	c.1547A>G	missense_variant	p.Glu516Gly	-
gnoMAD v4.1	SETD5	c.1549G>A	missense_variant	p.Ala517Thr	-
gnoMAD v4.1	SETD5	c.1549G>T	missense_variant	p.Ala517Ser	-
gnoMAD v4.1	SETD5	c.1556T>C	missense_variant	p.Met519Thr	-
gnoMAD v4.1	SETD5	c.1557G>C	missense_variant	p.Met519Ile	-
gnoMAD v4.1	SETD5	c.1559A>C	missense_variant	p.His520Pro	-
gnoMAD v4.1	SETD5	c.1561G>T	missense_variant	p.Ala521Ser	-
gnoMAD v4.1	SETD5	c.1562C>G	missense_variant	p.Ala521Gly	-
gnoMAD v4.1	SETD5	c.1567G>A	missense_variant	p.Glu523Lys	-
gnoMAD v4.1	SETD5	c.1567G>C	missense_variant	p.Glu523Gln	-
gnoMAD v4.1	SETD5	c.1568A>G	missense_variant	p.Glu523Gly	-
gnoMAD v4.1	SETD5	c.1569A>C	missense_variant	p.Glu523Asp	-
gnoMAD v4.1	SETD5	c.1571A>T	missense_variant	p.Asn524Ile	-
gnoMAD v4.1	SETD5	c.1577A>G	missense_variant	p.Glu526Gly	-
gnoMAD v4.1	SETD5	c.1579A>G	missense_variant	p.Lys527Glu	-
gnoMAD v4.1	SETD5	c.1583G>A	missense_variant	p.Arg528Lys	-
gnoMAD v4.1	SETD5	c.1585A>G	missense_variant	p.Lys529Glu	-
gnoMAD v4.1	SETD5	c.1587G>C	missense_variant	p.Lys529Asn	-
gnoMAD v4.1	SETD5	c.1588A>C	missense_variant	p.Lys530Gln	-
gnoMAD v4.1	SETD5	c.1594C>T	missense_variant	p.Arg532Trp	-
gnoMAD v4.1	SETD5	c.1595G>A	missense_variant	p.Arg532Gln	-
gnoMAD v4.1	SETD5	c.1597G>A	missense_variant	p.Asp533Asn	-
gnoMAD v4.1	SETD5	c.1597G>T	missense_variant	p.Asp533Tyr	-
gnoMAD v4.1	SETD5	c.1602G>T	missense_variant	p.Gln534His	-
gnoMAD v4.1	SETD5	c.1603C>G	missense_variant	p.Pro535Ala	-
gnoMAD v4.1	SETD5	c.1604C>A	missense_variant	p.Pro535His	-
gnoMAD v4.1	SETD5	c.1607T>C	missense_variant	p.Leu536Ser	-
gnoMAD v4.1	SETD5	c.1608G>C	missense_variant	p.Leu536Phe	-
gnoMAD v4.1	SETD5	c.1609G>A	missense_variant	p.Glu537Lys	-
gnoMAD v4.1	SETD5	c.1612C>A	missense_variant	p.Gln538Lys	-
gnoMAD v4.1	SETD5	c.1613A>G	missense_variant	p.Gln538Arg	-
gnoMAD v4.1	SETD5	c.1613A>C	missense_variant	p.Gln538Pro	-
gnoMAD v4.1	SETD5	c.1614G>T	missense_variant	p.Gln538His	-
gnoMAD v4.1	SETD5	c.1616G>C	missense_variant	p.Ser539Thr	-
gnoMAD v4.1	SETD5	c.1616G>A	missense_variant	p.Ser539Asn	-
gnoMAD v4.1	SETD5	c.1617C>G	missense_variant	p.Ser539Arg	-
gnoMAD v4.1	SETD5	c.1622C>G	missense_variant	p.Ser541Cys	-
gnoMAD v4.1	SETD5	c.1625A>T	missense_variant	p.Asp542Val	-
gnoMAD v4.1	SETD5	c.1625A>C	missense_variant	p.Asp542Ala	-
gnoMAD v4.1	SETD5	c.1627G>A	missense_variant	p.Val543Ile	-
gnoMAD v4.1	SETD5	c.1628T>C	missense_variant	p.Val543Ala	-
gnoMAD v4.1	SETD5	c.1631A>G	missense_variant	p.Glu544Gly	-
gnoMAD v4.1	SETD5	c.1633A>G	missense_variant	p.Ile545Val	-
gnoMAD v4.1	SETD5	c.1637C>T	missense_variant	p.Thr546Ile	-
gnoMAD v4.1	SETD5	c.1639A>G	missense_variant	p.Thr547Ala	-
gnoMAD v4.1	SETD5	c.1640C>T	missense_variant	p.Thr547Ile	-
gnoMAD v4.1	SETD5	c.1645A>G	missense_variant	p.Thr549Ala	-
gnoMAD v4.1	SETD5	c.1646C>T	missense_variant	p.Thr549Ile	-
gnoMAD v4.1	SETD5	c.1651G>C	missense_variant	p.Glu551Gln	-
gnoMAD v4.1	SETD5	c.1652A>T	missense_variant	p.Glu551Val	-
gnoMAD v4.1	SETD5	c.1655C>A	missense_variant	p.Thr552Asn	-
gnoMAD v4.1	SETD5	c.1657C>T	missense_variant	p.Pro553Ser	-
gnoMAD v4.1	SETD5	c.1660G>T	missense_variant	p.Val554Phe	-
gnoMAD v4.1	SETD5	c.1663G>T	missense_variant	p.Gly555Cys	-
gnoMAD v4.1	SETD5	c.1664G>T	missense_variant	p.Gly555Val	-
gnoMAD v4.1	SETD5	c.1666G>A	missense_variant	p.Glu556Lys	-
gnoMAD v4.1	SETD5	c.1667A>G	missense_variant	p.Glu556Gly	-
gnoMAD v4.1	SETD5	c.1671G>C	missense_variant	p.Glu557Asp	-
gnoMAD v4.1	SETD5	c.1679C>A	missense_variant	p.Thr560Asn	-
gnoMAD v4.1	SETD5	c.1681G>A	missense_variant	p.Glu561Lys	-
gnoMAD v4.1	SETD5	c.1685C>T	missense_variant	p.Ala562Val	-
gnoMAD v4.1	SETD5	c.1690G>C	missense_variant	p.Glu564Gln	-
gnoMAD v4.1	SETD5	c.1690G>A	missense_variant	p.Glu564Lys	-
gnoMAD v4.1	SETD5	c.1693T>C	missense_variant	p.Ser565Pro	-
gnoMAD v4.1	SETD5	c.1699G>A	missense_variant	p.Val567Ile	-
gnoMAD v4.1	SETD5	c.1702A>T	missense_variant	p.Ser568Cys	-
gnoMAD v4.1	SETD5	c.1703G>A	missense_variant	p.Ser568Asn	-
gnoMAD v4.1	SETD5	c.1706A>C	missense_variant	p.Asn569Thr	-
gnoMAD v4.1	SETD5	c.1707C>A	missense_variant	p.Asn569Lys	-
gnoMAD v4.1	SETD5	c.1709C>T	missense_variant	p.Ser570Phe	-
gnoMAD v4.1	SETD5	c.1711G>A	missense_variant	p.Val571Ile	-
gnoMAD v4.1	SETD5	c.1711G>C	missense_variant	p.Val571Leu	-
gnoMAD v4.1	SETD5	c.1721T>C	missense_variant	p.Val574Ala	-
gnoMAD v4.1	SETD5	c.1729C>G	missense_variant	p.Pro577Ala	-
gnoMAD v4.1	SETD5	c.1730C>T	missense_variant	p.Pro577Leu	-
gnoMAD v4.1	SETD5	c.1732A>G	missense_variant	p.Ser578Gly	-
gnoMAD v4.1	SETD5	c.1733G>C	missense_variant	p.Ser578Thr	-
gnoMAD v4.1	SETD5	c.1733G>A	missense_variant	p.Ser578Asn	-
gnoMAD v4.1	SETD5	c.1735A>G	missense_variant	p.Thr579Ala	-
gnoMAD v4.1	SETD5	c.1736C>T	missense_variant	p.Thr579Ile	-
gnoMAD v4.1	SETD5	c.1738C>G	missense_variant	p.Pro580Ala	-
gnoMAD v4.1	SETD5	c.1739C>G	missense_variant	p.Pro580Arg	-
gnoMAD v4.1	SETD5	c.1745G>A	missense_variant	p.Ser582Asn	-
gnoMAD v4.1	SETD5	c.1750G>T	missense_variant	p.Gly584Cys	-
gnoMAD v4.1	SETD5	c.1750G>A	missense_variant	p.Gly584Ser	-
gnoMAD v4.1	SETD5	c.1751G>A	missense_variant	p.Gly584Asp	-
gnoMAD v4.1	SETD5	c.1757A>C	missense_variant	p.Asn586Thr	-
gnoMAD v4.1	SETD5	c.1759A>G	missense_variant	p.Thr587Ala	-
gnoMAD v4.1	SETD5	c.1759A>T	missense_variant	p.Thr587Ser	-
gnoMAD v4.1	SETD5	c.1760C>T	missense_variant	p.Thr587Ile	-
gnoMAD v4.1	SETD5	c.1762C>G	missense_variant	p.Arg588Gly	-
gnoMAD v4.1	SETD5	c.1762C>T	missense_variant	p.Arg588Trp	-
gnoMAD v4.1	SETD5	c.1763G>T	missense_variant	p.Arg588Leu	-
gnoMAD v4.1	SETD5	c.1766G>T	missense_variant	p.Arg589Met	-
gnoMAD v4.1	SETD5	c.1768T>C	missense_variant	p.Ser590Pro	-
gnoMAD v4.1	SETD5	c.1769C>A	missense_variant	p.Ser590Tyr	-
gnoMAD v4.1	SETD5	c.1774C>G	missense_variant	p.Gln592Glu	-
gnoMAD v4.1	SETD5	c.1777G>A	missense_variant	p.Ala593Thr	-
gnoMAD v4.1	SETD5	c.1780G>A	missense_variant	p.Gly594Arg	-
gnoMAD v4.1	SETD5	c.1781G>C	missense_variant	p.Gly594Ala	-
gnoMAD v4.1	SETD5	c.1792G>T	missense_variant	p.Ala598Ser	-
gnoMAD v4.1	SETD5	c.1793C>G	missense_variant	p.Ala598Gly	-
gnoMAD v4.1	SETD5	c.1798A>G	missense_variant	p.Lys600Glu	-
gnoMAD v4.1	SETD5	c.1802T>C	missense_variant	p.Leu601Pro	-
gnoMAD v4.1	SETD5	c.1807C>G	missense_variant	p.Pro603Ala	-
gnoMAD v4.1	SETD5	c.1814C>G	missense_variant	p.Pro605Arg	-
gnoMAD v4.1	SETD5	c.1819C>T	missense_variant	p.Pro607Ser	-
gnoMAD v4.1	SETD5	c.1820C>T	missense_variant	p.Pro607Leu	-
gnoMAD v4.1	SETD5	c.1822G>A	missense_variant	p.Ala608Thr	-
gnoMAD v4.1	SETD5	c.1826A>T	missense_variant	p.Lys609Met	-
gnoMAD v4.1	SETD5	c.1829C>A	missense_variant	p.Pro610His	-
gnoMAD v4.1	SETD5	c.1831T>C	missense_variant	p.Ser611Pro	-
gnoMAD v4.1	SETD5	c.1832C>G	missense_variant	p.Ser611Cys	-
gnoMAD v4.1	SETD5	c.1837C>T	missense_variant	p.Pro613Ser	-
gnoMAD v4.1	SETD5	c.1837C>G	missense_variant	p.Pro613Ala	-
gnoMAD v4.1	SETD5	c.1838C>T	missense_variant	p.Pro613Leu	-
gnoMAD v4.1	SETD5	c.1841G>A	missense_variant	p.Arg614Gln	-
gnoMAD v4.1	SETD5	c.1843C>T	missense_variant	p.Pro615Ser	-
gnoMAD v4.1	SETD5	c.1844C>T	missense_variant	p.Pro615Leu	-
gnoMAD v4.1	SETD5	c.1848G>C	missense_variant	p.Lys616Asn	-
gnoMAD v4.1	SETD5	c.1853G>A	missense_variant	p.Arg618Gln	-
gnoMAD v4.1	SETD5	c.1862G>A	missense_variant	p.Arg621Gln	-
gnoMAD v4.1	SETD5	c.1862G>C	missense_variant	p.Arg621Pro	-
gnoMAD v4.1	SETD5	c.1865A>G	missense_variant	p.Tyr622Cys	-
gnoMAD v4.1	SETD5	c.1869G>T	missense_variant	p.Arg623Ser	-
gnoMAD v4.1	SETD5	c.1873A>C	missense_variant	p.Ser625Arg	-
gnoMAD v4.1	SETD5	c.1873A>G	missense_variant	p.Ser625Gly	-
gnoMAD v4.1	SETD5	c.1874G>A	missense_variant	p.Ser625Asn	-
gnoMAD v4.1	SETD5	c.1877C>T	missense_variant	p.Ser626Leu	-
gnoMAD v4.1	SETD5	c.1886G>A	missense_variant	p.Arg629Lys	-
gnoMAD v4.1	SETD5	c.1894C>T	missense_variant	p.Arg632Cys	-
gnoMAD v4.1	SETD5	c.1895G>A	missense_variant	p.Arg632His	-
gnoMAD v4.1	SETD5	c.1906G>A	missense_variant	p.Ala636Thr	-
gnoMAD v4.1	SETD5	c.1907C>G	missense_variant	p.Ala636Gly	-
gnoMAD v4.1	SETD5	c.1909A>G	missense_variant	p.Asn637Asp	-
gnoMAD v4.1	SETD5	c.1912G>A	missense_variant	p.Ala638Thr	-
gnoMAD v4.1	SETD5	c.1916A>G	missense_variant	p.Gln639Arg	-
gnoMAD v4.1	SETD5	c.1934A>G	missense_variant	p.Gln645Arg	-
gnoMAD v4.1	SETD5	c.1937C>A	missense_variant	p.Ala646Asp	-
gnoMAD v4.1	SETD5	c.1950G>C	missense_variant	p.Glu650Asp	-
gnoMAD v4.1	SETD5	c.1952G>A	missense_variant	p.Gly651Glu	-
gnoMAD v4.1	SETD5	c.1955G>A	missense_variant	p.Gly652Glu	-
gnoMAD v4.1	SETD5	c.1958G>A	missense_variant	p.Ser653Asn	-
gnoMAD v4.1	SETD5	c.1960A>G	missense_variant	p.Asn654Asp	-
gnoMAD v4.1	SETD5	c.1961A>G	missense_variant	p.Asn654Ser	-
gnoMAD v4.1	SETD5	c.1962C>G	missense_variant	p.Asn654Lys	-
gnoMAD v4.1	SETD5	c.1963A>C	missense_variant	p.Ser655Arg	-
gnoMAD v4.1	SETD5	c.1968A>T	missense_variant	p.Leu656Phe	-
gnoMAD v4.1	SETD5	c.1970T>C	missense_variant	p.Val657Ala	-
gnoMAD v4.1	SETD5	c.1972A>G	missense_variant	p.Thr658Ala	-
gnoMAD v4.1	SETD5	c.1972A>C	missense_variant	p.Thr658Pro	-
gnoMAD v4.1	SETD5	c.1973C>G	missense_variant	p.Thr658Ser	-
gnoMAD v4.1	SETD5	c.1978A>G	missense_variant	p.Thr660Ala	-
gnoMAD v4.1	SETD5	c.1979C>T	missense_variant	p.Thr660Ile	-
gnoMAD v4.1	SETD5	c.1982A>T	missense_variant	p.Glu661Val	-
gnoMAD v4.1	SETD5	c.1984G>A	missense_variant	p.Ala662Thr	-
gnoMAD v4.1	SETD5	c.1984G>T	missense_variant	p.Ala662Ser	-
gnoMAD v4.1	SETD5	c.1988G>T	missense_variant	p.Gly663Val	-
gnoMAD v4.1	SETD5	c.1998C>G	missense_variant	p.Asp666Glu	-
gnoMAD v4.1	SETD5	c.2000G>C	missense_variant	p.Ser667Thr	-
gnoMAD v4.1	SETD5	c.2002T>A	missense_variant	p.Ser668Thr	-
gnoMAD v4.1	SETD5	c.2005G>A	missense_variant	p.Gly669Arg	-
gnoMAD v4.1	SETD5	c.2006G>A	missense_variant	p.Gly669Glu	-
gnoMAD v4.1	SETD5	c.2008G>A	missense_variant	p.Glu670Lys	-
gnoMAD v4.1	SETD5	c.2012A>G	missense_variant	p.Asn671Ser	-
gnoMAD v4.1	SETD5	c.2013C>G	missense_variant	p.Asn671Lys	-
gnoMAD v4.1	SETD5	c.2014A>G	missense_variant	p.Arg672Gly	-
gnoMAD v4.1	SETD5	c.2017C>G	missense_variant	p.Pro673Ala	-
gnoMAD v4.1	SETD5	c.2018C>T	missense_variant	p.Pro673Leu	-
gnoMAD v4.1	SETD5	c.2024C>G	missense_variant	p.Thr675Arg	-
gnoMAD v4.1	SETD5	c.2027G>C	missense_variant	p.Gly676Ala	-
gnoMAD v4.1	SETD5	c.2030C>T	missense_variant	p.Ser677Phe	-
gnoMAD v4.1	SETD5	c.2034C>G	missense_variant	p.Asp678Glu	-
gnoMAD v4.1	SETD5	c.2034C>A	missense_variant	p.Asp678Glu	-
gnoMAD v4.1	SETD5	c.2035C>T	missense_variant	p.Pro679Ser	-
gnoMAD v4.1	SETD5	c.2035C>A	missense_variant	p.Pro679Thr	-
gnoMAD v4.1	SETD5	c.2036C>T	missense_variant	p.Pro679Leu	-
gnoMAD v4.1	SETD5	c.2038A>G	missense_variant	p.Thr680Ala	-
gnoMAD v4.1	SETD5	c.2039C>A	missense_variant	p.Thr680Asn	-
gnoMAD v4.1	SETD5	c.2041G>C	missense_variant	p.Val681Leu	-
gnoMAD v4.1	SETD5	c.2041G>A	missense_variant	p.Val681Met	-
gnoMAD v4.1	SETD5	c.2042T>C	missense_variant	p.Val681Ala	-
gnoMAD v4.1	SETD5	c.2044G>T	missense_variant	p.Val682Leu	-
gnoMAD v4.1	SETD5	c.2045T>C	missense_variant	p.Val682Ala	-
gnoMAD v4.1	SETD5	c.2045T>G	missense_variant	p.Val682Gly	-
gnoMAD v4.1	SETD5	c.2047T>A	missense_variant	p.Ser683Thr	-
gnoMAD v4.1	SETD5	c.2051T>C	missense_variant	p.Ile684Thr	-
gnoMAD v4.1	SETD5	c.2053A>G	missense_variant	p.Thr685Ala	-
gnoMAD v4.1	SETD5	c.2060C>A	missense_variant	p.Ser687Tyr	-
gnoMAD v4.1	SETD5	c.2060C>T	missense_variant	p.Ser687Phe	-
gnoMAD v4.1	SETD5	c.2062C>T	missense_variant	p.His688Tyr	-
gnoMAD v4.1	SETD5	c.2063A>G	missense_variant	p.His688Arg	-
gnoMAD v4.1	SETD5	c.2064T>A	missense_variant	p.His688Gln	-
gnoMAD v4.1	SETD5	c.2071C>T	missense_variant	p.Arg691Cys	-
gnoMAD v4.1	SETD5	c.2072G>A	missense_variant	p.Arg691His	-
gnoMAD v4.1	SETD5	c.2075C>T	missense_variant	p.Ala692Val	-
gnoMAD v4.1	SETD5	c.2075C>A	missense_variant	p.Ala692Asp	-
gnoMAD v4.1	SETD5	c.2077G>A	missense_variant	p.Ala693Thr	-
gnoMAD v4.1	SETD5	c.2080T>C	missense_variant	p.Ser694Pro	-
gnoMAD v4.1	SETD5	c.2080T>A	missense_variant	p.Ser694Thr	-
gnoMAD v4.1	SETD5	c.2083A>G	missense_variant	p.Lys695Glu	-
gnoMAD v4.1	SETD5	c.2101A>C	missense_variant	p.Lys701Gln	-
gnoMAD v4.1	SETD5	c.2105A>G	missense_variant	p.Tyr702Cys	-
gnoMAD v4.1	SETD5	c.2107C>G	missense_variant	p.Leu703Val	-
gnoMAD v4.1	SETD5	c.2108T>G	missense_variant	p.Leu703Arg	-
gnoMAD v4.1	SETD5	c.2114C>T	missense_variant	p.Thr705Ile	-
gnoMAD v4.1	SETD5	c.2116G>A	missense_variant	p.Glu706Lys	-
gnoMAD v4.1	SETD5	c.2119T>A	missense_variant	p.Trp707Arg	-
gnoMAD v4.1	SETD5	c.2122T>G	missense_variant	p.Leu708Val	-
gnoMAD v4.1	SETD5	c.2128G>T	missense_variant	p.Asp710Tyr	-
gnoMAD v4.1	SETD5	c.2128G>A	missense_variant	p.Asp710Asn	-
gnoMAD v4.1	SETD5	c.2130C>G	missense_variant	p.Asp710Glu	-
gnoMAD v4.1	SETD5	c.2131A>G	missense_variant	p.Lys711Glu	-
gnoMAD v4.1	SETD5	c.2141A>T	missense_variant	p.Lys714Met	-
gnoMAD v4.1	SETD5	c.2143C>G	missense_variant	p.Gln715Glu	-
gnoMAD v4.1	SETD5	c.2144A>C	missense_variant	p.Gln715Pro	-
gnoMAD v4.1	SETD5	c.2145A>T	missense_variant	p.Gln715His	-
gnoMAD v4.1	SETD5	c.2146G>C	missense_variant	p.Glu716Gln	-
gnoMAD v4.1	SETD5	c.2148G>T	missense_variant	p.Glu716Asp	-
gnoMAD v4.1	SETD5	c.2149T>C	missense_variant	p.Cys717Arg	-
gnoMAD v4.1	SETD5	c.2150G>C	missense_variant	p.Cys717Ser	-
gnoMAD v4.1	SETD5	c.2152C>T	missense_variant	p.Pro718Ser	-
gnoMAD v4.1	SETD5	c.2155G>C	missense_variant	p.Val719Leu	-
gnoMAD v4.1	SETD5	c.2155G>T	missense_variant	p.Val719Phe	-
gnoMAD v4.1	SETD5	c.2158G>A	missense_variant	p.Glu720Lys	-
gnoMAD v4.1	SETD5	c.2161T>C	missense_variant	p.Cys721Arg	-
gnoMAD v4.1	SETD5	c.2164C>G	missense_variant	p.Pro722Ala	-
gnoMAD v4.1	SETD5	c.2168T>C	missense_variant	p.Leu723Ser	-
gnoMAD v4.1	SETD5	c.2170C>T	missense_variant	p.Arg724Cys	-
gnoMAD v4.1	SETD5	c.2179A>G	missense_variant	p.Thr727Ala	-
gnoMAD v4.1	SETD5	c.2180C>T	missense_variant	p.Thr727Met	-
gnoMAD v4.1	SETD5	c.2185C>G	missense_variant	p.Pro729Ala	-
gnoMAD v4.1	SETD5	c.2189C>G	missense_variant	p.Thr730Ser	-
gnoMAD v4.1	SETD5	c.2191G>A	missense_variant	p.Val731Ile	-
gnoMAD v4.1	SETD5	c.2201C>T	missense_variant	p.Thr734Met	-
gnoMAD v4.1	SETD5	c.2201C>A	missense_variant	p.Thr734Lys	-
gnoMAD v4.1	SETD5	c.2210A>G	missense_variant	p.Asn737Ser	-
gnoMAD v4.1	SETD5	c.2212A>G	missense_variant	p.Met738Val	-
gnoMAD v4.1	SETD5	c.2213T>G	missense_variant	p.Met738Arg	-
gnoMAD v4.1	SETD5	c.2218C>T	missense_variant	p.Pro740Ser	-
gnoMAD v4.1	SETD5	c.2219C>T	missense_variant	p.Pro740Leu	-
gnoMAD v4.1	SETD5	c.2222G>A	missense_variant	p.Gly741Asp	-
gnoMAD v4.1	SETD5	c.2230C>T	missense_variant	p.His744Tyr	-
gnoMAD v4.1	SETD5	c.2236C>T	missense_variant	p.Pro746Ser	-
gnoMAD v4.1	SETD5	c.2237C>T	missense_variant	p.Pro746Leu	-
gnoMAD v4.1	SETD5	c.2241A>T	missense_variant	p.Leu747Phe	-
gnoMAD v4.1	SETD5	c.2242A>G	missense_variant	p.Ile748Val	-
gnoMAD v4.1	SETD5	c.2248A>G	missense_variant	p.Thr750Ala	-
gnoMAD v4.1	SETD5	c.2248A>C	missense_variant	p.Thr750Pro	-
gnoMAD v4.1	SETD5	c.2249C>T	missense_variant	p.Thr750Ile	-
gnoMAD v4.1	SETD5	c.2251A>G	missense_variant	p.Thr751Ala	-
gnoMAD v4.1	SETD5	c.2252C>G	missense_variant	p.Thr751Ser	-
gnoMAD v4.1	SETD5	c.2252C>T	missense_variant	p.Thr751Ile	-
gnoMAD v4.1	SETD5	c.2262C>G	missense_variant	p.His754Gln	-
gnoMAD v4.1	SETD5	c.2266A>G	missense_variant	p.Ile756Val	-
gnoMAD v4.1	SETD5	c.2270G>A	missense_variant	p.Arg757His	-
gnoMAD v4.1	SETD5	c.2272T>C	missense_variant	p.Phe758Leu	-
gnoMAD v4.1	SETD5	c.2276G>T	missense_variant	p.Gly759Val	-
gnoMAD v4.1	SETD5	c.2289C>G	missense_variant	p.Ile763Met	-
gnoMAD v4.1	SETD5	c.2290C>T	missense_variant	p.Pro764Ser	-
gnoMAD v4.1	SETD5	c.2290C>A	missense_variant	p.Pro764Thr	-
gnoMAD v4.1	SETD5	c.2291C>T	missense_variant	p.Pro764Leu	-
gnoMAD v4.1	SETD5	c.2291C>G	missense_variant	p.Pro764Arg	-
gnoMAD v4.1	SETD5	c.2293G>A	missense_variant	p.Glu765Lys	-
gnoMAD v4.1	SETD5	c.2300G>T	missense_variant	p.Arg767Leu	-
gnoMAD v4.1	SETD5	c.2300G>A	missense_variant	p.Arg767His	-
gnoMAD v4.1	SETD5	c.2303G>A	missense_variant	p.Arg768Gln	-
gnoMAD v4.1	SETD5	c.2308C>T	missense_variant	p.Pro770Ser	-
gnoMAD v4.1	SETD5	c.2311C>T	missense_variant	p.Leu771Phe	-
gnoMAD v4.1	SETD5	c.2315T>G	missense_variant	p.Leu772Arg	-
gnoMAD v4.1	SETD5	c.2317C>G	missense_variant	p.Pro773Ala	-
gnoMAD v4.1	SETD5	c.2317C>T	missense_variant	p.Pro773Ser	-
gnoMAD v4.1	SETD5	c.2318C>T	missense_variant	p.Pro773Leu	-
gnoMAD v4.1	SETD5	c.2323G>A	missense_variant	p.Gly775Ser	-
gnoMAD v4.1	SETD5	c.2329T>G	missense_variant	p.Phe777Val	-
gnoMAD v4.1	SETD5	c.2331C>A	missense_variant	p.Phe777Leu	-
gnoMAD v4.1	SETD5	c.2333G>A	missense_variant	p.Ser778Asn	-
gnoMAD v4.1	SETD5	c.2334C>A	missense_variant	p.Ser778Arg	-
gnoMAD v4.1	SETD5	c.2336C>G	missense_variant	p.Ser779Cys	-
gnoMAD v4.1	SETD5	c.2360A>G	missense_variant	p.Gln787Arg	-
gnoMAD v4.1	SETD5	c.2366T>C	missense_variant	p.Leu789Ser	-
gnoMAD v4.1	SETD5	c.2368G>A	missense_variant	p.Glu790Lys	-
gnoMAD v4.1	SETD5	c.2371G>A	missense_variant	p.Glu791Lys	-
gnoMAD v4.1	SETD5	c.2375G>C	missense_variant	p.Gly792Ala	-
gnoMAD v4.1	SETD5	c.2375G>A	missense_variant	p.Gly792Glu	-
gnoMAD v4.1	SETD5	c.2389T>C	missense_variant	p.Ser797Pro	-
gnoMAD v4.1	SETD5	c.2390C>T	missense_variant	p.Ser797Leu	-
gnoMAD v4.1	SETD5	c.2392T>A	missense_variant	p.Ser798Thr	-
gnoMAD v4.1	SETD5	c.2392T>C	missense_variant	p.Ser798Pro	-
gnoMAD v4.1	SETD5	c.2398C>A	missense_variant	p.Pro800Thr	-
gnoMAD v4.1	SETD5	c.2404G>C	missense_variant	p.Glu802Gln	-
gnoMAD v4.1	SETD5	c.2410A>G	missense_variant	p.Arg804Gly	-
gnoMAD v4.1	SETD5	c.2413A>G	missense_variant	p.Thr805Ala	-
gnoMAD v4.1	SETD5	c.2413A>T	missense_variant	p.Thr805Ser	-
gnoMAD v4.1	SETD5	c.2416C>G	missense_variant	p.Gln806Glu	-
gnoMAD v4.1	SETD5	c.2417A>G	missense_variant	p.Gln806Arg	-
gnoMAD v4.1	SETD5	c.2419C>A	missense_variant	p.His807Asn	-
gnoMAD v4.1	SETD5	c.2420A>G	missense_variant	p.His807Arg	-
gnoMAD v4.1	SETD5	c.2420A>C	missense_variant	p.His807Pro	-
gnoMAD v4.1	SETD5	c.2423T>G	missense_variant	p.Leu808Arg	-
gnoMAD v4.1	SETD5	c.2428C>G	missense_variant	p.Gln810Glu	-
gnoMAD v4.1	SETD5	c.2429A>C	missense_variant	p.Gln810Pro	-
gnoMAD v4.1	SETD5	c.2430A>C	missense_variant	p.Gln810His	-
gnoMAD v4.1	SETD5	c.2432G>A	missense_variant	p.Ser811Asn	-
gnoMAD v4.1	SETD5	c.2433C>G	missense_variant	p.Ser811Arg	-
gnoMAD v4.1	SETD5	c.2435A>G	missense_variant	p.Asn812Ser	-
gnoMAD v4.1	SETD5	c.2437G>A	missense_variant	p.Glu813Lys	-
gnoMAD v4.1	SETD5	c.2438A>G	missense_variant	p.Glu813Gly	-
gnoMAD v4.1	SETD5	c.2444G>A	missense_variant	p.Ser815Asn	-
gnoMAD v4.1	SETD5	c.2447G>A	missense_variant	p.Ser816Asn	-
gnoMAD v4.1	SETD5	c.2449T>G	missense_variant	p.Ser817Ala	-
gnoMAD v4.1	SETD5	c.2452T>G	missense_variant	p.Ser818Ala	-
gnoMAD v4.1	SETD5	c.2453C>A	missense_variant	p.Ser818Tyr	-
gnoMAD v4.1	SETD5	c.2458A>G	missense_variant	p.Ile820Val	-
gnoMAD v4.1	SETD5	c.2465A>G	missense_variant	p.Lys822Arg	-
gnoMAD v4.1	SETD5	c.2465A>T	missense_variant	p.Lys822Ile	-
gnoMAD v4.1	SETD5	c.2467G>T	missense_variant	p.Asp823Tyr	-
gnoMAD v4.1	SETD5	c.2467G>C	missense_variant	p.Asp823His	-
gnoMAD v4.1	SETD5	c.2468A>C	missense_variant	p.Asp823Ala	-
gnoMAD v4.1	SETD5	c.2468A>G	missense_variant	p.Asp823Gly	-
gnoMAD v4.1	SETD5	c.2470A>G	missense_variant	p.Asn824Asp	-
gnoMAD v4.1	SETD5	c.2474C>A	missense_variant	p.Ala825Glu	-
gnoMAD v4.1	SETD5	c.2476G>A	missense_variant	p.Asp826Asn	-
gnoMAD v4.1	SETD5	c.700G>A	missense_variant	p.Glu234Lys	-
gnoMAD v4.1	SETD5	c.701A>G	missense_variant	p.Glu234Gly	-
gnoMAD v4.1	SETD5	c.702G>C	missense_variant	p.Glu234Asp	-
gnoMAD v4.1	SETD5	c.705A>C	missense_variant	p.Arg235Ser	-
gnoMAD v4.1	SETD5	c.706G>T	missense_variant	p.Asp236Tyr	-
gnoMAD v4.1	SETD5	c.707A>G	missense_variant	p.Asp236Gly	-
gnoMAD v4.1	SETD5	c.707A>C	missense_variant	p.Asp236Ala	-
gnoMAD v4.1	SETD5	c.709C>T	missense_variant	p.Leu237Phe	-
gnoMAD v4.1	SETD5	c.709C>A	missense_variant	p.Leu237Ile	-
gnoMAD v4.1	SETD5	c.712A>G	missense_variant	p.Lys238Glu	-
gnoMAD v4.1	SETD5	c.712A>C	missense_variant	p.Lys238Gln	-
gnoMAD v4.1	SETD5	c.730C>A	missense_variant	p.Pro244Thr	-
gnoMAD v4.1	SETD5	c.737C>T	missense_variant	p.Thr246Met	-
gnoMAD v4.1	SETD5	c.739A>G	missense_variant	p.Thr247Ala	-
gnoMAD v4.1	SETD5	c.742A>C	missense_variant	p.Lys248Gln	-
gnoMAD v4.1	SETD5	c.742A>G	missense_variant	p.Lys248Glu	-
gnoMAD v4.1	SETD5	c.745A>G	missense_variant	p.Lys249Glu	-
gnoMAD v4.1	SETD5	c.750C>G	missense_variant	p.Asp250Glu	-
gnoMAD v4.1	SETD5	c.2479T>G	missense_variant	p.Leu827Val	-
gnoMAD v4.1	SETD5	c.2480T>C	missense_variant	p.Leu827Ser	-
gnoMAD v4.1	SETD5	c.2503A>G	missense_variant	p.Lys835Glu	-
gnoMAD v4.1	SETD5	c.2504A>T	missense_variant	p.Lys835Met	-
gnoMAD v4.1	SETD5	c.2507C>T	missense_variant	p.Ser836Phe	-
gnoMAD v4.1	SETD5	c.2510G>T	missense_variant	p.Arg837Leu	-
gnoMAD v4.1	SETD5	c.2513A>C	missense_variant	p.Tyr838Ser	-
gnoMAD v4.1	SETD5	c.2516T>A	missense_variant	p.Leu839Gln	-
gnoMAD v4.1	SETD5	c.2518A>C	missense_variant	p.Met840Leu	-
gnoMAD v4.1	SETD5	c.2520G>A	missense_variant	p.Met840Ile	-
gnoMAD v4.1	SETD5	c.2526G>T	missense_variant	p.Gln842His	-
gnoMAD v4.1	SETD5	c.2526G>C	missense_variant	p.Gln842His	-
gnoMAD v4.1	SETD5	c.2528A>G	missense_variant	p.Asn843Ser	-
gnoMAD v4.1	SETD5	c.2530G>A	missense_variant	p.Val844Ile	-
gnoMAD v4.1	SETD5	c.2534C>T	missense_variant	p.Thr845Ile	-
gnoMAD v4.1	SETD5	c.2536A>C	missense_variant	p.Lys846Gln	-
gnoMAD v4.1	SETD5	c.2542C>T	missense_variant	p.Leu848Phe	-
gnoMAD v4.1	SETD5	c.2543T>C	missense_variant	p.Leu848Pro	-
gnoMAD v4.1	SETD5	c.2545C>T	missense_variant	p.Arg849Trp	-
gnoMAD v4.1	SETD5	c.2546G>A	missense_variant	p.Arg849Gln	-
gnoMAD v4.1	SETD5	c.2551C>G	missense_variant	p.Leu851Val	-
gnoMAD v4.1	SETD5	c.2557C>T	missense_variant	p.Pro853Ser	-
gnoMAD v4.1	SETD5	c.2560G>A	missense_variant	p.Val854Ile	-
gnoMAD v4.1	SETD5	c.2564C>G	missense_variant	p.Thr855Arg	-
gnoMAD v4.1	SETD5	c.2564C>T	missense_variant	p.Thr855Ile	-
gnoMAD v4.1	SETD5	c.2569C>T	missense_variant	p.Pro857Ser	-
gnoMAD v4.1	SETD5	c.2572C>G	missense_variant	p.Pro858Ala	-
gnoMAD v4.1	SETD5	c.2572C>T	missense_variant	p.Pro858Ser	-
gnoMAD v4.1	SETD5	c.2573C>A	missense_variant	p.Pro858His	-
gnoMAD v4.1	SETD5	c.2576C>T	missense_variant	p.Pro859Leu	-
gnoMAD v4.1	SETD5	c.2576C>G	missense_variant	p.Pro859Arg	-
gnoMAD v4.1	SETD5	c.2579A>G	missense_variant	p.Asn860Ser	-
gnoMAD v4.1	SETD5	c.2584G>C	missense_variant	p.Gly862Arg	-
gnoMAD v4.1	SETD5	c.2585G>C	missense_variant	p.Gly862Ala	-
gnoMAD v4.1	SETD5	c.2587T>C	missense_variant	p.Ser863Pro	-
gnoMAD v4.1	SETD5	c.2588C>T	missense_variant	p.Ser863Leu	-
gnoMAD v4.1	SETD5	c.2590A>G	missense_variant	p.Lys864Glu	-
gnoMAD v4.1	SETD5	c.2591A>G	missense_variant	p.Lys864Arg	-
gnoMAD v4.1	SETD5	c.2592G>C	missense_variant	p.Lys864Asn	-
gnoMAD v4.1	SETD5	c.2594G>A	missense_variant	p.Ser865Asn	-
gnoMAD v4.1	SETD5	c.2595T>A	missense_variant	p.Ser865Arg	-
gnoMAD v4.1	SETD5	c.2596C>T	missense_variant	p.Pro866Ser	-
gnoMAD v4.1	SETD5	c.2597C>T	missense_variant	p.Pro866Leu	-
gnoMAD v4.1	SETD5	c.2600A>C	missense_variant	p.Gln867Pro	-
gnoMAD v4.1	SETD5	c.2605G>A	missense_variant	p.Ala869Thr	-
gnoMAD v4.1	SETD5	c.2609C>T	missense_variant	p.Thr870Ile	-
gnoMAD v4.1	SETD5	c.2615G>A	missense_variant	p.Gly872Asp	-
gnoMAD v4.1	SETD5	c.2621C>T	missense_variant	p.Ser874Phe	-
gnoMAD v4.1	SETD5	c.2621C>A	missense_variant	p.Ser874Tyr	-
gnoMAD v4.1	SETD5	c.2623C>T	missense_variant	p.His875Tyr	-
gnoMAD v4.1	SETD5	c.2626C>T	missense_variant	p.Pro876Ser	-
gnoMAD v4.1	SETD5	c.2626C>G	missense_variant	p.Pro876Ala	-
gnoMAD v4.1	SETD5	c.2630G>A	missense_variant	p.Gly877Glu	-
gnoMAD v4.1	SETD5	c.2632G>A	missense_variant	p.Glu878Lys	-
gnoMAD v4.1	SETD5	c.2632G>C	missense_variant	p.Glu878Gln	-
gnoMAD v4.1	SETD5	c.2633A>G	missense_variant	p.Glu878Gly	-
gnoMAD v4.1	SETD5	c.2638G>A	missense_variant	p.Glu880Lys	-
gnoMAD v4.1	SETD5	c.2639A>G	missense_variant	p.Glu880Gly	-
gnoMAD v4.1	SETD5	c.2642G>A	missense_variant	p.Cys881Tyr	-
gnoMAD v4.1	SETD5	c.2645G>T	missense_variant	p.Arg882Leu	-
gnoMAD v4.1	SETD5	c.2649T>G	missense_variant	p.Asn883Lys	-
gnoMAD v4.1	SETD5	c.2654A>T	missense_variant	p.Tyr885Phe	-
gnoMAD v4.1	SETD5	c.2656A>G	missense_variant	p.Ser886Gly	-
gnoMAD v4.1	SETD5	c.2657G>A	missense_variant	p.Ser886Asn	-
gnoMAD v4.1	SETD5	c.2662A>G	missense_variant	p.Met888Val	-
gnoMAD v4.1	SETD5	c.2663T>C	missense_variant	p.Met888Thr	-
gnoMAD v4.1	SETD5	c.2668T>C	missense_variant	p.Ser890Pro	-
gnoMAD v4.1	SETD5	c.2669C>T	missense_variant	p.Ser890Leu	-
gnoMAD v4.1	SETD5	c.2671C>T	missense_variant	p.Pro891Ser	-
gnoMAD v4.1	SETD5	c.2671C>G	missense_variant	p.Pro891Ala	-
gnoMAD v4.1	SETD5	c.2675T>C	missense_variant	p.Val892Ala	-
gnoMAD v4.1	SETD5	c.2678C>T	missense_variant	p.Thr893Ile	-
gnoMAD v4.1	SETD5	c.2680T>G	missense_variant	p.Ser894Ala	-
gnoMAD v4.1	SETD5	c.2684T>C	missense_variant	p.Leu895Pro	-
gnoMAD v4.1	SETD5	c.2686A>G	missense_variant	p.Thr896Ala	-
gnoMAD v4.1	SETD5	c.2687C>A	missense_variant	p.Thr896Asn	-
gnoMAD v4.1	SETD5	c.2687C>G	missense_variant	p.Thr896Ser	-
gnoMAD v4.1	SETD5	c.2690C>T	missense_variant	p.Thr897Ile	-
gnoMAD v4.1	SETD5	c.2702G>C	missense_variant	p.Cys901Ser	-
gnoMAD v4.1	SETD5	c.2704A>G	missense_variant	p.Asn902Asp	-
gnoMAD v4.1	SETD5	c.2705A>G	missense_variant	p.Asn902Ser	-
gnoMAD v4.1	SETD5	c.2707A>G	missense_variant	p.Thr903Ala	-
gnoMAD v4.1	SETD5	c.2708C>T	missense_variant	p.Thr903Ile	-
gnoMAD v4.1	SETD5	c.2722G>C	missense_variant	p.Glu908Gln	-
gnoMAD v4.1	SETD5	c.2734G>A	missense_variant	p.Val912Ile	-
gnoMAD v4.1	SETD5	c.2737T>A	missense_variant	p.Trp913Arg	-
gnoMAD v4.1	SETD5	c.2742G>T	missense_variant	p.Leu914Phe	-
gnoMAD v4.1	SETD5	c.2742G>C	missense_variant	p.Leu914Phe	-
gnoMAD v4.1	SETD5	c.2743C>A	missense_variant	p.Leu915Met	-
gnoMAD v4.1	SETD5	c.2746G>C	missense_variant	p.Gly916Arg	-
gnoMAD v4.1	SETD5	c.2749G>T	missense_variant	p.Val917Leu	-
gnoMAD v4.1	SETD5	c.2752C>G	missense_variant	p.Leu918Val	-
gnoMAD v4.1	SETD5	c.2755G>C	missense_variant	p.Asp919His	-
gnoMAD v4.1	SETD5	c.2756A>C	missense_variant	p.Asp919Ala	-
gnoMAD v4.1	SETD5	c.2758A>G	missense_variant	p.Met920Val	-
gnoMAD v4.1	SETD5	c.2764A>G	missense_variant	p.Ile922Val	-
gnoMAD v4.1	SETD5	c.2765T>C	missense_variant	p.Ile922Thr	-
gnoMAD v4.1	SETD5	c.2767A>G	missense_variant	p.Ile923Val	-
gnoMAD v4.1	SETD5	c.2767A>T	missense_variant	p.Ile923Phe	-
gnoMAD v4.1	SETD5	c.2767A>C	missense_variant	p.Ile923Leu	-
gnoMAD v4.1	SETD5	c.2770A>G	missense_variant	p.Ile924Val	-
gnoMAD v4.1	SETD5	c.2771T>C	missense_variant	p.Ile924Thr	-
gnoMAD v4.1	SETD5	c.2773T>G	missense_variant	p.Cys925Gly	-
gnoMAD v4.1	SETD5	c.2774G>T	missense_variant	p.Cys925Phe	-
gnoMAD v4.1	SETD5	c.2776A>G	missense_variant	p.Thr926Ala	-
gnoMAD v4.1	SETD5	c.2783C>T	missense_variant	p.Ser928Leu	-
gnoMAD v4.1	SETD5	c.2788C>A	missense_variant	p.Gln930Lys	-
gnoMAD v4.1	SETD5	c.2792T>G	missense_variant	p.Ile931Arg	-
gnoMAD v4.1	SETD5	c.2792T>C	missense_variant	p.Ile931Thr	-
gnoMAD v4.1	SETD5	c.664A>G	missense_variant	p.Ile222Val	-
gnoMAD v4.1	SETD5	c.667T>C	missense_variant	p.Ser223Pro	-
gnoMAD v4.1	SETD5	c.671C>T	missense_variant	p.Ser224Phe	-
gnoMAD v4.1	SETD5	c.679A>G	missense_variant	p.Ser227Gly	-
gnoMAD v4.1	SETD5	c.680G>C	missense_variant	p.Ser227Thr	-
gnoMAD v4.1	SETD5	c.683C>A	missense_variant	p.Ser228Tyr	-
gnoMAD v4.1	SETD5	c.685C>T	missense_variant	p.Pro229Ser	-
gnoMAD v4.1	SETD5	c.686C>G	missense_variant	p.Pro229Arg	-
gnoMAD v4.1	SETD5	c.686C>T	missense_variant	p.Pro229Leu	-
gnoMAD v4.1	SETD5	c.688G>C	missense_variant	p.Ala230Pro	-
gnoMAD v4.1	SETD5	c.689C>G	missense_variant	p.Ala230Gly	-
gnoMAD v4.1	SETD5	c.689C>T	missense_variant	p.Ala230Val	-
gnoMAD v4.1	SETD5	c.692A>T	missense_variant	p.His231Leu	-
gnoMAD v4.1	SETD5	c.692A>G	missense_variant	p.His231Arg	-
gnoMAD v4.1	SETD5	c.695G>C	missense_variant	p.Arg232Thr	-
gnoMAD v4.1	SETD5	c.697C>A	missense_variant	p.Pro233Thr	-
gnoMAD v4.1	SETD5	c.697C>T	missense_variant	p.Pro233Ser	-
gnoMAD v4.1	SETD5	c.700G>A	missense_variant	p.Glu234Lys	-
gnoMAD v4.1	SETD5	c.712C>T	missense_variant	p.Pro238Ser	-
gnoMAD v4.1	SETD5	c.715G>A	missense_variant	p.Glu239Lys	-
gnoMAD v4.1	SETD5	c.717G>T	missense_variant	p.Glu239Asp	-
gnoMAD v4.1	SETD5	c.2726T>C	missense_variant	p.Leu909Pro	-
gnoMAD v4.1	SETD5	c.2729G>A	missense_variant	p.Cys910Tyr	-
gnoMAD v4.1	SETD5	c.2731C>T	missense_variant	p.His911Tyr	-
gnoMAD v4.1	SETD5	c.2742C>G	missense_variant	p.Asp914Glu	-
gnoMAD v4.1	SETD5	c.2742C>A	missense_variant	p.Asp914Glu	-
gnoMAD v4.1	SETD5	c.2750T>C	missense_variant	p.Leu917Ser	-
gnoMAD v4.1	SETD5	c.2765A>T	missense_variant	p.Tyr922Phe	-
gnoMAD v4.1	SETD5	c.2768T>G	missense_variant	p.Leu923Arg	-
gnoMAD v4.1	SETD5	c.2770G>A	missense_variant	p.Asp924Asn	-
gnoMAD v4.1	SETD5	c.2774C>T	missense_variant	p.Ser925Phe	-
gnoMAD v4.1	SETD5	c.2777A>C	missense_variant	p.Asn926Thr	-
gnoMAD v4.1	SETD5	c.2779A>G	missense_variant	p.Thr927Ala	-
gnoMAD v4.1	SETD5	c.2780C>T	missense_variant	p.Thr927Ile	-
gnoMAD v4.1	SETD5	c.2780C>G	missense_variant	p.Thr927Ser	-
gnoMAD v4.1	SETD5	c.2783A>C	missense_variant	p.Asn928Thr	-
gnoMAD v4.1	SETD5	c.2786G>A	missense_variant	p.Ser929Asn	-
gnoMAD v4.1	SETD5	c.2788T>C	missense_variant	p.Cys930Arg	-
gnoMAD v4.1	SETD5	c.2789G>A	missense_variant	p.Cys930Tyr	-
gnoMAD v4.1	SETD5	c.2792C>T	missense_variant	p.Ala931Val	-
gnoMAD v4.1	SETD5	c.2795A>G	missense_variant	p.Asp932Gly	-
gnoMAD v4.1	SETD5	c.2801C>A	missense_variant	p.Pro934His	-
gnoMAD v4.1	SETD5	c.2803T>A	missense_variant	p.Ser935Thr	-
gnoMAD v4.1	SETD5	c.2812A>G	missense_variant	p.Asn938Asp	-
gnoMAD v4.1	SETD5	c.2813A>T	missense_variant	p.Asn938Ile	-
gnoMAD v4.1	SETD5	c.2815T>G	missense_variant	p.Ser939Ala	-
gnoMAD v4.1	SETD5	c.2816C>T	missense_variant	p.Ser939Leu	-
gnoMAD v4.1	SETD5	c.2818G>C	missense_variant	p.Gly940Arg	-
gnoMAD v4.1	SETD5	c.2819G>A	missense_variant	p.Gly940Asp	-
gnoMAD v4.1	SETD5	c.2821C>G	missense_variant	p.His941Asp	-
gnoMAD v4.1	SETD5	c.2822A>G	missense_variant	p.His941Arg	-
gnoMAD v4.1	SETD5	c.2827G>T	missense_variant	p.Asp943Tyr	-
gnoMAD v4.1	SETD5	c.2829C>G	missense_variant	p.Asp943Glu	-
gnoMAD v4.1	SETD5	c.2830C>G	missense_variant	p.Leu944Val	-
gnoMAD v4.1	SETD5	c.2836C>G	missense_variant	p.Pro946Ala	-
gnoMAD v4.1	SETD5	c.2837C>G	missense_variant	p.Pro946Arg	-
gnoMAD v4.1	SETD5	c.2839C>T	missense_variant	p.His947Tyr	-
gnoMAD v4.1	SETD5	c.2842C>G	missense_variant	p.Pro948Ala	-
gnoMAD v4.1	SETD5	c.2845T>A	missense_variant	p.Ser949Thr	-
gnoMAD v4.1	SETD5	c.2849T>C	missense_variant	p.Leu950Pro	-
gnoMAD v4.1	SETD5	c.2851G>C	missense_variant	p.Gly951Arg	-
gnoMAD v4.1	SETD5	c.2852G>A	missense_variant	p.Gly951Glu	-
gnoMAD v4.1	SETD5	c.2854C>A	missense_variant	p.Pro952Thr	-
gnoMAD v4.1	SETD5	c.2860T>G	missense_variant	p.Ser954Ala	-
gnoMAD v4.1	SETD5	c.2863G>A	missense_variant	p.Glu955Lys	-
gnoMAD v4.1	SETD5	c.2869G>C	missense_variant	p.Gly957Arg	-
gnoMAD v4.1	SETD5	c.2870G>C	missense_variant	p.Gly957Ala	-
gnoMAD v4.1	SETD5	c.2872T>G	missense_variant	p.Phe958Val	-
gnoMAD v4.1	SETD5	c.2874C>A	missense_variant	p.Phe958Leu	-
gnoMAD v4.1	SETD5	c.2881A>G	missense_variant	p.Arg961Gly	-
gnoMAD v4.1	SETD5	c.2885G>A	missense_variant	p.Ser962Asn	-
gnoMAD v4.1	SETD5	c.2890G>A	missense_variant	p.Asp964Asn	-
gnoMAD v4.1	SETD5	c.2891A>G	missense_variant	p.Asp964Gly	-
gnoMAD v4.1	SETD5	c.2891A>T	missense_variant	p.Asp964Val	-
gnoMAD v4.1	SETD5	c.2893G>A	missense_variant	p.Gly965Arg	-
gnoMAD v4.1	SETD5	c.2896C>T	missense_variant	p.His966Tyr	-
gnoMAD v4.1	SETD5	c.2896C>G	missense_variant	p.His966Asp	-
gnoMAD v4.1	SETD5	c.2899C>G	missense_variant	p.Gln967Glu	-
gnoMAD v4.1	SETD5	c.2903C>T	missense_variant	p.Thr968Ile	-
gnoMAD v4.1	SETD5	c.2905C>G	missense_variant	p.Leu969Val	-
gnoMAD v4.1	SETD5	c.2908G>T	missense_variant	p.Val970Leu	-
gnoMAD v4.1	SETD5	c.2909T>A	missense_variant	p.Val970Glu	-
gnoMAD v4.1	SETD5	c.2912G>A	missense_variant	p.Arg971Lys	-
gnoMAD v4.1	SETD5	c.2914A>G	missense_variant	p.Asn972Asp	-
gnoMAD v4.1	SETD5	c.2915A>G	missense_variant	p.Asn972Ser	-
gnoMAD v4.1	SETD5	c.2917T>G	missense_variant	p.Ser973Ala	-
gnoMAD v4.1	SETD5	c.2918C>T	missense_variant	p.Ser973Leu	-
gnoMAD v4.1	SETD5	c.2920G>T	missense_variant	p.Asp974Tyr	-
gnoMAD v4.1	SETD5	c.2920G>C	missense_variant	p.Asp974His	-
gnoMAD v4.1	SETD5	c.2924A>G	missense_variant	p.Gln975Arg	-
gnoMAD v4.1	SETD5	c.2925G>C	missense_variant	p.Gln975His	-
gnoMAD v4.1	SETD5	c.2942T>C	missense_variant	p.Phe981Ser	-
gnoMAD v4.1	SETD5	c.2943C>G	missense_variant	p.Phe981Leu	-
gnoMAD v4.1	SETD5	c.2949G>T	missense_variant	p.Leu983Phe	-
gnoMAD v4.1	SETD5	c.2956G>A	missense_variant	p.Ala986Thr	-
gnoMAD v4.1	SETD5	c.2957C>T	missense_variant	p.Ala986Val	-
gnoMAD v4.1	SETD5	c.2960A>G	missense_variant	p.Tyr987Cys	-
gnoMAD v4.1	SETD5	c.2966C>T	missense_variant	p.Pro989Leu	-
gnoMAD v4.1	SETD5	c.2972A>G	missense_variant	p.Asn991Ser	-
gnoMAD v4.1	SETD5	c.2978T>C	missense_variant	p.Met993Thr	-
gnoMAD v4.1	SETD5	c.2979G>A	missense_variant	p.Met993Ile	-
gnoMAD v4.1	SETD5	c.2984G>A	missense_variant	p.Arg995Gln	-
gnoMAD v4.1	SETD5	c.2984G>T	missense_variant	p.Arg995Leu	-
gnoMAD v4.1	SETD5	c.2990A>T	missense_variant	p.Asp997Val	-
gnoMAD v4.1	SETD5	c.2990A>G	missense_variant	p.Asp997Gly	-
gnoMAD v4.1	SETD5	c.2996T>C	missense_variant	p.Leu999Pro	-
gnoMAD v4.1	SETD5	c.3002G>A	missense_variant	p.Arg1001Gln	-
gnoMAD v4.1	SETD5	c.3005G>T	missense_variant	p.Gly1002Val	-
gnoMAD v4.1	SETD5	c.3011C>A	missense_variant	p.Pro1004His	-
gnoMAD v4.1	SETD5	c.3016G>A	missense_variant	p.Val1006Met	-
gnoMAD v4.1	SETD5	c.3020G>T	missense_variant	p.Gly1007Val	-
gnoMAD v4.1	SETD5	c.3022G>A	missense_variant	p.Asp1008Asn	-
gnoMAD v4.1	SETD5	c.3022G>T	missense_variant	p.Asp1008Tyr	-
gnoMAD v4.1	SETD5	c.3024T>G	missense_variant	p.Asp1008Glu	-
gnoMAD v4.1	SETD5	c.3026G>A	missense_variant	p.Arg1009Lys	-
gnoMAD v4.1	SETD5	c.3028A>G	missense_variant	p.Lys1010Glu	-
gnoMAD v4.1	SETD5	c.3028A>C	missense_variant	p.Lys1010Gln	-
gnoMAD v4.1	SETD5	c.3029A>G	missense_variant	p.Lys1010Arg	-
gnoMAD v4.1	SETD5	c.3031C>G	missense_variant	p.Pro1011Ala	-
gnoMAD v4.1	SETD5	c.3037C>T	missense_variant	p.His1013Tyr	-
gnoMAD v4.1	SETD5	c.3038A>G	missense_variant	p.His1013Arg	-
gnoMAD v4.1	SETD5	c.3038A>T	missense_variant	p.His1013Leu	-
gnoMAD v4.1	SETD5	c.3046G>A	missense_variant	p.Gly1016Arg	-
gnoMAD v4.1	SETD5	c.3049G>A	missense_variant	p.Gly1017Arg	-
gnoMAD v4.1	SETD5	c.3050G>T	missense_variant	p.Gly1017Val	-
gnoMAD v4.1	SETD5	c.3055T>G	missense_variant	p.Cys1019Gly	-
gnoMAD v4.1	SETD5	c.3059C>G	missense_variant	p.Ser1020Cys	-
gnoMAD v4.1	SETD5	c.3059C>A	missense_variant	p.Ser1020Tyr	-
gnoMAD v4.1	SETD5	c.3059C>T	missense_variant	p.Ser1020Phe	-
gnoMAD v4.1	SETD5	c.3061C>A	missense_variant	p.Pro1021Thr	-
gnoMAD v4.1	SETD5	c.3065C>A	missense_variant	p.Ala1022Glu	-
gnoMAD v4.1	SETD5	c.3067G>C	missense_variant	p.Glu1023Gln	-
gnoMAD v4.1	SETD5	c.3067G>A	missense_variant	p.Glu1023Lys	-
gnoMAD v4.1	SETD5	c.3068A>G	missense_variant	p.Glu1023Gly	-
gnoMAD v4.1	SETD5	c.3073T>C	missense_variant	p.Phe1025Leu	-
gnoMAD v4.1	SETD5	c.3080G>A	missense_variant	p.Ser1027Asn	-
gnoMAD v4.1	SETD5	c.3083G>A	missense_variant	p.Arg1028Lys	-
gnoMAD v4.1	SETD5	c.3084A>T	missense_variant	p.Arg1028Ser	-
gnoMAD v4.1	SETD5	c.3086A>G	missense_variant	p.Tyr1029Cys	-
gnoMAD v4.1	SETD5	c.3092A>G	missense_variant	p.His1031Arg	-
gnoMAD v4.1	SETD5	c.3094G>C	missense_variant	p.Gly1032Arg	-
gnoMAD v4.1	SETD5	c.3095G>A	missense_variant	p.Gly1032Asp	-
gnoMAD v4.1	SETD5	c.3101T>C	missense_variant	p.Met1034Thr	-
gnoMAD v4.1	SETD5	c.3101T>A	missense_variant	p.Met1034Lys	-
gnoMAD v4.1	SETD5	c.3106G>A	missense_variant	p.Asp1036Asn	-
gnoMAD v4.1	SETD5	c.3107A>T	missense_variant	p.Asp1036Val	-
gnoMAD v4.1	SETD5	c.3108C>G	missense_variant	p.Asp1036Glu	-
gnoMAD v4.1	SETD5	c.3110T>G	missense_variant	p.Leu1037Arg	-
gnoMAD v4.1	SETD5	c.3113C>T	missense_variant	p.Ser1038Phe	-
gnoMAD v4.1	SETD5	c.3115C>G	missense_variant	p.Arg1039Gly	-
gnoMAD v4.1	SETD5	c.3116G>T	missense_variant	p.Arg1039Leu	-
gnoMAD v4.1	SETD5	c.3119G>T	missense_variant	p.Gly1040Val	-
gnoMAD v4.1	SETD5	c.3121T>C	missense_variant	p.Ser1041Pro	-
gnoMAD v4.1	SETD5	c.3122C>T	missense_variant	p.Ser1041Phe	-
gnoMAD v4.1	SETD5	c.3125T>C	missense_variant	p.Leu1042Ser	-
gnoMAD v4.1	SETD5	c.3128C>T	missense_variant	p.Ser1043Leu	-
gnoMAD v4.1	SETD5	c.3130C>T	missense_variant	p.Pro1044Ser	-
gnoMAD v4.1	SETD5	c.3131C>T	missense_variant	p.Pro1044Leu	-
gnoMAD v4.1	SETD5	c.3133G>A	missense_variant	p.Gly1045Ser	-
gnoMAD v4.1	SETD5	c.3136G>A	missense_variant	p.Gly1046Ser	-
gnoMAD v4.1	SETD5	c.3137G>C	missense_variant	p.Gly1046Ala	-
gnoMAD v4.1	SETD5	c.3139G>A	missense_variant	p.Glu1047Lys	-
gnoMAD v4.1	SETD5	c.3145G>T	missense_variant	p.Ala1049Ser	-
gnoMAD v4.1	SETD5	c.3149G>A	missense_variant	p.Cys1050Tyr	-
gnoMAD v4.1	SETD5	c.3150T>G	missense_variant	p.Cys1050Trp	-
gnoMAD v4.1	SETD5	c.3151G>A	missense_variant	p.Glu1051Lys	-
gnoMAD v4.1	SETD5	c.3152A>G	missense_variant	p.Glu1051Gly	-
gnoMAD v4.1	SETD5	c.3157G>A	missense_variant	p.Val1053Ile	-
gnoMAD v4.1	SETD5	c.3160C>T	missense_variant	p.Pro1054Ser	-
gnoMAD v4.1	SETD5	c.3164C>A	missense_variant	p.Ser1055Tyr	-
gnoMAD v4.1	SETD5	c.3167C>T	missense_variant	p.Ala1056Val	-
gnoMAD v4.1	SETD5	c.3170C>A	missense_variant	p.Pro1057His	-
gnoMAD v4.1	SETD5	c.3172C>G	missense_variant	p.Gln1058Glu	-
gnoMAD v4.1	SETD5	c.3173A>C	missense_variant	p.Gln1058Pro	-
gnoMAD v4.1	SETD5	c.3174G>T	missense_variant	p.Gln1058His	-
gnoMAD v4.1	SETD5	c.3177C>A	missense_variant	p.Asn1059Lys	-
gnoMAD v4.1	SETD5	c.3185A>G	missense_variant	p.Gln1062Arg	-
gnoMAD v4.1	SETD5	c.3186G>C	missense_variant	p.Gln1062His	-
gnoMAD v4.1	SETD5	c.3215G>A	missense_variant	p.Arg1072Gln	-
gnoMAD v4.1	SETD5	c.3220C>T	missense_variant	p.Arg1074Trp	-
gnoMAD v4.1	SETD5	c.3232G>A	missense_variant	p.Ala1078Thr	-
gnoMAD v4.1	SETD5	c.3233C>A	missense_variant	p.Ala1078Asp	-
gnoMAD v4.1	SETD5	c.3235A>G	missense_variant	p.Lys1079Glu	-
gnoMAD v4.1	SETD5	c.3239A>G	missense_variant	p.Glu1080Gly	-
gnoMAD v4.1	SETD5	c.3241A>T	missense_variant	p.Asn1081Tyr	-
gnoMAD v4.1	SETD5	c.3245C>T	missense_variant	p.Ser1082Phe	-
gnoMAD v4.1	SETD5	c.3253G>A	missense_variant	p.Gly1085Arg	-
gnoMAD v4.1	SETD5	c.3257G>A	missense_variant	p.Gly1086Glu	-
gnoMAD v4.1	SETD5	c.3266C>G	missense_variant	p.Ser1089Cys	-
gnoMAD v4.1	SETD5	c.3268G>A	missense_variant	p.Ala1090Thr	-
gnoMAD v4.1	SETD5	c.3272A>C	missense_variant	p.Gln1091Pro	-
gnoMAD v4.1	SETD5	c.3275G>A	missense_variant	p.Ser1092Asn	-
gnoMAD v4.1	SETD5	c.3280A>G	missense_variant	p.Ser1094Gly	-
gnoMAD v4.1	SETD5	c.3281G>T	missense_variant	p.Ser1094Ile	-
gnoMAD v4.1	SETD5	c.3283A>C	missense_variant	p.Lys1095Gln	-
gnoMAD v4.1	SETD5	c.3286T>A	missense_variant	p.Ser1096Thr	-
gnoMAD v4.1	SETD5	c.3286T>C	missense_variant	p.Ser1096Pro	-
gnoMAD v4.1	SETD5	c.3287C>G	missense_variant	p.Ser1096Cys	-
gnoMAD v4.1	SETD5	c.3289G>T	missense_variant	p.Ala1097Ser	-
gnoMAD v4.1	SETD5	c.3289G>A	missense_variant	p.Ala1097Thr	-
gnoMAD v4.1	SETD5	c.3290C>G	missense_variant	p.Ala1097Gly	-
gnoMAD v4.1	SETD5	c.3290C>T	missense_variant	p.Ala1097Val	-
gnoMAD v4.1	SETD5	c.3292G>A	missense_variant	p.Gly1098Arg	-
gnoMAD v4.1	SETD5	c.3296C>T	missense_variant	p.Ala1099Val	-
gnoMAD v4.1	SETD5	c.3303A>C	missense_variant	p.Gln1101His	-
gnoMAD v4.1	SETD5	c.3304G>A	missense_variant	p.Gly1102Ser	-
gnoMAD v4.1	SETD5	c.3305G>T	missense_variant	p.Gly1102Val	-
gnoMAD v4.1	SETD5	c.3308G>T	missense_variant	p.Ser1103Ile	-
gnoMAD v4.1	SETD5	c.3319G>T	missense_variant	p.Val1107Phe	-
gnoMAD v4.1	SETD5	c.3331G>A	missense_variant	p.Gly1111Ser	-
gnoMAD v4.1	SETD5	c.3332G>A	missense_variant	p.Gly1111Asp	-
gnoMAD v4.1	SETD5	c.3334G>T	missense_variant	p.Ala1112Ser	-
gnoMAD v4.1	SETD5	c.3335C>T	missense_variant	p.Ala1112Val	-
gnoMAD v4.1	SETD5	c.3337C>T	missense_variant	p.His1113Tyr	-
gnoMAD v4.1	SETD5	c.3337C>G	missense_variant	p.His1113Asp	-
gnoMAD v4.1	SETD5	c.3340G>A	missense_variant	p.Gly1114Ser	-
gnoMAD v4.1	SETD5	c.3343G>A	missense_variant	p.Val1115Met	-
gnoMAD v4.1	SETD5	c.3347A>G	missense_variant	p.Gln1116Arg	-
gnoMAD v4.1	SETD5	c.3353C>G	missense_variant	p.Ser1118Cys	-
gnoMAD v4.1	SETD5	c.3355T>C	missense_variant	p.Ser1119Pro	-
gnoMAD v4.1	SETD5	c.3359C>T	missense_variant	p.Ala1120Val	-
gnoMAD v4.1	SETD5	c.3361C>G	missense_variant	p.Arg1121Gly	-
gnoMAD v4.1	SETD5	c.3362G>T	missense_variant	p.Arg1121Leu	-
gnoMAD v4.1	SETD5	c.3365C>T	missense_variant	p.Thr1122Ile	-
gnoMAD v4.1	SETD5	c.3376C>T	missense_variant	p.Pro1126Ser	-
gnoMAD v4.1	SETD5	c.3377C>T	missense_variant	p.Pro1126Leu	-
gnoMAD v4.1	SETD5	c.3381C>G	missense_variant	p.His1127Gln	-
gnoMAD v4.1	SETD5	c.3383A>G	missense_variant	p.Lys1128Arg	-
gnoMAD v4.1	SETD5	c.3386A>T	missense_variant	p.Lys1129Ile	-
gnoMAD v4.1	SETD5	c.3392C>T	missense_variant	p.Ser1131Phe	-
gnoMAD v4.1	SETD5	c.3403T>G	missense_variant	p.Ser1135Ala	-
gnoMAD v4.1	SETD5	c.3409A>T	missense_variant	p.Met1137Leu	-
gnoMAD v4.1	SETD5	c.3410T>C	missense_variant	p.Met1137Thr	-
gnoMAD v4.1	SETD5	c.3415C>T	missense_variant	p.His1139Tyr	-
gnoMAD v4.1	SETD5	c.3416A>G	missense_variant	p.His1139Arg	-
gnoMAD v4.1	SETD5	c.3427G>T	missense_variant	p.Val1143Leu	-
gnoMAD v4.1	SETD5	c.3433C>G	missense_variant	p.Pro1145Ala	-
gnoMAD v4.1	SETD5	c.3439G>C	missense_variant	p.Asp1147His	-
gnoMAD v4.1	SETD5	c.3440A>G	missense_variant	p.Asp1147Gly	-
gnoMAD v4.1	SETD5	c.3442T>A	missense_variant	p.Ser1148Thr	-
gnoMAD v4.1	SETD5	c.3446G>A	missense_variant	p.Arg1149Lys	-
gnoMAD v4.1	SETD5	c.3446G>C	missense_variant	p.Arg1149Thr	-
gnoMAD v4.1	SETD5	c.3449G>A	missense_variant	p.Gly1150Asp	-
gnoMAD v4.1	SETD5	c.3451A>G	missense_variant	p.Thr1151Ala	-
gnoMAD v4.1	SETD5	c.3451A>C	missense_variant	p.Thr1151Pro	-
gnoMAD v4.1	SETD5	c.3452C>T	missense_variant	p.Thr1151Ile	-
gnoMAD v4.1	SETD5	c.3452C>G	missense_variant	p.Thr1151Ser	-
gnoMAD v4.1	SETD5	c.3455C>A	missense_variant	p.Ser1152Tyr	-
gnoMAD v4.1	SETD5	c.3455C>G	missense_variant	p.Ser1152Cys	-
gnoMAD v4.1	SETD5	c.3457T>A	missense_variant	p.Ser1153Thr	-
gnoMAD v4.1	SETD5	c.3457T>G	missense_variant	p.Ser1153Ala	-
gnoMAD v4.1	SETD5	c.3460T>A	missense_variant	p.Ser1154Thr	-
gnoMAD v4.1	SETD5	c.3466T>C	missense_variant	p.Cys1156Arg	-
gnoMAD v4.1	SETD5	c.3469A>G	missense_variant	p.Arg1157Gly	-
gnoMAD v4.1	SETD5	c.3472C>A	missense_variant	p.Pro1158Thr	-
gnoMAD v4.1	SETD5	c.3478G>A	missense_variant	p.Glu1160Lys	-
gnoMAD v4.1	SETD5	c.3490A>C	missense_variant	p.Ser1164Arg	-
gnoMAD v4.1	SETD5	c.3491G>A	missense_variant	p.Ser1164Asn	-
gnoMAD v4.1	SETD5	c.3492T>G	missense_variant	p.Ser1164Arg	-
gnoMAD v4.1	SETD5	c.3493A>G	missense_variant	p.Arg1165Gly	-
gnoMAD v4.1	SETD5	c.3501G>T	missense_variant	p.Met1167Ile	-
gnoMAD v4.1	SETD5	c.3502G>T	missense_variant	p.Val1168Phe	-
gnoMAD v4.1	SETD5	c.3502G>A	missense_variant	p.Val1168Ile	-
gnoMAD v4.1	SETD5	c.3515T>C	missense_variant	p.Val1172Ala	-
gnoMAD v4.1	SETD5	c.3518A>G	missense_variant	p.Glu1173Gly	-
gnoMAD v4.1	SETD5	c.3527G>A	missense_variant	p.Arg1176Gln	-
gnoMAD v4.1	SETD5	c.3527G>T	missense_variant	p.Arg1176Leu	-
gnoMAD v4.1	SETD5	c.3530A>C	missense_variant	p.Glu1177Ala	-
gnoMAD v4.1	SETD5	c.3544C>T	missense_variant	p.Pro1182Ser	-
gnoMAD v4.1	SETD5	c.3549G>C	missense_variant	p.Lys1183Asn	-
gnoMAD v4.1	SETD5	c.3560G>A	missense_variant	p.Ser1187Asn	-
gnoMAD v4.1	SETD5	c.3561C>A	missense_variant	p.Ser1187Arg	-
gnoMAD v4.1	SETD5	c.3574G>A	missense_variant	p.Ala1192Thr	-
gnoMAD v4.1	SETD5	c.3575C>T	missense_variant	p.Ala1192Val	-
gnoMAD v4.1	SETD5	c.3577C>G	missense_variant	p.Gln1193Glu	-
gnoMAD v4.1	SETD5	c.3588G>C	missense_variant	p.Glu1196Asp	-
gnoMAD v4.1	SETD5	c.3589C>T	missense_variant	p.Pro1197Ser	-
gnoMAD v4.1	SETD5	c.3590C>A	missense_variant	p.Pro1197His	-
gnoMAD v4.1	SETD5	c.3598A>G	missense_variant	p.Thr1200Ala	-
gnoMAD v4.1	SETD5	c.3608G>C	missense_variant	p.Ser1203Thr	-
gnoMAD v4.1	SETD5	c.3613A>G	missense_variant	p.Ile1205Val	-
gnoMAD v4.1	SETD5	c.3624A>C	missense_variant	p.Lys1208Asn	-
gnoMAD v4.1	SETD5	c.3632A>G	missense_variant	p.Asp1211Gly	-
gnoMAD v4.1	SETD5	c.3634C>G	missense_variant	p.Pro1212Ala	-
gnoMAD v4.1	SETD5	c.3637G>T	missense_variant	p.Ala1213Ser	-
gnoMAD v4.1	SETD5	c.3638C>T	missense_variant	p.Ala1213Val	-
gnoMAD v4.1	SETD5	c.3644G>A	missense_variant	p.Gly1215Glu	-
gnoMAD v4.1	SETD5	c.3646G>C	missense_variant	p.Glu1216Gln	-
gnoMAD v4.1	SETD5	c.3649G>A	missense_variant	p.Gly1217Ser	-
gnoMAD v4.1	SETD5	c.3653C>A	missense_variant	p.Pro1218Gln	-
gnoMAD v4.1	SETD5	c.3657G>T	missense_variant	p.Glu1219Asp	-
gnoMAD v4.1	SETD5	c.3663A>C	missense_variant	p.Leu1221Phe	-
gnoMAD v4.1	SETD5	c.3668C>T	missense_variant	p.Ser1223Leu	-
gnoMAD v4.1	SETD5	c.3670G>A	missense_variant	p.Ala1224Thr	-
gnoMAD v4.1	SETD5	c.3677C>T	missense_variant	p.Ser1226Phe	-
gnoMAD v4.1	SETD5	c.3685G>A	missense_variant	p.Ala1229Thr	-
gnoMAD v4.1	SETD5	c.3686C>T	missense_variant	p.Ala1229Val	-
gnoMAD v4.1	SETD5	c.3689C>T	missense_variant	p.Thr1230Ile	-
gnoMAD v4.1	SETD5	c.3694T>C	missense_variant	p.Tyr1232His	-
gnoMAD v4.1	SETD5	c.3694T>G	missense_variant	p.Tyr1232Asp	-
gnoMAD v4.1	SETD5	c.3698G>A	missense_variant	p.Ser1233Asn	-
gnoMAD v4.1	SETD5	c.3698G>C	missense_variant	p.Ser1233Thr	-
gnoMAD v4.1	SETD5	c.3700C>T	missense_variant	p.Pro1234Ser	-
gnoMAD v4.1	SETD5	c.3700C>A	missense_variant	p.Pro1234Thr	-
gnoMAD v4.1	SETD5	c.3704C>G	missense_variant	p.Ser1235Cys	-
gnoMAD v4.1	SETD5	c.3706A>G	missense_variant	p.Arg1236Gly	-
gnoMAD v4.1	SETD5	c.3709T>G	missense_variant	p.Tyr1237Asp	-
gnoMAD v4.1	SETD5	c.3710A>G	missense_variant	p.Tyr1237Cys	-
gnoMAD v4.1	SETD5	c.3712A>G	missense_variant	p.Ser1238Gly	-
gnoMAD v4.1	SETD5	c.3716A>G	missense_variant	p.Tyr1239Cys	-
gnoMAD v4.1	SETD5	c.3721C>T	missense_variant	p.Leu1241Phe	-
gnoMAD v4.1	SETD5	c.3728A>G	missense_variant	p.Gln1243Arg	-
gnoMAD v4.1	SETD5	c.3733G>A	missense_variant	p.Asp1245Asn	-
gnoMAD v4.1	SETD5	c.3734A>G	missense_variant	p.Asp1245Gly	-
gnoMAD v4.1	SETD5	c.3734A>T	missense_variant	p.Asp1245Val	-
gnoMAD v4.1	SETD5	c.3739C>G	missense_variant	p.Pro1247Ala	-
gnoMAD v4.1	SETD5	c.3743G>T	missense_variant	p.Arg1248Leu	-
gnoMAD v4.1	SETD5	c.3743G>C	missense_variant	p.Arg1248Pro	-
gnoMAD v4.1	SETD5	c.3743G>A	missense_variant	p.Arg1248Gln	-
gnoMAD v4.1	SETD5	c.3746C>G	missense_variant	p.Thr1249Arg	-
gnoMAD v4.1	SETD5	c.3748G>A	missense_variant	p.Glu1250Lys	-
gnoMAD v4.1	SETD5	c.3758G>C	missense_variant	p.Ser1253Thr	-
gnoMAD v4.1	SETD5	c.3761T>G	missense_variant	p.Leu1254Arg	-
gnoMAD v4.1	SETD5	c.3763C>T	missense_variant	p.Leu1255Phe	-
gnoMAD v4.1	SETD5	c.3766C>G	missense_variant	p.Gln1256Glu	-
gnoMAD v4.1	SETD5	c.3775T>C	missense_variant	p.Ser1259Pro	-
gnoMAD v4.1	SETD5	c.3779C>A	missense_variant	p.Ser1260Tyr	-
gnoMAD v4.1	SETD5	c.3788G>A	missense_variant	p.Arg1263Lys	-
gnoMAD v4.1	SETD5	c.3795T>A	missense_variant	p.His1265Gln	-
gnoMAD v4.1	SETD5	c.3799A>G	missense_variant	p.Thr1267Ala	-
gnoMAD v4.1	SETD5	c.3803A>G	missense_variant	p.Gln1268Arg	-
gnoMAD v4.1	SETD5	c.3804G>T	missense_variant	p.Gln1268His	-
gnoMAD v4.1	SETD5	c.3808C>G	missense_variant	p.Pro1270Ala	-
gnoMAD v4.1	SETD5	c.3809C>T	missense_variant	p.Pro1270Leu	-
gnoMAD v4.1	SETD5	c.3814T>C	missense_variant	p.Tyr1272His	-
gnoMAD v4.1	SETD5	c.3817A>G	missense_variant	p.Ser1273Gly	-
gnoMAD v4.1	SETD5	c.3823C>G	missense_variant	p.Arg1275Gly	-
gnoMAD v4.1	SETD5	c.3824G>T	missense_variant	p.Arg1275Leu	-
gnoMAD v4.1	SETD5	c.3826A>G	missense_variant	p.Thr1276Ala	-
gnoMAD v4.1	SETD5	c.3827C>A	missense_variant	p.Thr1276Asn	-
gnoMAD v4.1	SETD5	c.3833C>T	missense_variant	p.Ala1278Val	-
gnoMAD v4.1	SETD5	c.3839G>A	missense_variant	p.Arg1280Lys	-
gnoMAD v4.1	SETD5	c.3842C>G	missense_variant	p.Pro1281Arg	-
gnoMAD v4.1	SETD5	c.3842C>T	missense_variant	p.Pro1281Leu	-
gnoMAD v4.1	SETD5	c.3845G>C	missense_variant	p.Gly1282Ala	-
gnoMAD v4.1	SETD5	c.3848A>C	missense_variant	p.Asn1283Thr	-
gnoMAD v4.1	SETD5	c.3850C>G	missense_variant	p.Pro1284Ala	-
gnoMAD v4.1	SETD5	c.3850C>A	missense_variant	p.Pro1284Thr	-
gnoMAD v4.1	SETD5	c.3850C>T	missense_variant	p.Pro1284Ser	-
gnoMAD v4.1	SETD5	c.3851C>G	missense_variant	p.Pro1284Arg	-
gnoMAD v4.1	SETD5	c.3853C>A	missense_variant	p.Pro1285Thr	-
gnoMAD v4.1	SETD5	c.3853C>T	missense_variant	p.Pro1285Ser	-
gnoMAD v4.1	SETD5	c.3854C>G	missense_variant	p.Pro1285Arg	-
gnoMAD v4.1	SETD5	c.3856T>C	missense_variant	p.Ser1286Pro	-
gnoMAD v4.1	SETD5	c.3859C>T	missense_variant	p.His1287Tyr	-
gnoMAD v4.1	SETD5	c.3861C>G	missense_variant	p.His1287Gln	-
gnoMAD v4.1	SETD5	c.3862G>C	missense_variant	p.Gly1288Arg	-
gnoMAD v4.1	SETD5	c.3862G>T	missense_variant	p.Gly1288Cys	-
gnoMAD v4.1	SETD5	c.3863G>A	missense_variant	p.Gly1288Asp	-
gnoMAD v4.1	SETD5	c.3866C>G	missense_variant	p.Ser1289Cys	-
gnoMAD v4.1	SETD5	c.3868T>A	missense_variant	p.Ser1290Thr	-
gnoMAD v4.1	SETD5	c.3869C>T	missense_variant	p.Ser1290Leu	-
gnoMAD v4.1	SETD5	c.3872A>C	missense_variant	p.Glu1291Ala	-
gnoMAD v4.1	SETD5	c.3878C>T	missense_variant	p.Ser1293Phe	-
gnoMAD v4.1	SETD5	c.3886T>C	missense_variant	p.Ser1296Pro	-
gnoMAD v4.1	SETD5	c.3889A>G	missense_variant	p.Thr1297Ala	-
gnoMAD v4.1	SETD5	c.3899C>T	missense_variant	p.Ser1300Phe	-
gnoMAD v4.1	SETD5	c.3907G>T	missense_variant	p.Ala1303Ser	-
gnoMAD v4.1	SETD5	c.3910C>T	missense_variant	p.His1304Tyr	-
gnoMAD v4.1	SETD5	c.3913C>T	missense_variant	p.Pro1305Ser	-
gnoMAD v4.1	SETD5	c.3916G>A	missense_variant	p.Val1306Met	-
gnoMAD v4.1	SETD5	c.3917T>C	missense_variant	p.Val1306Ala	-
gnoMAD v4.1	SETD5	c.3922A>G	missense_variant	p.Thr1308Ala	-
gnoMAD v4.1	SETD5	c.3926A>G	missense_variant	p.Asp1309Gly	-
gnoMAD v4.1	SETD5	c.3927C>G	missense_variant	p.Asp1309Glu	-
gnoMAD v4.1	SETD5	c.3933G>C	missense_variant	p.Leu1311Phe	-
gnoMAD v4.1	SETD5	c.3937C>A	missense_variant	p.Pro1313Thr	-
gnoMAD v4.1	SETD5	c.3940T>A	missense_variant	p.Phe1314Ile	-
gnoMAD v4.1	SETD5	c.3941T>C	missense_variant	p.Phe1314Ser	-
gnoMAD v4.1	SETD5	c.3949A>G	missense_variant	p.Thr1317Ala	-
gnoMAD v4.1	SETD5	c.3950C>T	missense_variant	p.Thr1317Ile	-
gnoMAD v4.1	SETD5	c.3952C>T	missense_variant	p.Pro1318Ser	-
gnoMAD v4.1	SETD5	c.3955G>C	missense_variant	p.Gly1319Arg	-
gnoMAD v4.1	SETD5	c.3955G>A	missense_variant	p.Gly1319Arg	-
gnoMAD v4.1	SETD5	c.3961T>G	missense_variant	p.Phe1321Val	-
gnoMAD v4.1	SETD5	c.3961T>A	missense_variant	p.Phe1321Ile	-
gnoMAD v4.1	SETD5	c.3968G>A	missense_variant	p.Ser1323Asn	-
gnoMAD v4.1	SETD5	c.3969C>G	missense_variant	p.Ser1323Arg	-
gnoMAD v4.1	SETD5	c.3976C>T	missense_variant	p.His1326Tyr	-
gnoMAD v4.1	SETD5	c.3980C>T	missense_variant	p.Ser1327Phe	-
gnoMAD v4.1	SETD5	c.3982G>C	missense_variant	p.Gly1328Arg	-
gnoMAD v4.1	SETD5	c.3983G>T	missense_variant	p.Gly1328Val	-
gnoMAD v4.1	SETD5	c.3987C>G	missense_variant	p.Asn1329Lys	-
gnoMAD v4.1	SETD5	c.3988A>G	missense_variant	p.Ser1330Gly	-
gnoMAD v4.1	SETD5	c.3989G>A	missense_variant	p.Ser1330Asn	-
gnoMAD v4.1	SETD5	c.3992C>G	missense_variant	p.Thr1331Ser	-
gnoMAD v4.1	SETD5	c.3992C>T	missense_variant	p.Thr1331Ile	-
gnoMAD v4.1	SETD5	c.3995G>C	missense_variant	p.Gly1332Ala	-
gnoMAD v4.1	SETD5	c.3997A>C	missense_variant	p.Ser1333Arg	-
gnoMAD v4.1	SETD5	c.3997A>G	missense_variant	p.Ser1333Gly	-
gnoMAD v4.1	SETD5	c.3998G>A	missense_variant	p.Ser1333Asn	-
gnoMAD v4.1	SETD5	c.4006C>T	missense_variant	p.Pro1336Ser	-
gnoMAD v4.1	SETD5	c.4006C>G	missense_variant	p.Pro1336Ala	-
gnoMAD v4.1	SETD5	c.4007C>T	missense_variant	p.Pro1336Leu	-
gnoMAD v4.1	SETD5	c.4010G>A	missense_variant	p.Arg1337Lys	-
gnoMAD v4.1	SETD5	c.4011G>C	missense_variant	p.Arg1337Ser	-
gnoMAD v4.1	SETD5	c.4016G>A	missense_variant	p.Ser1339Asn	-
gnoMAD v4.1	SETD5	c.4018T>C	missense_variant	p.Cys1340Arg	-
gnoMAD v4.1	SETD5	c.4019G>A	missense_variant	p.Cys1340Tyr	-
gnoMAD v4.1	SETD5	c.4021C>T	missense_variant	p.Pro1341Ser	-
gnoMAD v4.1	SETD5	c.4021C>G	missense_variant	p.Pro1341Ala	-
gnoMAD v4.1	SETD5	c.4022C>T	missense_variant	p.Pro1341Leu	-
gnoMAD v4.1	SETD5	c.4022C>A	missense_variant	p.Pro1341His	-
gnoMAD v4.1	SETD5	c.4025C>A	missense_variant	p.Ser1342Tyr	-
gnoMAD v4.1	SETD5	c.4027A>G	missense_variant	p.Ser1343Gly	-
gnoMAD v4.1	SETD5	c.4029T>G	missense_variant	p.Ser1343Arg	-
gnoMAD v4.1	SETD5	c.4031C>T	missense_variant	p.Ala1344Val	-
gnoMAD v4.1	SETD5	c.4031C>G	missense_variant	p.Ala1344Gly	-
gnoMAD v4.1	SETD5	c.4034C>G	missense_variant	p.Ala1345Gly	-
gnoMAD v4.1	SETD5	c.4037G>C	missense_variant	p.Ser1346Thr	-
gnoMAD v4.1	SETD5	c.4037G>T	missense_variant	p.Ser1346Ile	-
gnoMAD v4.1	SETD5	c.4039C>T	missense_variant	p.Pro1347Ser	-
gnoMAD v4.1	SETD5	c.4042A>T	missense_variant	p.Thr1348Ser	-
gnoMAD v4.1	SETD5	c.4042A>G	missense_variant	p.Thr1348Ala	-
gnoMAD v4.1	SETD5	c.4043C>T	missense_variant	p.Thr1348Ile	-
gnoMAD v4.1	SETD5	c.4046T>C	missense_variant	p.Leu1349Pro	-
gnoMAD v4.1	SETD5	c.4049A>G	missense_variant	p.Gln1350Arg	-
gnoMAD v4.1	SETD5	c.4052G>A	missense_variant	p.Gly1351Glu	-
gnoMAD v4.1	SETD5	c.4054C>G	missense_variant	p.Pro1352Ala	-
gnoMAD v4.1	SETD5	c.4054C>A	missense_variant	p.Pro1352Thr	-
gnoMAD v4.1	SETD5	c.4055C>T	missense_variant	p.Pro1352Leu	-
gnoMAD v4.1	SETD5	c.4060G>C	missense_variant	p.Asp1354His	-
gnoMAD v4.1	SETD5	c.4062C>G	missense_variant	p.Asp1354Glu	-
gnoMAD v4.1	SETD5	c.4066C>G	missense_variant	p.Pro1356Ala	-
gnoMAD v4.1	SETD5	c.4075G>A	missense_variant	p.Asp1359Asn	-
gnoMAD v4.1	SETD5	c.4075G>T	missense_variant	p.Asp1359Tyr	-
gnoMAD v4.1	SETD5	c.4076A>T	missense_variant	p.Asp1359Val	-
gnoMAD v4.1	SETD5	c.4078T>G	missense_variant	p.Ser1360Ala	-
gnoMAD v4.1	SETD5	c.4081G>T	missense_variant	p.Val1361Phe	-
gnoMAD v4.1	SETD5	c.4081G>A	missense_variant	p.Val1361Ile	-
gnoMAD v4.1	SETD5	c.4085C>G	missense_variant	p.Ser1362Cys	-
gnoMAD v4.1	SETD5	c.4089G>C	missense_variant	p.Gln1363His	-
gnoMAD v4.1	SETD5	c.4091C>G	missense_variant	p.Ser1364Cys	-
gnoMAD v4.1	SETD5	c.4094G>A	missense_variant	p.Ser1365Asn	-
gnoMAD v4.1	SETD5	c.4099G>C	missense_variant	p.Gly1367Arg	-
gnoMAD v4.1	SETD5	c.4100G>A	missense_variant	p.Gly1367Glu	-
gnoMAD v4.1	SETD5	c.4102A>G	missense_variant	p.Thr1368Ala	-
gnoMAD v4.1	SETD5	c.4106T>A	missense_variant	p.Leu1369Gln	-
gnoMAD v4.1	SETD5	c.4111T>C	missense_variant	p.Ser1371Pro	-
gnoMAD v4.1	SETD5	c.4114A>T	missense_variant	p.Thr1372Ser	-
gnoMAD v4.1	SETD5	c.4118C>A	missense_variant	p.Ser1373Tyr	-
gnoMAD v4.1	SETD5	c.4118C>T	missense_variant	p.Ser1373Phe	-
gnoMAD v4.1	SETD5	c.4127A>G	missense_variant	p.Gln1376Arg	-
gnoMAD v4.1	SETD5	c.4130A>G	missense_variant	p.Asn1377Ser	-
gnoMAD v4.1	SETD5	c.4131C>G	missense_variant	p.Asn1377Lys	-
gnoMAD v4.1	SETD5	c.4132T>G	missense_variant	p.Ser1378Ala	-
gnoMAD v4.1	SETD5	c.4136G>T	missense_variant	p.Arg1379Met	-
gnoMAD v4.1	SETD5	c.4141T>C	missense_variant	p.Ser1381Pro	-
gnoMAD v4.1	SETD5	c.4145T>G	missense_variant	p.Leu1382Trp	-
gnoMAD v4.1	SETD5	c.4148C>T	missense_variant	p.Pro1383Leu	-
gnoMAD v4.1	SETD5	c.4153G>A	missense_variant	p.Asp1385Asn	-
gnoMAD v4.1	SETD5	c.4163C>T	missense_variant	p.Thr1388Ile	-
gnoMAD v4.1	SETD5	c.4168A>G	missense_variant	p.Ser1390Gly	-
gnoMAD v4.1	SETD5	c.4174C>T	missense_variant	p.Pro1392Ser	-
gnoMAD v4.1	SETD5	c.4175C>T	missense_variant	p.Pro1392Leu	-
gnoMAD v4.1	SETD5	c.4175C>G	missense_variant	p.Pro1392Arg	-
gnoMAD v4.1	SETD5	c.4177A>G	missense_variant	p.Ser1393Gly	-
gnoMAD v4.1	SETD5	c.4178G>A	missense_variant	p.Ser1393Asn	-
gnoMAD v4.1	SETD5	c.4179T>A	missense_variant	p.Ser1393Arg	-
gnoMAD v4.1	SETD5	c.4183G>A	missense_variant	p.Gly1395Arg	-
gnoMAD v4.1	SETD5	c.4184G>A	missense_variant	p.Gly1395Glu	-
gnoMAD v4.1	SETD5	c.4192G>A	missense_variant	p.Ala1398Thr	-
gnoMAD v4.1	SETD5	c.4192G>C	missense_variant	p.Ala1398Pro	-
gnoMAD v4.1	SETD5	c.4193C>T	missense_variant	p.Ala1398Val	-
gnoMAD v4.1	SETD5	c.4195G>T	missense_variant	p.Val1399Phe	-
gnoMAD v4.1	SETD5	c.4195G>A	missense_variant	p.Val1399Ile	-
gnoMAD v4.1	SETD5	c.4196T>C	missense_variant	p.Val1399Ala	-
gnoMAD v4.1	SETD5	c.4198T>C	missense_variant	p.Tyr1400His	-
gnoMAD v4.1	SETD5	c.4199A>G	missense_variant	p.Tyr1400Cys	-
gnoMAD v4.1	SETD5	c.4199A>T	missense_variant	p.Tyr1400Phe	-
gnoMAD v4.1	SETD5	c.4202A>G	missense_variant	p.Gln1401Arg	-
gnoMAD v4.1	SETD5	c.4205C>T	missense_variant	p.Ala1402Val	-
gnoMAD v4.1	SETD5	c.4207T>A	missense_variant	p.Ser1403Thr	-
gnoMAD v4.1	SETD5	c.4208C>T	missense_variant	p.Ser1403Phe	-
gnoMAD v4.1	SETD5	c.4211G>T	missense_variant	p.Arg1404Met	-
gnoMAD v4.1	SETD5	c.4211G>A	missense_variant	p.Arg1404Lys	-
gnoMAD v4.1	SETD5	c.4212G>T	missense_variant	p.Arg1404Ser	-
gnoMAD v4.1	SETD5	c.4214T>A	missense_variant	p.Val1405Glu	-
gnoMAD v4.1	SETD5	c.4217C>G	missense_variant	p.Ser1406Cys	-
gnoMAD v4.1	SETD5	c.4220C>G	missense_variant	p.Ala1407Gly	-
gnoMAD v4.1	SETD5	c.4220C>T	missense_variant	p.Ala1407Val	-
gnoMAD v4.1	SETD5	c.4225T>C	missense_variant	p.Ser1409Pro	-
gnoMAD v4.1	SETD5	c.4226C>T	missense_variant	p.Ser1409Phe	-
gnoMAD v4.1	SETD5	c.4229A>T	missense_variant	p.Asn1410Ile	-
gnoMAD v4.1	SETD5	c.4229A>G	missense_variant	p.Asn1410Ser	-
gnoMAD v4.1	SETD5	c.4231T>G	missense_variant	p.Ser1411Ala	-
gnoMAD v4.1	SETD5	c.4232C>T	missense_variant	p.Ser1411Leu	-
gnoMAD v4.1	SETD5	c.4236G>T	missense_variant	p.Gln1412His	-
gnoMAD v4.1	SETD5	c.4238A>C	missense_variant	p.His1413Pro	-
gnoMAD v4.1	SETD5	c.4240T>A	missense_variant	p.Tyr1414Asn	-
gnoMAD v4.1	SETD5	c.4246C>G	missense_variant	p.His1416Asp	-
gnoMAD v4.1	SETD5	c.4246C>T	missense_variant	p.His1416Tyr	-
gnoMAD v4.1	SETD5	c.4247A>T	missense_variant	p.His1416Leu	-
gnoMAD v4.1	SETD5	c.4249C>T	missense_variant	p.Arg1417Cys	-
gnoMAD v4.1	SETD5	c.4250G>T	missense_variant	p.Arg1417Leu	-
gnoMAD v4.1	SETD5	c.4253G>C	missense_variant	p.Gly1418Ala	-
gnoMAD v4.1	SETD5	c.4253G>A	missense_variant	p.Gly1418Glu	-
gnoMAD v4.1	SETD5	c.4256G>A	missense_variant	p.Ser1419Asn	-
gnoMAD v4.1	SETD5	c.4258G>A	missense_variant	p.Gly1420Arg	-
gnoMAD v4.1	SETD5	c.4258G>C	missense_variant	p.Gly1420Arg	-
gnoMAD v4.1	SETD5	c.4259G>A	missense_variant	p.Gly1420Glu	-
gnoMAD v4.1	SETD5	c.4261G>A	missense_variant	p.Gly1421Ser	-
gnoMAD v4.1	SETD5	c.4262G>A	missense_variant	p.Gly1421Asp	-
gnoMAD v4.1	SETD5	c.4262G>C	missense_variant	p.Gly1421Ala	-
gnoMAD v4.1	SETD5	c.4264G>T	missense_variant	p.Val1422Leu	-
gnoMAD v4.1	SETD5	c.4264G>A	missense_variant	p.Val1422Met	-
gnoMAD v4.1	SETD5	c.4267C>T	missense_variant	p.His1423Tyr	-
gnoMAD v4.1	SETD5	c.4271A>C	missense_variant	p.Gln1424Pro	-
gnoMAD v4.1	SETD5	c.4271A>G	missense_variant	p.Gln1424Arg	-
gnoMAD v4.1	SETD5	c.4276C>G	missense_variant	p.Arg1426Gly	-
gnoMAD v4.1	SETD5	c.4277G>T	missense_variant	p.Arg1426Leu	-
gnoMAD v4.1	SETD5	c.4279C>T	missense_variant	p.Leu1427Phe	-
gnoMAD v4.1	SETD5	c.4280T>G	missense_variant	p.Leu1427Arg	-
gnoMAD v4.1	SETD5	c.4282C>A	missense_variant	p.Gln1428Lys	-
gnoMAD v4.1	SETD5	c.4292A>G	missense_variant	p.Gln1431Arg	-
gnoMAD v4.1	SETD5	c.4295G>T	missense_variant	p.Gly1432Val	-
gnoMAD v4.1	SETD5	c.4298C>T	missense_variant	p.Ser1433Leu	-
gnoMAD v4.1	SETD5	c.4303G>A	missense_variant	p.Val1435Ile	-
gnoMAD v4.1	SETD5	c.4308G>T	missense_variant	p.Lys1436Asn	-
gnoMAD v4.1	SETD5	c.4309A>G	missense_variant	p.Thr1437Ala	-
gnoMAD v4.1	SETD5	c.4310C>T	missense_variant	p.Thr1437Ile	-
gnoMAD v4.1	SETD5	c.4314G>T	missense_variant	p.Gln1438His	-
gnoMAD v4.1	SETD5	c.4316C>T	missense_variant	p.Thr1439Met	-
gnoMAD v4.1	SETD5	c.4319G>A	missense_variant	p.Gly1440Glu	-
gnoMAD v4.1	SETD5	c.4322T>A	missense_variant	p.Leu1441His	-
gnoMAD v4.1	SETD5	c.4324T>C	missense_variant	p.Ser1442Pro	-
gnoMAD v4.1	SETD5	c.4324T>G	missense_variant	p.Ser1442Ala	-
gnoMAD v4.1	SETD5	c.4324T>A	missense_variant	p.Ser1442Thr	-
gnoMAD v4.1	SETD5	c.4325C>A	missense_variant	p.Ser1442Tyr	-
gnoMAD v4.1	SETD5	c.4325C>T	missense_variant	p.Ser1442Phe	-
gnoMAD v4.1	SETD5	c.2727A>G	missense_variant	p.Ile909Met	-
gnoMAD v4.1	SETD5	c.2728T>C	missense_variant	p.Cys910Arg	-
gnoMAD v4.1	SETD5	c.2728T>G	missense_variant	p.Cys910Gly	-
gnoMAD v4.1	SETD5	c.2731G>A	missense_variant	p.Asp911Asn	-

## Sheet: Fig 4a
Animal ID	Litter number	Parents	SEX	Genotype	Body weight	Body length	Brain weight
1709618//SET138-33.1//1	1703285	80/83	m	HET	19.1	89	0.43
1709619//SET139-33.1//3	1703285	80/83	m	HET	19.8	82	0.4
1709620//SET140-33.1//10	1703285	80/83	m	WT	18.6	85	0.42
1709621//SET141-33.1//30	1703285	80/83	m	WT	19.6	84	0.41
1714782//SET166-36.1//1	1708305	97/89	m	HET	28.2	89	0.47
1714783//SET167-36.1//3	1708305	97/89	m	WT	29.1	90	0.49
1717143//SET179-33.2//1	1711073	80/83	m	WT	24	86	0.49
1717144//SET180-33.2//3	1711073	80/83	m	HET	21.6	87	0.48
1719531//SET195-34.2//1	1714319	81/86	m	HET	22.8	80	0.47
1719532//SET196-34.2//3	1714319	81/86	m	HET	24.9	84	0.53
1719533//SET197-34.2//10	1714319	81/86	m	WT	26.6	85	0.52
1719534//SET198-34.2//30	1714319	81/86	m	HET	26.8	86	0.53
1722160//SET202-36.2//1	1717441	97/89	m	HET	23.8	90	0.48
1722161//SET203-36.2//3	1717441	97/89	m	WT	24	88	0.46
1726946//SET225-34.3//1//bl	1720388	81/86	m	HET	23.3	84	0.53
1726948//SET227-34.3//1//ag	1720388	81/86	m	WT	25.2	85	0.5
1726949//SET228-34.3//3//ag	1720388	81/86	m	WT	25.8	88	0.58
1726950//SET229-34.3//10	1720388	81/86	m	HET	23.2	86	0.53
1726951//SET230-34.3//30	1720388	81/86	m	WT	25.1	85	0.52
1726952//SET231-34.3//4	1720388	81/86	m	HET	23.5	87	0.6
1732284//SET239-33.4//1//bl	1725522	80/83	m	HET	23.4	85	0.48
1732285//SET240-33.4//3	1725522	80/84	m	HET	21.5	85	0.47
1732286//SET241-33.4//10	1725522	80/85	m	HET	20.7	83	0.45
1732287//SET242-33.4//30	1725522	80/86	m	WT	23.8	86	0.47
1732288//SET243-33.4//4	1725522	80/87	m	HET	24.7	83	0.48
1732289//SET244-33.4//11	1725522	80/88	m	WT	22.4	84	0.46
1732290//SET245-33.4//1//ag	1725522	80/89	m	HET	19.4	83	0.46
1709648//SET152-34.1//1	1706549	81/86	f	WT	20.5	83	0.48
1709649//SET153-34.1//3	1706549	81/86	f	HET	16.9	80	0.47
1709650//SET154-34.1//10	1706549	81/86	f	HET	18.2	79	0.46
1709651//SET155-34.1//30	1706549	81/86	f	WT	19.1	80	0.45
1717145//SET181-33.2//1	1711073	80/83	f	WT	17.7	81	0.5
1717146//SET182-33.2//3	1711073	80/83	f	HET	17.1	75	0.51
1717147//SET183-33.2//10	1711073	80/83	f	HET	19	81	0.52
1717148//SET184-33.2//30	1711073	80/83	f	WT	19.9	81	0.48
1717149//SET185-33.2//4	1711073	80/83	f	HET	18.7	77	0.52
1719535//SET199-34.2//1	1714319	81/86	f	WT	18.8	82	0.5
1719536//SET200-34.2//3	1714319	81/86	f	HET	17.7	78	0.49
1719537//SET201-34.2//10	1714319	81/86	f	HET	18	77	0.5
1726953//SET232-34.3//1	1720388	81/86	f	HET	21.1	81	0.55
1726954//SET233-34.3//3	1720388	81/86	f	WT	19.8	80	0.52

## Sheet: Fig 4b
sex	animal ID	genotype	DOB	Sire	Dam
f	1709648//SET152-34.1//1	Setd5: +/+	2023-07-14	1682294//SET86-27.1//1	1671511//SET81-25.2//30
f	1709651//SET155-34.1//30	Setd5: +/+	2023-07-14	1682294//SET86-27.1//1	1671511//SET81-25.2//30
m	1702083//SET113-28.1//1	Setd5: W834C/+	2023-06-21	1671503//SET73-25.2//1	1661715//SET66-24.1//10
f	1702084//SET114-28.1//1	Setd5: W834C/+	2023-06-21	1671503//SET73-25.2//1	1661715//SET66-24.1//10
f	1702085//SET115-28.1//3	Setd5: W834C/+	2023-06-21	1671503//SET73-25.2//1	1661715//SET66-24.1//10
f	1702086//SET116-28.1//10	Setd5: W834C/+	2023-06-21	1671503//SET73-25.2//1	1661715//SET66-24.1//10
m	1709618//SET138-33.1//1	Setd5: W834C/+	2023-07-09	1679805//SET83-24.2//1	1671510//SET80-25.2//10//ag
m	1709619//SET139-33.1//3	Setd5: W834C/+	2023-07-09	1679805//SET83-24.2//1	1671510//SET80-25.2//10//ag
m	1709620//SET140-33.1//10	Setd5: +/+	2023-07-09	1679805//SET83-24.2//1	1671510//SET80-25.2//10//ag
m	1709621//SET141-33.1//30	Setd5: +/+	2023-07-09	1679805//SET83-24.2//1	1671510//SET80-25.2//10//ag
f	1709622//SET142-33.1//1	Setd5: W834C/+	2023-07-09	1679805//SET83-24.2//1	1671510//SET80-25.2//10//ag
f	1709623//SET143-33.1//3	Setd5: W834C/+	2023-07-09	1679805//SET83-24.2//1	1671510//SET80-25.2//10//ag
m	1709645//SET149-34.1//1	Setd5: W834C/+	2023-07-14	1682294//SET86-27.1//1	1671511//SET81-25.2//30
m	1709646//SET150-34.1//3	Setd5: W834C/+	2023-07-14	1682294//SET86-27.1//1	1671511//SET81-25.2//30
m	1709647//SET151-34.1//10	Setd5: W834C/+	2023-07-14	1682294//SET86-27.1//1	1671511//SET81-25.2//30
f	1709649//SET153-34.1//3	Setd5: W834C/+	2023-07-14	1682294//SET86-27.1//1	1671511//SET81-25.2//30
f	1709650//SET154-34.1//10	Setd5: W834C/+	2023-07-14	1682294//SET86-27.1//1	1671511//SET81-25.2//30
m	1714782//SET166-36.1//1	Setd5: W834C/+	2023-07-24	1682297//SET89-27.1//30	1690489//SET97-25.4//1
m	1714783//SET167-36.1//3	Setd5: +/+	2023-07-24	1682297//SET89-27.1//30	1690489//SET97-25.4//1
f	1714784//SET168-36.1//1	Setd5: W834C/+	2023-07-24	1682297//SET89-27.1//30	1690489//SET97-25.4//1
f	1714785//SET169-36.1//3	Setd5: W834C/+	2023-07-24	1682297//SET89-27.1//30	1690489//SET97-25.4//1
f	1714786//SET170-36.1//10	Setd5: W834C/W834C	2023-07-24	1682297//SET89-...	1690489//SET97-...
m	1717143//SET179-33.2//1	Setd5: +/+	2023-07-31	1679805//SET83-24.2//1	1671510//SET80-25.2//10//ag
m	1717144//SET180-33.2//3	Setd5: W834C/+	2023-07-31	1679805//SET83-24.2//1	1671510//SET80-25.2//10//ag
f	1717145//SET181-33.2//1	Setd5: +/+	2023-07-31	1679805//SET83-24.2//1	1671510//SET80-25.2//10//ag
f	1717146//SET182-33.2//3	Setd5: W834C/+	2023-07-31	1679805//SET83-24.2//1	1671510//SET80-25.2//10//ag
f	1717147//SET183-33.2//10	Setd5: W834C/+	2023-07-31	1679805//SET83-24.2//1	1671510//SET80-25.2//10//ag
f	1717148//SET184-33.2//30	Setd5: +/+	2023-07-31	1679805//SET83-24.2//1	1671510//SET80-25.2//10//ag
f	1717149//SET185-33.2//4	Setd5: W834C/+	2023-07-31	1679805//SET83-24.2//1	1671510//SET80-25.2//10//ag
m	1719531//SET195-34.2//1	Setd5: W834C/+	2023-08-09	1682294//SET86-27.1//1	1671511//SET81-25.2//30
m	1719532//SET196-34.2//3	Setd5: W834C/+	2023-08-09	1682294//SET86-27.1//1	1671511//SET81-25.2//30
m	1719533//SET197-34.2//10	Setd5: +/+	2023-08-09	1682294//SET86-27.1//1	1671511//SET81-25.2//30
m	1719534//SET198-34.2//30	Setd5: W834C/+	2023-08-09	1682294//SET86-27.1//1	1671511//SET81-25.2//30
f	1719535//SET199-34.2//1	Setd5: +/+	2023-08-09	1682294//SET86-27.1//1	1671511//SET81-25.2//30
f	1719536//SET200-34.2//3	Setd5: W834C/+	2023-08-09	1682294//SET86-27.1//1	1671511//SET81-25.2//30
f	1719537//SET201-34.2//10	Setd5: W834C/+	2023-08-09	1682294//SET86-27.1//1	1671511//SET81-25.2//30
m	1722160//SET202-36.2//1	Setd5: W834C/+	2023-08-18	1682297//SET89-27.1//30	1690489//SET97-25.4//1
m	1722161//SET203-36.2//3	Setd5: +/+	2023-08-18	1682297//SET89-27.1//30	1690489//SET97-25.4//1
f	1722162//SET204-36.2//4	Setd5: +/+	2023-08-18	1682297//SET89-27.1//30	1690489//SET97-25.4//1
m	1724967//SET205-33.3//1	Setd5: +/+	2023-08-21	1679805//SET83-24.2//1	1671510//SET80-25.2//10//ag
m	1724968//SET206-33.3//3	Setd5: +/+	2023-08-21	1679805//SET83-24.2//1	1671510//SET80-25.2//10//ag
m	1724969//SET207-33.3//4	Setd5: +/+	2023-08-21	1679805//SET83-24.2//1	1671510//SET80-25.2//10//ag
m	1724970//SET208-33.3//10	Setd5: W834C/+	2023-08-21	1679805//SET83-24.2//1	1671510//SET80-25.2//10//ag
m	1724971//SET209-33.3//11	Setd5: +/+	2023-08-21	1679805//SET83-24.2//1	1671510//SET80-25.2//10//ag
f	1724972//SET210-33.3//1	Setd5: +/+	2023-08-21	1679805//SET83-24.2//1	1671510//SET80-25.2//10//ag
f	1724973//SET211-33.3//3	Setd5: +/+	2023-08-21	1679805//SET83-24.2//1	1671510//SET80-25.2//10//ag
f	1724974//SET212-33.3//4	Setd5: W834C/+	2023-08-21	1679805//SET83-24.2//1	1671510//SET80-25.2//10//ag
f	1724975//SET213-33.3//10	Setd5: +/+	2023-08-21	1679805//SET83-24.2//1	1671510//SET80-25.2//10//ag
m	1726946//SET225-34.3//1//bl	Setd5: W834C/+	2023-08-28	1682294//SET86-27.1//1	1671511//SET81-25.2//30
m	1726947//SET226-34.3//3//bl	Setd5: W834C/+	2023-08-28	1682294//SET86-27.1//1	1671511//SET81-25.2//30
m	1726948//SET227-34.3//1//ag	Setd5: +/+	2023-08-28	1682294//SET86-27.1//1	1671511//SET81-25.2//30
m	1726949//SET228-34.3//3//ag	Setd5: +/+	2023-08-28	1682294//SET86-27.1//1	1671511//SET81-25.2//30
m	1726950//SET229-34.3//10	Setd5: W834C/+	2023-08-28	1682294//SET86-27.1//1	1671511//SET81-25.2//30
m	1726951//SET230-34.3//30	Setd5: +/+	2023-08-28	1682294//SET86-27.1//1	1671511//SET81-25.2//30
m	1726952//SET231-34.3//4	Setd5: W834C/+	2023-08-28	1682294//SET86-27.1//1	1671511//SET81-25.2//30
f	1726953//SET232-34.3//1	Setd5: W834C/+	2023-08-28	1682294//SET86-27.1//1	1671511//SET81-25.2//30
f	1726954//SET233-34.3//3	Setd5: +/+	2023-08-28	1682294//SET86-27.1//1	1671511//SET81-25.2//30
m	1729401//SET234-36.3//1	Setd5: +/+	2023-09-04	1682297//SET89-27.1//30	1690489//SET97-25.4//1
m	1729402//SET235-36.3//3	Setd5: W834C/W834C	2023-09-04	1682297//SET89-...	1690489//SET97-...
m	1729403//SET236-36.3//10	Setd5: W834C/+	2023-09-04	1682297//SET89-27.1//30	1690489//SET97-25.4//1
f	1729404//SET237-36.3//1	Setd5: W834C/+	2023-09-04	1682297//SET89-27.1//30	1690489//SET97-25.4//1
m	1732284//SET239-33.4//1//bl	Setd5: W834C/+	2023-09-11	1679805//SET83-24.2//1	1671510//SET80-25.2//10//ag
m	1732285//SET240-33.4//3	Setd5: W834C/+	2023-09-11	1679805//SET83-24.2//1	1671510//SET80-25.2//10//ag
m	1732286//SET241-33.4//10	Setd5: W834C/+	2023-09-11	1679805//SET83-24.2//1	1671510//SET80-25.2//10//ag
m	1732287//SET242-33.4//30	Setd5: +/+	2023-09-11	1679805//SET83-24.2//1	1671510//SET80-25.2//10//ag
m	1732288//SET243-33.4//4	Setd5: W834C/+	2023-09-11	1679805//SET83-24.2//1	1671510//SET80-25.2//10//ag
m	1732289//SET244-33.4//11	Setd5: +/+	2023-09-11	1679805//SET83-24.2//1	1671510//SET80-25.2//10//ag
m	1732290//SET245-33.4//1//ag	Setd5: W834C/+	2023-09-11	1679805//SET83-24.2//1	1671510//SET80-25.2//10//ag
f	1732291//SET246-33.4//1	Setd5: +/+	2023-09-11	1679805//SET83-24.2//1	1671510//SET80-25.2//10//ag
f	1732292//SET247-33.4//3	Setd5: +/+	2023-09-11	1679805//SET83-24.2//1	1671510//SET80-25.2//10//ag
m	1734670//SET248-34.4//1	Setd5: W834C/+	2023-09-20	1682294//SET86-27.1//1	1671511//SET81-25.2//30
m	1734671//SET249-34.4//3	Setd5: W834C/+	2023-09-20	1682294//SET86-27.1//1	1671511//SET81-25.2//30
f	1734672//SET250-34.4//1//bl	Setd5: W834C/+	2023-09-20	1682294//SET86-27.1//1	1671511//SET81-25.2//30
f	1734673//SET251-34.4//1//ag	Setd5: W834C/+	2023-09-20	1682294//SET86-27.1//1	1671511//SET81-25.2//30
f	1734674//SET252-34.4//3	Setd5: W834C/+	2023-09-20	1682294//SET86-27.1//1	1671511//SET81-25.2//30
f	1734675//SET253-34.4//10	Setd5: W834C/+	2023-09-20	1682294//SET86-27.1//1	1671511//SET81-25.2//30
f	1734676//SET254-34.4//30	Setd5: +/+	2023-09-20	1682294//SET86-27.1//1	1671511//SET81-25.2//30
m	1737187//SET259-28.4//1	Setd5: W834C/+	2023-09-23	1671503//SET73-25.2//1	1661715//SET66-24.1//10
m	1737188//SET260-28.4//3	Setd5: +/+	2023-09-23	1671503//SET73-25.2//1	1661715//SET66-24.1//10
m	1737192//SET261-36.4//1	Setd5: +/+	2023-09-25	1682297//SET89-27.1//30	1690489//SET97-25.4//1
f	1737193//SET262-36.4//1	Setd5: W834C/+	2023-09-25	1682297//SET89-27.1//30	1690489//SET97-25.4//1
f	1737194//SET263-36.4//3	Setd5: W834C/+	2023-09-25	1682297//SET89-27.1//30	1690489//SET97-25.4//1
f	1737195//SET264-36.4//10	Setd5: W834C/+	2023-09-25	1682297//SET89-27.1//30	1690489//SET97-25.4//1
f	1737196//SET265-36.4//30	Setd5: +/+	2023-09-25	1682297//SET89-27.1//30	1690489//SET97-25.4//1
f	1739814//SET266-33.5//1//bl	Setd5: W834C/+	2023-10-04	1679805//SET83-24.2//1	1671510//SET80-25.2//10//ag
m	1739816//SET267-33.5//3//bl	Setd5: W834C/+	2023-10-04	1679805//SET83-24.2//1	1671510//SET80-25.2//10//ag
m	1739818//SET268-33.5//1//ag	Setd5: W834C/+	2023-10-04	1679805//SET83-24.2//1	1671510//SET80-25.2//10//ag
m	1739820//SET269-33.5//3//ag	Setd5: W834C/+	2023-10-04	1679805//SET83-24.2//1	1671510//SET80-25.2//10//ag
m	1739822//SET270-33.5//10	Setd5: +/+	2023-10-04	1679805//SET83-24.2//1	1671510//SET80-25.2//10//ag
m	1739824//SET271-33.5//30	Setd5: +/+	2023-10-04	1679805//SET83-24.2//1	1671510//SET80-25.2//10//ag
f	1739826//SET272-33.5//1	Setd5: W834C/+	2023-10-04	1679805//SET83-24.2//1	1671510//SET80-25.2//10//ag
f	1739827//SET273-33.5//3	Setd5: W834C/+	2023-10-04	1679805//SET83-24.2//1	1671510//SET80-25.2//10//ag
f	1739829//SET274-33.5//10	Setd5: +/+	2023-10-04	1679805//SET83-24.2//1	1671510//SET80-25.2//10//ag
m	1742720//SET275-34.5//1	Setd5: W834C/+	2023-10-13	1682294//SET86-27.1//1	1671511//SET81-25.2//30
m	1742721//SET276-34.5//3	Setd5: W834C/W834C	2023-10-13	1682294//SET86-...	1671511//SET81-...
m	1742722//SET277-34.5//10	Setd5: W834C/+	2023-10-13	1682294//SET86-27.1//1	1671511//SET81-25.2//30
m	1742723//SET278-34.5//30	Setd5: W834C/+	2023-10-13	1682294//SET86-...	1671511//SET81-...
m	1742724//SET279-34.5//4	Setd5: W834C/+	2023-10-13	1682294//SET86-...	1671511//SET81-...
f	1742725//SET280-34.5//1//bl	Setd5: W834C/W834C	2023-10-13	1682294//SET86-...	1671511//SET81-...
f	1742726//SET281-34.5//1//ag	Setd5: W834C/+	2023-10-13	1682294//SET86-...	1671511//SET81-...
f	1742727//SET282-34.5//3	Setd5: W834C/+	2023-10-13	1682294//SET86-...	1671511//SET81-...
f	1742728//SET283-34.5//10	Setd5: W834C/+	2023-10-13	1682294//SET86-...	1671511//SET81-...
f	1742729//SET284-34.5//30	Setd5: W834C/+	2023-10-13	1682294//SET86-...	1671511//SET81-...
f	1742730//SET285-34.5//4	Setd5: W834C/+	2023-10-13	1682294//SET86-...	1671511//SET81-...
m	1745151//SET286-36.5//1	Setd5: +/+	2023-10-19	1682297//SET89-27.1//30	1690489//SET97-25.4//1
f	1745152//SET287-36.5//1	Setd5: W834C/+	2023-10-19	1682297//SET89-27.1//30	1690489//SET97-25.4//1
m	1747413//SET288-33.6//1	Setd5: +/+	2023-10-25	1679805//SET83-24.2//1	1671510//SET80-25.2//10//ag
m	1747414//SET289-33.6//3	Setd5: W834C/+	2023-10-25	1679805//SET83-...	1671510//SET80-...
m	1747415//SET290-33.6//10	Setd5: +/+	2023-10-25	1679805//SET83-24.2//1	1671510//SET80-25.2//10//ag
m	1747416//SET291-33.6//30	Setd5: +/+	2023-10-25	1679805//SET83-24.2//1	1671510//SET80-25.2//10//ag
f	1747417//SET292-33.6//1	Setd5: +/+	2023-10-25	1679805//SET83-24.2//1	1671510//SET80-25.2//10//ag
f	1747418//SET293-33.6//3	Setd5: W834C/+	2023-10-25	1679805//SET83-...	1671510//SET80-...
f	1747419//SET294-33.6//10	Setd5: W834C/+	2023-10-25	1679805//SET83-...	1671510//SET80-...
f	1747420//SET295-33.6//30	Setd5: W834C/+	2023-10-25	1679805//SET83-24.2//1	1671510//SET80-25.2//10//ag
f	1747421//SET296-33.6//4	Setd5: W834C/+	2023-10-25	1679805//SET83-24.2//1	1671510//SET80-25.2//10//ag
m	1752148//SET297-34.6//1	Setd5: W834C/+	2023-11-06	1682294//SET86-...	1671511//SET81-...
m	1752149//SET298-34.6//3	Setd5: +/+	2023-11-06	1682294//SET86-27.1//1	1671511//SET81-25.2//30
m	1752150//SET299-34.6//10	Setd5: +/+	2023-11-06	1682294//SET86-27.1//1	1671511//SET81-25.2//30
f	1752151//SET300-34.6//1	Setd5: W834C/+	2023-11-06	1682294//SET86-27.1//1	1671511//SET81-25.2//30
f	1752152//SET301-34.6//3	Setd5: W834C/+	2023-11-06	1682294//SET86-27.1//1	1671511//SET81-25.2//30
f	1752153//SET302-34.6//10	Setd5: +/+	2023-11-06	1682294//SET86-27.1//1	1671511//SET81-25.2//30
f	1752154//SET303-34.6//30	Setd5: W834C/+	2023-11-06	1682294//SET86-27.1//1	1671511//SET81-25.2//30
m	1754587//SET308-33.7//1	Setd5: +/+	2023-11-17	1679805//SET83-24.2//1	1671510//SET80-25.2//10//ag
f	1754588//SET309-33.7//1//bl	Setd5: +/+	2023-11-17	1679805//SET83-24.2//1	1671510//SET80-25.2//10//ag
f	1754589//SET310-33.7//3//bl	Setd5: +/+	2023-11-17	1679805//SET83-24.2//1	1671510//SET80-25.2//10//ag
f	1754590//SET311-33.7//10//bl	Setd5: +/+	2023-11-17	1679805//SET83-24.2//1	1671510//SET80-25.2//10//ag
f	1754591//SET312-33.7//1//ag	Setd5: W834C/+	2023-11-17	1679805//SET83-24.2//1	1671510//SET80-25.2//10//ag
f	1754592//SET313-33.7//3//ag	Setd5: W834C/+	2023-11-17	1679805//SET83-24.2//1	1671510//SET80-25.2//10//ag
f	1754593//SET314-33.7//10//ag	Setd5: W834C/+	2023-11-17	1679805//SET83-24.2//1	1671510//SET80-25.2//10//ag
m	1759343//SET323-34.7//1	Setd5: +/+	2023-11-27	1682294//SET86-27.1//1	1671511//SET81-25.2//30
m	1759344//SET324-34.7//3	Setd5: W834C/+	2023-11-27	1682294//SET86-...	1671511//SET81-...
m	1759345//SET325-34.7//10	Setd5: +/+	2023-11-27	1682294//SET86-27.1//1	1671511//SET81-25.2//30
m	1759347//SET327-34.7//4	Setd5: W834C/+	2023-11-27	1682294//SET86-...	1671511//SET81-...
f	1759348//SET328-34.7//1	Setd5: W834C/+	2023-11-27	1682294//SET86-27.1//1	1671511//SET81-25.2//30
f	1759349//SET329-34.7//3	Setd5: W834C/+	2023-11-27	1682294//SET86-27.1//1	1671511//SET81-25.2//30
m	1759360//SET330-36.6//1	Setd5: W834C/+	2023-11-30	1682297//SET89-27.1//30	1690489//SET97-25.4//1
f	1759361//SET331-36.6//1	Setd5: W834C/+	2023-11-30	1682297//SET89-27.1//30	1690489//SET97-25.4//1
f	1759362//SET332-36.6//3	Setd5: W834C/+	2023-11-30	1682297//SET89-27.1//30	1690489//SET97-25.4//1
f	1759363//SET333-36.6//10	Setd5: W834C/+	2023-11-30	1682297//SET89-27.1//30	1690489//SET97-25.4//1
f	1759364//SET334-36.6//30	Setd5: W834C/W834C	2023-11-30	1682297//SET89-...	1690489//SET97-...
m	1773240//SET370-36.7//1	Setd5: W834C/+	2024-01-07	1682297//SET89-...	1690489//SET97-...
m	1773241//SET371-36.7//3	Setd5: W834C/+	2024-01-07	1682297//SET89-...	1690489//SET97-...
f	1773242//SET372-36.7//1	Setd5: W834C/+	2024-01-07	1682297//SET89-27.1//30	1690489//SET97-25.4//1
f	1773243//SET373-36.7//3	Setd5: W834C/+	2024-01-07	1682297//SET89-27.1//30	1690489//SET97-25.4//1
f	1773244//SET374-36.7//10	Setd5: W834C/+	2024-01-07	1682297//SET89-27.1//30	1690489//SET97-25.4//1
m	759346//SET326-34.7//30	Setd5: W834C/+	2023-11-27	1682294//SET86-...	1671511//SET81-...

## Sheet: Fig 4c
Animal ID	Genotype	SEX	DOB	Age (days)	Sire	Dam	Body weight (g)	Body Length (mm)	Brain weight (g)
1771210//SET355-47.1//1	Setd5: W834C/+	M	2024-01-05	28d	1729402//SET235...	1747419//SET294...	16.9	74	0.47
1771211//SET356-47.1//3	Setd5: W834C/+	M	2024-01-05	28d	1729402//SET235...	1747419//SET294...	17.5	78	0.46
1771212//SET357-47.1//10	Setd5: W834C/+	M	2024-01-05	28d	1729402//SET235...	1747419//SET294...	17.3	75	0.46
1771213//SET358-47.1//30	Setd5: W834C/W834C	M	2024-01-05	28d	1729402//SET235...	1747419//SET294...	14.9	76	0.46
1771214//SET359-47.1//4	Setd5: W834C/+	M	2024-01-05	28d	1729402//SET235...	1747419//SET294...	16.9	74	0.41
1773265//SET386-46.1//1	Setd5: W834C/+	F	2024-01-11	28d	1729402//SET235...	1747418//SET293...	18.9	79	0.48
1773266//SET387-46.1//3	Setd5: W834C/W834C	F	2024-01-11	28d	1729402//SET235...	1747418//SET293...	16.2	73	0.48
1773267//SET388-46.1//10	Setd5: W834C/+	F	2024-01-11	28d	1729402//SET235...	1747418//SET293...	17.8	79	0.49
1875115//SET686-66.1//1	Setd5: W834C/+	m	2024-11-10	1m 13d	1825346//SET575-53.4//1	1851681//SET630-58.2//30	22.54	81	0.48
1875116//SET687-66.1//3	Setd5: W834C/W834C	m	2024-11-10	1m 13d	1825346//SET575-53.4//1	1851681//SET630-58.2//30	20.75	85	0.46
1875117//SET688-66.1//10	Setd5: W834C/W834C	m	2024-11-10	1m 13d	1825346//SET575-53.4//1	1851681//SET630-58.2//30	20.66	81	0.47
1875118//SET689-66.1//30	Setd5: W834C/W834C	m	2024-11-10	1m 13d	1825346//SET575-53.4//1	1851681//SET630-58.2//30	18.93	79	0.45
1878038//SET701-67.1//1	Setd5: W834C/+	f	2024-11-21	1m 18d	1825348//SET577-53.4//10	1851686//SET634-59.2//1	17.3	76	0.46
1878039//SET702-67.1//3	Setd5: W834C/+	f	2024-11-21	1m 18d	1825348//SET577-53.4//10	1851686//SET634-59.2//1	17.05	74	0.47
1878040//SET703-67.1//10	Setd5: W834C/W834C	f	2024-11-21	1m 18d	1825348//SET577-53.4//10	1851686//SET634-59.2//1	15.62	75	0.44
1882098//SET705-66.2//1	Setd5: W834C/+	f	2024-12-05	1m 12d	1825346//SET575-53.4//1	1851681//SET630-58.2//30	18.98	78	0.49
1882100//SET707-66.2//10	Setd5: W834C/W834C	f	2024-12-05	1m 12d	1825346//SET575-53.4//1	1851681//SET630-58.2//30	16.3	71	0.47
1896264//SET735-67.3//1	Setd5: W834C/+	f	2025-01-21	1m 13d	1825348//SET577-53.4//10	1851686//SET634-59.2//1	18.22	77	0.49
1896265//SET736-67.3//3	Setd5: W834C/W834C	f	2025-01-21	1m 13d	1825348//SET577-53.4//10	1851686//SET634-59.2//1	16.62	76	0.48

## Sheet: Fig 5b
Animal ID	DOB	4 week w/c	MeCP2	Setd5	4	5	6	7	8	9	10	11	12	13	14	15	16
1803221//1-13.1//1	2024-04-01	2024-04-29	null	WT	0	0	4.5	3.5	3.5	6.5	6.5	5.5	7	5.5	7
1806406//14-7.1//3	2024-04-07	2024-05-06	null	WT	0	1	0.5	1.5	2.5	5	2	5	6.5	5.5	6
1808487//27-6.1//3	2024-04-18	2024-05-13	null	WT	0	0.5	2.5	3.5	3.5
1808489//29-6.1//30	2024-04-18	2024-05-13	null	WT	0	0
1818316//34-19.1//1	2024-05-14	2024-06-10	null	WT	0	1.5
1818324//35-21.1//1	2024-05-16	2024-06-10	null	WT	0	1.5	4.5
1818325//36-21.1//3	2024-05-16	2024-06-10	null	WT	0	0	4	5.5	3.5
1818326//37-21.1//10	2024-05-16	2024-06-10	null	WT	0	0	2.5	5.5	4.5	4	5.5
1818328//39-13.2//3	2024-05-17	2024-06-10	null	WT	0	1	1	3.5	4	5
1818330//41-13.2//30	2024-05-17	2024-06-10	null	WT	0	0	0	5	3	3.5	4.5	5.5	8
1820392//45-14.2//30	2024-05-18	2024-06-17	null	WT	0	0	4.5
1820424//53-7.2//10	2024-05-21	2024-06-17	null	WT	0	0	4	8
1820436//56-9.2//3	2024-05-22	2024-06-17	null	WT	0	0	2.5	2	4.5
1823150//65-8.2//10	2024-05-28	2024-06-24	null	WT	0	3	3	4.5	8.5	7.5	7.5	6.5	8.5
1803230//6-14.1//3	2024-04-03	2024-04-29	null	het	0	1.5	2	3	2.5	3.5	6.5
1803231//7-14.1//10	2024-04-03	2024-04-29	null	het	0	0.5	1	3	2.5	2.5	2	8.5
1803232//8-14.1//30	2024-04-03	2024-04-29	null	het	0	0.5	1	2	2.5	2.5	8
1808483//25-4.1//1	2024-04-14	2024-05-13	null	het	0	1.5	2.5	3.5	4.5
1818313//31-17.1//3	2024-05-13	2024-06-10	null	het	0	0	2.5	7.5	3.5	5	8
1818329//40-13.2//10	2024-05-17	2024-06-10	null	het	0	0	0.5	1.5	3
1820389//42-14.2//1	2024-05-18	2024-06-17	null	het	0	1	7	5.5	7	8.5
1820391//44-14.2//10	2024-05-18	2024-06-17	null	het	0	1	3	4.5	6.5	8
1820393//46-14.2//4	2024-05-18	2024-06-17	null	het	0	1	2.5	6.5
1820396//49-14.2//31	2024-05-18	2024-06-17	null	het	0	0.5	8.5
1820423//52-7.2//3	2024-05-21	2024-06-17	null	het	0	0	6.5	3.5	5	10
1820435//55-9.2//1	2024-05-22	2024-06-17	null	het	0	0	3
1820438//58-9.2//30	2024-05-22	2024-06-17	null	het	0	0	0	2	5	7	7.5
1820439//59-9.2//4	2024-05-22	2024-06-17	null	het	0	1	2	7.5
1823149//64-8.2//3	2024-05-28	2024-06-24	null	het	0	2.5	3	3.5	4.5	5.5	4.5	4
1803222//2-13.1//3	2024-04-01	2024-04-29	WT	WT	0	0	0	0	1	0	0.5	1	0	0.5	1	1	1
1803223//3-13.1//10	2024-04-01	2024-04-29	WT	WT	0	0	0	0	0	0	1	0.5	0	0	0	1	1
1803235//9-9.1//1	2024-04-05	2024-04-29	WT	WT	0	0	0	0	0	0	0.5	2.5	1	0.5	1	2	1
1803236//10-9.1//3	2024-04-05	2024-04-29	WT	WT	0	0	0	0	0.5	1	0.5	2	1.5	0	1	2.5	2.5
1803237//11-9.1//10	2024-04-05	2024-04-29	WT	WT	0	0	0	0	0	0	1	2.5	1.5	0.5	1	2.5	2.5
1806405//13-7.1//1	2024-04-07	2024-05-06	WT	WT	0	0	0	0	0	0	1	2	0	2	1	3.5	2.5
1808486//26-6.1//1	2024-04-18	2024-05-13	WT	WT	0	0	2	0	2	1	0.5	0.5	1	1	0.5	2	0
1808488//28-6.1//10	2024-04-18	2024-05-13	WT	WT	0	0	0	0.5	1	4	1	4	1	1	1	4.5	3
1818312//30-17.1//1	2024-05-13	2024-06-10	WT	WT	0	1	1	0.5	2	1	1	1	1	1.5	4.5	2	1
1818315//33-16.2//3	2024-05-14	2024-06-10	WT	WT	0	0	1	1.5	1	3	3.5	1	0	3.5	3	2	2
1820390//43-14.2//3	2024-05-18	2024-06-17	WT	WT	0	0	0.5	0	1	0	1	1.5	3.5	1	1	1	1.5
1820395//48-14.2//13	2024-05-18	2024-06-17	WT	WT	0	0	0.5	0	0.5	3	0	1.5	1	1.5	1	1	2
1820422//51-7.2//1	2024-05-21	2024-06-17	WT	WT	0	0	0	0	0	0.5	0	0	1	1	1	1	1
1823147//62-8.2//1//bl	2024-05-28	2024-06-24	WT	WT	0	0	0.5	0.5	0	0	0	0.5	2.5	1	1	1	2
1823148//63-8.2//1//ag	2024-05-28	2024-06-24	WT	WT	0	1	0	0	0	1	0	1	2	1	1	1.5	1
1803224//4-13.1//30	2024-04-01	2024-04-29	WT	het	0	0	0.5	1	0	0	1	1.5	2	5	1	1.5	2
1806407//15-12.1//1//bl	2024-04-10	2024-05-06	WT	het	0	0.5	0	1	0	1	1	3	0.5	1.5	3	2	1
1806408//16-12.1//3//bl	2024-04-10	2024-05-06	WT	het	0	0	1	0	0.5	0.5	1	1	1.5	1	1	1	0
1806409//17-12.1//10//bl	2024-04-10	2024-05-06	WT	het	0	0	0	0	0	1	1	1	2	0	1	1	1.5
1806410//18-12.1//1//ag	2024-04-10	2024-05-06	WT	het	0	0	0.5	0.5	1	0	2	1.5	1	0.5	1.5	3	0
1806411//19-12.1//3//ag	2024-04-10	2024-05-06	WT	het	0	0	0	1	0	0.5	1	1.5	1.5	1	1	3	0
1818314//32-16.2//1	2024-05-14	2024-06-10	WT	het	0	0	0	1	0	0.5	0.5	0	0.5	1	1	1	1
1818327//38-13.2//1	2024-05-17	2024-06-10	WT	het	0	0.5	0	0	0	0.5	1	0.5	0	1.5	1	1	1
1820394//47-14.2//11	2024-05-18	2024-06-17	WT	het	0	0	0	0	1	2.5	0.5	0	3.5	1	1.5	1	1
1820425//54-7.2//30	2024-05-21	2024-06-17	WT	het	0	0	1	0	2.5	3	1.5	2	2	1	2	1	1.5
1820437//57-9.2//10	2024-05-22	2024-06-17	WT	het	0	0	0	0	1.5	0	0	1	1	1	1.5	1	1
1823151//66-8.2//30	2024-05-28	2024-06-24	WT	het	0	0	0.5	1	0	0	2.5	1	1	1	1	2	2

## Sheet: Fig 5c
Animal ID	DOB	4 week w/c	MeCP2	Setd5	4	5	6	7	8	9	10	11	12	13	14	15	16
1803221//1-13.1//1	2024-04-01	2024-04-29	null	WT	15	18.1	21.2	23.2	25.5	27.6	28.2	27.8	28.2	31.1	28.7
1806406//14-7.1//3	2024-04-07	2024-05-06	null	WT	13.2	22.5	27.8	32.6	35	36.7	36.8	37.8	36.4	34.2	32.9
1808487//27-6.1//3	2024-04-18	2024-05-13	null	WT	10.7	17.5	21.3	25.3	26.6
1808489//29-6.1//30	2024-04-18	2024-05-13	null	WT	13.1	15.3
1818316//34-19.1//1	2024-05-14	2024-06-10	null	WT	12.1	11
1818324//35-21.1//1	2024-05-16	2024-06-10	null	WT	12.4	20.1	24.4	24.6
1818325//36-21.1//3	2024-05-16	2024-06-10	null	WT	13.4	22.2	25.4	26.1	27.1
1818326//37-21.1//10	2024-05-16	2024-06-10	null	WT	13.5	17.5	20.7	22.3	22.6	24.2	23.6
1818328//39-13.2//3	2024-05-17	2024-06-10	null	WT	14	18.6	20.3	21.7	22.4	22
1818330//41-13.2//30	2024-05-17	2024-06-10	null	WT	11.8	17.2	19.4	23.8	24.1	26.6	27.5	26.6	22.8
1820392//45-14.2//30	2024-05-18	2024-06-17	null	WT	16.9	18.1	22.8
1820424//53-7.2//10	2024-05-21	2024-06-17	null	WT	13.9	18	19.3	16.5
1820436//56-9.2//3	2024-05-22	2024-06-17	null	WT	11.3	17.1	20	22.4	24.3
1823150//65-8.2//10	2024-05-28	2024-06-24	null	WT	12.6	18.1	18.8	22	24.9	25.9	25.5	26.9	29
1803230//6-14.1//3	2024-04-03	2024-04-29	null	het	13.1	15.8	18.2	20.8	22	21.9	19.3
1803231//7-14.1//10	2024-04-03	2024-04-29	null	het	12.4	16	18.1	18.9	19.9	20.9	21.4	18.8
1803232//8-14.1//30	2024-04-03	2024-04-29	null	het	12.2	16.1	19.6	22.2	23.1	23.2	18.6
1808483//25-4.1//1	2024-04-14	2024-05-13	null	het	16.9	24.1	24.8	25.3	26.1
1818313//31-17.1//3	2024-05-13	2024-06-10	null	het	11.5	14.9	18.2	22.1	23.5	25.6	20.7
1818329//40-13.2//10	2024-05-17	2024-06-10	null	het	11.8	16.5	17.6	20.1	19.5
1820389//42-14.2//1	2024-05-18	2024-06-17	null	het	14	15.9	15.9	16.5	17	17.4
1820391//44-14.2//10	2024-05-18	2024-06-17	null	het	21.2	25.7	27.2	25.9	23.8	21.8
1820393//46-14.2//4	2024-05-18	2024-06-17	null	het	15.9	19.1	22.2	22.9
1820396//49-14.2//31	2024-05-18	2024-06-17	null	het	17.1	20.4	15.6
1820423//52-7.2//3	2024-05-21	2024-06-17	null	het	15.4	20.5	23.4	25	28.3	28.7
1820435//55-9.2//1	2024-05-22	2024-06-17	null	het	9.7	11.9	9.4
1820438//58-9.2//30	2024-05-22	2024-06-17	null	het	10.4	13.9	15.5	17.1	18.8	19.4	16.8
1820439//59-9.2//4	2024-05-22	2024-06-17	null	het	12.1	15.8	14.1	11.2
1823149//64-8.2//3	2024-05-28	2024-06-24	null	het	11.1	16.1	17.2	21.2	24.2	25.9	27.4	28.9
1803222//2-13.1//3	2024-04-01	2024-04-29	WT	WT	16.3	20.2	22.3	23.6	24.3	25	26	26	25	27.6	27.9	28.3	29.2
1803223//3-13.1//10	2024-04-01	2024-04-29	WT	WT	13.5	16.4	19.6	21.6	23.5	24.3	24	25	26	28.8	29.8	30.6	32.2
1803235//9-9.1//1	2024-04-05	2024-04-29	WT	WT	14.3	16.9	21.3	24	26.1	27.9	30.3	32.1	33.5	35.9	36.7	36.8	38.3
1803236//10-9.1//3	2024-04-05	2024-04-29	WT	WT	13.1	16.4	20.8	23.9	25.2	25.5	26.5	27.4	28.2	30.1	30.1	30.2	30.7
1803237//11-9.1//10	2024-04-05	2024-04-29	WT	WT	13	16.6	20.6	23.1	25.2	26	26.6	27.5	29.5	31.1	32.4	33.7	34.9
1806405//13-7.1//1	2024-04-07	2024-05-06	WT	WT	16.6	18	19.8	21.5	22.4	22.9	23.1	23.9	25	25.9	26.6	26.4	26.1
1808486//26-6.1//1	2024-04-18	2024-05-13	WT	WT	10	14	16	17.7	19.3	20.1	21	22.4	23.4	24.2	26.7	27.1	28.1
1808488//28-6.1//10	2024-04-18	2024-05-13	WT	WT	11.6	15.6	18	18.6	20.5	20.7	20.5	23	23.9	24.1	25.4	26.6	26.9
1818312//30-17.1//1	2024-05-13	2024-06-10	WT	WT	12.3	15.4	16.8	18.3	18.7	20.4	20.5	21.2	21.4	22.5	23.5	23.2	23.1
1818315//33-16.2//3	2024-05-14	2024-06-10	WT	WT	13.2	14.4	15.3	17.2	17.7	18.8	19.7	21.2	21.9	23	25.1	26.4	27.7
1820390//43-14.2//3	2024-05-18	2024-06-17	WT	WT	16.4	20.4	18.5	18.3	18.8	20.1	20.9	23	22.8	24.1	24.7	25.4	26.3
1820395//48-14.2//13	2024-05-18	2024-06-17	WT	WT	15.8	17.7	19	20.1	22.3	23.3	24.3	25.3	26.1	28.2	29	30.6	30.4
1820422//51-7.2//1	2024-05-21	2024-06-17	WT	WT	15.6	19.8	22.5	23.9	25.8	26.7	27.8	29.9	30.9	31.2	32.6	32.8	32.1
1823147//62-8.2//1//bl	2024-05-28	2024-06-24	WT	WT	12.9	15.8	17.2	18.3	19.8	20.7	22.6	23.7	24.8	26.2	29.1	29.7	31
1823148//63-8.2//1//ag	2024-05-28	2024-06-24	WT	WT	13	16.4	17.1	19.6	20.2	21	23.2	22.5	23.4	25.9	27.8	29.2	29.4
1803224//4-13.1//30	2024-04-01	2024-04-29	WT	het	14.5	17.4	19.7	21.2	22.2	22.8	23.9	23.8	23.5	26.9	27	26.8	27.7
1806407//15-12.1//1//bl	2024-04-10	2024-05-06	WT	het	12.2	16.1	17.3	20.4	21.4	23.4	24.5	25.3	27.2	27.5	28.7	30.1	30.5
1806408//16-12.1//3//bl	2024-04-10	2024-05-06	WT	het	12.6	16.6	17.3	19.7	21.1	22.4	23.7	24.7	26.6	27.1	28.3	28.8	28.9
1806409//17-12.1//10//bl	2024-04-10	2024-05-06	WT	het	15.2	20.6	23.3	25.1	27	28.1	29	29.9	31.9	32.1	33.4	35.3	35.5
1806410//18-12.1//1//ag	2024-04-10	2024-05-06	WT	het	14.4	18.2	23.9	26.5	28	30.9	31.9	34.6	35.6	35.5	36.8	38.9	39.6
1806411//19-12.1//3//ag	2024-04-10	2024-05-06	WT	het	12.2	20.8	20.5	23.4	24.8	27.2	28.4	29.8	31.7	33.1	34.1	33.7	35.7
1818314//32-16.2//1	2024-05-14	2024-06-10	WT	het	14.6	16.4	16.7	20.5	21.2	22.7	23.8	25.7	26.8	27.8	29.8	29.8	31.4
1818327//38-13.2//1	2024-05-17	2024-06-10	WT	het	14.5	18.4	19.3	22.1	24.1	24.7	25.2	27.3	27.1	27	27.6	27.6	29
1820394//47-14.2//11	2024-05-18	2024-06-17	WT	het	16.7	19	21.2	22.1	23.7	24.5	25.2	26	27	27.3	27.8	28.8	29.5
1820425//54-7.2//30	2024-05-21	2024-06-17	WT	het	14.2	17.7	20.7	22.6	23.7	24.7	26.6	27.8	28.5	29.2	30.1	31.3	30.2
1820437//57-9.2//10	2024-05-22	2024-06-17	WT	het	14.3	17.7	19.5	20.1	21.4	23.4	24.1	22.9	25.1	25.6	26.1	26.9	29.3
1823151//66-8.2//30	2024-05-28	2024-06-24	WT	het	12.4	15.9	16.7	18.6	19.7	20.3	21.9	22.7	23.7	24.3	26.5	28	29.2

[truncated: 5 more sheets: Fig 5d, Supplementary Figure 1e, Supplementary Fig 4b, Supplementary Fig 4f, Supplementary Fig 4g]
