# Supplementary material for: Dysfunction of a SET3-like complex underlies a family of related neurological disorders
Source: Nat Commun. 2026 May 16;17:6729. doi: 10.1038/s41467-026-73227-5 (PMC13385800; doi:10.1038/s41467-026-73227-5)
Supplement: Supplementary file 6 — Source Data [file 41467_2026_73227_MOESM6_ESM.zip › Source data/CRISPR off-targets sequencing/fastq /Cpt1c_het_ESCs.fastq]

@0_NG92T2_4
GTGGTGGTTGTTAAAATGTGACCTCTTCCCACCTTCGTCTTCCTCCCGTGTCCCTCCAGACCACCTTCGTCACCTTCAAGACAGCCGACACGTGGCTGTCTTCCACCGGGGCGGATTCTCCCGTGTAGGGACTCACTCTCCCAATGGCCTGCTTTCCCCACGGGCCCTGGAACAGCAGTTCCAGGACATCCTGGATGACCCCTCCCCAGCCTGTCCCCTTGAGGAACACCTAGCTGCTCTGACTGCTGCTCCCAGGTGAGAACCAGTAGCCTGTGGTTGCAGGGGGCAGGCTGGGCTCCAGGGAACAGGCTGGGCAGGGTAGAGGGCCAGCTGGGCTCAGGCCCATCCCACTCGGACAGGAGTATGTGGGCTCAGGTGCGGGAGTCGGTGAAGACCCACGCAGCCACCGCCCTGGAGGCTGTGGAAGGGGCTGCCTTCTTTGTGTCCCTCGATTCTGAGCCCGCGGGACTGACCAGAGAGGACCCCGCAGCTTCCCTGGACGCTTATGCCCACGCTCTGCTGGCTGGCCGAGGCCATGACCGGTGAGTCTACCCCCTACAATACCACCTACACACTTATGGAGACCTAGGGCTTCTCCACAGGGGGCAGCCAGACCTCATGCCTCAGCAG
+
,,,-3@>?@?ABCCFGGIIFEB?>6666751344496788999:9:8-.;;;?=====A@@AAABCCA?>>>?CCDDFGGEECAA=:::;;??@@@CBBBD?>:545..379-----41((()*;;=A??@@?A@AACD@@?7EDIEDCBB@AAA@ABDB?8888<AABCEEEEFFEHJNCD>>GHGGGEFGJKIGFFDDBACC@C;8DFFFEEDDDB?DAA@????BF:99:;@FFDDCBAABBCDDCD?>@7BEEEDDDA@@AA??>>>?ABCA@@?@BCB>>><<=>>?AA@@?@ABCCDCDCDDBBBBABBA?A@=<<<======BCFDCECEA>;;;;AA?@???@AA=<<<=?AA@?>>>>@@?>??AA@A@=88888?>999:<DDCDCBB@>>>>>AA@;:9::>CDBBAAACDCBA@A?@@?@ABCBCCBCCCDEEDAA@@>?>?ABBCBB@=<;:;<=?BBEDDDEDCCDCCC>A>;=>>@CDECDCCBB@<<<<<??A?AB??@??ADFECCCBEHFB>>==?CCCCDB@>???@BBAA@@ABBDD@>>>@DCDDEEFDCDCDFDDEDCAA???@@BBAA@@@@?ABAFDDAAAB@BCCEDBBDCDDDCBBAB8.-,*'
@1_NG92T2_4
CCCAGGTGAGAACCAGTAGCCTGTGGTTGCAGGGGGCAGGCTGGGCTCCAGGGAACAGGCTGGGCAGGGTAGAGGGCCAGCTGGGCTCAGGCCCATCCCACTCGGACAGGAGTATGTGGGCTCAGGTGCGGGAGTCGGTGAAGACCCACGCAGCCACTGCCCTGGAGGCTGTGGAAGGGGCTGCCTTCTTTGTGTCCCTCGATTCTGAGCCCGCGGGACTGACCAGAGAGGACCCCGCAGCTTCCCTGGACGCTTATGCCCACGCTCTGCTGGCTGGCCGAGGCCATGACCGGTGAGTCTACCCCCTACAATACCACCTACACACTTATGGAGACCTAGGGCTTCTCCACAGGGGGCAGCCAGACCTCATGCCTAAG
+
.9<;?GISKSMLMPSNSNIPKLLJNLSKJSLEFJJQSLJIKJMJJJONKIDGMFII=====DSPSSSSSHCBCCEKSKSLSLEHKIIA=7778SIKLMLLNIKJPOKOPOINGJJHKGOSMMGOQMLLRMLSSOLIDILIIJRMRLSMQMKISPNOSNBC@B=?IFJJSNMSKJMNSOMOMPGPMSSA=??322015545??>?DECGGHQOMLJKLNSQNLOKNJSIRSOD@BDA<ESNSPLIKIEEMMQNSOKIIFFNSQMONPOORPLLLSNKJOISJPLSKQSJJGHHHGENFJFFDCDEHKIJNJMHKJOA@@@BJIIHIHJHKNKMSLKJLCDEJMIMJHOSMIBCCHLKM@??>++++-6..,,,,4(&&
@2_NG92T2_4
TCCTGGATGACCCCTCCAGCCTGTCCCCTTGAGGAACACCTAGCTGCTCTGACTGCTGCTCCCAGGTGAGAACCAGTAGCCTGTGGTTGCAGGGGGCAGGCTGGGCTCCAGGGAACAGGCTGGGCAGGGTAGAGGGCCAGCTGGGCTCAGGCCCATCCCACTCGGACAGGAGTATGTGGGCTCAGGTGCGGGAGTCGGTGAAGACCCACGCAGCCACTGCCCTGGAGGCTGTGGAAGGGGCTGCCTTCTTTGTGTCCCTCGATTCTGAGCCCGCGGGACTGACCAGAGAGGACCCCGCAGCTTCCCTGGACGCTTATGCCCACGCTCTGCTGGCTGGCCGAGGCCATGACCGGTGAGTCTACCCCCTACAATACCACCTACACACTTATGGAGACCTCAGGGCTTCTCCACAGGGGGCAGCCAGACCTCATGCCTCAGT
+
2268FGGFDEC@?:=/+&(?AC@AB@A9;=55?====>AA@>=>?@?=655::;;<CA@A@==5BEDDEDDDAAAA?>>??CCCDB@@@@BCC?@A??@@@@33334:CA@CCBDBABBCCCBCDDCFFCA@A@ACBCDHEF4314>C@@?@@EDC>F=568769:;=DFEDAA@@@CBBACB=:998;;==<@@=77755552/000@<<<<<FFGEFEDFDEDCBBCDDFEDBBABDCBCDHEDCFFEFGGGHFCCBA@@AABCDDEDECA@???@BDDFEEDEEEFGEEDCB?>>??@FFEDECEDEDAA@??@@ABDCE>==5545A??@@BGGC?>>>@DEEDECB@@@ADFDEA@@A?ACC@BBABBABBCCECCBDCCA@,++***-(('&''+,-3@@@@A;<===EGFHICC?;:899>AA?==<?,*'&
@3_NG92T2_4
CTGGGCTCCAGGGAACAGGCTGGGCAGGGTAGAGGGCCAGCTGGGCTCAGGCCCATCCCACTCGGACAGGAGTATGTGGGCTCAGGTGCGGGAGTCGGTGAAGACCCACGCAGCCACTGCCCTGGAGGCTGTGGAAGGGGCTGCCTTCTTTGTGTCCCTCGATTCTGAGCCCGCGGGACTGACCAGAGAGGACCCCGCAGCTTCCCTGGACGCTTATGCCCACGCTCTGCTGGCTGGCCGAGGCCATGACCGGTGAGTCTACCCCCTACAATACCACCTACACACTTATGGAGACCTAGGGCTTCTCCACAGGGGGCAGCCAGACCTCATGCCTCAGCA
+
.=>=<<==??@>>>@>>>=>>????@>??>:8500079?@B@?>>>=?>>===?=::999=><:::;43333<<;<:775;=?@@>>>?><==>CA==>>CEFEFFFEDAAABCGFIEDFDEEGEEDDDDEGEFEFEGIJDJGGFFHHKKMIJIGFDCCBBCDDFKFGHGFEDCBBCCDFFFEEEFFHGLJHMFEBA@ABCGHGJGGHGIEBBAAAAACBDECCDDELHOHIHHEGKHDBBAADHGHFFFFDGFFHLQINGFEBBDD@AAACAAABEFDEDDFGGGFEEEEFDDDCDCDCDBDB=<998>?>>@?AAACEFECCDCDDDECEDEC6550
@4_NG92T2_4
CCCTGCAACCACAGGCTACTGGTTCTCACCTGGGAGCAGCAGTAGGAGCAGCTTCCATGTGCTGCGAGGGGACAGGCTGGGGAGGGGTCATCCAGGATGTCCTGGAACTGCTGTTCCAGGGCCCGTGGGGAAAGCAGGCCATTGGGAGAGTGAGTCCCTACACGGAAGAATCTGCCCCGGTGGAAGACAGCCACGTGTCGGCTGTCTTGAAGGTGACGAAGGTGGTCTGGAGGGACACGGGAGGAAGACGAAGGTGGGAAGAGGTCACATTTTAACAACCACCCCACTTACTAATCATGCCTTGGGCTATGTTTTTATGATTTTTGACAGCTGTATAGTAGTCCATAGCCTGAGCATAGCTCAGGACAGTTTCGATTGTGCTATATATCAAGCAGAGGATGACTTTGAACTCTTGTTCCTCATATT
+
$$$&)9?BACBC@@?????@@@ABBAC88888CAAAA@CE<;;**))))(''&&&'(+&&&&',,++++,89:88889;>>::@>>>==??ABAABDCCAAAABCEDDCDEDECCCB@AB@??=;;<;<<<<>CCCBBB>>>>=?>>>>???@?@@?@@AAB@888;=CEDBCBBBB@>???AFFDDFCDEEFCBCCBCBAABCECDDAAJFGEEEC@@@?ADFEFEEGFFGB>88>><??@DDDDDDDAAAADFECEBFGGGEEDDFFFHGHIHJFGKGHEDCCCDHJDDDEEHHHHGH@??::CCCBECDDIJLLIEDGFKIJKGECCCDEFDDDCCCCBBBCCCDCCEEGFFFDCDDDEGDDCCEDDCDA?>>?CIIFFDC?@?@ADGEEDEDCCCD>>>==>?GLFGEGEEDCCBA0--'&$
@5_NG92T2_4
GTGGGTCTTCACCGACTCCCGCACCTGAGCCCACATACTCCTGTCCGAGTGGGATGGGCCTGAGCCCAGCTGGCCCTCTACCTGCCCAGCCTGTTCCCTGGAGCCCAGCCTGCCCCCTGCAACCACAGGCTACTGGTTCTCACCTGGGAGCAGCAGTCAGAGCAGCTAGGTGTTCCTCAAGGGGACAGGCTGGGGAGGGGTCATCCAGGATGTCCTGGAACTGCTGTTCCAGGGCCCGTGGGGAAAGCAGGCCATTGGGAGAGTGAGTCCCTACACGGAAGAATCTGCCCCGGTGGAAGACAGCCACGTGTCGGCTGTCTTGAAGGTGACGAAGGTGGTCTGGAGGGACACGGGAGGAAGACGAAGGTGGGAAGAGGTCACATTTTAACAACCACCCCACTTACTAATCATGCCTTGGGCTATGTTTTTATGATTTTTGACAGCTGTATAGTAGTCCATAGCCTGAGCATAGCTCAGGACAGTTTCGATTGTGCTATATATCAAGCAGAGGATGACTTTGAACTCTTGTTCCTCATCC
+
+,.07?CA???><999:<A;99::=>55569988@@????@ABBED?778ABCBBCBA@@ABDCCBA=DEFDBB@>=-,+-3+,<<5+=AACCCB@?A>?AACBDC@AA@@>A>==<<CFEBABBCDFCD@<<<<<@AAACCBDCBCCCBCBBBDDD>>===B?@@?>====?AA?@@@@@>?A@AACCCCEDCABA?AB@?@@@B<<CBBAAAABBACCBCCDFDAA@A@A?>==866668;<<@@AA?>@>?>??<:;;;=???@A@??>=>>=9999:AB@@@@@@?<8988;@A@?AAACCD?<<<;;::99;>>???BCB@@@?<9999;@@??????=>99999>;;;;;9998986678:>>>>7>=?=;;<<?ACEHHIEECCBAB@?>>>??AA@A@AAABDB@>??>;:999=?ADCCCBBDDEEFGFECAA???>=>>>==>=<<<<<=>>>??@?@?>??????======>>?86667;FD@????ABCBCBA@@A@>>>>>A98888?DDCBBBBADA??:77)'
@6_NG92T2_4
GACAGGAGTATGTGGGCTCAGGTGCGGGAGTCGGTGAAGACCCACGCAGCCACCGCCCTGGAGGCTGTGGAAGGGGCTGCCTTCTTTGTGTCCCTCGATTCTGAGCCCGCGGGACTGACCAGAGAGGACCCCGCAGCTTCCCTGGACGCTTATGCCCACGCTCTGCTGGCTGGCCGAGGCCATGACCGGTGAGTCTACCCCCTACAATACCACCTACACACTTATGGAGACCTAGGGCTTCTCCACAGGGGGCAGCCAGACCTCATGCCTCAGCAG
+
;<<<>>?=;:::;44434?AA>>>>;;;;;=<;;<<>BBB>;:38:::::A?>=;;<<=A??>>>@@A@?>?????>>???>=>?@ABBBA@?>=<<<<=>??@??>=<<;;;<=>?@?@@BBA@?>>===<;<==>@@BBCBA@?=::998::;;<=<<<<<<<=<0////989::;;<>>>>==<;:;;<==<;99::;??;;;;:::::<><999978888>>==;::;:;<;;<<<==>><=>>;98989;=>=<<<;<==<<==>?54420
@7_NG92T2_4
GGTGGTATTGTAGGGGGTAGACTCACCGGTCATGGCCTCGGCCAGCCAGCAGAGCGTGGGCATAAGCGTCAGGGAAGCTGCGGGGTCCTCTCTGGTCAGTCCCGCGGGCTCAGAATCGAGGGACACAAAGAAGGCAGCCCCTTCCACAGCCTCCAGGGCGGTGGCTGCGTGGGTCTTCACCGACTCCCGCACCTGAGCCCACATACTCCTGTCCGAGTGGGATGGGCCTGAGCCCAGCTGGCCCTCTACCCTGCCCAGCCTGTTCCCTGGAGCCCAGCCCCCCTGCCCCCTGCAACCACAGGCTACTGGTTCTCACCTGGGAGCAGCAGTCAGAGCAGCTAGGTGTTCCTCAAGGGGACAGGCTGGGGAGGGGTCATCCAGGATGTCCTGGAACTGCTGTTCCAGGGCCCGTGGGGAAAGCAGGCCATTGGGAGAGTGAGTCCCTACACGGAAGAATCTGCCCCGGTGGAAGACAGCCACGTGTCGGCTGTCTTGAAGGTGACGAAGGTGGTCTGGAGGGACACGGGAGGGAGAAAGCGAAGGTGGGAAGAGGTCACATTTTAACAACCACCCCACTTACTAATCATGCCTTGGGCTATGTTTTTATGATTTTTGACAGCTGTATAGTAGTCCATAGCCTGAGCATAGCTCAGGACAGTTTCGATTGTGCTATATATCAAGCAGAGGATGACTTTGAACTCTTGTTCCTAGTG
+
7DAA@BAA?94)'''(;<<87778CC@==<=?BABB@@@>==>>ABDBBCCBDCB@A@@?AAAAEEA?>;***?@EDDCBB<;;:;>ACCCCCDCCCDCCDBC@=<<=>B@A?AAH;:9::CC?LJJHHKSOJGKFGHGFGIJGE@@FFGHHIG>>DDB????AFGFGEHDJFIECCDCBAAABCDE=<<<=AD;889999@HJAA>55..;FCBAAAFGGEFFJGGFEDCEDC:3>@@?>?EFE?==<@?;<DDE@EGJKLN=00=9''''7<<*)),-.-..0:<=>?@@BDCCCCDDDBB@=>>>?CCDDEEGDEDCBCBBABCA@A@@BCGFEEC@>===??@A@@BAA><BAABCCDFA;9::??>>A>@BBBC@AFECCBAAABEDCDBCCCC???>>A@?>>:77779<==@AAA>=>>>@@>;;;;<?@@@@@@?>@?@@>:;::<BBB@AAAA@<::::<BB=<=<=@BB?<<<<<;;;;AAAAACDDE@@@@=<<<<>CB??>>>@@@=<<<=@<;:7=94,.(''(((&'()(((*)110011011237899:CEDBAA?<;;;=CFA@@@BFEBCA@????=<;;;=>?@FISHFDCDEGJIDCAA?>>>=>??>>>>>>>>?????@ACBBBAA@???@?>====>>?:8888=DC@?@??BCDCCC@@A@?@;;<<>BAABBEDEFCCDDDDA><---+
@8_NG92T2_4
GGGGTGGTTGTTAAAATGTGACCTCTTCCCACCTTCGTCTTCCTCCCGTGTCCCTCCAGACCACCTTCGTCACCTTCAAGACAGCCGACACGTGGCTGTCTTCCACCCGGGGCAGATTCTTCCGTGTAGGGACTCACTCTCCCAATGGCCTGCTTTCCCCACGGGCCCTGGAACAGCAGTTCCAGGACATCCTGGATGACCCCTCCCCAGCCTGTCCCCTTGAGGAACACCTAGCTGCTCTGACTGCTGCTCCCAGGTGAGAACCAGTAGCCTGTGGTTGCAGGGGGCAGGCTGGGCTCCAGGGAACAGGCTGGGCAGGGTAGAGGGCCAGCTGGGCTCAGGCCCGTCCACTCGGACAGGAGTATGTGGGCTCAGGTGCGGGAGTCGGTGAAAGCCCACGCAGCCACTGCCCTGGAGGCTGTGGAAGGGGCTGCCCTCTTTGTGTCCCTCGATTCTGAGCCCGCGGGACTGACCAGAGAGGACCCCGCAGCTTCCCTGGACGCTTATGCCCACGCTCTGCTGGCTGGCCGAGGCCATGACCGGTGAGTCTACCCCCTACAATACCACCTACACACTTATGGAGACCTAGGGCTTCTCCACAGGGGGCAGCCAGACCTCATGCCT
+
'()*33320/-,/0<?;?E?>?@@A?@<;;01?ABA<<<<=?<::<9,,?@ACA@ABA@@?@BBCEDDBBBCCDFEDGHEGEA@A?<===?CBBBBDEHEE421*+=:48;;@DCDEDCEDA>89>@BCBBCCEFDDDDDCCB=?CEIHIFHD?=9+;65)87888ACBCFDHGHHPIEEDDFCCGHKKHIHIHGHEGGGCF>C888B>EDDFEGEFDA=C@?BDFEFHHFDCCCBDFGKMHEDAEDJHFHCD:36A@?ABBB@@A@??>>>AAACC@@???BA===<=?AB@><<=?@A99BCCECCEDB@;:82;898720128=@BCCDFEEEDCF832237*)()()...034AB@?>>=>?@ABA???@@@AA<::99;=,++*+,+*)))**.-,,,->76655==<BCBBBACCEGEEEBDA9740.,)''((.059>>C??4333430....?;876689=BBBBAABBCDFEDA@?=:?==<;;;>B=ABA?==<<<>????@>=>>>@CDG?600FGE<;:::>@BCDCC><<<<?CB@>64424789:<<=CDDBABA@ABDEDCECBC@?>>>?>???@@@AAACDBCBA??ABA;:8655679<;;:;:81
@9_NG92T2_4
ACCGCCCTGGAGGCTGTGGAAGGGGCTGCCTTCTTTGTGTCCCTCGATTCTGAGCCCGCGGGACTGACCAGAGAGGACCCCGCAGCTTCCCTGGACGCTTATGCCCACGCTCTGCTGGCTGGCCGAGGCCATGACCGGTGAGTCTACCCCCTACAATACCACCTACACACTTATGGAGACCTAGGGCTTCTCCACAGGGGGCAGCCAGACCTCATGCCTGGGCT
+
=>GGIHIIJSIHLSILSLNPPPPLSQSKIHFJKSOKLLMJJKSISLKHMJSNKLSNKHKJIMRSLSJMHIEEDFFMNFDIFCHHMKJSOLOIIPHKHMHIIMFKJKHHHGLJNKPKIOJHRSSIPHSOSLMIILJHIJLJRSOJJFGDFRJLIGGGGFGHIJKKKQKJKNIMJJHJLHISLKADCENMKKMIJBABAABBKILSGIEEEEEFBAA@@AD,++++
@10_NG92T2_4
ACAGCCTCCAGGGCAGTGGCTGCGTGGGTCTTCACCGACTCCCGCACCTGAGCCCACATACTCCTGTCCGAGTGGGATGGGCCTGAGCCCAGCTGGCCCTCTACCCTGCCCAGCCTGTTCCCTGGAGCCCAGCCTGCCCCCTGCAACCACAGGCTACTGGTTCTCACCTGGGAGCAGCAGTCAGAGCAGCTAGGTGTTCCTCAAGGGGACAGGCTGGGGAGGGGTCATCCAGGATGTCCTGGAACTGCTGTTCCAGGGCCCGTGGGGAAAGCAGGCCATTGGGAGAGTGAGTCCCTACACGGAAGAATCTGCCCCGGTGGAAGACAGCCACGTGTCGGCTGTCTTGAAGGTGACGAAGGTGGTCTGGAGGGACACGGGAGGAAGACGAAGGTGGGAAGAGGTCACATTTTAACAACCACCCCACTTACTAATCATGCCTTGGGCTATGTTTTTATGATTTTTGACAGCTGTATAGTAGTCCATAGCCTGAGCATAGCTCAGGACAGTTTCGATTGTGCTATATATCAAGCAGAGGATGACTTTGAACTCTTGTTCCTCATGCCTC
+
BBA@BABCDBDDBBBAAAAACC><<<=@EDD>=<<:<<<<==97889=B?=96766@AA@AABBABDD><;<<?DCBCBDCBB@AAABCCDEIFGCA??>??ABACDDGDE@DCDHEDD44B<BEDCCCDEDFEDCCA@@@ABFGEDDDEEEEDD@@@@@CDDDEEEEEEFFEDCDDEEEEEFFHFFFFFCB@AACEEDBCBCEDEGFDEEIFGFDACBCDBBCABBB;1/,--,,+*)))?ADEDDEEIEFEC<<B<79<8882:;GEKEEDBA@@ACC@>>>?BCDB@>>>??B@?@?<<=?CHGEEEDCCC@>DCCCFFEDEDEFGEEA@A@?@@@@DDCCDCFHJFDDC@>>>>AEFDFDCCEEFCA>?@@00/,16221140/0//001A@EIEHEDCBDDIKJSLMLMNJGHFHDDEFHHHFHFGGELHFEDDCCBA@A@BCFEISOOMIFGHKLJMIJFEDEEFFIGFFGGFEEEDEEHGGHLFGHGEFHEFFDCCB<<<<<@@@@@HIKFFEDDDDFFLHFGFIGGEEFFFFDIGHHIJGIFGHGGEEEDA<7:95-
@11_NG92T2_4
CTAGCTGCTCTGACTGCTGCTCCCAGGTGAGAACCAGTAGCCTGTGGTTGCAGGGGGCAGGCTGGGCTCCAGGGAACAGGCTGGGCAGGGTAGAGGGCCAGCTGGGCTCAGGCCCATCCCACTCGGACAGGAGTATGTGGGCTCAGGTGCGGGAGTCGGTGAAGACCCACGCAGCCACTGCCCTGGAGGCTGTGGAAGGGGCTGCCTTCTTTGTGTCCCTCGATTCTGAGCCCGCGGGACTGACCAGAGAGGACCCCGCAGCTTCCCTGGACGCTTATGCCCACGCTCTGCTGGCTGGCCGAGGCCATGACCGGTGAGTCTACCCCCTACAATACCACCTACACACTTATGGAGACCTAGGGCTTCTCCACAGGGGGCAGCCAGACCTCATCCCTCAGCAGG
+
2A@@@AACGFECACBBACCBB??>9:A??CBBCBBABA@>>>?@BBB@?@?@BB>??>=?@CACA@???@@BBCDFDDDAAAA@;CB?DC>===>?@@A@CED<;732121336@@>=<<=?>>::::<@@@?=;<<<>>>==>@@@@@>;;::;?>===>?CCBAA@=C88778B@AAA@@??@ABBABABACBBACBDCA@>:9888<=@?DDB@?>>>>>??ABCCAA@><<:;;<=AACBAAAACCECDB@@=:::;<CDDCECDCB@>>=<<>>??@A????@AEEEEDDEEEDA>=>>?EDDEDCB???@AFDDA@@AAEGHBBBB@@?@@DECCBCCEHGGEEEDCDCCCBCBBCCBCCEFHIFCB@@AB@ABDEA43333487+*(''('&%&#
@12_NG92T2_4
CCCAGCCTGTTCCCTGGAGCCCAGCCTGCCCCCTGCAACCACAGGCTACTGGTTCTCACCTGGGAGCAGCAGTCAGAGCAGCTAGGTGTTCCTCAAGGGGACAGGCTGGGGAGGGGTCATCCAGGATGTCCTGGAACTGCTGTTCCAGGGCCCGTGGGGAAAGCAGGCCATTGGGAGAGTGAGTCCCTACACGGAAGAATCTGCCCCGGTGGAAGACAGCCACGTGTCGGCTGTCTTGAAGGTGACGAAGGTGGTCTGGAGGGACACGGGAGGAAGACGAAGGTGGGAAGAGGTCACATTTTAACAACCACCCCACTTACTAATCATGCCTTGGGCTATGTTTTTATGATTTTTGACAGCTGTATAGTAGTCCATAGCCTGAGCATAGCTCAGGACAGTTTCGATTGTGCTATATATCAAGCAGAGGATGACTTTGAACTCTTGTTCCTCATGCCTA
+
?@G;FGPHMJE986./<<HEHEDGEFHBB@8@??EHIGHJFHHHFKFDDBDEGFKKJLJKLIGIMMGIGKHIIHGHHJKIHJFCCDCGHHIHGHGIGFKIHHJILIIFFD?>E?@@A-,,,,445JSIGHGD898?>>=?B?+++++CFA;<FCCDCEFFFIGGLEGGFFHGGFHDFCBB*)))30/2001B::;DFIHFFEECEFA<CCDEIPKMOJGHJLEEDFFIJKKHISGGA??@CINKKIDDCEFKNJSJKILJIKJHJJKKNKHIGGGEEHEFIJJOLSJFLIGLLFHGIJGHQPJKKLGLJKIHIIJHSIKNIIHGIHHFFGFJFFDBDCDDEFLSNJMLJHKLKSILIFHDEGFFEFFEEDFHGKHHGJFG<22185002<999BGGGGFFHGFEFEKMSLIGFEGEGHIJSNLGKSGJHHJEDED?<<;>4444374412;;8854%
@13_NG92T2_4
GCAAGTGGCTGCGTGGGTCTTCACCGACTCCCGCGCCTGAGCGCATCTCCTGTCCGAGTGGGATGGGCCTGAGCCCAGCTGGCCCTCTACCCTGCCCAGCCTGTTCCCTGGAGCCCAGCCTGCCCCCTGCAACCACAGGCTACTGGTTCTCACCTGGGAGCAGCAGTCAGAGCAGCTAGGTGTTCCTCAAGGGGACAGGCTGGGGAGGGGTCATCCAGGATGTCCTGGAACTGCTGTTCCAGGGCCCGTGGGGAAAGCAGGCCATTGGGAGAGTGAGTCCCTACACGGAAGAATCTGCCCCGGTGGAAGACAGCCACGTGTCGGCTGTCTTGAAGGTGACGAAGGTGGTCTGGAGGGACACGGGAGGAAGACGAAGGTGGGAAGAGGTCACATTTTAACAACCACCCCACTTACTAATCATGCCTTGGGCTATGTTTTTATGATTTTTGACAGCTGTATAGTAGTCCATAGCCTGAGCATAGCTCAGGACAGTTTCGATTGTGCTATATATCAAGCAGAGGATGACTTTGAACTCTTGTTCCTCATGCC
+
%%&&&'')+7::888:9:;=63333,++,''(&,*****/..)((*()**/?CF@????CGFFEEHFFEEDDFGFGHJNGDBBADDBCABBCB@DGFBDGGJMHIHGGDEFEGFFHHHKGMFCDDEFFFHIIHGGGIGFGFDDEDDFEGGIFEFEEHGHGGHIGHFFEGFGLJEFHCBBBCEDCFHGHGEGCEHGFEHOOJ=>>?FF?BCBBFHGIFLKKHJNFCBBCDEDDCADB/////C>=<<88888;;<<>AAA@>>>>>@@=<<<=@BABBBB@??>>@><<<<>CDBBBABBA?<<<=?DDAABCBBCC?>?>?>===>?A@@@@BCDAA@@><<<<>BC@@@@@BCB>===>B<<<<<BBCBBA>>??@DBBBBEDFE@@@@ADEGIKIHFECDCCBBA@ABCDDCCCCFEEDDA@@A@??>=<>>?AGJSKIFFGFJKJGBAA@?AAAADFFIJHFDCBBCCBCCEFEFDDCCCBBBBBBBABBCE@?>>>DGHFEDCDFEJHMGFEDFCCBBCCGIDEGEGIFEFFFHGHIFE42210)
@14_NG92T2_4
CCAGGTGAGAACCAGTAGCCTGTGGTTGCAGGGGGCAGGCTGGGCTCCAGGGAACAGGCTGGGCAGGGTAGAGGGCCAGCTGGGCTCAGGCCCATCCCACTCGGACAGGAGTATGTGGGCTCAGGTGCGGGAGTCGGTGAAGACCCACGCAGCCACTGCCCTGGAGGCTGTGGAAGGGGCTGCCTTCTTTGTGTCCCTCGATTCTGAGCCCGCGGGACTGACCAGAGAGGACCCGCAGCTTCCCTGGACGCTTATGCCCACGCTCTGCTGGCTGGCCGAGGCCATGACCGGTGAGTCTACCCCCTAATACCACCTACACACTTATGGAGACCTAGGGCTTCTCCACAGGGGGCAGCCAGACCTCATGCCTCAGCAG
+
))*58EDILIKFHFJEGFGGLJKJLFKIIHEHJHJHJGFKFORHMSIIHGAJGNMIKMLPHILMLMSSHFEGGHFFFDEFGBCCDF;:::<>DEG@FA<;445IJNJSJJIGFEFFHJJHJHHJGFNGGIIJSKKJJRMHHKKMNSHJKIIOMJIKKHHHQJKMIIKHIJSJJMJIILRKIHQLHKIMSPJSMJKLJLILJNKIKKNMSKJHSIHKHJIPSSH32112?EAD<8(@AADILLHOEINLJJFFDDCCGEFIGHLIJIJIIFGEFIJGMNHKLHONHHCPEA@?434413336:988)&&&)+*)**+DDGGGHEDDFFFIHHGGESMKED=9889:QIJJGKJG;:9766667<<BB<<<=<<;;21
@15_NG92T2_4
CCTGAGCTATGCTCAGGCTATGGACTACTATACAGCTGTCAAAAATCATAAAAACATAGCCCAAGGCATGATTAGTAAGTGGGGTGGTTGTTAAAATGTGACCTCTTCCCACCTTCGTCTTCCTCCCGTGTCCCTCCAGACCACCTTCGTCACCTTCAAGACAGCCGACACGTGGCTGTCTTCCACCGGGGCAGATTCTTCCGTGTAGGGACTCACTCTCCCAATGGCCTGCTTTCCCCACGGGCCCTGGAACAGCAGTTCCAGGACATCCTGGATGACCCCTCCCCCAGCCTGTCCCTTGAGGAACACCTAGCTGCTCTGACTGCTGCTCCCAGGTGAGAACCAGTAGCCTGTGGTTGCAGGGGGCAGGCTGGGCTCCAGGGAACAGGCTGGGCAGGGTAGAGGGCCAGCTGGGCTCGGCCCATCCCACTCGGACAGGAGTATGTGGGCTCAGGTGCGGGAGTCGGTGAAGACCCACGCAGCCACCGCCCTGGAGGCTGTGGAAGGGGCTGCCTTCTTTGTGTCCCTCGATTCTGAGCCCGCGGGACTGACCAGAGAGGACCCCGCAGCTTCCCTGGACGCTTATGCCCACGCTCTGCTGGCTGGCCGAGGCCATGACCGGTGAGTCTACCCCCTACAATACCACCTACACACTTATGGAGACCTAGGGCTTCTCCACAGGGGGCAGCCAGACCTCATGCC
+
HFGHEJGEFIEEGHHFGHFFFG;:::99><<<==FEGFGGKSKPOINKIHJIOJRKIJJLIHEIKLJIIFDGHFSLIHHFFFEDFHLHSKJIKKIKISQIJIIJGOLMKIBBDE3001IIIQLSKOKEFMHKJJNMPKFFGGHIJSF7555,,,,-::FGGFGLMLGIIGGEDEHGLIILJJMMQKIDCIGJHSHHHGQHFDACHGCCCDDCBB@?AACBEFEFKJHKMGJLKHLISKSKSHILLRKIMQLLLIJINGKHIIFQMHJ;;:99=?BBAB@/.*+(*+656BGHKGGIF=+FCDHOHKPSSSSJJSSMLONJOLPIMLSLJG<<>4;7235444459<DEJHISJJORLNJSMJDOONKHJJHG<<==LFFCACBBHI21113EDHM=EGEDFJLEFFLMSLLHDFHESG,,,-GDGEFNJKLDBCCEISLJLSNKMKOSMQSACACB@81144;<:5555KOJLMKKSMKJFFHJHSJHCEDCDHGNHQPKLKMSMLPMJKMIJJIPHIISSIIILJHPQKKSKKSKHOJPJONJLJJNLPSKKHHIHJIOIJIKECHIJSPMHSOJJPHK;:::9?@?AHDHJIHFIJNLPMHJJNNKGGGGIQEE>>?;8899BCCBCCCCHKKQBAAABEEFFHIIHGGGJGKGGGFFFEFEGFHFHFHIGHHGGFKGGEFGHID@?92.-.04//098,
@16_NG92T2_4
CAGGGGGCAGGCTGGGCTCCAGGGAACAGGCTGGGCAGGGTAGAGGGCCAGCTGGGCTCAGGCCCATCCCACTCGGACAGGAGTATGTGGGCTCAGGTGCGGGAGTCGGTGAAGACCCACGCAGCCACCGCCCTGGAGGCTGTGGAAGGGGCTGCCTTCTTTGTGTCCCTCGATTCTGAGCCCGCGGGACTGACCAGAGAGGACCCCGCAGCTTCCCTGGACGCTTATGCCCACGCTCTGCTGGCTGGCCGAGGCCATGACCGGTGAGTCTACCCTCAATACCACCTACACACTTATGGAGACCTAGGGCTTCTCCACAGGGGGCAGCCAGACCTCATGCCTCGGT
+
A>@=AANJCBBACCKFEIMKIJGLJMKLJSSJHSMJKMNSIJIHHNILFEDDB99:AA@>===?HGGEHDBBCCCJKIKKSIKNJJLNGIHJGHIHJHHGHHHIPSMDGFDJSJLSQPLILINGFKHKIFHIIJOLIIJLOJSOJJHKIIKILKJ@JKIGGKILNIEDEEIHLJRJSNRJIIHOJGGGHHJJIGE?>==>@FHFEHHEDHGJKSIIHDESISLSIHHGHJGIIJHHHILJISKLSKKIINIKJKROIKGFEC877555511*((('(+++6;CBDEGHHHNHHJNGJGFGMHMIJDDKFIJLGFHE@A??>?@FDFGFHGGHEDLHDDBB@A8.+&
@17_NG92T2_4
GTGGGATGGGCCTGAGCCCAGCTGGCCCTCTACCCTGCCCAGCCTGTTCCCTGGAGCCCAGCCTGCCCCCTGCAACCACAGGCTACTGGTTCTCACCTGGGAGCAGCAGTCAGAGCAGCTAGGTGTTCCTCAAGGGGACAGGCTGGGGAGGGGTCATCCAGGATGTCCTGGAACTGCTGTTCCAGGGCCCGTGGGGAAAGCAGGCCATTGGGAGAGTGAGTCCCTACACGGAAGAATCTGCCCCGGTGGAAGACAGCCACGTGTCGGCTGTCTTGAAGGTGACGAAGGTGGTCTGGAGGGACACGGGAGGAAGACGAAGGTGGGAAGAGGTCACATTTTAACAACCACCCCACTTACTAATCATGCCTTGGGCTATGTTTTTATGATTTTTGACAGCTGTATAGTAGTCCATAGCCTGAGCATAGCTCAGGACAGTTTCGATTGTGCTATATATCAAGCAGAGGATGACTTTGAACTCTTGTTCCTCATGCCT
+
JIILIGIHJJHGHHHJJNOISSJLIIGGIGFEIHHIKLQLMMMKMMSB;;:66KHGKHGFEICEC>B9FEFHMJMJJNJHKJKGEDFDGIJHFJINJLILLKKHRISLIHKJJJILOMNIGHFFLNHKGJIKHHGJOJIEEFFHCJHGFNJEFGFHNIGJKSSSMHJKNJKLIGGKQMF88777;?924=7777@CCCKMIIIEEEFHGJHHGGGFHFJFHHHIGHIOIGGGGGILHJNHGJJHEFCDEHKKKKIIJJGFDEEFFFDFFHLGGGFKHIHJHGFCCBCEJHHHJIJLIIDEDDERCDCCHBEE=>>>>@FIIECC?DFA?>>>HIIHLNJNIIKGGGFCCCFGIIHHGKHKIIJNHHBBBAADEDCDCDFLSLNJHHFEOSSLGFFDDEEDEDEDDFDDEDCDCDCDEDFEEDEDEGSGFE988888@A<;;;<EGHHEEEDGEGDDDCDFEDCAABBEHFHNGJJHJGGJJFBA@A555442,
@18_NG92T2_4
GCAGTGGCTGCGTGGGTCTTCACCGACTCCCGCACCTGAGCCCACATACTCCTGTCCGAGTGGGATGGGCCTGAGCCCAGCTGGCCCTCTACCCTGCCCAGCCTGTTCCCTGGAGCCCAGCCTGCCCCCTGCAACCACAGGCTACTGGTTCTCACCTGGGAGCAGCAGTCAGAGCAGCTAGGTGTTCCTCAAGGGGACAGGCTGGGGAGGGGTCATCCAGGATGTCCTGGAACTGCTGTTCCAGGGCCCGTGGGGAAAGCAGGCCATTGGGAGAGTGAGTCCCTACACGGAAGAATCTGCCCCGGTGGAAGACAGCCACGTGTCGGCTGTCTTGAAGGTGACGAAGGTGGTCTGGAGGGACACGGGAGGAAGACGAAGGTGGGAAGAGGTCACATTTTAACAACCACCCCACTTACTAATCATGCCTTGGGCTATGTTTTTATGATTTTTGACAGCTGTATAGTAGTCCATAGCCTGAGCATAGCTCAGGACAGTTTCGATTGTGCTATATATCAAGCAGAGGATGACTTTGAACTCTTGTTCCTCATGCCTT
+
@F=<<;57967677BDECCBCCB????@D@><=??CDDDDDBBBCDFAAA@CFDHHE@?@@BCBCBBFGHFGGEFHFFFHFIKGEBBBABADDDDEEEEDDDGGHHD66C:;GDEFDEEFEFDCEB<CEEFIGGHFGHEHFFECCCCCCEFFFIIHIGIEGFFEHGGFGEEGGJIKIIJFHFEHGHIIFHFFDA@EEFGGJGIIEBBCCBEHGGIJHIJIHJHHIHHFFGHGGEFIHIHHIGHJIFFGCBAB@AABBFKIFEDCCDEEFDBAAAACBDCDDCEGGFGDDDEEFINIHFFFEFECBAACIHIHKHFEFHDBCCCCCCBCDEEDDFHHGHIFGDBABBCFHFFFHJGGJFFFEJHJHGHIIJJNJGFIFGGIJGGEOJOSHHFFEHHIPMJHGHHGIIFGIHHFFHGFHHHGHFIEDEEFECDCBACBCDMJLKSHGFHKNJIHEDDEFGEFDEEEDEEEFFEFFEGFGEGGEDFEEFEEEGEEDDDEEECBABDKGFEDEDEEFFEGDEDDCCBBCCDEFEGGHGIHJHIIGJIFC9,,,++0*
@19_NG92T2_4
GCAGTGGCTGCGTGGGTCTTCACCGACTCCCGCACCTGAGCCCACATACTCCTGTCCGAGTGGGATGGGCCTGAGCCCAGCTGGCCCTCTACCCTGCCCAGCCTGTTCCCTGGAGCCCAGCCTGCCCCCTGCAACCACAGGCTACTGGTTCTCACCTGGGAGCAGCAGTCAGAGCAGCTAGGTGTTCCTCAAGGGGACAGGCTGGGGAGGGGTCATCCAGGATGTCCTGGAACTGCTGTTCCAGGGCCCGTGGGGAAAGCAGGCCATTGGGAGAGTGAGTCCCTACACGGAAGAATCTGCCCCGGTGGAAGACAGCCACGTGTCGGCTGTCTCGAAGGTGACGAAGTAGTGCTGGAGGGACACGGGAGGAAGACGAAGGTGGGAAGAGGTCACATTTTAACAACCACCCCACTTACTAATCATGCCTTGGGCTATGTTTTTATGATTTTTGACAGCTGTATAGTAGTCCATAGCCTGAGCATAGCTCAGGACAGTTTTGATTGTGCTATATATCAAGCAGAGGATGACTTTGAACTCTTGTTCCTCATGC
+
()7;=68>?:87779BHDFCA..../=>?A@9;FFGIBBBA@AAFHIFHHFC??@<=103343.*+11--0-+,,.443?BA>==>GF;:77784==:;5;CGIECB65924IHOJSSJEEEDBDBB@>?DEEENGML75555BCC@@ABDHDDGHMHHHPNJHIKMSS32222@@BBFBDCDEHGBFDE>>==<EFDBCGFF>>?>DGDDEEDHGEHFGHLKNSIHIHGCECC;;::78777;75//3//00?CCEFDFDDCDCEFGFDBBBCEEBCBBBCBB>=<<000;=A@?<=<<=A>7522+(()))))*DCDCBA@732223600&&&''00,,-++**)++++2588:<AC>>;:65323446575777;;A@AB?BDFGFGEDDFHLSH3333====?A@?>@EEDCE?>=@CDBCCCCEBA@@@ABDEIIKJIHHOILJJILFEDEEEDFH?@@@@DECDEEFDDEEHGFEDDFGIEEEEFDBB@A<,)))*>ECEDDDCCCDDFFEHFFDEFFEEFEEFGDFIFHDDD<:9338/.-,,
@20_NG92T2_4
ATGGGCCTGAGCCCAGCTGGCCCTCTACCCTGCCCAGCCTGTTCCCTGGAGCCCAGCCTGCCCCCTGCAACCACAGGCTACTGGTTCTCACCTGGGAGCAGCAGTCAGAGCAGCTAGGTGTTCCTCAAGGGGACAGGCTGGGGAGGGGTGATCCAGGATGTCCTGGAACTGCTGTTCCAGGGCCCGTGTGGGGAAAGCAGGCCATTGGGAGAGTGAGTCCCTACACGGAAGAATCTGCCCCGGTGGAAGACAGCCACGTGTCGGCTGTCTTGAAGGTGACGAAGGTGGTCTGGAGGGACACGGGAGGAAGACGAAGGTGGGAAGAGGTCACATTTTAACAACCACCCCACTTACTAATCATGCCTTGGGCTATGTTTTTATGATTTTTGACAGCTGTATAGTAGTCCATAGCCTGAGCATAGCTCAGGACAGTTTCGATTGTGCTATATATCAAGCAGAGGATGACTTTGAACTCTTGTTCCTCATGCCTC
+
(57KIGKMKSIGFIFMIKJSJMIFGIGFFIKINJJHSNMLSLKMHRKJLPJOSSJMRKMIIAB?>?GSQSKIPSJNIPIKLHJJNLOSNSLPSJKQSSJJOONNSMPMSKSSNNKHSGGNNMLLSJNFGFBOIRJSMMG434@CD?BA=(((()=>?JKIMKLIMGNSIILSLPDDEEBIHFACA333245SNKJMMGGIDEDFIIORHGHGHLJNPKLILJHKOHIHJHKOMMKPHIGIFDGEGGNNKIKKMSSGIHJMIRJSKKKHFGDDFEOKHSKHFFFHFIILNLHJOLJMHGGLKKLPLSFIPOONIHHHJQHKEABFIMSONISLLMSSQNOJIGHHMHJJGHJSPJJJIHHGIJHGHGFFFHGGFFFDGFKLKJKIIKIIIHEEEEFHGGKHIKHGGGIFHEFGIHJKNIGFFHHHGJIGIHFGIGFDBBBBHLKIJIGHHJIIIJFGEFFFEEDFFHGHIHHJKRLILHAA::>911...0'
@21_NG92T2_4
GCAGTCAGAGCAGCTAGGTGTTCCTCAAGGGGACAGGCTGGGGAGGGGTCATCCAGGATGTCCTGGAACTGCTGTTCCAGGGCCCATGGGGGAAAGCAGGCCATTGGGAGAGTGAGTCCCTACACGGAAGAATCTGCCCCGGTGGAAGACAGCCACGTGTCGGCTGTCTTGAAGGTGACGAAGGTGGTCTGGAGGGACACGGGAGGAAGACGAAGGTGGGAAGAGGTCACATTTTAACAACCACCCCACTTACTAATCATGCCTTGGGCTATGTTTTTATGATTTTTGACAGCTGTATAGTAGTCCATAGCCTGAGCATAGCTCAGGACAGTTTCGATTGTGCTATATATCAAGCAGAGGATGACTTTGAACTCTTGTTCCTCGTC
+
,CEKNIIMJLLINJHFLJIIKSOOOIILJKSPPIKILII@???A=>BDEBBC@@CCDSHISLQJPKSGDFEKNF99779>IA=IG)))))6147:<@@AABBIGRMSJOINJKIMMJJNPLMRPOSNSSNNIFGHGF>MEBOKHLJNKMSJGIIHPKIJSNSKSOKIJPMNILSKNNIGA@ACKNGHIHFMHLSLOLILSIIFFGRKNJSHFEJGIKLKLFIHRNSSKOILHHKSMLKIILHKLLSNKQLOGGHHHKNQGHHGGKHSIKGFFDEHMSOMOIHSGPKSJJJKSGELGIIGGHFEFFLJGFFGGKIIGNGEDEEFIIHIJGGHJHKGEEEGJSJIHJIHEFJGGHGHIHFIEIMNHF@BBAJHLSHKLHFFF@@2+*(
@22_NG92T2_4
GATATTGCCACACAGCTGTCAAAAATCATAAAAACATAGCCCAAGGCATGATTAGTAAGTGGGGTGGTTGTTAAAATGTGACCTCTTCCCACCTTCGTCTTCCTCCCGTGTCCCTCCAGACCACCTTCGTCACCTTCAAGACAGCCGACACGTGGCTGTCTTCCACCGGGGCAGATTCTTCCGTGTAGGGACTCACTCTCCCAATGGCCTGCTTTCCCCACGGGCCCTGGAACAGCAGTTCCAGGACATCCTGGATGACCCCTCCCCAGCCTGTCCCCTTGAGGAACACCTAGCTGCTCTGACTGCTGCTCCCAGGTGAGAACCAGTAGCCTGTGGTTGCAGGGGGCAGGCTGGGCTCCAGGGAACAGGCTGGGCAGGGTAGAGGGCCAGCTGGGCTCCAGGCCCATCCCACTCGGACAGGAGTATGTGGGCTCAGGTGCGGGAGTCGGTGAAGACCCACGCAGCCACCGCCCTGGAGGCTGTGGAAGGGGCTGCCTTCTTTGTGTCCCTCGATTCTGAGCCCGCGGGACTGACCAGAGAGGACCCCGCAGCTTCCCTGGACGCTTATGCCCACGCTCTGCTGGCTGGCCGAGGCCATGACCGGTGAGTCTACCCCCTACAATACCACCTACACACTTATGGAGACCTAGGGCTTCTCCACAGGGGGCAGCCAGACCTCATCCGCCA
+
&&&'''&%''&%&((,;<@>>===DBABBCCEFKGGEDB@>>>?>>>>>?AAAAAA@?@AA?====?@BAAABBEJJFECCA=;99:;>?>>>@A>::::<@@D@?<88<;<=<;;<<?>>>>?@AA@<<<;=??@ABFDA@???;77778;;;;=BBCCDCBDB?:64558:>A@ABCDE>===<?B@@@@@AAA@BAAABCDBCCB@@?=<=>=B???<88889??@@BBCCDFFECCBCCGEFDDDCDCCDDCCCBBA@@?><80@@ABBCBBB=3B==@@@BDDGEC@@?@ADDCBB@@@A@CBCBBBBBCBAABABA@@BA>=<<<>?ABCAAAABA@>>=<:;<<<''''*?@:;@A@C@@@??@A@@@@@?><;;==?A@AABBD=>>==<4**+11=>@>@<9:@A>?>>?CBBA?>???CBBAAABBAAA@;;::;A@====?FF@BBABCABAAACCBA>>>?AGFFDDDCEGGEEEGEDDBCCA@@@@BDBADFCBBA@??@??BCACCCBA???@AADDEEEGFHFGGFEFC?>=<>@BCDBDCFDEGDCCCBAAAABABCBCCDEIHIJGIEFGHGFFDEEEFGEEIDCBBBDEHJHGEFCBBBCBCEEFEDEEEGFEGGGGDEFEEFFB@AAA@B>??@@AABEGCBBAA@AA@@BEFFEECC@=<<*)&$$#
@23_NG92T2_4
CAGCGCCAGTGGGGAAAGCAGGCCATTGGGAGAGTGAGTCCCTACACGGAAGAATCTGCCCCGGTGGAAGACAGCCACGTGTCGGCTGTCTTGAAGGTGACGAAGGTGGTCTGGAGGGACACGGGAGGAAGACGAAGGTGCAAAGGTAGCATTTTTAACAACCACCCCACTTACTAATCATGCCTTGGGCTATGTTTTTATGATTTTTGACAGCTGTATAGTAGTCCATAGCCTGAGCATAGCTCAGGACAGTTTCGATTGTGCTATATATCAAGCAGAGGATGACTTTGAACTCTTGTTCCTCATGCCT
+
-++%##$$$$$%),+169::::==@@AB@?@@@A>9999ACC<>@@?=>=@DOGE@?>>;=;6ACDCFGEFECCDEDFBCBBAAAAABBBCCCDCDBAAB@AAAABEFCCBBCDEC?>>>@E3334AA?>:<877<876*)&%%&(+++++,.67>>BB>>>>=@?=<9:;:.--*)))*@?A?>=6678CAA@@CHKSLEEEGGHJJIEDCBBDDDEFCCCDCCBBABACCCFFFFFDBBCBDDCCCCBABBCDDAAAACHHDDCCDFEIIEEDCBBBBAABBEEEDFEFFGIFFHFCEDDCE@@>=:8
@24_NG92T2_4
GGGAACCGCTAGGGCAGGGTAGAGGGCCAGCTGGGCTCAGGCCCATCCCACTCGGACAGGAGTATGTGGGCTCAGGTGCGGGAGTGGGTGAAGACCCACGCAGCCACCGCCCTGGAGGCTGTGGAAGGGGCTGCCTTCTTTGTGTCCCTCGATTCTGAGCCCGCGGGACTGACCAGGGAGAGAGGACCCCGCAGCTTCCCTGGACGCTTATGCCCACGCTCTGCTGGCTGGCCGAGGCCATGACCGGTGAGTCTACCCCCTACAATACCACCTACACACTTATGGAGACCTAGGGCTTCTCCACAGGGGGCAGCCAGACCTCATGCCTCAC
+
&%&',*''''%%%%%:>BA@CBBBCEHKJJSSKNJKSJHKMKNSKGIJSJOSLMLSSJILSPMJJGF@EEEG<;<<:76421121)))))08793334<<=<<=ECEHFDEGKKSLIKKIKHIMKJSBAB@76656://?3,,..---.*)))*CEB>=>B@<;2234??9822*)('&+-033;==???9CGMGMGDFFDEGFGFGCDCCEGMIHLIJSMOKLMOSSLIKIMLOHKJJKHFHEGIMJJSHMQJFGBEGHFEEEEDFGF@A@ABNLNHHKMGEJA>DEFEC.,,,.9;65453797888DDBAA@=;;88899;;<==)&$
@25_NG92T2_4
GCAGGAGTGGCTGCGTGGGTCTTCACCGACTCCCGCACCTGAGCCCACATACTCCTGTCCGAGTGGGATGGGCCTGAGCCCAGCTGGCCCTCTACCCTGCCCAGCCTGTTCCCTGGAGCCCAGCCTGCCCCCCTGCAACCACAGGCTACTGGTTCTCACCTGGGAGCAGCAGTCAGAGCAGCTAGGTGTTCCTCAAGGGACAGGCTGGGGAGGGGTCATCCAGGATGTCCTGGAACTGCTGTTCCAGGGCCCGTGGGGAAAGCAGGCCATTGGGAGAGTGAGTCCCTACACGGAAGAATCTGCCCCGGTGGAAGACAGCCACGTGTCGGCTGTCTTGAAGGTGACGAAGGTGGTCTGGAGGGACACGGGAGGAAGACGAAGGTGGGAAGAGGTCACATTTTAACAACCACCCCACTTACTAATCATGCCTTGGGCTATGTTTTTATGATTTTTGACAGCTGTATAGTAGTCCATAGCCTGAGCATAGCTCAGGACAGTTTCGATTGTGCTATATATCAAGCAGAGGATGACTTTGAACTCTTTCCTGGTG
+
6<<<.---.;:967786789EC85556KPILKSJDDEDDC=>>=>HEGIPMSKSJNMSNSJLPSMSOSSIRMSMJ****:8.?GGFJHNJMKMIHIKMK>ID5LKOOQLOHDMKJLPOOIKLJKHNFEA;OKNSMSIIHSMLMINSQMGOHPJRKLMMPIJDGHGKRKLPQMIJPKNOJKJLLIMJIOSHMLPLMIIOIGJMHGHHCDDDDD@CDCDGFHLJKLKHJJHIGHHHOJGHFJJKIHGGIGEDFBAAA@??@@AGFFEECCDEEFCBCBBDFEGDEEDDECDFCBBBBCDGIEFDEEJB@CABCLIGHIFEEEFFAABB@@??@BDDEDEHEGEEDDC????AFFCDCBCCCB?>>?AGBBBBCBD=?@><<==?CCAABDBFCAAAABHHIMJMJGIFFFFCBBCDDGHHEDEFEEGIGGDFEDA@@@?A@BCFIPHJGFGGKIIHEBDCABBACDEDBCCBCBCCCCCBBBCDEEEEDDCEFBAAAABCCD=<<<<BHGCCCDCEEFGFFBBBAAA??@??@?=>6<>55.-*&'*-,,,,
@26_NG92T2_4
ACTGCCCTGGAGGCTGTGGAAGGGGCTGCCTTCTTTGTGTCCCTCGATTCTGAGCCCGCGGGACTGACCAGAGAGGACCCCGCAGCTTCCCCTGGACGCTTATGCCCACGCTCTGCTGGCTGGCCGAGGCCATGACCGGTGAGTCTACCCCCTACAATACCACCTACACACTTATGGAGACCTTAGGGCTTCTCCACAGGGGGCAGCCAGACCTCATGCCTCAGCAGC
+
0889B@HGKKHNJIKLILJEFGHRPGJEGCEC==CA7714140//12ADEHAAA>????FHKKIIIIHHJGFEJJKFJEHCAKIHHIL=>?A8CHHGEDCCABBBDHHIHHMILLJJHIFHHGJOIGHHFJHGHGGGFFFDEIGFIFEEHJNSIKGDEBCCA@B@::::7775.-)))+,,,,*((+6ACHCBBBBJFECDEGGDFGHGEEEDFB@@>?AEB>=<651
@27_NG92T2_4
ACTGCCCTGGAGGCTGTGGAAGGGGCTGCCTTCTTTGTGTCCCTCGATTCTGAGCCCGCGGGACTGACCAGAGAGGACCCCGCAGCTTCCCTGGACGCTTATGCCCACGCTCTGCTGGCTGGCCGAGGCCATGACCGGTGAGTCTACCCCCTACAATACCACCTACACACTTATGGAGACCTAGGGCTTCTCCACAGGGGGCAGCCAGACCTCATGCCTCAGCAG
+
HIJJJEKJHGGJIKHJSGIJIMLSNJKLNIIKSJSKJILJKKMJRIHIIJLJPLJNLGILKMLKNGEBB+****=DJBAC=;FGEGIQHE723IGHIGECBBCDDGFIJIINOPJLMQHIJJHHGFFHHMHG54445;JGGIHGFEDBFHHJDEDFEGHFFHKGGGHIHFHFHFGEFDCDEDFFEFEFFFEIGGJEFECBCBBDEGHFEDDA;;<:;AA,+**((
@28_NG92T2_4
TGCGTGCGTGGCTGCGTGGGTCTTCACCGACTCCCGCACCTGAGCCCACATACTCCTGTCCGAGTGGGATGGGCCTGACCCAGCTGGCCCTCTACCCTGCCCAGCCTGTTCCCTGGAGCCCAGCCTGCCCCTGCAACCACAGGCTACTGGTTCTCACCTGGGAGCAGCAGTCAGAGCAGCTAGGTGTTCCTCAAGGGGACAGGCTGGGGAGGGGTCATCCAGGATGTCCTGGAACTGCTGTTCCAGGGCCCGTGGGGAAAGCAGGCCATTGGGAGAGTGAGTCCCTACACGGAAGAATCTGCCCCGGTGGAAGACAGCCACGTGTCGGCTGTCTTGAAGGTGACGAAGGTGGTCTGGAGGGACACGGGAGGAAGACGAAGGTGGGAAGAGGTCACATTTTAACAACCACCCCACTTACTAATCATGCCTTGGGCTATGTTTTTATGATTTTTGACAGCTGTATAGTAGCCCATAGCCTGAGCATAGCTCAGGACGGTTTCATTGTGCTATATATCAAGCAGAGGATGACTTTGAACTCTTGTTCCTCAT
+
*('%$$$$%(*38=<;<<<=BA@@AAA<:999;<86667:>...;===CCA?>>=>?@BC<54445B?>??AB@@A>1)))*?EFCC?=<;;<=?>=5?C?>89AGGFAC>=?99AAAAAAABAAA@@<<?@@ADDAABBCDCCA?????@@@ACDFDEDC@A@?@ABB@A@@AACBBBCA>>==?ACA????A?>=??>?@BBBCCB?AA@@A?@@AAC@@A@@ACBBA:::;?D<;;;;=;;9;><;<:88867788=>?>>=???@A@>===>>?>>???>==::98565671,11111000-79:<BCBABA@BAB><<<</////?@@@?>===<===;::::<BAAAABA<;8;:88662-+'(02335345;<?A?=<8<<=>>>@??76662/ADCBAAA@>==<>@CB@A@AABBBA@????=<<<;=>>@GGKFC@>>>@CF?>>=;98000017888/////<@?>?@@@@A>>?@@======76668-****A@@?@?>??@@AB@@A?>>;;<<=BABCCFEEEDCCB@?>><;8,
@29_NG92T2_4
ACCGCCCTGGAGGCTGTGGAAGGGGCTGCCTTCTTTGTGTCCCTCGATTCTGAGCCCGCGGGACTGACCAGAGAGGACCCCGCAGCTTCCCTGGACGCTTATGCCCACGCTCTGCTGGCTGGCCGAGGCCATGACCGGTGAGTCTACCCCCTACAATACCACCTACACACTTATGGAGACCTAGGGCTTCTCCACAGGGGGCAGCCAGACCTCATGCCTCA
+
$$%,,-0AEFFGGGFILHKIHGIHIHHBC@B?===@;=?>>AAEDJFGEDEA@==DDCHHGHHJHFFEGFD?=HFNGHGKEAGB?==;66680///.....0778DBFHEFIINSRGIIGGIGHFFGFGIJHGHGFFGMIJKHKKIFCGSISHEFECBBEDHJIFHFE@=DDAA@ECEEGFFGGILIIKGGGGGKAA@@BHHHGHHHB>>=>-****+<1+
@30_NG92T2_4
GGGCGGCGTTGGTCTTCACCGACTCCCGCACCTGAGCCCACATACTCCTGTCCGAGTGGGATGGGCCTGAGCCCAGCTGGCCCTCTACCCTGCCCAGCCTGTTCCCTGGAGCCCAGCCTGCCCCCTGCAACCACAGGCTACTGGTTCTCACCTGGGAGCAGCAGTCAGAGCAGCTAGGTGTTCCTCAAGGGAAAGGCAGGCAGAGGACATCCAGGATGTCCTGGAACTGCTGTTCCAGGGCCCGTGGGGAAAGCAGGCCATTGGGAGAGTGAGTCCCTACACGGAAGAATCTGCCCCGGTGGAAGACAGCCACGTGTCGGCTGTCTTGAAGGTGACGAAGGTGGTCTGGAGGGACACGGGAGGAAGACGAAGGTGGGAAGAGGTCACATTTTAACAACCACCCCACTTACTAATCATGCCTTGGGCTATGTTTTTATGATTTTTGACAGCTGTATAGTAGTCCATAGCCTGAGCATAGCTCAGGACAGTTTCGATTGTGCTATATATCAAGCAGAGGATGACTTTGAACTCTTGTTCCTCA
+
*''$&%%%'.((((8;::<;;;;;<>97777:A>>=:::9;??>54445BAA=::::=@@?@@@@???@@BBABABCDDB?=<;::::;<>AAAAAAACCBABAAB@A@@@@?BBAAA?@?>9<===ACCBABBBBA@><<<<=@?@@AACCCCEBBBA443*)))&%'***111/101111//1.*(()('(%$$$$%&%&'&&''&%%&/;>@DCAA??=>CDBAAABDDBBBBAA>=;;877768:::?BCB??>>>?@@=;;;;=??@?@?>>??@A?::::;ABA@AAAA@<9999;@A????>BAA><<<<:9889;=====@@B@?@?<::::=BC?>>==?@?===<==44445::::==32338@:87357:<;;;<=CDCFFGHCBA???>====>?@??@?@@ABBA@>??>;;;::==?@DDIGKCBCCBGHCA??===>>>?@>====<<<==>>>>?@A@@???>>>>>==<<;<==966669DB????>@?@?@@>=>===9999;A@@BCFFCCCC@@>=;;5.,
@31_NG92T2_4
CCCGTGTCCCTCCAGACCACCTTCGTCACCTTCAAGACAGCCGACACGTGGCTGTCTTCCACCGGGGCAGATTCTTCCGTGTAGGGACTCACTCTCCCAATGGCCTGCTTTCCCCCACGGGCCCTGGAACAGCAGTTCCAGGACATCCTGGATGACCCCTCCCCAGCCTGTCCCCTTGAGGAACACCTAGCTGCTCTGACTGCTGCTCCCAGGTGAGAACCAGTAGCCTGTGGTTGCAGGGGGCAGGCTGGGGAGGGGTCATCCAGGATGTCCTGGAACTGCTGGGCCCGTGGGGAAAGCAGGCCATTGGGAGAGTGAGTCCCTACACGGAACCTGCCCGGTGGAAAACTAGGCCACGTGTGTGCTTGAAGGTGACGAAGGTAGTA
+
$%((*.11125::99:FGFFNKJKMSLLIKSIJLKLMSJSPIKGIHJKSLQSSPLMNKKPGSIDFINMRSKIKMJKKLKSSSKSKQLSKK=<<96:;;5DFFJMJSKISCG?A<988DGFFHKNJKILOIJNROGMLNSFJLSMBA@@5101>DFMJJHGC:A72GKNNRKKSJHDRGEHKKLSMNLSJJMKPKSLOSMPJMOMONSNSSGMLOLQMLRLILLMLLLIPMQMPINKC>@943GLEGGGD><<?C@9AAGHGJEDCCFDC??><::987521-,'%&&)1///.0.+0/./34344321///:>B@>>>=;;;;:8777762.(''&'''%,--./0/**+****+02--+'&&&(()).22220)''**,++('(&
@32_NG92T2_4
ACCGCCCTGGAGGCTGTGGAAGGGGCTGCCTTCTTTGTGTCCCTCGATTCTGAGCCCGCGGGACTGACCAGAGAGGGACCCCGCAGCTTCCCTGGACGCTTATGCCCACGCTCTGCTGGCTGGCCGAGGCCATGACCGGTGAGTCTACCCCCTACAATACCACCTACACACTTATGGAGACCTAGGGCTTCTCCACAGGGGGCAGCCAGACCTCATGCT
+
CB?>??@DECABAADEFGFGHGHIHFFEBCBDDGFHFJE+++++,?>>?@PHIGGECA??@ABEIJGG@72.,,*+))%%%&*,2>@EFEGECDCDDBA??>>>AABCBCDDDGHHGHIGJHIGGA@AAABFGFFFDCCDCFEFEEDCCBCEDBDEEEEDDEGHHEFFHIHIIGGFDDCBBDCEDDDCDDEEGHDB/....@>>>?CA@@A@ACCB<7.
@33_NG92T2_4
ACAGCAGTTCCAGGACATCCTGGATGACCCCTCCCCAGCCTGTCCCCTTGAGGAACACCTAGCTGCTCTGACTGCTGCTCCCAGGTGAGAACCAGTAGCCTGTGGTTGCAGGGGGCAGGCTGGGCTCCAGGGAACAGGCTGGGCGGGGCAGGGTAGAGGGCCAGCTGGGCTCAGGCCCATCCCGCTCGGACAGGAGTATGTTGGGCTGAGGTGCGGGAGTCGGTGAAGACCCACGCAGCCACTGCCCTGGAGGCTGTGGAAGGGGCTGCCTTCTTTGTGTCCCTCGATTCTGAGCCCGCGGGACTGACCAGAGAGGACCCCGCAGCTTCCCTGGACGCTTATGCCCACGCTCTGCTGGCTGGCCGAGGCCATGACCGGTGAGTATTCCCTACACACTTATGGAGACCTAGGGCTTCTCCACAGGGGGCAGCCAGACCTCATGCCTCAGC
+
:::;;:===<=56://..'''+:;EECE@A>?333/)ADGFFHDFDCADBACCCDDEJEE0//03.,***/7>ADEDCCBA1+,GGIJGGGGFEGCA@@?BCC221/,,,,,69>=,,,,-/**)*+,**,..599998821/*++++156777><?=>AFEFGGHEFFFGFDEEFFJEA997(**)(--.666567767(((((89.....:::::=>>5//,,:::9868379889:CBAA>=>@@DDDDCDCDFDDCCCBCBA?=<;;9566:6;>>::98-,,,,?DB@?=>85988;;?A=;;;;<AAFHDA???><>@@CFEDE>;9;;;=>>=<<<>>CCAAAA@@DHGFGGDEFFB????@CFCDCDDA@@=;87)('%%'((())>==>=>@@AAAAA?;9:<432..//0A>>=>;<<=>CDBBA@@A?==;;:7*('$
@34_NG92T2_4
ACCTAGCTGCTCTGACTGCTGCTCCCAGGTGAGAACCAGTAGCCTGTGGTTGCAGGGGGCAGGCTGGGCTCCAGGGAACAGGCTGGGCAGGGTAGAGGGCCAGCTGGGCTCAGGCCCATCCCACTCGGACAGGAGTATGTGGGCTCAGGTGCGGGAGTCGGTGAAGACCCACGCAGCCACCGCCCTGGAGGCTGTGGAAGGGGCTGCCTTCTTTGTGTCCCTCGATTCTGAGCCCGCGGGACTGACCAGAGAGGACCCCGCAGCTTCCCTGGACGCTTATGCCCACGCTCTGCTGGCTGGCCGAGGCCATGACCGGTGAGTCTACCCCCTACAATACCACCTACACACTTATGGAGACCTAGGGCTTCTCCACAGGGGGCAGCCAGACCTCATGCCTCATC
+
0008333345DCBABDCBCCDEDCCA;@?=+++++<=>?>>===>@AAA>>????><<<<<>@@@<6779==::=C@BBBDBBBBAAAAACB@9888;==>?BEFBBAACCBAABABABAAAABBA>>>??@@@@@@?@AB@????@ABCCA====>?>;;;<=BBBBBCCB@???@EDD?====ADCCDCBDDEDBABBBDDCCDBA@@@B@@@ABEDBA@?>>>?ACCDCCC@=<<<<?////0GFGFDEDEECCB>===>ADFDDDAAECA>?>==>>?@DAA???@BEGGEGFEEDFB????@DCEDCA<:9::>AA@>===<>A@=??>?@?@@BFB@@AADEBA@@@AB??@@>@AAAAA@AABB=>ABA?====?CE?====@CD?<=;:-*&%
@35_NG92T2_4
ACCGCCCTGGAGGCTGTGGAAGGGGCTGCCTTCTTTGTGTCCCTCGATTCTGAGCCCGCGGGACTGACCAGAGAGGACCCCGCAGCTTCCCTGGACGCTTATGCCCACGCTCTGCTGGCTGGCCGAGGCCATGACCGGTGAGTCTACCCCCTACAATACCACCTACACACTTATGGAGACCTAGGGCTTCTCCACAGGGGGCAGCCAGACCTCATGCCTC
+
CICIKKMQIFGMMQHIJHHHKHHHGGIHIQJNISOJKMMLDG85556GISSIKSQKHEHFILLSQLGFEEFJHPMPSKISOHLLMIHHFEHDEJFHJJFFDDDHEFIIHIMOJJIOILLGHKJLSSSLIKLIISLRSPSNLQHKGFEFGSOKEDEDCCDDDJKMHNJJIILIGGGJGHFHEFFJGJGIGGKIIIFDEDDGHHGFSRFFDBBDBB@4542&
@36_NG92T2_4
TCCAGGACATCCTGGATGACCCCTCCCCAGCCTGTCCCCTTGAGGAACACCTAGCTGCTCTGACTGCTGCTCCAGGTGAGAACCAGTAGCCTGTGGTTGCAGGGGGCAGGCTGGGGCTCCCAGGGAACAGGCTGGGCAGGGTAGAGGGCCAGCTGGGCTCGGCCCATCCCACTCGGACAGGAGTATGTGGGCTCAGGTGCGGGAGTCGGTGAAGACCCACGCAGCCACCGCCCTGGAGGCTGTGGAAGGGGCTGCCTTCTTTGTGTCCCTCGATTCTGAGCCCGCGGGACTGACCAGAGAGGAGGCCCCCGCAGCTTCCCTGGACGCTTATGCCCACGCTCGCTCTGCTGGCTGGCCGAGGCCATGACCGGTGAGTCTACCCCCTACAATACCACCTACACACTTATGGAGACCTAGGGCTTCTCCACAGGGGGCAGCCAGACCTCATGCCTCAGCAGC
+
?DFGIJJIHH8832;;??@@?CCB<;:73<>???L@@A?7EA@FHLKKGIIFGHMMKOMQKFKFJI-,,,,:4--:446>DDHG@?>>ASISJN>===>H@??AFOIBCCA@6543/6565*/434=<99:992.//0@CCBB?>=?>DFIGMHHIHGH2)))):<@77759A.---.C>B@?<;:::446;ECA;DCDGCA;<==10000>@A@?>@<=87444611112<<;<FFHGHGKJHBA@AEMHFJBDB@,****56>>>EE>EDDDCFJHHIHHFFFBABBCKDCCA;6...8-+*),../22:=@AEFA@<66=;<;<<<<DCEEEA?9970(''(())66788:<<<66666HIFCEFDBBBABEIIGDDBFFKKDEDDCBBCCFLJGGHGKGKHHKHLLJHJHEEEFGGEGGHGJHKHGFHFGFHIGHEDCCCEDDFBBCG@=;973)
@37_NG92T2_4
ACCGCCCTGGAGGCTGTGGAAGGGGCTGCCTTCTTTGTGTCCCTCGATTCTGAGCCCGCGGGACTGACCAGAGAGGACCCCGCAGCTTCCCTGGACGCTTATGCCCACGCTCTGCTGGCTGGCCGAGGCCATGACCGGTGAGTCTACCCCCTACAATACCACCTACACACTTATGGAGACCTAGGGCTTCTCCACAGGGGGCAGCCAGACCTCATGCCTCAGCAGCC
+
6FHLSLSLQHLLKLGIREFDEG;;A<KFOHMMGGQGEDPMJSMLJMHNMJSLJLIMPSKMPRRSMKGSPA??@?CSLIJHB?JSJJIHJIMHHPMSHJGIHNMLHMMJMISLLLSLMSRLKSSNSFNLLOKLQKJSNIKLMJRMKHLHSSPSJHLMJGHGISMSMMJKIIKSIKFGEKSLMSFJIHKSSKIQQKKFIDKIKMPNJMKSNSIOSINIKJJB?>>64)&
@38_NG92T2_4
GCTAGGTGTTCCTCAAGGGGACAGGCTGGGGAGGGGTCATCCAGGATGTCCTGGAACTGCTGTTCCAGGGCCCGTGGGGAAAGCAGGCCATTGGGAGAGTGAGTCCCTACACGGAAGAATCTGCCCCGGTGGAAGACAGCCACGTGTCGGCTGTCTTGAAGGTGACGAAGGTGGTCTGGAGGGACACGGGAGGAAGACGAAGGTGGGAAGAGGTCACATTTTAACAACCACCCCACTTACTAATCATGCCTTGGGCTATGTTTTTATGATTTTTGACAGCTGTATAGTAGTCCATAGCCTGAGCATAGCTCAGGACAGTTTCGATTGTGCTATATATCAAGCAGAGGATGACTTTGAACTCTTGTTCCTCATGC
+
688::;<<CKCBA@>>>?GEFDDCDDCB@DCDDA@@@@CDDFFFGIGFHDEDEFIFFJHIHH?>>>?FEDDCCBCDBBABBCFGFBBBBCCGECAA@?@@:7666;?5<===<<>@AFGGGFFEDKCCFDDFKHLGIHFFCGDBABBBBBBBCCCECDGFGEDDDBAAAACDDDEDDEGFEAAAAAECCCCCCDBCEE;:::;DEBCACBDC@@??ACEEGIJEEDCCCCAAABBEFGDCDDEEFDEECCEGC@BA@@AABDHJPJFEFEHLIJIGCCBBCCCCDEDDBCCBBBBCDDDDEIGEDCCCCDEFEDCCAABBDDABBBEKHFEDDCDCDEEFFFEDDECCEDFGHFHFHMIIHGLIIJJFEB?>20
@39_NG92T2_4
CCTGCCCAGCCTGTTCCTGGAGCCCAGCCTGCCCCCTGCAACCACAGGCTACTGGTTCTCACCTGGGAGCAGCAGTCAGAGCAGCTAGGTGTTCCTCAAGGGGACAGGCTGGGAGAGGTAATCCAGGATGTCCTGGAACTGCTGTTCCAGGGCCCGTGGGGAAAGCAGGCCATTGGGAGAGTGAGTCCCTACACGGAAGAATCTGCCCCGGTGGAAGACAGCCACGTGTCGGCTGTCTTGAAGGTGACGAAGGTGGTCTGGAGGGACACGGGAGGAAGACGAAGGTGGGAAGAGGTCACATTTTAACAACCACCCCACTTACTAATCATGCCTTGGGCTATGTTTTTATGATTTTTGACAGCTGTATAGTAGTCCATAGCCTGAGCATAGCTCAGGACAGTTTCGATTGTGCTATATATCAAGCAGAGGATGACTTTGAACTCTTGTTCCTCATGCTA
+
?AA@?=<:99:::@=,,*+31200011=>?>>><>??@CCBA@AABAA@?===>>?@??AABCBBB@@@@@AAA@???@ABABA@?==<<>>?=<<=>@@@BCBBAA@=:0/0162///,,,,-A@AAAAAAAAAABBAACBB*''''2;BA@A?99988:::;???>=>>>>??;::::=>>?>???>===?;8888:BBA@A@@?>:899:=B@==>>>ABC>==<<=99889@?@@@@@?>>=<;9999;@@???>?ABB;:::;>98889<=?;<;9899;@?=<<>?BBBA32224BBA=HFBA?>?>>=>>?@AA@A@@AABCA>>>>><<;;:=>?ADFJEDBBBDDGFDA@?>==<<<==;<<;;<<=>>>>>??A?@???@@@@@><<<<<>>?>;;;;=BBA?@?@AAAA@@>>?>>=;;<<>CAACBCCBCCDDAB@=<===:51*(
@40_NG92T2_4
AGGGGACCAGGCTGGGCAGGGTAGAGGGCCAGCTGGGCTCAGGCCCATCCCACTCGGACAGGAGTATGTGGGCTCAGGTGCGGGAGTCGGTGAAGACCCACGCAGCCACTGCCCTGGAGGCTGTGGAAGGGGCTGCCTTCTTTGTGTCCCTCGATTCTGAGCCCGCGGGACTGACCAGAGAGGACCCCGCAGCTTCCCTGGACGCTTATGCCCACGCTCTGCTGGCTGGCCGAGGCCATGACCGGTGAGTCTACCCCCTACAATACCACCTACACACTTATGGAGACCTAGGGCTTCTCCACAGGGGGCAGCCAGACCTCATGCCTCAGCAGGT
+
--.0.1,+**+,,./+()0567@AAADEKIMHQJDFFGIH32222IKMGKIFKMIQIMKIIIONIKJISIMHLIEGGHGPKEMSIDG;22112?93///.AFGFHFMNHLFMJRJJEEJCEACF><---17><:1113/..23.6999=>-5---.7@0000?B>FGFHHHKMJMJ>><==GIJ??@>9ABAAGIFFE=DHFFHA====>EFI?MILGIJJSIIHILHMJMGGFGFHLGHHILGGFIJJJIFGFFLGSOEHDEDCBDDILLJSJSHJKJIJFEDFGGJGFFDEDDEEEHGFIDCDDCFDDDEFFEDGEIFEFDFFHB97521-%
@41_NG92T2_4
CCTAGGTCTCCATAAGTGTGTAGGTGGTATTGTAGGGGGTAAACTCACCGGTCATGGCCTCGGCCAGCCAGCAGAGCGTGGGCATAAGCGTCCAGGGAAGCTGCGGGGTCCTCTCTGGTCAGTCCCGCGGGCTCAGAATCGAGGGACACAAAGAAGGCAGCCCCTTTCCACAGCCTCCAGGGCAGTGGCTGCGTGGGTCTTCACCGACTCCCGCACCTGAGCCCACATACTCCTGTCCGAGTGGGATGGGCCTGAGCCCAGCTGGCCCTCTACCCTGCCCAGCCTGTTCCCTGGAGCCCAGCCTGCCCCCTGCAACCACAGGCTACTGGTTCTCACCTGGGAGCAGCAGTCAGAGCAGCTAGGTGTTCCTCAAGGGGACAGGCTGGGGAGGGGTCATCCAGGATGTCCTGGAACTGCTGTTCCAGGGCCCGTGGGGAAAGCAGGCCATTGGGAGAGTGAGTCCCTACACGGAAGAATCTGCCCCGGTGGAAGACAGCCACGTGTCGGCTGTCTTGAAGGTGACGAAGGTGGTCTGGAGGGACACGGGAGGAAGACGAAGGTGGGAAGAGGTCACATTTTAACAACCACCCCACTTACTAATCATGCCTTGGGCTATGTTTTTATGATTTTTGACAGCTGTATAGTAGTCCATAGCCTGAGCATAGCTCAGGACAGTTTCGATTGTGCTATATATCAAGCAGAGGATGACTTTGAACTCTTGTTCCTCGTGCCT
+
81-+--26FEEDEFIHLJMKMIKGLMNSPIIMMECFGHD<1****+00/.//1?@AGGLLISHNKLKKSFEFGJJLIJSKHJLRSKLSHJRHMECGGCEDCA//+++,EOSSLJJHLKKKPJHORPMQHJJKLHSOJLSLJJJMRMKMSMSLMSRSLMKPMLSIJ;@35@AISSRMMKLPSPJMKLIIIQLMSNMJLEFHEDEIGFFHGCKI>LEEGSGKHG512SHSKJNLSQSILRMJKGKMSLIEIKSMKCDCCDJBHSNSSSK=<<<=GA@?E=FG9GSEJD320/04CIDEFFFECBBA==98EDDHILHHFFFGJFEC@@@@@EFFEILGHHGGFHHGHJIJIIHGGKKMHFHCAAAADHGGEEDEFFEGIGHGFHGHGFDCCDAEDCCFEGGFGHGFEEFEDFHKJGGMMIHDEDDCFGEEE>====ABCCHIFEBABBDEEEBAAAAEGDEEDDEAA@ABBBAAABEGEEFEECEB>>>>@GGGFFEDCDEB@@A@AAAAABDCCDDGGOCDCD@>>>>AFEDDDDDDFF@@?@@FCCCCGD@::;;;;ADDFECDDFEGFCBBCCFFIGSHEEEEFGEEDCDDFIGGEFEDEEGEGDBBDC?>>>?FFGHJJKGFDEFFJIIHDDBAABBACDBABBBAABABBCCCDFFEFDCCFDFEEEDDDCDFDJCAABAEGIFFEDDFFFGLHHGGHGFFGFFHPFHDAASKLGGHHFJFC@/+++,./
@42_NG92T2_4
GCTGCTCTGACTGCTGCTCCCAGGTGAGAACCAGTAGCCTGTGGTTGCAGGGGGCAGGCTTGGGCTCCAGGGAACAGGCTGGGCAGGGTAGAGGGCCAGCTGGGCTCAGGCCCATCCCACTCGGACAGGAGTATGTGGGCTCAGGTGCAGTCGTGAAGACCCACGCAGCCACTGCCCTGGAGGCTGTGGAAGGGGCTGCCTTCTTTGTGTCCCTCGATTCTGAGCCCGCGGGACTGACCAGAGAGGACCCCGCAGCTTCCCTGGACGCTTATGCCCACGCTCTGCTGGCTGGCCGAGGCCATGACCGGTGAGTCTACCCCCTACAATACCACCTACACACTTATGGAGACCTAGGGCTTCTCCACAGGGGGCAGCCAGACCTCATGCCTCGG
+
EEE<663235:DEFFFDE<;0++210323334577,+++***--.=;:54456@@88776)(''(*6978<4/0=54446BFEGHGKII333334LNJNLSBBBADSDDCCCK>J@MF,,,,.HFGFQSIGJEEDCCHIGFFGHFC;5'&&(-'((>;@A??@BHHKJOLLSHFEEHCC@BDGGLIHGHSJKMSOSKKJMIGDCGGDEADCNE6EDFGHKOLMMSKJKLFEEFHQHFEDDDJIHJJ?BCDA<HISJIIDCD?@GLKKJFFEEDILHLLJLSLINOQRMMIJOPJKHNJLIIHIIJAAABBJOJQKGKJKSLMHIIEGFGFFHKJJIGHHEJKGKIIJJILLIEIJIRNPMJKRIIABBBDSGJGPIFFGHFGFBEADAA.('
@43_NG92T2_4
GCAGTGGCTGCGTGGGTCTTCACCGACTCCCGCACCTGAGCCCACATACTCCTGTCCGAGTGGGATGGGCCTGAGCCCAGCTGGCCCTCTACCCTGCCCAGCCTGTTCCCTGGAGCCCAGCCTGCCCCCTGCAACCACAGGCTACTGGTTCTCACCTGGGAGCAGCAGTCAGAGCAGCTAGGTGTTCCTCAAGGGGACAGGCTGGGGAGGGGTCATCCAGGATGTCCTGGAACTGCTGTTCCAGGGCCCGTGGGGAAAGCAGGCCATTGGGAGAGTGAGTCCCTACACGGAAGAATCTGCCCCGGTGGAAGACAGCCACGTGTCGGCTGTCTTGAAGGTGACGAAGGTGGTCTGGAGGGACACAGGAGAAAACGAAGGTGGGAAGAGGTCACATTTTAACAACCACCCCACTTACTAATCATGCCTTGGGCTATGTTTTTATGATTTTTGACAGCTGTATAGTAGTCCATAGCCTGAGCATAGCTCAGGACAGTTTCGATTGTGCTATATATCAAGCAGAGGATGACTTTGAACTCTTGTTCCTAGTGG
+
))'()))+,577=9:AABBAABB><<<=6891:::=A@?@?>>?BA@?>>>?@A@A=::::=A@@@@DCBBBABBBBB?DDDEHC@>=<<;<<<=ABACBCCEEDDC77?9:BBBBABBBBBA@>>:??@BDCCABABBCBA?==>>?BCBBCDDCCDCCCCBCDCCAABBBCCCBCC?=<<<>ACA??@?A?=@?>@CDDDCBAA@@@=???77777EEDCCABA@AABCCABBADDEDCCCFBB??=:::999::<AAA?@@@ABBB>====?@@@@BAA@A?@@><;;=?A@===:=>=93<<<?EECCCB@AAAA?????>=>>?CAABBEDDAAAA?>===?CCBAA@ACBB<<;;<DAA=860(('''.26=>@??>A@CB@?@@ADDHGJIIGDFDEEDBBBBDEFFEFDDEDEDDECCDC@@???AAA33334ECCCBHGFECBBBBCDDEG===<=<<<=BA@@@BDEDDCCBCDCEDCBBBBDCCECBBBCDMHEDDCCEDGDA@@??877A>?;:;;=CCGGEGECB<82./7,***&
@44_NG92T2_4
TCCTCCCTGCACGGAAGAATCTGCCCCGGTGGAAGACAGCCACGTGTCGGCTGTCTTGAAGGTGACGAAGGTGGTCTGGAGGGACACGGGAGGAAGAACGAAGGTGGGAAGAGGTCACATTTTAACAACCACCCCACTTACTAATCATGCCTTGGGCTATGTTTTTATGATTTTTGACAGCTGTATAGTAGTCCATAGCCTGAGCATAGCTCAGGACAGTTTCGATTGTGCTATATATCAAGCAGAGGATGACTTTGAACTCTTGTTCCTCATGC
+
1*)&%'(*'''''9:DEGFECDCBCCB@BBABBDCDEDCCDEFDCDEEDDDCCCBCB>>?@CDFEDABBCDFHDDEDD?@A@?==99.))()***+0100035681100011<DHHGFHIKJJKKKGFEFEFEEFEIKLD<;:<=IGFFFEEEECCBCBDDEGPJMJKHFFGKJJGFEEDCEDDEDFFHIHFEFGFGFFEFFFHJGEFJEFFFHIJIAAA@@////0BGGDECCDDDGGFGDEDEDDDDGGJG9666BFGGFHFGDGDEDC:960
@45_NG92T2_4
GCAGTGGCTGCGTGGGTCTTCACCGACTCCCGCACCTGAGCCCACATACTCCTGTCCGAGTGGGATGGGCCTGAGCCCAGCTGGCCCTCTACCCTGCCCAGCCTGTTCCCTGGAGCCCAGCCTGCCCCCTGCAACCACAGGCTACTGGTTCTCACCTGGGAGCAGCAGTCAGAGCAGCTAGGTGTTCCTCAAGGGGACAGGCTGGGGGAGGGGTCATCAGGATGTCCTGGAACTGCTGTTCCAGGGCCCGTGGGGAAAGCAGGCCATTGGGAGAGTGAGTCCCTACACGGAAGAATCTGCCCCGGTGGAAGACAGCCACGTGTCGGCTGTCTTGAAGGTGACGAAGGTGGTCTGGAGGGACACGGGAGGAAGACGAAGGTGGGAAGAGGTCACATTTTAACAACCACCCCACTTACTAATCATGCCTTGGGCTATGTTTTTATGATTTTTGACAGCTGTATAGTAGTCCATAGCCTGAGCATAGCTCAGGACAGTTTCGATTGTGCTATATATCAAGCAGAGGATGACTTTGAACTCTTGTTCCTCAT
+
8:;<<<<@BA>::::<@????>?=:9:;<?822::<@???>>??ADC87778BACC>:999;AA@@@BCCBCA@AAABBCDEBA>623333:<@@CFCBAAADCDBE44?:=A==@EGCAB?><;::;>?=?...CDGEBAA?>>>?@ABAAC=<<<;;549444:;;;::9>???@@<;::;>>A?>>??@??@???@BCBBA>====><=?>7552&&&CCDCA@AACCCCBCDEA;;::;C><;;:88879;BBD?@@>=?>??@?<<<<<?@<===>?@?;;;:9;;;<AA@?@??>>>;:::<?@??A@@A@>;::9944444>??>>?@BC????<9999;AA>>>==@A?<<<<=@100135342332299:@@===>>BA>>==>@BGEKGFFFDAAB?>====>AA@@@@ABCCB@???><;:::<=>@EFHGDCBCCDGHC@??>>>>>>?><<<<<=<<==??>?@A@@@>>?;;::9<<===>>?86666<CC@?@@@DCEA?<;;;4++++@@ADDBA;;;::===:951120)(
@46_NG92T2_4
CCCAAGGCATGATTAGTAAGTGGGGTGGTTGTTAAAATGTGACCTCTTCCACCTTCGTCTTCCTCCGTGTCCCTCCAGACCACCTTCGTCACCTTCAAGACAGCCGACACGTGGCTGTCTTCCACCGGGGCAGATTCTTCCGTGTAGGGACTCACTCTCCCAATGGCCTGCTTTCCCCACGGGCCCTGGAACAGCAGTTCCAGGACATCCTGGATGACCCCTCCCCAGCCTGTCCCCTTGAGGAACACCTAGCTGCTCTGACTGCTGCTCCCAGGTGAGAACCAGTAGCCTGTGGTTGCAGGGGGCAGGCTGGGCTCCCGGGAACAGGCTGGGCAGGGTAGAGGGCCAGCTGGGCTCAGGCCCATCCCACTCGGACAGGAGTATGTGGGCTCAGGTGCGGGAGTCGGTGAAGACCCACGCAGCCACTGCCCTGGAGGCTGTGGAAGGGGCTGCCTTCTTTGTGTCCCTCGATTCTGAGCCCGCGGGACTGACCAGAGAGGACCCCGCAGCTTCCCTGGACGCTTATGCCCACGCTCTGCTGGCTGGCCGAGGCCATGACCGGTGAGTCTACCCCCTACAATACCACCTACACACTTATGGAGACCTAGGGCTTCTCCACAGGGGGCAGCCAGACCTCATGCCTCA
+
.1115=@@@@?@AAAA@@@@AA?>>>>?ABA@BBBDEGGFEC@??@@@<<//84573455543239**99:=;;;<=@@>?@@?AA?<<<<=BCBCFGEDCB?@;8788:====>BCBCCCCDFC>;::;=ABBEEDD@?<;<=<BCAABAAABAA@A@A@?BBEFFDCB>@BB?DCCB@>>==?CCDDGDEEFEHFEDDFCEGFIGIFGGIMHKGHIFDEF==AE@GEIHGFFDDCEE@?@DBBBEDFBA@@ACEGHEF@@@@AEEEFEEEGEFEGGEEDDCDDBA@AACDGHGDDEFEGDBCDB>=>>?>?>9;2,(%%'(8CBCCCB?AA@DBEDB<<;<<?=<===>DEEDDCDDCCBC?DBDCACB@???@BEDECDBBBBDCCBBBDDBBBB>>>>>B@??@@BEEEHGFEE=>>=>HEEEDE>7-CDDDDEFGJGIEEFEGFDEDECBBBEEGFIJIFECBABABCFIFGIHGDBDAABABDEHIFFFDHGLNJHGEE@A>=;<<=BDBDEHEBAA@@AABCEFCBCDCEGIFDGFGJGIEA@@@BDEEEGDA>>>>AHI??>>>CDEEBCCCBAA>>GDFDFDEECDFDEEDCA@AA@ABBBCCCCDFFCB==98=?>?ABEDDCCABCCEEFCA,(
@47_NG92T2_4
CCCTGCAACCACAGGCTACTGGTTCTCACCTGGGAGCAGCAGTCAGAGCAGCTAGGTGTTCCTCAAGGGGACAGGCTGGGGAGGGGTCATCCAGGATGTCCTGGAACTGCTGTTCCAGGGCCCGTGGGGAAAGCAGGCCATTGGGAGAGTGAGTCCCTACACGGAAGAATCTGCCCCGGTGGAAGACAGCCACGTGTCGGCTGTCTTGAAGGTGACGAAGGTGGTCTGGAGGGACACGGGAGGAAGACGAAGGTGGGAAGAGGTCACATTTTAACAACCACCCCACTTACTAATCATGCCTTGGGCTATGTTTTTATGATTTTTGACAGCTGTATAGTAGTCCATAGCCTGAGCATAGCTCAGGACAGTTTCGATTGTGCTATATATCAAGCAGAGGATGACTTTGAACTCTTGTTCCTCATGCC
+
;??>>@?A=:998:99:<<<=>>@@@BCDCCBAA@@@AAABAA@ABBBBA@?>==<=??BA@@@?????>?>?@AAABA@?A?=>?=;;;;=@?BCCBBA@@A@BBBBCCCC=====C?>==:9999;<==>A@3222288889:;:;;>>@?@?>====?>::::<CBA@@@AAA:9;;;???CCEDCCCC?====<9988:>=>>>@BC@AAA>;:::=AA>====@?@<<<<<?;;;;<>>?>><9899:A@>==>=@@>=>>?BDDEIGECBA@@A?=>=>?@A@?????@AA@@?@@@<;::9;<=>ACHECCCFEEDEB@??=>>==>>><=<<<<<===???AABBA@>>??@BCA====?@@A;9999?DDCBAA@BBBAA@AAA@@@<<===@@@CCEDDCBBCBBDCABBA?<<8
@48_NG92T2_4
TAGGGGGTAGACTCACCGGTCATGGCCTCGGCCAGCCAGCAGAGCGTGGGCATAAGCGTCCAGGGAAGCTGCGGGGTCCTCTCTGGTCAGTCCCGCGGGCTCAGAATCGAGGGACACAAAGAAGGCAGCCCCTTCCACAGCCTCCAGGGCGGTGGCTGCGTGGGTCTTCACCGACTCCCGCACCTGAGCCCACATACTCCTGTCCGAGTGGGATGGGCCTGAGCCCAGCTGGCCCTCTACCCTGCCCAGCCTGTTCCCTGGAGCCCAGCCTGCCCCCTGCAACCACAGGCTACTGGTTCTCACCTGGGAGCAGCAGTCAGAGCAGCTAGGTGTTCCTCAAGGGGACAGGCTGGGGAGGGGTCATCCAGGATGTCCTGGAACTGCTGTTCCAGGGCCCGTGGGGAAAGCAGGCCATTGGGAGAGTGAGTCCCTACACGGAAGAATCTGCCCCGGTGGAAGACAGCCACGTGTCGGCTGTCTTGAAGGTGACGAAGGTGGTCTGGAGGGACACGGGAGGAAGACGAAGGTGGGAAGAGGTCACATTTTAACAACCACCCCACTTACTAATCATGCCTTGGGCTATGTTTTTATGATTTTTGACAGCTGTATAGTAGTCCATAGCCTGAGCATAGCTCAGGACAGTTTCGATTGTGCTATATATCAAGCAGAGGATGACTTTGAACTCTTGTTCCTCATGCCTATG
+
D;:9::MJGFEFECBCCCHGIJRHOHGGFFGLJIMSSLIIKHHIPJLHFLMKHHHGGJNRLKKMMLRMNSSSIFGFGSNMISLHRSQKJIIHKGHLDCCBD@AAHPKOGGHILMKNHOOSNLLSSSSOMSSOSSEDAAJLSQMNSOKSSHNOSJLNIJSFFFGJOLIKJLMMKLKKRQKGIINJOKKMKLSQOMSSMSJJPQSQHJIJINLSLNJHNOMK>?>?IKJSLSMSKHNN?@?@LNSLHKSPSSKLSGN34M7ESJKJLLNQSHSLKI<PNOMLNILMKSKKSOLMSJKMLELMRJMONOKLLLSMKPSLQPPJROSNQOJDFHJLSB???:::::HMIOJOKSLBFHFEIAIHHGQNSNKOSNNQPKSSLOSNLJJHKFA?<<67HLMKJKKGKNOSJNKSIJIFHMKJJSJLOPKSIKSSLMLHSKQSMHSKHOSJKSNNKKLJJQKKSLPSSSJJPJKKINOHGHGGIOLSKIIILJKKIHDFDFKINSOKMIGGGHKGHIKEDCBEG=?224445FJPKPIHJKJJJLJGIJIRMSSSOJMSJLGIIHHIFHHGJJGIGJGHGFGJGEFFGDFFEJLKLJSJGGIMJSIFEECDFGFFJHFGFGEFEFHEEFFEFKIJGHEGFGGGFFGEGFHGHEDCDCFIJFGFFEGFGGEIBEDDCCCDDEHIGHKKGGHFGGGKGHKEECBB@B>=*)'
@49_NG92T2_4
ACTGCCCTGGAGGCTGTGGAAGGGGCTGCCTTCTTTGTGTCCCTCGATTCTGAGCCCGCGGGACTGACCAGAGAGGACCCCGCAGCTTCCCTGGACGCTTATGCCCACGCTCTGCTGGCTGGCCGAGGCCATGACCGGTGAGTCTACCCCCTACAATACCACCTACACACTTATGGAGACCTAGGGCTTCTCCACAGGGGGCAGCCAGACCTCATGCCTCAGCAG
+
=ABAA@@@AABA@@ABCDB@AB@@@?@ACBB>::<500A@?A@<1////650334@?<<;:;<=ABBCBBBBBACECA?>=<>AACDEECDCCBA@==<<<=>??BAA@A@ACDFECDBCEDFC@@??@CCCBBB@??@@CDECA????@AA@BCB@?>??ACDCBCCEECDCAB@@??@A?AA??>????BBACBB@===<=@ADCBBBBCCBBA@>>92220/
@50_NG92T2_4
CTGGAGGGACACGGGAGGAAGACGAAGGTGGGAAGAGGTCACATTTTAACAACCACCCCACTTACTAATCATGCCTTGGGCTATGTTTTTATGATTTTTGACAGCTGTATAGTAGTCCATAGCCTGAGCATAGCTCAGGACAGTTTCGATTGTGCTATATATCAAGCAGAGGATGACTTTGAACTCTTGTTCCTCATGCCTC
+
CCDBB@>===>?;9::>??955>;;>=>B@>==>=?><<<=?ABFFHJECBA?@@>>>==?@BBABAAABCCB@@@@?:;:::>?@BDDIFCBBC@BBB@@>>=<===>?@>>?>>>>>>>??>>>@>????AA@?=@??>0///08/,,,-779:;;=D;GDCBA@?>>>;;<<=B@AAACDCB@@@AAC@==<:::::<)
@51_NG92T2_4
CTGCTCTAATGCTGCTCCCAGGTGAGAACCAGTAGCCTGTGGTTGCAGGGGGCAGGCTGGGCTCCAGGGAACAGGCTGGGCAGGGTAGAGGGCCAGCTGGGCTCAGGCCCATCCCACTCGGACAGGAGTATGTGGGCTCAGGTGCGGGAGTCGGTGAAGACATACTTACCCACGCAGCCACCGCCCTGGAGGCTGTGGAAGGGGCTGCCTTCTTTGTGTCCCTCGATTCTGAGCCCGCGGGACTGACCAGAGAGGACCCCGCAGCTTCCCTGGACGCTTATGCCCACGCTCTGCTGGCTGGCCGAGGCCATGACCGGTGAGTCTACCCCCTACAATACCACCTACACACTTATGGAGACCTAGGGCTTCTCCACAGGGGGCAGCCAGACCTCATGCCTCAGCAGT
+
9:989-,&%$$%'*+,,-7/;CDEILGIFGFGCCBCCGIIJKGGGIBBBABJIEJHFGBGDDEEJIGLSJIQJLMJKJDJIGHHNECBABB=65.,,,-479?500079BADFFFFFEGEEFHFNIJHIFFGJFGGFGGFHFGEGEFGJKF=76634557;1/'&&%&&&)(-8>ACCFEECBABBCFFFEDEEGJGHFGIMJIFKHJJHHEEEFHSJKFGFFGFGGGHHHFGFFEFFDDFEFNBB@<66GGHHJMIFH:5:667CCEFFEFGFDDEAAABACCDECEFFEIGKJJFNFDBFGFCFFDFFDDGFHJFIFHGGJDFFGDEFGCDFDDDDDFENIFGIHIHILKIGHFDEEFEFGFFFDFEGHGHHEECB>>>98877899::::::<AFG>=<62&
@52_NG92T2_4
CCCGGTGGAAGACAGCCACGTGTCGGCTGTCTTGAAGGTGACGAAGGTGGTCTGGAGGGACACAGAGGAGAAGACGAAGGTGGGAAGAGGTCACATTTTAACAACCACCCCACTTACTAATCATGCCTTGGGCTATGTTTTTATGATTTTTGACAGCTGTATAGTAGTCCATAGCCTGAGCATAGCTCAGGACAGTTTCGATTGTGCTATATATCAAGCAGAGGATGACTTTGAACTCTTGTTCCTCATGCT
+
DCCBAAACFFCBFDCEEEEBBCCCCCCCEFEDA@@AJDECDA@@?@ACCCDDEDEEEAA@AAD4.&&&..((02))*<=>BA?@>?@AC@@@ABDDGFJGFGA@@?@CABBBBCBAABCDDFFDCA@@AA>>>==@ACCGFJ<;;FFEGFKFCAA?>?@AABB@A@>?@@@BA@@@@BBBCBBBCCCCC?>>>=>??@@?>=>@EDBA@@@AABBAB@@@@?>==>>ACBCCDEDEEEFDDCDCB?7/.*)$
@53_NG92T2_4
CCTGAGCTATGCTCAGGCTATGGACTACTATACAGCTGTCAAAAATCATAAAAACATAGCCCAAGGCATGATTAGTAAGTGGGGTGGTTGTTAAAATGTGACCTCTTCCACCTTCGTCTTCCTCCCGTGTCCCTCCAGACCACCTTCGTCACCTTCAAGACAGCCGACACGTGGCTGTCTTGAAGGTGACGAAGGTGGTCTGGAGACGGGGAGAAGGATGACATTTTAACAACCACCCCACTTACTAATCATGCCTTAGGGTAGTGTTTTTATGATTTTTGACAGCTGTATAGTAGTCATT
+
SOLOJI98888JJRLMJKJIIIHHIHMSHLSMIJIPKKSLISQJNQNSOLLGJPKMONMSPSNGPMLNSMSMSMRMISMJGKRMKROSMGKIDDLIKSQKLSLKOSQGC?@JMHGGEHHJEJGFLG<?MSKKNNNMJJHSKLIGSMLKISKLJOOSMNSILJOORKLNJKSSLNLSIFDDDBCHQGE??=<<<=AB-----21.-+*((*+.+++-+*))))((,005;<=AAB>44445:=>0077:;;;:577892111.*))))*7<><<<<=<>?>32-)((('&''(220/.+''&
@54_NG92T2_4
ACTGGTTCTCACCTGGGAGCAGCAGTCAGAGCAGCTAGGTGTTCCTCAAGGGGACAGGCTGGGGAGGGGTCATCCAGGATGTCCTGGAACTGCTGTTCCAGGGCCCGTGGGGAAAGCAGGCCATTGGGAGAGTGAGTCCCTACACGGAAGAATCTGCCCCGGTGGAAGACAGCCACGTGTCGGCTGTCTTGAAGGTGACGAAGGTGGTCTGGAGGGACACGGGAGGAAGACGAAGGTGGGAAGAGGTCACATTTTAACAACCACCCCACTTACTAATCATGCCTTGGGCTATGTTTTTATGATTTTTGACAGCTGTATAGTAGTCCATAGCCTGAGCATAGCTCAGGACAGTTTCGATTGTGCTATATATCAAGCAGAGGATGACTTTGAACTCTTGTTCCTCATGC
+
CCCIGMSSMKJINIGHLMFHEDCFHGHIHHKIIGHFDFFEHHFGGFGHFFGIIJJHJIGLFKSGDMEGHFGLKMFGJMNSOKJJJKISJJGKSMMGEEDEGIKJMIIHIGGGGFIKKJQHFGHLNSJHJGIJOIIMILMISIIID<9757EFLFIHMGKLGLKHFNLLKSLKHIJHKSLMJIMHJJPEGEEEJJHJMIJFGHIJKFEEEDEDCFGGHG;;8633445674++++@ABBCB<>EFLHSJJIFIJNSNJLHJLHHJHGEFGFKHGHHKJJJFHIGGHFDEGDEFDHJKSMHIGIISSSSNPGHEHGGFKCCCBBCAABHJCBCBCFILGEGDDFJOGIKJGDBBBCCCABCGHJHHHGFFFGFFEFKIIEEEEFGJGJLHHGJHFDEFIHHGDB>32,*
@55_NG92T2_4
CCCAGCGTGTCCCTTGAGGAACACCTAGCTGCTCTGACTGCTGCTCCCAGGTGAGAACCAGTAGCCTGTGGTTGCAGGGGGCAGGCTGCGGCTCCAGGGAACAGGCTGGGCAGGGTAGAGGGCCAGCTGGGCTCAGGCCCATCCCACTCGGACAGGAGTATGTGGGCTCAGGTGCGGGAGTCGTGAAGCCCACGCAGCCACCGCCCTGGAGGCTGTGGAAGGGGCTGCCTTCTTTGTGTCCCTCGATTCTGAGCCCGCGGGACTGACCAGAGAGGACCCCGCAGCTTCCCTGGACGCTTATGCCCACGCTCTGCTGGCTGGCCGAGGCCATGACCGGTGAGTCTACCCCCTACAATACCACCTACACACTTATGGAGACCTCAGGCTTGTCCACAGGGGGCAGCCAGACCTCATGCCTCAGCAGTG
+
):;898-,+)*,/+7005@CCJGIJIJSMJKKG?;;<JHJLSPROIJS;BOOJJIOKQJKPHKLJLSSNLJ@?IOBDDLNIS444455-'''';<777<=GSGJGGEBJMLINMLID?@AEFHIKSKNEGGGNKGLJRLSJHGIHJIQKIJIHPSSJQNNSSSHMILHMHMNPKI@C==;;51,,/?91210DHGFFSLMHKJHJMIMJIILPBJMIMQSLPSKNNJQFMNPK????@JIIGEHLIHIMSKOSNSPKJHMKOKSJROOHGAAABAC>:<1+@FIHDIEGIEFGNJKLHHFFEFGHJQPNPKNIJH?????LIFFDFEGKJGJSIKHLPJLKPFFBBELJRSJCABCGHHGLJHMKJPHFHEFEFIDFFPA6+,,,,->0////ABABCDGHHEEE>977778CCACCF>+++**(%
@56_NG92T2_4
CCCAGCCTGTTCCCTGGAGCCCAGCCTGCCCTGCAACCACAGGCTACTGGTTCTCACCTGGGAGCAGCAGTCAGAGCAGCTAGGTGTTCCTCAAGGGGACAGGCTGGGGAGGGGTCATCCAGGATGTCCTGGAACTGCTGTTCCAGGGCCCGTGGGGAAAGCAGGCCATTGGGAGAGTGAGTCCCTACACGGAAGAATCTGCCCCGGTGGAAGACAGCCACGTGTCGGCTGTCTTGAAGGTGGACGAAGGTGGTCTGGAGGGACACGGGAGGAAGACGAAGGTGGGAAGAGGTCACATTTTAACAACCACCCCACTTACTAATCATGCCTTGGGCTATGTTTTTATGATTTTTGACAGCTGTATAGTAGTCCATAGCCTGAGCATAGCTCAGGACAGTTTCGATTGTGCTATATATCAAGCAGAGGATGACTTTGAACTCTTGTTCCTCATGCCTC
+
-2536665632/04575434477555446.**56310102333641112344434699:::87665677521111666671000042333264334567666788988124-/.,.211446851100144963334587211229:8796222234532222234450000033333333123436543332234321223996254456644444677744333222343322232321,(&%&(((/14422224777677772222388887621112455558777755555655666533334588::;75443222212333677545422333...--100234643232244230////11133000005////-,,--3556666543331....167865221111000//0/22346676799977666885555697542,'$
@57_NG92T2_4
GCAGTGCTGCGTGGGTCTTCACCGACTCCCGCACCTGAGCCCACATACTCCTGTCCGAGTGGGATGGGCCTGAGCCCAGCTGGCCCTCTACCCTGCCCAGCCTGTTCCCTGAACCCTCACCTGCCCCTGCAACCACAGGCTACTGGTTCTCACCTGGGAGCAGCAGTCAGAGCAGCTAGGTGTTCCTCAAGGGGACAGGCTGGGGAGGGGTCATCCAGGATGTCCTGGAACTGCTGTTCCAGGGCCCGTGGGGAAAGCAGGCCATTGGGAGAGTGAGTCCCTACACGGAAGAATCTGCCCCGGTGGAAGACAGCCACGTGTCGGCTGTCTTGAAGGTGACGAAGGTGGTCTGGAGGGACACGGGAGGAAGACGAAGGTGGGAAGAGGTCACATTTTAACAACCACCCCACTTACTAATCATGCCTTGGGCTATGTTTTTATGATTTTTGACAGCTGTATAGTAGTCCATAGCCTGAGCATAGCTCAGGACAGTTTCGATTGTGCTATATATCAAGCAGAGGATGACTTTGAACTCTTGTTCCTGGTGCT
+
))'(((()'&''(69:992000188889?97778<B@@??===??B?>>=?@A?A?<<<=AA????A@@@@AAAA@AAABDDA><;;<<>>=>?BB@@>??AA@@@=<<20+(('(((()*,-35;=:BCDEBBBBBB@@>==>>?AAAABBCDDDCBBAAAAAA@??@@BCCB@@?<<<<=@@>===@@@?@???@BCCCD@?=><<=A??@AABABBCBBBA@@@@A@?@@@CCAAA@<<A?>>9778789::=ACBA???<<<3333<<<==>@AAA?@@AA>9889<BBA@BB@@?;9999<AA@@AA@AAA><<<<;:999<A@@@@ACB>>>>;9888:@@??>>>??>;;;;<>98889<<=<==::::<?>===?=>?;;<<>CCFEHIFCBA@@A?>>>>@@BB@A@@BBCCBA???>;::99<<=?CDNGCBAABCDHB@??>>==<<>=<=<<<;;<<<>?>??@>>>>>A@@77699>==>=><8888;BB?>>>>@@A@AA???>>?>>@??=880*)(()*+,))))),)))))(
@58_NG92T2_4
ACTGCCCTGGAGGCTGTGGAAGGGGCTGCCTTCTTTGTGTCCCTCGATTCTGAGCCCGCGGGACTGACGGAGAGAGGACCCCGCAGCTTCCCTGGACGCTTACTGCCCACGCTCTGCTGGCTGGCCGAGGCCATGACCGGTGAGTCTACCCCCTACAATACCACCTACACACTTATGGAGACCTAGGGCTTCTCCACAGGGGGCAGCCAGACCTCATGCCTCGCT
+
8=CFKGIKLHGIGHGGF9@??AGMSSKLMNONLJKKHJNLJKIKIOJLJMKIJFGGHKHLNFGHKBB<4201361678@GFC@FGGFFECC623>:44466+(''(0B>ADFEEEED@????@LOMJCBBABNNBA@A@@>=>>><=;;=EFSNIJFDBBCCCGIJHIHGGEGIGGHIFIISRILHRIGLNLNRRNJEE>GJPNIOOJEDDDDFHEEBCA@2'&%
@59_NG92T2_4
GCTTTCCCCACGGGCCCTGGAACAGCAGTTCCAGGACATCCTGGACACCCTCCCCAGCCTGTCCCCTTGAGGAACACCTAGCTGCTCTGACTGCTGCTCCCAGGTGAGAACCAGTAGCCTGTGGTTGCAGGGGGCAGGCTGGGCTCCAGGAAACAAGGCTGGGCAGGGTAGAGGGCCAGCTGGGCTCAGGCCCATCCCACTCGGACAGGAGTATGTGGGCTCAGGTGCGGGAGTCGGTGAAGACCCACGCAGCCACTGCCCTGGAGGCTGTGGAAGGGGCCCCTCTTTGTGTCCCTCGATTCTGAGCCCGCGGGACTGACCAGAGGACCCCGCAGCTTCCCTGGACGCTTATGCCCACGCTCTGCTGGCTGGCCGAGGCCATGACCGGTGAGTCTACCCCCTACAATACCACCTACACACTTATGGAGACCTAGGGCTTCTCCACAGGGGGCAGCCAGACCTCATGC
+
?@=;1,,.-)49::<ADEEDHFHFKLIGIEHI@FDAC20+*))'%%%&&'),0095CEGHFIIHBEGGBDDGEFHLJJLHFGHISHD@??@BLIHISRJH?9;>=:;7==?;999;@DCEFSIIFHGFEBEDEHF00001741-257.))((1''%%%&/=CDFFIJJDAAABCEGJHIILIKGJFHGHKHJJKHHLKJLIIGGFFGJIJIHGGHIKGFEJIJHJKJKBBBFIGFCDDDGIJHHGIPJFEDEDGEIFGDHKIE@BCBBAADBB?>;32..(%%$$%&&'(134::::<<<=;98324B@;;889<@C<;;1/,*)27::;=>BDDEGEDEE@BFFDAA??>@ACCFFGDEEFHIIFIPMHJRJKCDDCDJGGHFIDBAABCFEDCBDCBCDECEECCCCDCGEGEEDFEEFEDCDDDBBBBACCCDDCDDDFEEEFECBAA@ABCFEEDEEHA?=,*
@60_NG92T2_4
CTGAGCTATGCTCAGGCTATGGACTACTATACAGCTGTCAAAAATCATAAAAACATAGCCCAAGGCATGATTAGTAAGTGGGGTGGTTGTTAAAATGTGACCTCTTCCCACCTTCGTCTTCCTCCCGTGTCCCTCCAGACCACCTTCGTCACCTTCAAGACAGCCGACACGTGGCTGTCTTCCACCGGGGCAGATTCTTCCGTGTAGGGACTCACTCTCCCAATGGCCTGCTTTCCCCACGGGCCCTGGAACAGCAGTTCCAGGACATCCTGGATGACCCCTCCCAGCCTGTCCCCTTGAGGAACACCTAGCTGCTCTGACTGCTGCTCCCCAGGTGAGAACCAGTAGCCTGTGGTTGCAGGGGGCAGGCTGGGCTCCCAGGGAACAGGCTGGGCAGGGACTGAGGGCCAGCTGGGCTCAGGCCCATCCCCACTGGGACAGGAGTATGTGGGCTCAGGTGCGGGAGTCGGTGAAGACCCACGCAGCCACCGCCCTGGAGGCTGTGGAAGGGGCTGCCTTCTTTGTGTCCCTCGATTCTGAGCCCGCGGACTGACCAGAGAGGACCCCGCAGCTTCCCTGGACGCTTATGCCCACGCTCTGCTGGCTGGCCGAGGCCATGACCGGTGAGTCTACCCCCTACAATACCACCTACACACTTATGGAGACCTAGGGCTTCTCCACAGGGGGCAGCCAGACCTCATGCCTCAG
+
EEDCCCDDDCBCBBCCDCCEEC@B?ABBBCBCCBAABBCBBEHLGEEEDCDJKHFGCBAA@85765556779522255753111222212222?BACB@@@>??>?@?A===<:DDDDAAABGCC<25B@763007(('')(),,-66EEGHJKGIHHJHD???GEFFGHMKKKIILNISJEDBB@1112CIIHJIJOJHDAAEF@@8AHNKGDCBBACAFDMIMNIMJLDACB@EEKKMCDEEGNKLOLKLMOMHFD@9866<>HFHGLLKOKKKIKIGHH>=:,<CDGFSIJH?9D77DGFGHJNKGFEGEGLJLLKFIGGGKKSIGCB63FDBAADAABFISHGGIABBOHIFEEFCCGEFGEAEDCBBA@@C>B<56BFCFEEIHHEDB@=;:75,'';<=??9@@@@A>=;<=B@ACDDECC@@CA:DBBADBFDBCBA>=>=>@?????ABBDCB>>>>>B@===>@DDDBBBBBAB@@ADCC@>=>>@GGDDCCBCCCBAA?>CEBEECBBCCGJLKJIHEDBB@@@ACEFE9776435566:=?AABBDB@?@??@?><:;;<>CCCBCBABB@<;44445====<<<;;=?@DDDDCCBA>;;;;>BBAAA@=:9::<BAA?>==;<==:==>@???>BB@??@ADECBAAA>?>=>?=<;<<<<===>??A@@<87767:=???>>>=>??=>==.,+
@61_NG92T2_4
GGCGGGGTGGTTGCGTGGGTCTTCACCGACTCCCGCACCTGAGCCCACATACTCCTGTCCGAGTGGGATGGGCCTGAGCCCAGCTGGCCCTCTACCCTGCCCAGCCTGTTCCCTGGAGCCCAGCCTGCCCCCTGCAACCACAGGCTACTGGTTCTCACCTGGGAGCAGCAGTCAGAGCAGCTAGGTGTTCCTCAAGGGGACAGGCTGGGGAGGGGTCATCCAGGATGTCCTGGAACTGCTGTTCCAGGGCCCGTGGGGAAAGCAGGCCATTGGGAGAGTGAGTCCCTACACGGAAGAATCTGCCCCGGTGGAAGACAGCCACGTGTCGGCTGTCTTGAAGGTGACGAAGGTGGTCTGGAGGGACACGGGAGGAAGACGAAGGTGGGAAGAGGTCACATTTTAACAACCACCCCACTTACTAATCATGCCTTGGGCTATGTTTTTATGATTTTTGACAGCTGTATAGTAGTCCATAGCCTGAGCATAGCTCAGGACAGTTTCGATTGTGCTATATATCAAGCAGAGGATGACTTTGAACTCTTGTTCCTCATGCCTA
+
'&%$$$&)''&&$$$%%':??@@@?@><<=>EHC@ABBDFDCDDFEEGFCBABACFEFF@98889?EFEEEGFFFEFFGGGKLKKRNHF55555EFF=EOFFHEGIIHFFEDEBDGGGIKJIHKGGEEEEGFGHJGFDDEFFJGIGEDDEEFDEGGFHHIGHFGGGFFMJGIEFEFIFGEEDAAAACCCCBACDEDCCCBDHHIJIB@ABFFCBCBCGFEGDCGFHFEFEFFEEEFDEFGH?>>>;>FDCCB??>>>@@DHEFDCBCCCCEFDDDCCBDEFGGDDCCCDFDAABBDKKGHEFFEEDDDCCDGHIFDDDDHFEDDECCAAABEGFFHFGHGFGFFD@@@@CEIKFGEGGHLGEEEGHGHFGHCEFFHHDCEDFKHFFFGGIJFFFFFHJPOMJRLHHIHHFGFFEIHHFFEFEIGEEFDEFGEDEDDCCCEFLSSNGKHJIJSIOFCCCCDEGDEDDCCBACBCDDEFDEGJGIFFEEDGFGFEDDCDEEE@<<=AEHQFFDDDEDGFFEEEEECECBEEF3,,,,-GIHGLGHCAAACCA?;:9:*
@62_NG92T2_4
AGGGGGTAGACTCACCGGGCATGGCCTCGGCCAGCCAGCAGAGCGTGGGCATAAGCGTCCAGGGAAGCTGCGGGGTCCTCTCTGGTCAGTCCCGCGGGCTCAGAATCGAGGGACACAAAGAAGGCAGCCCCTTCCACAGCCTCCAGGGCAGTGGCTGCGTGGGTCTTCACCGACTCCCGCACCTGAGCCCACATACTCCTGTCCGAGTGGGATGGGCCTGAGCCCAGCTGGCCCTCTACCCTGCCCAGCCTGTTCCCTGGAGCCCAGCCTGCCCCCTGCAACCACAGGCTACTGGTTCTCACCTGGGAGCAGCAGTCAGAGCAGCTAGGTGTTCCTCAAGGGGCCAGGCTGGGGAGGGGTCATCCAGGATGTCCTGGAACTGTTCTTCCAGGGCCCGTGGGGAAAGCGAGCCATTGGGAGAGTGAGTCCCTACACGGAAGAATCTGCCCCGGTGGAAGACAGCCAGCGTGTCGGCTGTCTTGAAGGTGACGAAGGTGGTCTGGAGGGACACGGGAGGAAGACGAAGGTGGGAAGAGGTCACATTTTAACAACCACCCCACTTACTAATCATGCCTTGGGCTATGTTTTTATGATTTTTGACAGCTGTATAGTAGTCCATAGCCTGAGCATAGCTCAGGACAGTTTCGATTGTGCTATATATCAAGCAGAGGATGACTTTGAACTCTCCTTCCTGGT
+
,+,,,**('('''''(((''''%'(((====>=???>>>=>@?><==>>ABAABA@====>CBCBBBCC=<9889:@ACBCBACDCBA@@AAA>=;:;<=FFFA@>=;<<<>BBCEFFIFEFCBCCCDFFFFFA@AEDCCEEFEGEFEDBCCCDHHC>==<=ACEFGHFIDDDCDJNHDDFFEJEECBBCCFEF@@???C?=<>+)))(((((?A@ABEFD:5555EIHHHFFFECBAA@?>HAF:1AAA@=@E887,,JIIIKIKLKKHGHFD<===CEFHFFFECA@?=>>?@CCCBCDDFD999?>>?BCBBAAABBCBABB?>>==@?BA@AB?>;<9.'&%%'(*,--.<:;=??;;;::==<??ACCBCDEFCCB<**'''))48@><==99989:;;<<<*)))),,,,6667<=><<<==?@@@@A>;;;;=CCA@@@??>=<=<=BDEDE@;::;:6((()421113>@??@BBBE?>==;88889?@??>>?@@@<;;;<?87778===;;:76779@:53*<;>@>>??@BCFGLGHGEDBAC@@?@@AADCBBBBACDED???>=;<;;;>>>?BCGDCBBDECEDAAA999957/-((()*011237<;<;A??@?@???@@BA>>>>>@@A>;:;;>DDBAA@@@@BAAA@BCCCBBBBACC:70()9;@<9-,**)*011-
@63_NG92T2_4
GTGGGCTTGGTGCGGGAGTCGGTGAAGACCCACGCAGCCACTGCCCTGGAGGCTGTGGAAGGGGCTGCCTTCTTTGTGTCCCTCGATTCTGAGCCCGCGGGACTGACCAGAGAGGACCCCGCAGCTTCCCTGGACGCTTATGCCCACGCTCTGCTGGCTGGCCGAGGCCATGACCGGTGAGTCTACCCCCTACAATACCACCTACACACTTATGGAGACCTAGGGCTTCTCCACAGGGGGCAGCCAGACCTCAT
+
55121.0,%%'()+,,1<EDCCCCFHKIHIHEEEEDFGIHIGFGJHIGGGMGHHOFHHEIGJMKKKHHLHFDDFHFHIIJSKJJGIIJNHLLFEEEDFDCDCDDA=82,,++*+351111;HHGOLFHEHBBCBE98888<<?AH?FIJOKRSILJFFFHGFJJHGGFKILFGHGEFFBDHFFFEDD@@<=FGGFFCCCDEKGFGGFHEEFFIGFEEFFGFDGGJFCE>8887;<<=DDGGAA?:888889+*)
@64_NG92T2_4
ATAGCCCAAGGCATGATTAGTAAGTGGGGTGGTTGTTAAAATGTGACCTCTTCCCACCTTCGTCTTCCTCCCGTGTCCCTCCAGACCACCTTCGTCACCTTCAAGACAGCCGACACGTGGCTGTCTTCCACCGGGGCAACTCTTCCGTGTAGGGACTCACTCTCCCAATGGCCTGCTTTCCCCACGGGCCCTGGAACAGCAGCTCCAGGACATCCTGGTGGCCTCCCTCCCCAGCCTGTCCCCTTGAGGAACACCTAGCTGCTCTGACTGCTGCTCCCAGGTGAGAACCAGTAGCCTGTGGTTGCAGGGGGCAGGCTGGGCTCCAGGGAACAGGCTGGGCAGGGTAGGGGCCGCTGGGCTCAGGCCCATCCACTCGGACAGGAGTATGTGGGCTCAGGTGCGGGAGTCGGTGAAGACCCACGCAGCCACTGCCCTGGAGGCTGTGGAAGGGGCTGCCTTCTTTGTGTCCCTCGATTCTGAGCCCGCGGGACTGACCGAGAGGACCCCGCAGCTTCCCTGGACGCTTATGCCCACGCTCTGCTGGCTGGCCGAGGCCATGACCGGTGAGTCTACCCCCTACAATACCACCTACACACTTATGGAGACCTGGCTCTTCACAGGGGGCAGCCGACCTTCATC
+
>?AAGEDDDDDEDFGFIFEHGEFGG>>=>?;;985445@GFKOPJIGEDFEC<;904@A:444676445:@>7?BBDFECFFCCFGDFFGHGGDDDDEGIGJHJJFFDEDA???>ADDDDFPJJFD32223@7689>2,+++,,:99<??9:7411445<>=>=>?99:::HGIKHHRB>AJPGJEEEFKLJJIFFE>==52.-,,.49560/,++-,+*()()((*+.12:7CFJIMOIGIC;J@@FHILNKSNIGFHKKPLLILJGKSPHNSLGKH9AB@@==>?>>=@DGHMGHHKJNIHCEBCBEFKGHSJLHFFEEGEB<=JJGKIEDDBB>?><8642-.)(&+*-++++2446CA@???A<?<<(,A>=>>>ADDDEIHLKHDFFFMIKJMJKKJNOIMNFDEEFIJRPPKMJSOLILJKLLMFSLKJNJHKILKKK4444CDIGF>.----5@BD>?CCBGE?IEIIHIHA666<70>==>@IH:831((()ADMHHK?9HRKJ?<501)CDFHGJGFEDFFFHGGGHIILNLILHKNHISOMKJGFGGGDCDEJHFHKOMIFBBAEFFHFEFGDDDEELGHFGGJJEHGFFDC>=A>=;&%%&50-**+244::>>;;:9----02,*)&
@65_NG92T2_4
GCTGCTCTGACTGCTGCTCCCAGGTGAGAACCAGTAGCCTGTGGTTGCAGGGGGCAGGCTGGGCTCCAGGGAACAGGCTGGGCAGGGTAGAGGGCCAGCTGGGCTCAGGCCCATCCCACTCGGACAGGAGTATGTGGGCTCAGGTGCGGGAGTCGGTGAAGACCCACGCAGCCACTGCCCTGGAGGCTGTGGAAGGGGCTGCCTTCTTTGTGTCCCTCGATTCTGAGCCCGCGGGACTGACCAGAGAGGACCCCGCAGCTTCCCTGGACGCTTATGCCCACGCTCTGCTGGCTGGCCGAGGCCATGACCGGTGAGTCTACCCCCTACAATACCACCTACACACTTATGGAGACCTAGGGCTTCTCCACAGGGGGCAGCCAGACCTCATGCCTCAGCAG
+
CDDFFDCCB@@@@@BBAAA@@ACCDCCBCBAAAA>=<<<>?@AA>>?>?A@>>>====???@????@@A@@?C@@EBBBB@<@@@A@==<==>;;<<?BDCAA@@AAA@@?@?@@?>???>;::;<????>=>>>?=<<<<>>>??<77778@>999:<DDECAAA?<<<<>BBCBCCBACBBA@@@ACEDCBAA???>?A@?>?>@ABABCDCA?><<<<=?ABA@@?<;:899:;@AAAAABABA@@@@;98778:<ABBCCCBABAA?;222228;999;:;=@BBBBABBCC?<;;;<@@A@A@>;:;;=A>><;:967887;<=>>===?@?>>>?AAAA@@A??==<><===<==>>?AA@AAA?;;;:;>?@=<=>=BCC@989:;;;:81
@66_NG92T2_4
GCGGCGGTCGGCTGGTCGGGTCTTCACCGACTCCCGCACCTGAGCCCACATACTCCTGTCCGAGTGGGATGGGCCTGAGCCCAGCTGGCCCTCTACCCTGCCCCAGCCTGTTCCCTGGAGCCCAGCCTGCCCTCAACCCACGGCTACTGGTTCTCACCTGGGAGCAGCAGTCAGAGCAGCTAGGTGTTCCTCAAGGGGACAGGCTGGGGAGGGGCAGTCCAGGATGTCCTGGAACTGCTGTTCCAGGGCCCGTGGGGAAAGCAGGCCATTGGGAGAGTGAGTCCCTACACGGAAGAATCTGCCCCGGTGGAAGACAGCCACGTGTCGGCTGTCTTGAAGGTGACGAAGGTGGTCTGGAGGGACACGGGAGGAAGACGAAGGTGGGAAGAGGTCACATTTTAACAACCACCCCACTTACTAATCATGCCTTGGGCTATGTTTTTATGATTTTTGACAGCTGTATAGTAGTCCATAGCCTGAGCATAGCTCAGGACAGTTTTGATTGTGCTATATATCAAGCAGAGGATGACTTTGAACTCTTGTTCCTCATGC
+
-,,,,&&&$$$$%%$$$$%%&--+**+0====@C?;;<<>ECCDCCBBCD@>>>=@CBDEB????BCBABADEDDEDCDEDDDEEFFEB@??@ABDA@99:AE2-DCEDEED>>C@CBBBAADCDFFFFE623<...239::::;;<<996433324666EDDCCCEIHJLGJIJGGGEDB@@??CDFEEDDDCBCEECEEEHEF@B@=>A<?=81/--,,5699???BADHHHBGEIHGFFFFEGEECDB@@@?ACEEHGIGFDDEDDDDCFEDEDCDEEEFEFGEEFDBCCCDHHJHGGFHGEABAACHIIGGEFFGGEDCDEEGEEEEGFIGFIHGGFGIDCBBBHMIJHGHHJJJFEFEGIFEAFJGGKFGECCCCDFIFGEIKKLHIFEDFHKSKSJKLHIGGKIHIGKHGGENJIJIJIIEGGFECCDCBCCEEKSJMIKHHHSSSKHGEEEFGFHEEEDEIEGGFEEFFGHHIGGHHFFGIHJFFEC(((((0',,,.FGFEDDCBBDBCFFEDGFGKISIHJHCKHFGEGGJIJGKGFB0,,,*
@67_NG92T2_4
ACCGCCCTGGAGGCTGTGGAAGGGGCTGCCTTCTTTGTGTCCCTCGATTCTGAGCCCGCGGGACTGACCAGAGAGGACCCCGCAGCTTCCCTGGACGCTTATGCCCACGCTCTGCTGGCTGGCCGAGGCCATGACCGGTGAGTCTACCCCCTACAATACCACTAGCACTTATGGAGACCTAGGGCTTCTCCACAGGGGGCAGCCAGACCTCATGCCTCAGCAG
+
=EGHMLMLKFDGHHDGJJIJIHKSIIKJIFHIEGEH??H522222EEHHHKGFHGHGGDGIFEFGFFHHGHJJJMED@BCA<@A@?BB@DD?B>677?@CBCCEDKHHHHIKIKMMIJKKHISH@@@?@GA@53,,+-2---+)*)'''(7954446677420'&&&%&))1278BAAA@@BBDEFHGFHEBA54444GEDJFHEDDEDEDCCBBCEC;:8//
@68_NG92T2_4
GCACCCAGGTGAGAACCAGTAGCCTGTGGTTGCAGGGGGCAGGCTGGGCTCCAGGGAACAGGCTGGGCAGGGTAGAGGGCCAGCTGGGCTCAGGCCCATCCCACTCGGACAGGAGTATGTGGGCTCAGGTGCGGGAGTCGGTGAAGACCCACGCAGCCACTGCCCTGGAGGCTGTGGAAGGGGCTGCCTTCTTTGTGTCCCTCGATTCTGAGCCCGCGGGACTGACCAGAGAGGACCCCGCAGCTTCCCTGGACGCTTATGCCCACGCTCTGCTGGCTGGCCGAGGCCATGACCGGTGAGTCTACCCCCTACAATACCACCTACACACTTATGGAGACCTAGGGCTTCTCCACAGGGGGCAGCCGACCTTCATGCCTCAGCAG
+
%%%%&<=@CCDLOMSQJJJHHHKIHJLOOLMKKIJHNQSMKLSIPJPHGHLOPSJSSNJLILNIJHOKEEEDC=<<<<>>FEEDE?@@DDEDHGSGNGHFHNABBCCFGFEFGEKINQIPEJNLHINLPRNMLRPSINHKHHHIOGOJHFDHGHFJIKGFFCBEFENLKMJHJHKBB<<BCCMNPIKGMLAAL<55FKHIKIKMMHJKOKKKIKNMMJOKPMJLJSLGBBBBAEF==>>DGBEBEFECA;=JIIIKDBA@ACHHIJIIINIMISEEDDGHIFGJHHHKNOHKGISLOILHSLLHGFEGJNGGHEDDEEEIMKIJIIJFKGEFFGHKNOGHGGFHHJIIHNLJNFFDEHMS6554((((82(((>@ABA2210.
@69_NG92T2_4
TCCAGGACATCCTGGATGACCCCTGCCAGCCTGTCCCCTTGAGGAACACCTGGCTGCTGACTGCTGCTCCCAGGTGAGAACCAGTAGCCTGTGGTTGCAGGGGGCAGGCTGGGCTCCAGGGAACAGGCTGGGCAGGGTAGAGGGCCAGCTGGGCTCAGGCCCATCCCACTCGGACAGGAGTATGTGGGCTCAGGTGCGGGAGTCGGTGAAGACCCACGCAGCCACTGCCCTGGAGGCTGTGGAAGGGGCTGCCTTCTTTGTGTCCCTCGATTCTGAGCCCGCGGGACTGACCAGAGAGGACCCCGCAGCTTCCCTGGACGCTTATGCCCACGCTCTGCTGGCTGGCCGAGGCCATGACCGGTGAGTCTACCCCCTACAATACCACCTACACACTTATGGAGACCTAGGGCTTCTCCACAGGGGGCAGCCAGACCTCATGCCTCAGC
+
BJSJSSSSIQKSJISSMIEOILED98889SSJNJIMG>7E;<HKKNJCCCC--------.BDFGSQKHHHE;FLNLSSSSSSMMQISMJSRSMSPJHHHB9GGJLEHB?@878:>JKJJKPSNQLJJQKFMSIJRRNSCA?@EENMPKNJHHJOQHKSNPNOMSNPKQSMNSPML@===>LMRMMLMOOOLQKPLPIILKKKSKLMLQKOLKSNMSONMMMMOLSMPJJSSSJKLNJONPJNKISOMSMNACBBBHIMPNIROLSOKLOKMJPKIISKOSJMJJGNSJGF;:20003=?FGEH?>JFFGIDCDGDFIMLKGIHHKIIKJNKKQQQQKSKLNLNJSNSLKNKSONPSMOMOLKLKMKSIIHFHLOILIJFFIIOKIKSLJLJLHOJIMIKRKLJNHHHSHIKJJHKKKN@A?DINHPJPSOOSSHILLJIKKI@5,%
@70_NG92T2_4
CCAGGATGTCCTGGAACTGCTGTTCCAGGCCCGTGGGGAAAGCAGGCCATTGGGAGAGTGAGTCCCTACACGGAAGAATCTGCCCCGGTGGAAGACAGCCACGTGTCGGCTGTCTTGAAGGTGACGAAGGTGGTCTGGAGGGACACGGGAGGAAGACGAAGGTGGGAAGAGGTCACATTTTAACAACCACCCCACTTACTAATCATGCCTTGGGCTATGTTTTTATGATTTTTGACAGCTCTATAGTCGTCCATAGCCTGAGCATAGCTCAGGACAGTTTCGATTGTGCTATATATCAAGCAGAGGATGACTTTGAACTCTTGTTCCCTCATGCCTCT
+
EEGFFKOIHJJJINRFEEDJJEED;:334++0.037EILSMLKQIKIHKJJHSLLIJNLPJKHOSIKLHSSLIJHQSIJJMKHHL;9CA@BBAHGJHFHHJMKONIJSEISQHMSSLHMOJRLLJMKHMKJMMSPMSJOLKLLSQSMOSOSMGOJQJJJGOLHHBA<ONMSOLMKIJPQSKIISGGMIJSLKPJPSS?>?>?AHIOGHGHMJFIHGFKHGIMSSOJPJRKSSSMLHC>77+)))+44*))))0=?DFFEGFGGIOHIIMHIJKJIDCBBDCGEEGLSLJJIKHIHSGIFFGISJHGHGIKHLLSJLNHJMIHHKC<;5)*9:889<*(
@71_NG92T2_4
CACATACTCCTGTCCGAGTGGGATGGGCCTGAGCCCAGCTGGCCCTCTACCCTGCCCAGCCTGTTCCCTGGAGCCCAGCCTGCCCCCTGCAACCACAGGCTACTGGTTCTCACCTGGGAGCAGCAGTCAGAGCAGCTAGGTGTTCCTCAAGGGGACAGGCTGGGGAGGGGTCATCCAGGATGTCCTGGAACTGCTGTTCCAGGGCCCGTGGGGAAAGCAGGCCATTGGGAGAGTGAGTCCCTACACGGAAGAATCTGCCCCGGTGGAAGACAGCCACGTGTCGGCTGTCTTGAAGGTGACGAAGGTGGTCTGGAGGGACACGGGAGGAAGACGAAGGTGGGAAGAGGTCACATTTTAACAACCACCCCACTTACTAATCATGCCTTGGGCTATGTTTTTATGATTTTTGACAGCTGTATAGTAGTCCATAGCCTGAGCATAGCTCAGGACAGTTTCGATTGTGCTATATATCAAGCAGAGGATGACTTTGAACTCTTGTTCCTCATGCCT
+
@ACBA@AA>>>?=@<::;;?>==>>?@??@AABA???@ACEB><<;:;:;;<=@@@AAAA@@@AA>>C8CBCCAABBAAA??>=9;<<=BCCAABABBAA?===>>ABBBBDCCCCA@@???@@A??>>??AAAAA?>=<=??@@>>??AA@@???@BCCBB?>>>==>???A@CDCBBBBABAAABBBAABACCCA@A@??<<55;5555:;<=AAAA?>??@?@@=<<<;<==>??@???>>?=::::<CDA@@@?@?=;;;;=AB@@B@@AAA?<<<<;9999;@????@BD@@@?<9999;@A>?>??@BA<<<<=A33204=ABA@>:9:::CA?@>??A@====>CDEEJJGDCCAAB@?>???@BAABBABABCB?????<;;::=>?@CDJDCA@@<=??::9::;AAAACCEEFFFC@@BBAAABABAABBAB@@@@????>??@A=;;<<AKGDDEEEF6@;:::;CCCB@@AABDCDFFFJGHFFFGEFDBBA?><91*
@72_NG92T2_4
GCAGTGTCGTTGGTATTCACCGACTCCCGCACCTGGAGCCGCCCACATACTCCTGTCCGAGTGGGATGGGCCTGAGCCCAGCTGGCCCTCTACCCTGCCCAGCCTGTTCCTGGAGCCCAGCCTGCCCTGCAACCACAGGCTACTGGTTCTCACCTGGGAGCAGCGGTCAGGACAGCTAGGTGTTCCTCAAGGGGACAGGCTGGGGAGGGGTCATCCAGGATGTCCTGGAACTGCTGTTCCAGGGCCCGTGGGGAAAGCAGGCCATTGGGAGAGTGAGTCCCTACACGGAAGAATCTGCCCCGGTGGAAGACAGCCACGTGTCGGCTGTCTTGAAGGTGACGAAGGTGGTCTGGAGGGACACGGGAGGAAGACGAAGGTGGGAAGAGGTCACATTTTAACAACCACCCCACTTACTAATCATGCCTTGGGCTATGTTTTTATGATTTTTGACAGCTGTATAGTAGTCCATAGCCTGAGCATAGCTCAGGACAGTTTCGATTGTGCTATATATCAAGCAGAGGATGACTTTGAACTCTTGTTTCCTCATGCCTA
+
33100/+'''''(&''''(8:444449936;;;;99445:--,,,A?<+++++:5////:AAGJSSKEIJIISGHIFSPKSMSLSJH0....=??::DIJHGFGFE>=33//CAAFHGIKKISFH=99HQKKHKLILHJMKHLGHIJKJSICCB<<GKGJPCDE+**))*)'(&&')*****SKFEDFHGDEHJKSLKJLK6556@C:::::ABA?<?GBBA@73113<>EDBBB@@A??:660-00((()DEKKIIHGFFFGFGIFHHIKSLPIKJMIIIKJGKHBA@ABA??=>>>>@><DEEHOJLMJIKIIHGFEFEGGFGGHHHHFCBEHGIIHFCDBBDKHGEGHEEGLGJGFGKGHGIIABBDIGCCEEFGKJKEFSFGGHFGEGGMMSSQKKIFIGNDDFDFGH==GGFFGFFJHGEFEDECDCCEEGLSLOHIGLLKSMJGGEEEIFGGHHFFFDFCBBBCFIHLHLIMJHFGLHCA=@B=<<<@AE2...CFIGHGEEIFIFGDFFFECCCCDCFEDFHGJHIJFHHF>@846;4221113&
@73_NG92T2_4
TATGAACCACCTTCGTCACCTTCAAGACAGCCGACACGTGGCTGTCTTCCACCGGGGCAGATTCTTCCGTGTACAGGGTTTCACTCTGCCGATGGCCTGCTTTCCCACGGGCCCTGGAACAGCAGTTCCAGGACATCCTGGATGACCCCTCCCAGGCCTGCCCTGAGGAACACCTAGCTGCTCTGACTGTTGCTCCCAGGTGAGAACCAGTAGCCTGTGGTTGCAGGGGGCAGGCTGGGCTCCAGGGAACAGGCTGGGCAGGGTAGAGGGCCAGCTGGGCTCGGCCCATCCCACTCGGACAGGAGTATGTGGGCTCAGGTGCGGGAGTCGGTGAAGCCCGCGCGGCCGCTGCCTGGAGGCTGTGGAAGGGGCTGCCTTCTTTGTGTCCCTCGATTCTGAGACCGCGGGACTGACCGAGAGGACCCCGCAGCTTCCCTGGACGCTTATGCCCACGCTCTGCTGGCTGGCCGAGGCCATGACCGGTGAGTCTACCCCCTACAATACCACCTACACACTTATGGAGACCTAGGGCTTCTCCACAGGGGGCAGCCAGACCTCATGCCTCAGCAG
+
9;955567==?<<@@CGGIGHJJJIHKIGLLJHGEFFFIGLIJLQJIDA?;753368C>877776/))(/:988/++*)..-*)*''&')&&))*9:;542/-+66'6777>AFEECJLRIIPCAA>11114555=00@FGLGGNJLSCG?>;47<34;4..-.''(:;;:<?@?<<<<><==<;;5--)))))228,,=BCHLLLJI?>>>>>=>DEDEDF9876699MK@AA@?;<<>B<;23788DDCDDCC=>>?BFICA100/13>A@@@@4440:2((''A@B@CAABAA76666<>;<<<=21000468111111110.0.-)((();6***()))))))())),2/.47DDDEDEEDDDCBDEAD?:642001923778D?<<77788B6552-...??@@ACCCB?/.-.<@BAAA?=@B@?>;999:;FCA==<<<>>>>AA@??@@BEFEGEEFEFF?==<=ACDDDDE@==>>?A@??>?;::;:;??@@CCCBCCECCEEGFFFEEDAA@@ACBAABBCBD@<<<=EA==>@BB?=:830+*++1446669*((('&
@74_NG92T2_4
ACCGCCCTGGAGGCTGTGGAAGGGGCTGCCTTCTTTGTGTCCCTCGATTCTGAGCCCGCGGGACTGACCAGAGAGGACCCCGCAGCTTCCCTGGACGCTTATGCCCACGCTCTGCTGGCTGGCCGAGGCCATGACCGGTGAGTCTACCCCCTACAATACCACCTACACACTTATGGAGACCTAGGGCTTCTCCACAGGGGGCAGCCAGACCTCATGCCTCAGC
+
JSLJLKSRLJMSMSJORSJSHMKSMSSSQNJLKILLMKPSRPMOLSMLKLOMJLMLSSSRKNSRNJQKSGEFDIJOJFEFEAA?>>FIFGJEGIJJLJKGFHEJHKJNPKSNSMIG777DFHNIMSKIKKLIHKJNLKLKSKILSLJGISPSFLFFFEEGFLSSILJIJHPKLJKKIJJHHHFIIJHKIIJLNJFCC<BCMJLIKHHGHGIIJIKEHGE>/-+
@75_NG92T2_4
GGGGTGGTTGTTAAAATGTGACCTCTTCCCACCTTCGTCTTCCTCCCGTGTCCCTCCAGACCACCTTCGTCACCTTCAAGACAGCCGACACGTGGCTGTCTTCCACCGGGGCAGATTCTTCCGTGTAGGGACTCACTCTCCCAATGGCCTGCTTTCCCCACGGGCCCTGGAACAGCAGTTCCAGGACATCCTGGATGACCCCTCCCCAGCCTGTCCCCTTGAGGAACACCTAGCTGCTCTGACTGCTGCTCCCAGGTGAGAACCAGTAGCCTGTGGTTGCAGGGGGCAGGCTGGGCTCCAGGGAACAGGCTGGGCAGGGTAGAGGGCCAGCTGGGCTCAGGCCCATCCCACTGGACGGAGTATGTGGGCTCAGGTGCGGGAGTCGGTGAAGACCCACGCAGCCACTGCCCTGGAGGCTGTGGAAGGGGCTGCCTTCTTTGTGTCCCTCGATTCTGAGCCCGCGGGACTGACCAGAGAGGACCCCGCAGCTTCCCTGGACGCTTATGCCCACGCTCTGCTGGCTGGCCGAGGCCATGACCGGTGAGTCTACCCCCTACAATACCACCTACACACTTATGGAGACCTAGGGCTTCTCCACAGGGGGCAGCCAGACCTCATGCCTC
+
+,./0''''',+''(()))&&&&4141...++==;7677633334981799:<;;<<<=<<<==>??=99999BABCEEC@?>==855568CDCDEFCDBA@@>9986577:;>=99999765798;?>=??@BCCB@AA@ABBBCAA@?@@@AA@@>>=;8998:==>?CBBCEFEFFECD;;CBABBCBBCBBBCCBB?>?=<>=3BAAAACAB@5/=3388>??@BB?====@BCCBA>>>>?AB@@@?@BDDDDECCBA@AA??>>?AC3333@AB??9==>=>=>:92/.,,-+&'-:;>AABAAABBBBABDGB:7668653222335:=>AAAAA@A@@=??/=<33341111<>>?A@?>=<=>????>99989?<65557BABBABC?====>AAA@????@ABCA??@@BCB@@??9B??>==<999;B;<B@@>>=<:;;<>BBBA@?<<;::;<>AABBCDCCBBA?@???;9:::>A<((802A@?:9999=><<==<<<==>ACDCBABBA@><;;;=AAAAA@=;;;;>DBA?>===>AA>>?ABA@?@@AB@@@ABAAAAAA@@?>>??@ABA????@DECE=<;>??>>>AB@????BB@BA@<;3
@76_NG92T2_4
GGGAAGCTGCGGGGTCCTCTCTGGTCAGTCCCAGGGCTCAGAATCGAGGGACACAAAGAAGGCAGCCCCTTCCACAGCCTCCAGGGCAGTGGCTGCGTGGGGTTTCCACCGACTCCCGCACCTGAGCCCACATACTCCTGTCCGAGTGGGATGGGCCTGAGCCCAGCTGGCCCTCTACCCTGCCCAGCCTGTTCCCTGGAGCCCAGCCTGCCCCCTGCAACCACAGGCTACTGGTTCTCACCTGGGAGCAGCAGTCAGAGCAGCTAGGTGTTCCTCAAGGGGACAGGCTAGGGGAGGGGTCATCCAGGATGTCCTGGAACTGCTGTTCCAGGGCCCGTGGGGAAAGCAGGCCATTGGGAGAGTGAGTCCCTACACGGAAGAATCTGCCCCGGTGGAAGACAGCCACGTGTCGGCTGTCTTGAAGGTGACGAAGGTGGTCTGGAGGGACACGGGAGGAAGACGAAGGTGGGAAGAGGTCACATTTTAACAACCACCCCACTTACTAATCATGCCTTGGGCTATGTTTTTATGATTTTTGACAGCTGTATAGTAGTCCATAGCCTGAGCATAGCTCAGGACAGTTTCGATTGTGCTATATATCAAGCAGAGGATGACTTTGAACTCTTGTTCCTCGTGC
+
422010013445668<;;::23777422../.)'&&&:?@AGHJF>==<>??@BCGGDGECABABCCA@ABBBBABCBABBAAACBA@@@@ABB=<;;773)'''')))*;;;;=@97788<AAABAA@@AB@===<>@AAA><=>>DBAAA@BCBBA8889@@=BFGGC@>====<>=>?BCCDDCCDD?AE++A9:BBAAACCCCCAA@><>?@ADCDBBBCCFCB@<<==>DACBEEEEFDCCBAAABBAABBBEEJGDCB@=;;;:8*((((78?>@BAAACBA90../0<=<>A?000+*,,,ABBBAAAABBA@@@@BBBBAA@@?=<=6110/39;<B>?>=<===>>>>>:)))))003//..../<;;;;=BC@@@A@A@<999:;BB??@?@BBB@==<<:8888;@===;9:;9A@@?<==>>AA@????AA?<;;;=A996570((&'&&'-<=A?<=<==@:88879;;=F=;IHCB@@AA@?@?@CDDABBABCDDDAAAA@>>==<>>@AFFKHDBBBDFIJGDAA?>???@AAABBAAABA@ABBABABACCCCCDCEAA?A@@@CDE87667=IHCAAAADEFEDDCAA@BA@@AACEEAFDFFFEEFHHEFEB@)%%%%
@77_NG92T2_4
GCCACCAGCAGAGCGTGGGCATAAGCGTCCAGGGAAGCTGCGGGGTCCTCTCTGGTCAGTCCCGCGGGCTCAGAATCGAGGGACACAAAGAAGGCAGCCCCTTCCACAGCCTCCAGGGCAGTGGCTGCGTGGGTCTTCACCGACTCCCGCACCTGAGCCCACATACTCCTGTCCGAGTGGGATGGGCCTGAGCCCAGCTGGCCCTCTACCCTGCCCAGCCTGTTCCCTGGAGCCCAGCCTGCCCCCTGCAACCACAGGCTACTGGTTCTCACCTGGGAGCAGCAGTCAGAGCAGCTAGGTGTTCCTCAAGGGGACAGGCTGGGGAGGGGTCATCCAGGATGTCCTGGAACTGCTGTTCCAGGGCCCGTGGGGAAAGCAGGCCATTGGGAGAGTGAGTCCCTACACGGAAGAATCTGCCCCGGTGGAAGACAGCCACGTGTCGGCTGTCTTGAAGGTGACGAAGGTGGTCTGGAGGGACACGGGAGGAAGACGAAGGTGGGAAGAGGTCACATTTTAACAACCACCCCACTTACTAATCATGCCTTGGGCTATGTTTTTATGATTTTTGACAGCTGTATAGTAGTCCATAGCCTGAGCATAGCTCAGGACAGTTTCGATTGTGCTATATATCAAGCAGAGGATGACTTTGAACTCTTGTTCCTCGTG
+
$$$%%&'(+,,;<<<==>=?@??AA??A@@@AABBBBCAB@<<<<=AABCDDCDDCBBAAAA><;::;<>CFFDDGA==<<>?ACEE?800@A@CFEIDG?DD66<<@JGHKGA88DBBBABCBDGE?====BCBBCDEG@====@DB@A@@?=53/+)**9<FDBDBCEEDDA?>??AFDDDCGFFEFEEEBCDAEHGPEDAAA@@?@@AADEDDCEEGHHHE556,,ECDFFGFEE<338:::<?BGGEEEEEFEDCAAAAABDCDDEGGGGHFEEDDEDFD@@@@ABCBBBAA@>>>?ACC@@@???@@?<@@DDDDB??>@?<:;:9:;;=88CCBBBAAAABCCBBBBCCAAA@?@??>>:88889;<<=@A@>=>>>>@@=<=<=?@@A?@?>>?>?@=;:;:<ABA@??>=><;;;<@>;<==999888889::::::;@????ABD?@??<776689720/077<><===>@76667=>>;=;98:9;??===?>A@>>>>@BDEFKIGDCCCBCA?>???BDCBAAAAABBBBAB@A?>>==@@BCHISIEDEEEIJJGDBBABBCADDCBBBAABABBCDCBDCCDDCBBBBBCCA@@?@@ABB?====@EGEDDDCCCDDDCCBBBCA===>?CCDEEFHEDFFHFFD>=?2'&&
@78_NG92T2_4
GTGGGCATAAGCGTCCAGGGAAGCTGCGGGGTCCTCTCTGGTCAGTCCCGCGGGCTCAGAATCGAGGAGCACAAAGAAGGCAGCCCCTTCCACAGCCTCCAGGGCGGTGGCTGCGTGGGTCTTCACCGACTCCCGCACCTGAGCCCACATACTCCTGTCCGAGTGGGATGGGCCTGAGCCCAGCTGGCCCTCTACCCTGCCCAGCCTGTTCCCTGGAGCCCAGCCTGCCCCCTGCAACCACAGGCTACTGGTTCTCACCTGGGAGCAGCAGTCAGAGCAGCTAGGTGTTCCTCAAGGGGACAGGCTGGGGAGGGGTCATCCAGGATGTCCTGGAACTGCTGTTCCAGGGCCCGTGGGGAAAGCAGGCCATTGGGAGAGTGAGTCCCTACACGGAAGAATCTGCCCGGTGGAAGACAGCCACGTGTCGGCTGTCTTGAAGGTGACGAAGGTGGTCTGGAGGGACACGGGAGGAAGACGAAGGTGGGAAGAGGTCACATTTTAACAACCACCCCACTTACTAATCATGCCTTGGGCTATG
+
MJFLJIMSHGJJDDDEBGHLMIIHNKIGFIFCNSKSOSIJOHNLSPQKSOHQJSSSJJGHEC<7876*))))*67?BHMKQLKKKJOSNGIPKKMGRLSJOKSJSJKIHIQJSHRSHIMMSSMJISI<<=<=D;44HHLMISMNJGQOOM;:::;EBACLJIKPMPPIMHKMKSJNKSKSNISSSPSSJSSDCBBEIMJKSSKMSRSKSJHNKDENHIKMSNOSSMHGAIJRSJGKRSILMKSLHJHHMJMMSJJKPMMQILLSKSSPKMLSMKJIJIISQSENGNLPLMNSIIJKJJIGOHSNRKABB?EGHHLKCDCABCCEKPNINMJSIMSOIJMPKQIGGHKPSMPPMSMOSSONPKPMKKJIMHIMIJMLLKLNLJNMSSLKMGFDFDEGFFFEGDB@6)DCDKSSMKHJIPHNSOMMISIHPOIIIGGFIKMKHJJKDCBCIJKSIKSSLKLKJGILLIHLJLRJMIKJGDMGJHIGHCIGA?@?000/65566>?AABDDIIIE@GA;0///12BDBBBACC<;<<=>>8
@79_NG92T2_4
TATAGCACAATCGAAACTGTCCTGAGCTATGCTCAGGCTATGGACTACTATACAGCTGTCAAAAATCATAAAAACATAGCCCAAGGCATGATTAGTAAGTGGGGTGGTTGTTAAAATGTGACCTCTTCCCACCTTCGTCTTCCTCCCGTGTCCCTCCAGACCACCTTCGTCACCTTCAAGACAGCCGACACGTGGCTGTCTTCCACCGGGGCAGATTCTCCGTGTAGGGACTCACTCTCCCAATGGCCTGCTTTCCCCACGGGCCCTGGAACAGCAGTTCCAGGACATCCTGGATGACCCCTCCCAGCCTGTCCCCTTGAGGAACACCTAGCTGCTCTGACTGCTGCTCCCAGGTGAGAACCAGTAGCCTGTGGTTGCAGGGGGCAGGCTGGGCTCCAGGGAACAGGCTGGGCAGGGTAGAGGGCCAGCTGGGCTCAGGCCCATCCCACTCGGACAGGAGTATGTGGGCTCAGGTGCGGGAGTCGGTGAAGACCCACGCAGCCACTGCCCTGGAGGCTGTGGAAGGGGCTGCCTTCTTTGTGTCCCTCGATTCTGAGCCCGCGGGACTGACCAGAGAGGACCCCGCAGCTTCCCTGGACGCTTATGCCCACGCTCTGCTGGCTGGCCGAGGCCATGACCGGTGAGTCTACCCCCTACAATACCACCTACACACTTATGGAGACCTAGGGCTTCTCCACAGGGGGCAGCCAGACCTCATGCCTCAGCAG
+
3779=?ABDFFB?@@@BHEIFFB;;<;?CDCIHKFFEDEEDECCCBCDCDCCCDDFGFHMNKJJLIGIJIJHMMKLMKGFEHEKKIGHGHGGSIIFHIHFFFEFIFJHMJSJKLJSPMSNHJJHHHGGJ>99GIFA@ADEGJHSOHF?@EFKIMHHIHHIFHGJININIHHGJILKMMONLJJHLJGFGHGKGISMSSSKM?>><<@22224))((**(''&&=ABBEHKRSLMINLMJKIGHLPLSQSKHJILEMSNJKGHGGGHIFHGJOSRSJHGKJSOSOLMKL:899=CBDDHJSII<;</<SQPRNHKF<<E55:;AGJJSOH6668GGPSQKKSGLMJKNSLRSEMMSKRJSKRJJSSQPSNRMKSNIMIOFJDCHSNEDEDDKFEABLMIGKJHMRFDEFGMSOSIKSJS>=>=>HQF@>=:431-:92///0JIIELJJSLLLONNKPKOSKJLKJGSMSLJJSJSSKDGGKPINSSJJJSNKKSSSSLLQNJSJMSDLJQIKMILJLSOOKIHINKNQSSIGHHJKSPLPSSMIMHBLGFFHIICA@?:33EHGHGKRKJSMGDA2EILIGHJFDJJMISSLD=56GBEFGEFEEDEHGJFGFFHPMSMMIHLJMJLJHILOQIJFMEEGIKGHKHHHFFHIKISGGHKIFFGGPJLIGGFMGKKIHISIIHJHGDEDEEEJHMGLGG65556EDCDDB@>>>>@>>>@AAA95441,
@80_NG92T2_4
GCAGTGGCTGTCGTGGGTCTTCACCGACTCCCGCACCTGAGCCCACATACTCCTGTCCGAGTGGGATGGGCCTGAGCCCAGCTGGCCCTCTACCCTGCCCAGCCTGTTCCCTGGAGCCCAGCCTGCCCCCTGCAACCACAGGCTACTGGTTCTCACCTGGGAGCAGCAGTCAGAGCAGCTAGGTGTTCCTCAAGGGGACAGGCTGGGGAGGGGTCATCCAGGATGTCCTGGAACTGCTGTTCCAGGGCCCGTGGGGAAAGCAGGCCATTGGGAGAGTGAGTCCCTACACGGAAGAATCTGCCCCGGTGGAAGACAGCCACGTGTCGGCTGTCTTTGAAGGTGACGAAGGTGGTCTGGAGGGACACGGGAGGAAGACAAAGTAGGGAAGAGGTCACATTTTAACAACCACCCCACTTACTAATCATGCCTTGGGCTATGTTTTTATGATTTTTGACAGCTGTATAGTAGTCCATAGCCTGAGCATAGCTCAGGACAGTTTCGATTGTGCTATATATCAAGCAGAGGATGACTTTGAACTCTTGTTCCTCATGCCTTC
+
/.,,--++*'''''/6<CA@@?>?=7667122+33336355<@?>IJHJGIKJJLSJMHGGIK@==>76///<;;;;=@>??@GIQIIFFDDFDH@F>KG=HSHPKFJ>>F,CCCEIIJ>><<<99=6CEGFIHKFJILOLNLLHHFHGKJIHCBCCBBLIILRKMPKIKHGJMLSHKIPEHIFJHHIHLF=<;7CFDJGKGIIDADDFIBIJF>>==>DDFSNNSIJKMJMSSSFDEB??999BEDACA9986?DDFHIHGFEEEFEFFFDFDEFGEEEGFDBCGIGGCDCCDIGEFF@>:20):<>CKIHHG<<<66611,,*))**..,,,/')<BGHGFEAA@ACFGEHGGGGGJCDDEEKHDBDFA>::=90000,,,,,,3@BEJMEFFGHJROMLJKGIILIFFEEFKNKILGFJGFKFFDEGEEFEDDDFJFSILHHJHLLHIJIJHFFEGHJGIHHIGFFGIHFFCDEDFHHHHGFFH?;;;=CHCCBCDD@@??AIJHEEECECEEGJGFGEFHFFIGKEFFFEFGKFGIKGIHGEE++++++5,%
@81_NG92T2_4
ACCGCCCTGGAGGCTGTGGAAGGGGCTGCCTTCTTTGTGTCCCTCGATTCTGAGCCCGCGGGACTGACCAGAGAGGACCCCGCAGCTTCCCTGGACGCTTATGCCCACGCTCTGCTGGCTGGCCGAGGCCATGACCGGTGAGTCTACCCCCTACAATACCACCTACACACTTATGGAGACCTAGGGCTTCTCCACAGGGGGCAGCCAGACCTCATGCCTCAGCAGC
+
>?>FHGIGINFHGJKJIOKGHIAOOHSLMIIKJHJMILJNGFFFEHHGHGIGIHIJHFFDFEHGHIGHGKOMOINJOHFGEDEFFGJIJJHEDEGHGHEDCDCDFFFFEJJHMPJHHHFEEFHGFGHFFJGG@:;97,))))*333@@EFHFACABCDDDDILJGHIJIFLJIHGHFFEIFFFFEDCDEEFJMHHCBBBCDDCEGGEECCACDCB?@@BC6541/-
@82_NG92T2_4
TGAGTGCGGGAGTCGGTGAAGACCCACGCAGCCACTGCCCTGGAGGCTGTGGAAGGGGCTGCCTTCTTTGTGCTCCTCGATTCTGAGCCCGCGGGACTGACCAGAGAGGACCCCGCAGCTTCCCTGGACGCTTATGCCCACGCTCTGCTGGCTGGCCGAGGCCATGACCGGTGAGTCTACCCCCTACAATACCACCTACACACTTATGGAGACCTAGGGCTTCTCCACAGGGGGCAGCCAGACCTCATGCCTCGCC
+
*'(((()/*'&&&&('')ADCA;;;9@A@@AAD??>;;===@B?A>:9:<<DDHIHGGDGFDAAB87@834B@A@@@@CDDEDGGEEFDDDFEFFFGFEGEC:321006?66669BCCCED44922DDIFF@@???BCFEFGFIKGJFHFIGGFHHGHDFEEEHFEEDEFIFJHLIIGDDDDEIGDDDC@>>??FGIGHEEEEEFDDDCEBBBBCEEEECCBCCEHDFBCBBBCBACDDCAABBABB?=>;95/)'
@83_NG92T2_4
ACTGCCCTGGAGGCTGTGGAAGGGGCTGCCTTCTTTGTGTCCCTCGATTCTGAGCCCGCGGGACTGACCAGAGAGGAGGACCCCGCAGCTTCCCTGGACGCTTATGCCCACGCTCTGCTGGCTGGCCGAGGCCATGACCGGTGAGTCTACCCCCTACAATACCACCTACACACTTATGGAGACCTAGGGCTTCTCCACAGGGGGCAGCCAGACCTCATGCCTCAG
+
;@BDD?BBA?BB@@@@AHFCCEGECCCCDCA911..-//@?A@?AABA@@BBBBCBA@@>???@AABA=---,.467684--,+)-../6678<33??AAB????>@@@A@@ABBFFIFFEDDEEGEBBBBBEFFAA@@>?BBCECBA???>@CDADDCBAAABCGFEEEFDAA@<=@BBAAAAAAAAAAABCDEECDCCA>>>>>AADCBAAABCDDBBAA7*)
@84_NG92T2_4
CTCTTCCCACCTTCGTCTTCCTCCGTGTCCCTCCAGACCACCTTCGTCACCTTCAAGACAGCCGACACGTGACTGTCTTCCACCGGGGCAGATTCTTCCGTGTAGGGACTCACTCTCCCAATGGCCTGCTTTCCCCACGGGCCCTGGAACAGCAGTTCCAGGACATCCTGGATGACCCCTCCCCAGCCTGTCCCCTTGAGGAACACCTAGCTGCTCTGACTGCTGCTCCCAGGTGAGAACCAGTAGCCTGTGGTTGCAGGGGGCAGGCTGGGCTCCAGGGAACAGGCTGGGCAGGGTGAGAGGGCCAGCTGGGCTCAGGCCCATCCCACTCGGACAGGAGTATGTGGGCTCAGGTGCGGGAGTCGGTGAAGACCCACGCAGCCACTGCCCTGGAGGCTGTGGAAGGGGCTGCCTTCTTTGTGTCCCTCGATTCTGAGCCCGCGGGACTGACCAGAGAGGACCCCGCAGCTTCCCTGGACGCTTATGCCCACGCTCTGCTGGCTGGCCGAGGCCATGACCGGTGAGTCTACCCCCTACAATACCACCTACACACTTATGGAGACCTAGGGCTTCTCCACAGGGGGCAGCCAGACCTCATGCCTCAGCAGT
+
EGCB<3240251.--.0>BDFDCB))FFFFDBIHJLKOKJIKKHKIHJIOKKMKMMLQSE=?;8888;=JGFJJILJPLJQF==/078FA?>>>>A?@@@@GHNJLSLOKMHGFFHFFECCGHILIHJSHJICFJICFGJHFIMJJMKJJKJILOLGJJHGROMSLLLJLJNMKRHHHIE?85>:HJIKKI?BDA4EEEJLMKOJNIGFEFEIOIMSIEDDDFJKKSMRKHMQSJQSOPMLMNKHFHGLIPPOJNNSOIJESOJGLJJF>===BEIBDGSJNKLSMJKHHKI>7<=;*))**5:CBBACD88778;<9988@=>ADDEEGGHGHMISJJMPKIIGJHPJQIHJIHJNMMMLNSKCBCCCJFB??><FFHGGHLPKMJNKKILHNNMJSIKKPBA??>FIBA????=AAMHJLPNOLHLMHOOHGED;6666FEHHKNLKIHGHGHKIJSISJKKHIKJJRLMSSQJSMKMHHGFGFFHFJIHNSLPMRKLKJJJNSPKGGHILLSIIKJDCD3222010013377-'((*?CEDB@??@@HDCCB?@CFEIFHGFFHHIGGIGJJJHIHHAEEEDFFMKGFDA@@==>FECDCBA@86/
@85_NG92T2_4
TCCAGGACATCCTGGATGACCCCTCCCAGCCTGTCCCCTTGAGGAACACCTAGCTGCTCTGACTGCTGCTCCCAGGTGAGAACCAGTAGCCTGTGGTTGCAGGGGGCAGGCTGGCTCCAGGGAACAGGCTGGGCAGGGTAGAGGGCCAGCTGGGCTCAGGCCCATCCCACTCGGACAGGAGTATGTGGGCTCAGGTGCGGGAGTCGGTGAAGACCCACGCAGCCACCGCCCTGGAGGCTGTGGAAGGGGCTGCCTTCTTTGTGTCCCTCGATTCTGAGAGCCCGCGGGACTGACCAGAGAGGACCCCGCAGCTTCCCTGGACGCTTATGCCCACGCTCTGCTGGCTGGCCGAGGCCATGACCGGTGAGTCTACCCCCTACAATACCACCTACACACTTATGGAGACCTAGGGCTTCTCCACAGGGGGCAGCCAGACCTCATGT
+
357//:8778,,,,.BCFLGMJKG@@=6;ILPJMOMHA>D==SMSPSOSMSHLIJKNJHIJOKPSSMSDA?9?5KSMRPIJMHIGFFFJSIHJNKPRJKJIQJFMSJISSB@30))89889:;JKINJLLKSJLGBSSKFIFHINJKLINS<>LSKLHJLHJQJHGMOHISNHMPLLSIIMIJIOKJOLNMFHKKQIQJKPKOILSJKGDDDB??>>C@A6666/---,11/029FJFEHKJIKLIJMLSLLKHMKDDJHFJSLLHSID65554720.,*+..+++++:=?>>A>:9:::BCDEEF8*BA@<>=;<D<IMJG@?=9789:GKIHGPHKKLROHNSGOIJLIIGIIJISJJGHEDD66666::::BABCBBAB@=CDBCIHBCDLJFJNKPEADDEGCF:999;BB?96659::;@EFEEDFEEDCCAA3320(
@86_NG92T2_4
CCGTGTCCCTCCAGACCACCTTCGTCACCTTCAAGACAGCCGACACGTGGCTGTCTTCCACCGGGGCAGATTCTTCCGTGTAGGGACTCACTCTCCCAATGGCCTGCTTTCCCCACGGGCCCTGGAACAGCAGTTCCAGGACATCCTGGATGACCCCTCCCCAGCCTGTCCCCTTGAGGAACACCTAGCTGCTCTGACTGCTGCTCCCAGGTGAGAACCAGTAGCCTGTGGTTGCAGGGGGCAGGCTGGGCTCCAGGGAACAGGCTGGGCAGGGTAGAGGGCCAGCTGGGCTCAGGCCCATCCCACTCGGACAGGAGTATGTGGGCTCAGGTGCGGGAGTCGGTGAAGACCCACGCAGCCACCGCCCTGGAGGCTGTGGAAGGGGCTGCCTTCTTTGTGTCCCTCGATTCTGAGCCCGCGGGACTGACCAGAGAGGACCCCGCAGCTTCCCTGGACGCTTATGCCCACGCTCTGCTGGCTGGCCGAGGCCATGACCGGTGAGTCTACCCCCTACAATACCACCTACACACTTATGGAGACCTAGGGCTTCTCCACAGGGGGCAGCCAGACCTCATGCCA
+
EJROJGJJIDGLGMISHGHGHJILJJOMLNONOKIPJKMNHJJHHJJKMLLLLSKQSMKFS@==?CKB73333334401HIHIJLSMSMKKSQMJMIHLMNSLKLLGJD;895545IKILOMSRFQSLLPSPSSPISGHSSPGEFEGNOMKLFQGNDFDCC40ELJQJSRSKC>SAAGNNMKGDEEDSJSORILSSLKNJKSMISPOSDSKPMQMSNSSRMQLKSLOLLSKSSLNKKJHNPJKJJFJ@>:47HHGEGIGPMKRLHHGJGMNCRJSIHOMKMHGGFGI77767GDBBBBLFGEKNHGFIGSLJJKKKMSNQKOILOJPSHSIIJLCLJIPSIHJOLJKSJSSSKLMMMKMQNSJHJPHOLIIIIQJLINLLJIGNKJLJKOSKLMQNGISOKJSPSIJPJKIRRKSF@@MHGIRPSLSK:887:=IHFDCDCEFHKHJGCEE:?A@??CDEFDEFHJIFFIGIIKLLIJHKHIHGGFGGIIJKHHGJFGJGNKIKIFEEGMMJEFEEFFFHGLSOGKHJGGGGEIFFEEDEFEEEFECCCBBDEDIGFGEFHFEAA755688;87620($
@87_NG92T2_4
CCAGGACATCCTGGATGACCCCTCCCCAGCCTGTCCCCTTGAGGAACACCTAGCTGCTCTGACTGCTGCTCCCAGGTGAGAACCAGTAGCCTGTGGTTGCAGGGGGCAGGCTGGGCTCCAGGGAACAGGCTGGGCAGGGTAGAGGGCCAGCTGGGCTCAGGCCCATCCCACTCGGACAGGAGTATGTGGGCTCAGGTGCGGGAGTCGGTGAAGACCCACGCAGCCACCGCCCTGGAGGCTGTGAAGGGGCTAGCTCTTCTGTCCCCTCGATTCTGAGCCCGCGGGACTGACCAGAGAGGACCCCGCAGCTTCCCTGGACGCTTATGCCCACGCTCTGCTGGCTGGCCGAGGCCATGACCGGTGAGTCTACCCCCTACAATACCACCTACACACTTATGGAGACCTAGGGCTTCTCCACAGGGGGCAGCCAGACCTCATGCCTCGGCT
+
;<>>JJJMSOJIJMRSRNSAAGD/,-<1GKMLJSIJL>@E;;DHKJJJJJNGHHKJSNNQLMIJKKLJMLKMF>FEBBHKJHMLJHIFIHHIPIKILGHJGIFIJKMGIIE@.,,/3==<;;CCIIFGLGHDEGDJLNLMIFGFHFJHJOIQIHKHJG@AAABIJMJSOFFFGFSOKIMIMLGKIMI???>@GGGKHIJEDEGHLIJIFILIMLJKHJGHLIJRSGJHGGIKBFJIOJMJLI=//1BCEBA&%%%%%&)-145DB3/FJJIJQOMOLQSMMKNSRMIPIJINMKIMJMMIGGHD?IIHRNLJKICDQHMIJHIHGKEOGFGHKNJILKIJLKJGOMHLKKJNKJSMOSPIISJGJLIFHIILLNKGIHHCCFEELPMNKFENLMSJLKIHLKSIGDGKHGGHGOJRKKHGFFGGGFJNJEDEEDGHKGCFDD4+)'%
@88_NG92T2_4
GCCAGGGAGGCTGCGGGGTCCTCTCTGGTCAGTCCCGCGGGCTCAGAATCGAGGGACACAAAGAAGGCAGCCCCTTCCACAGCCTCCAGGGCAGTGGCTGCGTGGGTCTTCACCGACTCCCGCACCTGAGCCCACATACTCCTGTCCGAGTGGGATGGGCCTGAGCCCAGCTGGCCCTCTACCCTGCCCCAGCCTGTTCCCTGGAGCCCAGCCTGCCCCCTGCAACCACAGGCTACTGGTTCTCACCTGGGAGCAGCAGTCAGAGCAGCTAGGTGTTCCTCAAGGGGACAGGCTGGGGAGGGGTCATCCAGGATGTCCTGGAACTGCTGTTCCAGGGCCCGTGGGGAAAGCAGGCCATTGGGAGAGTGAGTCCCTACACGGAAGAATCTGCCCCGGTGGAAGACAGCCACGTGTCGGCTGTCTTGAAGGTGACGAAGGTGGTCTGGAGGGACACGGGAGGAAGACGAAGGTGGGAAGAGGTCACATTTTAACAACCACCCCACTTACTAATCATGCCTTGGGCTATGTTTTTATGATTTTTGACAGCTGTATAGTAGTCCATAGCCTGAGCATAGCTCAGGACAGTTTCGATTGTGCTATATATCAAGCAGAGGATGACTTTGAACTCTTGTTCCTGGTGC
+
)(()*990)((((000157=@CABBAAC@@@?>>>;9966789@BBBBA?98878>>@CCBB??@@?@@@A@?1,+()++=?>@?>>==AA@@?ABCDDB<:999<===:999:::::2,,*777:@>??>=::BD?===<=>?@@;9899<>>>=;<<;;?@@@AAA4>?@@?>>=<:;999;;>>;>0,>?>A=:;00:45BAACBBBBCCA@?=:<==>EEBAAAACDBBA???@@CB@?@@ADDCDBCBBABAA@?@?@@BBABB?====?@AA@?@@BA@BA@ABBDFD?<==@><?A?@ABBD@@CCDCCBBAA?@@?AA?>?==>>>A==;<:8998:;<<?@AA?=>>>@B@=<;;;;<<>>>==<===>=99:::BCA@@>==>;8988:@A@?A@@DCC>;;;;:7777;@@A@@@AA<<;;865569AA??>>>@@@>>>>@A99998;;;9;65599<??>>>A>AB>>>>@DDFGHGJFEDBBC??>=>>?BA@ABBBCCCCB:::::?>>=??@ADFSGECCDFBAB@@@A?>???@AA@A@?>====>??>??@@BA@@A@@@@@???>?AAC76666?ED@@???AABABB@@@@@A<<=<>@ABCAEEDEDCCCCDB;;,++,+
@89_NG92T2_4
ACTATACAGCTGTCAAAAATCATAAAAACGTAGCCCAAGGCATGATTAGTAAGTGGGGTGGTTGTTAAAATGTGACCTCTTCCCGCCTTCGTCTTCCTCCCGTGTCCCTCCAGACCACCTTCGTCACCTTCAAGACAGCCGACACGTGGCTGTCTTCCACCGGGGCAGATTCTTCCGTGTAGGGACTCACTCTCCCAATGGCCTGCTTTCCCCACGGGCCCTGGAACAGCAGTTCCAGGACATCCTGGATGACCCCTCCCCAGCCTGTCCCCTTGAGGAACACCTAGCTGCTCTGACTGCTGCTCCCAGGTGAGAACCAGTAGCCTGTGGTTGCAGGGGGCAGGCTGGGCTCCAGGGAACAGGCTGGGCAGGGTAGAGGGCCAGCTGGGCTCAGGCCCATCCCACTCGGACAGGAGTATGTGGGCTCAGGTGCGGGAGTCGGTGAAGACCCACGCAGCCACTGCCCTGGAGGCTGTGGAAGGGGCTGCCTTCTTTGTGTCCCTCGATTCTGAGCCCGCGGGACTGACCAGAGAGGACCCCGCAGCTTCCCTGGACGCTTATGCCCACGCTCTGCTGGCTGGCCGAGGCCATGACCGGTGAGTCTACCCCCTACAATACCACCTACACACTTATGGAGACCTAGGGCTTCTCCACAGGGGGCAGCCAGACCTCATGCCTCAGCA
+
ACCJMHHHHGHGLIIGFHMLGCD@=:EC@+***+<<=BFHOJJ;;;;55556889DEGGGKLGKSJJIKMHOLSJSMSIFC==:(((((77778DFFFEIC8>??ADB8ACBDFJGHILPJIFGJGSKOLJMJMKIHIIDCBCCDEFFJJKLPJOKJLKRDBADFHHHFHGHG10000DCFIEGIIHJIIFILGKKDIJJNHIHIIMIMGNPSGIIEDDEJJMOIJGDCC:9887767:<;;<<ACDFEDCDDBB>B223:5=CCBBDCDD</F>=><<<<>CCB?>??@BCCCCBAAAACCCBDE@8;EECCCCCAABB?=<==?ABDC@@@?@DA?>>=<==>>=:61@AA?BAAAB@CDAABA???@@@?=<<>?>>==>BDEDCBCBBBB@A@BABAA@@@@?:99::=?99;:::@A@?>>>@>>==<::::<A85555=@?>>>??>:;;;<AABABA@@AAADCBBBBCDD57=;;?>>=<<<=>CDEABFFBA?>=<<<=?ABCAA?988779:;?@ABBBBCCABAA@@>;999:<BBBABA@B@>;::::<=>=>?>=>==?ACDCCBBCCC?<<<;>AA@@A@>::;;<@@?=<;;:;==;==>?>===>A@??@BCDCCCBB>=<<<>=??>?@?@AABCBDBB@>==<<=>B@@>?>?@ACBBBA/..-*
@90_NG92T2_4
CTTTGCTTGATATATAGCACAATCGAAACTGTCCTGAGCTATGCTCAGGCTATGGACTACTATACAGCTGTCAAAAATCATAAAAACATAGCCCAAGGCATGATTAGTAAGTGGGGTGGTTGTTAAAATGTGACCTCTTCCCACCTTCGTCTTCCTCCCGTGTCCCTCCAGACCACCTTCGTCACCTTCAAGACAGCCGACACGTGGCTGTCTTCCACCGGGGCAGATTCTTCCGTGTAGGGACTCACTCTCCCAATGGCCTGCTTTCCCCACGGGCCCTGGAACAGCAGTTCCAGGACATCCTGGATGACCCCTCCCCAGCCTGTCCCCTTGAGGAACACCTAGCTGCTCTGACTGCTGCTCCCCAGGTGAGAACCAGTAGCCTGTGGTTGCAGGGGGCAGGCTGGGCTCCAGGGAACAGGCTGGGCAGGGTAGAGGGCCAGCTGGGCTCAGGCCCATCCCACTCGGACAGGAGTATGTGGGCTCAGGTGCGGGAGTCGGTGAAGACCCACGCAGCCACTGCCCTGGAGGCTGTGGAAGGGGCTGCCTTCTTTGTGTCCCTCGATTCTGAGCCCGCGGGACTGACCAGAGAGGACCCCGCAGCTTCCCTGGACGCTTATGCCCACGCTCTGCTGGCTGGCCGAGGCCATGACCGGTGAGTCTACCCCCTACAATACCACCTACACACTTATGGAGACCTAGGGCTTCTCCACAGGGGGCAGCCAGACCTC
+
54(((((FCEEGGEEEFEDDEGGDA@?@DHHHE@@@@@GGEEFDEFEEBBABCEDDEEFFEGEEEFEDEDDGJGJSMMHIGEHHJSJMFEDCCCCDFDCDDEEHGHHHFGDFFDEDEDFFHGGHHLKQSSNHKEDDDFFFEGABEFECA@@@ABDCCEB9=BCDEE=EDDCDDDFFHFFECCBCDGJJLJSGGFEDGCA@@@AEHFEIKJLLLSIJFD@>=>>DEGIFFGGD@>::EFGHFIFGLKHHIGH=889GJIJOHOHFGFFBE@=;>???@EILIIMMPHHIHPHKEEBEIKKEGDGFFF=>>JJGG@F=<;GBGIJLJSHGJ@AD==GHIGLHHGECCDDFKOJIIEEFFFIQJJH:85-;;<<FEDB@@A@>=<<<=?AAA????@B@=====?ABBCCBA@@AACBBCEBDECBCBCCCCBCB>>>>?A@@?@@BBBBA>??>>?@@AABAA@@@@@;:::<@AAA?>>??BBA?????>?@>::::;A@;::;;CBBA??@?<===>CBBCBBBBBABCAAA@ACCCBBA?:?>>A?@?@@CCECDFGCBAA=<<<<@B>>>==;:989:;<ABDCD@???>@B@;;7859:;>EGIDDCBBA?;;;;<>?@?@@>=>>>@CEEDCCDCDCA=<;<>BBBBBB@<<<<>DCC@?>=;;>>=BDDCCDCBCBCBCDCFHHEDDCBA@?@@>??>>?@@A@AAAC::888;;<>@DD@??><1
@91_NG92T2_4
GGGGGGGAGTTGGCTGCGTGGGTCTTCACCGACTCCCGCACCTGAGCCCACATACTCCTGTCCGAGTGGGATGGGCCTGAGCCCAGCTGGCCCTCTACCCTGCCCAGCCTGTTCCCTGGAGCCCAGCCTGCCCCCTGCAACCACAGGCTACTGGTTCTCACCTGGGAGCAGCAGTCAGAGCAGCTAGGTGTTCCTCAAGGGGACAGGCTGGGGAGGGGTCATCCAGGATGTCCTGGAACTGCTGTTCCAGGGCCCGTGGGGAAAGCAGGCCATTGGGAGAGTGAGTCCCTACACGGAAGAATCTGCCCCGGTGGAAGACAGCCACGTGTCGGCTGTCTTGAAGGTGACGAAGGTGGTCTGGAGGGACACGGGAGGAAGACGAAGGTGGGAAGAGGTCACATTTTAACAACCACCCCACTTACTAATCATGCCTTGGGCTATGTTTTTATGATTTTTGACAGCTGTATAGTAGTCCATAGCCTGAGCATAGCTCAGGACAGTTTCGATTGTGCTATATATCAAGCAGAGGATGACTTTGAACTCTTGTTCCTCATGCCTC
+
+++*****%$$$%&/2689:>BCCDA@??<;;<=?B;66;;=@?AA@?>>@A>>===?AABC@6444A@@???AA@@@@?AABBBCCEFB@>==<<;<<=>AAABBBCDDECC66D8DDBBC@A@@>><::87;=>@BDCABBBCEDD@>>=>>A@????>@@>@AAAABBCA@?@??@BBAA@?>>>?@BBA@@@@AA>@?=?@ACDBBA>>?>>@B@@@AACCECCCBBCBCCCDCBCCDDEABBBBD@?>>98888>?ABC@@?=<<<<=?@=<=<<====<=>>>@?@A=;;;;=BA@?@???@=:;;;=BDCDDCCDBC@????=9889:BAAAABDD@@@?<;;;;?BC@??>>?>>::::;A:999:>=?>>><;<<>B@>=;=>C@?>>>@CDEHIIGFDC@@@>====>@BAAAAABCCDCBA@A@>?>>>@@C>=>>>DDDECFEDBAAAA@@A@ABBCCCCA;::::BCBBCCBBA@???>@@@>>??@BCD@>>>>BGGCCBBBFDDCCDCCEEDDCCEDF?634/=@FGEFDBACAAA=:>;<992
@92_NG92T2_4
TCAAGGGGACAGGCTGGGGAGGGGTCATCCAGGATGTCCTGGAACTGCTGTTCCAGGGCCCGTGGGGAAAGCAGGCCATTGGGAGAGTAGTCCCTACACGGAAGAATCTGCCCCGGTGGAAGACAGCCACGTGTCGGCTGTCTTGAAGGTGACGAAGGTGGTCTGGAGGGACACGGGAGGAAGACGAAGGTGGGAAGAGGTCACATTTTAACAACCACCCCACTTACTAATCATGCTTTGGGCTATGTTTTTATGATTTTTGACAGCTGTATAGTAGTCCATAGCCTGAGCATAGCTCAGGACAGTTTCGATTGTGCTATATATCAAGCAGAGGATGACTTTGAACTCTTGTTCCTCATGCT
+
@?@@AB?BCA>??>??@@?@?==>==@ABECFEGFDFBCBCCEDDCDDDDAAAA??>:48<7753@CDFHDDB@?@@@AB3299:;99.---822./..,--=>BCBABBAAC=;>>>?CEDDDCDDDEDCBCBBCCCCCCBCCDEEECBCC????@CEDEGFI@?;:7755667<=?CDHB>>:99;@DC??800?AAAAABBDDFMJHLGHFFFGFDDFEEFHEDIABA@<<<2--*((+,?BDCDBAAABFFEFGKKLIGFDFEEDGFFAAAA899BAACFFDE;;:8887;<CA??BCDCBBCCCCCBCGIIFEDDDGFGHJEGGFFDEDCEEFEDEEBFGDCEDEFHFHEE<55(('
@93_NG92T2_4
GTGGGTCTTCACCGACTCCCGCACCTGAGCCCACATACTCCTGTCCGAGTGGGATGGGCCTGAGCCCAGCTGGCCCTCTACCCTGCCCAGCCTGTTCCCTGGAGCCCAGCCTGCCCCCTGCAACCACAGGCTACTGGTTCTCACCTGGGAGCAGCAGTCAGAGCAGCTAGGTGTTCCTCAAGGGGACAGGCTGGGGAGGGGTCATCCAGGATGTCCTGGAACTGCTGTTCCAGGGCCCGTGGGGAAAGCAGGCCATTGGGAGAGTGAGTCCCTACACGGAAGAATCTGCCCCGGTGGAAGACAGCCACGTGTCGGCTGTCTTGAAGGTGACGAAGGTGGTCTGGAGGGACACGGGAGGAAGACGAAGGTGGGAAGAGGTCACATTTTAACAACCACCCCACTTACTAATCATGCCTTGGGCTATGTTTTTATGATTTTTGACAGCTGTATAGTAGTCCATAGCCTGAGCATAGCTCAGGACAGTTTCGATTGTGCTATATATCAAGCAGAGGATGACTTTGAACTCTTGTTCCTCATGCCT
+
/334>>==<<<<:9999:<5334499773----=BA54445=>??:8899>B@@@?AA@@B@>=:;;:<?@A@?>===>>>>=0;;;?>?ABBCDCB@B?=444AAB====<:;95?BCDHEDBBACCC@@=::;;<@ABBCCCEEDEBA@@@BBB@????@BCBBA>====?ABA????AA@BB@BCDGDE<5788=<?@>>@?@AAAACBBCCA@@BABBBCDD@22222A@=:;<99977888>@A?>>>>?A@A?=>>=?@?AABAA@A@@A>==>=?BCAA@@@@@=<===ACE<<;****+'''':?@@ABCBBBBBEFHFFEEC@@@ACFGEFCDCCCD@?@@AJHGHIIBCEDDECDCCEFHEFCFEFGFGFEDGEF=H@??760/,-.-.,4;=<>@DDGGFDEEFFGDDEC+***,EINKLFFDFFHJLHGEEEDDDEEFIFEECDDEDEDFGGIHGIFFFFEFFEFDFGEGGJGJ@????GKLGGEGFFGHGHHGFGFEDCCEDFIGHGFGGFGGIGEFFB@?:87763,
@94_NG92T2_4
GCCCTCCAGCCTGTTCCCTGGAGCCCAGCCTGCCCCCTGCAACCACAGGCTACTGGTTCTCACCTGGGAGCAGCAGTCAGAGCAGCTAGGTGTTCCTCAAGGGGACAGGCTGGGGAGGGGTCATCCAGGATGTCCTGGAACTGCTGTTCCAGGGCCCGTGGGGAAAGCAGGCCATTGGGAGAGTGAGTCCCTACACGGAAGAATCTGCCCGGTGGAAGACAGCCACGTGTCGGCTGTCTTGAAGGTGACGAAGGTGGTCTGGAGGGACACGGGAGGAAGACGAAGGTGGGAAGAGGTCACATTTTAACAACCACCCCACTTACTAATCATGCCTTGGGCTATGTTTTTATGATTTTTGACAGCTGTATAGTAGTCCATAGCCTGAGCATAGCTCAGGACAGTTTCGATTGTGCTATATATCAAGCAGAGGATGACTTTGAACTCTTGTTCCTCATGCCTCCA
+
,,,353*))=DCCDB;;@;=;843344>?@?>?><=>=>BCBA@@ABBAA@==>>?BABACDCDCDCA@???@@@@@??@?A@ABBB=>=<==1//0/66::BAAAAA@@@@>?@@>;<=<*))))34=BA@>=>>?ABA@@@@BCAA@?=<8=44:6677:?@?@???>=>=>>>><;;;;<>>????>===<96***2:?A?>??>>81655:;?@?@??@@@>::::::99:;?>===?@@===>:8889:@@>=<<<?AA>>>>?>76668==><=;99::<??===@>@?<<<<>ABDDIFFCAA@@B@>=>==>?>=>>>>A@@?>=>>?<<;;:;<=>DGNFECABCDCFB@??>>??>?>=<<<<<<=======>?@@@?>>>=>??>=<<<=>?@;8889<BCA@?@?A@A@@A@@@??A?>??AFCBB>AA==22233000220/))))'&$
@95_NG92T2_4
ATAGCCCAAGGCATGATTAGTAAGTGGGGTGGTTGTTAAAATGTGACCTCTTCCCACCTTCGTCTTCCTCCCGTGTCCCTCCAGACCACCTTCGTCACCTTCAAGACAGCCGACACGTGGCTGTCTTCCACCGGGGCAGATTCTTCCGTGTAGGGACTCACTCTCCCAATGGCCTGCTTTCCCCACGGGCCCTGGAACAGCAGTTCCAGGACATCCTGGATGACCCCTCCCCAGCCTGTCCCCTTGAGGAACACCTAGCTGCTCTGACTGCTGCTCCCAGGTGAGAACCAGTAGCCTGTGGTTGCAGGGGGCAGGCTGGGCTCCAGGGAACAGGCTGGGCAGGGTAGAGGGCCAGCTGGGCTCAGGCCCATCCCACTCGGACAGGAGTATGTGGGCTCAGGTGCGGGAGTCGGTGAAGACCCACGCAGCCACCGCCCTGGAGGCTGTGGAAGGGGCTGCCTTCTTTGTGTCCCTCGATTCTGAGCCCGCGGGACTGACCAGAGAGGACCCCGCAGCTTCCCTGGACGCTTATGCCCACGCTCTGCTGGCTGGCCGAGGCCATGACCGGTGAGTCTACCCCCTACAATACCACCTACACACTTATGGAGACCTAGGGCTTCTCCACAGGGGGCAGCCAGACCTCATGCCTCA
+
1CEHHIJKOJJNKSJIKIIPSISKIHILHJHIIG?=7558@RSMKMMKKHHIFEE=?JKIHHPPIJLJSQMH?ASIJIKKMKGJOLJKINSISRIKISMLNONPLKNKSSNMLLLJJOSKSNSSMSRMMORNKGIMMJSKRMJSSMMLSPSRSPSSOQNNJSLOMKINSIJNJQKKKLSMLKJSLKLNNJLPMSSKSSNJPNLSSSLORQSODDEDFLNKLSIQPE;@44580EKIMLMNMJ:.I@=CEBCPIIKMDDDKJJSNOJSPIPKJKOSPCF9HGFFNKRMMKIGHHMSQMKMLSMNLSJOIJMONOOILONISSIOQSLNPKMKSMLRSIKSNLKNNMKKJKNNJMNLNC'&&&'010667GFKIHOKOLCBBBCFSHKFHHGSIJJJIIILIKOMNNLNMLIB98863210.,,,.('(*+/.4433<=FJGGGHJFHINMRHLJILMKHKSSMLKNPKSLSMLLSLSJJLOLNSSOJKSSILLJLJIG>9-+++,,-0((((<E=<=DCCCMFKPIIIIKGIJGIHLSIKKIMLSSMSJKJSLOKNMPMQNKLHHLHIJJGKLJKJIJJIKSJHHHPJLJGGNOQHLKHIHJLHIJNJKKSKJJNGKKKLIOHKHLLLJHIJJHHPLGHFEFIIFHEEDF>3
@96_NG92T2_4
ACTGCCCTGGAGGCTGTGGAAGGGGCTGCCTTCTTTGTGTCCCTCGATTCTGAGCCCGCGGGACTGACCAGAGAGGACCCGCAGCTTCCCTGGACGCTTATGCCCACGCTCTGCTGGCTGGCCGAGGCCATGACCGGTGAGTCTACCCCCTACAATACCACCTACACACTTATGGAGACCTAGGGCTTCTCCACAGGGGGCAGCCAGACCTCATGCCTCAGC
+
&')778=<@@@ADFFFFGGEEEDIFEFFFFFEDDDGEKJEHFFDECCDDEGIFEFCBBC??@@BEDDCBACFFJH?<99826878CEDCDAADBBAA@@@AA??@@?EFDEEHIHGHIGGFHECCEDEGGHFFFFDDDDEMJBBAABDDGEDFEFDDDDDGJIEEEEEDDDCDCAABBCED?>??@D,)*)))@@@?@ACBABBDBBBBBDCBB<:974*($
@97_NG92T2_4
GGCATGAGGAACAAGAGTTCAAAGTCATCCTCTGCTTGATATATAGCACAATCGAAACTGTCCTGAGCTATGCTCAGGCTATGGACTACTATACAGCTGTCAAAAATCATAAAAACATAGCCCAAGGCATGATTAGTAAGTGGGGTGGTTGTTAAAATGTGACCTCTTCCCACCTTCGTCTTCCTCCCGTGTCCCTCCAGACCACCTTCGTCACCTTCAAGACAGCCGACACGTGGCTGTCTTCCACCGGGGCAGATTCTTCCGTGTAGGGACTCACTCTCCCAATGGCCTGCTTTCCCCACGGGCCCTGGAACAGCAGTTCCAGGACATCCTGGATGACCCCTCCCCAGCCTGTCCCCTTGAGGAACACCTAGCTGCTCTGACTGCTGCTCCCAGGTGAGAACCAGTAGCCTGTGGTTGCAGGGGGCAGGCTGACTGCAGGGAACAGGCTGGGCAGGGTAGAGGGCCAGCTGGGCTCAGGCCCATCCCACTCGGACAGGAGTATGTGGGCTCAGGTGCAGTCGTGAAGCCCACGCAGCCACCGCCCTGGAGGCTGTGGAAGGGGCTGCCTTCTTTGTGTCCCTCGATTCTGAGCCCGCGGGACTGACCAGAGAGGACCCCGCAGCTTCCCTGGACGCTTATGCCCACGCTCTGCTGGCTGGCCGAGGCCATGACCGGTGAGTCTACCCCCTACAATACCACCTACACACTTATGGAGACCTAGGGCTTCTCCACAGGGGGCAGCCAGACCT
+
)++1567;==>?ABA?>=>?@EFEDDAB@==<<=>>>>?BCCBCB???>?BB<87779BBBA@@@???>>?@>??@??>>>@A;;:::<<<<<>>?>?@?ACCHONLFDCABHGJDDBA>=;;<==????@ABCCDCA@??@>>==>??AAACDEHMJPH==<<;>=?;;=;<???=;;::=@?A@@=<<<<=?===>>@@>>?>?@A?<;;;<BCDDCFECB@?@:7777:<==<>ABABABBCB@86556;<@BBAACDE:9999>@?>???AB@@@?>855FEECCA@@>=>>;=;><<::99:?@ABBBBCDFFC==<<;=DDBBBBBDDEDDDEDB??@???2.??@@@CCB=--D**A?>>=?C@=<;;=@CDDCB????@CBAB?><78BBBCDEDCBBA?>===?@ABB??@@@B?===<<<;;6,(((((***<>BAAA?@@@@?AA@@@=<<<<<<<==A@A87777785555?;>=>?>@?@99999@?@?>=>>?AABABA@=;874''&%&&&+25///0<999:<@@?:8888<AABA@ABBCCD?@??CDBCCA?>??@BDCEDEB@>><<<=>@BCB@@?<::99:<=AABBA@?>>=?BBA?><9;<<=B?--3+,>?=;;;:;===<<<<<<<<>CEDDCBCCCC?:999;AABABA=::::=B@<;::<>?BA??>?@BBAAABB@AABDDEECCB??>==>=>?>????@ACC::878>=>==?@@=54430
@98_NG92T2_4
TGACTCTTCCCACCTTTCGTCTTCCTCCCGTGTCCCTCCAGACCACCTTCGTCACCTTCAAGACAGCCGACACGTGGCTGTCTTCCCAGCCGGGGCAGATTCTTCCCGTGTAGGGACTCACTCTCCCAATGGCCTGCTTTCCCCACGGGCCCTGGAACAGCAGTTCCAGGACATCCTGGATGACCCCTCCCCAGCCTGTCCCCTTGAGGAACACCTAGCTGCTCTGACTGCTGCTCCAGGTGAGAACCAGTAGCCTGTGGTTGCAGGGGGCAGGCTGGGCTCCAGGGAACAGGCTGGGCAGGGTAGAGGGCCAGCTGGGCTCAGGCCCATCCCACTCGGACAGGAGTATGTGGGCTCAGGTGCGGGAGTCGGTGAAGACCCACGCAGCCACCGCCCTGGAGGCTGTGGAAGGGGCTGCCTTCTTTGTGTCCCTCGATTCTGAGCCCGCGGGACTGACCAGAGAGGACCCCGCAGCTTCCCTGGACGCTTATGCCCACGCTCTGCTGGCTGGCCGAGGCCATGACCGGTGAGTCTACCCCCTACAATACCACCTACACACTTATGGAGACCTAGGGCTTCTCCACAGGGGGCAGCCAGACCTCATGCCTGGCCA
+
)%%'))1.**+..342.*)++69;<<=ED@@DDEFDDCCABEFGJFFIIGEFEGIJJGJLKLJLHEFCABAACDFFFKSJKF=9++1()++++18=:62)((()000)+AACDFGJMNJIRKOJIGGGIJOMJLMIJFHHCMIJGJCBCDDIFHDJJIIKKJGIIFD<>?IP?>>=;<GBCLHKA?=:5211-?IJOKLFCG<;J::AFEFEGHGGDDEDIMNLNEECCDFPIJGA6,,HHHKJMIIHHJEDCCDEGLJNJGIE<;;;>JFABA@A<::4110-,+)'''&%&'*6?@CGFGJECCCCDEEEFKJJFHDDFDFGGFISHKGKIGJLHEEDECJFHFEDFFFFHHGGFJFHHGKGJHGSIJFEEDEID?7777F@AA@BFFFBCBCCDGEFFFFDFEFEDCGHFGDFEGEB;889:67@88865/))))7822213334;;>BDDDECDDDEDIIHHFE<0)CFDDDDDEFCDDCC@@???AACBDEDCEEEGJOSIMIGGKIEA@A@ADEKGGDCABAAFGFFDDFDCFHGCDDDEFGEEGGGFFHFFEFGEGGGFBCCCBABBCEEEEDFEFGFDE@??>?ACGEEECEEDDDDDED//.-)
@99_NG92T2_4
TGCGTGGGTCTTCACCGACTCCCGCACCTGAGCCCCACATACTCCTGTCCGAGTGGGATGGGCCTGAGCCCAGCTGGCCCTCTACCCTGCCCAGCCTGTTCCCTGGAGCCCAGCCTGCCCCCTGCAACCACAGGCTACTGGTTCTCACCCTGGGAGCAGCAGTCAGAGCAGCTAGGTGTTCCTCAAGGGGACAGGCTGGGGAGGGGTCATCCAGGATGTCCTGGAACTGCTGTTCCAGGGCCCGTGGGGAAAGCAGGCCATTGGGAGAGTGAGTCCCTACACGGAAGAATCTGCCCCGGTGGAAGACAGCCACGTGTCGGCTGTCTTGAAGGTGACGAAGGTGGTCTGGAGGGACACGGGAGGAAGAGCTCGAAGGTGGGAAGAGGTCACATTTTAACAACCACCCCACTTACTAATCATGCCTTGGGCTATGTTTTTATGATTTTTGACAGCTGTATAGTAGTCCATAGCCTGAGCATAGCTCAGGACAGTTTCGATTGTGCTATATATCAAGCAGAGGATGACTTTGAACTCTTGTTCCTCATGCC
+
>AAJRGKHIIIGFFGFEDDDHOFAB<;<;7432233*//0/.....>HFSIJOOMLMJKKNKIKSLMPISIHHLGHIFEDAAC=====BB8A>FLLSJM@<<=:@8336AA@BHIJFJEIIIHGMGGKSOKNGKKKJQSKHJPMIKLF?6+,@BCJSIJOJJGLPLOPJKOILHGNKOPJFH77EDCESSRNHSNRLGIGKSIFGHFJLNFEBCFLNKLFE@;<=EHMHSSMCCCB@EGCBCA22/*:;BBCA@<;;>?FIHGGHHFHHGHHKLMLLSJKIHHJJGNSPKHLHFKFB>JGHKMQLKJIGKHFFEEEF?>??@GFGJHGIJKKJMGFCCDEEHIHGHJEGIJBA@@;<--,,.4320/2--,,0024:@@DACEDBABACCCCCBD>=>?BCBCHEFEGHFMIIHFGHGHGGGFGJFFEECBECCELSLLKJJKILJSLFFDCEFGFGFHFGFEEEEEEFGGCCCBCIFEEHHKIKGFGFEEDCDA@@@@GHPGIFGEEDFEDA@@@CDCEEFEGHEGGEFLIIIMHIDECAC:9742+
@100_NG92T2_4
CATAAGTGTGTAGGTGGTATTGTAGGGGGTAGACTCACCGGTCATGGCCTCGGCCAGCCAGCAGAGCGTGGGCATAAGCGTCCAGGGAAGCTGCGGGGTCCTCTCTGGTCAGTCCCGCGGGCTCAGAATCGAGGGACACAAAGAAGGCAGCCCCTTCCACAGCCTCCAGGGCAGTGGCTGCGTGGGTCTTCACCGACTCCCGCACCTGAGCCCACATACTCCTGTCCGAGTGGGATGGGCCTGAGCCCAGCTGGCCCTCTACCTTGCCCAGCCTGTTCCCTGGAGCCCAGCCTGCCCCCTGCAACCACAGGCTACTGGTTCTCACCTGGGAGCAGCAGTCAGAGCAGCTAGGTGTTCCTCAAGGGGACAGGCTGGGGAGGGGTCATCCAGGATGTCCTGGAACTGCTGTTCCAGGGCCCGTGGGGAAAGCAGGCCATTGGGAGAGTGAGTCCCTACACGGAAGAATCTGCCCCGGTGGAAGACAGCCACGTGTCGGCTGTCTTGAAGGTGACGAAGGTGGTCTGGAGGGACACGGGAGGAAGACGAAGGTGGGAAGAGGTCACATTTTAACAACCACCCCACTTACTAATCATGCCTTGGGCTATGTTTTTATGATTTTTGACAGCTGTATAGTAGTCCATAGCCTGAGCATAGCTCAGGACAGTTTCGATTGTGCTATATATCAAGCAGAGGATGACTTTGAACTCTTGTTCCTAGT
+
19::=AA@@??><<<==?@?@AB;:::?B@@A@@CBCA:9889=AA@???><<<<>BABAABA@A@>;;<<=????A?<;::;=?BBBCAAAA>88873A@BCEFDFGECBBBBCA>=;;<<>FEGIHFC@??>?ABDGIJLLIHGEDEEFFEEGEA?77HIJGIHHFFEEDDECDDDHF@?@?@FEDDEFEFCAAAADC><===AFFGJGGIIGHEBCABEEFIHDBCCCHGHFGDHKHFDBA???=7FIGGHGDB@?><87,,++,;59FHHGHGEDGEFHDFGDIGGFFEEEBAABBBGGEGHHHKGHIFBBBBCEHEDDDEGGHHEFEEEHEEDCBBBEGFGEECA?@@BCHEEEEEFEDEIFJHPJGFEGFDEGCGGFFEGGLHGIKMIEFIFIIIGIGGGIHJIGJFEHECDAABBABABCHHKGFEDDEEHFFEEEFEGEEFGGFGGGFGEDDEDFLKHIJGGHGECCCCEKKJHJJKJIJEDDDDBCBBBIHHFFEEJJFHFFA@@@@DFFIHHFJNJJFGFEFSGEGGGJKJPIGEEDHIKJPHGJHKJJLGHGHMMRLLNKSJIKPGEFFEGGJJHHILJLJLKRFHIGFHEDCECCFNSSMIJJIJMSSRIHGEFGHJGGGFDEFEFEFHGGGFIHIJKKGGJGJJJKIINGGFGFC@@@ADIKFHGHGJKHIIGCFEFFIGGHGGGFGIIISIJJHHG?>==='''
@101_NG92T2_4
TTCAACTGCCCTGGAGGCTGTGGAAGGGGCTGCCTTCTTTGTGTCCCTCGATTCTGAGCCCGCGGGACTGACCAGAGAGGACCCCGCAGCTTCCCTGGACGCTTATGCCCACGCTCTGCTGGCTGGCCGAGGCCATGACCGGTGAGTCTACCCCCTACAATACCACCTACACACTTATAGAACCTAGGGCTTCTCCACAGGGGGCAGCCAGACCTCATGCCTAGG
+
,++BCSHHIFFFEEFHGFIILJEEFHIOIFIDCAC;8567:EEKHIFEEFFGFHMHHFEFCCCCDFFFFGGHD431,@ESCBAA84DDC@<75355@FEFDDCBBCBDCEFEFDEFHGIHQIIJGIJIEEDCDFFGFGFEEEEEGGIGCBAAACGF???@CEBDEGHGGFEEFFD>21%$$$$&&033;=>@?>ABAD?>::<===@CD@?=<;;1.;:::9**(
@102_NG92T2_4
GTGGGTCTTCACCGACTCCCGCACCTGAGCCCACATACTCCTGTCCGAGTGGGATGGGCCTGAGCCCAGCTGGCCCTCTACCCTGCCCAGCCTGTTCCCTGGAGCCCAGCCTGCCCCCTGCAACCACAGGCTACTGGTTCTCACCTGGGAGCAGCAGTCAGAGCAGCTAGGTGTTCCTCAAGGGGACAGGCTGGGGAGGGGTCATCCAGGATGTCCTGGAACTGCTGTTCCAGGGCCCGTGGGGAAAGCAGGCCATTGGGAGAGTGAGTCCCTACACGGAAGAATCTGCCCCGGTGGAAGACAGCCACGTGTCGGCTGTCTTGAAGGTGACGAAGGTGGTCTGGAGGGACACGGGAGGAAGACGAAGGTGGGAAGAGGTCACATTTTAACAACCACCCCACTTACTAATCATGCCTTGGGCTATGTTTTTATGATTTTTGACAGCTGTATAGTAGTCCATAGCCTGAGCATAGCTCAGGACAGTTTCGATTGTGCTATATATCAAGCAGAGGATGACTTTGAACTCTTGTTCCTCATGCT
+
))))/,-,,,,4A@@ABCD=67EHIHCEFEFEELJMHHGFGIHIKLHJIJLSJRJLRPNSPBA?=620GRK<EFGMLHHGFHIGKHKSISSMMSKPGKIDIJISNSKHGF@DCAB>::;HSKHLGJIKHJRNPJJHEOROIKSILJKSPOLSRKKHHHFINSQSHLNHGIGFJMMJIGIJKRSROJSIMKOI?@@@IGCEHIIHIFNEGSKISSKOKOMLIPHMMSA==<=>PPIGJOII??FJNOLISDCBD>>>>>KHIGGFD.---.57)>>?CDEEGGSKIHKHGGSJHIHFIIHLNNGGIKIIJGIOIJIJHKKFD;99:KEJLLFFHEFIKKMISKMLFJKJIGJSEEDGGJ??BB<;<GIKMHJJHJKRLIJGHHLGPSSNNHMHGIA?>??4333323236CIGGIGHIGEFEEDEEEFFSSNIJKFEILKKJEEFDEEGFFFFMGDDCDEFFFFEGFIKJGEDCBC@@?BED:::::8,****=<?BABBH:@.++++*)))(*////778;?@FEEFEBA@=<=;:90-%
@103_NG92T2_4
ACCGCCCTGGAGGCTGTGGAAGGGGCTGCCTTCTTTGTGTCCCTCGATTCTGAGCCCGCGGGACTGACCAGAGAGAACCGCAGCTTCCCTGGACGCTTATGCCCACGCTCTGCTGGCTGGCCGAGGCCATGACCGGTGAGTCTACCCCCTACAATACCACCTACACACTTATGGAGACCTAGGGCTTCTCCACAGGGGGCAGCCAACCTCATGCCTTGGCAAT
+
FKHILHJJIGGIOIKNLKKFGIHMKHJJKJF7338;4<?DDSKMKHMCDED@BBADHFMHJHGJF@?:843111/-////0>??DDAA>46FB@>;8877799GHHEEEB@HIKJJIIPKSKIIGIKKJJHEEC@?@<;9:65548@AEFBA@@ADLGFFIGGIGHGHHGEFHDCDDCCDBBBBDCDDDEGDD@??ABHE@?>:,(&%%&((0123+)()+)'
@104_NG92T2_4
TGCTGCTTCCAGGTGAGAACCAGTAGCCTGTGGTTGCAGGGGGCAGGCTGGGCTCCAGGGAACAGGCTGGGCAGGGTCAGGGCCAGCTGGGCTCAGGCCCATCCCACTCGGACAGGAGTATGTGGGCTCAGGTGCGGGAGTCGGTGAAGACCCACGCAGCCACCGCCCTGGAGGCTGTGGAAGGGGCTGCCTTCTTTGTGTCCCTCGATTCTGAGCCCGCGGGACTGACCAGAGAGGACCCCGCAGCTTCCCTGGACGCTTATGCCCACGCTCTGCTGGCTGGCCGAGGCCATGACCGGTGAGTCTACCCCCTACAATACCACCTACACACTTATGGAGACCTAGGGCTTCTCCACAGGGGGCAGCCAGACCTCATGCCTCAGCAGGC
+
45ABCCB+((()@AAB?@?>?@@==<<=?@BD@?>>??A@>??>>@ABBBAA@@@ADEDBBDABDABAAAABAACA>,)))*,-****,/08:5****+?>>??>>@@@==<=>AA@@>==>>@@??>>@????=::::<B@>==>@DDCBBBB@??>>?BBC?66535CECCBBDEGEDCCDCCDBCDDDCDCEFGGKIECB=:;99<@BEEEEEEDBA??@@AEDDFFFFGGFIGKKCB@>>?@AGGGFGEEEDEBAB@@BBCBDDDDDFEGINHHLHFFGIFDCDDGHGFDDDBBBCCDGDFEDDCBBCB?AAABCCCEGKIFGEGGFHGEFFEECBDCC;<;?EDEEFFGEDBBA@@BBCDHGEEEEEDCCB@B@B-+++++*%
@105_NG92T2_4
GCAGTGGCTGCGTGGGTCTTCACCGACTCCCGCACCTGAGCCCACATACTCCTGTCCGAGTGGGATGGGCCTGAGCCCAGCTGGCCCTCTACCCTGCCCAGCCTGTTCCTGGAGCCCAGCCTGCCCCCTGCAACCACAGGCTACTGGTTCTCACCTGGGAGCAGCAGTCAGAGCAGCTAGGTGTTCCTCAAGGGGACAGGCTGGGGAGGGGTCATCCAGGATGTCCTGGAACTGCTGTTCCAGGGCCCGTGGGGAAAGCAGGCCATTGGGAGAGTGAGTCCCTACACGGAAGAATCTGCCCCGGTGGAAGACAGCCACGTGTAGGGCTGTCTTGAAGGTGACGAAGGTGGTCTGGAGGGACACGGGAGGAAGACGAAGGTGGGAAGAGGTCACATTTTAACAACCACCCCACTTACTAATCATGCCTTGGGCTATGTTTTTATGATTTTTGACAGCTGTATCATCATCCCATAGCCTGAGCATAGCTCAGGACAGTTTCGATTGTGCTATATATCAAGCAGAGGATGACTTTGAACTCTTCTTCCTGGTG
+
,,.0003CB77777BBECA@@??=<<<<;96*,5557+++,.--7>BBDDDEFEEC@1....9CBCCCDEDDEEGDBB<>??@CDCBB8878;98>AC=:<?@A9/.+.'(=>CEDEA@=<<<==;89?@ABFEHIGEHFHBBA@444455655CBCFFEEEEEDCCBBCCCGGFDDC@@?@BCGFFFEABABCBBCDDDDEDDCCGDABBABDECEEDEGHFGGEEFEDDDCDFSB;;::89>=<<=;;>=<==>AEGDBAAAAAA???=?BAA;:::;AABABBA?@@@99>99;:99997;>?BFGGHHDCEEDC::::+***,3@@===<<?BCHFHB===>?FFCCBDA@>>@CABCC-,,-9>?@@@><<<<@DBA@=?ABDBCDDDHHHPJMJNKKFIHGFGFEGFIGFHFEFFEEDDDIIEGEDDBCBDEJILLIIHFGGMKEDE553310+))**----0/.0CDDCFEFFEFEDDFEHIEFFFDEEFEB@@@@CFGGHFDEEEEGJFGFEHFEEDFEHGJLHFJJCA980'''')-())(
@106_NG92T2_4
CTGGAACTGCTGTTCCAGGCCCCATGGGGAAAGCAGGCCATTGGGAGAGTGAGTCCCTACACGGAAGAATCTGCCCCGGTGGAAGACAGCCACGTGTCGGCTGTCTTGAAGGTGACGAAGGTGGTCTGGAGGGACACGGGAGGAAGACGAAGGTGGGAAGAGGTCACATTTTAACAACCACCCCACTTACTAATCATGCCTTGGGCTATGTTTTTATGATTTTTGACAGCTGTATAGTAGTCCATAGCCTGAGCATAGCTGAGGACGGTTTGATTGTGCTATATATCAAGCAGAGGATGACTTTGAACTCTTGTCCTCGTC
+
6/,,023999:100**&&*))0.())''*))'&'()*,59AADDGHFGGGIIKIJOIHJSMSKIHGKJLIJIIHISSJMJGHIIIIIGJSJFFDDDEECDCCJNJJFJJPKJMJJFFMGIJNSLLHINHHJHHGJIMHKHGH=;?=@??@DDGKIHIBFIKGIJG====>LKHHIGGHHHGGHGDIHOHIGFIMHKKHJHGF==FGHAAA@AISLKHIEIJSJHFFDCBBCCBCDBCCDEDEGBBCCCDFB76632.--.((''&'&&&&)()))478;=CBAB?EEDAEEGDBCDDFFEGCEKCGHEC::9.+'%%'&&&
@107_NG92T2_4
CACCTTCGTCTTCCTCCCGTGTCCCTCCAGACCACCTTCGTCACCTTCAAGACAGCCGACACGTGGCTGTCTTCCACCGGGGCAGATTCTTCCGTGTAGGGACTCACTCTCCCAATGGCCTGCTTTCCCCACGGGCCCTGGAACAGCAGTTCCAGGACATCCTGGATGACCCCTCCCCAGCCTGTCCCTTGAGGAACACCTAGCTGCTCTGACTGCTGCTCCCAGGTGAGAACCAGTAGCCTGTGGTTGCAGGGGGCAGGCTGGGCTCCAGGGAACAGGCTGGGCAGGGTAGAGGGCCAGCTGGGCTCAGGCCCATCCCACTCGGACAGGAGTATGTGGGCTCAGGTGCGGGAGTCGGTGAAGACCCACGCAGCCACCGCCCTGGAGGCTGTGGAAGGGGCTGCCTTCTTTGTGTCCCTCGATTCTGAGCCCGCGGGACTGACCAGAGAGGACCCCGCAGCTTCCCTGGACGCTTATGCCCACGCTCTGCTGGCTGGCCGAGGCCATGACCGGTGAGTCTACCCCCTACAATACCACCTACACACTTATGGAGACCTAGGGCTTCTCCACAGGGGGCAGCCAGACCTCATGCCTCAGCA
+
@CDCBB@<<==C>==<:935EFGGFEFHDECBBCCEGHGEGEEFIOLJSKMJIFEDA????@CCCCFMHGGF755432))16<544334459856C=;89:5553334ACADB??GMGJGHHICE5)9A<8B7777FIGHIKHHGJJKJHJHNMGIIKCECEDSINGFDE@@>?;;93,;FPKSH79:*A45??@BMMIHGIIKJJMIHFEFCGFGHKIH?@A45GJJHHHHHGDDCCBBCDFHHHEFGGEFIEEEDDEGED7665=DHFEAGEJKIIHGFEIIFGFMGCCBBCBCBBCEFKKHHHLIEBBCBGFEFGECGGGEDDFDHFGGGEDFFEEDDEDFDDDCB???>@F=77779FAEDEDFFDCCCCDDDA?>>?AFHFEEEDDFEGGFHEEDCDEDA@5555;55ABBCB=A@ABCEMDNFDCAA@??AABFEGEEDCE?KMGGCBA?>?ABDFFFFGCEDDCBB@@?@@CDGFECDDCFGIIIIGJGLID76668D=>;<=>>=><;<<67778BEGGDCCCDBDCCDHFFFFHGDEFFEGDCBAAAAABBDDDDFEFEDFDCBABBABDFHHFEHFEDDEDCDB<2-,)
@108_NG92T2_4
CTCTACCCTGCCCAGCCTGTTCCTGGAGAGCCCAGCCTGCCCCTGCAACCACAGGCTACTGGTTCTCACCTGGGAGCAGCAGTCAGAGCAGCTAGGTGTTCCTCAAGGGGACAGGCTGGGGAGGGGTCATCCAGGATGTCCTGGAACTGCTGTTCCAGGGCCCGTGGGGAAAGCGGGCCATTGGGAGAGTGAGTCCCTACACGGAAGAATCTGCCCCGGTGGAAGACAGCCACGTGTCGGCTGTCTTGAAGGTGACGAAGGTGGTCTGGAGGGACACGGGAGGAAGACGAAGGTGGGAAGAGGTCACATTTTAACAACCACCCCACTTACTAATCATGCCTTGGGCTATGTTTTTATGATTTTTGACAGCTGTATAGTAGTCCATAGCCTGAGCATAGCTCAGGACAGTTTCGATTGTGCTATATATCAAGCAGAGGATGACTTTGAACTCTTGTTCCTCATGCCTCC
+
<EEE@B@C@DGID5EFGKSSE8655DB??=>B@4>=>;9;89CADDDKMLHSJGIKIIJJHHMSOKSKSMJCFFLPQMSMJOIIIJIJLLKHIJMOHKJLLMOMKKJLSJJNINH772228=?====<??==<>BNOPILJJIOLPLOHEC?7666564203310446620//0)))((0//..:BCELHFIFFFIILLQKHIMKLKILQJKDFCD;7GIKFJKLKOA@@AAJLLHHLNJLKSKFCA;97689>AHBCBBCJMLHIIHFLJIJIIAB::87AAA?@AB@BBDFG?=1(,3454,,-266;B@?ISGJHGGFSLNEHGJHGKIIHHKNLJLINHJGFFHJGGGKSSQJPINILMSJJHIHKIIGKRGFEEEHJSIIKGLJHNJKJJIJGJKHHGGPIHHLHIHHGGHMSKJSIHHGGLHSGHPOIILQHSFHDHEHKISSLKSSG?@<;::@>9940&#
@109_NG92T2_4
CATAAGTGTGTAGGTGGTATTGTAGGGGGTAGACTCACCGGTCATGGCCTCGGCCAGCCAGCAGAGCGTGGGCATAAGCGTCCAGGGAAGCTGCGGGGTCCTCTCTGGTCAGTCCCGCGGGCTCAGAATCGAGGGACACAAAGAAGGCAGCCCCTTCCACAGCCTCCAGGGCAGTGGCTGCGTGGGTCTTCACCGACTCCCGCACCTGAGCCCACATACTCCTGTCCGAGTGGGATGGGCCTGAGCCCAGCTGGCCCTCTACCCTGCCCAGCCTGTTCCCTGGAGCCCAGCCTGCCCCCTGCAACCACAGGCTACTGGTTCTCACCTGGGAGCAGCAGTCAGAGCAGCTAGGTGTTCCTCAAGGGGACAGGCTGGGGAGGGGTCATCCAGGATGTCCTGGAACTGCTGTTCCAGGGCCCGTGGGGAAAGCAGGCCATTGGGAGAGTGAGTCCCTACACGGAAGAATCTGCCCCGGTGGAAGACAGCCACGTGTCGGCTGTCTTGAAGGTGACGAAGGTGGTCTGGAGGGACACGGGAGGAAGACGAAGGTGGGAAGAGGTCACATTTTAACAACCACCCCACTTACTAAATCATGCCTTGGGCTATGTTTTTATGATTTTTGACAGCTGTATAGTAGTCCATAGCCTGAGCATAGCTCAGGACAGTTTCGATTGTGCTATATATCAAGCAGAGGATGACTTTGAACTCTTGTTCCTCATG
+
9??????>???>>==>>???@CBB@>===<<=>?AAA?=;::;=CCA@>><;;;<>@?A@@BBAA@>;;<<<??>?@@<<;;<=ACCCDCFBC@;:::;>ABBCCC:::66777=:851123?AA@@>;87888>???BDGEEGD????@BA??@AB@@AAFECBBBABBAAAABBBBDC=;;;;@CBAABCD?====@B<:9::=BBBBA@@@AB@@>?=??AAB><<<<@BABB?A@@@B@@AACBADEKHFB?=<<=<<==6:8995BDFDCDBBBDBBBCBDEEFDCABAA@@@AABEFDBBBCDECC@=>=>?CCDDE====9::<BCCBCEFDDBBCEDCDEA??>?@ADC@@@@?>=A>>>?ADEDDB@@@?@AA@@@ABEDDFEEDCAABBCEDDDDDFF??>;;==;:<<;<>;>>>>ACBB@????@AA@>??>?@@@A@?>?@@@B@;;;;<CDDBBB@@@@>?>?@GFEDFCABBCB????==<<<?@?@??BEEAAABA>>>>@EEBBAAACEE@@@@AF98777??A@B>=<==?BA>>>@?CCBBAABCBHLKMIFEDCDBA@??@@AB44421.*(.::>?ACB>===<@@ABIILKIEDFEGFFEBAA??@ABBD87877==??@@BBACDDDDCBBCCCCDAA@?@?AAB=<<<<BIFEECCCEEDDEBEDEEDB???@BGFFGFGFGGEDGD66667+**(
@110_NG92T2_4
ACCGCCCTGGAGGCTGTGGAAGGGGCTGCCTTCTTTGTGTCCCTCGATTCTGAGCCCGCGGGACTGACCAGAGAGGACCCCGCAGCTTCCCTGGACGCTTATGCCCACGCTCTGCTGGCTGGCCGAGGCCATGACCGGTGAGTCTACCCCCTACAATACCACCTACACACTTATGGAGACCTAGGGCTTCTCCACAGGGGGCAGCCAGACCTCATGCCTCAG
+
HKHISLNMMMIHIMILHKSNSRLSMQJKGJNKJIOLOMNS?@??@NMIQLLMKQJSKIIIHIJSJIGKJGFGHKIRKHGGDCHHIHHNMJJHHJHMMLGFFIDIHMLJJJNKHINMJLMKIOINOHOKMRLSIILIMJLJLSJLNHHIFJNKFEFFDDEEEJKJJLH:88EECBIIKFGEEHHHGGIFLHOIJHJBBAAEGFEEIHGFEDDHD>A<<::3+)
@111_NG92T2_4
GTGGAGAAGCCCTAGGTCTCCATAAGTGTGTAGGTGGTATTGTAGGGGGTAGACTCACCGGTCATGGCCTCGGCCAGCCAGCAGAGCGTGGGCATAAGCGTCCAGGGAAGCTGCGGGGTCCTCTCTGGTCAGTCCCGCGGGCTCAGAATCGAGGGACACAAAGAAGGCAGCCCCTTCCACAGCCTCCAGGGCAGTGGCTGCGTGGGTCTTCACCGACTCCCGCACCTGAGCCCACATACTCCTGTCCGAGTGGGATGGGCCTGAGCCCAGCTGGCCCTCTACCCTGCCCAGCCTGTTTCCTGGAGCCCAGCCTGCCCCCTGCAACCACAGGCTACTGGTTCTCACCTGGGAGCAGCAGTCAGAGCAGCTAGGTGTTCCTCAAGGGGACAGGCTGGGGAGGGGTCATCCAGGATGTCCTGGAACTGCTGTTCCAGGGCCCGTGGGGAAAGCAGGCCATTGGGAGAGTGAGTCCCTACACGGAAGAATCTGCCCCGGTGGAAGACAGCCACGTGTCGGCTGTCTTGAAGGTGACGAAGGTGGTCTGGAGGGACACGGGAGGAAGACGAAGGTGGGAAGAGGTCACATTTTAACAACCACCCCACTTACTAATCATGCCTTGGGCTATGTTTTTATGATTTTTGACAGCTGTATAGTAGTCCATAGCCTGAGCATAGCTCAGGACAGTTTCGATTGTGCTATATATCAAGCAGAGGATGACTTTGAACTCTTGTTCCTCATG
+
@@@BFEEDDCCCBBABBAABBBGDFCCDCDCDBBBBDHEFCAA****3:9100000235???@@BAB@AA@?@ABCDDDDDEEDCCA>????BBBADCA@AAACFDCBDCCCB@?=>?ADHH993212211112669:8888:A::;DEA===<>ABEFGHIGHGIFFFFHDDBDEDEFGGHGHGFHGGGFFDDDDDEFF@???@CDDDDEDC<<;;<??;:;;;BF@@@BBCDEFI43212--==<;<<=AEDDDCFEDDD2222A@>FHKGGCA@?AB@BAA34422049FFHIC0,.--@@@??AAAABAA@?>>>?@BGDBABBBCCCA?@?@?@@A@BBABA=?==???ABBBBBBBBCCCCC@>===?@A>>>>>A@?AA@@BDCBB@@@>?>;>@>?BCCDABCCCECAA@BBDBBBCCDEBA@>89@>;;54444:<==>@A@??????@A=<<<<@A@@@@@???9:B?888;<BCCA@A@?@?;::;<BBABDBAAAA=:;;;<<::;;A@@@?????@@@=::::<BB?>>>>?@?;;;;=?88888=>?>>><;<<>BA?>=A>@A=<<<=ABEHMHHCDBAAB?=<<<=@BA@AAAAABBA?>>?><<;;:<<=?DFKEEDBDEHJKGDABBBBDD=:32000142223<<<=ACBAA@????@@?=<<<=@AA98889>EDCAAA@@ABBCCBBC@A@>>?>A@??@?CFEDEDFEEEFBA@>=4
@112_NG92T2_4
CGGACAGGAGTATGTGGGCTCAGGTGCGGGAGTCGGTGAAAGCCCACGCAGCCACCGCCCTGGAGGCTGTGGAAGGGGCTGCCTTCTTTGTGTCCCTCGATTCTGAGCCCGCGGGACTGACCAGAGAGGACCCGCAGCTTCCCTGGACGCTTATGCCCACGCTCTGCTGGCTGGCCGAGGCCATGACCGGTGAGTCTACCCCCTACAATACCACCTACACACTTGTA
+
+.//2'''&'*****+99==@BABBBC?@@@@C?877560,,,-00@ACBBCCCDCBBCDEFGDEDEDFFEFFEICFFDEEFFFGGHHJIIHEEEDDBCBDEE>8888@@?@DBAABBDGGFEAB?EH><044):0000===?;<CCBCCBAA@@@ABDCCEFFGGGGFFECEEFEDCCCCFFEEEDCCCDCEEDBBABBCDED?@@@AA@ABDEDCBBBC@>6*'%
@113_NG92T2_4
ACCGCCCTGGAGGCTGTGGAAGGGGCTGCCTTCTTTGTGTCCCTCGATTCTGAGCCCGCGGGACTGACCAGAGAGGACCCCGCAGCTTCCCTGGACGCTTATGCCCACGCTCTGCTGGCTGGCCGAGGCCATGACCGGTGAGTCTACCCCCTACAATACCACCTACACACTTATGGAGACCTAGGGCTTCTCCACAGGGGGCAGCCAGACCTCATGCCTC
+
DFCBBBCEFDEEEDBEHGFFDECFDCEEFCBCCCHGHMGKHEDDCBBCDFEEGEFDBAB@@BBBGGHKMEDDCDJIGEBBA@@ACGGHHHHHGEDCBCBBBCBCABBABCCDFKJLHIGFGFGFECDDEFFEFDDCDEEDFGDEDBCCBFGGBBCBCCCCCHHFDDDDFHHGHIHHFDBEDCCDCDEDEEEGGGHEDDBBCCCEFFEEFEEDCAA==:8*
@114_NG92T2_4
CTGAGCTATGCTCAGGCTATGGACTACTATACAGCTGTCAAAAATCATAAAAACATAGCCCAAGGCATGATTAGTAAGTGGGGTGGTTGTTAAAATGTGACCTCTTCCCACCTTCGTCTTCCTCCCGTGTCCCTCCAGACCACCTTCGTCACCTTCAAGACAGCCGACACGTGGCTGTCTTCCACCGGGGCAGATTCTTCCGTGTAGGGACTCACTCTCCCAATGGCCTGCTTTCCCCACGGGCCCTGGAACAGCAGTTCCAGGACATCCTGGATGACCCCTCCCCAGCCTGTCCCTTGAGGAACACCTAGCTGCTCTGACTGCTGCTCCCAGGTGAGAACCAGTAGCCTGTGGTTGCAGGGGGCAGGCTGGGCTCCAGGGAACAGGCTGGGCAGGGTAGAGGGCCAGCTGGGCTCAGGCCCATCCCACTCGGACAGGAGTATGTGGGCTCAGGTGCGGGAGTCGGTGAAGACCCACGCAGCCACCGCCCTGGAGGCTGTGGAAGGGGCTGCCTTCTTTGTGTCCCTCGATTCTGAGCCCGCGGGACTGACCAGAGAGGACCCCGCAGCTTCCCTGGACGCTTATGCCCACGCTCTGCTGGCTGGCCGAGGCCATGACCGGTGAGTCTACCCCCTACAATACCACCTACACACTTATGGAGACCTAGGGCTTCTCCACAGGGGGCAGCCAGACCTCATGCCTCAGG
+
)=>@BDDA@96('''(<@@@@>>?>?A@AA@@A@@@ABCFEJJMKFDCBEEEGGFDCAA?>>@?AAAABDEEEFDDCBCCA>?>>ACGDHGECGFGGGEDA????AC@@?>?AA?=<<<>??@@A@=?A@>>><=B@@@?>@@ACA?=>>>?EEGGHOIIEECD>;:;:=@AAACIIHHFHEFDD@???@CCEDDCDEGFDBACBEEFEGGFGHHJHIFEHGHKJMSIHJIGJNHIOSHEEEEEGIK==<<<B@A?=;:76123<BFHEGHKOSKMOMIHHHGFE91EJFGBA<9712&&()-9ABBB?====?CEBBB?@??@BAA@@AACEEDD:99CA?0.---<<==BDDAA@A@A@??A>???CCCBBABBDCDDCDDBDDBBCCCCCDCDB@???@A@@@ADDFDCCBBBDDCECDCAABBACBA>===>BCCBAAAAAB>=<==?@???=8888:@?<<<=>CDDDCCCB@????BBB><;;;=CCBABABBCCBBABBBA@AAAA@A@ACCCDCDBB??===??@A@ABB?:7;:;==@DCEFDED>>>@?DD@>=;;<<>CCCCB>?DDB?>===>>?>@@>>???BFGGHFFFHGFA;;;;=JGGFEED=<<;::91.../44:;?@@CF>>>>>BAAAACDCDHFH@B?>A@@@DDCBBBA@ABB>>AA?@??=>?@DCBBBBCCBB?=;;21.)
@115_NG92T2_4
CGCGGTGGCTGCGTGGGTCTTCACCGACTCCCGCACCTGAGCCCACATACTCCTGTCCGAGTGGGATGGGCCTGAGCCCAGCTGGCCCTCTACCCTGCCCAGCCTGTTCCCTGGAGCCCAGCCTGCCCCCTGCAACCACAGGCTACTGGTTCTCACCTGGGAGCAGCAGTCAGAGCAGCTAGGTGTTCCTCAAGGGGACAGGCTGGGGAGGGGTCATCCAGGATGTCCTGGAACTGCTGTTCCAGGGCCCGTGGGGAAAGCAGGCCATTGGGAGAGTGAGTCCCTACACGGAAGAATCTGCCCCGGTGGAAGACAGCCACGTGTCGGCTGTCTTGAAGGTGACGAAGGTGGTCTGGAGGGACACGGGAGGAAGACGAAGGTGGGAAGAGGTCACATTTTAACAACCACCCCACTTACTAATCATGCCTTGGGCTATGTTTTTATGATTTTTGACAGCTGTATAGTAGTCTAGCCTGAGCATAGCTCAGGACAGTTTCGATTGTGCTATATATCAAGCAGAGGATGACTTTGAACTCTTGTTCCTCATGCCTG
+
&$%$&&&'*+-/0434=@?A?>=><<;<<BG@>>>>ACDBDCA??DEDC@@AAADDE@????EBAAABDCDCDEEEECDEEJIHFC@@@?AAACB=@E@>89DGHGEFECECCDEDDEEEEEFEDA@??AB;<877;<EEECCAA@@@ACEEFGIGHGGGEDCCDEEEDCCCCDEEGFFAA@??BBCBAACBCCBD7<733323:;<77?:;;;;CDDGGGHGGFECCCCCEEEEFHEF66666FCBAA?=>>=@@AAEBCB@?@@ABDDA????@CBCBCBA@@@AB:9988>SOIFE>D<D5/<<<>CCBADBCCDDA>>>>=<<<=?CBAAACCFBBBC@>=>>@EDBCBCBBDE====>E@@@@CEDG@@@?>?BEKFDC@ADBCBABCBGHKHMIKJFFEDEBBBBACCEEEDFDEGEHEDCCDCAA@@?@AACHISLIHGIHJLJHFECBBCBA@A322222.+(&&+,5345=>:9798566=BFBAAA9100111134554445557DDDDCDCCBCDEDDFFFKGGFHGIFHFEF3222224&
@116_NG92T2_4
ATACAGCTGTCAAAAATCATAAAAACATAGCCCAAGGCATGATTAGTAAGTGGGGTGGTTGTTAAAATGTGACCTCTTCCCACCTTCGTCTTCCTCCCGTGTCCCTCCAGACCACCTTCGTCACCTTCAAGACAGCCGACACGTGGCTGTCTTCCACCGGGGCAGATTCTTCCGTGTAGGGACTCACTCTCCCCAATGGCCTGCTTTCCCCACGGGCCCTGGAACAGCAGTTCCAGGACATCCTGGATGACCCCTCCCCAGCCTGTCCCCTTGAGGAACACCTAGCTGCTCTGACTGCTGCTCCCAGGTGAGAACCAGTAGCCTGTGGTTGCAGGGGGCAGGCTGGGCTCCAGGGAACAGGCTGGGCAGGGTAGAGGGCCAGCTGGGCTCAGGCCCATCCCACTCGGACAGGAGTATGTGGGCTCAGGTGCGGGAGTCGGTGAAGACCCACGCAGCCACCGCCCTGGAGGCTGTGGAAGGGGCTGCCTTCTTTGTGTCCCTCGATTCTGAGCCCGCGGGACTGACCAGAGAGGACCCCGCAGCTTCCCTGGACGCTTATGCCCACGCTCTGCTGGCTGGCCGAGGCCATGACCGGTGAGTCTACCCCCTACAATACCACCTACACACTTATGGAGACCTAGGGCTTCTCCACAGGGGGCAGCCAGACCTCATGCCTCAGCAG
+
SSKJROJSLJGSKHSPJKOLISMKMLRSMSMK@=LKKIKJNJNJJOIHNKIHJRIKNMJNGHHJGNKSJQJSHKHNL?::614GFDDDEEHMNPSSSGCDNKLPSSJJIOIJHIGIISJHHHIIIRIRKOMNILKNIDEDCEHIGIJNJSISJLN???;:>>;---,,,,.---.EHHHNKJKSH000080004*GGFKSILLHJJGFMOOLIJKIKOJKILSONKLSLMJIMPHOLMSSSMLLLRQLNSSGJNP<<=62BA@CISCCBC8SEDGMONMIKMOHHMKNSGSSSOJILQQQSSISJ=HMKKJLSQSIOLKIGHIMIMMPJLJSKHHJHMKPGHHGACA?DKJEBED@GJGFFCC;>A<::<==@B?@BCIFHHGG;;;;KILILHFIIGGMLIIQLFGGGHSMIIFFHHGHGFGGGJIKGIHEEEEKOKDFEEGJM=7777FCBBCDGEFEBABCDHHFGFFDGHHFFFFFKFHHFGEFEEFHJKPHIGDEEEEDDDEFIGGHHFEEDDEEFEGGGGHKHIHIKJGGFFCGFHGOIFIE=>DDCBA@@?@@BBCDCCDDEGGLHHHGHGHHEDCBBDFFHGGHCA@@AAFEFCABA@BED@CBBAAABBDEEDDDEEEHGFFECCBBBCCCDCDDDDEDHLKGFCB@BBABBDFDCBCCEDB@===<80//+(
@117_NG92T2_4
ACTACTATACAGCTGTCAAAAATCATAAAAACATAGCCCAAGGCATGATTAGTAAGTGGGGTGGTTGTTAAAATGTGACCTCTTCCCACCTTCGTCTTCCTCCCGTGTCCCTCCAGACCACCTTCGTCACCTTCAAGACAGCCGACACGTGGCTGTCTTCCACCGGGGCAGATTCTTCCGTGTAGGGACTCACTCTCCCAATGGCCTGCTTTCCCCACGGGCCCTGGAACAGCAGTTCCAGGACATCCTGGATGACCCCTCCCCAGCCTGTCCCCTTGAGGAACACCTAGCTGCTCTGACTGCTGCTCCCAGGTGAGAACCAGTAGCCTGTGGTTGCAGGGGGCAGGCTGGGCTCCAGGGAACAGGCTGGGCAGGGTAGAGGGCCAGCTGGGCTCAGGCCCATCCCACTCGGACAGGAGTATGTGGGCTCAGGTGCGGGAGTCAGTGAAGCCCACGCAGCCACTGCCCTGGAGGCTGTGGAAGGGGCTGCCTTCTTTGTGTCCCTCGATTCTGAGCCCGCGGGACTGACCAGAGAGGACCCCGCAGCTTCCCTGGACGCTTATGCCCACGCTCTGCTGGCTGGCCGAGGCCATGACCGGTGAGTCTACCCCCTACAATACCACCTACACACTTATGGAGACCTAGGGCTTCTCCACAGGGGGCAGCCAGACCTCATGCCTCAG
+
?@CB>???>:9@@???@ACDFLIDCDCCGGNFEBB??>>?A@?>>??A@@ACA@@?@@>===>?@BAADDEFHIGJDC?>>==>?<==<<?@>;;;;<A@C@?<;;<<>?====>?>===>=>><:;;;<@AABDFCA@?=>:8777:=>>=>AAABAABBC@98677;;>?>??BCD=<;;;>@>>>?@@BAAAA@@AAABDBAAA@AAAAABBA@=98889=>?@CCEDDEDB@@@@@CCBBBBBDEGFECDDCCB@B?>@BABCCBCCCAA@@A>=<;;;<?BBA====?BBAAA?@?@@CCCCBCCCEDEDCBBA???><<<==@ACCCA@A?7655599;=>@@???@@@A>>?E@EBBBAABABABBBCC>>>>?>>==>ABECAA@@99999?>=??A@ABAB=<<<=A@?>=<=>>AAA@@@AA???>:;::;>=(((()BB6666=;:::<A@AAAAAA@AACAAABBBCD@@??????A>>>==?@?;:<;;=<8<;;<=?ABA@@@88877:;;=>A@@AACCCAA@?==;8;;<?CCCBDAB@@=;:;;;>=====<<==>ADEEDDCBCAA>::::<AABBA?<9999;CB@?><<::<;;>>?BBBBA@?>;>DEDBCCBBB?><<<=<<==>??@??@@@ACCA><<;<=?@??>==>>@?;842+)'
@118_NG92T2_4
GTGGTTGTTAAAATGTGACCTCTTCCCACCTTCGTCTTTCCTCCCGTGTCCCTCCAGACCACCTTCGTCACCTTCAAGACAGCCGACACGTGGCTGTCTTCCACCGGGGCAGATTCTTCCGTGTAGGGACTCACTCTCCCAATGGCCTGCTTTCCCCACGGGCCCTGGAACAGCAGTTCCAGGACATCCTGGATGACCCCTCCCAGCCTGTCCCCTTGAGGAACACCTAGCTGCTCTGACTGCTGCTCCCAGGTGAGAACCAGTAGCCTGTGGTTGCAGGGGGCAGGCTGGGCTCCAGGGAACAGGCTGGGCAGGGTAGAGGGCCAGCTGGGCTCAGGCCCATCCCACTCGGACAGGAGTATGTGGGCTCAGGTGCGGGAGTCGGTGAAGACCCACGCAGCCACTGCCCTGGAGGCTGTGGAAGGGGCTGCCTTCTTTGTGTCCCTCGATTCTGAGCCCGCGGGACTGACCAGAGAGGACCCCGCAGCTTCCCTGGACGCTTATGCCCACGCTCTGCTGGCTGGCCGAGGCCATGACCGGTGAGTCTACCCCCTACAATACCACCTACACACTTATGGAGACCTAGGGCTTCTCCACAGGGGGCAGCCAGACCTCATGCCTCAGCA
+
*(((*11;2---6=CFCA?==;;7211-.=A:8778>:2/145@7();;<?>>>?>>?>>@@ABB?====>A===>@CBAA@A<9999:>???@CCCDDDCD>><9899<=@AAABCDG@>>>=@BA@AAABCABBBBBC6CCEDDCCCC??>?@CCB?:::::BACDDCCCCDFEDDDEEGGEDBDBBCDDCEEGHB@>?656(7DDCCDDBB@?B@AAA???AC@>;;;<>DCDCC?>>>>BBABBDEDEEDEEDDCBBBB@?>>>ABCDCAAABBCC@AC@:;;;;2223?A@?@@BACBCEDCCDCBBCBBA?>>@@?>=>>ADHEDCBBCBA@?>@:BBCBBCBB>===>ABBAA?@?@BAA@?@BCABB@;:::;A?<<<<>DCBCCCEB>?>>?CEFDEDCDADDBA@AABDIDCBBB>CBBDCBBBBFEFFEFGDBBA@@@ABBDDCCCB@?><<=>?BCCDCDDHFFGFE@??;7@AAA>8556.5CB@>===>@@A@BCBBBCCEGFIFEEEEHFB@???ADEEFFIDCDCBCDDCGBAAAAFFBBBBAABABFFFEDEFFFGDEEDDDEDFEDAA@CBAAA@BCBGDCABBDCBEDEBA@><<=:<=<<=4.-+'
@119_NG92T2_4
GCGGTGGCTGCGTGGGTCTTCACCGACTCCCGCACCTGAGCCCACATACTCCTGTCCGAGTGGGATGGGCCTGAGCCCAGCTGGCCCTCTACCCTGCCCAGCCTGTTCCCTGGAGCCCAGCCTGCCCTCCAAACCACAGGCTACTGGTTCTCACCTGGGAGCAGCAGTCAGAGCAGCTAGGTGTTCCTCAAGGGGACAGGCTGGGGAGGGGTCATCCAGGATGTCCTGGAACTGCTGTTCCAGGGCCCGTGGGGAAAGCAGGCCATTGGGAGAGTGAGTCCCTACACGGAAGAATCTGCCCCGGTGGAAGACAGCCACGTGTCGGCTGTCTTGAAGGTGACGAAGGTGGTCTGGAGGGACACGGGAGGAAGACGAAGGTGGGAAGAGGTCACATTTTAACAACCACCCCACTTACTAATCATGCCTTGGGCTATGTTTTTATGATTTTTGACAGCTGTATAGTAGTCCATAGCCTGAGCATAGCTCAGGACAGTTTCGATTGTGCTATATATCAAGCAGAGGATGACTTTGAACTCTTGTTCCTCATGCCT
+
'&%%%&179<<=BCCEGEECD@@<;<<<A@5./??ABABCCEDCBC@????ACEFEA?>??ACBBBAEDBBB*))+:;9EGJHFC@??>?@ABBBCCDDCCEHGIGG>=FACCCDEFIFFEHI?>.***(&&&&)**3((()>AA@ABDDGGFEEFHKGFGGDGJ--,,+,+,=?ABA?>>?@ACDBB??=<=>E?EFGGFF>@@ADC?AAAABDDFFEGHIGEDDDDFFBBBBBCDCCDEEFDBBB?===<<=>>BEGEBACBBDDEBBCABCDDEDBAAACDEFD????@FEECDDDAE@>???BHHGHGFFHFFC@@@@@?>>?@FEFEEHGIGFFHC???@@EDEEDDDDCHCBBBBGEDD@C@=638000A>@BA;95DBBCBBABDEEIIJLOIHGEIGGDCCBCCEEDEEFEFFFFDCDDCBBBB?@AACKISKFFEFHHIKJHGEFCDDEDECDCBABBBCCDDCDGGHFEEEDFDEGFCDCBABCCDDAAABDGIHFECCEEFFGJGFGFHEDEFEFGEDGCHNJGGGKJDFEDB9977762
@120_NG92T2_4
CTCCCGCCATCCCACTCGGACAGGAGTATGTGAGCTGCACAGGTGCGGGAGTCGGTGAAGACCCACGCAGCCACCGCCCTGGAGGCTGTGGAAGGGGCTGCCTTCTTTGTGTCCCTCGATTCTGAGCCCGCGGGACTGACCAGAGAGGACCCCGCAGCTTCCCTGGACGCTTATGCCCACGCTCTGCTGGCTGGCCGAGGCCATGACCGGTGAGTCTACCCCCTACAATACCACCTACACACTTATGGAGACCTAGGGCTTCTCCACAGGGGGCAGCCAGACCTCATGCCTCAGCAG
+
--*(&%%'/4>DDCEIEFGHHDFFEEEEEDA*$$$%%&&&&&'()-...572222;;DFHFDDEELIJMKILPHHIFJLPJILJLSHKSKIKJIIKOKSISIHNLOKSMMOSPONSJIKJSNKIJSSLKOSJMHHHGDDF@@?@CGJJJF>E=:EHIEHFCEFDILLGIGGIFGFILJHKHKHFH:::JKKIHIJILGLGIHKGHNIHHHKKLQSEA@EDGFHIEFEFEDEFEGMIIIIJJJOKGGGGHHEFEDDEGGGGILJH@229989:GFEFGK?<<<;;333344B;321/.
@121_NG92T2_4
CAGGCTACTGGTTCTCACCTGGGAGCAGCAGTCAGAGCAGCTAGGTGTTCCTCAAGGGGACAGGCTGGGGAGGGGTCATCCAGGATGTCCTGGAACTGCTGTTCCAGGGCCCGTGGGGAAAGCAGGCCATTGGGAGAGTGAGTCCCTACACGGAAGAATCTGCCCCGGTGGAAGACAGCCACGTGTCGGCTGTCTTGAAGGTGACGAAGGTGGTCTGGAGGGACACGGGAGGAAGACGAAGGTGGGAAGAGGTCACATTTTAACAACCACCCCACTTACTAATCATGCCTTGGGCTATGTTTTTATGATTTTTGACAGCTGTATAGTAGTCCATAGCCTGAGCATAGCTCAGGACAGTTTCGATTGTGCTATATATCAAGCAGAGGATGACTTTGAACTCTTGTTCCTCATGCC
+
@BFDFGLSKC<;;;;;:;CD9:::SKKIKLJSKKMPOSMKPSFLQKJGJJFGJSKHFLSKSJLSJM@AAANJGCHJIPIILMJKKIJNJLILPSKNLPKOKGKHFHHJJDHJDEEGGIGHD@@??AFJKIJHJIGGHLIBBBBBFFFCC7///FJKSMMJOIEDH0-=>>MGIQLOILKJKSIKQSKGGEGKFIGGKNJJKHJIFFFFHJKHNHJKKOIHJJJLHMMSHJQDCDKGHGGINKOMSKHHKNPMOMNMHKLMLMKKIIQHIKJJNINHIGHGGJIIJJHJIJHIGGHHGGEHFJSSLJIHJHCQMMNOHIJFIGLHOJLIKMJHKLIGHGPHHKHIHGHKKNIISSOGHFGG:8778>LNJGJFFGELGBA@@A@=667@AAA?><4488:54-)))))**&&%%%
@122_NG92T2_4
GCAGTGGCTGCGTGGGTCTTCACCGACTCCCGCACCTGAGCCCACATACTCCTGTCCGAGTGGGATGGGCCTGAGCCCAGCTGGCCCTCTACCCTGCCCAGCCTGTTCCCTGGAGCCCAGCCTGCCCCCTGCAACCACAGGCTACTGGTTCTCACCTGGGAGCAGCAGTCAGAGCAGCTAGGTGTTCCTCAAGGGGACAGGCTGGGGAGGGGTCATCCAGGATGTCCTGGAACTGCTGCTCCAGGGCCCGTGGGGAAAGCAGGCCATTGGGAGAGTGAGTCCCTACACGGAAGAATCTGCCCCGGTGGAAGACAGCCACGTGTCGGCTGTCTTGAAGGTGACGAAGGTGGTCTGGAGGGACACGGGAGGAAGACGAAGGTGGGAAGAGGTCACATTTTAACAACCACCCCACTTACTAATCATGCCTTGGGCTATGTTTTTATGATTTTTGACAGCTGTATAGTAGTCCATAGCCTGAGCATAGCTCAGGACAGTTTTGATTGTGCTATATATCAAGCAGAGGATGACTTTGAACTCTTGTTCATA
+
BAA@A@@BDAC?>>>?AA?><<=<;:::<>97788;AABBABAADC?>==<>?@@A=:::;=?>>>>@@@@@AABA;72<DHGBA>=<988866./;@A0AABBBBA==C?ABAA@@BBBCBAA@?=<==>AECBAABCFDBA>>=>>?>>>?ACCB999BAAABBBBBBAAACCCCDB=<;;@?A?==>>@@?@@??ABAB@?>??@?>>@>9999:CCDDCBA@@?@CBBAABADC++++,A@>==76666<==>@AAA?=>===>>;;;;;>>>?>??>>>>>?>9999:@A@?@@??@=;;;;>CB@@@?@AAB?====<::::<@????BBB@@AA=::::=AA??>??BCB=====@99999=<<;<=::::<BBAA@A@A@>>??ADDHFLMIDDCA@@?<<;;=?BA@BAAABBAA???>>=<<<;<<=>CGSFDCBBDEDGDA?@>>??>?>>>=>>>>>>>>>>>>*)))))*?=>>>>>>>>>@A@31112?@@>=>>>@@A@AA????>=;:;;=BBBCDFIFE88610.+))&
@123_NG92T2_4
GGGGACAGGCTGGGGAGGGGTCATCCAGGATGTCCTGGAACTGCTGTTCCAGGGCCCGTGGGGAAAGCAGGCCATTGGGAGAGTGAGTCCCTACACGGAAGAATCTGCCCCGGTGGAAGACAGCCACGTGTCGGCTGTCTTGAAGGTGACGAAGGTGGTCTGGAGGGACACGGGAGGAAGACGAAGGTGGGAAGAGGTCACATTTTAACAACCACCCCACTTACTAATCATGCCTTGGGCTATGTTTTTATGATTTTTGACAGCTGTATAGTAGTCCATAGCCTGAGCATAGCTCAGGACAGTTTCGATTGTGCTATATATCAAGCAGAGGATGACTTTGAACTCTTGTTCCTCGTGT
+
''')2;:;;;<:89;DGDDCD<<<;;=IGSSKKILGBA65554121++,,-?A>=>@??BFEBCEEHGCAA@@BABAOLIFFEF33333<97799HFHKSKJJJJHIGGSIFLJHRLMJMKLEGGHGHHINMNLIGGFFGHEEFOHHKKHFFEFGIABBAADCFGGDBCEHAA>=?88@753333CCFGDGFGGILKIKJHHIJMSLOFGFJGEKDHHHKPHIGGGFGFGFGEFGHEDBABABDDEGJRKIEGIHHJSMIJFEDDEEDEGFEGGFDEEFDECBFGHGGFDCDDFFECCCDCEEEGCABAALNMGGDEDEEIGLIMKLJHJIIGPIJCFD?HGHSISQKIFCA?5((('
@124_NG92T2_4
CTGAGCTATGCTCAGGCTATGGACTACTATACAGCTGTCAAAAATCATAAAAACATAGCCCAAGGCATGATTAGTAAGTGGGGTGGTTGTTAAAATGTGACCTCTTCCCACCTTCGTCTTCCTCCCGTGTCCCTCCAGACCACCTTCGTCACCTTCAAGACAGCCGACACGTGGCTGTCTTCCACCGGGGCAGATTCTTCCGTGTAGGGACTCACTCTCCCAATGGCCTGCTTTCCCCACGGGCCCTGGAACAGCAGTTCCAGGACATCCTGGATGACCCCTCCCCAGCCTGTCCCCTTGAGGACACCTAGCTGCTCTGACTGCTGCTCCCAGGTGAGAACCAGTAGCCTGTGGTTGCAGGGGGCAGGCTGGGCTCCAGGGAACAGGCTGGGCAGGGTAGAGGGCCAGCTGGGCTCAGGCCCATCCCACTCGGACAGGAGTATGTGGGCTCAGGTGCGGGAGTCGGTGAAGACCCACGCAGCCACTGCCCTGGAGGCTGTGGAAGGGGCTGCCTTCTTTGTGTCCCTCGATTCTGAGCCCGCGGGACTGACCAGAGAGGACCCCGCAGCTTCCCTGGACGCTTATGCCCACGCTCTGCTGGCTGGCCGAGGCCATGACCGGTGAGTCTACCCCCTACAATACCACCTACACACTTATGGAGACCTAGGGCTTCTCCACAGGGGGCAGCCAGACCTCATGCCTCAGC
+
3;=>??>??@>>>><<<<<=>=<<;=>=>?????===>@BCFJQHFDCCCDGLECBA>=;:;<<=>>>>@AAABB@@AAA?>==>==?>?BBCEFEGFEB?>>>>@@=701??@<9988;>>>=;7..99:=<;;==???????@@=9999;ABBCFHBAA@>?:8777;<=<=>BBB=>;::<?=8788:?ACCCCDGF?;;<;>B@@@AAB@??>?===?@AB@A???=?@A?AAA@<87778?@AADCDCEEDDABABBDCCCCCCCDDDDDDDBA???>><3)>@AABCDA?<=?::?==>@CB@>>?@BDCDCBAAAAAAB@A@@@<CCDDCCCA@@AA@?>==>?BBAA@<6.----;;;<?@?@@@??@CCFEDDECCFBABBBCCCA@><;<<=>>>>>ABDBBEDA?95566A@?@@@@BA?;::;<@AB@?=>>>AAAA@@AA???=87778>=:9::<CCBB@@@><<<<=BACCDDBBBBBBBAABBBBA@@A?@@?AAA?===?ABBDCEB@>><<<=>?BBBBB?;9988:;=ABCE?855>?AA@@?=95:;<@DD=@@@BBBA<<<;<=>>==>==>>>ACEEEEDFDDC<5555;CCDDCB@====?CBA?>==<=@@>@A@CBBABDDDBBBDDDEEEEDCB???@?@@@AAAAAADCCDDDA@>?>>?CDCCBAABBBC?@??1))'
@125_NG92T2_4
GTAGACTCACCGGTCATGGCCTCGGCCAGCCAGCAGAGCGTGGGCATAAGCGTCCAGGGAAGCTGCGGGGTCCTCTCTGGTCAGTCCCGCGGGCTCAGAATCGAGGGACACAAAGAAGGCAGCCCCTTCCACAGCCTCCAGGGCGGTGGCTGCGTGGGTCTTCACCGACTCCCGCACCTGAGCCCACATACTCCTGTCCGAGTGGGATGGGCCTGAGCCCAGCTGGCCCTCTACCCTGCCCAGCCTGTTCCCTGGAGCCCAGCCTGCCCCCTGCAACCACAGGCTACTGGTTCTCACCTGGGAGCAGCAGTCAGAGCAGCTAGGTGTTCCTCAAGGGGACAGGCTGGGGAGGGGTCATCCAGGATGTCCTGGAACTGCTGTTCCAGGGCCCGTGGGGAAAGCAGGCCATTGGGAGAGTGAGTCCCTACACGGAAGAATCTGCCCCGGTGGAAGACAGCCACGTGTCGGCTGTCTTGAAGGTGACGAAGGTGGTCTGGAGGGACACGGGAGGAAGACGAAGGTGGGAAGAGGTCACATTTTAACAACCACCCCACTTACTAATCATGCCTTGGGCTATGTTTTTATGATTTTTGACAGCTGTATAGTAGTCCATAGCCTGAGCATAGCTCAGGACAGTTTCGATTGTGCTATATATCAAGCAGAGGATGACTTTGAACTCTTGTTCCTCATG
+
&'''''(,->@@@@BBDDEEBCCBBCBEFED966659988;;@@CCBCB==<=<==BDGFKNHFHECABBCDGIJSIFHJGEEFHFFEFEDFDEFJMSRKKGCCCCCGGGJHHCBDNQKHKKNHHLIJHIIIHHHKSLMIIJSHFGGB76636666HNKHIJKHHEDDCDGJDBCBBEGFFHHHHLJNHHDDCCDC:9989@A====I99999K>>>?HKJOSIMGJFFFFEEEFGGFMNJEHOLLJJJ::KCFFEHIGHMOJJLKFFACCCCCDDBCCCDDBA?====>@A?@@AACDDBA@@@ABCCBAABABCCBBC?=<<=>@AA????@??A@@ABCDBB@???@?>??==>>@CA@BAAABA?@@ABCAAACC@-----:?>;<;99989;<<BCCC@???????<<<<<?@@@@@@>>???A>;;;;<BBA@@=8753.778:FFCAA@@BCB?<<<<;999:<>>?==>>>>???;9888;CC@@???@@?<<<<=?9888:>>?>><:9::<BBBBAEA@@===>@DEGIJLHECCAAA><<<<=?BBABAAACDDC@@@@@<<;;;>?ABJINJHEEEFIJKEBBA@@@@@ACBA@A?>>>>?@@A@@@@ABA@AABBCCB@@?????@500003CDBAAAACBDCCCBABA@>==>:986779:GEDDBDDBB>;;;<@4
@126_NG92T2_4
ATAGCCCAAGGCATGATTAGTAAGTGGGGTGGTTGTTAAAATGTGACCTCTTCCCACCTTCGTCTTTTCCTCCCGTGTCCCTCCAGACCACCTTCGTCACCTTCAAGACAGCCGACACGTGGCTGTCTTCCACCGGGGCAGATTCTTCCGTGTAGGGACTCACTCTCCCAATGGCCTGCTTTCCCCACGGGCCCTGGAACAGCAGTTCCAGGACATCCTGGATGACCCCTCCCCAGCCTGTCCCCTTGAGGAACACCTAGCTGCTCTGACTGCTGCTCCCAGGTGAGAACCAGTAGCCTGTGGTTGCAGGGGGCAGGCTGGGCTCCAGGGAACAGGCTGGGCAGGGTAGAGGGCCAGCTGGGCTCAGGCCCATCCCACTCGGACAGGAGTATGTGGGCTCAGGTGCGGGAGTCGGTGAAGACCCACGCAGCCACTGCCCTGGAGGCTGTGGAAGGGGCTGCCTTCTTTGTGTCCCTCGATTCTGAGCCCGCGGGACTGACCAGAGAGGACCCCGCAGCTTCCCTGGACGCTTATGCCCACGCTCTGCTGGCTGGCCGAGGCCATGACCGGTGAGTCTACCCCCTACAATACCACCTACACACTTATGGAGACCTAGGGCTTCTCCACAGGGGGCAGCCAGACCTCATGCCTCAG
+
>DEKSKIJIGSJKLOJLPKSKIIJHJKJJSKQKSSSKJKLNNKSQMMIKGGHIGJEGNEEDDGJG;::8;?=?=4AIFHFIGKHIGKHHSOLKHHGEGEPKOSQSSONLGIJECCCCEGEJKKLPRNSNOPLNDCCCDHMKFEEFFOLPGJHKFII?<<=;;===@?>@BONOSLSMKNNIKJIJOMLFFFJHHGKKNLJKLIMLHMLJGIJLQDB<::::?FHDHEG9<-+,D:EJMJPKJBA@<CBCB@???AEDB?>??AFEDDD>>>>@CCAAAA>BHEEEFFFEBCCB@>>>>@AACB?????B?===<=@ABBCBB@AABBBCBBFBBDAABA@>:753457<<>AA@@@ABB????>933399>===>>>?@A=<<=>ABA@>>>??BA@@?@AA???=88889??;:;;<GDDBAAB@=>==?CCCCDDBB?==>DCBCBBDDBBDBEDCECA@???ABCCDDFCA?>=<<==@EDCBA@>==<<=>@DCCCCDCDCCBBBB?=;99::=EFEDECCCBA==<<=@@@?????@AABFHGFFDDDFD@====?CDDCDB?====@DDBA?>><=?@=???BBBBCFGCBBACFEFEDDDCCBBABABBBCBABAABBCECDAAAA@?@?90...??ACC@@??9-*
@127_NG92T2_4
GCAGTGCGTGGGTCTTCACCGACTCCCGCACCTGAGCCCACATACTCCTGTCCGAGTGGGATGGGCCTGAGCCCAGCTGGCCCTCTACCCTGCCCAGCCTGTTCCCTGGAGCCCAGCCTGCCCCCTGCAACCACAGGCTACTGGTTCTCACCTGGGAGCAGCAGTCAGAGCAGCTAGGTGTTCCTCAAGGGGACAGGCTGGGGAGGGGTCATCCAGGATGTCCTGGAACTGCTGTTCCAGGGCCCGTGGGGAAAGCAGGCCATTGGGAGAGTGAGTCCCTACACGGAAGAATCTGCCCCGGTGGAAGACAGCCACGTGTCGGCTGTCTTGAAGGTGACGAAGGTGGTCTGGAGGGACACGGGAGGAAGACGAAGGTGGGAAGAGGTCACATTTTAACAACCACCCCACTTACTAATCATGCCTTGGGCTATGTTTTTATGATTTTTGACAGCTGTATAGTAGTCCATAGCCTGAGCATAGCTCAGGACAGTTTCGATTGTGCTATATATCAAGCAGAGGATGACTTTGAACTCTTGTTCCTCATG
+
0/*)&%%%'&'(--((()+9<<==;:72299:B:::9999BD@>>>>@AA@A:8888<?>=>>????@99998>;=CEDB><<;<>>>>??@AAA?BCDEFIB==62/.-+++3,,;:;;<;<=A@AACCBBBCCABA>====?BBCBEFEDCDCCFDCBDA7661+++68<AA><;;;<?AA@@@@B?=@BAABBAAAA@A@A@@AA@@@AABBBBEEDBBBBBCDCBABBCDABBBBC@@??>=<<5542>>;;;;<??@@AA<;;;;=>?@>>>==>??@=;:::<ABA@A@@@C50:::>BBBAA888899899==;;;;=@????@AE@A@@=::::;@@?????@B@==<<>C>?>>???@??<::::=B@?@9ADEGEDB43334?@AGFCCAAA@@@@@AACBBBABABBBA?==>><=<;:<<>?B@@???ABBFGMEB@?>>@@@@@@>>>>>????@@A@AABACB@@@@@AA@?????>?@;999:=DCAA@@@A@AABB@@????====@BBCCCDDCCDCCCEEEC?0**)
@128_NG92T2_4
CCTACACGGAAGAATCTGCCCCGGTGGAAGACAGCCACGTGTCGGCTGTCTTGAAGGTGACGAAGGTGGTCTGGAGGGACACGGGAGGAAGACGAAGGTGGGAAGAGGTCACATTTTAACAACCACCCCACTTACTAATCATGCCTTGGGCTATGTTTTTATGATTTTTGACAGCTGTATAGTAGTCCATAGCCTGAGCATAGCTCAGGACAGTTTCGATTGTGCTATATATCAAGCAGAGGATGACTTTGAACTCTTGTTCCTCATC
+
**99<<@????@GB?>><=21/-1<=@DEEFECCDEEFEFEHGGFFEECCCCBDEFGEFFECCCDEEFEHFGGHGGFEDEFGJIGIKMHIJIFDCDCDEDEFDGHHIEEECCDCEJGHGCBBBCCDCDDCDECCCBBCCCBCBBBBCB@A@?>??@AEKMKEDDCDHFJGDCCAAAABABBBBAAAAA@@@@@ABCDCCBBAAAABA@>>???@A@>===?BFECA@@@@@AABCABACB@@??@ABBCDCDCCCBCDDBA?>8('&%
@129_NG92T2_4
GAACCGCCCTGGAGGCTGTGGAAGGGGCTGCCTTCTTTGTGTCCCTCGATTCTGAGCCCGCGGGACTGACCAGAGAGGACCCCGCAGCTTCCCTGGACGCTTATGCCCACGCTCTGCTGGCTGGCCGAGGCCATGACCGGTGAGTCTACCCCCTACAATACCACCTACACACTTATGGAGACCTAGGGCTTCTCCACAGGGGGCAGCCAGACCTCATGCCTCAGTT
+
****)+***,*('')()++))(+00193=??>>62236:=BFDB@@?>???@BABAA?>>=<<<<=@@BBC==??AG@=9::6,700.-+)**/68A@??>====>>??>>AAACGHCCBBBBCDB@@@@ABCCCBAA??@@BCAA?>>>=?AA>?@@DCDDCEDB89FFECCCBBBBB@@AA@@@@BCCA>>>;784421256655434566>@@??A@A;0.+'
@130_NG92T2_4
GCAGTGGCTGCGTGGGTCTTCACCGACTCCCGCACCTGAGCCCACATACTCCTGTCCGAGTGGGATGGGCCTGAGCCCAGCTGGCCCTCTACCCTGCCCAGCCTGTTCCCTGGAGCCCAGCCTGCCCCCTGCAACCACAGGCTACTGGTTCTCACCTGGGAGCAGCAGTCAGAGCAGCTAGGTGTTCCTCAAGGGGACAGGCTGGGGAGGGGTCATCCAGGATGTCCTGGAACTGCTGTTCCAGGGCCCGTGGGGAAAGCAGGCCATTGGGAGAGTGAGTCCCTACACGGAAGAATCTGCCCCGGTGGAAGACAGCCACGTGTCGGCTGTCTTGAAGGTGACGAAGGTGGTCTGGAGGGACACGGGAGGAAGACGAAGGTGGGAAGAGGTCACATTTTAACAACCACCCCACTTACTAATCATGCCTTGGGCTATGTTTTTATGATTTTTGACAGCTGTATAGTAGTCCATAGCCTGAGCATAGCTCAGGACAGTTTCGATTGTGCTATATATCAAGCAGAGGATGACTTTGAACTCTTGTTCCTCGTG
+
//,,-..40056<<ACJGDEDBCB@@AAB=2,,CBDE>=>;==<>LKJHFGLIKJHH?=>>>SRQSKQLLJJJILKOISSNSLSMRFEFEEGGJGKCSOHMMMSKSSGHKFLKINSILSJJRKOFO>SSKHMLJQKKKLNSJJLMLHHRJLIPQIMSIJSLLLSJMMIPKPKKJJKSNGHGGHIPKPMLLMJJJSJPLLSLHC0001BEFFIGBBBBEGIMMQQLNKJLLLJIOSSSF=?>>AHHIHHHGFFELNLRNOKLFGJHHGGHHNLLSISJJOMIJPLMMSJLOSNOMJQMSHG?:73CBCDOJKOMJKIIKSIHIHGHIHHJLJRJJKKIHKJQGEGEFIIQKJJNIKOPGGIOHMIJIOKLKIHJGEEFEFE>874A>=@HB99999ACGEDEEGIJGEDFFFHFIHIIINIINIHJIMJCBAADBDBCESSROSJILKJSSMLLIHIGGJHHIIJJNFHKCC32222=?CKHFEFEGIIKHHGFGHGHHFDEFJQLJFHHGGFHHMHGSJGFFIIKMMKMSKGFSIGKLSIHEBA?(&&&
@131_NG92T2_4
ATAGCACAATCGAAACTGTCCTGAGCTATGCTCAGGCTATGGACTACTATACAGCTGTCAAAAATCATAAAAACATAGCCCAAGGCATGATTAGTAAGTGGGGTGGTTGTTAAAATGTGACCTCTTCCCACCTTCGTCTTCCTCCCGTGTCCCTCCAGACCACCTTCGTCACCTTCAAGACAGCCGACACGTGGCTGTCTTCCACCGGGGCAGATTCTTCCGTGTAGGGACTCACTCTCCCAATGGCCTGCTTTCCCCACGGGCCCTGGAACAGCAGTTCCAGGACATCCTGGATGACCCCTCCCCAGCCTGTCCCCTTGAGGAACACCTAGCTGCTCTGACTGCTGCTCCCAGGTGAGAACCAGTAGCCTGTGGTTGCAGGGGGCAGGCTGGGCTCCAGGGAACAGGCTGGGCAGGGTAGAGGGCCAGCTGGGCTCAGGCCCATCCCACTCGGACAGGAGTATGTGGGCTCAGGTGCGGGAGTCGGTGAAGACCCACGCAGCCACCGCCCTGGAGGCTGTGGAAGGGGCTGCCTTCTTTGTGTCCCTCGATTCTGAGCCCGCGGGACTGACCAGAGAGGACCCCGCAGCTTCCCTGGACGCTTATGCCCACGCTCTGCTGGCTGGCCGAGGCCATGACCGGTGAGTCTACCCCCTACAATACCACCTACACACTTATGGAGACCTAGGGCTTCTCCACAGGGGGCAGCCAGACCTCATGCCTGGG
+
;==>A?????KIHKIIMKNIHKQJOJPKNJPKKMSKKNKSJMLISILJHPISMQKQRHLQSMSSSOJJQLNOOSIIHILHMADHEHNIKMLSMKLKOJQKKKOMPRNQNSMSMOOSSOJLQKMNJKJGB;<IILMHJHHHKMPGKF3CEDDDC@DSEGHLIKSLNJIHEIINQSNPJKQJLOIKIFFHFIEGGFFOLSOSLLJBBB33>>LKFHGIMMIHGFHLIHFGKLSNOIKLML@==;KGMILLLJQLHK?HFC;EEDFELKJISJKJIKJKJHHNHIHKSGEDDEABMIIIGEDA@B??AB<ECDDCEDCA?@A=>@CCEDFGDCAAABCFFDDD@AAABEFDDDBBDFCDDDCEDCCDDAA@??ABCDCAAAAA@A@AAA=>>>=5,+*'')()+;<DCABABBBDCCCCBC?>>>>@AAABEDFEDDCDCCCBCABACBCCBECB>==>>ABCCA@@@ACBA@@@BA???>;;;;<AA<<<<=EDEDBBBA?????CBC><<;<?CDCEDDCCDCC@ACCDFDCCBA@AABEFEHFFDCBBB>>>>@BBAAA@=<;::<=>CBBABBCDCCBBCCAA@<=>>>CB@CEBDFDB?>=<<>>@@BBA@AAACEGEDDCBDFFA>===?DEDCCB?<;<<?EECA@?@>?@@=?>?@AA@ACDCBBBCGEFFCCEBA=====@@@@?>??@CDDFEDB>====@AD>>>>?@DB@>>;;('%
@132_NG92T2_4
CGGTGGCTGCGTGGGTCTTCACCGACTCCCGCACCTGAGCCCACATACTCCTGTCCGAGTGGGATGGGCCTGAGCCCAGCTGGCCCTCTACCCTGCCCAGCCTGTTCCCTGGAGCCCAGCCTGCCCCCTGCAACCACAGGCTACTGGTTCTCACCTGGGAGCAGCAGTCAGAGCAGCTAGGTGTTCCTCAAGGGGACAGGCTGGGGAGGGGTCATCCAGGATGTCCTGGAACTGCTGTTCCAGGGCCCGTGGGGAAAGCAGGCCATTGGGAGAGTAGAGTCCCTACACGGAAGAATCTGCCCCGGTGGAAGACAGCCACGTGTCGGCTGTCTTGAAGGTGACGAAGGTGGTCTGGAGGGACACGGGAGGAAGACGAAGGTGGGAAGAGGTCACATTTTAACAACCACCCCACTTACTAATCATGCCTTGGGCTATGTTTTTATGATTTTTGACAGCTGTATAGTAGTCCATAGCCTGAGCATAGCTCAGGACAGTTTCGATTGTGCTATATATCAAGCAGAGGATGACTTTGAACTCTTGTTCCTCA
+
8///-+++,+++,157>@??>?<::::>A;99::=AAAA@???AAA@?>>??A@A>::::<A@@??AAA@@ABCCDA;CCD;::9<;;:;;;=>AABBABBEDEFC;:C0BBAA@AABABAAA@>;=>>?BDCAABABCAA?====>@A?>>>:6**;<<???AA@?>>>?@ABABA?>>==@AA@????AA@AA@@?@?>??>>=>===?>>AAADBADCCBBAAABACBBBC77777AAAB@?>=866667:::<>>=<<?>:99772**999*))(*179899:>9888:ABA@@@??><:::;=AB@@BAA@AA?<<<<:9889;@@???ACD?@?@<88879AA>>=>>ABA<<;;=?***+7:<=<>>:9::;A@>>>@?A@>>>>@DEGGJGGDCBAAB@?>>>>?BA@@AAAACDB@>>>=;;::9<=>@EFGDB==<<<AA?>=>>=>>==?>=>>==>>>>>>>>>>?>>>==><<=>=;;;;;>??54444:CB???>?A@A@@@>>>==>;;;;<A@@BBEECBBABC@A?<<8*
@133_NG92T2_4
CCCTAGGTCTCCATAAGTGTGTAGGTGGTATTGTAGGGGGTAGACTCACCGGTCATGGCCTCGGCCAGCCAGCAGAGCGTGGGCATAAGCGTCCAGGGAAGCTGCGGGGTCCTCTCTGGTCAGTCCCGCGGGCTCAGAATCGAGGGACACAAAGAAGGCAGCCCCTTCCACAGCCTCCAGGGCAGTGGCTGCGTGGGTCTTCACCGACTCCCGCACCTGAGCCCACATACTCCTGTCCGAGTGGGATGGGCCTGAGCCCAGCTGGCCCTCTACCCTGCCCAGCCTGTTCCCTGGAGCCCAGCCTGCCCCCTGCAACCACAGGCTACTGGTTCTCACCTGGGAGCAGCAGTCAGAGCAGCTAGGTGTTCCTCAAGGGGACAGGCTGGGGAGGGGTCATCCAGGATGTCCTGGAACTGCTGTTCCAGGGCCCGTGGGGAAAGCAGGCCATTGGGAGAGTGAGTCCCTACACGGAAGAATCTGCCCGGTGGAAGACAGCCACGTGTCGGCTGTCTTGAAGGTGACGAAGGTGGTCTGGAGGGACACGGGAGGAAGACGAAGGTGGGAAGAGGTCACATTTTAACAACCACCCCACTTACTAATCATGCCTTGGGCTATGTTTTTATGATTTTTGACAGCTGTATAGTAGTCCATAGCCTGAGCATAGCTCAGGACGGTTTCATTGTGCTATATATCAAGCAGAGGATGACTTTGAACTCTTGTTCCTCATG
+
C?ABACEK@;::87,(''(+,,=>??HHLJHGEE87679?<,***)())*.7?ERK<<<<<JJIPONLSLMNSOSOLOKQISSOMSLJKSKOMSJN@NPSLSGJSBDM<8NRISSLHKHNPJISHFGDMISNRPJNILMMLFCEHHLKMKMJNINNNMOSSKSSOSSFHIILLSJSLNCAAA<>EFHIISKSHMHSIMOOSKKMMJKSMOSSGJEFDC88877==ESOQNKLNPKPMSFEHFISKJSOPJMMMJECCA?:8499<GJLNKLGIIMPISMSJSRMKNSRKNNKLLHHNSOSSNSPJMI:ECCKSNNMMNLNHMSNMKHJKPSMSROQLLNKSROSSKIJSKLMFOQPKRSSKHOJOSLONSQKLJJLPPRMNOMJ1111@KDSJSEFFEGKLJOJNSSQSMNKSSLJNLJNNMNOOSSJKPIJISHMJSLKHEBDLMKGEFKNLNJMSPKLRISOSISMIKPJHJKGDDCPAGE6CDDGIF?>6(('',,>?@EEFKMIKMKHDBCDFJQMQMHKJIJINPNRIOKGNIOJMHLGKKLHGFISMIJSKPNNJJJDLLQSSIRNKKLSSQQQHLOSKISKKNKPJJNLKJLHJKOIIIJLHGGFGEFEIFLSKJHKISGIPKKHGGGGHHHKMHHOIKIHIJGIIFGOIGHMHGHHFIIIMJIF@??>>31112<=EFGDBBABDFIHJGDECGFHIBCA@?9:<=IGJGFEDBA@;+*&
@134_NG92T2_4
ATGATTAGTAAGTGGGGTGGTTGTTAAAATGTGACCTCTTCCCACCTTCGTCTTCCTCCCGTGTCCCTCCAGACCACCTTCGTCACCTTCAAGACAGCCGACACGTGGCTGTCTTCCACCGGGGCAGATTCTTCCGTGTAGGGACTCACTCTCCCAATGGCCTGCTTTCCCCACGGGCCCTGGAACAGCAGTTCCAGGACATCCTGGATGACCCCTCCCAGCCTGTCCCCTTGAGGAACACCTAGCTGCTCTGACTGCTGCTCCCAGGTGAGAACCAGTAGCCTGTGGTTGCAGGGGGCAGGCTGGGCTCCAGGGAACAGGCTGGGCAGGGTAGAGGGCCAGCTGGGCTCAGGCCCATCCCACTCGGACAGGAGTATGTGGGCTCAGGTGCGGGAGTCGGTGAAGACCCACGCAGCCACTGCCCTGGAGGCTGTGGAAGGGGCTGCCTTCTTTGTGTCCCTCGATTCTGAGCCCGCGGGACTGACGGAGAGAACCACAGCTTCCCTGGACGCTTATGCCCACGCTCTGCTGGCTGGCCGAGGCCATGACCGGTGAGTCTACCCCCTACAA
+
@BAHGJHIGHHFECDCDEFKHLMJG>?JHHMOHJJHMIKMA@>88HGIFEEEEGKKMGSG@CFGGLFFFIBBJGGGHEC4000BBIHNNLQKLLLIIIFDDDDHHJINMJISJI?;;12<11;<HKJGIIGKGHF@@EC...=>?HIHOHHNHFC::EKMOSNJJHD;989<<CGGHGLMKIESKGMJKLJQHHGDCSOKLS?<>@@HMJMSJM@7)))-BIFHGICAAB=<667BKJNRJMSILIKMKPIHJKKJIOKQLMHHC;>C@6655556@ABBGGGGKLJJJIJIIIIJIKICFGCB>?@BDDDBADHIHI=<<<<DMIHIEJJHFDCCCCDEGLJMDCFDGKGKLLKJMHHSHCCHOFGHGFOGEEFDEEG==>=>C@ABBCEDEDDFIEEEEEGGJKNSKJHDCDCEIJHSFGIHI?>>>HLDJSHGLKIMOMIOLSFG2//02--9755555>>CDFGC766;;55.----.(&&&&''((&&%&%%'(+166:>;CGEEDEBA@@@ABDECCCCDEGGLFFFGEEECAAAAACBDBDDBAAAACEE@?98775--441-
@135_NG92T2_4
CACCGCCCTGGAGGCTGTGGAAGGGGCTGCCTTCTTTGTGTCCCTCGATTCTGAGCCCGCGGGACTGACCAGAGAGGACCCCGCAGCTTCCCTGGACGCTTATGCCCACGCTCTGCTGGCTGGCCGAGGCCATGACCGGTGAGTCTACCCCCTACAATACCACCTACACACTTATGGAGACCTAGGGCTTCTCCACAGGGGGCAGCCAGACCTCATGCCTCGTC
+
A?><::;<?DCA@???@DCCBBBBCCACECBB300331<=:99:::@@A@ADCBAA@@@@>?@@@CCDFD:9889;>B@>?=;??@ADCDDA>=B?@A@??>>>??ABBBBCDEEEEEDECDDDB@?>?@CCCBA@@@ADC@@A@@?@?@ACB?@???>>>>ADCA@ABCCCCAABAA@?@@>?@??@AAAACBBCB@?=====@CCBA@@???@>75.,+&%#
@136_NG92T2_4
CAGGCTGGGGAGGGGTCATCCAGGATGTCCTGGAACTGCTGTTCCAGGGCCCGTGGGGAAAGCAGGCCATTGGGAGAGTGAGTCCCTACACGGAAGAATCTGCCCCGGTGGAAGACAGCCACGTGTCGGCTGTCTTGAAGGTGACGAAGGTGGTCTGGAGGGACACGGGAGGAAGACGAAGGTGGGAAGAGGTCACATTTTAACAACCACCCCACTTACTAATCATGCCTTGGGCTATGTTTTTATGATTTTTGACAGCTGTATAGTAGTCCATAGCCTGAGCATAGCTCAGGACAGTTTCGATTGTGCTATATATAGACAAAGGAGTGAGCTTGAACTCTTGTTCCTCATGCC
+
(>CCBB@@@?A?<>?>==>>?AA@AA@@@?@AABBBBD66556@@AC?=<<98997999:@@A>=<=<<=>>?>=<==>99999@AA?@@<::::<@A?>????@<9=<<>CDEBCA@ABAA>>>><;:::<?>@@?ACB==;7;:;;<>CC??>>?AAA=<<<=@;;::;??@>=:8888:>==>=@>@@>==>?BCEGGGIECB@@@=<<<<=>???AAAABBCA?????>==<;<=>?CDIGCBBBDDGGDA??><==<=>>=>=====>???@?AA@???>>?>???>===::;;<:7667:<<>>@??BBB,+++++,0111,&&%$$&%%-BCBCBAA@<<:9:92/(
@137_NG92T2_4
GGCGCCACGGAAGAATCTGCCCCGGTGGAAGACAGCCACGTGTCGGCTGTCTTGAAGGTGACGAAGGTGGTCTAGAGGGGAGAAGCGGAGGAAGACGAAGGTGGGAAGAGGTCACATTTTAACAACCACCCCACTTACTAATCATGCCTTGGGCTATGTTTTTATGATTTTTGACAGCTGTATAGTAGTCCATAGCCTGAGCGTAGCTAGGACAGTTTCGATTGTGCTATATATCAAGCAGAGGATGACTTTGAACTCTTGTTCCTCATGC
+
,+)&%&$$'004EGHFEFGCEG=9<98:@?1-----EDDCCCD99989=;9::::?FEFEFSFCCCGD@3222&&&')621111112223;;<FHHFFKDHIIHE?IIMHHG766658888DC766667778@DFFCEDCCDBEEBDBAC77CCFEEC@BCCECCFFIHJLLHFDDCCCDCCCDDBBCEDHDC?>>>?:::9+*)))/*'(%(*-&&&'>>>??FEFDDCA@@@@BCDDDECCBCCCDCACE@EFEECCB?=<:88944(%
@138_NG92T2_4
ACAGGCTACTGGTTCTCACCTGGGAGCAGCAGTCAGAGCAGCTAGGTGTTCCTCAAGGGGACAGGCTGGGGAGGGGTCATCCAGGATGTCCTGGAACTGCTGTTCCAGGGCCCGTGGGGAAAGCAGGCCATTGGGAGAGTGAGTCCCTACACGGAAGAATCTGCCCCGGTGGAAGACAGCCACGTGTCGGCTGTCTTGAAGGTGACGAAGGTGGTCTGGAGGGACACGGGAGGAAGACGAAGGTGGGAAGAGGTCACATTTTAACAACCACCCCACTTACTAATCATGCCTTGGGCTATGTTTTTATGATTTTTGACAGCTGTATAGTAGTCCATAGCCTGAGCATAGCTCAGGACAGTTTCGATTGTGCTATATATCAAGCAGAGGATGACTTTGAACTCTTGTTCCTCATGCCT
+
>>AABAA?@?@@AA?>?>?AAABA@???@AAAABBAABBCCC?==<=>@BA?????@@BBABCCBAB@@@?A?>?@>>?@AF@@DDDDGDCBBAAAAABCCBCBBDEEBA@@;99::;==>?ABA?>????AA=<<<=?B@A???>?A@AB?====?DEECDCCBB?<<<<>AABBB;;;;=BAA7/,,,,-122=?@BDEBABB><<;<=DD@@@@@CDB????AC>>=>@@AB@A?===>@EDDCAECFB??>>@@?@@AAIGEDDDEDDCDCDCFEFDEEEEDEDCAAA@?A@??BBCCFILLFGGGFKIJIIHFFDFFGFFGHGGGFEFEEDEFHGGEEAABAGGH=<=AEFCA@@A@@??AEHIGKECDECDCBDFFGEDDCDDDCEEEGFFIHGGHFGFIJFEB?>97,'
@139_NG92T2_4
CCCAGCCTGTCCCTGAGGAACACCTAGCTGCTCTGACTGCTGCTCCCAGGTGAGAACCAGTAGCCTGTGGTTGCAGGGGGCAGGCTGGGCTCCAGGGAACAGGCTGGGCAGGGTAGAGGGCCAGCTGGGCTCAGGCCCATCCCACTCGGACAGGAGTATGTGGGCTCAGGTGCGGGAGTCGGTGAAGACCCACGCAGCCACTGCCCTGGAGGCTGTGGAAGGGGCTGCCTTCTTTGTGTCCCTCGATTCTGAGCCCGCGGGACTGACCAGAGAGGACCCCGCAGCTTCCCTGGACGCTTATGCCCACGCTCTGCTGGCTGGCCGAGGCCATGACCGGTGAGTCTACCCCCTACAATACCACCTACACACTTATGGAGACCTAGGGCTTCTCCACAGGGGGCAGCCAGACCTCATGCCTCAGCAGT
+
'ACAAAAABDBA:1+++AA@@?@@@?@BBDJGFFDCBEDEEE/-,,-47BAADEEDDDCDA@@@?BCDDDDBCDDCFBBB@@AAED@@@?BCCBBCDCDCDIDEDCCCCCCDDBAAA@??>??CDGECDBA@@?@@ACDBCBCCDEB==<<=ABCBBA@ABEAA@A?CD=<<;:=<<=@@====?GFGFEDEDAABABD@A@ABEEACCDDDDEEHEE===;=A<@=:888@BBEDEGFCAAA?@@@@BEFDCB@?>>=>?@AEDDCB,+++,?DEEBAA?@ABDGGECC??ECB??>>?@@@AABBBBBBEHKKJKGGFHFC?@@?AFGDDDCB@@ABDHHFE9665366BABBAAAAADGFFFEGIKIHEFEEDDDDED@@@DFFGEFEEFH>>=<=A@ADEHFFFDDDDDECFEE>44431(
@140_NG92T2_4
GGGCAGGCAGGTGGCTACGTGGGTCTTCACCGACTCCCGCACCTGAGCCCACATACTCCTGTCCGAGTGGGATGGGCCTGAGCCCAGCTGGCCCTCTACCCTGCCCAGCCTGTTCCCTGGAGCCCAGCCTGCCCCCTGCAACCACAGGCTACTGGTTCTCACCTGGGAGCAGCAGTCAGAGCAGCTAGGTGTTCCTCAAGGGGACAGGCTGGGGAGGGGTCATCCAGGATGTCCTGGAACTGCTGTTCCAGGGCCCGTGGGGAAAGCAGGCCATTGGGAGAGTGAGTCCCTACACGGAAGAATCTGCCCCGGTGGAAGACAGCCACGTGTCGGCTGTCTTGAAGGTGACGAAGGTGGTCTGGAGGGACACGGGAGGAAGACGAAGGTGGGAAGAGGTCACATTTTAACAACCACCCCACTTACTAATCATGCCTTGGGCTATGTTTTTATGATTTTTGACAGCTGTATAGTAGTCCATAGCCTGAGCATAGCTCAGGACAGTTTCGATTGTGCTATATATCAAGCAGAGGATGACTTTGAACTCTTGTTCCTCATGCCT
+
1/-*(&&&&()''+,/)()))=@@@??>>>:8888<A:8778;A??A>=<<<?BA@@@>>>?@;:99:>@>==>?A@@ABBDA?===?AA<<;::998865,.=?;,9CCCBAA@?A>A@BBA@AAAAA@>=:99:;?CDDBBBBBDBA?==>>>@@AABCBCDBA@????AABA@AABBDCBBB?==<<=?@A???????@@?ABDCCCAAA@A?>?A?@AAAB::CCCABA@AABCDCCBBBA?????A>=<<978889<<<>@@@?>>=>=>><;<;<?@???????>>>?;8888;CDCBBAAA@=::::<ABAADBBBBC?<;<;;:999;==>>>ACEA@AA=::::<CC@>===>@@>???@@77778<=>=><9999;><:::;<?@=<===AA:6HE@@@@@???=;<;<>CABBCAAAABA@>>>><<<;;<=>@FFSHECCCDEEGCB@@>=====??>>>==>==>>@@@AAB@?>>......?>>>>>@@B<::::>FEDBBAABCCDEEEBCBBB@AAACCABDCFFEFFEHG@??>>-,,,,-.
@141_NG92T2_4
ACCGCCCTGGAGGCTGTGGAAGGGGCTGCCTTCTTTGTGTCCCTCGATTCTGAGCCCGCGGGACTGACCAGAGAGGACCCCGCAGCTTCCCTGGACGCTTATGCCCACGCTCTGCTGGCTGGCCGAGGCCATGACCGGTGAGTCTACCCCCTACAATACCACCTACACACTTATGGAGACCTAGGGCTTCTCCACAGGGGGCAGCCAGACCTCATGCCTCAGGGT
+
'%%%&&)343013==@DBCCDFEFECDDEBBBBDFGGJJHGFEC=<<<=HIFFEFFFCCCCDEFIGGGF??>=;:CFGECB=>>>>EFDCFBBDEEDE@??@@BDCCCEFEKKSHJEGGFGIHFDCCBBDECEDDDDDFEDKFEDECDBABBACCCB@???BFECDDEDEEDEEDBCBBBBBBA@???@BCDEEC<<9<;@@@ACB@?>?@BC>@=?==3-)&$#
@142_NG92T2_4
ATAGCACAATCGAAACTGTCCTGAGCTATGCTCAGGCTATGGACTACTATACAGCTGTCAAAAATCATAAAAACATAGCCCAAGGCATGATTAGTAAGTGGGGTGGTTGTTAAAATGTGACCTCTTCCCACCTTCGTCTTCCTCCCGTGTCCCTCCAGACCACCTTCGTCACCTTCAAGACAGCCGACACGTGGCTGTCTTCCACCGGGGCAGATTCTTCCGTGTAGGGACTCACTCTCCCAATGGCCTGCTTTCCCCACGGGCCCTGGAACAGCAGTTCCAGGACATCCTGGATGACCCCTCCCAGCCTGTCCCCTTGAGGAACACCTAGCTGCTCTGACTGCTGCTCCCAGGTGAGAACCAGTAGCCTGTGGTTGCAGGGGGCAGGCTGGGCTCCAGGGAACAGGCTGGGCAGGGTAGAGGGCCAGCTGGGCTCAGGCCCATCCCACTCGGACAGGAGTATGTGGGCTCAGGTGCGGGAGTCGGTGAAGACCCACGCAGCCACCGCCCTGGAGGCTGTGGAAGGGGCTGCCTTCTTTGTGTCCCTCGATTCTGAGCCCGCGGGACTGACCAGAGAGGACCCCGCAGCTTCCCTGGACGCTTATGCCCACGCTCTGCTGGCTGGCCGAGGCCATGACCGGTGAGTCTACCCCCTACAATACCACCTACACACTTATGGAGACCTAGGGCTTCTCCACAGGGGGCAGCCAGACCTCATGCCTCAGCA
+
/37DGFIGKIGFGIHLSMQSLOJMNKMLHNIOPMSSLONSIHMSSIJSPMMLLKJSQLHSSSSRSPSSHSLKMPNOMGLGHHGMKSSLKSOLMSLSSPOHSONKSNSMLJMLSPSSLLIRKRRSPQIHE>>HEHGJSNOSRSNOKSCESSSRMJNSSKPSMSKIPJNSMLOSKSPKMSSMSLSOIJRKMJRSSJSRPSMJC:999<;;?@IIIBFFDEGHD==MJIESHPLNOQKJLQFBD-HHKLOLRLLMKKFGJIGIBBCCJMSSMSPMONNNGIIKGMMORSMNQSSMOLMOLSROJD<;<1CGGA>HDDE:9J9:HLMLPMSLOJSSSLJFFCDGRHJOSQMO>@H5HKKNLSSSQQSPOPSLKPSSMMLIHOGHAIJPSHSIQRIHLMJNPIDIPGIHHIKSLHSJLKNNJSLMJSSMMRQQQMMPMLIAFDDDGKDNHSNJSINPPQSINPMMSPSLSOPOSSSSSMSNSJMSJLSLOFSJFKFMCCCCLLMOSSNSHLHRPRSKSSLMKJOOIRLSSIJNPMFHGJG>?ABDFJIIMLHHHIGLQSJPJORIKJIRGHIIOOGGCCCDPSSLSJNIFKJJNKOFJH=?JKKKKIGIFFJNHKGKNIINKRSLKLKLJLLLSJJJJNSHKLISJNNLMQMJGHJGLLJGGGGDCCDEHHJHIFMMHJJHHILJKJMFKLIIIFFFEFHHGH98889DFEDEECAA??@@??<==:1***(
@143_NG92T2_4
ACAGCCACGTGTCGGCTGTCTTGAAGGTGACGAAGGTGGTCTGGAGGGAGCACGGGAGGAAGACGAAGGTGGGAAGAGGTCACATTTTAACAACCACCCCACTTACTAATCATGCCTTGGGCTATGTTTTTATGATTTTTGACAGCTGTATAGTAGTCCATAGCCTGAGCATAGCTCAGGACGGTTTCGATTGTGCTATATATCAAGCAGAGGATGACTTTGAACTCTTGTTCCTCATA
+
MQKILHHGGHJKJPNPSJLCABACHNKLKLGGHHHIIFGEDF=566530/(''&'''-56439889;@ADCC@9<BEGGF:::::A?SSRMIHFHGFIKHHNIHGFGGFGJKHGOIIMEEGGEGEHG<<<;;G@@@@AIIJHFFFGFEFFGHFIFEEFFJFHEFGFJSLHGFGIIJC=<<<<,,,++.0325667GHGDDDCFGGIHNGHGGHGFFFCEFH??@@ACD..--++))''$
@144_NG92T2_4
CGGGGGCAGGCTGGGCTCCAGGGAACAGGCTGGGCAGGGTAGAGGGCCAGCTGGGCTCAGGCCCATCCCACTCGGACAGGAGTATGTGGGCTCAGGTGCGGGAGTCGGTGAAGACCCACGCAGCCACTGCCCTGGAGGCTGTGGAAGGGGCTGCCTTCTTTGTGTCCCTCGATTCTGAGCCCGCGGGACTGACCAGAGAGGACCCCGCAGCTTCCCTGGACGCTTATGCCCACGCTCTGCTGGCTGGCCGAGGCCATGACCGGTGAGTCTACCCCCTACAATACCACCTACACACTTATGGAGACCTAGGGCTTCTCCACAGGGGGCAGCCAGACCTCATGCCTCAGCT
+
,)))+;98999:;<<>?ACBBABACBCCCCCDEDDCBCC?>>>>ABCCECCA0///1=40011DCCBCBBDDB?>??ACCDB@???@ABAACABBBCDF???>?C@??@@BIFDCBBBBAAAABEEDDDDBBCBDDBCCBCDDCBABACCBBC@???>CBECGEECA@??>@@ABCCBAA@===<<===?@BBBDDHHIHGEED??===>?CEDDECCDBA@@?>>??AABBAABBBDFGFEFEDDEDDBAABCDEECCCBAABBEIHHFAAABDHHBAABABABBCDFEFEDEDDDDEDCCC=<<9-,,,<>CAABCDEDDCCCEDDDEG@??@@C???===?;,('&
@145_NG92T2_4
ATAGCCCAAGGCATGATTAGTAAGTGGGGTGGTTGTTAAAATGTGACCTCTTCCCACCTTCGTCTTCCTCCCGTGTCCCTCCAGACCACCTTCGTCACCTTCAAGACAGCCGACACGTGGCTGTCTTCCACCGGGGCAGATTCTTCCGTGTAGGGACTCACTCTCCCAATGGCCTGCTTTCCCCACGGGCCCTGGAACAGCAGTTCCAGGACATCCTGGATGACCCCTCCCCAGCCTGTCCCCTTGAGGAACACCTAGCTGCTCTGACTGCTGCTCCCAGGTGAGAACCAGTAGCCTGTGGTTGCAGGGGGCAGGCTGGGCTCCAGGGAACAGGCTGGGCAGGGTAGAGGGCCAGCTGGGCTCGGCCCATCCCACTCGGACAGGAGTATGTGGGCTCAGGTGCGGGAGTCGGTGAAGACCCACGCAGCCACTGCCCCTGGAGGCTGTGGAAGGGGCTGCCTTCTTTGTGTCCCTCGATTCTGAGCCCGCGGGACTGACCAGAGAGGACCCCGCAGCTTCCCTGGACGCTTATGCCCACGCTCTGCTGGCTGGCCGAGGCCATGACCGGTGAGTCTACCCCTCGATGCCGCCTACACACTTATGGAGACCTAGGGCTTCTCCACAGGGGGCAGCCAGACCTCATGCCTGGG
+
ELIGGIKIHIGMHJGC>=7664,+++..35CIIHEF?==>@@CHIKHFIHJIGED@AGIIPGGDEGKLSPNK@BNLHIHNIKJIMJKHPIHNLLGHIMKKPSMMSQSLIJNNMLHGEECEEMKSJKJFFABA55HHOFGAFGFHNLFGGFLISSKOSOOISLSKSRLLLMPKJSSNGKNDACILILMNMLNPMIIMHKPNOJPPMCBAAEMM=<<=>KNFHSGLAB@@3331,;FHIIJKLO@;IAAFNKSSKKSPJIKLORSEEEDDDEHGGDEFFD=AFEEGDEDCCCB@@?@@ACDEFDCDDCDDA@@?>AABBBCCBCDCDCEBBEBBECCCDFCEDBHGE@=?>AAAABDED7998==3322622222,.BB@@@@@CCBBA@AACDBAABADDBBA;::::BE@????@AA@9998>ACBEEHGFFFEDE9,AABBDCCDEGHFFGEFEDBCDCDDCD=D=>G:997178899<<09:;DCA?>>??@CBDGECEDEEEGC@@@>=??@DGECDF>?FEC??>==@@@@AA?????BDDE:88222228999<=>>>==?:987887,,*)*+,+)&&(&&&&&'''@@AA@@AABCABAABBADDDDCDCEEDCBEBDCABCC<;:652.///.11355<*)(
@146_NG92T2_4
CACCACGGTGGAAGACAGCCACGTGTCGGCTGTCTTGAAGGTGACGAAGGTGGTCTGGAGGGACACGGGAGGAAGACGAAGGTGGGAAGAGGTCACATTTTAACAACCACCCCACTTACTAATCATGCCTTGGGCTATGTTTTTATGATTTTTGACAGCTGTATAGTAGTCCATAGCCTGAGCATAGCTCAGGACAGTTTCGATTGTGCTATATATCAAGCAGAGGATGACTTTGAACTCTTGTTCCTCATGCCTA
+
),+,00000DIJMMSOKJJILILMSJQMFJKNSJNOGFQSMSNOLHJKPLOB7777778EHKHMNSOJLRLOMMJSSINSSKKMSGEFILQKLKISNKJHI::::JJIPKIHIKLIMHGGINJMKKGSGMHGHHKIFGEFHGSSPPKMSLHSSNSKKSKGJN94+++++,,:;=?CDCD77777JOINHMMILQKIGGFJNOIHMQHMPKMHILFLGJHFKINKLLKLMJLPSMINLNHLKJSFMGEC99999;9'
@147_NG92T2_4
GCCTGCCCTGCAACCACAGGCTACTGGTTCTGGCCTGGGAGCAGCAGTCAGAGCAGCTAGGTGTTCCTCAAGGGGACAGGCTGGGGAGGGGTCATCCAGGATGTCCTGGAACTGCTGTTCCAGGGCCCGTGGGGAAAGCAGGCCATTGGGAGAGTGAGTCCCTACACGGAAGAATCTTGCCCCGGTGGAAGACAGCCACGTGTCGGCTGTCTTGAAGGTGACGAAGGTGGTCTGGAGGGACACGGGAGGAAGACGAAGGTGGGAAGAGGTCACATTTTAACAACCACCCCACTTACTAATCATGCCTTGGGCTATGTTTTTATGATTTTTGACAGCTGTATAGTAGTCCATAGCCTGAGCATAGCTCAGGACAGTTTCGATTGTGCTATATATCAAGCAGAGGATGACTTTGAACTCTTGTTCCTC
+
0:?CBD<60;82+)))*+8:=<CF=422210(((((,-88EIDCB9980/000253222345867//5498889=:BBCHIC?;<=DB?BBB2222221349<<<<=KLI??>>?CA98777>98/08220,;<;>DCGEDCCEEHCCCCDFDCA433336688=:6431229/-,,+&&'***7=?BFHEFECBBE@@?@@G;::::AE>>=;<@KJKHHHCCDEFMIFHFHGHGIEDDCFJFGEGGA?=<=AAADGHGHFFCDFEEHHGJIGIIFE8>FHHHGHGEEFFGDHHHIIIILKKGFFHGFDCCBDDDEEGKMIIHIIHLKIGECDCCEGFEEEEEEEIFHFGEGFFHFMGFIKGFHF@/''(568<=>=>>>@DEFFFFFEIFHEDC=CCBBCEDDEGKHKHGJFLHKHHHDBBA@1
@148_NG92T2_4
GCCCGCTCAGAATAGAGGGACACAAAGAAGGCAGCCCCTTCCACAGCCTCCAGGGCGGTGGCTGCGTGGGTCTTCACCGACTCCCGCACCTGAGCCCACATACTCCTGTCCGAGTGGGATGGGCCTGAGCCCAGCTGGCCCTCTACCCTGCCCAGCCTGTTCCCTGGAGCCCAGCCTGCCCCTGCAACCACAGGCTACTGGTTCTCACCTGGGAGCAGCAGTCAGAGCAGCTAGGTGTTCCTCAAGGGGACAGGCTGGGGAGGGGTCATCCAGGATGTCCTGGAACTGCTGTTCCAGGGCCCGTGGGGAAAGCAGGCCATTGGGAGAGTGAGTCCCTACACGGAAGAATCTGCCCCGGTGGAAGACAGCCACGTGTCGGCTGTCTTGAAGGTGACGAAGGTGGTCTGGAGGGACACGGGAGGAAGACGAAGGTGGGAAGAGGTCACATTTTAACAACCACCCCACTTACTAATCATGCCTTGGGCTATGTTTTTATGATTTTTGACAGCTGTATAGTAGTCCATAGCCTGAGCATAGCTCAGGACAGTTTCGATTGTGCTATATATCAAGCAGAGGATGACTTTGAACTCTTGTTCCTCATGCC
+
'%$%%%%',////(''''8<@CFGEGEGGDCDDCEFEEEFBBBGEFEEEGFDGFECAA@ABDFGBABBBCGFHDGEEDBAABCEA????CKJGGGEEDFEGCBBBDFIFHBAAABFGFEDDKGFEGGEIIID>KPNIJECBABCEEDEEEJIF:FGHLGGI//A5CEEFFFIJHIINGGCBCBCHBDDHHIIHHGCABBBEJGHIGHFINJHEFFEDGJHEFHEFGJGJGFDBBBBDEFFDDDABCCDDBEEGIIK8889GAABEB))))):;>DDECCDDDDGFGHGPKIGMGB?>>BAA><<<<<=>>?EFCA@@@ABCDB@A@@BB=>=>>AAA@@AA????AFFDBAA@AAA>>>>?CDCBCBBDCDB@@@@?>==>@BCCCCEGECBCB?>>>?AGCA???ADECAAAABFCCBCDDFIFHDBBABEFFEEDJFGHDDEDDGGLSLSJHHGEEFEEEDEFHGGEFDFEEEEEDCCCB@A@@?@@ACHIRIKHHFHIIJFGCCBBCBCCDCBBBBBCCCCDCBCCDEDCBBACCCECBABABBDDEA>>=>AKGGFDDCCCD>>5-..FFFCCDCFFDGFHGGFFFGHDDC@>:83322/
@149_NG92T2_4
GTGGTATTGTTAGGGGGTAGACTCACCGGTCATGGCCTCGGCCAGCCAGCAGAGCGTGGGCATAAGCGTCCAGGGAAGCTGCGGGGTCCTCTCTGGTCAGTCCCGCGGGCTCAGAATCGAGGGACACAAAGAAGGCAGCCCCTTCCACAGCCTCCAGGGCGGTGGCTGCGTGGGTCTTCACCGACTCCCGCACCTGAGCCCACATACTCCTGTCCGAGTGGGATGGGCCTGAGCCCAGCTGGCCCTCTACCCTGCCCAGCCTGTTCCCTGGAGCCCAGCCTGCCCCCTGCAACCACAGGCTACTGGTTCTCACCTGGGAGCAGCAGTCAGAGCAGCTAGGTGTTCCTCAAGGGGACAGGCTGGGGAGGGGTCATCCAGGATGTCCTGGAACTGCTGTTCCAGGGCCCGTGGGGAAAGCAGGCCATTGGGAGAGTGAGTCCCTACACGGAAGAATCTGCCCCGGTGGAAGACAGCCACGTGTCGGCTGTCTTGAAGGTGACGAAGGTGGTCTGGAGGGACACGGGAGGAAGACGAAGGTGGGAAGAGGTCACATTTTAACAACCACCCCACTTACTAATCATGCCTTGGGCTATGTTTTTATGATTTTTGACAGCTGTATAGTAGTCCATAGCCTGAGCATAGCTCAGGACAGTTTCGATTGTGCTATATATCAAGCAGAGGATGACTTTGAACTCTTGTTCCTCAT
+
))/0==<<991))*./GGEGEEFFEIHGHMGHIGIJILIGHJJKLMLOKJIKHIGGGEFHEHOIINKGGHFDGKN@C@@@=>3235GJJSJIKILINIJIIIIQFE::::;INOJHDDDIJKKLJJSNJSOSLJQOMJKKSQK;7778ILIKRLNGFILJHIGHFJKLLGEHJIMJJECDEDIILGSOHFHIFKNKKNIILKHOLHHHIKSMKSMIIILMJJKSILSKLJKSJMJGEQIQJJSJMJHIFFNGCDJIIMIISHJKB,,L<GJHLJSSJIIHKGECELKQPHPJJLJIIJHNNGFEDCDGGHFHIILISLSLSKMSKKA@?@@CCBCB?=<;;=?AA???@@A@AA@AAEEEE<<;;B@>?A@ABBCBBCCDDCDCABABBCCBBBCC>?>>>AA???987879;;;=CEDB?@???@@<;<<<>?@@?@@?>???A=;;;;>@AB@BA@@?3/6668AAA@BAADDC@=====::::;@A@@@BCCAAA?;,++++20000233456978;@2222=>>?=><:::;>CA@??@?@@<<==>CFIKJKGDDC@AA?>===??BA@BBBCDDCCAABB@;;:99;;;=<5-+++2=>BHHD@??>>??>>>>>>??>>>>>>@A@ABCAAA???>>????@@??@@A86667>CC?????BACBAB?>?>>?<<=<>CBCDDDFDDDCCDCD@===<7
@150_NG92T2_4
CCCACGGGCCCTGGAACAGCAGTTCCAGGACGTCCTGGATGACCCCTCCCCAGCCTGTCCCCTTGAGGAACACCTAGCTGCTCTGACTGCTGCTCCCAGGTGAGAACCAGTAGCCTGTGGTTGCAGGGGGCAGGCTGGGCTCCAGGGAACAGGCTGGGCAGGGTAGAGGGCCAGCTGGGCTCAGGCCCATCCCACTCGGACAGGAGTATGTGGGCTCAGGTGCGGGAGTCGGTGAAGACCCACGCAGCCACTGCCCTGGAGGCTGTGGAAGGGGCTGCCTTCTTTGTGTCCCTCGATTCTGAGCCCGCGGGACTGACCAGAGAGGACCCCGCAGCTTCCCTGGACGCTTATGCCCACGCTCTGCTGGCTGGCCGAGGCCATGACCGGTGAGTCTACCCCCTACAATACCACCTACACACTTATGGAGACCTAGGGCTTCTCCACAGGGGGCAGCCAGACCTCATGCCTCAGCTT
+
1?B;?====>CDFFHEFDEGFFIHHSDE;5*''''(88:EBCA==:8766;5ACEIHGGHD=7G==GIGGEHFFDBBCCEGFIIHEFFGJGIIHGHHHIHGHFHIGEFGFDDDDDFFFHGIGHFC?C@GHF=BA@A@==>BCA===IGKJHKILHHFIJHFLKFDCCDDGEFGGJM::::;?;9999GHIGHEFGJFECDDDDEDDDCDDCEFFEFFFHFFEEDDEDGHHEFGGGHHGGGGHHEFDEFJCDDCEHGGGFEHJHFHGGFFFHHIIIHHKGEGFHHLJLJMIFHEEEDDEGHHPGHECCBBADCGSHCA;33@BGIMJG>C<6CCCEGGGEIFIHFFEGCBABACCDCBBDDFHHJFGJGHIISFECCCEHHKGFEEFGFGJKLHC??>HIHHFHEEEDEGFKILGGGFIFNIFFFHFFEHIFEEGEHHFFFIIGHAA@>ACBBBDEDDDBBCBBB@@@D?431*&
@151_NG92T2_4
TCCTGAGCTATGCTCAGGCTATGGACTACTATACAGCTGTCAAAAATCATAAAAACATAGCCCAAGGCATGATTAGTAAGTGGGGTGGTTGTTAAAATGTGACCTCTTCCCACCTTCGTCTTCCTCCCGTGTCCCTCCAGACCACCTTCGTCACCTTCAAGACAGCCGACACGTGGCTGTCTTCCACCGGGGCAGATTCTTCCGTGTAGGGACTCACTCTCCCAATGGCCTGCTTTCCCCACGGGCCCTGGAACAGCAGTTCCAGGACATCCTGGATGACCCCTCCCCAGCCTGTCCCCTTGAGGAACACCTAGCTGCTCTGACTGCTGCTCCCAGGTGAGAACCAGTAGCCTGTGGTTGCAGGGGGCAGGCTGGGCTCCAGGGAACAGGCTGGGCAGGGTAGAGGGCCAGCTGGCTCAGGCCCATCCCACTCGGACAGGAGTATGTGGGCTCAGGTGCGGGAGTCGGTGAAGACCCACGCAGCCACCGCCCTGGAGGCTGTGGAAGGGGCTGCCTTCTTTGTGTCCCTCGATTCTGAGCCCGCGGGACTGACCAGAGAGGACCCCGCAGCTTCCCTGGACGCTTATGCCCACGCTCTGCTGGCTGGCCGAGGCCATGACCGGTGAGTCTACCCCCTACAATACCACCTACACACTTATGGAGACCTAGGGCTTCTCCACAGGGGGCAGCCAGACCTCATGCCTCAGGG
+
(*00BABCABBCADCDCBBBAC;;;;<BA@AA@CDDDDEDGGIGLLJLFGFHKLLHEDDAB@@ACBBBBDCEDEFEDCEDFECCCCCFFKIIHHHLSLMJPLHEDEEGEDB;=FGGEDECDFHJKJJ?78??@DAA@C99HIHFGJLHJCDDDDGKJGIGGIIFGFA????ACDEDFILIHH.----3..9:9CBBCDCFIIDAADCCCDEC66555>>F>>>BEHGFGEDDBCEECLJJFGCFEDFHHHJJJJGLK/////=<<MHJLL878:<=DSLJLG>G<;<=9CEHGKNHJJEAHA@ABCGIIJHJEDEGGJLJILFGGFIHG@@22.(*;<<FJFIIHHGCECCBEGHGHGFFFEEGEEGECFELLGEC?CGIEAKMHHHHHFGHJHGLGGEFCA@@>>??@>85532'(89:::;>;EACA?@D>=>>>2////ABABCDHEEDDFFEDEFBABBCHFCDDEEMINHHGEEFCCDDHGDCAABBDJKEFDHFFGGGFEECDDBCDDFFGEFFFGFFHGFFFECBCCDGGFGDC@@@>?@ABEFEEFGEBBBDF@?<A?<A>=;=<;75,,DCDA@??>??A@BCBBBBCDFFGEFDFGFGDAABBDEGID=A>832.////32223355AAABCCDEEFIDBBCEEEEFDFFFECBBCBAACDHFFEEEFEFFECCABBAEEOJFGFEJGFI?ABA+)'&&
@152_NG92T2_4
GCAGTGGCTGCGTGGGTCTTCACCGACTCCCGCACCTGAGCCCACATACTCCTGCTGAGTGGGATGGGCCTGAGCCCAGCTGGCCCTCTACCCTGCCCAGCCTGTTCCCTGGAGCCCAGCCTGCCCCCTGCAACCACAGGCTACTGGTTCTCACCTGGGAGCAGCAGTCAGAGCAGCTAGGTGTTCCTCAAGGGGACAGGCTGGGGAGGGGTCATCCAGGATGTCCTGGAACTGCTGTTCCAGGGCCCGTGGGGAAAGCAGGCCATTGGGAGAGTGAGTCCCTACACGGAAGAATCTGCCCCGGTGGAAGACAGCCACGTGTCGGCTGTCTTGAAGGTGACGAAGGTGGTCTGGAGGGACACGGGAGGAAGACGAAGGTGGGAAGAGGTCACATTTTAACAACCACCCCACTTACTAATCATGCCTTGGGCTATGTTTTTATGATTTTTGACAGCTGTATAGTAGTCCATAGCCTGAGCATAGCTCAGGACAGTTTCGATTGTGCTATATATCAAGCAGAGGATGACTTTGAACTCTTGTTCCTCATGCCTTG
+
*+-;=?@AEC>=<==?BAAAAAB====>BD><<<<?ECDEB?==EGCBA@ADDE,''''(=AAABADCABBDDEGDDCEGGHFBBA@@@???ABDDCCCBCDEFED99D=EEEEECDEEDDDDBA?@@@AD>=<>?@?GECB@A@AABCBCCCEDEDEEEDCCDEEECDCCCDCCCC@>==>@CE>>>=DB?BFDCEDEBECDBA?@??@CBBDDDFGFGHHEIEEEFGIFHFGGJLEEEGEGDCCCA@@@?BBCDHJMHFEEEEGHFFDDDEFHGIKIJILKIIJFDEEFFNNKHFFHHIECCCCEHHHJQHGGJKFCDDDFFEFFGGFEFEHIIGOIHICBBBCHIHHGIGHKHFFEFELBA>?@>>>AD@@@GIMLLSHGQOLPJKIHOIIJGNQSNHKIIKJIHJIKHHGGIHHHHFHFEDEEEEEDCBCCEEHSLLGHFFJHSSMGEFEFFGEFGFEEEFEEGEFFHGHHKILJFKFGKIJJOJLJIB;;:7333@BLJFFDDDGEHFGIGGHHGEEFFFHGFKMFNJHFGGE84////0,****1*'
@153_NG92T2_4
GCGACACAGTCACTGTGTTCCCCCACCGGGGCAGATTCTTCCGTGTAGGGACTCACTCTCCCAATGGCCTGCTTTCCCCACGGGCCCTGGAACAGCAGTTCCCAGGACATCCTGGATGACCCCTCCCCAGCCTGTCCCCTTGAGGAACACCTAGCTGCTCTGACTGCTGCTCCCAGGTGAGAACCAGTAGCCTGTGGTTGCAGGGGGCAGGCTGGGCTCCAGGGAACAGGCTGGGCAGGGTAGAGGGCCAGCTGGGCTCAGGCCCATCCCACTCGGACAGGAGTATGTGGGCTCAGTCAGGGAGTCGGTGAAGACCCACGCAGCCACTGCCCTGGAGGCTGTGGAAGGGGCTGCCTTCTTTGTGTCCCTCGATTCTGAGCCCGCGGGACTGACCAGAGAGGACCCCGCAGCTTCCCTGGACGCTTATGCCCACGCTCTGCTGGCTGGCCGAGGCCATGACCGGTGAGTCTACCCCCTACAATACCACCTACACACTTATGGAGACCTAGGGCTTCTCCACAGGGGGCAGCCAACCT
+
(('&&&,)(++('(())))(('((((???@@CDGFFFGJOMDBBCCFE?JJSRIJJNJKHEDEIJMLMHHHCHNICABIIIGLHGHHGFEKOQEDE9998673,,DEFEEDCHHGIJLHNIGHIFDF=;EGHHHIEDIGHK@@EFJHIIKJOFFFEFIHMJHDDDEEJLHJGHGEIMNILIKJLHFGHHHMIJIJISSIJELHNAJMGA@?=><==?BFJIFMKKOIKILJKLQNLJDOLEFFFFGJHKJSOSGHJLJHEFHGHIHHDMGCCEDCBAB=:5-----..-2347:3.(%%%%&%((())**@FFGGDEEHGHFHHLIIFAB@BBFLKIJOEEE::9;=?=D@875778;JHKIJILHHHGGIHEEEGFIHILHHGFEGGJHKHIMNJJMSNKIEDCBADDHJLJIKIFFFIEFEDCCCBCDDEDEGGHJJKSKSIKIJLIIGFGGGGHHIMGFGGFMIGIICEGEGGEDFGGDDFDDEHHGIHIJFGIHGEKGIDGFIEGFGFEGDCEDDFDG==@A@54441**)(
@154_NG92T2_4
GAGGGGGACTCCTTCTGTCCTCGATTCTGAGCCCGCGGGACTGACCAGAGAGGACCCCGCAGCTTCCCTGGACGCTTATGCCCACGCTCTGCTGGCTGGCCGAGGCCATGACCGGTGAGTCTACCCCCTACAATACCACCTACACACTTATGGAGACCTAGGGCTTCTCCACAGGGGGCAGCCAGACCTCATGCCTCAGCAGC
+
'&&'(*('%%$%%'&')*-/**+,,.6535555556<;;;;=<<;:.---.>??>=<;9::;<>>??A???==;;:9999;;<=<<===>?@AAAAABAA@>===>AABA@@?>>>>@A??<:998:;;9<<<;;;;<?@>>>>>??>======;<<>=??=<;;<==??>>=<;:::9:<=?>;;;;<<>>==<=762.++(
@155_NG92T2_4
ATATATTCGCTGTCAAAAATCATAAAAACATAGCCCAAGGCATGATTAGTAAGTGGGGTGGTTGTTAAAATGTGACCTCTCCCACCTTCGTCTTCCTCCCGTGTCCCTCCAGACCACCTTCGTCACCTTCAAGACAGCCGACACGTGGCTGTCTTCCACCGGGGCAGATTCTTCCGTGTAGGGACTCACTCTCCCAATGGCCTGCTTTCCCCACGGGCCCTGGAACAGCAGTTCCAGGACATCCTGGATGACCCCTCCCCAGCCTGTCCCCTTGAGGAACACCTAGCTGCTCTGACTGCTGCTCCCAGGTGAGAACCAGTAGCCTGTGGTTGCAGGGGGCAGGCTGGGCTCCAGGGAACAGGCTGGGCAGGGTCAAGGGCCAGCTGGGCTCAGGCCCATCCCACTCGGACAGGAGTATGTGGGCTCAGGTGCGGGAGTCGGTGAAGACCCACGCAGCCACTGCCCTGGAGGCTGTGGAAGGGGCTGCCTTCTTTGTGTCCCTGATTCTGAGCCCGCGGGACTGACCAGAGAGGACCCCGCAGCTTCCCTGGACGCTTATGCCCACGCTCTGCTGGCTGGCCGAGGCCATGACCGGTGAGTCTACCCCCTACAATACCACCTACACACTTATGGAGACCTAGGGCTTCTCCACAGGGGGCAGCCAGACCTCATGCC
+
11,+''%$$$&+;<?@HSPLJHEFFGKSPIJJFDCBCGDGFEEDDEFDFFDGEDEECDEEFQNGJSD==>BHC?>=>789((),-@BBC@A@?AEEHEGEAABCDIECGHDBCCCGFFJHGDDDDEIHHIKSLJHEEE@=>==@CCDCHMIGOPJIJIDA88DDLJIMIIHJKIFHHMGJGHFJROFEFCAAACEEHJHJSJSOIMPMMJSLMGHEIGJLJMSSJJHJLOLKNJJGOKJQNHMHKSRSSSSRSIKK@DE?;JJRSKMALCFFG==BHGMJHJLLJSNPMJSMMILIJJKNLSDCCC:CFEEDBBB@ABA@?>>>?@BCB@AAAAAA>>>==??@@>?A?@ABCFDDCEEEEBAAA@@AA@BCC++++++CCDEDJCCBABBBA?><==>>???@A>::::;@AAA??@@@BA@??@A@?>>;76667@=:99:;DDDCCCC@;;;;<BCDCCCAABAABCBCBECDDABB@BB@AA><<<=>BD>?EA@><4))))ADCAA@?;:9779:<?ABBB?><<?EC?=<;97889<BCABCBBA@=::::;>>@??@>>>>>@BDDCCBCCBC?<<;<=AAAAAA<:9::<BAA?><<;;>=;>>>@????@A@@?AACFGGDDB??===>==>>>?????BCBA?>;9::9:<=?===<<???@::+
@156_NG92T2_4
ACCGCCCTGGAGGCTGTGGAAGGGGCTGCCTTCTTTGTGTCCCTCGATTCTGAGCCCGCGGGACTGACCGAGAGGACCCCGCAGCTTCCCTGGACGCTTATGCCCACGCTCTGCTGGCTGGCCGAGGCCATGACCGGTGAGTCTACCCCCTACAATACCACCTACACACTTATGGAGACCTAGGGCTTCTCCACAGGGGGCAGCCAGACCTCATGCCTCAG
+
IKLILJKRJJIKKIPKSIA<<<<=LEGDCCD;70...BAACIJGHLPILMQKSRMIF<FCDFISQKMSM+**+:<<5568?HQISIKJSNIIMMKKHGHEDABBD@D>@@?ABDGGLHKLJKPNRKMNSPMKIKLMLKKILMLJHFACEBAEFDGEEFEEHININJJNGMLHGHNIHKMLKMMIKLGIIHLQJHGGGGFIHEEHFHIGIIJGCDA@AC>21
@157_NG92T2_4
CTGCCCCCTGCAACCACAGGCTACTGGTTCTCACCTGGGAGCAGCAGTCAGAGCAGCTAGGTGTTCCTCAAGGGGACAGGCTGGGGAGGGGTCATCCAGGATGTCCTGGAACTGCTGCTCCAGGGCCCGTGGGGAAAGCAGGCCATTGGGAGAGTGAGTCCCTACACGGAAGAATCTGCCCCGGTGGAAGACAGCCACGTGTCGGCTGTCTTGAAGGTGACGAAGGTGGTCTGGAGGGACACGGGAGGAAGACGAAGGTGGGAAGAGGTCACATTTTAACAACCACCCCACTTACTAATCATGCCTTGGGCTATGTTTTTATGATTTTTGACAGCTGTATAGTAGTCCATAGCCTGAGCATAGCTCAGGACAGTTTCGATTGTGCTATATATCAAGCAGAGGATGACTTTGAACTCTTGTTCCTCGTGT
+
5DCBCBAABED>8....-//00DFEFFHNSNLJJJJGMMSMJSSLQJSKLRQRLPSQLINJSSLPLONFDEENSSMLMQOIIG@E>BI.....2222::<SSJJJJSMNSOSOMHOF/---.@JLLSMFGFGKNQLPSLKGLJLSLMSLGFISPSJGFIEDCDFFGLGHFEHNHFDF<:@F@,FJINNSPNIIKILKLIJLKHFFEG11100../BDGIPSNOLLMIKKNJOMMJLSNLLMQ@@@CFABABA===AGIHBDA=FILSJRKGGGHHSQOSKNIJJIKNLLKQSS=<<<<<;<A?@CCB@BBABCCBDGSKMOSHFKJJJNKIINHIKJOII>>?:89::@GHGHHGCA@@??>@AA;8889BEDECEB@@AADDBBB<960/1255=BBDCFGHI<<::99)((((+)(&&&&&++''%$
@158_NG92T2_4
CTGCTTGATATATAGCACAATCGAAACTGTCCTGAGCTATGCTCAGGCTATGGACTACTATACAGCTGTCAAAAATCATAAAAACATAGCCCAAGGCATGATTAGTAAGTGGGGTGGTTGTTAAAATGTGACCTCTTCCCACCTTCGTCTTCCTCCCGTGTCCCTCCAGACCACCTTCGTCACCTTCAAGACAGCCGACACGTGGCTGTCTTCCACCGGGGCAGATTCTTCCGTGTAGGGACTCACTCTCCCAATGGCCTGCTTTCCCCACGGGCCCTGGAACAGCAGTTCCAGGACATCCTGGATGACCCCTCCCCAGCCTGTCCCCTTGAGGAACACCTAGCTGCTCTGACTGCTGCTCCCAGGTGAGAACCAGTAGCCTGTGGTTGCAGGGGGCAGGCTGGGCTCAGGGAACAGGCTGGGCAGGGTAGAGGGCCAGCTGGGCTCAGGCCCATCCCACTCGGACAGGAGTATGTGGGCTCAGGTGCGGGAGTCGGTGAAGACCCACGCAGCCACTGCCCTGGAGGCTGTGGAAGGGGCTGCCTTCTTTGTGTCCCTCGATTCTAGACCGCGGGACTGACCAGAGAGGACCCCGCAGCTTCCCTGGACGCTTATGCCCACGCTCTGCTGGCTGGCCGAGGCCATGACCGGTGAGTCTACCCCCTACAATACCACCTACACACTTATGGAGACCTCAGGGCTTCTCCACAGGGGGCAGCCAGACCTCATGCC
+
4SJHMNFFJGHIHRGGHIGMIDGDEEHHHJHGEGJGGFEDFIHIJFEEFDEFDDEDEHEHGFGGFFFGGECEGPNSMSQLKQSSKLMLLIHHIFHIJHGHHGJJJPGGFGFEFGFHJKPGFFAAGHHIF<<<<EDEC@@<78EFHEDFFFHIHKHLIBEGHHFGFGGEECFFHHKLJJJGHGKILPKGPLMNJHKFCDDDEJJIMINHIJLQKMHIE<;@AJJKHHHHJJHDAB;7222EMIKJIKMMOJKLMSSJLJGLIIJJOHIJKILQHIJKLJOOLKIJPIJKMJJLKQSJISSPSSMGKJIIKEDCD=@B@>CEFGGFGFDBBDCEDCCDCEFECA@@ABEDDEDCBCCBDFGG=AD7FGEFFEFDCCCBA@???ACEEECCDDCFC@@@??ABED766666/./DDFGGFCCCCCCCB@A@>==>>AAABDGEH8898DFA::::AA@@BCBDEC>>>>?BABAABCDCDBA@@ABBABA?;;::;B@::::;EDEDCCDB????@FEDDECCCDDEDDCDDEEEEDCDCCDCCEFDCDBCFGCEEG>>=0;2229;>,+++///>>>>@BDFEDEEEGGGEGECCA>?@@AD@@@GFHGFEBBBAADDECDDBBBBBFILIIIHGIJLF@@@?AMFHFFIBAAA?CCCADCCCAABB@CDCDDDDEHGIGEGHJIIJKKK9973110,,,,-25534788GC@>>@AACDHIEBBEFFEEDDD3
@159_NG92T2_4
ATAGCACAATCGAAACTGTCACTGAGCTATGCTCAGGCTATGGACTACTATACAGCTGTCAAAAATCATAAAAACATAGCCCAAGGCATGATTAGTAAGTGGGGTGGTTGTTAAAATGTGACCTCTTCCCACCTTCGTCTTCCTCCCGTGTCCCTCCAGACCACCTTCGTCACCTTCAAGACAGCCGACACGTGGCTGTCTTCCACCGGGGCAGATTCTTCCGTGTAGGGACTCACTCTCCCAATGGCCTGCTTTCCCCACGGGCCCTGGAACAGCAGTTCCAGGACATCCTGGATGACCCCTCCCCAGCCTGTCCCCTTGAGGAACACCTAGCTGCTCTGACTGCTGCTCCCAGGTGAGAACCAGTAGCCTGTGGTTGCAGGGGGCAGGCTGGGCTCCAGGGAACAGGCTGGGCAGGGTAGAGGGCCAGCTGGGCTCAGGCCCATCCCACTCGGACAGGAGTATGTGGGCTCAGGTGCGGGAGTCGGTGAAGACCCACGCAGCCACTGCCCTGGAGGCTGTGGAAGGGGCTGCCTTCTTTGTGTCCCTCGATTCTGAGCCCGCGGGACTGACCAGAGAGGACCCCGCAGCTTCCCTGGACGCTTATGCCCACGCTCTGCTGGCTGGCCGAGGCCATGACCGGTGAGTCTACCCCCTACAATACCACCTACACACTTATGGAGACCTAGGGCTTCTCCACAGGGGGCAGCCAGACCTCATGCCTCA
+
45:@?>>???>21111>;;654457AAAAB@==76455;9;;;;;;<>====??>==>>@CDFLMGECDCCEIJIFHE@?=<<>>=<<<=@AABBBAA?AA>=<<<>?BA@BCDFHHHGB@><:;;=@?=58@@?86679@879<=;44<<<=;;;<<@@@@@?>?@?<<===CCCDGJDB@@?@<:99:;>=>>@CDFFH1---.4225559;87777<@<;;=<@?>>@A@A????@?@@@@EDDCBBAAAAAACDDC@>====AABCEECDFEBBA@ACDFDEDFEFHFHIHFFFEECAD<==B@DDDDDFEGD=>A98>??ACEEED>>>?@FGEDDCCCBCCEEEDCA=@@AABADBAA@@>>===?@@A@???@ABB>==<<=>?>)((+483...A@CAAB@@AAAAAAABA>=<==?????BEF?>>>?@BCBC@@@?>>>>@?@<;;;=@BAA?>??@@@?>>?A@@@?<8888:>=9999:CA@@@?A@====>BBCBBBAABAAAAA@BCCDCAAA???>>@>====@ABBDEDC@>><<<=>@DCBA@@>=;99:;<ABHFEDCBCCAABA@@><<==?CCDBDBB=<<;<<<;<<==@@>>?>>AEEDBBBBEDCA==<<>CCECCC@====@CBBA>>==>AA?CDDEDDDDEEFDDDEEEFFEEDBB?>??>ABAB@??>?AAAD??<<=<<<?BDBBBCBC@?@>?>>.)
@160_NG92T2_4
ACTGCCATGGAGGCTGTGGAAGGGGCTGCCTTCTTTGTGTCCCTCGATTCTGAGCCCGCGGGACTGACCAGAGAGGACCCCGCAGCTTCCCTGGACGCTTATGCCCACGCTCTGCTGGCTGGCCGAGGCCATGACCGGTGAGTCTACCCCCTACAATACCACCTACACACTTATGGAGACCTAGGGCTTCTCCACAGGGGGCAGCCAGACCTCATGCCTCAG
+
43321/&%%$%&'&&&(*67CDEDBABBB@?4//0900;B===;>ACCCDEEECDBA@@?@ABCEADF>11011<@@;9953<ADFGGEEB:;ECCBA@@@@ABBCCBCEDDGHHHGGEFFFFC@@??AECBBBBDCDD???@@DCA??@BB@AAA@@@@@CEFDDDDEEFFEEEBBAAACBDDBCCBCCCCCCECBA@CCDDEEGDBAABBCDD;BDE,)'
@161_NG92T2_4
GACCGCCCCGGAGGCTGTGGAAGGGGCTGCCTTCTTTGTGTCCCTCGATTCTGAGCCCGCGGGACTGACCAGAGAGGACCCCGCAGCTTCCCTGGACGCTTATGCCCACGCTCTGCTGGCTGGCCGAGGCCATGACCGGTGAGTCTACCCCCTACAATACCACCTACACACTTATGGAGACCTAGGGCTTCTCCACAGGGGGCAGCCAGACCTCATGCCTCAGCAGGTT
+
99996776/-134<;:=?1113D?>HHB@DCEB@@EGBFFGEJIJJJINMLMHJJQISKHJIIJIJLOLJ>>=<CFMKHOGEAIHEEAA?ACFHKGHGHHGECCCDFIHJJPJIHJ@77777@CEDFGGJFFG.----=@@CBAAB???@@GIBBEDCCBCCGJGHGKHJKGECCEEGHEGFEDDEFFEJGHILGK??>=BEEFKIOKIHJEIDAC?@>?50//,*(&#
@162_NG92T2_4
GACCGCCCTTGGAGGCTGTGGAAGGGGCTGCCTTCTTTGTGTCCCTCGATTCTGAGCCCGCGGGACTGACCAGAAAGGAAGCCGCAGCTTCCCTGGACGCTTATGCCCACGCTCTGCTGGCTGGCCGAGGCCATGACCGGTGAGTCTACCCCCTACAATACCACCTACACACTTATGGAGACCTAGGGCTTCTCCACAGGGGGCAGCCAGACCTCATGCCTCAGT
+
%%%((,-+*'&&&*8::>CCBABBACCACCCBCDCFE@@@?>==<;;445CCDCDCCBA@@==<;<<21/,++*))((),+***+8<?@@=<5/1BCDCDBA?@@ABFBDDEBAAHFHFEDEGHFGCBAACEEEEEECABBBEEEEEEDEFEGF@@@BEFEFDEFFDHHHHFGGFEFDCA??@@ACBCCDEGIGE:8)((((>==?ADA@@@?BAA@?A??70/*
@163_NG92T2_4
ACCGGTCATGGCCTCGGCCAGCCAGCAGAGCGTGGGCATAAGCGTCCAGGGAAGCTGCGGGGTCCTCTCTGGTCAGTCCCGCGGGCTCAGAATCGAGGGACACAAAGAAGGCAGCCCCTTCCACAGCCTCCAGGGCGGTGGCTGCGTGGGTCTTCACCGACTCCCGCACCCTGAGCCCACATACTCCTGTCCGAGTGGGATGGGCCTGAGCCCAGCTGGCCCTCTACCCTGCCCAGCCTGTTCCCTGGAGCCCAGCCTGCCCCCTGCAACCACAGGCTACTGGTTCTCACCTGGGAGCAGCAGTCAGAGCAGCTAGGTGTTCCTCAAGGGGACAGGCTGGGGAGGGGTCATCCCAGGATGTCCTGGAACTGCTGTTCCAGGGCCCGTGGGGAAAGCAGGCCATTGGGAGAGTGAGTCCCTACACGGAAGAATCTGCCCCGGTGGAAGACAGCCACGTGTCGGCTGTCTTGAAGGTGACGAAGGTGGTCTGGAGGCACGGGAGGAAGACGAAGGTGGGAAGAGGTCACATTTTAACAACCACCCCACTTACTAATCATGCCTTGGGCTATGTTTTTATGATTTTTGACAGCTGTATAGTAGTCCATAGCCTGAGCATAGCTCAGGACAGTTTCGATTGTGCTATATATCAAGCAGAGGATGACTTTGAACTCTTGTTCCTCATGC
+
QHNIKJHHGGHJHLJJHHKKSLLLSSNIKNLIGGHIKKSOLIIHLIIGAHJSLOJQMKIKHHJQKSOSDAA@@@OOONIKMSOLLLLKMJNMPINJIJPPOLSOLQMNNSLLKLOLLMSMIIJRNPSMSONKSLRKIKLGNSILKJHHHIIGEA@@@CFFB<8940.-+,,)--.2:4./HFGGGIKJMLNIFKJKLIKSS;;::;P6556CJERNSNJLLJPJMJGIJIHKKNJMSKNOISMOSHSSLNOSPKOSJSJCD;SILKDEEBBA@BCBA?=>>>?AAAABCDDCDCDDCCDCECBBAAABBBABB?==<=>?B@>>>>@@>B@@ABCEEC@==<<=>@A<;<;<A1**?A@ABA@AABBBAAABDE==<;;?@@>>:77768;<<>BBA?>>>>>??<:;;;>???@AA?????A>9999<BCB@@@??=;999:<@A??AA@BAB?<<<<:::::>;;;;;ABF????;66669?@????:/..-(()*123589:9;<:9::<??=>>@?BB?>>>?ABEHHGEECBBBB?=;;<<?CBBBBCCEEDDBAAAA>==<<>>?@EFSGCAABBEFFDA@@?>?>?@A?@@@@@?====???@@A@AA@@A@@@@?>>>>>>??85555=CCCAA@@ABBBBCCCEEDB@@A@AA@@AABCBCCDDCDC><:)(&&&
@164_NG92T2_4
CCCTGCAACCACAGGCTACTGGTTCTCACCTGGGAGCAGCAGTCAGAGCAGCTAGGTGTTCCTCAAGGGGACAGGCTGGGGAGGGGTCATCCAGGATGTCCTGGAACTGCTGTTCCAGGGCCCGTGGGGAAAGCAGGCCATTGGGAGAGTGAGTCCCTACACGGAAGAATCTGCCCCGGTGGAAGACAGCCACGTGTCGGCTGTCTTGAAGGTGACGAAGGTGGTCTGGAGGGACACGGGAGGAAGACGAAGGTGGGAAGAGGTCACATTTTAACAACCACCCCACTTACTAATCATGCCTTGGGCTATGTTTTTATGATTTTTGACAGCTGTATAGTAGTCCATAGCCTGAGCATAGCTCAGGACAGTTTCGATTGTGCTATATATCAAGCAGAGGATGACTTTGAACTCTTGTTCCTGGTG
+
CCBBFJILJMSSMMOSPKHMKKSJSSOJIIIJMLSMIMPKNPILMOLOSKSSJSIKMORFKLSKNOKJPMJJMLKML3334FKIHNMILOJLKJMLRSSPSSSJNSNNKOLLLIJ=++FHFHOILHKJSPSSROKMLJHNLNJKOSIONNJMKSQNSIQSRIIOSMHSNMHHFEDDC?GFIMSMMOSMJSJLSKKQSPLLSKSLNSSMKHNMMMKLJJSLNQQKPSIOILPOPOKLOHIIIJLGKKJNKSIOIRLSSGSMSJNKLOHJMKNSILHPJJIIJLNJHRJIKJJJNGLMSISISGGJHHLLSJIJNSSKPNLKPIKRPJJHKHOPNJKHKSINHILHHIKIHKKKLOMNIRJPOSNNMKMKHNJJGHKJLLSSIGJMKIJKLMPKRIGJIKIHHFCLKLMLPSKIHICC>;6('''
@165_NG92T2_4
ACCGCCCTGGAGGCTGTGGAAGGGGCTGCCTTCTTTGTGTCCCTCGATTCTGAGCCCGCGGGACTGACCAGAGAGGACCCCGCAGCTTCCCTGGACGCTTATGCCCACGCTCTGCTGGCTGGCCGAGGCCATGACCGGTGAGTCTACCCCCTACAATACCACCTACACACTTATGGAGACCTAGGGCTTCTCCACAGGGGGCAGCCAGACCTCATGCC
+
?EGJIOJSJHGJJIJKKMMOKMLPLILKKKSOQSOPILSJJKKGGIKMKISLKQIG><FGILKLJJHJG43333>EIC@?>>?GHJJJKJKFHOIHFEDCBBBA@AAAGJJJKHFKIKIGGMSIHIGGGGIJECBAABDDGFFFCCEBCA@ACCCDDEDDDIIH@A77666@;<<=BBACBAABACBAA?@@BBD@@>=?A@@A@=83---24..,*(
@166_NG92T2_4
TCCAGGGAAGCTGCGGGGTCCTCTCTGGTCAGTCCCGCGGGCTCAGAATCGAGGGACACAAAGAAGGCAGCCCCTTCCACAGCCTCCAGGGCAGTGGCTGCGTGGGTCTTCACCGACTCCCGCACCTGAGCCCACATACTCCTGTCCGAGTGGGATGGGCCTGAGCCCCAGCTGGCCCTCTACCCTGCCCAGCCTGTTCCCTGGAGCCCAGCCTGCCCCCTGCAACCACAGGCTACTGGTTCTCACCTGGGAGCAGCAGTCAGAGCAGCTAGGTGTTCCTCAAGGGGACAGGCTGGGGAGGGGTCATCCAGGATGTCCTGGAACTGCTGTTCCAGGGCCCGTGGGGAAAGCAGGCCATTGGGAGAGTGAGTCCCTACACGGAAGAATCTGCCCCGGTGGAAGACAGCCACGTGTCGGCTGTCTTGAAGGTGACGAAGGTGGTCTGGAGGGACACAGGAGGAAGAACGAAGGTGGGAAGAGGTCACATTTTAACAACCACCCCACTTACTAATCATGCCTTGGGCTATGTTTTTATGATTTTTGACAGCTGTATAGTAGTCCATAGCCTGAGCATAGCTCAGGACAGTTTCGATTGTGCTATATATCAAGCAGAGGATGACTTTGAACTCTTGTTCCTCATG
+
JMPHKHPIMNLMHMFCD42JKSPSNFOIJKNJMNKRMJJMJNLJLKSLIPJHMKQKSLIMLSHKMSJQKLLKMNPLBB:;LPOLLMMIFNMLJHIINSKLJIJIJOLLSMNILIKMHKLIMIJKOLNFFGEDCESLLKPOJOLOMLRHJHILKLIL<===>H>=>@;B9-DHGHJHHKHGHEDEFHJKSSIJSLSISJIJOGHIGJHOKJSSKKGBC;JNJHJKNOLKORSSSSKKNKJKSRJMMHKOISJSMSOKONQSNSNNLSRPKMLSGKMSNSOLNNSQQISPNKSOKLKLPKSLAJLJNQQOQNJMNOOSKKRSSMMMSSJQFGHB811B835>210.-/.,223...//4?<=>=CFJGF;;:9899=?@@AADDMJLMSKKLSOSNIKRJKLJMOQPKKIRSKLMKPSJLNKSMNMNKGFHMLKHJSOOJSSLSPSNIJMHJHJGK422.+)*,.24323CDFKLMOJJRQLJKPLSPJMMSKNSGFGEEJPSLSMMSSKMMMSSILMSONSKMOKKMIHJKLNQQLSIMLPSSMJQMLPMJNNKQIJNSINRLNKMKQIMMSMILMKKSFEDED;::;BF?==<=ADEISIMIIJRIJHIKKHBCCB@@@@87756IHSLSOKDEEDD=//.
@167_NG92T2_4
CTGGGCTCAGGCCCATCCCACTCGGACAGGAGTATGTGGGCTCAGGTGCGGGAGTCGGTGAAGACCCACGCAGCCACTGCCCTGGAGGCTGTGGAAGGGGCTGCCTTCTTTGTGTCCCTCGATTCTGAGAGCCCGCGGGACTGACCAGAGAGGACCCCGCAGCTTCCCTGGACGCTTATGCCCACGCTCTGCTGGCTGGCCGAGGCCATGACCGGTGAGTCTACCCCCTACAATACCACCTACACACTTATGGAGACCTAGGGCTTCTCCACAGGGGGCAGCCAGACCTCATGCCT
+
=?++++1<;<>>?FAEDDE877401001<<?AJKLJQ8999======FLOORIMLHHHHFOSSJOKSNRMSLKJRFFGDGNSGJSKIJSJILKSIKOMPMOIKMKJIEEFLMSLJFIB8IDDCCCD;;6444CBACCEIIMSKNKKNIJHFGOHJKS?3MPHNSLLHHGFLPQHLHNHHOJGLNSLKPLKLSLJSMMHHOFA@@ADHJE00//569=FKSJHGFGKIQJGKGKPFFFFFILMHKIKPKIHQDOLKIIIGCFGIISOMMNN<<@@ABBOGLIHLEEFCBB65510/,
@168_NG92T2_4
GCAGTGGCTGCGTGGGTCTTCACCGACTCCCGCACCTGAGCCCACATACTCCTGTCCGAGTGGGATGGGCCTGAGCCCAGCTGGCCCTCTACCCTGCCCAGCCTGTTCCCTGGAGCCCAGCCTGCCCCCTGCAACCACAGGCTACTGGTTCTCACCTGGGAGCAGCAGTCAGAGCAGCTAGGTGTTCCTCAAGGGGACAGGCTGGGGAGGGGTCATCCAGGATGTCCTGGAACTGCTGTTCCAGGGCCCGTGGGGAAAGCAGGCCATTGGGAGAGTGAGTCCCTACACGGAAGAATCTGCCCCGGTGGAAGACAGCCACGTGTCGGCTGTCTTGAAGGTGACGAAGGTGGTCTGGAGGGACACGGGAGGAAGACGAAGGTGGGAAGAGGTCACATTTTAACAACCACCCCACTTACTAATCATGCCTTGGGCTATGTTTTTATGATTTTTGACAGCTGTATAGTAGTCCATAGCCTGAGCATAGCTCAGGACAGTTTTGATTGTGCTATATATCAAGCAGAGGATGACTTTGAACTCTTGTTCCTC
+
FFIIHHJJHMFEDCCGPKHIEFGDCCDDDHA@@@AEHB?<44545EJHFFFHHJHICCBCBGEGGKHGKNKP====GE@IIHJKEFDEDDEEFFHHS@?>??JKMQMGEMEEEGIJHISSJFCACACCFFDHDEDGHKEEEFBCBCBEJIILINIIIGILHJIGHGGGFFFKMJLJHGDBBAACDGJGHGFGGFGKEGGKJLHE?DCFGEEDDCGG??>??HKIFDEHFCCBBABACBAAAAAA>=<<:8852=>??B@BA?????@AA;::9:>@@DBCCB@@?@A?::99:AA@??@@A@=;::;=BB?@A@@CCC?====<::::<?????BCC@???<::::<AB@?@???>=<<;<=>:999:===;;;99:9<@@>>>@?D@=<<<>ABBBBBDBBC@?@?;;;;<DE97777;FDCCAAA@@>>==<=>?AEFMFDCCCEFJKEB@@?>??>@AA????>>==>>?@>??@@A@@@@@@AB>=<=:<===:8889ADCA@?>?@ACCDC@@@?>>;;<<>AAABCEECCAABA@A?=<.
@169_NG92T2_4
ACCGCCCTGGAGGCTGTGGAAGGGGCTGCCTTCTTTGTGTCCCTCGATTCTGAGCCCGCGGGACTAACAGAGAGGACCCCGCAGCTTCCCTGGACGCTTATGCCCACGCTCTGCTGGCTGGCCGAGGCCATGACCGGTGAGTCTACCCCCTACAATACCACCTACACACTTATGGAGACCTAGGGCTTCTCCACAGGGGGCAGCCAGACCTCATGCCTCAGCAGC
+
<===@>84657:@??BCBCBDSNSPKJGECBBDCHB55E222222>??AHP77777;66677<=>((('')*+68?>??4196654*('((+459BBA@?@@ABDCCDFFHIMNMHIGFGJIJCBBBBFGJFGHEDDDBEEDBA>>@ACDE@@@@@A@BBDHGEGDFFEEEBBFGFCCCCBCDEEDCEEEGGHGDDDCDED?>=;1/,,/////88889EED?<6
@170_NG92T2_4
CTGGAGGGACACGGGAGGAAGACGAAGGTGGGAAGAGGTCACATTTTAACAACCACCCCACTTACTAATCATGCCTTGGGCTATGTTTTTATGATTTTTGACAGCTGTATAGTAGTCCATAGCCTGAGCATAGCTCAGGACAGTTTCGATTGTGCTATATATCAAGCAGAGGATGACTTTGAACTCTTGTTCCTCATGCC
+
>DDCB?>===>@?>>>>?@A@AB@??@ABA??>?@BB???>?@ACDFFECBBBABB@???@ABA@@?@?@@@@?>???<<<;;==?@EJMHEBBCEEJJGCAA@>???@C?????@DCBB@AA@AABCCCBBCBBBCBBBC<;;;<01111ADD@A@@@BBCCDCAAAA@A??@?ABBBDCCEDCCDDDBDA@A?<:632
@171_NG92T2_4
TCGAAACTGTCCTGAGCTATGCTCAGGCTATGGACTACTATACAGCTGTCAAAAATCATAAAAACATAGCCCAAGGCATGATTAGTAAGTGGGGTGGTTGTTAAAATGTGACCTCTTCCCACCTTCGTCTTCCTCCCGTGTCCCTCCAGACCACCTTCGTCACCTTCAAGACAGCCGACACGTGGCTGTCTTCCACCGGGGCAGATTCTTCCGTGTAGGGACTCACTCTCCCAATGGCCTGCTTTCCCCACGGGCCCTGGAACAGCAGTTCCAGGACATCCTGGATGACCCCTCCCCAGCCTGTCCCCTTGAGGAACACCTAGCTGCTCTGACTGCTGCTCCCAGGTGAGAACCAGTAGCCTGTGGTTGCAGGGGGCAGGCTGGGCTCCAGGGAACAGGCTGGGCAGGGTAGAGGGCCAGCTGGGCTCAGGCCCATCCCACTCGGACAGGAGTATGTGGGCTCAGGTGCGGGAGTCGGTGAAGACCCACGCAGCCACTGCCCTGGAGGCTGTGGAAGGGGCTGCCTTCTTTGTGTCCCTCGATTCTGAGCCCGCGGGACTGACCAGAGAGGACCCCGCAGCTTCCCTGGACGCTTATGCCCACGCTCTGCTGGCTGGCCGAGGCCATGACCGGTGAGTCTACCCCCTACAATACCACCTACACACT
+
@;76668A?>=>>?@@AAAAA@@??>>>>>?ABBDCDEDCDCCCA???@AEGGNLLHFECDFGKLIIEAA@@AFC>>>>?CFDGGECAAABC>BBCFCB<::9:?JSPMSJDCBBBA>=:46FEDA>?>>CFHGFGB=>AACDAAABADEGFHHFF>;;<ECBEFD?>@EIFEDG@====@BCCBEEGGGGCCCAA>;;>?A@<510007B@ABBDEFFGKIHMHIHGHGGDFEFHJGIFHGHMIEFIKFGEECDDFEIJGJJIJIJLHJGGCEIKMIKJSMJLMLMNLDC?D;<<91;<>CDQ666;0E??DEEEEFGHHAAACIMMHEGCCDDEGIIJFGFGFGIGIJKHEFFGFEDEEGGJHGEEEEEEDCDEDBDEHIFFGGHIEGCJIGIGMHGGEEGDFGEHGC@@@?FECEFISLIHFFHFFGDB???@@BBABBB?A@@A?>?CBBCCBEDEDEDDGDCDC>>==>DB@A@AESKJEGFBFEDCDEFFKFFFEGDEHIGGGHHFJICBB@B@<CDBB;;CDDB<<JFEEDCCCCCCEIHMIFGFDCBBBCDEEFGHJHGHJHLJDAA>:ABBBCA@@BACGGFDCBAABBBABCBCEDDEEHDEDDDEFHEDBBBAAAAAEGEDBCCDEDCAABCADEFACCCBCCBBCDEDDA>2,(
@172_NG92T2_4
CCCTCCGTCTCCATAAGTGTGTAGGTGGTATTGTAGGGGGTAGACTCACCGGTCTGGCCTCGGCCAGCCAGCAGAGCGTGGGCATAAGCGTCCAGGGAAGCTGCGGGGTCCTCTCTGGTCAGTCCCGCGGGCTCAGAATCGAGGGACACAAGAAGGCAGCCCCTTCCACAGCCTCCAGGGCAGTGGCTGCGTGGGTCTTCACCGACTCCCGCACCTGAGCCCACATACTCCTGTCCGAGTGGGATGGGCCTGAGCCCAGCTGGCCTTCTACCCTGCCCAGCCTGTTCCCTGGAGCCCAGCCTGCCCCTGCAACCACAGGCTACTGGTTCTCACCTGGGAGCAGCAGTCAGAGCAGCTAGGTGTTCCTCAAGGGGACAGGCTGGGGAGGGGTCATCCAGGATGTCCTGGAACTGCTGTTCCAGGGCCCGTGGGGAAAGCAGGCCATTGGGAGAGTGAGTCCCTACACGGAAGAATCTGCCCCGGTGGAAGACAGCCACGTGTCGGCTGTCTTGAAGGTGACGAAGGTGGTCTGGAGGGACACGGGAGGAAGACGAAGGTGGGAAGAGGTCACATTTTAACAACCACCCCACTTACTAATCATGCCTTGGGCTATGTTTTTATGATTTTTGACAGCTGTATAGTAGTCCATAGCCTGAGCATAGCTCAGGACAGTTTCGATTGTGCTATATATCAAGCAGAGGATGACTTTGAACTCTTGTTATGGTGC
+
)**(%%%%%&/////0227;:9<;;;<<>==>??=<;<>?=<==>?@@?:32221,++,1578<=?BBBB@@>>>><:::::=>==>>=>?>>>?BBBCACCCA=;::;>@BABAABCE)))))@;876679<@@?766+))))+(&%$#$$%8;<@ABBA???@<<>AABCCDDCAAB@@@@@BAABC;;;:;@BBBAABA<<<<<>>96688>AA??>>>?@AB@??==>CAA><<<=@BA@@@ABA@????><6.---,-.=----.;;;;?@??>>?@AAB?;;A>?B>>>=<7676922668+@CEDCBBCDEBB@==<=>ABBBCEEDCBBABAAABAA@???@ABAABB?==<=>@AA@@@?BAACBAAADC@@9930+6::>=>BBABBAACCBBA@@@ABBAACBECBBBBBB@><<76677<>>?A@AA?>>>>>??<;<<<<>=>>@A?>=;;;:8999;DECBAA@@?;8999;CBAACBABAA>;;;;;8888:>>>>>@BB????;9999<@@>>>>>@@A;;;;<<4444566658988;;<@@??@A@A@<<=<>ABEEJGECCA??@>====>>A@?@@@@@AAA??>>>=<<;;<=>?DFKHDBABBDEGB@??>>>>==>==>>>>=<<<<>>=>>?????>???>?=<<<<=>?@<8888:DC@@???AABAABA@A??><;<<@AA@ABCCBCDC>;*)&&%$%&%
@173_NG92T2_4
GCAGGGTGCGTGGGTCTTCACCGACTCCCGCACCTGAGCCCACATACTCCTGTCCGAGTGGGATGGGCCTGAGCCCAGCTGGCCCTCTACCCTGCCCAGCCTGTTCCCTGGAGCCCAGCCTGCCCCCTGCAACCACAGGCTACTGGTTCTCACCTGGGAGCAGCAGTCAGAGCAGCTAGGTGTTCCTCAAGGGGACAGGCTGGGGAGGGGTCATCCAGGATGTCCTGGAACTGCTGTTCCAGGGCCCGTGGGGAAAGCAGGCCATTGGGAGAGTGAGTCCCTACACGGAAGAATCTGCCCCGGTGGAAGACAGCCACGTGTCGGCTGTCTTGAAGGTGACGAAGGTGGTCTGGAGGGACACGGGAGGAAGACGAAGGTGGGAAGAGGTCACATTTTAACAACCACCCCACTTACTAATCATGCCTTGGGCTATGTTTTTATGATTTTTGACAGCTGTATAGTAGTCCATAGCCTGAGCATAGCTCAGGACAGTTTCGATTGTGCTATATATCAAGCAGAGGATGACTTTGAACTCTTGTTCCTCAT
+
%$$%&(%%##%&(22222112:999:=@:6699;@??>>=>>ABBBAB@@@@?A?==>>B>====@A@@ACDD??>;DDECA><<;;<<<<=>@B=@>ABCED?A,,B<ACCBBABBA@BA@=<;8:=@ADDCCCBCCAA@<<<<=A@BACDCEEDDBBA@@ABA@AABDFJFGEDA?>>>?@ABAAABCA?BBACABBAAB@?>??>?A@@BBBCBBACCCBBBABCDAAABCDF.----E@>==87777;>>?ABAA>=>==???=<<<<===>@@??>>>>?<9998<@@@ABB@@@>;;;;>BCBBDCCCCC@<<<<::99:<?==<::;A??>><::::<AA>====?AA=<<<=@::::9<<>=>=;:::<BA?@?A@A@==>>?CCGFGGGDECBCC@>>>>??@?>AABACCCBA?@??==<;;<=>?EFSHFDEEFHIKDBAA?????@@A@@@?????>?AB@AABAABAAB@@@@?@@@?>>=>;;:;;@HFCBBA@BBBCCCAA@???;;<<=A@@AAEFDCDDFB64111-)(
@174_NG92T2_4
CCTGCCCAGCCTGTTCCCTGGAGCCCAGCCTGCCCCCTGCAACCACAGGCTACTGGTTCTCACCTGGGAGCAGCAGTCAGAGCAGCTAGGTGTTCCTCAAGGGGACAGGCTGGGGAGGGGTCATCCAGGATGTCCTGGAACTGCTGTTCCAGGGCCCGTGGGGAAAGCAGGCCATTGGGAGAGTGAGTCCCTACACGGAAGAATCTGCCCCGGTGGAAGACAGCCACGTGTCGGCTGTCTTGAAGGTGACGAAGGTGGTCTGGAGGGACACGGGAGGAAGACGAAGGTGGGAAGAGGTCACATTTTAACAACCACCCCACTTACTAATCATGCCTTGGGCTATGTTTTTATGATTTTTGACAGCTGTAT
+
@A@@AAAAAACCBCC22?48>>>?ABBBAA@??==<=>ACCB@@@@ADAB><;;<=@AAABCCCDCCABA@@BA@@@A@AABB@@@>==<=>@AA@@A>?>>>>?>*****6666;>>??>>@@@A??BCBCBA@?@@ABBABCDDBBA@AA><;;88888;<==??@>=<=<>=?><:;;:=>>?===<<>>>@<9888:?AA@BA???;:::;>@@?@A@@ABB@====;;;::>>>???ABA>???=<<<<>A@>>===???<;;;<@;:::<=<:6644699;?>==9=<<>==>=>?@AFFFKDEBA@A?>=<=>?AA@AAABBBCB@????<<;;:=>@ADESDA@@@BEHFFBA@<9965+*
@175_NG92T2_4
ACCGCCCTGGAGGCTGTGGAAGGGGCTGCCTTCTTTGTGTCCCTCGATTCTGAGCCCGCGGGACTGACCAGAGAGGACCCCGCAGCTTCCCTGGACGCTTATGCCCACGCTCTGCTGGCTGGCCGAGGCCATGACCGGTGAGTCTACCCCCTACAATACCACCTACACACTTATGGAGACCTAGGGCTTCTCCACGGGGCAGCCAGACCTCATGCCT
+
2=DHJJLNIJIJJKLNQMSNOPMSMQKLRLPKDBQE>>JHGJOQKIIFIGIIJRLLPKOLJBAA@@JMG97766@ILGFGGDJJKSMSOIMGJOMKLIHKIHHMKSIHKMQMOJOLIJJFGMHPJJDMIJLLJPILJHHHGRLJIGFFJSKSKHEGBCHIIJOJHNIKGHGDCCBCEDCBAA///>@BGGKF@33/./06@@AA<;9889653331/
@176_NG92T2_4
ACTGCTGCTCCCAGGTGAGAACCAGTAGCCTGTGGTTGCAGGGGGCAGGCTGGGCTCCAGGGAACAGGCTGGGCAGGGTAGAGGGCCAGCTGGGCTCAGGCCCATCCCACTCGGACAGGAGTATGTGGGCTCAGGTGCGGGAGTCGGTGAAGACCCACGCAGCCACCGCCCTGGAGGCTGTGGAAGGGGCTGCCTTCTTTGTGTCCCTCGATTCTGAGCCCGCGGGACTGACGAGAGGACCCCGCAGCTTCCCTGGACGCTTATGCCCACGCTCTGCTGGCTGGCCGAGGCCATGACCGGTGAGTCTACCCCCTACAATACCACCTACACACTTATGGAGACCTAGGGCTTCTCCACAGGGGGCAGCCAGACCTCATGCCTCGGCGGC
+
DKKIJKLHFDDB1A>:911000558=>@BADCGDCFGGJIFHFPLJJJLGIGKIGHKRIIJILJHLOKNJFKHIISJKGKJHHOMNPPMSOEKMMKLLAABBIMMJIHJRMKSKNNJMILLPLLMNJSKPMOEEFFGMHIG@HF?<<<<A@@;8889CA@AAAOIMJIHLKJKKIJLKJNHMKQSIMNKLOMISIRJHKMJSII???>@KOMKPKQSMJPNMJONKNIL<<;5556KIKMISKE:334CB?@C>AGHIIICDBAAEFLGFKSNLSMNOHKLJHMJLMSSLOPNNFHFFORSPIKIJGFGEGHJKHGHFFFFGGHJJJLSRKHHJGKHHJOHHJLACCIMMJLJKPHJCBCCCFGEGOIHIKJHIHSIEFEE@*)))))
@177_NG92T2_4
TCCAGGACATCCTGGATGACCCCTCCCCAGCCTGTCCCCTTGAGGAACACCTAGCTGCTCTGACTGCTGCTCCCAGGTGAGAACCAGTAGCCTGTGGTTGCAGGGGGCAGGCTGGGCTCCAGGGAACAGGCTGGGCAGGGTAGAGGGCCAGCTGGGCTCAGGCCCATCCCACTCGGACAGGAGTATGTGGGCTCAGGTGCGGGAGTCGGTGAAGACCCACGCAGCCACCGCCCTGGAGGCTGTGGAAGGGGCTGCCTTCTTTGTGTCCCTCGATTCTGAGCCCGCGGGACTGACCAGAGAGGACCCCGCAGCTTCCCTGGACGCTTATGCCCACGCTCTGCTGGCTGGCCGAGGCCATGACCAATGAGTCTTACCCCCTACAATACCACCTACACACTTATGGAGACCTAGGGCTTCTCCACAGGGGGCACCCAAGCCTCATGCCTCAGCA
+
;CBCCBDEEGEJFGHHKEIEEECDCCC<8CDEEDDDB<B@G==EFEEG?>>><>>>>53323<EDDCEEEEFFFEEFFGGECCABEDBBABACDDDDBBCBBECA??>>>?AAAABDDEEIGHHDEFHHFFEGEDDEEDFGCBCCAA@AACDGFFFBCB@=<<<@ADDHGEGDD@@@@BFFEDCBBBCDFF@@@@@FEDDAA@AAGEA@BADGHEEEDEFABAABFFGA????CFDEEFDGFHGGEFFEGFEF<<;::>>@A>?DHEDA<>,,,,776<<CEA@?=>??@DDCCCDEFGFFDEFCA=;<<=@HGGEDCDDGC@@??>??@ABCA@BAAEFIGGDDDDFFC@?>?@CCF==:6.---.00./.---55?@@BDEDCCBBDDECDFENFKLIHC@>>??>>9776650(((((/,,,.032&%%%%$%%%%%**<=:99887.
@178_NG92T2_4
CGGTGGCTGCGTGGGTCTTCACCGACTCCCGCACCTGAGCCCAGCGGGGCTGACGCCTGTCCGAGTGGGATGGGCCTGAGCCCAGCTGGCCCTCTTCTCCCCTGCCCAGCCTGTTCCCTGGAGCCCAGCCTGCCCCCTGCAACCACAGGCTACTGGTTCTCACCTGGGAGCAGCAGTCAGAGCAGCTAGGTGTTCCTCAAGGGGACAGGCTGGGGAGGGGTCATCCAGGATGTCCTGGAACTGCTGTTCCAGGGCCCGTGGGGAAAGCAGGCCATTGGGAGAGTGAGTCCCTACACGGAAGAATCTGCCCCGGTGGAAGACAGCCACGTGTCGGCTGTCTTGAAGGTGACGAAGGTGGTCTGGAGGGACACGGGAGGAAGAACGAAGGTGGGAAGAGGTCACATTTTAACAACCACCCCACTTACTAATCATGCCTTGGGCTATGTTTTTATGATTTTTGACAGCTGTATAGTAGTCCAATATCCTGAGCATAGCTCAGGACAGTTTGTCGATTGTGCTATATATCAAGCAGAGGATGACTTTGAACTCTTGTTCCTCATGCC
+
--../.***,,22=@@?@???@=<<<<@D=;:;;>A>>>9997+)('((''%%$$$''(9::2299<CBAB@A??>?8989?<7;;;10000./,*(((+**(8<=:35BBAA=B))<))@???@CDBCCAA?=;?@ABFDFCCDCDDBCA>>>>?CBBCEFFFFDDCBAABBCCBBCCBCDDEDC@>>=>@ADCAAA@BA?A?@?ADDCEC???@?>?@?@CBCCDBBBBACBCBCCCA@@@AEECDDECCA?>>:99:9:;<<?BCBA?@@@@BA===<=>??A@@@@ABAAB?====?DDCBCBBBC;6999;BCBBDBABBCA@@@?><<<<=@????BBFDCCC?<;<<=CDA@???ABA====>G55555856;>:223B@@AA@@@B@BB@?@@DEEFIGHGGHFDDDB@?@@@ABBBCCBBBDECBBBBBAA@?>?@ABDLRLLGIFFIHKGDCBBABCCAA--,+****('%&'**+&&&&&'&&'('))))+)('((((())+.122??@?>BABABBCCDCDDAA@ACIHFFFIGGFGGIFFHFDEA?=65&
@179_NG92T2_4
CCCACTCGGACAGGAGTATGTGGGCTCAGGTGCGGGAGTCGGTGAAGACCCACGCAGCCACCGCCCTGGAGGCTGTGGAAGGGGCTGCCTTCTTTGTGTCCCTCGATTCTGAGCCCGCGGGACTGACCAGAGAGGACCCCGCAGCTTCCCTGGACGCTTATGCCCACGCTCTGCTGGCTGGCCGAGGCCATGACCGGTGAGTCTACCCCCTACAATACCACCTACACACTTATGGAGACCTAGGGCTTCTCCACAGGGGGCAGCCAGACCTCATGCCTCGCT
+
19:<@BFEHGHHCIGGIFEFGDHFDEDBBCBEHIGNIGHHGIGGKMLMLMSIJFEEHFLIMGFEGGHJHHJIIJIOIOJHKGOHJIIKIHMILKKLIJJIIHGHLIIHJIKGJJIFGFCDDCCF?=;<86677@GIFGEEBHHJJSKILJDDIHGGFDCBCBDEGGFGIILMKLLHHGIHHHL????@IDB===>@DEDFHIFDBBBBEHG@??>AAAACFHHHIHHJFFHFFFGEEEDEFEEFGDDDDEEFEKGGEGFHEEEGFAAABCDCAA9;;;3''&
@180_NG92T2_4
ACCACCTTCGTCACCTTCAAGACAGCCGACACGTGGCTGTCTCCACCGGGGCAGATTCTTCCGTGTAGGGACTCGCTCTCCCAATGGCCTGCTTTCCCCACGGGCCCTGGAACAGCAGTTCCAGGACATCCTGGATGACCCCTCCCCAGCCTGTCCCCTTGAGGAACACCTAGCTGCTCTGACTGCTGCTCCCCCAGGTGAGAACCAGTAGCCTGTGGTTGCAGGGGGCAGGCTGGGCTCCAGGGAACAGGCTGGGCAGGGTAGAGGGCCAGCTGGGCTCAGGCCCATCCCACTCGGACAGGAGTATGTGGGCTCAGGTGCGGGAGTCGGTGAAGACCCACGCAGCCACCGCCCTGGAGGCTGTGGAAGGGGCTGCCTTCTTTGTGTCCCTCGATTCTGAGCCCGCGGGACTGACCAGAGGACCCCGCCAGCTTCCCTGGACGCTTATGCCCACGCTCTGCTGGCTGGCCGAGGCCATGACCGGTGAGTCTACCCCCTACAATACCACCTACACACTTATGGAGACCTAGGGCTTCTCCACAGGGGGCAGCCAGACCTCGTC
+
'()*/64.+*)*,-/0099:;;9999999>99999;:;>>=<)))-,))31.22223230...344////..32--../8;=AAGDFKCE?>===78;@>CDEFFLOLMSILJRKOBBABBB::DLK???>@9623<A???BG9:<:7EHHG??<<<8:?4488:2223JLCBACFGMMMOPOSJMSSJEB=9522ELIJICPNOOKNRSSSKQ;1111@:720/34EGBCDDB==<<EKJHEFMLIORLJKRGKLQLJONSCBBBCGFJPKIJGJIFI>;;;;@B<G@GF3221-.---2268DFNGI====@LIOHHMMGJKSQOKEEEFHHB@??>>DFGEMJPIOJIHOKSLIJPJMKMSLHHMFIMSKF@GGIB==@B;<@??D@:8:::<GG<;;;?@@DDFIHQH?==;30.,)%$$&''(*'''(((,3+,CEFFFDDCDDFGIIHRSOIKNILJIHIILHIFEHGKJGI54444DI77677EDEFFHHIEGEHFEGFFONPIJGJHIIHHJIFGGGFHFHGDDEEFGGIJHH<;:<?GEEAA;3)((()(&&%
@181_NG92T2_4
ACCGCCCTGGAGGCTGTGGAAGGGGCTGCCTTCTTTGTGTCCCTCGATTCTGAGCCCGCGGGACTGACCAGAGAGGACCCCGCAGCTTCCCTGGACGCTTATGCCCACGCTCTGCTGGCTGGCCGAGGCCATGACCGGTGAGTCTACCCCCTACAATACCACCTACACACTTATGGAGACCTAGGGCTTCTCCACAGGGGGCAGCCAGACCTCATGCCTCAGCAG
+
;<>===>ADCAAAAACBCB?@@@CCABA@??@ADGFDFIKFDCBA@@8877,78=@><=<<<=?AAEDCDCBFEDDCB@>=<=>?BHIIMGBBCBA>>==<>?>>???@BBBEHIFEEEEGFEDA@@@BDFEAAA@>@?>@@A99888::==@DCCBBBBCFGFEEFFFFKJHHIG@@<<;67ABBABDCBDECEA@>?ACBFC??>>BEDDDDDDDCDDEDB<:
@182_NG92T2_4
GCAGTGGCTGCGTGGGTCTTCACCGACTCCCGCACCTGAGCCCACATACTCCTGTCCGAGTGGGATGGGCCTGAGCCCAGCTGGCCCTCTACCCTGCCCAGCCTGTTCCCTGGAGCCCAGCCTGCCCCCTGCAACCACAGGCTACTGGTTCTCACCTGGGAGCAGCAGTCAGAGCAGCTAGGTGTTCCTCAAGGGGACAGGCTGGGGAGGGGTCATCCAGGATGTCCTGGAACTGCTGTTCCAGGGCCCGTGGGGAAAGCAGGCCATTGGGAGAGTGAGTCCCTACACGGAAGAATCTGCCCCGGTGGAAGACAGCCACGTGTCGGCTGTCTTGAAGGTGACGAAGGTGGTCTGGAGGGACACGGGAGGAAGACGAAGGTGGGAAGAGGTCACATTTTAACAACCACCCCACTTACTAATCATGCCTTGGGCTATGTTTTTATGATTTTTGACAGCTGTATAGTAGTCCATAGCCTGAGCATAGCTCAGGACAGTTTCGATTGTGCTATATATCAAGCAGAGGATGACTTTGAACTCTTGTTCCTCATGCCT
+
))''''(,//11138AA==<:33334;;<<<9<IFGMKNHJSIILKLILNOSOOKKHIHJHKPLIODQQILPLJMOKLLJSNPSRKMPJIIGHILHEHHBQSILSSKDEQEL?;;?DD77774...?CFJNISINSSMLSMOJKMNJNLQLIQSNRONOQOLSKSLRLMJPIOSKQKSOFGHISNJKKKMIIKGQLLILPKIJBEFDKIGJLJJRQIHHILSILQJK??EGMPMLJSD6654233712=;<<=FLHIJGJHEEGGGGIJJKIJJQNISHKOJKNFGFE2227@HKHDFCDLPD?AA@C>@A@>==>DEHDEEEGIIHHLS>=82256DHIIGDEECGIIIGIGJLIGGJGFIJFHFFICBD@@><99:76////2345FJGGGHJILSSMJIGFIFJHIHGHHKIEHFGGHIIFFFGFEEECCBB@A>9OJKIFFHIGJMJFFEDDFGEEFDCCCDEEEDDDGDDFGJGHGFEEGGGGEDDEDDDFFA????GQJKGDEEEFGGHIHHHHJGFEFGHKMJJIIGGNGIGGEE@?=;////0:
@183_NG92T2_4
CAGTGGCTGCGTGGGTCTTCACCGACTCCCGCACCTGAGCCCACATACTCCTGTCCGAGTGGGATGGGCCTGAGCCCAGCTGGCCCTCTACCCTGCCCAGCCTGTTCCCTGGAGCCCAGCCTGCCCCCTGCAACCACAGGCTACTGGTTCTCACCTGGGAGCAGCAGTCAGAGCAGCTAGGTGTTCCTCAAGGGGACAGGCTGGGGAGGGGTCATCCAGGATGTCCTGGAACTGCTGTTCCAGGGCCCGTGTGGGGAAAGCAGGCCATTGGGAGAGTGAGTCCCTACACGGAAGAATCTGCCCCGGTGGAAGACAGCCACGTGTCGGCTGTCTTGAAGGTGACGAAGGTGGTCTGGAGGGACACGGGAGGAAGACGAAGGTGGGAAGAGGTCACATTTTAACAACCACCCCACTTACTAATCATGCCTTGGGCTATGTTTTTATGATTTTTGACAGCTGTATAGTAGTCCATAGCCTGAGCATAGCTCAGGACAGTTTCGATTGTGCTATATATCAAGCAGAGGATGACTTTGAACTCTTGTTCCTCATGCCT
+
(((())3423367@FHGGEEDEDEDDEGJFDDEEHHIPMIQNIJMNHHJHJSLIJGEEFEIIIHJFFHGEC@ABEEHCHJJSSJE;:99:GFHE?FSHBEPNONKQ66N<HIHOMKLJHGQNABB9DHIIHJNJJJSJKKOPNHHMJLSSOQILLMGHOKJJPLJOMIKMSMQMKKQNINPPLISKMLJMQLSIJJRKSLPN@>AAIQBHIHKSNSNJFJFKJSIJKMKPONKJHLDAAAAADKCBBA9994-.INMLMJPKJJJLOKJHKJJIOOLMSLLLLPKOPIJLHOKMNQSMSNKKJKKLJHIJMKSMKGGJISKKLQCBAABJSJHFD@@@>GGMJEHEEGJIOSJNLJKSKKKJNSPMPMRHJGFKD>=><==977378:<<;0....3:>;<<<AAA@HGGKHHJSILKIPHLJILOIHKHGFFFEIGGHNRPJJKSHIMSSSIFGHHHKGSHKHLJJHLHIGJGIHJIHMIJGHINJF===ILJJGHJFECCEJRMJHGIFGFIKJMJNKNMKONSSSJGHGGNOMJHKHDCBCBA?::7:97
@184_NG92T2_4
CTGGATGACCCCTCCCAGCCCTTGAGGAACACCTAGCTGCTCTGACTGCTGCTCCCAGGTGAGAACCAGTAGCCTGTGGTTGCAGGGGGCAGGCTGGGCTCCAGGGAACAGGCTGGGCAGGGTAGAGGGCCAGCTGGGCTCAGGCCCATCCCACTCGGACAGGAGTATGTGGGCTCAGGTGCGGGAGTCGGTGAAGACCCACGCAGCCACCGCCCTGGAGGCTGTGGAAGGGGCTGCCTTCTTTGTGTCCCTCGATTCTGAGCCCGCGGGACTGACCAGAGAGGACCCCGCAGCTTCCCTGGACGCTTATGCCCACGCTCTGCTGGCTGGCCGAGGCCATGACCGGTGAGTCTACCCCCTACAATACCACCTACACACTTATGGAGACCTAGGGCTTCTCCACAGGGGGCAGCCAGACCTCATGCCTCAGCAA
+
4;><:96553330--+('&%%%&&%%,+,02356:;<<<=@;677=>ABBBA@AAAACDCB?=@B77==<;;<<>?ACB@@@@ACB@@@>>?A<<0))))=B84554CCCDBCBDCCCDDEF?>==>@????BCGFCCCBBBBBB@A@@????@@A====>AAA@?>>??A@@???AA@@@=;;;;;>>;;;<=EDCCBBBBAA@??BA@=;::;>BCCBBBCCCCCABDBBA@ABBAAAABCEEEFDBA@@?????@ABAAAA?>>==>?BA>=;<<=E>HIDB66653=>?@CDFCCBBBCA>?>==??@?@@@?@A@CEEGDFDDDFEB????@DDGEEDB??@@ABB@>==<;;==<ABA@@@@@CECCCCCEB?>=>BBC@@@@???>>=>???ABBEDDC@@@??AAB76669;3/:==<<7+**)&
@185_NG92T2_4
CTGGTTCTCACCTGGGAGCAGCAGTAGACGCAGCTAGGTGTTCCTCAAGGGGACAGGCTGGGGAGGGGTCATCCAGGATGTCCTGGAACTGCTGTTCCAGGGCCCGTGGGGAAAGCAGGCCATTGGGAGAGTGAGTCCCTACACCGGAAGAATCTGCCCCGGTGGAAGACAGCCACGTGTCGGCTGTCTTGAAGGTGACGAAGGTGGTCTGGAGGGACACGGGAGGAAGACGAAGGTGGGAAGAGGTCACATTTTAACAACCACCCCACTTACTAATCATGCCTTGGGCTATGTTTTTATGATTTTTGACAGCTGTATAGTAGTCCATAGCCTGAGCATAGCTCAGGACAGTTTCGATTGTGCTATATATCAAGCAGAGGATGACTTTGAACTCTTGTTCCTGGTGTA
+
EFGFGIFGE22222IKFFEAA@>==*((())*.7::?@ACEEHHJILGIEMIHGFJHIHCCECFHCDDDCED@?@@@SLJPEGHJFNHHJIKJIHGFGGJIHEFJEGEEGGGIJHHHEFDFEEEGGFFEEDE<<<<=HGGJNEE))))FHHJLKJEFFFGFGFEHHHJJIIIHIIHHIHSIEFGEFFEEGGGHKGGFHEEEFGGJIGIHGIGGJJJHHII7667EHIJKJIEFGEHHGHFCDELHHFEFEGFEFEEGEDCDEEGGFJGFFHEDEEEEEEEEFEGFFDDCBABBCDIJOHFEDDFHJJJDCCCCEDFDBBAAA@@ACBCBBCCEDFEEDCACBBDEDCDECCCDE?=>>>FKIIEDDCCCCDEGEEDCCBCBCCEFEFCBBCCJHKJFEFB>31332)%
@186_NG92T2_4
GCAGTGGCTGCGTGGGTCTTCACCGACTCCCGCACCTGAGCCCACATACTCCTGTCCGAGTGGGATGGGCCTGAGCCCAGCTGGCCCTCTACCCTGCCCAGCCTGTTCCCTGGAGCCCAGCCTGCCCCCTGCAACCACAGGCTACTGGTTCTCACCTGGGAGCAGCAGTCAGAGCAGCTAGGTGTTCCTAAAGGGGACAGGCTGGGGAGGGGTCATCCAGGATGTCCTGGAACTGCTGTTCCAGGGCCCGTGGGGAAAGCAGGCCATTGGGAGAGTGAGTCCCTACACGGAAGAATCTGCCCCGGTGGAAGACAGCCACGTGTCGGCTGTCTTGAAGGTGACGAAGGTGGTCTGGAGGGACACGGGAGGAAGACGAAGGTGGGAAGAGGTCACATTTTAACAACCACCCCACTTACTAATCATGCCTTGGGCTATGTTTTTATGATTTTTGACAGCTGTATAGTAGTCCATAGCCTGAGCATAGCTCAGGACAGTTTCGATTGTGCTATATATCAAGCAGAGGATGACTTTGAACTCTTGTTCCTCATGCC
+
,+(((,-;;?AA@ACHHHIFFEFEBBCCGJDABBBFJHIHFEDCEKIEEEEEGFGIEDCDEHJLIHFHHKHHGHKSJKIJKSLIJDB@>@<<<<<:::96?ELKLKM@@KEEIKJLOSIJQFGFBFEDDECBBCCKIOHKHFFFGHGDGKNMJKJJIHHLOMLKGQMIKKKHMHMKPHHEEDEFGFFCE(((()0=BA?@@@?5557=ECDDEDGFHNFGKMSLSJMHJILJGFHHLH>>>>>JLIHJIFIFHGHJNSKIJGFEDEIIGGIILJKIRKGEFEHFFHFECCDDFHHJIJIGHEECDEEFILKNKHIKHFHEEEECABBBFFFIFFLGNGIHKDBBBADJKJPHIHIJFGFEFEHGHGJLGCB?@>==ABEHHFG=CEGISJGIFGCDAAACDIGFFGGEEFGHHNGGMGGIHGJFEEGHEEGGEDECEFJSSOMIIFFLIIIGGHGEFFGFHFEEEFFFHHHJFEFHFGHHHEGEFFFHEDDDCDCEEB@@@ADJJHEFEFFFGGGEJIHEFGGHNLJJGF?<=@AFKMCCCB:;8555553
@187_NG92T2_4
GGTGAAGACCCACGCAGCCACCGCCCTGGAGGCTGTGGAAGGGGCTGCCTTCTTTGTGTCCCTCGATTCTGAGCCCGCGGGACTGACCAGAGAGGACCCCGCAGCTTCCCTGGACGCTTATGCCCACGCTCTGCTGGCTGGCCGAGGCCATGACCGGTGAGTCTACCCCCTACAATACCACCTACACACTTATGGAGACCTAGGGCTTCTCCACAGGGGGCAGCCAGACCTCATGCCTCAGT
+
((((0333***,>>?===@55556;;EEHDGIHIISIILILHIJILGSIHFEDEFCGFHHHGIHGIOMGFJHJLJMLIGNHHIIJMKL33336KHLKGLHFEGFIGHDFHDDIKJGIBCCCCFFFHLGJIIILINIIHHJLIJHGFGGIFIHFCD::::?>>66679CBDDDFEEDDCCDFKPIQIFHFEHFGGGHHIIJFFDEEFDEDCEFEDBA@ACFD00//))(((.:::9989+)'%
@188_NG92T2_4
CCAGCAGAGCGTGGGCATAAGCGTCCAGGGAAGCTGCGGGGTCCTCTCTGGTCAGTCCCGCGGGCTCAGAATCGAGGGACACAAAGAAGGCAGCCCCTTCCACAGCCTCCAGGGCAGTGGCTGCGTGGGTCTTCACCGACTCCCGCACCTGAGCCCACATACTCCTGTCCGAGTGGGATGGGCCTGAGCCCAGCTGGCCCTCTACCCTGCCCAGCCTGTTCCCTGGAGCCCAGCCTGCCCCCTGCAACCACAGGCTACTGGTTCTCACCTGGGAGCAGCAGTCAGAGCAGCTAGGTGTTCCTCAAGGGGACAGGCTGGGGAGGGGTCATCCAGGATGTCCTGGAACTGCTGTTCCAGGGCCCGTGGGGAAAGCAGGCCATTGGGAGAGTGAGTCCCTACACGGAAGAATCTGCCCCGGTGGAAGACAGCCACGTGTCGGCTGTCTTGAAGGTGACGAAGGTGGTCTGGAGGGACACGGGAGGAAGACGAAGGTGGGAAGAGGTCACATTTTAACAACCACCCCACTTACTAATCATGCCTTGGGCTATGTTTTTATGATTTTTGACAGCTGTATAGTAGTCCATAGCCTGAGCATAGCTCAGGACAGTTTCATTGTGCTATATATCAAGCAGAGGATGACTTTGAACTCTTGTTCCTCATGC
+
<>B@AB@A?=;;<==?@>>?><;;;;<@AAACACDCA::99:@?@AACBECBA@>>>>>;:33346>ADCCCA?>>>>?@ACGHLDDC@@A@BCA??@A@ABBCDCCCCCABBAAA@@A@ABC=<<<<@DCCBCCC=<;;;?A:8888<BDCCDBBBDC@>====AA@A><<<=@BAAA@BB@??@?AB@@AAAHJA@>>==>===>>BDBCBCCDEFFD@?CBCBCBCBB:ABBAB?===??ACDCBBBCCFDBA??>@@A@AADDDDDDECDBAAABCBAA@ABDDDEIG9999:F@@???AA?>@@??@AA@AB?>=>=<=A@?@@BCBCDDCCDA@@A@BBABCDDECCCDDE=<;<;::.+;;<<>@??>=?>??@@>====@BAB@@@?@@@?@87777CGGFBAA@@A?;;;;<ABAAC@@;76656::;;;:<=@@@@@CEEBBAA>====?CBAAAAABBA>>>>?A6665<22201112<<=AACC<>BBD>>=;===62FFIH>;;;;A@???ABCDCEEEDEEGEDCCEC@??>?CBDEHFJGEEEIFFGGFBBAA@BBBBCDBBBBBBABBBDCCCDDEDCDBCEEEFEHGC0/****---/@AAABBBBCDCB>>;632233DCDDDCHFGGFGIHJIBA@?A1,+('
@189_NG92T2_4
CCTAGGTCTCCATAAGTGTGTAGGTGGTATTGTAGGGGGTAGACTCACCGGTCATGGCCTCGGCCAGCCAGCAGAGCGTGGGCATAAGCGTCCAGGGAAGCTGCGGGGTCCTCTCTGGTCAGTCCCGCGGGCTCAGAATCGAGGGACACAAAGAAGGCAGCCCCTTCCACAGCCTCCAGGGCGGTGGCTGCGTGGGTCTTCACCGACTCCCGCACCTGAGCCCACATACTCCTGTCCGAGTGGGATGGGCCTGAGCCCAGCTGGCCCTCTACCCTGCCCCAGCCTGTTCCCTGGAGCCCAGCCTGCCCCCTGCAACCACAGGCTACTGGTTCTCACCTGGGAGCAGCAGTCAGAGCAGCTAGGTGTTCCTCAAGGGGACAGGCTGGGGAGGGGTCATCCAGGATGTCCTGGAACTGCTGTTCCAGGGCCCGTGGGGAAAGCAGGCCATTGGGAGAGTGAGTCCCTACACGGAAGAATCTGCCCCGGTGGAAGACAGCCACGTGTCGGCTGTCTTGAAGGTGACGAAGGTGGTCTGGAGGGACACGGGAGGAAGACGAAGGTGGGAAGAGGTCACATTTTAACAACCACCCCACTTACTAATCATGCCTTGGGCTATGTTTTTATGATTTTTGACAGCTGTATAGTAGTCCATAGCCTGAGCATAGCTCAGGACAGTTTCGATTGTGCTATATATCAAGCAGAGGATGACTTTGAACTCTTGTTCCTC
+
=>A===?=?>==>?AAAABBA@>>>??A<;99820001><<=>?@@A@<::::=@@????@?@@?@@@@CBAA@AA@>=>>=@@@@A@>=<<<>@ABABBDCCB=<;;<?@BBCFDFFCB@@@??><<7778:ACCCCA@=====@@BCGJIHIKDCCCCEDBBCDCCBBDEDDDDDDDBA?>==>?ABD@>>>>@BBA@BBB><<<<?C=;;;;?ECCBCCDEIJSB><;;9;EF?====@ECCCBDFCDCEEFJGHFFHHIJG@>===?BBCDFCGF3)CBCEEDJ77E>ABADGFSLJHKEECC>EIIFHJILNSHIGHEEDDB@ACEFFFDEGGEE@A@?@AA?>>>>BBBCBBAA>>>>?BB?>=>?@@?@???ABAAA@AA<<>==>>>@@BCBCCCBBBA@AABCDCCCBCCBBBAAB@>==976659;;;@AAA>=>=>?AA>>>>>???>>???????A>::::;BCCBBCA@@837679?@??B@@AAA>;;;<:;:::=A>>>>@CC@AAA<;;;;>BB??>>>@@?<<<<=A<;;;<??@>?:9899=@?==<>=@><<<<>CDEGLLHEDB@@A>====>@AA@AAABBCBB@@@@@==<;;==?@EIPHDCCCDFFFCA@@@>??>?@@>>>==>====>?>>?@@@@@?????@>>>><<<<=;8788;CCA@@??@@AABC@@A@?@====?DCBDCFDDCBABCBCB?<+
@190_NG92T2_4
CTGGGGAGGGGTCATCCAGGATGTCCTGGAACTGCTGTTCCAGGGCCCGTGGGGAAAGCAGGCCATTGGGAGAGTGAGTCCCTACACGGAAGAATCTGCCCCGGTGGAAGACAGCCACGTGTCGGCTGTCTTGAAGGTGACGAAGGTGGTCTGGAGGGACACGGGAGGAAGACGAAGGTGGGAAGAGGTCACATTTTAACAACCACCCCACTTACTAATCATGCCTTGGGCTATGTTTTTATGATTTTTGACAGCTGTATAGTAGTCCATAGCCTGAGCATAGCTCAGGACAGTTTCGATTGTGCTATATATCAAGCAGAGGATGACTTTGAACTCTTGTTCCTCATGCCTA
+
776342355569>@@?@@@ABA@A@@?AABBAAABBBAAAAABB@??:88887;<<=BBB?>?>?@@@<;;::<==ABCCBA@@?@<::::=BBA@@A@@?<9:::=??=>???BBB@<<<<<;;;;<?>??>ABE????:9999>AA??????@>;::;<A<;;;;??@>?=::::<A@???A?@@>>??BCCDGGHFDBA?>?<;<<<>@BA@@??@@BAA??>>><<;;;=>?@DFSGCA@@ADFGB@??>>>>=>?>=>>===<===???@AAAA@???<<;;;====<===98778;CB?????AAAAAA??@???=<=<=@?@BBDDCCAAB@?@=;<<;>>?=<+
@191_NG92T2_4
GGCGGGGGCAGGCTGGGCTCCAGGGAACAGGCTGGGCAGGGTAGAGGGCCAGCTGGGCTCAGGCCCATCCCACTCGGACAGGAGTATGTGGGCTCAGGTGCGGGAGTCGGTGAAGACCCACGCAGCCACCGCCCTGGAGGCTGTGGAAGGGGCTGCCTTCTTTGTGTCCCTCGATTCTGAGCCCGCGGGACTGACCAGAGAGGACCCCGCAGCTTCCCTGGACGCTTATGCCCACGCTCTGCTGGCTGGCCGAGGCCATGACCGGTGAGTCTACCCCCTACAATACCACCTACACACTTATGGAGACCTAGGGCTTCTCCACAGGGGGCAGCCAGACCTCATGCCTCAGT
+
+('%$%(FG54444)((()'''(*/0DM?>>>?CDJHLRSSHIKRIIQNKKSRMMIJGIG74445JJSGMIDEGFIKMRJHIKIOMPNKLSLOHIMLOKLSSPNQONRJKMQSQSSSQSRPKLIKKMLPKIJKSSKOJKMKKSLJHJLMONSSQNMLSMGHFEEEISISSSCCBCCSSINLISNINOPMKJLHSOIKHJFIESI???4)CAAB@><=EBCRKHLIGEFEDFGLHNLSKMOMSMJNLOLLNKLLLKPKHMJFIJHFGEJLKOIIJHIIMNGGKLFEEEEISOJKIKJIJHJGJIGNJHLHJNFJJJKIHHIKIFEHGHJLIKHJECCBCEECB@A??80,'
@192_NG92T2_4
ATGCTCAGGCTATGGACTACTATACAGCTGTCAAAAATCATAAAAACATAGCCCAAGGCATGATTAGTAAGTGGGGTGGTTGTTAAAATGTGACCTCTTCCCACCTTCGTCTTCCTCCCGTGTCCCTCCAGACCACCTTCGTCACCTTCAAGACAGCCGACGCATCTAGGGCTGTCTTCCACCGGGGCAGATTCTTGCGTGTAGGGACTCACTCTCCCAATGGCCTGCTTTCCCCACGGGCCCTGGAACAGCAGTTCCAGGACATCCTGGATGACCCCTCCCCAGCCTGTCCCTTGAGGAACACCTAGCTGCTCTGACTGCTGCTCCCAGGTGAGAACCAGTAGCCTGTGGTTGCAGGGGGCAGGCTGGGCTCAGGGAACAGGCTGGGCAGGGTAGAGGGCCAGCTGGGCTCAGGCCCATCCCACTCGGACAGGAGTATGTGGGCTCAGGTGCGGGAGTCGGTGAAGACCCACGCAGCCACTGCCCTGGAGGCTGTGGAAGGGGCTGCCTTCTTTGTGTCCCTCGATTCTGAGCCCGCGGGACTGACCAGAGAGGACCCCGCAGCTTCCCTGGACGCTTATGCCCACGCTCTGCTGGCTGGCCGAGGCCATGACCGGTGAGTCTACCCCCTACAATACCACCTACACACTTATGGAGACCTAGGGCTTCTCCACAGGGGGCAGCCAGACCTCATGCCTCAGCA
+
1A@=<<<<====>=<;::<<<<==>>==<<=>BCHKKMEEBBCCESFCB@==<<<>>>>>??@@@ABBAAABB@@@@@ABB<:977BCHHFB@<;;;;>@>@>==?@<;<;;?BACAA?:;;;=A@AACA@?>=>>>@@?;;;;<@AABCHC@??>?<777-,+++1233448CAA@@?@??97666;<@@AABDI+****:<>==>>?@@?>>>=>?>ABDDCAAA=@>A;C@@><99889=>@@AABADEECBDCB@@@CFDC=>>>BDCDDDC@@B>?@=1A@AAAC?@:*8+,??>=>>A@@??@ABBCBDB@@@@ADDCCCCC@BFFEFFCBABBA>>===?@BAC@@@@@BA>=>=>@BBB<;;<<?>6<9;?GAA@??AAAAABBA=<;<<>????@ABBAB@A@>;;;:>>??@?>?@@====?BBB@>???AC@????A@>>>:66667@;7777:ECA@?>?>;:::;A@@@@@@@AAABB@@AAAA?>>>=AB@A@@?>>=>@B@BEEBA@?>==>??CBA@@?:997799;?@@AABBCBBBBAB?>>::;;<BBBAA@@@@>;;;;<??>===<;<<<?ADDCBA@AA@<9899;@ABBAA91110000/0//225673.../<BAA@@@???@A@?@?A?><;;988456<??@?@@@>@:98788778;>>>=>==?@@@???>9971
@193_NG92T2_4
GCGGGAGTCGGTGAAGACCCACGCAGCCACCGCCCTGGAGGCTGTGGAAGGGGCTGCCTTCTTTGTGTCCCTCGATTCTGAGCCCGCGGGATTGACCAGAGAGGACCCCGCAGCTTCCCTGGACGCTTATGCCCACGCTCTGCTGGCTGGCCGAGGCCATGACCGGTGAGTCTACCCCCTACAATACCACCTACACACTTATGGAGACCTAGGGCTTCTCCACAGGGGGCAGCCAGACCTCATGCCTCAGCAGCC
+
CD@?===>?????AHEFEDCCAAAAABBBC@>>>>ACDCCCCCCFDEDDEBDCBBCCAAAACDDDFFGBA@@?@@BC@@===>@@?>100.,---.4599989<==>><7=>?@EGGEDEDDDD@@>>>@@AABCBACBBDFFFEEDCDDECA@@@ACDEDDDB?>??AEGDBAABBDDEABBBA???>ACBAAACCDDDCCB@A===>=AA@???@AABCBDBBB;<<;<ABCBBA@@AAAAA@@AA:9921(%
@194_NG92T2_4
GTGGGCTCAGGTGCGGGAGTCGGTGAAGACCCACGCAGCCACCGCCCTGGAGGCTGTGGAAGGGGCTGCCTTCTTTGTGTCCCTCGATTCTGAGCCCGCGGGACTGACCAGAGAGGACCCCGCAGCTTCCCTGGACGCTTATGCCCACGCTCTGCTGGCTGGCCGAGGCCATGACCGGTGAGTCTACCCCCTACAATACCACCTACACACTTATGGAGACCTAGGGCTTCTCCACAGGGGGCAGCCAGACCTCATGCCTCGGCGG
+
INCEEAA@?AHKNSIKMKKOEBBDBHICBAA@BJLRJHJMMNHHJMIRKIHIJOKLJJLKLJQDCCB;?@>?BEFGCCGB00001EEGFKH>>>>BDDDIIGHKNLOONDA??<;F=?@@=9EGHKKHIJKNLSIHEFFFDFFCGGHHIIKHJJKKHIFGJLOKNHLNMSLLIIRMQQHJMSSILFGDRMKKHIDECBCEDOKMINIMJGHJIKGHGMSSJJGHLJOKPKKQJLLIHCFIMMEIFHGDFCBDB=>;;<>>)))('
@195_NG92T2_4
GGTGTTCCTTGATATATAGCACAATCGAAACTGTCCTGAGCTATGCTCAGGCTATGGACTACTATACAGCTGTCAAAAATCATAAAAACATAGCCCAAGGCATGATTAGTAAGTGGGGTGGTTGTTAAAATGTGACCTCTTCCCACCTTCGTCTTCCTCCCGTGTCCCTCCAGACCACCTTCGTCACCTTCAAGACAGCCGACACGTGGCTGTCTTCCACCGGGGCAGATTCTTCCGTGTAGGGACTCACTCTCCCAATGGCCTGCTTTCCCCACGGGCCCTGGAACAGCAGTTCCAGGACATCCTGGATGACCCCTCCCCAGCCTGTCCCCTTGAGGAACACCTAGCTGCTCTGACTGCTGCTCCCAGGTGAGAACCAGTAGCCTGTGGTTGCAGGGGGCAGGCTGGGCTCCAGGGAACAGGCTGGGCAGGGTAGAGGGCCAGCTGGGCTCAGGCCCATCCCACTCGGACAGGAGTATGTGGGCTCAGGTGCGGGAGTCGGTGAAGACCCACGCAGCCACTGCCCTGGAGGCTGTGGAAGGGGCTATTTGCTTCTTTGTGTCCCTCGATTCTGAGCCCGCGGGACTGACCAGAGAGGACCCCGCAGCTTCCCTGGACGCTTATGCCCACGCTCTGCTGGCTGGCCGAGGCCATGACCGGTGAGTCTACCCCCTACAATACCACCTACACACTTATGGAGACCTAGGGCTTCTCCACAGGGGGCAGCCAGACCTCATGCC
+
(((((('''''-1DGMIKHOIOJJIHDDHFGONIOPNSIJHSPMSMJKQLJNOIJEEGCFLSLSRMSKNMSOOJSECINSMNILKKLSSSOSOSHFAFIISLSEEEEEKHKLMKFJQIJLSKORPSKQLSOPMPKJMOSNSSNIHKOJMLHOGHGIJHHLHADPMKMHFHGIMMNKKSKJKJIHGHMKNJNLROPSNSSKIHIHIGHIJKSLJJIGGJIMF@@EHKQOOHIINSPHSOHHLSSOPKJSNSKMMMJPNSIKJSOSMKSSIGSJQJLIIJMLQKSORPOKKLSKHFCD<<ISMMSJSMRKSQOOMKSEE:<?@:EHMNHLCLB;.FBBHJJIKGRHFEFEEGIJJHGGGFEFIJHMIIGLIKSKILNIHHGHHFEEFHHHIIGHHGISGEGIHCIHJHGFGEFDCA?CHHIIHIHHHHOJNKKSHGEDDDCDDDDHHIJJHGKE@=<<<B@GDJNIHGEBBBCCFGDDEEEFFHGGEFFKGGGHDCCCDHJFDEDDINJFIKHJKFHFEFFEGFEFFGGHHGFFGHFHHGEEDD?B:+)%%%&&'))28@<>EECDBAAA@ABDFGFGGEA????BDDHHHILIJIIIIJKGGGE@AAACLHHJFDCEECBBAAACDDCCCACDDDIIQGGNIJGJJGDCCCEKJGHFHDCCCDEKHGGEDEEDGGCFDDDEFHGHHFFEGLHIKHLMIFFEDDFDDFEFHIHIKKHEGKFGEFDDDFHIIFIIGF===;;1
@196_NG92T2_4
GCAGGCCATTGGGAGAGTGAGTCCCTACACGGAAGAATCTGCCCCGGTGGAAGACAGCCACGTGTCGGCTGTCTTGAAGGTGACGAAGGTGGTCTGGAGGGACACGGGAGGAAGACGAAGGTGGGAAGAGGTCACATTTTAACAACCACCCCACTTACTAATCATGCCTTGGGCTATGTTTTTATGATTTTTGACAGCTGTATAGTAGTCCATAGCCTGAGCATAGCTCAGGACAGTTTCGATTGTGCTATATATCAAGCAGAGGATGACTTTGAACTCTTGTTCCTCATGCC
+
678@AA?=<;559:CGFEDEEEFFJJLJJHAAAA99:999998E<:CD@?>=990/0459@BCDIFMHLGHHEEGGGLIKMMIIIHOKLJJJMJILOKSMMLQGGGFEJA?==862224DFJHOIFJKKLMSKDFDDFJBBCDCFFGHKISJMNNJIKGFFEGHIGIGKKIJFDEEHEDHNSKLSLLNMMSSNKHGGHHHNHMHLPKHIKIJJFILJGIJJMKFGJKKNIJIKFHHHGHGGGHHSSPKKIHIIIGJKLJIGHFGHHHIKHLHJKKGGKJGHDC@<<?5441.)
@197_NG92T2_4
GCAGTGGCTGCGTGGGTCTTCACCGACTCCCGCACCTGAGCCCACATACTCCTGTCCGAGTGGGATGGGCCTGAGCCCAGCTGGCCCTCTACCCTGCCCAGCCTGTTCCCTGGAGCCCAGCCTGCCCTGCAACCACAGGCTACTGGTTCTCACCTGGGAGCAGCAGTCAGAGCAGCTAGGTGTTCCTCAAGGGGACAGGCTGGGGAGGGGTCATCCAGGATGTCCTGGAACTGCTGTTCCAGGGCCCGTGGGGAAAGCAGGCCATTGGGAGAGTGAGTCCCTACACGGAAGAATCTGCCCCGGTGGAAGACAGCCACGTGTCGGCTGTCTTGAAGGTGACGAAGGTGGTCTGGAGGGACACGGGAGGAAGACGAAGGTGGGAAGAGGTCACATTTTAACAACCACCCCACTTACTAATCATGCCTTGGGCTATGTTTTTATGATTTTTGACAGCTGTATAGTAGTCCATAGCCTGAGCATAGCTCAGGACAGTTTCGATTGTGCTATATATCAAGCAGAGGATGACTTTGAACTCTTGTTCCTCATGCC
+
>=)(((*24,,,--/AD@?@?@A=====AA;::::=AA@@@?@ABD?>==<>@AAC?===>@BBABBCDDCCEDDCBCDDEIIEA?=<<;<==?@BDBBAABDDF@;++;/0A?C@>*))))-)'''&9AEGCCCDDCBBA????@BBBBCCEEEDBAB@ABBDECCBAAABBBDBA?>>>@ADB@@AABB@AA@@BDBBBAB@?@@=ACBCCBBBBBDDEDCAAABCEDCDEDGFCDDCAAC@@@=<=<<@AAADDDDB?@@@BDC@>???ABBCCEFEFFEFF?=<<=BFHHDEFCA=C@A@@ACADDFDDFFEFBCCBBDCBBDHBB?==>PIKGGFBBCCDEHGFGGGLLQEFFFGHIGADFBBDIKIHGIEGKIJLEKHIMHFFEFGGOLJSJJLHJJIHHGGGHFGHLFIISFGHFFFFGFFEDCACBCDKIPLG+++++INJGCCBBDGFEDFDFDCBCCCDDFEEIFHFFDDCEDCDEDEGEDDCDD@>>>>CIEDFEECDCEEFHFFFEFEEDFFFHIGLHHIGGFHKHFIGGF322'&%
@198_NG92T2_4
GGCACAGTGGGTCTTCACCGACTCCCGCACCTGAGCCCACATACTCCTGTCCGAGTGGGATGGGCCTGAGCCCAGCTGGCCCTCTACCCTGCCCAGCCTGTTCCCTGGAGCCCAGCCTGCCCCCTGCAACCACAGGCTACTGGTTCTCACCTGGGAGCAGCAGTCAGAGCAGCTAGGTGTTCCTCAAGGGGACAGGCTGGGGAGGGGTCATCCAGGATGTCCTGGAACTGCTGTTCAGGGCCCGTGGGGAAAGCAGGCCATTGGGAGAGTGAGTCCCTACACGGAAGAATCTGCCCCGGTGGAAGACAGCCACGTGTCGGCTGTCTTGAAGGTGACGAAGGTGGTCTGGAGGGACACGGGAGGAAGACGAAGGTGGGAAGAGGTCACATTTTAACAACCACCCCACTTACTAATCATGCCTTGGGCTATGTTTTTATGATTTTTGACAGCTGTATAGTAGTCCATAGCCTGAGCATAGCTCAGGACAGTTTCGATTGTGCTATATATCAAGCAGAGGATGACTTTGAACTCTTGTTCCTCATGCCA
+
((&&((()*+..000012><<<<?A:8888<BA@A@??@AAA?>==>@A@A><<<<?@@@?33333@@BBBAA@BCFFDA??>==<<<=?AAACBCCCDCBA@?C;BCBCCACCABB@@><:;<<=ABAAAABBDBA@===>>@AAACCCDDDBBBBBABBBA@;4444AAA@?===<>?AA?@@@@A@@???@CCBB@A>=>=<>?=>??@BABCCCAA?>??@B>>>>?D@;;3.)))(--&&''8;<<ABC@>=>>????<;;;;=>>===<<<==?@=9:9:;DECBAA??><9::;;@@==?>>@A@>=>>>;::::=@>>>>@CDAAA@=::::<AA@@???@A>;;;;>@88889==><==::;;<@@???A@ABA@@@BCDJHJJGDCBAAA?????@BDBBBA@AABBCB@@@?<=<<;===>BDHFECCDEGILFCAA???@?@@@>>>>??????@@@AABBAA@??@@ABAAAA>>?;@+++++ABCBABBBDDDDCCBCCCCA????BBACCCDEFEEFEFGGECB<::66.&
@199_NG92T2_4
TCCAGACCACCTTCGTCACCTTCAAGACAGCCGACACGTGGCTGTCTTCCACCGGGGCAGATTCTTCCGTGTACAGACTGCTCTCCCAATGGCCTGCTTTCCCCACGGGCCCTGGAACAGCAGTTCCAGGACATCCTGGATGACCCCTCCCCAGCCTGTCCCCTTGAGGAACACCTAGCTGCTCTGACTGCTGCTCCCAGGTGAGAACCAGTAGCCTGTGGTTGCAGGGGGCAGGCTGGGCTCCAGGGAACAGGCTGGGCAGGGTAGAGGGCCAGCTGGGCTCAGGCCCATCCCACTCGGACAGGAGTATGTGGGCTCAGGTGCGGGAGTCGGTGAAGACCCACGCAGCCACCGCCCTGGAGGCTGTGGAAGGGGCTGCCTTCTTTGTGTCCCTCGATTCTGAGCCCGCGGGACTGACCAGAGAGGACCCCGCAGCTTCCCTGGACGCTTATGCCCACGCTCTGCTGGCTGGCCGAGGCCATGACCGGTGAGTCTACCCCCTACAATACCACCTACACACTTATGGAGACCTAGGGCTTCTCCACAGGGGGCAGCCAGACCTCATGCCTCAG
+
/BFDHDCBBC?::::;AAFKHIIHIOSJHIHFCBCBCHFFIHSQOMJHCB;:0))*+>><97;;=<876885)($$$',*))))+--;BEIHLGIJHNHFBDDFAHDGEEISIKJJIHIMSQHSHGH??GMILSLSLSSKPOPORJPKFA:2.8POOIMFIH<8K==GLSLMOONHHGMJPLKSKKJLNJNSJGG@CI7CSIMJJFHIHDDCCDKMIKSQMJIKQFJKROPSFHDDE===?FISIORLSISSSPJJINPPNGKLIHLHIGLKILSHE---.BG=8888MJHFEFBCECCGEGILNLOHFHJLLJQOPIHGJLLMKHHLOKMHHGJSRLSSJSOSJIIGIHHJHHIFJKMPIIINKNHPKIGGKJLKJIGSMKKSLKJNMKKJGGEDCBBA>;BEGGDDCBCEDEKGKHHIMKPKRKSIMJJGHHPNNKJIHGGGINFEEFEGEEGKCKHSLIKJPSKINGJHMHJFFIKPJMGHLGKMHGHSLKJHIFIHHIFGGGHGGHGHMHGHIIGJJJLLGGKEECEEGEHEFGFHKIPGHKQFDFDFEMGNMJKFIFDBBBBBC<0.
@200_NG92T2_4
GCGAACCGCCCTGGAGGCTGTGGAAGGGGCTGCCTTCTTTGTGTCCCTCGATTCTGAGCCCGCGGGACTGACCAGAGAGGACCCCGCAGCTTCCCTGGACGCTTATGCCCACGCTCTGCTGGCTGGCCGAGGCCATGACCGGTGAGTCTACCCCCTACAATACCACCTACACACTTATGGAGACCTAGGGCTTCTCCACAGGGGGCAGCCAGACCTCATGCCTCGGCAG
+
)))))++2:<<=><??DC?FIINNKRNLLKOIMSSKISJJKOMSKSJNILINOKPLQSSRMJLHJK??IHPEGEBEEDGJMIHGFEIGNKIJKLKHFIIMLQNHGHGIJLJLKKQJSNSSKMJFHSQLNKKPJJSJIKHGKJSIRKJMOGIJGMJI?@@KLHFGHJLIINIPHIHLJGJJJPFGGAAKIHEJHECB>:5...45BAAACDCA@A@ADFD@DCC((('')
@201_NG92T2_4
GGCATGATTAGTAAGTGGGGTGGTTGTAGGAAAAATGTGACCTCTTCCCACCTTCGTCTTCCTCCCGTGTCCCTCCAGACCACCTTCGTCACCTTCAAGACAGCCGACACGTGGCTGTCTTCCACAGGGGCAGATTCTTCCGTGTAGGGACTCACTCTCCCAATGGCCTGCTTTCCCCACGGGCCCTGGAACAGCAGTTCCAGGACATCCTGGATGACCCCTCCCCAGCCTGTCCCTTGAGGAACACCTAGCTGCTCTGACTGCTGCTCCCAGGTGAGAACCAGTAGCCTGTGGTTGCAGGGGGCAGGCTGGGCTCCAGGGAACAGGCTGGGCAGGGTAGAGGGCCAGCTGGGCTCAGGCCCATCCCACTCGGACAGGAGTATGTGGGCTCAGGTGCGGGAGTCGGTGAAGACCCACGCAGCCACCGCCCTGGAGGCTGTGGAAGGGGCTGCCTTCTTTGTGTCCCTCGATTCTGAGCCCGCGGGACTGACCAGAGAGGACCCCGCAGCTTCCCTGGAGGACGCTTATGCCCACGCTCTGCTGGCTGGCCGAGGCCATGACCGGTGAGTCTACCCCCTACAATACCACCTACACACTTATGGAGACCTAGGGCTTCTCCACAGGGGGCAGCCAGACCTCATGCCTCGGC
+
@?>>@BDDC>>>>?@@@=<<=:;;:94(''''*-334445899:;977511=>>>;;;;=??B@?;::::>?=<<<=@?????@@A;8888:?@@ADFFCC?>=;77889>>>>@FDDCBB@AAA33333C530001113335;;>A@?@@ACEDDBA@??@AAECCBBA@@A@?A@@?>9998:??@ABDEFEFECDD==@@BABBBDHEFEDDDFECBABA@@@=CCCCCDCCB8A@@CBCCCDFFB@?@@BEGEDCAAABBCBBB@@B6>FEFECBA@@AA??>>>?@AAA@@@AA@B???>>ABCBDCBAAACBDCCBECCEBCBBDFE<;==<A?@@B@??@ADGBBCBCADCAA@AAA@@?@BB@=<;<<ABAA@>=>>??A@@<7////766679?=77789CBBA@@B@=====BAA<9999;ABB@@@AACCBABCBBBACBA?>>>@BCDEDEB@==;;;<=<98889?9876689<>@@A@BBDDCDCBBBA>;@@=?B<;;:566:962'&%%&())*+?>A@@??ACDEDDDCDDCA>>>>@DCCBBB><===ACCA@?>>?=BB@AAAAA@@@BDCBBBBEDEDCDC@@>>>A?BBBB@@@@@DEDEBB@@AA@@AACBA@??@@A@;=98)'&%
@202_NG92T2_4
GTGTGGCTGGGTGGGGAGTCGTGAAGACCCACGCAGCCACCGCCCTGGAGGCTGTGGAAGGGGCTGCCTTCTTTGTGTCCCTCGATTCTGAGCCCGCGGGACTGACCAGAGAGGACCCCGCAGCTTCCCTGGACGCTTATGCCCACGCTCTGCTGGCTGGCCGAGGCCATGACCGGTCGTACCCCCTACAATACCACCTACACACTTATGGAGACCTAGGGCTTCTCCACAGGGGGCAGCCAGACCTCATGCCTCAGCT
+
**)(&&$%###$(+++001--,,-000--/-=88899DAA@??AABDDCBBCBCDDDBCDBEFCE?A@A>;99;:CCDDDBBBA@BBCCBBAA@????AAABBCEDCCCDGHIEEC@?>7ACAABCD?C@BB@@@@====>>;2)*@BBCAB?@@A@EDEEC@????AA@@@@C??>/))&&&-2;>666<;;;;<@B@?@?@AA@@?>?>>=<<==>@??BBABBCCBC<;::<???AAB?>>===>==<>>>.*)'&
@203_NG92T2_4
CCTGCCCAGCCTGTTCCCTGGAGCCCAGCCTGCCCCCTGCAACCACAGGCTACTGGTTCTCACCTGGGAGCAGCAGTCAGAGCAGCTAGGTGTTCCTCAAGGGGACAGGCTGGGGAGGGGTCATCCAGGATGTCCTGGAACTGCTGTTCCAGCCGTGAGGGGAAAGCAGGCCATTCAAGAAGTGAGTCCCTACACGGAAGAATCTGCCCCGGTGGAAGACAGCCACGTGTCGGCTGTCTTGAAGGTGACGAAGGTGGTCTGGAGGGACACGGGAGGAAGACGAAGGTGGGAAGAGGTCACATTTTAACAACCACCCCACTTACTAATCATGCCTTGGGCTATGTTTTTATGATTTTTGACAGCTGTATAGTAGTCCATAGCCTGAGCATAGCTCAGGACAGTTTCGATTGTGCTATATATCAAGCAGAGGATGACTTTGAACTCTCTCCTCGTAT
+
+,,/>=<59GHMIID43:54111488876666:<7BDCDHHGNNLNQOOIIJGMMJOMPSOGGKGHOSQLOLMLLLKIMFHNLHSSIEFGGMKJLIHKKJOGKSNMNSMNIGDFGLHDBHG87778;<=IIOHIIGGLJFEHEHH?....-+))))3('''(.032310013A@?)'&&&(('''()))*(6;<><;9::DC@@A@BAF1,>==BNJKLRIHKMHIHHEFIKNKLHJIKLIHEGIIHIOEEDDGGHLSHHCC@@==<<871113@A><::=>?AGGGIKGDEFISNKJHJHHISROILLLIHIFGHEBDFC*****1<<=<>>==>>BCEEGDC?????HFEGFJJJLGFEFEFFFFGFGHGGFHFDGDEDEFGHGHAA<;;;;99;@E<<<<<A@@@@CCBEDEEDD7?1//.--,--..544444579;CE;73334.)(('%
@204_NG92T2_4
TGGCAGGAGCAGACGTGGGCATAAGCGTCCAGGGAAGCTGCGGGGTCCTCTCTGGTCAGTCCCGCGGGCTCAGAATCGAGGGACACAAAGAAGGCAGCCCCTTCCACAGCCTCCAGGGCAGTGGCTGCGTGGGTCTTCACCGACTCCCGCACCTGAGCCCACATACTCCTGTCCGAGTGGGATGGGCCTGAGCCCAGCTGGCCCTCTACCCTGCCCAGCCTGTTCCCTGGAGCCCAGCCTGCCCCCTGCAACCACAGGCTACTGGTTCTCACCTGGGAGCAGCAGTCAGAGCAGCTAGGTGTTCCTCAAGGGGACAGGCTGGGGAGGGGTCATCCAGGATGTCCTGGAACTGCTGCTCCAGGCCCGTGGGGAAAGCAGGCCATTGGGAGAGTGAGTCCCTACACGGAAGAATCTGCCCCGGTGGAAGACAGCCACGTGTCGGCTGTCTTGAAGGTGACGAAGGTGGTCTGGAGGGACACGGGAGGAAGACGAAGGTGGGAAGAGGTCACATTTTAACAACCACCCCACTTACTAATCATGCCTTGGGCTATGTTTTTATGATTTTTGACAGCTGTATAGTAGTCCATAGCCTGAGCATAGCTCAGGACAGTTTCGATTGTGCTATATTTATCAGAGCAGAGGATGACTTTGAACTCTTGTTCCTCAT
+
'$$##$$$$$%')((()55<;<<=<=;;88678?@A@@>;:33337>?AAA=;@AC<<;;;?<5444459?@CEDHA>>>==??@CDGFFJDBBA>>>>??BD>>?BCCDCCBBCBB@AAA@CBCCA=;;;<@AA@@@AA=<<;<>@98888<@<<<===<>?A??@?ABCDD>====@?>===AA@A@8899BB=CEGEA@==<<<<<<=>@BD9,,BCDBA@==A??CAADDBA??=;5423455=GDDDDDDDDDDC@????BBBBDDDDEDECCBBAAAA@AAAABBBAAB?>===?AAA@?@@@?>=?>?@CBAB@>?=>==>?>?@ACDCDEDFFDEBB???DCBABC4-,,-.70((8333279;;<@@AB@@??>@@<::99;?22222><<<=><8899;CDBAAAA@?<999:;AA@@BAAABB@===<:9999<@?>>=>?AAA@@=;:;;=CB?@@@@AA@::::;=:999:952-.--.<==@>==<>=??<;<<>BDEEDDDBAB???=;<;<>?AA?A@?@@@AA@????<<;;:<=?AEEGDBAAADDEGDD@A?????<;)((''''''4=??>??@@@@@?@??@AAACB,,,,-*'&&(+..0000()&&$&')(''''88?>>@@ADEED@A@<<+++'&&%%+-)(
@205_NG92T2_4
GTTCAAGCCTGTGGTTGCAGGGGGCAGGCTGGGCTCCAGGGAACAGGCTGGGCAGGGTAGAGGGCCAGCTGGGCTCAGGCCCATCCCACTCGGACAGGAGTATGTGGGCTCAGGTGCGGGAGTCGGTGAAGACCCACGCAGCCACCGCCCTGGAGGCTGTGGAAGGGGCTGCCTTCTTTGTGTCCCTCGATTCTGAGCCCGCGGGATTAACAGAGAGGACCCCGCAGCTTCCCTGGACGCTTATGCCCACGCTCTGCTGGCTGGCCGAGGCCATGACCGGTGAGTCTACCCCCTACAATACCACCTACACACTTATGGAGACCTAGGGCTTCTCCACAGGGGGCAGCCAGACCTCATGCCTCAG
+
('(((,39<A@?><;>@?<;::>PNIGLKHCCD?AAA@GJOSPLDDCCDIPJLJLJSIHDDCHMOKOLKNHKPLHKA<<<<SIGCSEA@AAAJGLFCCBABA@@?5555=?>??@CSIOMPJIHJJJQSNOSLPLLIHFHKNSILIGHKKJGFIJOQPSSLSOMQIIKQB<===>HHJKKKNIOSKMDABBB=B-??BH@<F??<=='&&&'+...55989<90EHIGINHJEAAHFFFGDFEGJPGSMPLMILOMSIMLIGIJSSSJMIJJKIIISINJHKNLHILGIGGGIIEFFDEDGHELOJNJHHHGFJGFHGHHIIGGEGDHIGHHJHKHGA@A>AFFEFIIEEDDEIEEFAA>>)''
@206_NG92T2_4
ATAGCCCAAGGCATGATTAGTAAGTGGGGTGGTTGTTAAAATGTGACCTCTTCCCACCTTCGTCTTCCTCCCGTGTCCCTCCAGACCACCTTCGTCACCTTCAAGACAGCCGACACGTGGCTGTCTTCCACCGGGGCAGATTCTTCCGTGTAGGGACTCACTCTCCCAATGGCCTGCTTTCCCCACGGGCCCTGGAACAGCAGTTCCAGGACATCCTGGATGACCCCTCCCCCAGCCTGTCCCCTTGAGGAACACCTAGCTGCTCTGACTGCTGCTCCCAGGTGAGAACCAGTAGCCTGTGGTTGCAGGGGGCAGGCTGGGCTCCAGGGAACAGGCTGGGCAGGGTAGAGGGCCAGCTGGGCTCAGGCCCATCCCACTCGGACAGGAGTATGTGGGCTCAGGTGCGGGAGTCGGTGAAGACCCACGCAGCCACTGCCCTGGAGGCTGTGGAAGGGGCTGCCTTCTTTGTGTCCCTCGATTCTGAGCCCGCGGGACTGACCAGAGAGGACCCCGCAGCTTCCCTGGACGCTTATGCCCACGCTCTGCTGGCTGGCCGAGGCCATGACCGGTGAGTCTACCCCCTACAATACCACCTACACACTTATGGAGACCTAGGGCTTCTCCACAGGGGGCAGCCAGACCTCATGCCT
+
,====<=>A??@@??@@@@B@@???A?>>>>?@BBBBA@CEDGFED@????AC@@??>@@?;;;;=BABAA><<==@@?????????@AAAA>;:::=AAABDFDCCA@A<9888:====>EDIDF.....::999?@ABAAAB76555:;>AA@BAABCCCDDBA@@DDFEECAA@AAABECCB?::::;ABDBGGFDFGEFDBAB33GFG@@@ABFGIHHLHFECE?>==;<@ACFEHCDE@9D==BCBCCDEDC@@AABFHGGEBBBBBFFEDFDDFKFIGHGIGEDDDCA@@@BCEDEBCCCDFDBCBA@BCDEDBBACDECDECEGGFEFGEDECDDADEB@?@@AA@@@DFHGDFEEE:9999B?CBFEDFDC?>>>@FFGCB@AAABCBBBBCCDCCB>?>>?C@<;;<>IEFDDEGFCCCCCEEDDDDCDCHEDDCCCDGEDEEMABD?DCB@?>==@ABHFFFDBB@???@BEFECDB@?><<=>@CDEEFDFDBGJIHECB@=>>?AEGHJGEEEDCAA@@ABBBBDCBABBBCGHFFFGGHJJECDBBDFIGEFG@????IFSHLDBCCBAACBBBBBDEEHEFEFDEEFGIEECC>@>?<900036@EFGGFBBFFECBCBBEFGHFGFEHA@?=<70
@207_NG92T2_4
ACCGCCCTGGAGGCTGTGGAAGGGGCTGCCTTCTTTGTGTCCCTCGATTCTGAGCCCGCGGGACTGACCAGAGAGGACCCCGCAGCTTCCCTGGACGCTTATGCCCACGCTCTGCTGGCTGGCCGAGGCCATGACCGGTGAGTCTACCCCCTACAATACCACCTACACACTTATGGAGACCTAGGGCTTCTCCACAGGGGGCAGCCAGACCTCATGCCTAGCGGGG
+
::::=>=;9<=CFEEFKHJHINLRKLKKKLKMLKKKIILMJNOLLPLPPMSSPNNOKSNJSLQSKISOIJSGGFMJHHHHHIMKMKQSLRLFGHGENLKQFIGEEJKKJQJRSNLPKNLMMLJKOGLJJSSMKJSQNSKMLSIMJKJHLILPMRIHDFEGHOJIMILNIMRLLKJOHIMIHIILJSSHSIINHLLHLKOIMIFA@9766679@==;==E10/,,-+
@208_NG92T2_4
TCCAGGACATCCTGGATGACCCCTCCCCAGCCTGTCCCCTTGAGGAACACCTAGCTGCTCTGACTGCTGCTCCCAGGTGAGAACCAGTAGCCTGTGGTTGCAGGGGGCAGGCTGGGCTCCAGGGAACAGGCTGGGCAGGGTAGAGGGCCAGCTGGGCTCAGGCCCATCCCACTCGGACAGGGGTGCTGGGCTCAGGTGCGGGAGTCGGTGAAGACCCACGCAGCCACTGCCCTGGAGGCTGTGGAAGGGGCTGCTCCTTTCTTGGTGTCCTGGATTCTGAGCCCGCGGGACTGACCAAGAGAGAGGACCCCGCAGCTTCCCTGGACGCTTATGCCCACGCTCTGCTGGCTGGCCGAGGCCATGACCGGTCAGTCTACCCCCTACAATACCACCTACACACTTATGGAGACCTAGGGCTTCTCCACAGGGGGCAGCCAGACCTCATGCCTCAGCAGT
+
**,../;>EIGIGKJLHLQ?9:686872-=GGHJSB?8??>1122GGEGHEHCCDDFLG@@?CCEEFKHHJHJ@9:EDCIKQNJFHFDCCDCJGMJKGGFFCDEDEJICB@;8)'()/;=::=@:CAACDEFHIHJIFJHEFEFDHEFFFHHJ?>>>>HJIIHDLEKEHIFGHGDDCC43322542-,,,--,--10++++,4BCB???@BQJIKHJGHEDEDFLJKIGFLGJHJJFGHHIKJMIIJKKLKJBB711113042''''((*&(2000;>2111350.---/8:+***++*-0118>CC>=>.+@?@@@?;<;44IFIFHHDDBDDEFGEFIHHLMHJHHGHHLOHIHMFEHHGA?>:***'&'&&)*24<=DDDEECBABBBDIGEGEHFGHHGSIHGGGGGFEECFGEGGEFFGGECCCHIMHIKG=::;?@@DC>B@@1+))%%"
@209_NG92T2_4
CCCCTTGAGGAACACCTAGCTGCTCTGACTGCTGCTCCCAGGTGAGAACCAGTAGCCTGTGGTTGCAGGGGGCAGGCTGGGCTCCAGGGAACAGGCTGGGCAGGGTAGAGGGCCAGCTGGGCTCAGGCCCATCCCACTCGGACAGGGGCTCTGTGGGCTCAGGTGCGGGAGTCGGTGAAGACCCACGCAGCCACTGCCCTGGAGGCTGTGGAAGGGGCTGCCTTCTTTGTGTCCCTCGATTCTGAGCCCGCGGGACTGAGCGAGAGGACCCCGCAGCTTCCCTGGACGCTTATGCCCACGCTCTGCTGGCTGGCCGAGGCCATGACCGGTGAGTCTACCCCCTACAATACCACCTACACACTTATGGAGACCTAGGGCTTCTCCACAGGGGGCAGCCAGACCTCATGCCTCAGCAGG
+
CHNKJKABDDFJKOSPLLJIKJQNMKMMJKISQOHJCKJ?FFBAEJIIGEBCCBGSGNHLOLJKILKHFGHOSGGFFE====???99=C@DKIINMJRSJJQSLSIFFDCEEFEHKSH=;;;;93....KEMSIE21101655-,,'%&&&&&&'==?C?=<<=@HKILGFHGCEDENJIPSMQKNHHHFLNMJH@<<;78EEJMLJJHGIEELPNLLHFGHF<9993002238859EEEGFIDECFGIHJCDEDHE--*'''')<==:?@A@FGGIHJKJIGHLHLJOGFEDCDDHHHJKOKNLSSKPIKIMHKIKLHLQLKHJIKHJOJGILGKFGIIHJGJGJGHDFHHFLHKJJJIKNLHHCGBADDECBCCHFEEIGIQHMGJSJMPHGIFEBBCHEEEEECFGKA6661/&
@210_NG92T2_4
ACACGGAAGAATCTGCCCCGGTGGAAGACAGCCACGTGTCGGCTGTCTTGAAGGTGACGAAGGTGGTCTGGAGGGACACGGGAGGAAGACGAAGGTGGGAAGAGGTCACATTTTAACAACCACCCCACTTACTAATCATGCCTTGGGCTATGTTTTTATGATTTTTGACAGCTGTATAGTAGTCCATAGCCTGAGCATAGCTCAGGACAGTTTCGATTGTGCTATATATCAAGCAGAGGATGACTTTGAACTCTTGTTCCTCATGCCTCC
+
/001445EHGHFEH@@@E?=GHHHFIFJH;;;;99666=EDCDCJHFHGEECEIIIKPGIHJNSLONJILOFMFHGIHLIJJJNRJKHLLGEHILKMGHGJJJJSGHIILLKKSRLLFFFGFGFIGGMHC>=??EEIGNKRFHKGEEDDCEBCFMSMIJIHHIJSJNMGEFEFEGGEEFGFFEEHFFEECDEOFFKEDDDDEDDCFHJ32223/../CFGGKEEDDEDEDEFDCDCCDDEEDGFFEJHGFHGIFFGBAAAB@=<6651+'
@211_NG92T2_4
CCCAAGGCATGATTAGTAAGTGGGGTGGTTGTTAAAATGTGACCTCTTCCCACCTTCGTCTTCCTCCGTGTCCCTCCAGACCACCTTCGTCACCTTCAAGACAGCCGACACGTGGCTGTCTTCCACCGGGGCAGATTCTTCGTGTAGGGACTCACTCTCCCAATGGCCTGCTTTCCCCACGGGCCCTGGAACAGCAGTTCCAGGACATCCTGGATGACCCCTCCCCAGCCTGTCCCCTTGAGGAACACCTAGCTGCTCTGACTGCTGCTCCCAGGTGAGAACCAGTAGCCTGTGGTTGCAGGGGGCAGGCTGGGCTCCAGGGAACAGGCTGGGCAGGGTAGAGGGCCAGCTGGGCTCAGGCCCATCCCACTCAACAGGT
+
CCDEEECCBCBDFEEEDCCBCBA@@@ABEEDFFGGHJHIJNCBA@@@ABA=:;BEEA?>=4001><@)*>>@A@@@BBDCBBCCDDDD@?@@ADGHGIKHFFEEE=::::=@@@@CEEEEHHGHGE@;;<=?@EBCDDEHD?>>>>?>?CDDDEDEEDFEEEIFFHHFJIEFEC>>EFEB@A@@BEIGGFGHHJIMHEEEFDFEFGEEGFIJKLJJIKGFFGFEE>:GHFFFHFEF@@C::;<FFGFFFECBCCEHHFFECCCCDFFHIGJJ=GGGGIJGHEGEDBAAAAEFFGHDDDCDHHDBCBABDFEECEBB:4...CBEDCEDDGFEHHGDFF@????DDDEEEGF@?<8:3)&&&&*(%%%'&'.(%%%%%'#
@212_NG92T2_4
CCACGGGCTCAGAATCGAGGGACACAAAGAAGGCAGCCCCTTCCACAGCCTCCAGGGCAGTGGCTGCGTGGGTCTTCACCGACTCCCGCACCTGAGCCCACATACTCCTGTCCGAGTGGGATGGGCCTGAGCCCAGCTGGCCCTCTACCCTGCCCAGCCTGTTCCCTGGAGCCCAGCCTGCCCCCTGCAACCACAGGCTACTGGTTCTCACCTGGGAGCAGCAGTCAGAGCAGCTAGGTGTTCCTCAAGGGGACAGGCTGGGGAGGGGTCATCCAGGATGTCCTGGAACTGCTGTTCCAGGGCCCGTGGGGAAAGCAGGCCATTGGGAGAGTGAGTCCCTACACGGAAGAATCTGCCCCGGTGGAAGACAGCCACGTGTCGGCTGTCTTGAAGGTGACGAAGGTGGTCTGGAGGGACACGGGAGGAAGACGAAGGTGGGAAGAGGTCACATTTTAACAACCACCCCACTTACTAATCATGCCTTGGGCTATGTTTTTATGATTTTTGACAGCTGTATAGTAGTCCATAGCCTGAGCATAGCTCAGGACAGTTTCGATTGTGCTATATATCAAGCAGAGGATGACTTTGAACTCTTGTTCCTAGT
+
5-))((()*0...3>@99989<<<>?DEDEGDABA@AB@@BB@@A@@DBABAA9:B@@@?@@@@AB><=<=?BA??@@@=<<<<CE>;;;;=CAAAA@@ADCA>>>=?AAAD>;;;;=A?>>=>????0//0A@6FEFGCA>==<====>?BCBDDDCEDFEE;;D@ACBCCBDCCCCA@@>;:;;<BDDDCCDEECB?>=>>?BCCCCCCDDDDAAAAABDCB@@@??@?@@A@??>>@BCCA@@@??=?>?>?@BAA@@ABEC7477.---.66@BA@A@@?ABCBCBCEGFDDDBAA?=<<:9:::==>>@BCA@????@@@=====>??@AA@?>?>>@=;;;;=CBB@A@@@@<8::;;CB@?@@?ABA><<<<;::::<@@@?@ACB????<99:9;@@>>>>>ABA>>==?A99999???==<:9::<@@??>A?AC=<<<=DDKILLGDCCBAA@?>?>?@BB@AAAACBDB@???>=>==<==>@EFLGDCCDEEGGCA@@>>>>>??@>>>>??=>>=????AAAA@???>>??==>>>?@@@<999:=EDA@@@@BBCBBC@??>??====?CBCIGIIFECCDDCEB>=++*
@213_NG92T2_4
CCCTCCAGACCACCTTCGTCACCTTCAAGACAGCCGACACGTGGCTGTCTTCCACCGGGGCAGATTCTACCGTGTAGGGACTCGCTTCTCCCCAATGGCCTGCTTTCCCCACGGGCCCTGGAACAGCAGTTCCAGGGCCCGTGGGAGAGTAGTACACGGAAGAATCTGCCCCGGTGGAAGACAGCCACGTGTCGGCTGTCTTGAAGGTGAT
+
MLSIJKMJNOJIPMQROMSJJIJJGIGMSPJLJRLNJOJIJSLNSSJNNJSLSMS>;;>AKED@BA93(('&'./+++,))41,,,,---671*DGFIHKLOKIJSHGGFDDBBFHJIGJJHIGGGSKKOHHJDDC@9:;//,+)*****()))***)**349::;;:986212334???AA33335>,,,,.???>>>;:8533420*)%
@214_NG92T2_4
GCAGTGGCTGCGTGGGTCTTCACCGACTCCCGCACCTGAGCCCACATACTCCTGTCCGAGTGGGATGGGCCTGAGCCCAGCTGGCCCTCTACCCTGCCCAGCCTGTTCCCTGGAGCCCAGCCTGCCCCCTGCAACCACAGGCTACTGGTTCTCACCTGGGAGCAGCAGTCAGAGCAGCTAGGTGTTCCTCAAGGGGACAGGCTGGGGAGGGGTCATCCAGGATGTCCTGGAACTGCTGTTCCAGGGCCCGTGGGGAAAGCAGGCCATTGGGAGAGTGAGTCCCTACACGGAAGTGTGTCCCGGTGGAAGACAGCCACGTGTCGGCTGTCTTGAAGGTGACGAAGGTGGTCTGGAGGGACACGGGAGGAAGACGAAGGTGGGAAGAGGTCACATTTTAACAACCACCCCACTTACTAATCATGCCTTGGGCTATGTTTTTATGATTTTTGACAGCTGTATAGTAGTCCATAGCCTGAGCATAGCTCAGGACAGTTTTGATTGTGCTATATATCAAGCAGAGGATGACTTTGAACTCTTGTTCCTCATGCCTC
+
=?@AABBBCC?>>>?ACBCABBC=<;;<BE>89==>DCEDDCDCDEDBBBBBFFEG@>>>>DC@??55555:888651,,??@ADA87777?@@?BBDFBEJMFGDD>?IAFFFGEEEDDDGFDDACCCCBBBCCJHEFEDDCAA@BCDEFFIFGHMHLGIGFGGJDDGEDDFHIEEDA@@??ACDDCDDDDDCDEEEGEGHHDABBEB=?A@ABDCDDCCFFDBAAABDDECCDCEE?>>>>A@><<87788=@AAD?BBA@A@A@AA@????BC9999@@?=?@@@<<;9,''&&&'(((8;;<@A>?@??AAA@<====<<;;<B@@A@BDFCBBB?;;;;=CCABAAABB@>>=>@A=<;;<==>>?@====>DCAA@BABEA@@@AEIHHIIIGFEDDDAAAAACDEDCDDEEEDDDCBABA?>>>=?@ACHJSIIFDGGJJJHCBBB@BBBCEDCCBBAAAAABBCCDDEEEDDCDCDEDCCDCDGFFF=;;;<DHFCCCCBCCEDFFEDDCBC@@AADEEDEEFIHGGGJHFIFCDECC??;6-
@215_NG92T2_4
GCAGTGGCTGCGTGGGTCTTCACCGACTCCCGCACCTGAGCCCACATACTCCTGTCCGAGTGGGATGGGCCTGAGCCCAGCTGGCCCTCTACCCTGCCCAGCCTGTTCCCTGGAGCCCAGCCTGCCCCCTGCAACCACAGGCTACTGGTTCTCACCTGGGAGCAGCAGTCAGAGCAGCTAGGTGTTCCTCAAGGGGACAGGCTGGGGAGGGGTCATCCAGGATGTCCTGGAACTGCTGTTCCAGGGCCCAGTGGGGAAAGCAGGCCATTGGGAGAGTGAGTCCCTACACGGAAGAATCTGCCCCGGTGGAAGACAGCCACGTGTCGGCTGTCTTGAAGGTGACGAAGGTGGTCTGGAGGGACACGGGAGGAAGACGAAGGTGGGAAGAGGTCACATTTTAACAACCACCCCACTTACTAATCATGCCTTGGGCTATGTTTTTATGATTTTTGACAGCTGTATAGTAGTCCATAGCCTGAGCATAGCTCAGGACAGTTTCGATTGTGCTATATATCAAGCAGAGGATGACTTTGAACTCTTGTTCCCTGGTG
+
1889;:345689=>?ABAA@AA@=<;;<>@<:;;;=?8889:999=>>===>BBBBA>===?B@?@==><=@//.-1/.<9988::9;;:89;==AABA:BCCA@@?<=>>>CBBDDEFEDDCCAAABEDDGFDDECCGDCCA@?@?ABBCDDGGFFDGEDDEDDDBBBAABCDEDFEB??>>ACCDDCFECCBDFEECCBBA4333CE>A@@@@@ABABBDCBB@@@AACBAABBC30000254*(./*)++,<=>?A?@=<<<<>?@?>;;;;;==?@@@?==<===;;;;>ABB@A@???=;;;;=AB>>?>>@@@A===<<::9:;>>>>>ABDAA@A?====?BC@??@@BBA=====A;::::<<=<=><<=<=?>>=;>=>A>=>>?CDEFHJFEDBBBB@?>??@@CA?@@@?AABBAAAAA==<<;>?ACGESHFCBCCDA@?>>@?>???@A@??>>>>>>>>?@?@ABBBA@@@@@@@@????ABDFC<;;;<EB@@A@>>>>?DD@@A@@BBBF44443?=?CG@@@?@CC??.*%&&%
@216_NG92T2_4
GCAGTGGCTGCGTGGGTCTTCACCGACTCCCGCACCTGAGCCCACATACTCCTGTCCGAGTGGGATGGGCCTGAGCCCAGCTGGCCCTCTACCCTGCCCAGCCTGTTCCCTGGAGCCCAGCCTGCCCCCTGCAACCACAGGCTACTGGTTCTCACCTGGGAGCAGCAGTCAGAGCAGCTAGGTGTTCCTCAAGGGGACAGGCTGGGGAGGGGTCATCCAGGATGTCCTGGAACTGCTGTTCCAGGGCCCGTGGGGAAAGCAGGCCATTGGGAGAGTGAGTCCCTACACGGAAGAATCTGCCCCGGTGGAAGACAGCCACGTGTCGGCTGTCTTGAAGGTGACGAAGGTGGTCTGGAGGGACACGGGAGGAAGACGAAGGTGGGAAGAGGTCACATTTTAACAACCACCCCACTTACTAATCATGCCTTGGGCTATGTTTTTATGATTTTTGACAGCTGTATAGTAGTCCATAGCCTGAGCATAGCTCAGGACAGTTTCGATTGTGCTATATATCAAGCAGAGGATGACTTTGAACTCTTGTTCCTCATGCCT
+
CE@?@?<7866667DCCBABAAB>>>>>DF><;<<?EEEDECDDFECAB@@ACCCC;99::@CCBBDDCCCDEFHECCAEGHHECA@??@?@ACBDJEA@@AACBDECDFDFFFEFEEDFFGDEDCCCDCDGIIGEFHFEDCB@@@@BCEFEFGGGHEECBBBCFGDDDCDFFGIIGFC@???ADEFDEDDC@ADDDDDFGEDCBA?AA?@A?@CCGFFEGKGFDA@@?BBCCGF>===>ECBDACBCA@???BCEDFCCDA@A@ABBBA@@>>??=<<;=>?A=>>?>?@?ADEDBBBCAB@>>>>@FEEEGDCBCCA@@@A@AA@@BDBBBBCDEBCBCA>>>>@CCBBBABCED???>?D>>>>@=???@@==>>@DDCCBDCECBABCDFHIKOMJIIGGDDCBA@@ADHGIGFDFFEGEEDGGDBAAA@BBCDISLMKFEFBGNJHIFEEDEEDGGFEDEEEDDDCDFFDDEGGGDECEDDFEDCCCCCDDFC@@@@DGIEEEEEFGHGFIHEEEDDA@@ACIGHGIJLHJIMHJCCBBAB66..,*
@217_NG92T2_4
TCGGTGAAGACCCACGCAGCCACTGCCCTGGAGGCTGTGGAAGGGGCTGCCTTCTTTGTGTCCCTCGATTCTGAGCCCGCGGGACTGACCAGAGAGGACCCCGCAGCTTCCCTGGACGCTTATGCCCACGCTCTGCTGGCTGGCCGAGGCCATGACCGGTGAGTCTACCCCCTACAATACCACCTACACACTTATGGAGACCTAGGGCTTCTCCACAGGGGGCAGCCAGACCTCATGCCTCAGCGGT
+
GC>>>>AGC@9999:FEDFFHHHLIJNJEHJFGHHHKKIIHGJJLKSLJJIHNKGPLHSLPJKKMILHIGGHKSIKOHJPILJINPLJJHCB74?B???@AB@EGIJHNJGMHEHDFEFCDDDGDGL9FGIKIILHIHFGIGIHIIHIHHJHGFGJEHGIGIOHDDBDGFHHHBCBBBBBDDIKJIHGHGEFFFGIECCDEFGEDEHGHMHHIHGLDHBFFFE@??8.+**+-1696656/+*)&%%
@218_NG92T2_4
TCTCACCCACTCGGACAGGAGTATGTGGGCTCAGGTGCGGGAGTCGGTGAAGACCCACGCAGCCACTGCCCTGGAGGCTGTGGAAGGGGCTGCCTTCTTTGTGTCCCTCGATTCTGAGCCCGCGGGACTGACCAGAGAGGACCCCGCAGCTTCCCTGGACGCTTATGCCCACGCTCTGCTGGCTGGCCGAGGCCATGACCGGTGAGTCTACCCCCTACAATACCACCTACACACTTATGGAGACCTAGGGCTTCTCCACAGGGGGCAGCCAGACCTCATGCCTCAGCAG
+
(&'&'*2334B87777AA@BBSIOJJHNNOSKSSLHIHHHGHLLJIOIMJNKOLOMIKJIHIKPJCGFGB?:FSGGJISSSMSJPSSQSLSRSMJ>;;<ECEEE?@A953335DH@IHHMOIQKSLLGIIIOI;999;CSLNISD8GFEEFGFHID@A@IGHEDCBCGFSNJHILIIJIIJLSKINPSJIHGJIKGHHKIHHMNOJJJMFFEDC@AHC@@?@CGFHJHJSKHHGHGGFIHKGLHKEGEHEIHIJJIIHHHHEGHIHJKMJGGHHHFDECABCE?97720
@219_NG92T2_4
TGAGTGGAAGGGGCTGCCTTCTTTGTGTCCCTCGATTCTGAGCCCGCGGGACTGACCAGAGAGGACCCCGCAGCTTCCCTGGACGCTTATGCCCACGCTCTGCTGGCTGGCCGAGGCCATGACCGGTGAGTCTACCCCCTACAATACCACCTACACACTTATGGAGACCTAGGGCTTCTCCACAGGGGGCAGCCACGACCTTCATGCCTCGGCT
+
(()***3BOKIKKPJ=@><;55566;1=;;41177EFIMAAABBJKJIIKJLH-,,,)''**ADAB=CA=CDDDEEBCIFGILKKIFDDDDGLSNSQJMOMJKIKPLMKSSQJHCIHIJKNIFEEGJNIIJLHGFEHHHLEFFFDEEFEJKLHLLSDCCA>??BEEFGEE====<B?+((();::;@@CD?>>/-,())*3.(()2237+)((%
@220_NG92T2_4
GCGGTGGCTGCGTGGGTCTTCACCGACTCCCGCACCTGAGCCCACATACTCCTGTCCGAGTGGGATGGGCCTGAGCCCAGCTGGCCCTCTACCCTGCCCAGCCTGTTCCCTGGAGCCCAGCCTGCCCCCTGCAACCACAGGCTACTGGTTCTCACCTGGGAGCAGCAGTCAGAGCAGCTAGGTGTTCCTCAAGGGGACAGGCTGGGGAGGGGTCATCCAGGATGTCCTGGAACTGCTGTTCCAGGGCCCGTGGGGAAAGCAGGCCATTGGGAGAGTGAGTCCCTACACGGAAGAATCTGCCCCGGTGGAAGACAGCCACGTGTCGGCTGTCTTGAAGGTGACGAAGGTGGTCTGGAGGGACACGGGAGGAAGACGAAGGTGGGAAGAGGTCACATTTTAACAACCACCCCACTTACTAATCATGCCTTGGGCTATGTTTTTATGATTTTTGACAGCTGTATAGTAGTCCATAGCCTGAGCATAGCTCAGGACAGTTTCGATTGTGCTATATATCAAGCAGAGGATGACTTTGAACTCTTGTTCCTCATGCCT
+
$%%(-.988;<<A@ACDBBABAC===<=BC<;;;;?EDDCC@??@ADBABABDDCD?<<<<?BAAAACCBBCEDGIFFFGFGIGGB@>::99<<;?FDFBDCEF@BF))B9;BCDDCFEEFECC@@?>@@@DEDEDEDEHEDB@A@@ABCCEFEFFGFGGGFEEFGEDCCCDDEEDCC@>>>>@BDDBABBBB@BBABDDEEGDBBCDCBBDBBDCCDEDDFEECBBACCEEDEEFIHBBCBCKCA@@<;<<<?ABBDFFEDBCBCBCCB@@@@ABBBBCBAABBADA>>>?@EEECDDDAB@>?>?AEDDEEECCDDB@@@@A@@?@BDDDC????>CBB@====?DECCCBCFDD@@?@AF>===>A:=7<656==>EDCCCDDEFAAAACFDGMJLHGEFEEFEBBCCEEEEEDIFLBBBBFDCECBBAA@BACDLINKHGGFHJMIJGECCBCCCCDECDCDCBCCDCDDDHEGEGDFCDCDDDCCCCBCCCE@>>>>CGGEDCCBCDFGIGFEEBBBBCGGJJLIEDCCCEEEFGGIJEEC@@:81)
@221_NG92T2_4
GCAGTGGCTGCGTGGGTCTTCACCGACTCCCGCACCTGAGCCCACATACTCCTGTCCGAGTGGGATGGGCCTGAGCCCAGCTGGCCCTCTACCCTGCCCAGCCTGTTCCCTGGAGCCCAGCCTGCCCCCTGCAACCACAGGCTACTGGTTCTCACCTGGGAGCAGCAGTCAGAGCAGCTAGGTGTTCCTCAAGGGGACAGGCTGGGGAGGGGTCATCCAGGATGTCCTGGAACTGCTGTTCCAGGGCCCGTGGGGAAAGCAGGCCATTGGGAGAGTGAGTCCCTACACGGAAGAATCTGCCCCGGTGGAAGACAGCCACGTGTCGGCTGTCTTGAAGGTGACGAAGGTGGTCTGGAGGGACACGGGAGGAAGACGAAGGTGGGAAGAGGTCACATTTTAACAACCACCCCACTTACTAATCATGCCTTGGGCTATGTTTTTATGATTTTTGACAGCTGTATAGTAGTCCATAGCCTGAGCATAGCTCAGGACAGTTTCGATTGTGCTATATATCAAGCAGAGGATGACTTTGAACTCTTGTTCCTCATGCCT
+
FEHFFEFGIHDBABADIGGGGEEBBBCDHHDBBBBEPHKISKIIGIIEEFDEGFHJGIFJHIGIMKDLKKKMJIIKLJJIKJIPGHFEDD@AABCGKGJIKIJNJII?>H@BSEEJISJHSJHHHHDIIIGJIPLJKKKJLSMGJJHIJKKMJJNJLIHKKHHGHHHHIHIJJOSHJJFFGEFIIKIHHIIGGJJJISHHLJLJJLFGHEGIGGKGIJEGGNLLLHFEFHBFDCCBBCBABBBCCCAB>544-<8:=>=>>=;==>@AA>===>?@@AA@A@?@??A>====?DGECCBA@?;:::;>BCCBCBBBCD@>>?>>;;:;<@?@@ACEHBBBA?=<==>CC@@@@?AAA?>>>?BA@@@8;>?@B@@@CCCBA???A?BB@ABBCFGGFGGGEDB@?>?>??@AFFECDDCCCDDC@@?@@??>>=??BCFJSCBBDFCFEFC@????@AABDDCBBBBAABBABBABBCDECCBBBBDDBBAAABCCE:8888BGHGECCCDEEDDDCCDBBC@?@?@DCCDDFGFFFGIGEJFDEC@>;85/
@222_NG92T2_4
GCCACTGCCCTGGAGGCTGTGGAAGGGGCTGCCTTCTTTGTGTCCCTCGATTCTGAGCCCGCGGGACTGACCAGAGAGGACCCCGCAGCTTCCCTGGACGCTTATGCCCACGCTCTGCTGGCTGGCCGAGGCCATGACCGGTGAGTCTACCCCCTACAATACCACCTACACACTTATGGAGACCTAGGGCTTCTCCACAGGGGGCAGCCAGACCTCATGCCTCAGCAGC
+
GFE988788-(/889:;;<AAA@A?0081C?DCCA>=<=:=GKEEECBCBCDDEGGGHEDCDBCCCEFFFHGED@>DHJGBBB?<AABDGGFJICCGHD@@@??@AABCDDCEEFGFHFFEFDFGFFCBBACFFEEEFBAAAAGGDFCBCABFHEAAAABBBCCCGFEEEFGFGFEEDAA@??BABBA@@AABBEEDGBAA??@@?@BC@@@@@AAA?<?>@=<<;73.
@223_NG92T2_4
ACTGCCCTGGAGGCTGTGGAAGGGGCTGCCTTCTTTGTGTCCCTCGATTCTGAGCCCGCGGGACTGACCAGAGAGGACCCCGCAGCTTCCCTGGACGCTTATGCCCACGCTCTGCTGGCTGGCCGAGGCCATGACCGGTGAGTCTACCCCCTACAATACCACCTACACACTTATGGAGACCTAGGGCTTCTCCACAGGGGGCAGCCAGACCTCATGCCTCAGCAG
+
--@?EJGGCC@A@@@AB>JFGHJSLIHKMHIEDEFHHJLIHEEEEEEHHGOJHHIGFEGDDDFGGFHHEIIGGGIJKHEEB?ABBDFGGEHEFHFEDCBBBDDEEFGEEGFFIJIELHIMIJMJFEEEEKJKGKIIEFEEGJKIGFFDDGHGCCCCDDCDEHJLKJJMIEGFFGHHGGGEFEEFEEFFFGHGKFE*((((BABBEIFIHGGFEBA??>=821/.*
@224_NG92T2_4
CACGTGGCTGCGTGGGTCTTCACCGACTCCCGCACCTGAGCCCACATACTCCTGTCCGAGTGGGATGGGCCTGAGCCCAGCTGGCCCTCTACCCTGCCCAGCCTGTTCCCTGGAGCCCAGCCTGCCCCCTGCAACCACAGGCTACTGGTTCTCACCTGGGAGCAGCAGTCAGAGCAGCTAGGTGTTCCTCAAGGGGACAGGCTGGGGAGGGGTCATCCAGGATGTACCTGGAACTGCTGTTCCAGGGCCCGTGGGGAAAGCAGGCCATTGGGAGAGTGAGTCCCTACACGGAAGAATCTGCCCCGGTGGAAGACAGCCACGTGTCGGCTGTCTTGAAGGTGACGAAGGTGGTCTGGAGGGACACGGGAGGAAGACGAAGGTGGGAAGAGGTCACATTTTAACAACCACCCCACTTACTAATCATGCCTTGGGCTATGTTTTTATGATTTTTGACAGCTGTATAGTAGTCCATAGCCTGAGCATAGCTCAGGACAGTTTCGATTGTGCTATATATCAAGCAGAGGATGACTTTGAACTCTTGTTCCTCATGCC
+
%%%$$$'+,---/017:@AAA>@???@@FCECGIOPMHNJIEBBSISILNIILMSLMGOJHDFHGKJJMOSNGIHDDD?LSNHKFKHIHE:9999?@>=-9?CCEC@>>@ALSLOKKKSSMMSHLC????ASMHJLKKSNSMIINJLJQKLSOIKSJSJSSLOLSJLPNMPKNKSNNJKIHJKLROOSLLJMOIPSPSOJQLS@;;<LLAIJICCD@?////0/-*****.+(()&&'('(''',3222333:;GFHINJMFGGFEEFDCEEIIGGHGAABC@B>DEDFGEFGESOSHSSSJQC@IHLJKMILLKIGHMLIMMOIFFHGISKSF??@LHMJISHKGEJMJNISSOOSPBSPJKOMNHIJGHIKOKIOLHIPSKSDFKOSSJJIHGHIJILQIIJGLLLJJNGLGHJKIKHKMIHJKGHIIHKHJFFFFGKSJJIHHIMLIIJGFDDCFEFFIGFGGGGGGGFFFHFFGHKIFKHHJIJGHIGIFDDDD765569GJFFECDGFHGEADEDEDGDDCDGCBABAHIKIIIC@????C5,+*)(
@225_NG92T2_4
CCCGTGTCCCTCCAGACCACCTTCGTCACCTTCAAGACAGCCGACACGTGGCTGTCTTCCACCGGGGCAGATTCTTCCGTGTAGGGACTCACTCTCCCAATGGCCTGCTTTCCCCACGGGCCCTGGAACAGCAGTTCCAGGGCCCGTCAGAACGGCCATTGGGAGAGTGAGTCCCTACACGGAAGACAGCCACGTGTCGGCTG
+
;;>@GNFBB?==?@GJMLHLIGB>?@ECDBCCIGIHLJMKOOJJIGHFHEJJSLQILEDCBG877:B=522223352224667CDFHSMLJOGLHKGFDGFFILHJECDA@;FLNHNJKILHNJOLDEDDEIGFGFFGDEID@FA43+('%%%&&&')&&&'*29887799:9:::88763/-,&(),.03476655/-+)((
@226_NG92T2_4
GTAAGTGGGGTGGTTGTTAAAATGTGACCTCTTCCCACCTTCGTCTTCCTCCCGTGTCCCTCCAGACCACCTTCGTCACCTTCAAGACAGCCGACACGTGGCTGTCTTCCACCGGGGCAGATTCTTCCGTGTAGGGACTCACTCTCCCAATGGCCTGCTTTCCCCACGGGCCCTGGAACAGCAGTTCCAGGACATCCTGGATGACCCCTCCCCAGCCTGTCCCCTTGAGGAACACCTAGCTGCTCTGACTGCTGCTCCCAGGTGAGAACCAGTAGCCTGTGGTTGCAGGGGGCAGGCTGGGCTCCAGGGAACAGGCTGGGCAGGGTAGAGGGCCAGCTGGGCTCAGGCCCATCCCACTCGGACAGGAGTATGTGGGCTCAGGTGCGGGAGTCGGTGAAGACCCACGCAGCCACCGCCCTGGAGGCTGTGGAAGGGGCTGCCTTCTTTGTGTCCCTCGATTCTGAGCCCGCGGGACTGACCAGAGAGGACCCGCAGCTTCCCTGGACGCTTATGCCCACGCTCTGCTGGCTGGCCGAGGCCATGACCGGTGAGTCTACCCCCTACAATACCACCTACACACTTATGGAGACCTAGGGCTTCTCCACAGGGGGCAGCCAGACCTCATGCCTCAGCA
+
266::LLRLPINKJNSPMLSLSSNSPRKSSSS95559;DGC;888:<?@BAEG=?JSRSLNROFKSJPPKJQNPLISNSMPSPQSLMJOKIQJKLRQLSNLJMNSMMSMSLPJEDMIPOPRROQLMFF==JSIKSMRLPLMLRSSIILKJSIGSNSKKIIHBCBQJSPLNMSOORGSSSOJKLRIOOQHESLPJJIJLSMLSSOLJSOIIPG92ILISGINRJC>OABHNONKSSOSNNSMKKSSLMSIMIISSSMOHGBBLHMLMSSMKSSLIJNSMMSLPSLKSMMNOLMNGRJKJMLKSNJSLLSQQPSHKKISLLLPKISQLHGGHRKONHSJMEEDDFICCCDCOJJGLGIMJJJMKJKSOIMKIHJHHLMIIJIJIHJIIKKJJMGECCA??@HEDEEIKI999JIJFBCDDEKKIJHLIIIHJBBDDHIHHHNLLIINKIJJKJIJIIHHJFFGHHOMNQIMFDIGFGI><:61../235>>=?)DEFFKOJSMEJLLJEEA><=ABFEFFFEFGQKMIKKKLHIIHFGGEEIHGFFGD@@@@CIJHFDDBDEEE,***,4BCDIHEDFEGGFFFFGDCCCBBCCDEEEDCDCDEHHHC@??AA@@?BC@@??@ABDA?@??<431,
@227_NG92T2_4
TAGGTGGTATTGTAGGGGGTAGACTCACCGGTCATGGCCTCGGCCAGCCAGCAGAGCGTGGGCATAAGCGTCCAGGGAAGCTGCGGGGTCCTCTCTGGTCAGTCCCGCGGGCTCAGAATCGAGGGACACAAAGAAGGCAGCCCCTTCCACAGCCTCCAGGGCGGTGGCTGCGTGGGTCTTCACCGACTCCCGCACCTGAGCCCACATACTCCTGTCCGAGTGGGATGGGCCTGAGCCCAGCTGGCCCTCTACCCTGCCCAGCCTGTTCCCTGGAGCCCAGCCTGCCCCCTGCAACCACAGGCTACTGGTTCTCACCTGGGAGCAGCAGTCAGAGCAGCTAGGTGTTCCTCAAGGGGACAGGCTGGGGAGGGGTCATCCAGGATGTCCTGGAACTGCTGTTCCAGGGCCCGTGGGGAAAGCAGGCCATTGGGAGAGTGAGTCCCTACACGGAAGAATCTGCCCCGGTGGAAGACAGCCACGTGTCGGCTGTCTTGAAGGTGACGAAGGTGGTCTGGAGGGACACGGGAGGAAGACGAAGGTGGGAAGAGGTCACATTTTAACAACCACCCCACTTACTAATCATGCCTTGGGCTATGTTTTTATGATTTTTGACAGCTGTATAGTAGTCCATAGCCTGAGCATAGCTCAGGACAGTTTCGATTGTGCTATATATCAAGCAGAGGATGACTTTGAACTCTTGCCTCATGCCT
+
'(7:??>>==>@@>==<=><<<<;::;;:<;;;>B>=<<;:999:=AAA@@A@???======?@?>@?>>>>=>>A><55556666678==::>03011>@@>==:876678:@BBDCB?<;;;;??ABDDDCCBBAAA@BBABBA=>.+&&'777801?><:9::;@AA;:::;?CCDCCDC3111111439::<BBABBBBABA<;:::=?@@A><<=>@A@???@@??>?@AAA?<CBGFB@=<:987789=?@?@@@AACAABAAA<>///////26667=:9=>>ABBA???@@BA@?==>>?BAAABBACCEEDDCBBCBBA@@@AACCBBB=;;;;>?BA@@@@BDACBACBBCBB?A?=?=<<=<=??@AAABCBBBAAAABDCBABBCDAA@@@@??>>:8888;>>>?@AA?>>>>>??===<=?@??>====>>>?<::::;>@??@@???<8989;??>>A@ACDD?=<<<<:99:;?@?>??@A???><8899;AA>>>>>@@?=<<<=?3333<==><<<99::<A@=<<=<@@<<<<<@ADDFGHDCBAAB?>==>?@BBAAAAAAAAAA@AAA>>>==>?@AGJJJEDDEDGJJFDBB@@AAABCB??@??@?@@@AAAABCCEDCCCAA@@@@@AA@ABC><;;<CEFCCBBCFEEECBCDCDCDDBCDEFEEEEEJJD=<6.*)**.))(((
@228_NG92T2_4
CGCCGCCTGGAGGCTGTGGAAGGGGCTGCCTTCTTTGTGTCCCTCGATTCTGAGCCCGCGGGACTGACCAGAGAGGACCCCGCAGCTTCCCTGGACGCTTATGCCCACGCTCTGCTGGCTGGCCGAGGCCATGACCGGTGAGTCTACCCCCTACAATACCACCTACACACTTATGGAGACCTAGGGCTTCTCCACAGGGGGCAGCCAGACCTCATGCCTC
+
*'***,7((<=@BCBCDCDCDHDA@=:/-,,,/78?=AACBCCDDDAABAAEEDDDCDDDGFFGEEBBA?>=<@CFEBDC=6A@=95*))++8;<@AB?><::;<?BBBCDFHHJSFFEFFFFDB@@@ACCA@@@@DDGFGFEECBCEDGKLDCA>;::;<BDDBCBACBBCAAAAABBBCBEDFEEFFGDFFFFA@@CFEDB@DC??>==@?>=:988&
@229_NG92T2_4
ACGGAAGAATCTGCCCCGGTGGAAGACAGCCACGTGTCGGCTGTCTTGAAGGTGACGAAGGTGGTCTGGAGGGACACGGGAGGAAGACGAAGGTGGGAAGAGGTCACATTTTAACAACCACCCCACTTACTAATCATGCCTTGGGCTATGTTTTTATGATTTTTGACAGCTGTATAGTAGTCCATAGCCTGAGCATAGCTCAGGACAGTTTCGATTGTGCTATATATCAAGCAGAGGATGACTTTGAACTCTTGTTCCTCATGCCT
+
DEDDCC<;;88<666?>9EGEFEFHHFAAAEEEECDFEEECBCCCDEFGGHJGHJGCDDFFNFIHGHHIFHDEFDFMGGDFE>>=;<766BAAAAADBEGHIFEEBCEDFRSIGGGFEFGGFHGFIHJDDGFEGHIFGFFIHFDCCBBCDEEGSKQJIHHHKOKFDCBBBBCCCDDEEDDCEEDFEEGGMHJGE4333344444-.1.,+)'(((-@HEFDDBBDEEFHFGFGGFGDDEEIFGFJFKIJIEHKGDCB@=<540.*&
@230_NG92T2_4
ACCGCCCTGGAGGCTGTGGAAGGGGCTGCCTTCTTTGTGTCCCTCGATTCTGAGCCCGCGGGACTGACCAGAGAGGACCCCGCAGCTTCCCTGGACGCTTATGCCCACGCTCTGCTGGCTGGCCGAGGCCATGACCGGTGAGTCTACCCCCTACAATACCACCTACACACTTATGGAGACCTAGGGCTTCTCCACAGGGGGCAGCCAGACCTCATGCCTCAGCAGTT
+
=>DKOQNSPIKSNKKKJJJQKPJPNKOLMJSSMSSSOPQJPMMQNLOMQMIIHKHJNCJHHDGJIFF?>=<<9?ILIKILE@SMNLSLPJHCDHHGHHEGDEEGGSKINPJSKMNJLMSMJMJSKK@HLJIG874466EEIJGKEEEEFIMLEEDDDDEDEHRKHIFIGGHHHHGHFIIGEF?@@FFFOIJKMMNDDDEHKJHHHKDCBBC??@A?BAC=433/,($
@231_NG92T2_4
GTGACGAAGGTGGTCTGGAGGGACACGGGAGGAAGACGAAGGTGGGAAGAGGTCACATTTTAACAACCACCCCACTTACTAATCATGCCTTGGGCTATGTTTTTATGATTTTTGACAGCTGTATAGTAGTCCATAGCCTGAGCATAGCTCAGGACAGTTTCGATTGTGCTATATATCAAGCAGAGGATGACTTTGAACTCTTGTTCCTCATGCCA
+
((()?@A>?88--../A<86664*))*129DHHGEG?>>EAHKMJH@ASMKLIKNLJJMJSONLJHJKJSJLKLIGINSIMJKMLQRSMISGIFFIIIHFISSNMPMIGHSF@;<<<NHLMSMHONJHKHKJOMSONJKNSPLSLJSPLOSMONMNLIKIHEEFGKLOOHJMKOJHKSLJKQLMJKQQPLOSLSNSKQRKHMKMJJJIGA<54*%
@232_NG92T2_4
ACTGCCCTGGAGGCTGTGGAAGGGGCTGCCTTCTTTGTGTCCCTCGATTCTGAGCCCGCGGGACTGACCAGAGAGGACCCCGCAGCTTCCCTGGACGCTTATGCCCACGCTCTGCTGGCTGGCCGAGGCCATGACCGGTGAGTCTACCCCCTACAATACCACCTACACACTTATGGAGACCTAGGGCTTCTCCACAGGGGGCAGCCAGACCTCATGCCC
+
JSLJNIMSIMMLJSJJLOIQNGJOLOPFSHSJFCFFBCEDEKHA2.--,+,-23A>:;SHHMOSOHQG8.+++,=FQJJN?9NKGMLIHGKHJNPJHGFGFGJIMSMSIKIKLQLRLLMLKJINPHSKILMLJKGHLKOJSLPLIFFEEHHICEFEEDEDEHLIJOIHIGLLIJRIKJIIIHHH@JHHJIJKKOKFHFFNJNIGJH?=::;><<90/'#
@233_NG92T2_4
GCAGTGGCTGCGTGGGTCTTCACCGACTCCCGCACCTGAGCCCACATACTCCTGTCCGAGTGGGATGGGCCTGAGCCCAGCTGGCCCTCTACCCTGCCCAGCCTGTTCCCTGGAGCCCAGCCTGCCCCCTGCAACCACAGGCTACTGGTTCTCACCTGGGAGCAGCAGTCAGAGCAGCTAGGTGTTCCTCAAGGGGACAGGCTGGGGAGGGGTCATCCAGGATGTCCTGGAACTGCTGTTCCAGGGCCCGTGGGGAAAGCAGGCCATTGGGAGAGTGAGTCCCTACACGGAAGAATCTGCCCCGGTGGAAGACAGCCACGTGTCGGCTGTCTTGAAGGTGACGAAGGTGGTCTGGAGGGACAGGAAGAACGAAGGTGGGAAGAGGTCACATTTTAACAACCACCCCACTTACTAATCATGCCTTGGGCTATGTTTTTATGATTTTTGACAGCTGTATAGTAGTCCATAGCCTGAGCATAGCTCAGGACAGTTTCGATTGTGCTATATATCAAGCAGAGGATGACTTTGAACTCTTGTTCCTCATGCCT
+
?@@@?@?@A@:9999=C@@AA@A;::::>@98888<AAAAAAAACC>=<<;=>??A=::::<?>>>=<<<=??@?@C@=>>?EG@>43333===?A@ABAACDBCAB@?B??@@AAADDCDCAAA?<=>>?CDCA@@?@A?@><<<<=@ABBDFEEFEECBBAAAAAA@@@AACCBBA>==<=??AA@@A@@><>===?ABABB?==>=>@A?@@@AAA@BDCCCBBACBDBBACCCB76666BA???:88889<=>@BBB@?????@A>=>=<>>???@?>?@??A<9999;BCBABBA??=;;;<=AA??A@@CCCA=>>=;8888:A@???@AB>>>>;77779AAAAAC@?=<98431//-------4677??>>>>>@?====?BDGFLHGG=<<<<>=<<<=>AA?@@@@@ABA??>?>==<<;=>?@EFMFDDCCDFFJDA???>????@?>>>>>>>>>>??>??@AAA@@A@?@@>===<=>>?66666>EC???>?ABAAA@===<==::;;=AAAABEDBB@@A@@A>;;;;><:7+
@234_NG92T2_4
TCCAGACCACCTTCGTCACCTTCAAGACAGCCGACACGTGGCTGTCTTCCACCGGGGCAGATTCTTCCGTGTAGGGACTCACTCTCCCAATGGCCTGCTTTCCCCACGGGCCCTGGAACAGCAGTTCCAGGACATCCTGGATGACCCCTCCCAGCCTGTCCCCTTGAGGAACACCTAGCTGCTCTGACTGCTGCTCCCAGGTGAGAACCAGTAGCCTGTGGTTGCAGGGGGCAGGCTGGGCTCCAGGGAACAGGCTGGGCAGGGTAGAGGGCCAGCTGGGCTCAGGCCCATCCCACTCGGACAGGAGTATGTGGGCTCAGGTGCGGGAGTCGGTGAAGACCCACGCAGCCACTGCCCTGGAGGCTGTGGAAGGGGCTGCCTTCTTTGTGTCCCTCGATTCTGAGCCCGCGGGACTGACATGAGCCAGAGAGGACCCCGCAGCTTCCCTGGACGCTTATGCCCACGCTCTGCTGGCTGGCCGAGGCCATGACCGGTGAGTCTACCCCCTACAATACCACCTACACACTTATGGAGACCTAGGGCTTCTCCACAGGGGGCAGCCAGACCTCATGCCTT
+
+.0//05923FHHGHFJNSSKNF=<<@BDDEISHOKSOSJNSSSMJLBBB@A4///0FDDEEEB@??=88<63334557444CCFEGJJOSHJSIJJQKLJ>B>;7=EFEFLLSLLKJKJKMMKLSCDBAJSIISJQHKMSOMSNSLQK57:)GNKSKLGOS;8F99AKSLOSSMKNKSMKOHPLORLJKSJJLQACA*5?>?IJOSSRSKNIQSMNKNSSRLMSFEDCKMQGSIEHDDBDCSSLJJMKSLKKOJIFSPLOMSMI:998BFCDLHKHKOMSOLSSKMJMSLGJMSSOKJOKJ21111OKSIKMOMMLSMLRSLSKLQIJSJSMOEDHEMSMOLSLNLOOOOSOKPLROIFGJFGHHOEHEHFILMNSKJMHLIHJIJHMLKKNDDBBBCCF88867667742//.+('%$$$%)*(*('&&+96889=BIMJJE@?835SIHHIIGFHFFHKLJJSJIJKMIKPOKISSD@???BLLNMMSSILKSMISRSHLGLSLKIGGFDGDEEKIHHFEDDCEC???@DDDEB@***+EEJGHGGDE766;=ECB@@@>>??>?0))*110&
@235_NG92T2_4
CCAGGGAAGCTGCGGTATCTTCTGGTCAGTCCCGCGGGCTCAGAATCGAGGGACACAAAGAAGGCAGCCCCTTCCACAGCCTCCAGGGCAGTGGCTGCGTGGGTCTTCACCGACTCCCGCACCTGAGCCCACATACTCCTGTCCGAGTGGGATGGGCCTGAGCCCAGCTGGCCCTCTACCCTGCCCAGCCTGTTCCCTGGAGCCCAGCCTGCCCCCTGCAACCACAGGCTACTGGTTCTCACCTGGGAGCAGCAGTCAGAGCAGCTAGGTGTTCCTCAAGGGGACAGGCTGGGGAGGGGTCATCCAGGATGTCCTGGAACTGCTGTTCCAGGGCCCGTGGGGAAAGCAGGCCATTGGGAGAGTGAGTCCCTACACGGAAGAATCTGCCCCGGTGGAAGACAGCCACGTGTCGGCTGTCTTGAAGGTGACGAAGGTGGTCTGGAGGGACACGGGAGGAAGACGAAGGTGGGAAGAGGTCACATTTTAACAACCACCCCACTTACTAATCATGCCTTGGGCTATGTTTTTATGATTTTTGACAGCTGTATAGTAGTCCATAGCCTGAGCATAGCTCAGGACAGTTTCGATTGTGCTATATATCAAGCAGAGGATGACTTTGAACTCTTGTTCT
+
=?<;>@ABADCB@=752333300.113<===?>;:6667?@?>AAE@<<;;=>?BDDAAABGDBBBBC?=<=>?@ABBEDBBBBBDCBBAAABACBB;:::;>CCBCDCC?====?A98788=BAB>=;::DBA:999:>AAA><<<<>A@???BCBABBBB>733BFDA??=<;887886058::/;CEEDDB;<A3@BBABACCDBEBBC>?><=AB???@CDCCA@>>??@ABDDEFEFFCCCBAAB@CCCDGGC<BCFCEC@::::;>96664778:B?@@@@CBBBAAABA?AA@@BBDC???BBBCBAAABCDCDDEFGCB@@<<86114))**1<>>BABA@>??@@CB?>>;:;:(('(/3355>=;889:=@A@?@@??@>::99::;:75445=======<88889?>>>?ABBA@A@=;;;;=AA????@?@???;;>>,,,+0-))''&%&0579887/9789A??DEDEEFB=GCDBAAA@@@??@BDCBBABBBBBABACC@=>==<?@BDIHQHEEDDEGHLHEEDCBDAA=B?>>;::;@A@AAAABBCBBBBBCCDDEDDDE@?33433777AGGGDDDCEEEEEDCCDBBC??@@AEEDDDFFGF;::910,$
@236_NG92T2_4
CCCGCGCAGCCACCGCCCTGGAGGCTGTGGAAGGGGCTGCTCCTTCTTTGTGTCCCTCGATTCTGAGCCCGCGGGACTGACCAGAGAGGACCCCGCAGCTTCCCTGGACGCTTATGCCCACGCTCTGCTGGCTGGCCGAGGCCATGACCGGTGAGTCTACCCCCTACAATACCACCTACACACTTATGGAGACCTAGGGCTTCTCCACAGGGGGCAGCCAGACCTCATGCCTCAGCAGC
+
'()&'%$$%%'-0003679ADAHGFDJIKMLJQOSMKIIC;876733=945@@?DD@/////>><CFHSMMIKSJJGGIGF?-++++<>?<==<8HHGGHD550(BHGKOKPKJGFLIMLMSJKLOMMHMOPMOMLOMNSNSHKPIKMIMKNNQOSLSMIJMKPKHFIGFFGGGMMSPQSJKISPJMHFENJLLJISNMJHLMPKJKIDFHGFNMGJJLHGHGGKJHJCFFFC8763-%
@237_NG92T2_4
TGAACCGCCCTGGAGGCTGTGGAAGGGGCTGCCTTCTTTGTCCCTCGATTCTGAGCCCGCGGGACTGACCAGAGAGGACCCCGCAGCTTCCCTGGACGCTTATGCCCACGCTCTGCTGGCTGGCCGAGGCCATGACCGGTGAGTCTACCCCCTACAATACCACCTACACACTTATGGAGACCTAGGGCTTCTCCACAGGGGGCAGCCAGACCTCGTCGTC
+
(((,./FJHIHIED>GDDGJRMJRLSNNRSCDCC?;:;95000/*6DDIEMMHGGHLJHKFSQKNJNMPN<;;;;AMHIHC3.CB@;/..//<DGGJGNEEEEDGMMKGIHGCGHFMKMIIKLLLNHSKPNNOHIOIJLOJKSKKJGHDIJIKLIHHGGIHHSMSMLKKLGKRIHEJEIFGDA:;;AFGHBBBBCOBBBBAIMHGIHB=<<<<-*)&%$#
@238_NG92T2_4
GCAGTGGCTGCGTGGGTCTTCACCGACTCCCGCACCTGAGCCCACATACTCCTGTCCGAGTGGGATGGGCCTGAGCCCAGCTGGCCCTCTACCCTGCCCAGCCTGTTCCCCCTGGAGCCCAGCCTGCCCCCTGCAACCACAGGCTACTGGTTCTCACCTGGGAGCAGCAGTCAGAGCAGCTAGGTGTTCCTCAAGGAACGGCTGGGGAGGGGTCATCCAGGATGTCCTGGAACTGCTGTTCCAGGGCCCGTGGGGAAAGCAGGCCATTGGGAGAGTGAGTCCCTACACGGAAGAATCTGCCCCGGTGGAAGACAGCCACGTGTCGGCTGTCTTGAAGGTGACGAAGGTGGTCTGGAGGGACACGGGAGGAAGACGAAGGTGGGAAGAGGTCACATTTTAACAACCACCCCACTTACTAATCATGCCTTGGGCTATGTTTTTATGATTTTTGACAGCTGTATAGTAGTTCATAGCCTGAGCATAGCTCAGGACAGTTTCGATTGTGCTATATATCAAGCAGAGGATGACTTTGAACTCTCTCCTCGTGCCTTTTTT
+
066??><==><>>=>?@?>>>??;8888:@=::::<=:;<<@@?@B@====>@AAA?;;;;=@?>>>AABAA66666A@CDEDA>=<;;;;<<=>ABBCBBCCDFE?66*)()6767<FFEDCBA@=<;<==?BCCAAAABDBA?====>?A@@BCBCCCCAAA@ABC?????CCCECDDB?>>>@@DDCB@=993))))))+1:;;?<8999:@?@C55889BBBBBCCD@@??@CCA@@@?@?===:89978899<@A@?=>>>>@?;::::=>>?>=>==???A@;:;;;AA@??@@?@:8988889;=???AB@>;;;<<;:::<>>>?@ACD@A@@=::;;<AA?>>====;999:<?22223656443,,,,,<00018BBBA:9999<>??@CCBCBAA?=====?@?>?@?@@@AA>===<;<;;<==>?DDKECBAACCEHCA??>>???<<00000/*()))===?AA@@??=>>>@BAAA@?@@@B43333<CBAA@??@@@ABAAAAA@A??A@BCFEFDGIGHCC2100/.././-+**)&'
@239_NG92T2_4
ACCGCCCTGGAGGCTGTGGAAGGGGCTGCCTTCTTTGTGTCCCTCGATTCTGAGCCCGCGGGACTGACCAGAGAGGACCCCGCAGCTTCCCTGGACGCTTATGCCCACGCTCTGCTGGCTGGCCGAGGCCATGACCGGTGAGTCTACCCCCTACAATACCACCTACACACTTATGGAGACCTAGGGCTTCTCCACAGGGGGCAGCCAGACCTCATGCCTGGGCTA
+
BBA@@ABEGFDDDEDEEEFDCDDFGEEEGFGGEEEEDGFGGFFEEEEDFFHKHGFFFGEEEEEGHGGGGHHFFFDHFEAB@=DCBAB87777<>?EDGBA@@@BBBDCDGEEFHGGGHGFHFHHIGHGGGIGGGEEEEGIFGGGDDCCCDHGEDDDBACBBFFGFGFIIKIFEEECCCAACCBDDDDEFFGGHEECCB@@@@ACDEBBBB@A2221128-----,
@240_NG92T2_4
ACCGCCCTGGAGGCTGTGGAAGGGGCTGCCTTCTTTGTGTCCCTCGATTCTGAGCCCGCGGGACTGACCAGAGAGGACCCGCAGCTTCCCTGGACGCTTATGCCCACGCTCTGCTGGCTGGCCGAGGCCATGACCGGTGAGTCTACCCCCTACAATACCACCTACACACTTATGGAGACCTAGGGCTTCTCCACAGGGGGCAGCCGACCTTAGTGCCTGGCT
+
:=?AA@@CDCCCBBCEEFHFGFDDCACCCBABACFGEG?------BBBBDFFECCCC@@?@@@BFFIHFFGFFEEED;?<(==>>FFCDEABECBA@@@ABBCBBB@@BABDGHIHFFFFGGDB@@@AEEIFJHBD><77773210112==>>>?@BCCCCGCCCCDFFEEEDC@@?>>@?@AAA@AACBEDCDBB@ABCBBBCB*****0&%&&&&+')))
@241_NG92T2_4
CTGAACCGCCCTGGAGGCTGTGGAAGGGGCTGCCTTCTTTGTGTCCCTCGATTCTGAGCCCGCGGGACTGACCAGAGAGGACCCCGCAGCTTCCCTGGACGCTTATGCCCACGCTCTGCTGGCTGGCCGAGGCCATGACCGGTGAGTCTACCCCCTACAATACCACCTACACACTTATGGAGACCTAGGGCTTCTCCACAGGGGGCAGCCAGACCTCATGCCTCAGCAGC
+
&&&&'((?@ABBAACEECCCFEFEGNHSIHIJHHKJKHMSKLSSJJHLHGFHHKKKJKOJGGFEFHHIR?>>8666:;HMSHLG?8DBBABA???@BGGFJIDDCDEGLJLFEEFFFEEHJLIJGIKIIGEFIHJHGGGGIGHGIOKHGEEDEJKSFEEDFDGFGKKIFEEFFEEGFDHFGABABA@?@AFGFEEHKGHBBABCFEB:99556689;<=>@@A876522*
@242_NG92T2_4
ACCGCCCTGGAGGCTGTGGAAGGGGCTGCCTTCTTTGTGTCCCTCGATTCTGAGCCCGCGGGACTGACCAGAGAGGACCCCGCAGCTTCCCTGGACGCTTATGCCCACGCTCTGCTGGCTGGCCGAGGCCATGACCGGTGAGTCTACCCCCTACAATACCACCTACACACTTATGGAGACCTAGGGCTTCTCCACAGGGGGCAGCCAGACCTCATGCCTCAGT
+
KGGHHHHNMJKSKSKKJKLJIJIFLHKNSMLOHKIJOSMPJLP@KILNJNMKNKKKOIIJJQSNNHHFB86667FKKEILGCHKJHFD??DDGJEKLSHEDDCHKHDJJLMLQMNLHOKMOOSMJNSKJLMJLKKHISNKLMNMKGLEFOQJHHGHFFIGGRLGIKMJMIMSJHIIKKILJKIOPMJHFHGKIKIIJHGHLHILPOKIEIFGEEDBC@D,*)'
@243_NG92T2_4
ACTGCCCTGGAGGCTGTGGAAGGGGCTGCCTTCTTTGTGTCCCTCGATTCTGAGCCCGCGGGACTGACCAGAGAGGACCCCGCAGCTTCCCTGGACGCTTATGCCCACGCTCTGCTGGCTGGCCGAGGCCATGACCGGTGAGTCTACCCCCTACAATACCACCTACACACTTATGGAGACCTAGGGCTTCTCCACAGGGGGCAGCCAGACCTCATGCCTCAGCAGC
+
=>>?@@A>9655699=>?DEEFEJGGKBEC@>92///=CDCDEDCDGFHLHJHMIIGGHJNJHKQGGNGGGFHIJLRJIJHFIIHGHGBBB<>=;;;<=A@BDCCDEEHHJLHIKKGKIEHOGHGCCDEJGJ<;;:6/0..//...//?@CB==DC???@@GGHFFGFFEDDDDCCEEEGHGDFFEFEGHGKJLLFDEDFGHGIIICA@>://877;;<876620,
@244_NG92T2_4
TTCCAGGCCCGTGGGGAAAGCAGGCCATTGGGAGAGTGAGTCCCTACACGGAAGAATCTGCCCCGGTGGAAGACAGCCACGTGTCGGCTGTCTTGAAGGTGACGAAGGTGGTCTGGAGGGACACGGGAGGAAGACGAAGGTGGGAAGAGGTCACATTTTAACAACCACCCCACTTACTAATCATGCCTTGGGCTATGTTTTTATGATTTTTGACAGCTGTATAGTAGTCCATAGCCTGAGCATAGCTCAGGACAGTTTCGATTGTGCTATATATCAAGCAGAGGATGACTTTGAACTCTTGTTCCTCATGCCTA
+
*(&')*)&&***,-0:DGNHMGGEJGFIFHFHIJSLK.....?DFEGFGGHIGLPSOKMHISS<4HGGIFIJKJBCBDCIEGFSLMLPSPSKISIHKKHKJHINKLHMNKNMLSKNOPSLIKII3333AFEDGHFEDILIOMHIGILJSOOMIHJSKLLMKJKIIJMQJRONLILGHKIJHOJQFFHHLILHIIJHGOISKSMJKIKJOSSPKHIKHHISKJMHMJFFGGGHIIJHJLKKQDDBBBBA@>>>?====;87779HJILKJKGHGJGLLHKLJHKPJSIIIA><7:?FLIJGIAB@@@A32223=.
@245_NG92T2_4
ACGGAAGAAGATCTGCCCCGGTGGAAGACAGCCACGTGTCGGCTGTCTTGAAGGTGACGAAGGTGGTCTGGAGGGACACGGGAGGAAGACGAAGGTGGGAAGAGGTCACATTTTAACAACCACCCCACTTACTAATCATGCCTTGGGCTATGTTTTTATGATTTTTGACAGCTGTATAGTAGTCCATAGCCTGAGCATAGCTCAGGACAGTTTCGATTGTGCTATATATCAAGCAGAGGATGACTTTGAACTCTTGTTCCTCATGCCTG
+
./&&''',.++++,:<<@?<FIILKLONKIGJKHGIGKIJSLSJQSIKEAAFFIKPMIHHKJLQHGGGJMRIJKJGEFE@@@ABA?A=<7779FKHC3<*CEJJIOGAA?>>>BBGGGGJFFEDEGFHRHLKIJJFGPKJIJILIHGISSJJIJPKLHG44444B@@@@FEGIJRMLFEDEBEDGGLIMIGPLQNNGHHNIJKJISPPB@AAE44334=JHLJJHGEDG>44332/,+,,))))))*--.<<;:99999:64,,++,.&
@246_NG92T2_4
ACCGCCCTGGAGGCTGTGAAGGGGCTGCCTTCTTTGTGTCCCTCGATTCTGAGCCCGCGGGACTGACCAGAGAGGACCCCGCAGCTTCCCTGGACGCTTATGCCCACGCTCTGCTGGCTGGCCGAGGCCATGACCGGTGAGTCTACCCCCTACAATACCACCTACACACTTATGGAGACCTAGGGCTTCTCCACAGGGGGCAGCCAGACCTCATGCCTCAGTT
+
&(((-.-,-*(()')''&$%()*:+ADDCBBAABCBDFCCEECDABCCDHIGFGFDADAABEHHJJJA75556BFD;=?;8:8767=<<=9AEDEDEC?;<BACHGDCEDGFIHKFFGHIHKIDCDDEIHHEEFDFFFCCDCBFAA@CEFG<:::<FGGFGIIHHFFGDEFDDFEFFFEDECDDDDDECBBBBFBA@@@EECCCB<7000176689:A7.)&%
@247_NG92T2_4
ACCGCCCTGGAGGCTGTGGAAGGGGCTGCCTTCTTTGTGTCCCTCGATTCTGAGCCCGCGGGACTGACCAGAGAGGACCCCGCAGCTTCCCTGGACGCTTATGCCCACGCTCTGCTGGCTGGCCGAGGCCATGACCGGTGAGTCTACCCCCTACAATACCACCTACACACTTATGGAGACCTAGGGCTTCTCCACAGGGGGCAGCCAGACCTCATGCCTCAGGG
+
"##(**+<<>>DFGBKIJNLSQHSSNQMOSSKMGIJDLND11000IHOQPQPMNISOLMKSOSSNSSNJKKNSMQSLPJPHDSSSLPSLNSLKJKSSPJJFGHOKLLKEB?=><<=HIIFILPKMQSKKNMMOQSSJKMNMAS????>IEGFOSMSOKKODBB@88;798<<;;;A@EGOIK;<<LSILJHKMKLINMISSQLMHNLHHHLSCAB=AAD))(''
@248_NG92T2_4
GTAGCATTTGTCCGAGTGGGATGGGCCTGGACCCAGCTGGCCCTCTACCCTGCCCAGCCTGTTCCTGGAGCCCAGCCTGCCCCCTGCAACCACAGGCTACTCGTTATCACCTGGGAGCAGCAGTCAGAGCAGCTAGGTGTTCCTCAAGGGGACAGGCTGGGGAGGGGTCATCCAGGATGTCCTGGAACTGCTGTTCCAGGGCCCGTGGGGAAAGCAGGCCATTGGGAGAGTGAGTCCCTACACGGAAGAATCTGCCCCGGTGGAAGACAGCCACGTGTCGGCTGTCTTGAAGGCAGCGAAGGTGGTCTGGAGGGACACGGGAGGAAGACGAAGGTGGGAAGAGGTCACATTTTAACAACCACCCCACTTACTAATCATGCCTTGGGCTATGTTTTTATGATTTTTGACAGCTGTATAGTAGTCCATAGCCTGAGCATAGCTCAGGACAGTTTCGATTGTGCTATATATCAAGCAGAGGATGACTTTGAACTCTTGTTCCTCATGG
+
%%()***)'&''43566;>>=>;:9999)&&%&,*.=?;::;98211112**69A?AACBCD<66,,ABA@@BABBBA@>>==>>BEEDCCDCCEBBAAA@,,,,,----AA<=<A@@@@BAAB@?@?@EDBA?<<<<??@>>>?BBA@AAAA@ABBBCB@?@><>A??AAA?=<;8443/.,-1:>AAAACA>>>>>?=<;;5444279;@B?>><;<===>><;;;;>?>>>=;;:78>?=999:<CDCAAA?>?3))))89<=>>=>@@A=889988888:A@@@>?AA>955422245;<<<===>>>;;::;>6433467768322999==<<<>=>><;<<=CCEFIGFCAA>=>;:983;>A@???>??ABB@?=<6666;;==>@CDIFFBBBDGCC@>=>==>==>=><<<=<<;;;<===>>@@A@@?@@@@@AAAA00000.-///9::=<:;8878532222.****6444322246???@@@<;630022'%
@249_NG92T2_4
CCGCGGGCTCAGAATCGAGGGACACAAAGAAGGCAGCCCCTCCACAGCCTCCAGGGCGGTGGCTGCGTGGGTCTTCACCGACTCCCGCACCTGAGCCCACATACTCCTGTCCGAGTGGGATGGGCCTGAGCCCAGCTGGCCCTCTACCCTGCCCAGCCTGTTCCCTGGAGCCCAGCCTGCCCCCTGCAACCACAGGCTACTGGTTCTCACCTGGGAGCAGCAGTCAGAGCAGCTAGGTGTTCCTCAAGGGGACAGGCTGGGGAGGGGTCATCCAGGATGTCCTGGAACTGCTGTTCCAGGGCCCATGGGGAAAGCAGGCCATTGGGAGAGTGAGTCCCTACACGGAAGAATCTGCCCCGGTGGAAGACAGCCACGTGTCGGCTGTCTTGAAGGTGACGAAGGTGGTCTGGAGGGACACGGGAGGAAGACGAAGGTGGGAAGAGGTCACATTTTAACAACCACCCCACTTACTAATCATGCCTTGGGCTATGTTTTTATGATTTTTGACAGCTGTATAGTAGTCCATAGCCTGAGCATAGCTCAGGACAGTTTCGATTGTGCTATATATCAAGCAGAGGATGACTTTGAACTCTTGTTCCTCATGCC
+
)/**---,/01.-+'&'***37:<=?@??EECABBBBCB94))(-CBCA@AA?@A@><<==>AAB><<<<ACAA@AAA>;;;;>A<::::<BA@A@??@BEA???>@AA@@=;;<<@AAA@ABAA@@ABDEBBACDCDA?==<;<7665-99;;66CCDCCA9:EABBBBBABAA@@>>>===>=?DDDDCCDCCBB?>?>?BBCCDCEFDDCAAAAABABBA@@@@ACCCBC??>==>?@?>>??A@@>@@@@EDCC<==::>===<<>?@AAABDDCCA@@@AB@@@ADD:8888;CDA>A@+**)*158<<@><;<<=>@@=<<<<>@????@??@??@=;:::=CEBBBA@A@=;;;;<@@?@CCBA@?;;;;<<98889@@@@@BCD@@@@=::::<BC@@?@@BC@>===?@9999;??@?@><;;;<????=?AA@==>>?CCGJIIFEEDCCDA?>>>?CDCCCCDDFEEB@@?@@???>=>?@AFIOHEDDDGIJJFCBCB@AA@ABB@@@??@@@@@AA@ABCCBAA@B@???>???>?@@B>:::;>DBA@A@@CCDCCCCEEDCA@@AAACCBEDFHNGGFFDDFHBB92111/
@250_NG92T2_4
GTCACCTTCAAGACAGCCGACACGTGGCTGTCTTCCACCGGGGCAGATTCTTCCGTGTAGGGACTCACTCTCCCAATGGCCTGCTTTCCCCACGGGCCCTGGAACAGCAGTTCCAGGACATCCTGGATGACCCCTCCCCAGCCTGTCCCCTTGAGGAACACCTAGCTGCTCTGACTGCTGCTCCCAGGTGAGAACCAGTAGCCTGTGGTTGCAGGGGGCAGGCTGGGCTCCAGGGAACAGGCTGGGCAGGGTAGAGGGCCAGCTGGGCTCAGGCCCATCCCACTCGGACAGGAGTATGTGGGCTCAGGTGCGGGAGTCGGTGAAGACCCACGCAGCCACCGCCCTGGAGGCTGTGGAAGGGGCTGCCTTCTTTGTGTCCCTCGATTCTGAGCCCGCGGGACTGACCAGAGAGGACCCCGCAGCTTCCCTGGACGCTTATGCCCACGCTCTGCTGGCTGGCCGAGGCCATGACCGGTGAGTCTACCCCCTACAATACCACCTACACACTTATGGAGACCTAAGGCATCTCCACAGGGGGCAGCCAGACCTCATGCCTCAGCAGT
+
()&'(*+,///577;::999CCDEDDEEJHSHMEEFA?=0011ABEEGHJOJHDBBBCEIGFHHIIKMKIHIHGHHHJJGFFHEED;8=CFGDCCDDFGJHIGNHLLIKKIMKLKSIMJLSJSNHLMKSSQFMRQAEC2-@ECC?GFG>3*E>>FIKHPNIIIEGFHISKKKLFIHFGNJILJISSMKNMJRSIJKJHJGGGFHIIJHGIIKHCLKLMN@??>>AJJPQCMFHKMJOLIQNSJHSNLLMMOSJKIJHJJJMLSMSMSKSLKIFHJQGGFSJMKMONJMSGJSSPNJPJLLHKJKIGIFC99777AGI>;==;<9886778C@A@AAI;99)))))GNHLGGFFIHIFJHHJKFIHNILLLQIJINNMJHJLKFGHGFKJLKKHIHGJIGHIMIKJHMSOQSOPSJHJFDFDEEIIIKIHJHIEDCBAADDGGLIHFGGFHLOJNSJGINJKGIEFILHIGHGFFGHGQJLJHED@@IIIECDEDFFFGHIHJPHM>=<:55656<=<:((/,,,,,--.117666<@DDFFFGGHEEEFFEDEDEFC::851+
@251_NG92T2_4
GGGGTGGTTGTTAAAATGTGACCTCTTCCCACCTTCGTCTTCCTCCCGTGTCCCTCCAGACCACCTTCGTCACCTTCAAGACAGCCGACACGTGGCTGTCTTCCACCGGGGCAGATTCTTCCGTGTAGGGACTCACTCTCCCAATGGCCTGCTTTCCCCACGGGCCCTGGAACAGCAGTTCCAGGACATCCTGGATGACCCCTCCCAGCCTGTCCCCTTGAGGAACACCTAGCTGCTCTGACTGCTGCTCCCAGGTGAGAACCAGTAGCCTGTGGTTGCAGGGGGCAGGCTGGGCTCCAGGGAACAGGCTGGGCAGGGTAGAGGGCCAGCTGGGCTCAGGCCCATCCCACTCGGACAGGAGTATGTGGGCTCAGGTGCGGGAATCAGTGTGAAGACCCACGCAGCCACTGCCCTGGAGGCTGTGGAAGGGGCTGCCTTCTTTGTGTCCCTCGATTCTGAGCCCGCGGGACTGACCAGAGAGGACCCCGCAGCTTCCCTGGACGCTTATGCCCACGCTCTGCTGGCTGGCCGAGGCCATGACCGGTGAGTCTACCCCCTACAATACCACCTACACACTTATGGAGACCTAGGGCTTCTCCACAGGGGGCAGCCAGACCTCATGCCTCAG
+
7::==>>@AAADEEIHGKNGEB?>>>?A?@>>>@@=<<<<>A@@CB?<<==>?>>?@AA??????@@?>>>==ABBCGGEBA@??;9999<>>?>?CCBCBCBDCB;9899<>CBAAABEF><<==@BA@@ABBBAA@@@@@BBCEFCCBB@@@A@???=<<<;;<@@BCDDGCEHDDBB??:9=?CCDCEEGGIEDED@@?@?@A;AEEDDFCBA=;@?@B@@@?@CB@>>>?ADEDDC>===>@AAAAAB=FCCCCBBB@?@?==<==?@BCEDDCB-,,--?>=?@BB?;;:<>BBABBAECCDBBBCBBBBBBB?>=>>>????BDFFDBBBBBB@@?????>>>??A<;;<<BAAA?>>>??@???@AA>>>=9974))(('''()&((55667A>>;<=EBBAAABABCCDCBBBCCCCBBABBA@?A;:;;:>?<12FDBB??=<==>BDDEDEC>=<;:<<=BBCE@422227AA@@?=:<=>?EDHEECDCEBA@@??A@BABC@@AA@BCAA898<GFFD@???AEDEEDDCBBCCGJEFECBB@@A@>??@CEEEEHJHGHGHGEFIFHFBAAB@@?****47;87798=32223BB>>>>74333499:@AAA:.,
@252_NG92T2_4
AGGAACAAGAGTTCAAAGTCATCCTCTGCTTGATATATAGCACAATCGAAACTGTCCTGAGCTATGCTCAGGCTATGGACTACTATACAGCTGTCAAAAATCATAAAAACATAGCCCAAGGCATGATTAGTAAGTGGGGTGGTTGTTAAAATGTGACCTCTTCCCACCTTCGTCTTCCTCCCGTGTCCCTCCAGACCACCTTCGTCACCTTCAAGACAGCCGACACGTGGCTGTCTTCCACCGGGGCAGATTCTTCCGTGTAGGGACTCACTCTCCCAATGGCCTGCTTTCCCCACGGGCCCTGGAACAGCAGTTCCAGGACATCCTGGATGACCCCTCCCCAGCCTGTCCCCTTGAGGAACACCTAGCTGCTCTGACTGCTGCTCCCAGGTGAGAACCAGTAGCCTGTGGTTGCAGGGGGCAGGCTGGGCTCAGGGAACAGGCTGGGCAGGGTAGAGGGCCAGCTGGGCTCAGGCCCATCCCACTCGGACAGGAGTATGTGGGCTCAGGTGCGGGAGTCGGTGAAGACCCACGCAGCCACTGCCCTGGAGGCTGTGGAAGGGGCTGCCTTCTTTGTGTCCCTCGATTCTGAGCCCGCGGGACTGACCAGAGAGGACCCCGCAGCTTCCCTGGACGCTTATGCCCACGCTCTGCTGGCTGGCCGAGGCCATGACCGGTGAGTCTACCCCCTACAATACCACCTACACACTTATGGAGACCTAGGGCTTCTCCACAGGGGGCAGCCAGACCTCATGCCTCAG
+
LSISLMQQKMJJSSNLOSKPJSKJJMJLJSNMSLKIRJPKKLLRKQJIHGHMKLMOJKLILLOQSLSSMMSKKJKKHHIKSJSQKNQLNKJSKJSIIJRNMSPLIKSRPMQNKLLLOICHLIMSGHFFGMNKJMQIOHIJKJHMRNOPSJSLNSNJKJLKSKKSKDCFDEGA@@@@?@@EP>0BILPIJKNLKJHMHMHIILNIHMGMIJJNJLLSKKHGIGGFJHHNKIJSOSMQKPJJSKIGOHJLLJLLMMSMPJIJHOJINSOHNHLHLKKKHGGIHINSLJQJKSMJJJKSGIHHLIJHERJIIPKNOIOQSKNSMMMMKJOQSNLSSQSSPNA@B=4EEHHEJ?A>6)@99<LLJHKKIIIJIMJMOOOOLRHJSILKLJSMFJJJLNSRORKJJLKKIIKKPKPJJHGHGKHLNPINPOM>=<;;=557CDJGKJNNLISLISKSSDCCBCGIJSLJSMKJKIQKLMJKIIHGHSHKJMLIHJIKSLIKIIKIHHJQNKKOIIGGJEEFEJKHDCDEGSLNJLHFKIFGFEGGGIJGHLHHIGGHLCISFFIFDEH?72111115331))(*+:;1BCDDEFFHJHJMEDEBCEFHIJKMKDEDEHNIKEFFEAAAAA8/..F@BGGFBCBBBCCFFGHEFNFEHGJIHHGHJKKGFFFEGGGEFDGB@AAAIGFDBBBB@ABA@DDCEDDDDGGGFEFGIIHHHGEEEECCCBCCCCDDEDDFFEFEDD@AA@@EHG====>B>==889=;+(
@253_NG92T2_4
GTAGGTGGTATTGTAGGGGGTAGACTCACCGGTCATGGCCTCGGCCAGCCAGCAGAGCGTGGGCATAAGCGTCCAGGGAAGCTGCGGGGTCCTCTCTGGTCAGTCCCGCGGGCTCAGAATTCGAGGGACACAAAGAAGGCAGCCCCTTCCACAGCCTCCAGGGCGGTGGCTGCGTGGGTCTTCACCGACTCCCGCACCTGAGCCCACATACTCCTGTCCGAGTGGGATGGGCCTGAGCCCAGCTGGCCCTCTTACCCTGCCCAGCCTGTTCCCTGGAGCCCAGCCTGCCCCTGCAACCACAGGCTACTGGTTCTCACCTGGGAGCAGCAGTCAGAGCAGCTAGGTGTTCCTCAAGGGGACAGGCTGGGGAGGGGTCATCCAGGATGTCCTGGAACTGCTGTTCCAGGGCCCGTGGGGAAAGCAGGCCATTGGGAGAGTGAGTCCCTACACGGAAGAATCTGCCCCGGTGGAAGACAGCCACGTGTCGGCTGTCTTGAAGGTGACGAAGGTGGTCTGGAGGGACACGGGAGGAAGACGAAGGTGGGAAGAGGTCACATTTTAACAACCACCCCACTTACTAATCATGCCTTGGGCTATGTTTTTATGATTTTTGACAGCTGTATAGTAGTCCATAGCCTGAGCATAGCTCAGGACAGTTTTGATTGTGCTATATATCAAGCAGAGGATGACTTTGAACTCTTGTTCCTCATGCCT
+
')-11>AACABCED5545<A:8(((((;;@@?@@@BA@@???;;<<>BCBA@@@@CBA<<<<;?@@@BA>;;;;=?BAAABCDCC>>30)-**(('((,,,8888?=77889:@886///,**+/./)*;;:::9EFEBA??@@?@BBA?;;DCDCBCCBCDC@>==>?BFD?===>B@BAABDE?====BD<;;;;@DFDCCCBCDEFDDC@?>??B=<<<<CABAABDBA@@?>?@AC?DABA>?A:7660)();;?@??=BCDFFFF87;34FCCCBCDDECBA?>>>=>ADEDDDDDGDBA????@CCCCEFGHHGEEDDECDEDCBABCBDEEFE@?>>??C;3334:;=>CBABABDDC>:;;E@:;<:89989??BECBDBBBCCFCCCCDFEBCBBBEBA??;9::9;<==@DCCAABAAAAB@?AA@CDBECFEBAADCE?====?EFFCB211120;;;=DGEDFDDDCCA?@@>;;;;;BEDDCDEEECC?=;66668B,,,,,ACCB>===>B?????AAAADB====>FGDDCEDEFCBBBCDFIGOQIGGEEDFEBAAAACCBBCCCDDDDCCCED8888DCAAACFFIGEDCDDGGJFDCCBABBBBDDBAAA@BBBCCCDBDEHDEDDCEFGDECA@?-+(((,&***+:;=<@@@CCFFJHEEHFFFFEF544445EFFGGFHLJIHGDB:9:220.
@254_NG92T2_4
ATTAGTAAGTGGGGTGGTTGTTAAAATGTGACCTCTTCCCACCTTCGTCTTCCTCCGTGTCCCTCCAGACCACCTTCGTCACCTTCAAGACAGCCGACACGTGGCTGTCTTCCACCGGGGCAGATTCTTCCGTGTAGGGACTCACTCTCCCAATGGCCTGTCTTTCCCCACGGGCCCTGGAACAGCAGTTCCAGGACATCCTGGATGGCCCCTCCCAGCCTGTCCCTTGAGGAACACCTAGCTGCTCTGACTGCTGCTCCCAGGTGAGAACAGTAGCCTGTGGTTGCAGGGGGCAGGCTGGGCTCCAGGGAACAGGCTGGGCAGGGTAGAGGGCCAGCTGGGCTCAGGCCCATCCCACTCGGACAGGAGTATGTGGGCTCAGGTGCGGGAGTCGGTGAAGACCCACGCAGCCACTGCCCTGGAGGCTGTGGAAGGGGCTGCCTTCTTTGTGTCCCTCGATTCTGAGCCCGCGGGACTGACCAGAGAGGACCCCGCAGCTTCCCTGGACGCTTATGCCCACGCTCTGCTGGCTGGCCGAGGCCATGACCGGTGAGTCTACCCCCTACAATACCACCTACACACTTATGGAGACCTAGGGCTTCTCCACAGGGGGCAGCCAGACCTCATGCCTCAGC
+
:889987888::::::;:;;::77:;<=<;877776666745765544658:99:5()73220//4489::::<=<;76777;<<<<<;987787333347888:>><;;::==?54346<;7/'&&&'9755656999<<<;;;:;;;;<==;9899:*'&&&*)+4<;966557;;=>>====???<;;;56>==::;;;<8661**))'*)*-',==>>=<<;/9889?<<==@?99889>>>==<:::;<@A@DEDDDEC?665572))*9;@@ABFEDACBACEA>BCB@@AA>7778<@ABCCFDHEDEDCCCCDCCDFEAAAA@@A@ABDGGBBBBCD3-...@>CACCCDCC@?>??ACCBBAAABCA@@@?AAAAA?<<<<=A@<<==>DCBCBCBB>==>>EEEDEDBBABCDDDECCDCCBBDBFFDBDB733006:<==ECA@?42223BDDDBB@>=<::;;<@ADFEFEFCGGDC@=<;:;=>?EFECDCDCCA=<;;<??CABB?????BCGFECCDDCD@>===?CBCCDA?<;;<>ABA@?>>==?>>@AABA@@@?ABACCDDDDECBB?@?>???>>=A??@@@ABABCC@;::9:=@B@@???@@@ABA@AA?=3
@255_NG92T2_4
GCAGGAATCAGTGGGTCTTCACCGACTCCCGCACCTGAGCCCACATACTCCTGTCCGAGTGGGATGGGCCTGAGCCCAGCTGGCCCTCTACCCTGCCCAGCCTGTTCCCTGGAGCCCAGCCTGCCCCCTGCAACCACAGGCTACTGGTTCTCACCTGGGAGCAGCAGTCAGAGCAGCTAGGTGTTCCTCAAGGGGACAGGCTGGGGAGGGGTCATCCAGGATGTCCTGGAACTGCTGTTCCAGGGCCCGTGGGGAAAGCAGGCCATTGGGAGAGTGAGTCCCTACACGGAAGAATCTGCCCCGGTGGAAGACAGCCACGTGTCGGCTGTCTTGAAGGTGACGAAGGTGGTCTGGAGGGACACGGGAGGAAGACGAAGGTGGGAAGAGGTCACATTTTAACAACCACCCCACTTACTAATCATGCCTTGGGCTATGTTTTTATGATTTTTGACAGCTGTATAGTAGTCCATAGCCTGAGCATAGCTCAGGACAGTTTCGATTGTGCTATATATCAAGCAGAGGATGACTTTGAACTCTTGTTCCTCAT
+
)('),+++(((()-@BABAA@EGJIMKMPRDFNNIKKJMNFBBSMKRMIMPOKNGF:;;;AGHJSKKLJLSMMOJLKSSMLLNKOSJKJHGKLNIJKSIQLJLHSN==CFHOJQSLSNSSSSLIHJJLOLSMOMKKJMSMSOSPSGDGCEFFEFIMSMSSJSLLJLNJJLKKSKNOSJKJIKLPRLKKLKLGHFSLQKMLLMIKOLKSFLMLKONQJMSPONMMLPNMJIHKE>;::7799:FLKIMIBDBCHHIJHGIGDAGHQLMNIMHLNMHE88<889CHIIHHJGKHLSIMJNSKSB?HHGNKLMNMLKOJKJJILPKJHIJMIIIMJLNMMQJIKFFFDEHD>><=4445DGDGJM@?@AGFBFEC999:JMREEGFKIIIJILIIMSKLSNOMMGOJIIJSMGHJKJJPIIGGFIHHFIHHEHEDDFDGJJSLPPOLIIJSNKKHGGHGGMFJIIGHIFGGGIGGGFIHHJKHGGGHHFJGDEB====>ABCBCHLLPGGGEEEIHJHHKGGFFFGGGIEEFJHLPJGJKMLHKFDC..,
@256_NG92T2_4
GCAGTGGCTGCGTGGGTCTTCACCGACTCCCGCACCTGAGCCCACATACTCCTGTCCGAGTGGGATGGGCCTGAGCCCAGCTGGCCCTCTCCCTGCCCAGCCTGTTCCCTGGAGCCCAGCCTGCCCCCTGCAACCACAGGCTACTGGTTCTCACCTGGGAGCAGCAGTCAGAGCAGCTAGGTGTTCCTCAAGGGGACAGGCTGGGGAGGGGTCATCCAGGATGTCCTGGAACTGCTGTTCCAGGGCCCGTGGGGAAAGCAGGCCATTGGGAGAGTGAGTCCCTACACGGAAGAATCTGCCCCGGTGGAAGACGGCCAGGAGCATCGGCTGTCTTGAAGGTGACGAAGGTGGTCTGGAGGGACACGGGAGGAAGACGAAGGTGGGAAGAGGTCACATTTTAACAACCACCCCACTTACTAATCATGCCTTGGGCTATGTTTTTATGATTTTTGACAGCTGTATAGTAGTCCATAGCCTGAGCATAGCTCAGGACAGTTTCGATTGTGCTATATATCAAGCAGAGGATGACTTTGAACTCTTGTTCCTCATGCCTC
+
53/01346:::999<>AAA??>=;::::=A;9999=BBA@@??@@A?>>><=>?>@;99::?@?>>?BCBABBAB@C?6CGE><<<;976'''',8<=+<ADDCC@76>77EDCBA>89999871.---1BCBBBCCCCAA=<<<<>32222>FEDDDDCCBBCBBAA@@@?@@@AB@>===@BBA?@??;9:@@??@BDBCA=<<<;<:?>>?@@A?BDGDDA@@@ABCCCCCDCC=<<<=B?=<=988888=>?A@AA?>?>>>?@>====???>>>>==>=>@<::::=BBBBBBB?@70777:?@?;:)(('&&%$$$$$*3457:>=>>?@@@@A@?=9999;CCBAAAABCD?>>>?B<<<<=?@A?@=;:;:=>>>?>@?@A>>@@AFFGLLIJFEDCBDA@@@@BDCCBCBCCDEDCB@@@@?@?>=>>?@FISKEEDEEGLMGEDCB@BBB=;8444588:99FDDCDDDDDCDCEEFFEDDCCBCCCDA???@DHIGDDDCDDFEJFFHEC@ACDD88888@9667910/00011259:<<;<2
@257_NG92T2_4
CAGGCCCTGGAGGCTGTGGAAGGGGCTGCCTTCTTTGTGTCCCTCGATTCTGAGCCCGCGGGACTGACCAGAGAGGACCCCGCAGCTTCCCTGGACGCTTATGCCCACGCTCTGCTGGCTGGCCGAGGCCATGACCGGTGAGTCTACCCCCTACAATACCACCTACACACTTATGGAGACCTAGGGCTTCTCCACAGGGGGCAGCCAGACCTCATGCCTTGGCCTG
+
-*()+-44975455566566688899777878887666633333777544444555567665555567788765545566757655656672243333321../02889978889:98777788656568976555556422211155778866540///08:655546753211010001134335556678983310022357987666554112243+++(&$
@258_NG92T2_4
ACTGCCCTGGAGGCTGTGGAAGGGGCTGCCTTCTTTGTGTCCCTCGATTCTGAGCCCGCGGGACTGACCAGAGAGGACCCCGCAGCTTCCCTGGAGCATCTCCGCCCACGCTCTGCTGGCTGGCCGAGGCCATGACCGGTGAGTCTACCCCCTACAATACCACCTACACACTTATGGAGACCTAGGGCTTCTCCACAGGGGGCAGCCAGACCTCATGCCTCA
+
./0=>@IJJHHKOJLNKPSKSQSJOSLJLKL966898@A@@BBHFIIHHJNLSFGGLJSKOSNPRNIND;;88<FBKSJHA:KGGEFDCC=;((),*'%%%$&%%&./2@EDEGFGJIHGFIKSNECDDFJBC10011@EDIJMKLGGIHSQKLSHJHFFIGMONGHGGJGILIHKJQKLLMKJOFGRNIKJJGCDEEDGHIMLHFGGDCCBDDDDA@AA6*
@259_NG92T2_4
CCGGTGGAAGACAGCCACGTGTCGGCTGTCTTGAAGGTGACGAAGGTGGTCTGGAGGGACACGGAGAGAACGAAGGTGGGAAGAGGTCACATTTTAACAACCACCCCACTTACTAATCATGCCTTGGGCTATGTTTTTATGATTTTTGACAGCTGTATAGTAGTCCATAGCCTGAGCATAGCTCAGGACAGTTTCGATTGTGCTATATATCAAGCAGAGGATGACTTTGAACTCTTGTTCCTCATGCTA
+
FFDCDDDEIEEK=<=<==<<=A77778DC:::;=BGFEDEDCDDEFIGEDFFGFCBAB>?99/-**2111111;AAFCAB?CEEGFEBAABAGKJHIGEEECCBAAABBEECCBAAABEFEC=<;:;=>BABACDFIQPICAABBJPJDAA?>>??@A@@@@@@AAABBBAABDHCC==<<?A===@AA=:2223::8:;<<CBCC@@@AADDEDDCCBAABBGFFGFGJHIIFEECCC==54771.(%
@260_NG92T2_4
CCCAGCCTGTCCCCTTGAGGAACACCTAGCTGCTCTGACTGCTGCTCCCAGGTGAGAACCAGTAGCCTGTGGTTGCAGGGGGCAGGCTGGGCTCCAGGGAACAGGCTGGGCAGGGTAGAGGGCCAGCTGGGCTCAGGCCCATCCCACTCGGACAGGAGTATGTGGGCTCAGGTGCGGGAGTCGGTGAAGACCCACGCAGCCACCGCCCTGGAGGCTGTGGAAGGGGCTGCCTTCTTTGTGTCCCTCGATTCTGAGCCCGCGGGACTGACCAGAGAGGACCCGCAGCTTCCCTGGACGCTTATGCCCACGCTCTGCTGGCTGGCCGAGGCCATGACCGGTGAGTCTACCCCCTACAATACCACCTACACACTTATGGAGACCTAGGGCTTCTCCACAGGGGGCAGCCAGACCTCATGCCTCAC
+
59:79779<53324/-)))8??CCCB@>=>>?CB@??@ABCCBBBBBCD<DDB33222239:;<BDDBBBCBB@AAAC;>==<<>@BBBBBBBCCDFCDBFCDFDCCCBCDCDFED3113<@?BCEGHFDCDEEEEDDBBBBAA@?ACDAAAABDBBAA?@@ABA@@@?@A@@BA=>===A?<<<<>GFFFEEFDAA@@AECDA===>>CCECBCBBEEECCDCFDCDCBA@AACCDDDDECBA@@??@ACEEDBBA?=<::;<=BCECC@@A?EIJHEB>3861++()).''BBA@?>=<==??CCBACCDEFHFGGFFEGEDBCBBDGEEEGEEBBBBCGGFCABBADGEACCDEDDDDGGFDDEHFFIFFFFDEBA@AACDCCDCEEFIGFMEDBACEECECDA@@A@B=<9777861,
@261_NG92T2_4
GGGCTACTTTAGGGCCCGTGGGGAAAGCAGGCCATTGGGAGAGTGAGTCCCTACACGGAAGAATCTGCCCCGGTGGAAGACAGCCACGTGTCGGCTGTCTTGAAGGTGACGAAGGTGGTCTGGAGGGACACGGGAGGAAGACGAAGGTGGGAAGAGGTCACATTTTAACAACCACCCCACTTACTAATCATGCCTTGGGCTATGTTTTTATGATTTTTGACAGCTGTATAGTAGTCCATAGCCTGAGCATAGCTCAGGACAGTTTCGATTGTGCTATATATCAAGCAGAGGATGACTTTGAACTACTTCTACCTCATGCT
+
,)))(&%%%&%*.0?AA>?>@HEHGJGIEEEEEEGDEFEFFFFGDEFFGHQOFEEDACBHISLLHKGIEHFFGHGHMKKMSHFFGGGKIIKGIIGFHIIGIHHJLIFHFHFFFFHMJFEEFDGDHQIIGHH>>;=BBEEIHGEFGKKJIGECEDJGHIJFGEGIOKIHPGEGFGEHFHFIJGEDDEEEFEDDCCDEDAAAA?AAACGILIIEFEEGIJIGCDCABCCBCC@@@?AAABBBBBCCDFDDCBAABDEECCDDFFDB@:::::JGFECCBBDDDFEDDD?>>?@AEEDB>98788FG?>=3--,,--,''%%#
@262_NG92T2_4
TTGCGGGGGTCGCTATCGTGGGTCTTCACCGACTCCCGCACCTGAGCCCACATACTCCTGTCCGAGTGGGATGGGCCTGAGCCCAGCTGGCCCTCTACCCTGCCCAGCCTGTTCCCTGGAGCCCAGCCTGCCCCCTGCAACCACAGGCTACTGGTTCTCACCTGGGAGCAGCAGTCAGAGCAGCTAGGTGTTCCTCAAGGGGACAGGCTGGGGAGGGGTCATCCAGGATGTCCTGGAACTGCTGTTCCAGGGCCCGTGGGGAAAGCAGGCCATTGGGAGAGTGAGTCCCTACACGGAAGAATCTGCCCCGGTGGAAGACAGCCACGTGTCGGCTGTCTTGAAGGTGACGAAGGTGGTCTGGAGGGACACGGGAGGAAGACGAAGGTGGGAAGAGGTCACATTTTAACAACCACCCCACTTACTAATCATGCCTTGGGCTATGTTTTTATGATTTTTGACAGCTGTATAGTAGTCCATAGCCTGAGCATAGCTCAGGACAGTTTCGATTGTGCTATATATCAAGCAGAGGATGACTTTGAACTCTTGTTCCTCATGCCT
+
+&&&))*,<;4322100001=DFFFDDDB?>>>?BE?====ADDCDCDEDFFF@@@@@DDCE@====CBBCCDEIGFDCCCE?<5GGGKIECBBBBAAAACJJIF;FGKLIJIHHHFFHFFFGGIIFGECCDDDFDGHHHGGGHGFECA@@??@CAEFIGGGFFGDDDEDGFFFGEEDFGFFFEBA?>?@ADA@@ADDCBCDBCCFGFCC@?>?==<>=>?@BCCBDEDCCBAAABCCBBBCCDBBAA@A@@??:8888:<==?CCCA?@?@@@@;;;:;<=<?@BBAB;87654578:CEDB@@AA?<9999;CCBBCBBCCCA>>>=<9999;?>>>>AAC????:7777:@@??>>>AB@;;;;<?:::::???>?>;;;;<@?<<<==BB?>>>@CDFHIIJEEGCCC@>==>>@AA@AAAABBCB?>>>=<<;;:<=>?EFSGEBABDDFGEA???=>><========>>>>??>>??AAAA@AAAAAA???>>?@@A><;;;?GFCBCBBDEEDBB@@A@@@?@A@BEEEHGGHFFEFFIHIECBB@A<;5-
@263_NG92T2_4
CCTACACGGAAGGATCTTGCCCCGGTGGAAGACAGCCACGTGTCGGCTGTCTTGAAGGTGACGAAGGTGGTCTGGAGGGACACGGGAGGAAGACGAAGGTGGGAAGAGGTCACATTTTAACAACCACCCCACTTACTAATCATGCCTTGGGCTATGTTTTTATGATTTTTGACAGCTGTATAGTAGTCCATAGCCTGAGCATAGCTCAGGACAGTTTCGATTGTGCTATATATCAAGCAGAGGATGACTTTGAACTCTTGTTCCTGGTGC
+
+-258889CCD311112/(),:;=@GKIKLMHNLIHGFFFFGJIOOIIHJHGGHIKJGKJLIIHGINSOGLQNSMPKJSHLFGFEDGG;8<@B>>>DGHHIJJGLQGNNKJJGHIJSMRSLLHMIIEFFFEHFIB??==>DFLLMFJJHGGEEFEDHGSMSHHGGKHJSSJJHGGFFJIMSKNEGGLJIIRHFGGIMSLHGGFGFIIJLIHPGGFHGGEFFEKSNNJJGIHHHKSKMHJHKLJIOHSHFKHIKMJSLLJIGJGEE++++(
@264_NG92T2_4
GTAGGGACTCACTCTCCCAATGGCCTGCTTTCCCCACGGGCCCTGGAACAGCAGTTCCAGGACATCCTGGATGACCCCTCCCCAGCCTGTCCCCTTGAGGAACACCTAGCTGCTCTGACTGCTGCTCCCAGGTGAGAACCAGTAGCCTGTGGTTGCAGGGGGCAGGCTGGGGAGGGGTCATCCAGGATGTCCTGGAACTGCTGTTCCAGGGCCCGTGGGGAAAGCTCAGGCT
+
FBAABACCEEFFDEDBAB@CEFGIDGDCCBB>>@40=>???BFDGFGFGGGFJHHGFHBCGGHFEGFGCA>@FKGIGFF<@@2-CEFGEDBBA9-E::CGFEFFFFIDDDEENJJIFEFDDGHLOFGFI=MJJGLIIJJHIIFEDFEGHM;;;:;>63324=<::865(())BFBCBBCDFFHDEHGHGOIHHIHIHGGIIHCAA>?=?BCBDA=<:22101///.*'&&&&
@265_NG92T2_4
TTCTTCCGTGTAGGGACTCACTCTCCCAATGGCCTGTTTTCCCCACGGGCTGCAACAGCAGTTCCAGGACATCCTGGATGACCCCTCCCCAGCCTGTCCCCTTGAGGAACACCTAGCTGCTCTGACTGCTGCTCCCAGGTGAGAACCAGTAGCCTGTGGTTGCAGGGGGCAGGCTGGGCTCAGGGAACAGGCTGGGCAGGGTAGAGGGCCAGCTGGGCTCAGGCCCATCCCACTCGGACAGGAGTATGTGGGCTCAGGTGCGGGAGTGGGTGGACCCCCACGCAGCCACCGCCCTGGAGGCTGTGGAAGGGGCTGCCTTCTTTGTGTCCCTCGATTCTGAGCCCGCGGGACTGACCAGAGAGGACCCCGCAGCTTCCCTGGACGCTTATGCCCACGCTCTGCTGGCTGGCCGAGGCCATGACCGGTGAGTCTGCCCTACGGATGCCAGGCACCTACACACTTATGGAGACCTAGGGCTTCTCCACAGGGGGCAGCCAGACCTCATGCCTGGG
+
>BAEDBBABDDCEFFFGMIJJQPREC@9::::=>?8/../.012340.--,(('''(1?@@BA@ABDAGGEGDDBEHGFFGGEHJIFEE73CDCHGIAD<513113BCDHGHLGDDCDHHJJHGGEFHGGGGJ<;9/CB??BFGFFGIJDEDDEGFHKMIDDA?AHBCDCBDBCA5555680,,-.>ECFDCD@?A@@=AA?-,,,,,BDFFED==><EEEEFDEGDDBEECFDD????0////BAAABBEDDDDCDB=/.++,+.+)))))(&%&('''>43333F32223??@DFDCBBBDEFDCBCBDCACEEBAB?AFFFGLGDCBA21113::8==<?>=?===>@CCEECCCBCBCBAA@@@>@@AABB>:6/0?@?>>=<=>>>@BB@@A@@ACDHFHEGGHFD???>?DCDC;:620,*,,,,2+++++983-*)'&&&%&&&')*+10+,--336>BCEEFFD,++++67555534.---.EDAAAA;:::;>7651//0('&
@266_NG92T2_4
ACCGCCCTGGAGGCTGTGGAAGGGGCTGCCTTCTTTGTGTCCCTCGATTCTGAGCCCGCGGGACTGACCAGAGAGGACCCCGCAGCTTCCCTGGACGCTTATGCCCACGCTCTGCTGGCTGGCCGAGGCCATGACCGGTGAGTCTACCCCCTACAATACCACCTACACACTTATGGAGACCTAGGGCTTCTCCACAGGGGGCAGCCAGACCTCATGCCTCAGCAG
+
.;;=>>=<<<:66555=>????>?>=>@>>===>??@B@@;;999;<===>?>==<:::99::;==>>>?>@@??@??>=;:<<=?=<223--69889::::9;<>??>>>>?@AA@@@@@@@?<<<;<??@?@@=<==<=>>;<988::BB>>=<:99::>?>=>>>AA@@>>=;;:::<:<<;;==>>???===>;88878:;<<<<<<=?>>=>=>800/(&
@267_NG92T2_4
ACCGGGGCAGATTCTTCCGTGTAGGGACTCACTCTCCCAATGGCCTGCTTTCCCCACGGGCCCTGGAACAGCAGTTCCAGGACATCCTGGATGACCCCTCCCCCAGCCTGTCCCCTTGAGGAACACCTAGCTGCTCTGACTGCTGCTCCCAGGTGAGAACCAGTAGCCTGTGGTTGCAGGGGGCAGGCTGGGCTCCAGGGAACAGGCTGGGCAGGGTAGAGGGCCAGCTGGGCTCAGGCCCATCCCACTCGGACAGGAGTATGTGGGCTCAGGTGCGGGAGTCGGTGAAGACCCACGCAGCCACTGCCCTGGAGGCTGTGGAAGGGGCTGCCTTCTTTGTGTCCCTCGATTCTGAGCCCGCGGGACTGACCAGAGAGGACCCCGCAGCTTCCCTGGACGCTTATGCCCACGCTCTGCTGGCTGGCCGAGGCCATGACCGGTGAGTCTACCCCCTACAATACCACCTACACACTTATGGAGACCTAGGGCTTCTCCACAGGGGGCAGCCAGACCTCATGC
+
...-1332ADA@A@@CD<::;:>A@?AAABBAAABAABCBCCBAAAAAABBACCDB>;::79?@@@BBBBDDEEDECDBCDEB====>>??DGHFC@@@>=>?>=@ABBBDC>?;7@::>>>>>ADB@=<==>CCCBA???>?BBBC>==7:BBBEDDCBABA??>>>?ABCDAAA@BEB=<<;;?@DDBABBAA@?>ACADABCABBAAAABABA><<==>>=>>ADFA?@@@ACBAB@@@@@@@AABA>===?AAA@?>??@B@@???AA@@@>88888>;8888:CDCCAAA@<<<<>CCCDFDCBAADECBBBBABB@@@?AA@ABA=<<;;?BADCCA?>=::;<<ADCCBB?;;:99:;<@ACCCDDDEFFGE@AA>:=>=><999>8:CA?<<<<<>?@?AA>=>>>@EFEEEDGDDD?<<<<>BBCCDB?=<<=?CCCB@?=;:;;;>DFDDCBABCCCDDDGFJLGEDDBA@AA@BCBBBBBAAAAACBCA>>>==@CEEDDCBA@?=;/
@268_NG92T2_4
CCCAGCCTGTCCCTTGAGGAACACCTAGCTGCTCTGACTGCTGCTCCCAGGTGAGAACCAGTAGCCTGTGGTTGCAGGGGGCAGGCTGGGCTCCAGGGAACAGGCTGGGCAGGGTAGAGGGCCAGCTGGGCTCAGGCCCATCCCACTCGGACAGGAGTATGTGGGCTCAGGTGCGGGAGTCGGTGAAGACCCACGCAGCCACTGCCCTGGAGGCTGTGGAAGGGGCTGCCTTCTTTGTGTCCCTCGATTCTGAGCCCGCGGGACTGACCAGAGAGGACCCCGCAGCTTCCCTGGACGCTTATGCCCACGCTCTGCTGGCTGGCCGAGGCCATGACCGGTGAGTCTACCCCCTACAATACCACCTACACACTTATGGAGACCTAGGGCTTCTCCACAGGGGGCAGCCAGACCTCATGCCTCA
+
%''',33213,--);88:>==<<>??>????=>3222>>?@AA?@AAB5<<;;?BBA@?@?<<<<<?@BBB??@????><<;;=?@A?>>>?@BBCBBABAB?@@@A@@@@@A@====>><<<=ADFCCA@???>==<==>>>>>??=:99:;?@A@>=>=>?>====???@@=::::;@>:99:;BCA@@@@?<<<<=BDCCEDCA:BBDBAAAABBA@@??@?>?@??>?>BAB?AEDA@?><;;<<?AABAA?<;:99:<=@A@?@AADBBCBCC@@96<==?ABB@B@@BB@????>>><<<=<=>??BDFFDDCCCCCA>>>>?BBBBBAB@@ABDEEC@?>>=>@@=@@?@?>??ADBBBBCEFEECDCBCBAAB=>>>>AACBCDCCCCA?@@@?@ACDA@@A@DDEB?><;4+
@269_NG92T2_4
ACAAGAGTTCAAAGTCATCCTCTGCTTGATATATAGCACAATCGAAACTGTCCTGAGCTATGCTCAGGCTATGGACTACTATACAGCTGTCAAAAATCATAAAAACATAGCCCAAGGCATGATTAGTAAGTGGGGTGGTTGTTAAAATGTGACCTCTTCCCACCTTCGTCTTCCTCCCGTGTCCCTCCAGACCACCTTCGTCACCTTCAAGACAGCCGACACGTGGCTGTCTTCCACCGGGGCAGATTCTTCCGTGTAGGGACTCACTCTCCCAATGGCCTGCTTTCCCCACGGGCCCTGGAACAGCAGTTCCAGGACATCCTGGATGACCCCTCCCCAGCCTGTCCCTTCTGAGGAACACCTAGCTGCTCTGACTGCTGCTCCCAGGTGAGAACCAGTAGCCTGTGGTTGCAGGGGGCAGGCTGGGCTCCAGGGAACAGGCTGGGCAGGGTAGAGGGCCAGCTGGGCTCAGGCCCATCCCACTCGGACAGGGGTCCTGTGGGCTCAGGTGCGGGAGTCGGTGAAGACCCCACGCAGCCACCGCCCTGGAGGCTGTGGAAGGGGCTGCCTTCTTTGTGTCCCTCGATTCTGAGCCCGCGGGACTGACCAGAGAGGACCCCGCAGCTTCCCTGGACGCTTATGCCCACGCTCTGCTGGCTGGCCGAGGCCATGACCGGTGAGTCTACCCCCTACAATACCACCTACACACTTATGGAGACCTAGGGCTTCTCCACAGGGGGCAGCCAGACCTCATGCCTGGCT
+
*,,::<?BB@BFLNSHJHFB>=?EGJPKKSKGJGKHHCJQSKKMFJJOKPKMMLMSMSLOQSHMSKLSQNKJJCCCDFGGGEEHHQJNMSSSLRSSSNJKNNSSOMOILHLIKIILJPOHGHHLISNLMOIJJJIJLPMMSLSSJOSLLSILMLSFBC=>D9999:>=CAA=:::>@A7;@=898162..9FDEIHIJNJSGAAASMNIJSLJFGHEBBDBEFFDEA>7G@<-**+094455??965443/-,()//0334>AK@ABBBFBBBCCHGIHHJIGGEB=?AQJSKSMJLJJLQLOOLMHOKIIGHDFLMSJJHKJJJJSSSSDC:<545AADFE@AA<;9)30&&&&68ADFHHH:::EG>====PKJIJLSSI?DG=AINHIJNNJSNOJIHKLRJSKMLIHSIIJJKGPGIKHJFDD@A82,,/2-.=:9:::89C0GGGGDA>==>?HGQINMOPQMNLSKHJIKKOGSIEGG?<:98566355444445IIGSLBBBBCIFND@CA4,('&())(&''))633336@>@@?@EGHIJHJEEDGDD4212371)((),.../0/../++---.>>BADC----.DDC=<;:;;::883111178711117:?CDGHGJJIHJLGDCBCBDDEFJJMFJHHLJOKJIJIGIHGGHEGHJHGGHFECCEEFMLIGEEFDIGMGGFFEDDEDGKIGFHGIGIIGHCDBBEFFFDCDDGGIFEGIHIFEDDCDBDDFFC@><<=>A@:;53((&%
@270_NG92T2_4
AGCAGGGTGGCTGCGTGGGTCTTCACCGACTCCCGCACCTGAGCCCACATACTCCTGTCCGAGTGGGATGGGCCTGAGCCCAGCTGGCCCTCTACCCTGCCCAGCCTGTTCCCTGGAGCCCAGCCTGCCCCCTGCAACCACAGGCTACTGGTTCTCACCTGGGAGCAGCAGTCAGAGCAGCTAGGTGTTCCTCAAGGGGACAGGCTGGGGAGGGGTCATCCAGGATGTCCTGGAACTGCTGTTCCAGGGCCCGTGGGGAAAGCAGGCCATTGGGAGAGTGAGTCCCTACACGAAGAATCTGCCCCGGTGGAAGACAGCCACGTGTCGGCTGTCTTGAAGGTGACGAAGGTGGTCTGGAGGGACACGGGAGGAAGACGAAGGTGGGAAGAGGTCACATTTTAACAACCACCCCACTTACTAATCATGCCTTGGGCTATGTTTTTATGATTTTTGACAGCTGTATAGTAGTCCATAGCCTGAGCATAGCTCAGGACAGTTTCGATTGTGCTATATATCAAGCAGAGGATGACTTTGAACTCTTGTTCCTCATGC
+
'''&%&%%%%%%%%%%%5>DDB::::9:::;?A=;:;;>B@@A@??;:<F<9999<DDC><<==@BB@@ABBCBCEDEECBBDDEFFB@>==><<<;9:==<4.-+)).-++,*+==>@@@?@DCA@????ABABDDDDEEEDDC?=>>>ACCDEFFGFIEHGGCB666555556BDFFDDA>===?ADCBBBBBBADFDGDGGFIFEEBFBBBCABDDDEDEFGFEGCDDEFFGFGFFGIGFGEDEDBAB?>>>>@@BBDGGFDBBBBCDDCBCCBEDDDCCCBAB@AA@6***ECC@@:9::::>>>?FFEDDBBCCCEAAA@@@??@BDCCDEHKJGFEECBBBBDGFFIFGEE@=::77:::??@CGFBBD===EGGGHEEEFHLHGFFGGJMNJSKSNHGGIFEGEFGHHKFIFIGGFFEEHDDEDBDCBABBBDNSLSSFJHJISSLFIFECDEDFFFEDCBCBBCFDCCCDFEFEDDCDED><>B@=*****720013DEEDCDCEDGEEHDEEHEEDCDEGKIJMGIHJJIFGFCBA@B<:90-
@271_NG92T2_4
CCAAGGCATGATTAGTAAGTGGGGTGGTTGTTAAAATGTGACCTCTTCCCACCTTCGTCTTCCTCCCGTGTCCCTCCAGACCACCTTCGTCACCTTCAAGACAGCCGACACGTGGCTGTCTTCCACCGGGGCAGATTCTTCCGTGTAGGGACTCACTCTCCCAATGGCCTGCTTTCCCCACGGGCCCTGGAACAGCAGTTCCAGGACATCCTGGATGACCCCTCCCCAGCCTGTCCCCTTGAGGAACACCTAGCTGCTCTGACTGCTGCTCCCAGGTGAGAACCAGTAGCCTGTGGTTGCAGGGGGCAGGCTGGGCTCCAGGGAACAGGCTGGGCAGGGTAGAGGGCCAGCTGGGCTCAGGCCCATCCCACTCGGACAGGAGTATGTGGGCTCAGGTGCGGGAGTCGGTGAAGACCCACGCAGCCACCGCCCTGGAGGCTGTGGGAAGGGGCTGCCTTCTTTGTGTCCCTCGATTCTGAGCCCGCGGGACTGACCAGAGAGGACCCCGCAGCTTCCCTGGACGCTTATGCCCACGCTCTGCTGGCTGGCCGAGGCCATGACCGGTGAGTCTACCCCCTACAATACCACCTACACACTTATGGAGACCTAGGGCTTCTCCACAGGGGGCAGCCAGACCTCATGCCTGGG
+
>@ABBBCBB@ABBCEDCBAAB?>==>?BCBCDDGJLJHHECA???>@><>=<=<<<;<<<>A@BA@=;;<<>@?>??>?@??@AABB@>>>>>CCDEFHFDCBAB<9999;????ADDDEGEDEDB21113ADGEEDDHGICBBBBBDDEEFFGEEEEE@952EEEFIDDCDDFDDDDEC@=<<<?DCEFKHHIJIGHGGFGIMJJKGFHJLKMMNHGHEDBD=:9?<DCCCDKDDDB7HBCACCCCDGEDBABBDGGHFFEDDDDFFJFFE>9:NIGHGIFEFEFBAAA@CEFFEBBBBADDBBBB?A@AACBBABEF@A?@@A@BDAAAB??AAACB?==>>ABAAABCCBBAAABBA@@?@A@@@@@BC@<<<<>ACCBA@?@ABCBBAAB@@@?=::::;@?<;<<=EFDDBAB?>?<=>BAA=;;;;>DDDBAAAAD:;.'*139?=?@?>=====>>BCGC@==;::;<>B>>>==87755889?@AAA@BABFEDCB@@<::;;>BCCBDCCDC@<<;;;>>><==;;<<<@DFFECCBBBB>;;;;<ABCBCB?;;;;=BAA?>=<::<;;??@AA@@@AABAABBDEDFCCC@@>==>=?@??>??>>@?>@?@?>>>==?AAA?@@@ACBCCC>>(''
@272_NG92T2_4
TTGAGGAACACCTAGCTGCTCTGACTGCTGCTCCCAGGTGAGAACCAGTAGCCTGTGGTTGCAGGGGGCAGGCTGGGCTCCAGGGAACAGGCTGGGCAGGGTAGAGGGCCAGCTGGGCTCAGGCCCATCCCACTCGGACAGGAGTATGTGGGCTCAGGTGCGGGAGTCGGTGAAGACCCACGCGGCCCAGCTGCCTGGAGGCTGTGGAAGGGGCTGCCTTCTTTGTGTCCCTCGATTCTGAGCCCACAGGGACTGACCAGAGAGGACCCGCAGCTTCCTGGACGCTTATGCCCACGCTCTGCTGGCTGGCCGAGGCCATGACCGGTGAGTCTACCCCCTACAATACCACCTACACACTTATGGAGACCTAGGGCTTCTCCACAGGGGGCAGCCAGACCTCATGCCTAGT
+
(((33;:<<;<:8111111EECBCBCCCDCCD@CF8AC>;555210..01>BAEDEEDACBBABA@BBA<;;;;:::89CC?=?>=CE???>?CCDEDCDEBAAAA?????ACDBBCBCEBCACABBBBBBABCC??>??BCCA?>>??ABAABAAABBBD::::;;9779:>DDDCBC@A99889;51122000..BBDCCBCCCDAACABBAACECD@>>ADBFHEDDC@@=<<==B><;8990/00000DFDGFFBB@><=?;:88.7777@?<7*+CCA@@>=<==>=>>==>>>ADEEDDCBAA@=;<==?BCEBBB?888653323224??A@>?@@@???@CBCAABBBBAA@@A>=<<<>=>>>>>??@ACBCD>>===?>>>>?;:::;>9998:;;'%$
@273_NG92T2_4
CCCGCCCTGGAGGCTGTGGAAGGGGCTGCCTTCTTTGTGCTCCTCGATTCTGAGCCCGCGGGACTGACCAGAGAGGACCCCGCAGCTTCCCTGGACGCTTATGCCCACGCTCTGCTGGCTGGCCGAGGCCATGACCGGTGAGTCTACCCCCTACAATACCACCTACACACTTATGGAGACCTAGGGCTTCTCCACAGGGGGCAGCCAGACCTCATGCCTCAGCAGT
+
'(,'*=>>DCCGIKKIILSILSSNOMKJMEJA87;;12=866666KKHNSJMSKKMSJLOMKLNKJNIMMKQIOQSJMKOJJSKSSLNLKOSJMPOOSIJHKGHIKJIJSNSNQQNLMSQJLLLMKKMIQHLKESAGCB<.**))+)+./?A/---/:DHIJLHISSKKHOLLLIKJKPMMJGGJHIJMNSJQLLFCD@HNKKIGIFEEFEHEJD>AADB3330.'
@274_NG92T2_4
CACATACTCCTGTCCGAGTGGGATGGGCCTGAGCCCAGCTGGCCCTCTACCCTGCCCAGCCTGTTCCCTGGAGCCCAGCCTGCCCCCTGCAACCACAGGCTACTGGTTCTCACCTGGGAGCAGCAGTCAGAGCAGCTAGGTGTTCCTCAAGGGGACAGGCTGGGGAGGGGTCATCCAGGATGTCCTGGAACTGCTGTTCCAGGGCCCGTGGGGAAAGCAGGCCATTGGGAGAGTGAGTCCCTACACGGAAGAATCTGCCCCGGTGGAAGACAGCCACGTGTCGGCTGTCTTGAAGGTGACAAAGGTGGTCTGGAGGGACACGGGAGGAAGACGAAGGTGGGAAGAGGTCACATTTTAACAACCACCCCACTTACTAATCATGCCTTGGGCTATGTTTTTATGATTTTTCACACTT
+
5:@@@>>>=>?@?A<::::>A????@AAAABAAA>>???EEEA>=<<<<<==:CB@<99@BBCB?===:;BAA@@A@BBAA?>;6;<<?ABBAAAAAB@@>;;<<=@ABBDEDDEDBBBAAABBAA?>>??ACBCB><<<<?ACB@@@A@@?@@@@AAA@A@@@?A?>??>?AABCCCCDCBDA@AAABBAAAADB;<:867<<:<=:::;@?=6@>>>==>>>>??;:;::=>>@@@@?>><==;9999;@@@???>>=:887787647657:;;=;;;;:9888:>=>>>ABC@@@AA(((()?8932333458<9965((();740----.4::>=<<<>==><<=<?@A@BLGEFDCBAA@>>>>?ACBAABBBABBA@:8887=>><>>>?AAAADA@@?ACA(''''&$
@275_NG92T2_4
GGGAAAGGCCCTGGAGGCTGTGGAAGGGGCTGCCTCCTTTGTGTCCCTCGATTCTGAGCCCGCGGGACTGACCAGAGAGGACCCCGCAGCTTCCCTGGACGCTTATGCCCACGCTCTGCTGGCTGGCCGAGGCCATCACCCGGTGAGTCTACCCCCTACAATACCACCTACACACTTATGGAGACCTAGGGCTTCTCCACAGGGGGCAGCCAGACCTCATGCCTAAGT
+
((('())*+++ABDDGIHHJJHHLMKNQI>7-++*''))*23BDFNIA66568HG><<=BC8DDEGJSIIHHJHLOOIINOMSJA;GB>=<<9:D?BFFFEFDDDFEFDFGFGLJJONJJINKJSSKOGEGEEFGC+))))))=>CHIECB@AABFECCCBBDCDEHIHGFHGIEGJHIGHFFDEEEEFFFEDFEGFFFGGEFFEGFFHHFFEE74?A>=6655)%$$
@276_NG92T2_4
GAACCGCCCTGGAGGCTGTGGAAGGGGCTGCCTTCTTTGTGTCCCTCGATTCTGAGCCCGCGGGACTGACCAGAGAGGACCCCGCAGCTTCCCTGGACGCTTATGCCCACGCTCTGCTGGCTGGCCGAGGCCATGACCGGTGAGTCTACCCTACAATACCACCTACACACTTATGGAGACCTAGGGCTTCTCCACAGGGGGCAGCCAGACCTCATGCCTCAGCAG
+
((((),,-/75434AABEJJGGFFIJLIHLHIIIKIIQLKIHJKKJIAAAGHJEDEGHFGGDFFEFFEGGHCDCCEILLLFFHDFFGHIFBAC<>HIHHHGGGEFFEGGFFIHHSSLSIHPJHJPHGGGGIHKJIMIHIHIGKIGBA;;2./CCCEEDEEEGMIHHEGFEFB:;HGGFEFFEBABDFFD@A@ABEEGFHGHFFGIHFECC@BB@@???@1..-+&
@277_NG92T2_4
GCAGTGGCTGCGTGGGTCTTCACCGACTCCCGCACCTGAGCCCCCACATACTCCTGTCCGAGTGGGATGGGCCTGAGCCCAGCTGGCCCTCTACCCTGCCCAGCCTGTTCCCTGGAGCCCAGCCTGCCCCCTGCAACCACAGGCTACTGGTTCTCACCTGGGAGCAGCAGTCAGAGCAGCTAGGTGTTCCTCAAGGGGACAGGCTGGGGAGGGGTCATCCAGGATGTCCTGGAACTGCTGTTCCAGGGCCCGTGGGGAAAGCAGGCCATTGGGAGAGTGAGTCCCTACACGGAAGAATCTGCCCCGGTGGAAGACAGCCACGTGTCGGCTGTCTTGAAGGTGACGAAGGTGGTCTGGAGGGACACGGGAGGAAGACGAAGGTGGGAAGAGGTCACATTTTAACAACCACCCCACTTACTAATCATGCCTTGGGCTATGTTTTTATGATTTTTGACAGCTGTATAGTAGTCCATAGCCTGAGCATAGCTCAGGACAGTTTCGATTGTGCTATATATCAAGCAGAGGATGACTTTGAACTCTTGTTCCTCATGCCAT
+
11.00/,--,-.0/00;@?@?@B?>==>=><7<==??778>=/.-/HGF////155FGBAAAAEDDCDEHGFFFFFHGFEGHMJHLGCBBBAAAAAAB@D@:DFHFGGHA>5,-IEFHFIGGGGHFEDB?<=GHHMGHFGFJGEA?>>>@E@>?>?IIGHGFGEDCFDEDDCDDEIFGFIDCDCCDDDDCCEEEFEIHEIFGHHGFCBBCAACFCDFCDFFGHEEEDBBCCEGFFDEDGHDEFEFIDBBB???@>=@A@BCDBBACCBDDDECBAA@??@@ABBBCBAA>===>@BDCBCCCCEB@@??@DDBCDBCDFDCBBBBBAABBDGEEDDEEFEEDEA@@?@CE@87755+)'))(&&&(001??EDBCB?>?>?CDCFEHKJHEDFDDFEIMNKKIHGHEFDCCDCDGHEDEDDDDEEDCA@@@?AA@?@AABGJMHLEEEGHFEAAAACCCCBBBBBBBBABBBCBCDDFDCB?@??GDEEEECCCBBDDC=;;;;BGIEEECCCCCD?>>>?GBAAAGEFGEFHFEEGFFFGDBCB@A875*(%$$
@278_NG92T2_4
GCAGTGGCTGCGTGGGTCTTCACCGACTCCCGCACCTGAGCCCACATACTCCTGTCCGAGTGGGATGGGCCTGAGCCCAGCTGGCCCTCTACCCTGCCCAGCCTGTTCCCTGGAGCCCAGCCTGCCCCCTGCAACCACAGGCTACTGGTTCTCACCTGGGAGCAGCAGTCAGAGCAGCTAGGTGTTCCTCAAGGGGACAGGCTGGGGAGGGGTCATCCAGGATGTCCTGGAACTGCTGTTCCAGGGCCCGTGGGGAAAGCAGGCCATTGGGAGAGTGAGTCCCTACACGGAAGAATCTGCCCCGGTGGAAGACAGCCACGTGTCGGCTGTCTTGAAGGTGACGAAGGTGGTCTATAGAGGAGGGACACGGGAGGAAGACGAAGGTGGGAAGAGGTCACATTTTAACAACCACCCCACTTACTAATCATGCCTTGGGCTATGTTTTTATGATTTTTGACAGCTGTATAGTAGTCCATAGCCTGAGCATAGCTCAGGACAGTTTCAATTGTGCTATATATCAAGCAGAGGATGACTTTGAACTCTTGTTCCTCATGCCT
+
8:;<=<>GJIFCCCCGHFHFGEFCBBCCFIFECCDGFGHJKIKIHKLJHFFFFIHGBA@AAEGFEFEGJEFFEFGGGGFJJOJGECCCCB@@@ABGGFGGGIKLHGB<<>@BMGGIIINIJIIFEC8@AEISIHGFFGFGGHEDECCEFHGIJIGHFFHFGFHGFGIIGGECCCDEJGFBAABDDFFGIFHLGGIJEFFFEDCB@??A>>=A?@@AABABDCBCC@@@;8:=BBCDDC>>>>=?>===<766416652//.,-.,-...2:88;;;;==>>?@@?@@;999:<ECCBABABB>;;;;<AA@@AAABBB?==<=<::::<>>>>>ACCAAA@;63321/.....,*))***+,>>==>?99899>=?>?<::::=BA>?>??BA???@BCFEGIIIEEDCBCA>>>>>@BA@@@?@ABBB@????;:999>?@ADHHGDCCCDFFFCA@@?>??>?@@???>>====>@@@@ABBA@???>>?@@CDB;9821)))('&)+,,5::=<=<==>?@??@>>@?ADACCBCGDCCDCEDGEABA@A?=91
@279_NG92T2_4
ACAGCAGTTCCAGGACATCCTGGATGACCCCTCCCCCAGCCTGTCCCTTGAGGAACACCTAGCTGCTCTGACTGCTGCTCCCAGGTGAGAACCAGTAGCCTGTGGTTGCAGGGGGCAGGCTGGGCTCCAGGGAACAGGCTGGGCAGGGTAGAGGGCCAGCTGGGCTCAGGCCCATCCCACTCGGACAGGAGTATGTGGGCTCAGGTGCGGGAGTCGGTGAAGACCCACGCAGCCACCGCCCTGGAGGCTGTGGAAGGGGCTGCCTTCTTTGTGTCCCTGATTCTGAGCCCGCGGGACTGACCAGAGAGGACCCCGCAGCTTCCCCTGGACGCTTATGCCCACGCTCTGCTGGCTGGCCGAGGCCATGACCGGTGAGTCTACCCCCTACAATACCACCTACACACTTATGGAGACCTAGGGCTTCTCCACAGGGGGCAGCCAGACCTCATGCCTCAAG
+
%&'''')//+,,-6EDSPLSLSSPSSFSKKKMFD8C>?IMHQLPHS<2L=>FIOMJRJSHJKLMNSKLPLHJQLSILIIBGG0=KIJROSJRRIMHKKIMJLIMQQMJHSHGKLNLJLJHGDC@@?A=788FDGIJSKIQFSOLSSMKJD000A;/1?=?@=::;=C6----FEGFSIGGJGJIIIIRMSKKNGKOIGSKLIFFFKHHMLIKIHIIIJJHKIORKNIJJJJKJOFEFEIMG=GEHOILHRSLGHIGFJKQSGSJKDCABB>CFGINGB))))DGGJIJMJHIHGFHHJHHGLNHIJJIJJKHGHFGGOJJGE9=9)::7456699:;==C>>HFKHIPJL::99HKHNLKHHGIIIKHJHJHKDCCB64449BIONKKJNIGKIHMLNIJJOJHIIIHGIHJNHHHFGHKMKMEBBCDHHLJKKLIJJG<;;<>CE7664545,)&%
@280_NG92T2_4
CCTGTCCGAGTGGGATGGGCCTGAGCCCAGCTGGCCCTCTACCCTGCCCAGCCTGTTCCCTGGAGCCCAGCCTGCCCCCTGCAACCACAGGCTACTGGTTCTCACCTGGGAGCAGCAGTCAGAGCAGCTAGGTGTTCCTCAAGGGGACAGGCTGGGGAGGGGTCATCCAGGATGTCCTGGAACTGCTGTTCCAGGGCCCGTGGGGAAAGCAGGCCATTGGGAGAGTGAGTCCCTACACGGAAGAATCTGCCCCGGTGGAAGACAGCCACGTGTCGGCTGTCTTGAAGGTGACGAAGGTGGTCTGGAGGGACACGGGAGGAAGACGAAGGTGGGAAGAGGTCACATTTTAACAACCACCCCACTTACTAATCATGCCTTGGGCTATGTTTTTATGATTTTTGACAGCTGTATAGTAGTCCATAGCCTGAGCATAGCTCAGGACAGTTTCGATTGTGCTATATATCAAGCAGAGGATGACTTTGAACTCTTGTTCCTCATA
+
-,,./5A>?EEDNIGJHSNOISMOJIKSIPRONSMHHGJLGHHIJLNPSESLMMJ<H**IBFRJRKIHHKIIKGGJPIJSJJIILLSSLIMLJJHJKKMFHQD;99,,FSQSKIGJHMKPHHGGFHFFHJJLJNPJJNKLLKMJJSPLJHSLJJFSGHJAFFGFHJEE??BACHHHOJIJPHIRIMLMKJLIIHSLQLQILJIHHGINIILIJGIMKMGIGNLKLMC??@882.,,+**+.B@@C>>?CCCFFDHFIJSSQKSJNSKLSIKLIHJHIHSSINLJKJPJSKKMHIGJIIJJFHSJJEJJHFFJICCCDF?=A>BCAAC<FLKKIHHIHLKHHKHJKHSNSMNSQHJIKLKIIFMIHGFHGJGHGGFEGHFDEDCABBBCJSLOKHGJIMIJIHFFFFGGFGEFEEGEFFFFDDDEDEGIHGFFEFFEFEDCDCBCDFFDCBBCGKHHGEDCDDECDBBBDECCCCCEFFEFGEEDEEFHGBAA???/,,&
@281_NG92T2_4
GTGACCTCCGCGGGCTCAGAATCGAGGGACACAAAGAAGGCAGCCCCTTCCACAGCCTCCAGGGCAGTGGCTGCGTGGGTCTTCACCGACTCCCGCACCTGAGCCCACATACTCCTGTCCGAGTGGGATGGGCCTGAGCCCAGCTGGCCCTCTACCCTGCCCAGCCTGTTCCCTGGAGCCCAGCCTGCCCCCTGCAACCACAGGCTACTGGTTCTCACCTGGGAGCAGCAGTCAGAGCAGCTAGGTGTTCCTCAAGGGGACAGGCTGGGGAGGGGTCATCCAGGATGTCCTGGAACTGCTGTTCCAGGGCCCGTGGGGAAAGCAGGCCATTGGGAGAGTGAGTCCCTACACGGAAGAATCTGCCCCGGTGGAAGACAGCCACGTGTCGGCTGTCTTGAAGGTGACGAAGGTGGTCTGGAGGGACACGGGAGGAAGACGAAGGTGGGAAGAGGTCACATTTTAACAACCACCCCACTTACTAATCATGCCTTGGGCTATGTTTTTATGATTTTTGACAGCTGTATAGTAGTCCATAGCCTGAGCATAGCTCAGGACAGTTTCGATTGTGCTATATATCAAGCAGAGGATGACTTTGAACTCTTGTTCCTCATG
+
++'('&%%%$%9:;>@CEDDDA@>==>?ABCDGJKKIGDCDEFIEDDEFAADCCDFFHFFFGFEEDDEDEDEF@@?@@DEEDDEDEA????EG?>>??FKJKKGHGJIMGEDEEFIHLGA@@@@EGGGEBMILFF7777B>7ADECDDFDFCCBDEGGHJHGFEMJHHGJHDGEDGGFIGGGHFIFEHE@DDDCFFGGIGHJJHHIEDEDEIBKGIHJLMHGGEEEGHJIHGFEGIINHGHDDBCBEEEDDDEIEIBJGFHGC@@@=:=>>;:;>=AABBCCBCCCCBAABBCCCCBC>====BCCC@=<<87888;<=>BBBC@@@@@@AA?>?>>?@@BBDCAAAA@C>;;;;=DDDCBBBA@=;;;;=CCCBC@A@AA?;<<<;;:::=AAB9999:BAA@<::::=AB@@??@ABB????@C33338;::573339:=B@??<?>?@=>??ADEHIIIKFDDBBC??>>>@ABAABBACBDDDB@@@@=>===??ABGFMECCBCCGFFDA@@@>@@@@AB@??>>???A@A@@@ABBBBBABA@AA@??>>?@@A86666=EE@@@?@DDFEEECAC@@A>>??@DDCDEHHEFEEEFDEA?>/..-
@282_NG92T2_4
CCGGTGGAAGACAGCCACGTGTCGGCTGTCTTGAAGGTGACGAAGGTGGTCTGGAGGGACACGGGAGGAAGACGAAGGTGGGAAGAGGTCACATTTTAACAACCACCCCACTTACTAATCATGCCTTGGGCTATGTTTTTATGATTTTTGACAGCTGTATAGTAGTCCATAGCCTGAGCATAGCTCAGGACAGTTTCGATTGTGCTATATATCAAGCAGAGGATGACTTTGAACTCTTGTTCCTCGTGTT
+
?=;:;<;=><<>==@AA?>>>>>=<<<=?????A@CAAA@>====?BB???>?@A?=<<<=?<;;;;>?@:;:88;;<?>;;;<;>?<<<<=@@BDEEDAA@@@@>=>>>@@A@????@@AB@<<;;;98888;<>@DDLECBABCEGHDB@?><====?><==<<<<<<=>>>??@??>>>@>>>=;::::<==>****+>A@>=>>>@ABAAA>=>=<<9999<???AACCBBBABAAB@>>/+**'%
@283_NG92T2_4
GTAGACTCACCGGTCATGGCCTCGGCCAGCCAGCAGAGCGTGGGCATAAGCGTCCAGGGAAGCTGCGGGGTCCTCTCTGGTCAGTCCCGCGGGCTCAGAATCGAGGGACACAAAGAAGGCAGCCCCTTCCCACAGCCTCCAGGGCAGTGGCTGCGTGGGTCTTCACCGACTCCCGCACCTGAGCCCACATACTCCTGTCCGAGTGGGATGGGCCTGAGCCCAGCTGGCCCTCTACCCTGCCCAGCCTGTTCCCTGGAGCCCAGCCTGCCCCTGCAACCACAGGCTACTGGTTCTCACCTGGGAGCAGCAGTCAGAGCAGCTAGGTGTTCCTCAAGGGGACAGGCTGGGGAGGGGTCATCCAGGATGTCCTGGAACTGCTGTTCCAGGGCCCGTGGGGAAAGCAGGCCATTGGGAGAGTCAGTCCCTACACGGAAGAATCTGCCCCGGTGGAAGACAGCCACGTGTCGGCTGTCTTGAAGGTGACGAAGGTGGTCTGGAGGGACACGGGAGGAAGACGAAGGTGGGAAGAGGTCACATTTTAACAACCACCCCACTTACTAATCATGCCTTGGGCTATGTTTTTATGATTTTTGACAGCTGTATAGTAGTCCATAGCCTGAGCGTAGCTCAGGACAGTTTCGATTGTGCTATATATCAAGCAGAGGATGACTTTGAACCTTGTTCCTCATGC
+
@?;;;;;93223335@B@?>>>955336@AA;8777?@><<<<<>>==??>:999:@CCBCA>=752339<@@@@@@ADBBB@@??>=975567:DCDECA=8888:@ABBAAADFFCB@?BA?>>??=?A>@DDEED@?>?@AA@@@@?@@?9999:@@@?@@AA??@@@CB=:9::<ABAAA@@@AAB@??>=>=>=A54445==:?<==>BE6666<@@EGGFA=<<;<==<<==ABAAA@ABD<;=-.?89@@BBBCDBBA??=8;;<?ADEBBBBCCAB@>>???AAAABCCDCCC@A???AAA@?@@ABDCCCCBB>=>>?@9999@A@@A@??@DBBB>999=A75554776689<@@@BAA@@BBBBBBBDDCDDCBC@=:;;7666799@BAAA?>>>>?@?>==;:99*)))(+.468>>/-,,,5;666??==9399:=@@@>?>>>@A?==<<;::::;>==8888;:;>=<;;;;=BB???@??@?;:;;<A433248996542114488895=<;=;;78::<BCGEFECBA@@?>>??@@BA@CBCDDCDB?????<;;;:=>>@EEHBB<<===FDBA?@?=>>=>@???><<;:;=<<=<>888844455>=>????;:::;97777=CB@????@?A@AA>>>=>?>=??AC=;:110-)('')*)++&'&'(
@284_NG92T2_4
CTCAGCTATGCTCAGGCTATGGACTACTATACAGCTGTCAAAAATCATAAAAACATAGCCCAAGGCATGATTAGTAAGTGGGGTGGTTTGAATGTGACCTCTTCCCACCTTCGTCTTCCTCCCGTGTCCCTCCAGACCACCTTCGTCACCTTCAAGACAGCCGACACGTGGCTGTCTTCCACCGGGGCAGATTCTTCCGTGTAGGGACTCACTCTCCCAATGGCCTGCTTTCCCCACGGGCCCTGGAACAGCAGTTCCAGGACATCCTGGATGACCCCTCCCCAGCCTGTCCCTTGAGGAACACCTAGCTGCTCTGACTGCTGCTCCCAGGTGAGAACCAGTAGCCTGTGGTTGCAGGGGGCAGGCTGGGCTCCAGGGAACAGGCTGGGCAGGGTAGAGGGCCAGCTGGGCTCAGGCCCATCCCACTCGGACAGGAGTATGTGGGCTCAGGTGCGGGAGTCGGTGAAGACCCACGCAGCCACCGCCCTGGAGGCTGTGGAAGGGGCTGCCTTCTTTGTGTCCCTCGATTCTGAGCCCGCGGGACTGACCAGAGAGGACCCCGCAGCTTCCCTGGACGCTTATGCCCACGCTCTGCTGGCTGGCCGAGGCCATGACCGGTGAGTCTACCCCCTACAATACCACCTACACACTTATGGAGACCTAGGGCTTCTCCACAGGGGGCAGCCAGACCTCATGCCTCAG
+
,=..///EERIPGHGIKNJG?=>>>>=<<??BDMFFGJLNSKSOLSKLMOMSOSQPPPIMSOLNGEFLHHNMJJSJQJNGMKOS<<<;6/+,'(11;<==>CEAAA67CCB@?AFMINSLCC:02LJFEEEHSMHIJHNMJSSJPSOQIOSMQLKSKILIKOMLLMSLSNSRQMNEH@@?;;1,,,-NJHHHHHGC>=;;???LIJNSSMJLJQSOSJMSKSKSJNSOKLNISNKMSNSKHSSSRSOMKMLK:9999<::=::////1:;;CHPSQSMNDBCBAFSGJGIBI<+S00HONIKOSNKLIRSNSSMSOISIKSKNSS;>E0CJHGOLSSMQRLSSLMJSPSPSSJKSJMSKSOSNLJLSHNHGGGH@>@??PNFHHFHHQOJJHSONJHJJLKMKPLRK@>=;<+****+3-DBIHDFHDBCDCESJIJQNKKLLSSLPDJMKIKKKMLPSJGHHFFJSSLLOSKSNNISOLONIJGIJHSKINIQLMPLKNJLLSOPJKJKLJMIFGFNML>?>>>LKKLQSLSJMSLSQOIMISJJKHMKKKNPKLSIFI@<833---,,61:>?IFGBBAB@FFRDSKINSSINOLJKLHLHNCDCCELQKJISIIHHE??>((''(66?@CBCCEGLIMJNKLMKJHFGGGMFGINNNJOHFIJJLIHNIK@AKJLKPLKHNQMNPNNLSHECAB@A4+)
@285_NG92T2_4
ACTACTATACAGCTGTCAAAAATCATAAAAACATAGCCCAAGGCATGATTAGTAAGTGGGGTGGTTGTTAAAATGTGACCTCTTCCCACCTTCGTCTTCCTCCCGTGTCCCTCAGACCACCTTCGTCACCTTCAAGACAGCCGACACGTGGCTGTCTTCCACCGGGGCAGATTCTTCCGTGTAGGGACTCACTCTCCCAATGGCCTGCTTTCCCCACGGGCCCTGGAACAGCAGTTCCAGGACATCCTGGATGACCCCTCCCCAGCCTGTCCCCTTGAGGAACACCTAGCTGCTCTGACTGCTGCTCCCAGGTGAGAACCAGTAGCCTGTGGTTGCAGGGGGCAGGCTGGGCTCCAGGGAACAGGCTGGGCAGGGTAGAGGGCCAGCTGGGCTCAGGCCCATCCCACTCAGACAGGGGTATTGTGGGCACCGGTGCGGGAGTCGGTGAAGCCCCACGCAGCCACCGCCCTGGAGGCTGTGGAAGGGGCTGCCTTCTTTGTGTCCCTCGATTCTGAGCCCGCGGGACTGACCAGAGAGGACCCCGCAGCTTCCCTGGAGGCTCTGCCCACGCTCTGCTGGCTGGCCGAGGCCATGACACCGGTGAGTCTACCCCCTACAATACCACCTACACACTTATGGAGACCTAGGGCTTCTCCACAGGGGGCAGCCAGACCTCATGCC
+
*:?@@>>>>?>>===>?CCDIIIDDBBDGFLHDAA?>===?>====?@AABDBAB@AA><<<<>?A@@>BBGGJIGA@?==>>?A?@?>>@A@====?A@BA@=9::99<;:8,,,999CABA?<====AABCEDA@?>=?:76668=>>=?CCBBCBAB@@<8888=?@ABABD=86/00=??>>??@ABCABBBAAAACGECCCCBCAA7ECBA?;;::;@@A@AABCEDDCBC@CAADEDCGB700ABEGEDAC@B<426+@CFEGIFGDB=DBBA@??@BEDDA@AABFECCC@@@@@CDDBCCCDFEEFFEEDABBB@@>??@BBCCBBCCBCA???==>?@@AA?;<DB>??DDECDEEFDEDEEEFHG@@@@?BBABBCDDDDEBDCDCDEEE?;9:0**+&%&&%''/'''''-''%&&'-930001:775343*)))*+,,)))*-=;;:<<B@A?=<==@ECDEDB@@A@B@AC@@?<@0.,+*'&(.+,..+../0767>ACCBBBA?>?=>??ADDDDDBBA@BFEB>>>;8?:966645:0653,&%%'''()?8=))))*868888==AC?==<=@CAA310-++(***....0011A@BA?AACBBA@ACECCBCDEFFFGEFDCA?@AACCBCBBCCCEDDCDCB@??>?@AD@?==>AABB@?4
@286_NG92T2_4
ACTGCCCTGGAGGCTGTGGAAGGGGCTGCCTTCTTTGTGTCCCTCGATTCTGAGCCCGCGGGACTGACCAGAGGACCCCGCAGCTTCCCTGGACGCTTATGCCCACGCTCTGCTGGCTGGCCGAGGCCATGACCGGTGAGTCTACCCCCTACAATACCACCTACACACTTATGGAGACCTAGGGCTTCTCCACAGGGGGCAGCCAGACCTCATGCCTCGGCGG
+
3345=@EDDDFIHLGINKPRNSSPJGIEGBA?>>CD==IHGSKGGHIGIKLBAAACIBKEGGINSHIHD650-@CHIHIFIHHKIKGFIGKJHK@@??>AACEFEFHIGIGFGE23-.98888<=>ADGI;;;:;AD:::::@<>>??ABLDA@??DEDGLGFEDEB=<;::84421000/01235CCBBC==9889:NIFFFF@@???A;;;::;?;///++
@287_NG92T2_4
TCCAGGACATCCTGGATGACCCCTCCCCAGCCTGTCCCCTTGAGGAACACCTAGCTGCTCTGACTGCTGCTCCCAGGTGAGAACCAGTAGCCTGTGGTTGCAGGGGGCAGGCTGGGCTCCAGGGAACAGGCTGGGCAGGGTAGAGGGCCAGCTGGGCTCAGGCCCATCCCACTCGGACAGGAGTATGTGGGCTCAGGTGCGGGAGTCGGTGAAGACCCACGCAGCCACCGCCCTGGAGGCTGTGGAAGGGGCTGCCTTCTTTGTGTCCCTCGATTCTGAGCCCGCGGGACTGACCAGAGAGGACCCCGCAGCTTCCCTGGACGCTTATGCCCACGCTCTGCTGGCTGGCCGAGGCCATGACCGGTGAGTCTACCCCCTACAATACCACCTACACACTTATGGAGACCTAGGGCTTCTCCACAGGGGGCAGCCAGACCTCATGCCTCAGCAGTT
+
GIGHHGHHGIA@@ABIGKIOFEDG@@@:7CFFGEIGE:A=GAADCDBABCCDBCCEDHLMJIGGGGFHFFHHGFFKIIHKFEEDD>>>>@HHIFCDCCEFGEEFDDDCADBCBBDCDED?::;C?BEDFEEEEHFFHEJIFDBBBEGGLHJKLEEB>>554449FDFFEHFHHIDDDDCKLSRJLIJNGGGGGHHOIHGGCBBBDGECEDDAA@AB@BAGCCCCCGGEEAAABCHMFEEFDFF>>:<?77>8BEGJIHHKGHGIGKHEEECEDDEGGGGHGHFFEDDFGHIIKPF><9789GGKDCBAACCEIKMJNIJGHGDCCBBCCDDEGGFKIHLJLSHLGGGGJGDDDCEHFGGJGDDDFFFHJKHECCCDFE>??@?????EEFFFFFHGGIGHHHHEEGEDDEEEEFFDDEEEMFHGCCCCBHGHGGFDFEGEC@??B8433.+'#
@288_NG92T2_4
CGGGGCAGATTCTTCCGTGTAGGGACTCACTCTCCCAATGGCCTGCTTTCCCCACGGGCCCTGGAACAGCAGTTCCAGGACATCCTGGATGACCCCTCCCCAGCCTGTCCCCTTGAGGAACACCTAGCTGCTCTGACTGCTGCTCCCAGGTGAGAACCAGTAGCCTGTGGTTGCAGGGGGCAGGCTGGGCTCCAGGGAACAGGCTGGGCAGGGTAGAGGGCCAGCTGGGCTCAGGCCCATCCCACTCGGACAGGAGTATGTGGGCTCAGGTGCGGGAGTCGGTGAAGACCCACGCAGCCACCGCCCTGGAGGCTGTGGAAGGGGCTGCCTTCTTTGTGTCCCTCGATTCTGAGCCCGCGGGACTGACCAGAGAGGACCCCGCAGCTTCCCTGGACGCTTATGCCCACGCTCTGCTGGCTGGCCGAGGCCATGACCGGTGAGTCTACCCCCTACAATACCACCTACACACTTATGGAGACCTAGGGCTTCTCCACAGGGGGCAGCCAGACCTCATGCCT
+
DA@AJSKMJJKFHHJHIHLMFHJKOSOSLNSOSKNKHKLMKLHLKIMLPLSLLRLLSLSPKISKSSLLJS==>==>77GEFDCBDHLIMLJKRPPLQJIHIDMQSMJIFNSF@MFCHKHINLOSSKSSKNNSQKMMLCMPMMIOIJE?BJSGC?FIMJIIIILMMLKIKIHIIFFKKFRSLIHHGD5447?HDABBKHINSKNJKKNLNKIJKID54445@BCFDDABCJLOJILIJJKLGPSKOOOSKKMIMKLPHJJMLKOSMMIIJLJHPKPOPKIIHHGHIMKOLJPLIJOJMHNOLLLJHKJJEHIHKHKSMLKJKFASLIIMHIKIJJSHHNMMLKJFFEGHHIJNNIKLHIHGGKJMKEI@@@A@@EGIKFBGCEGGEJGIFGFFFFEBB@>>??ACDEEDFFFFJJHFGFGIJJHFCEDEFHFEEDCCBBDEEEEB@???ADCADBD@@@@AFGEBCBBDGFEDDCCBAA@@::>??CCCDDEEFDCCBABA@@ACDBBABA?888442.
@289_NG92T2_4
GCAGTGGCTGCGTGGGTCTTCACCGACTCCCGCACCTGAGCCCACATACTCCTGTCCGAGTGGGATGGGCCTGAGCCCAGCTGGCCCTCTACCCTGCCCCAGCCTGTTCCCTGGAGCCCAGCCTGCCCCCTGCAACCACAGGCTACTGGTTCTCACCTGGGAGCAGCAGTCAGAGCAGCTAGGTGTTCCTCAAGGGGACAGGCTGGGGAGGGGTCATCCAGGATGTCCTGGAACTGCTGTTCCAGGGCCCGTGGGGAAAGCAGGCCATTGGGAGAGTGAGTCCCTACACGGAAGAATCTGCCCCGGTGGAAGACAGCCACGTGTCGGCTGTCTTGAAGGTGACGAAGGTGGTCTGGAGGGACACAGGGAGGAAGACGAAGGTGGGAAGAGGTCACATTTTAACAACCACCCCACTTACTAATCATGCCTTGGGCTATGTTTTTATGATTTTTGACAGCTGTATAGTAGTCCATAGCCTGAGCATAGCTCAGGACAGTTTCGATTGTGCTATATATCAAGCAGAGGATGACTTTGAACTCTTGTTCCTCATGCCTAT
+
0.-..2///.-++*.5;;;;;;AA?>>>@D>===>BC<7644449EFBBBACEFFFA@?@@EFEGGEHFEFF9999AA<EIHHFDBABABACDEECCEC5.@BCD?@D33D3?DCEGHJKIIHGHEF=EGFEGHHLGGIFGHFCDDCCDECFGFFGGGHJGIIHHLLFED;::::AGEEDAAAACEJFDEEFDDEIK?@BDFFGBBCBC=<>?>?ACBCCCDEDCCBBACCDCBABCCDCCBDCE@>==866669>?>@@@@?>?>>??@<;;;;<>>???>>>>>>?<9:::<CCDBBBABA>;;;<=CCAABABBBC><<<<:::::=AAAAACBDABA?<75568@BAA@@AAB@?>==?A54333::=>=>=;:;;=@?<<;==AB>>??@CDEFFFKDDCBBB@?>>>?AEDBCCCCDEEDBAAAA>>===?@BCGJSHDDDDEHIIGEBBA@A@@BCB@@><;;<=?ABBAEEFDCDCCDCCCBA@@@@ABCDA?>>>@EEDCCCCFEGEFE>CCCCCA@AACFEFGFLKHFFIGFC?:98687999;+*
@290_NG92T2_4
CCCGGTGGAAGACAGCCACGTGTCGGCTGTCTTGAAGGTGACGAAGGTGGTCTGGAGGGACACGGGAGGAAGACGAAGGTGGGAAGAGGTCACATTTTAACAACCACCCCACTTACTAATCATGCCTTGGGCTATGTTTTTATGATTTTTGACAGCTGTATAGTAGTCCATAGCCTGAGCATAGCTCAGGACAGTTTCGATTGTGCTATATATCAAGCAGAGGATGACTTTGAACTCTTGTTCCTCATGCCTAT
+
GF?:;>>@FEHJHHFGGHGDEFHFGCCDDDFFGFHEBA=87999:@EHEGEFFEBACBEBCCEDEGINIGLKMEDDCDDEECDDEEFEFDDFHIGKPSOMHDCCBBCCBCBEFJHGGFDDDEFFDCCDBBBA@ACBCFKINGEEEGGIIJLGEEFBCBDBEEDFGEEEDDDDEDDFFGIHGFFEEGKKEBAA??@@A><<<=ABBBBEFEFEFEHFGEGGDEDCEEEGEGLHGJJFIFKIEGGFDC?@6764'%
@291_NG92T2_4
TCCAGGGAACAGGCTGGGCAGGGTAGAGGGCCAGCTGGGCTCAGGCCCATCCCACTCGGACAGGAGTATGTGGGCTCAGGTGCGGGAGTCGGTGAAGACCCACGCAGCCACTGCCCTGGAGGCTGTGGAAGGGGCTGCCTTCTTTGTGTCCCTCGATTCTGAGCCCGCGGGACTGACCAGAGAGGACCCCGCAGCTTCCCTGGACGCTTATGCCCACGCTCTGCTGGCTGGCCGAGGCCATGACCGGTGAGTCTACCCCCTACAATCCCACCTACACACTTATGGAGACCTAGGGCTTCTCCACAGGGGGCAGCCAGACCTCATGCCT
+
+45=>AGBEGJJPJIHIIIEDJDF8777@CIIMKPLCCDCFIHEEFGKHLGSJPOKKMKOKJSLJMGILKLHMIJHHKKLIIJJSIJHIGHLLIISMMMISIKJHGIIJJNLIHLJMIKHKNRFJG65//1/6FEEEFFFFFMIJHHKJMJHLIFFFGLOQPJMIEEGGJHIMSMIKQDB@ACGHJJJLHBEAAADB@?=9:EFGJGEEFDDFHIIINNPSOLLJHJKHHNJIKIHIHILHHNHMKKSGKJGIFEFHGIIHGIBCC11112EE???GA@BBBHIFDLHHGIFGJHJGJGGKPHFHFEGHHFECFFDDCBACCBA9764
@292_NG92T2_4
GTGACGAAGGTGGTCTGGAGGGACACGGGAGGAAGACGAAGGTGGGAAGAGGTCACATTTTAACAACCACCCCACTTACTAATCATGCCTTGGGCTATGTTTTTATGATTTTTGACAGCTGTATAGTAGTCCATAGCCTGAGCATAGCTCAGGACAGTTTCGATTGTGCTATATATCAAGCAGAGGATGACTTTGAACTCTTGTTCCTCATGCC
+
EEGEE@@AABH76666778>FIFIIHJJJNSJOSKLJIJGGJMJNHCFJRIKPGIIGIGHHIKMIIKIJJHLJHMFOFHHHIJSIGHJGHGHFGGBEDDFGKQJPSIKHKMSSKLGGFEGJKGFGFHGGLHLGHHHGGHHLJNHHGIIJGIHHHIHIGNIJGFHHILJHHHFHLHR5555551,,,,HGHGFEJIIFFFFFKKIIGFGE?>885
@293_NG92T2_4
CTCACCGGTCATGGCCTCGGCCAGCCAGCAGAGCGTGGGCATAAGCGTCCAGGGAAGCTGCGGGGTCCTCTCTGGTCAGTCCCGCGGGCTCAGAATCGAGGGACACAAAGAAGGCAGCCCCTTCCCACAGCCTCCAGGGCGGTGGCTGCGTGGGTCTTCACCGACTCCCGCACCTGAGCCCACATACTCCTGTCCGAGTGGGATGGGCCTGAGCCCAGCTGGCCCTCTACCCTGCCCAGCCTGTTCCCTGGAGCCCAGCCTGCCCCCTGCAACCACAGGCTACTGGTTCTCACCTGGGAGCAGCAGTCAGAGCAGCTAGGTGTTCCTCAAGGGGACAGGCTGGGGAGGGGTCATCCAGGATGTCCTGGAACTGCTGTTCCAGGGCCCGTGGGGAAAGCAGGCCATTGGGAGAGTGAGTCCCTACACGGAAGAATCTGCCCCGGTGGAAGACAGCCACGTGTCGGCTGTCTTGAAGGTGACGAAGGTGGTCTGGAGGGACACGGGAGGAAAACGAAGGTGGGAAGAGGTCACATTTTAACAACCACCCCACTTACTAATCATGCCTTGGGCTATGTTTTTATGATTTTTGACAGCTGTATAGTAGTCCATAGCCTGAGCATAGCTCAGGACAGTTTCGATTGTGCTATATATCAAGCAGAGGATGACTTTGAACTCTTGTTCCTCATGCCTAT
+
9;;;=<;;:;=@@EDCA<:::;=A@@?@@A@A@?<<<<<??>?A@?<;;<=BA@@B@CBB>;999:=?ACC@=?>?B@@?:784:99:;>ABBBEC:8888;>?@BDDFEFDB???@BCCB>.***+-BECCBBB==?><999:;>>?;92//0;;44445;;;;;=@64335;<;===>==?AA>===?@AAA>;;;;>@@?@ACCAABBBBC2++<<=@BA?>=;<<=@AABBAAABBDDD><--D<ADBCA@BBBABA@?<3*))<AAC@@@@AEDB?====?@@?@?,++++56=AAACCDEE98888?ACC?=;;;<=@@??@@B@?????AACBBBAA@AA=??>=>??@A@CDBAA@@@A@A<86610(''''(-1////++--5:;;@BAA?>?>>>??<;;::<>8888:@AA?@A=::::<BCCBBBA@@=9999;BCBABBAAAB@<===;;:::=??>>=>?A?@AA=::::<C65556?BC@87778=;;99:5420'''(+79;;<?>??BB@??@@CEHEIMHFECA@@>===>?ADCBCBBCBCCBBABAA@?>>=>?@BFFMEECBCDFHJEBBAAAAABCA==>=>AAAAAA@@?ABCCDBBABAACCDBDB????A:8889AHGECBCBCCCCDECBCCCC@?@@BCCCFEIGFGGFC@=;//11765322)'
@294_NG92T2_4
CTGGAGGGACACGGGAGGAAGACGAAGGTGGGAAGAGGTCACATTTTAACAACCACCCCACTTACTAATCATGCCTTGGGCTATGTTTTTATGATTTTTGACAGCTGTATAGTAGTCCATAGCCTGAGCATAGCTCAGGACAGTTTCGATTGTGCTATATATCAAGCAGAGGATGACTTTGAACTCTTGTTCCTCATGCC
+
4=DDDA@??@AEB@@ABEDEEGGBABABEDCEDGFFHEDDDEGJLSNLMLFDCDCECECCFDEEEEFEFEFEEEEHHGDCBBBCDDGLSKHHGGGGIQKKHEDCCDDDEEDCCCDCCEDDDEDDEFFFGFFEEDDEFGEFGBAAAB:9899CHOGFFFDHGHGFEBGEEDEFFFFKIKLKJIHEDDDDEFGFEB?::887
@295_NG92T2_4
GCAGTGGCTGCGTGGGTCTTCACCGACTCCCGCACCTGAGCCCACATACTCCTGTCCGAGTGGGATGGGCCTGAGCCCAGCTGGCCCTCTACCCTGCCCAGCCTGTTCCCTGGAGCCCAGCCTGCCCCCTGCAACCACAGGCTACTGGTTCTCACCTGGGAGCAGCAGTCAGAGCAGCTAGGTGTTCCTCAAGGGGACAGGCTGGGGAGGGGTCATCCAGGATGTCCTGGAACTGCTGTTCCAGGGCCCGTGGGGAAAGCAGGCCATTGGGAGAGTGAGTCCCTACACGGAAGGAGTCTGCCCCGGTGGAAGACAGCCACGTGTCGGCTGTCTTGAAGGTGACGAAGGTGGTCTGGAGGGACACGGGAGGAAGACGAAGGTGGGAAGAGGTCACATTTTAACAACCACCCCACTTACTAATCATGCCTTGGGCTATGTTTTTATGATTTTTGACAGCTGTATAGTAGTCCATAGCCTGAGCATAGCTCAGGACAGTTTCGATTGTGCTATATATCAAGCAGAGGATGACTTTGAACTCTTGTTCCTCATGCCT
+
ABB@@A@AAA=<;<<>B@@@BBB;:::;>@;9999;?//./5425GCA>??>>??@=::;;>@@???@@???@?ACAABBDFGFC>5433123-'+633/0:?CCA@=<@7BAA@@@ABBBA???>?@BBBDFECBCCDC@@?<<<==ABBCDFCCDCBA@??>?@@@AAABDDECCDD:::;BCE??><A@=;==<=>@DCBA@@>@>>@B?@@@@B@@BBBBA@???BBCCCCBDDBCB@@@@>=<87777>???A??><<<=>?@@<;<;;=>=>>>===>>?@@**)))+))(((()+678:;;=AA>>?>>AAA><<<<<;;;;=?????BBEABAA>::::<BCAA@@@AA@==<<>A665456667:888;ABCB@A@BADC@???ACEFGLKIEEEEDDCBBBBCCCCBCCBCCCDCB@@@?=<<;;<>?@GKPIEBBBBEEFEBAA@@ABBBCCBBBBAA@@@ABCBCCEDEDCBCBBCBA>A@AABCEA????CGHDDCBCEDEGGEFDDCDCABBBDFEFFFEJGFGGHGHIEBC;9:776-
@296_NG92T2_4
GCTGTCTTGAAGGTGACGAAGGTGGTCTGGAGGGACACGGGAGAGAACGAAGGTGGGAAGAGGTCACATTTTAACAACCACCCCACTTACTAATCATGCCTTGGGCTATGTTTTTATGATTTTTGACAGCTGTATAGTAGTCCATAGCCTGAGCATAGCTCAGGACAGTTTCGATTGTGCTATATATCAAGCAGAGGATGACTTTGAACTCTTGTTCCTCATGCTT
+
DEJKPHMGAASRLKJLHMLNINOKHKJKKEHHFJGG88*))()(&&'((*:<?CBC5,.EGIPRIIJFIJKLJILHKHHQHKJOHPHQGIFJJKPKKKJKJKMKIIIFGILJMMQLJHIHGSSSJOKHFGFHGHHGIHIFFHJIHLKIIJRSLLIHFKJSMNNSLOJGKIHGFIHGKGJMHKJHLJPNJMINJSIHMSQIGIKSSLRHKJOJSC;:65576531*&
@297_NG92T2_4
ACTGCCCTGGAGGCTGTGGAAGGGGCTGCCTTCTTTGTGTCCCTCGATTCTGAGCCCGCGGGACTGACCAGAGAGGACCCCGCAGCTTCCCTGGACGCTTATGCCCACGCTCTGCTGGCTGGCCGAGGCCATGACCGGTGAGTCTACCCCCTACAATACCACCTACACACTTATGGAGACCTAGGGCTTCTCCACAGGGG
+
???@?????<<<<<@::6;;<>@A@>?@@?>>>?@EDEDBA>;8;:;>>?A@@@??>=<<<==>@AA@@99999@AA@<<;:;==>AAAAB@@@?=<;<;<==<;;<;<>>?@BDBABA@BBCA?>==>?@@@@@@====>A@?=<<<<=??;;<<=<<<<>??>?@AB@A@?@@==<;;=<==<<<=>???=67*('&'
@298_NG92T2_4
GCGCGCCACCGCCCTGGAGGCTGTGGAAGGGGCTGCCTTCTTTGTGTCCCTCGATTCTGAGCCCGCGGGACTGACCAGAGAGGACCCCGCAGCTTCCCTGGACGCTTATGCCCACGCTCTGCTGGCTGGCCGAGGCCATGACCGGTGAGTCTACCCCCTACAATACCACCTACACACTTATGGAGACCTAGGGCTTCTCCACAGGGGGCAGCCAGACCTCATGCCTCAGCAG
+
''&&&&'+0113::9;@AEHGILLMNMOILQKKPEFCCA>>?@@SNKKONSMIPMMMKQQRSSLNJMJKMSOLSJA11115FFIBCF?:BCBBBAACHHIMSSLSJGDEC@<;9KJIIJKKPKJLKHIKSSSJLPOKIKJINSOJLJNSHMRJJHIJOJISIJEDCEFJMKKSMQKKFB@@434423.++,/167EABBBAFAA@IGJHAAA@/..../>>==>?IC<;;-,
@299_NG92T2_4
GCAGTGGCTGCGTGGGTCTTCACCGACTCCCGCACCTGAGCCCACATACTCCTGTCCGAGTGGGATGGGCCTGAGCCCAGCTGGCCCTCTACCCTGCCCAGCCTGTTCCCTGGAGCCCAGCCTGCCCCCTGCAACCACAGGCTACTGGTTCTCACCTGGGAGCAGCAGTCAGAGCAGCTAGGTGTTCCTCAAGGGGACAGGCTGGGGAGGGGTCATCCAGGATGTCCTGGAACTGCTGTTCCAGGGCCCGTGGGGAAAGCAGGCCATTGGGAGAGTGAGTCCCTACACGGAAGAATCTGCCCCGGTGGAAGACAGCCACGTGTCGGCTGTCTTGAAGGTGACGAAGGTGGTCTGGAGGGACACGGGAGGAAGACGAAGGTGGGAAGAGGTCACATTTTAACAACCACCCACTTACTAATCATGCCTTGGGCTATGTTTTTATGATTTTTGACAGCTGTATAGTAGTCCATAGCCTGAGCATAGCTCAGGACAGTTTCGATTGTGCTATATATCAAGCAGAGGATGACTTTGAACTTGTTGCCTCATGCC
+
??@@@@AACB><<<<>????@@?;22223::4;8899))))*1/533111+''&*.,))*+:<@?@>@???D@@@=962DFEC@?==<==>>=>==BBB@BBDDDC>;;A8ACABCCCBBBC@=<;3;<=BDDCCBABCCBBA?>???ABAABCBEFDEBBA@@ABAAA?97886778>>>>?CAA@>>@?@@?@??>?@BAA2222@B????>@AABCBCBBA@A@@@CCCBBAABBBAA>::::680))**:=>>A?@:9989<@@>;636:776677==<=<==;99997841.+&%%%%'*-0367899989?>><<<<<<;;;<==>><>BB??>><9999;BA>>>=>@@?;;::;=88889=<=<<;9999<@@?>>A>?>===>>ABDDG=:;++**('&%%''***.?@@BA@?>>??><<<<;=>?@DDLEBBBABD@@?>=@?>?>>>?=====>===>?@@?@@A@@@>>?>=>>=>>><=>>?533339FE?>==<>>?=310002/001@@A<===<?B:=&'''&%&&&+++++
@300_NG92T2_4
GCAGTGGCTGCGTGGGTCTTCACCGACTCCCGCACCTGAGCCCACATACTCCTGTCCGAGTGGGATGGGCCTGAGCCCAGCTGGCCCTCTACCCTGCCCAGCCTGTTCCCTGGAGCCCAGCCTGCCCCCTGCAACCACAGGCTACTGGTTCTCACCTGGGAGCAGCAGTCAGAGCAGCTAGGTGTTCCTCAAGGGGACAGGCTGGGGGAGGGGTCATCCAGGATGTCCTGGAACTGCTGTTCCAGGGCCCGTGGGGAAAGCAGGCCATTGGGAGAGTGAGTCCCTACACGGAAGAATCTGCCCCGGTGGAAGACAGCCACGTGTCGGCTGTCTTGAAGGTGACGAAGGTGGTCTGGAGGGACACGGGAGGAAGACGAAGGTGGGAAGAGGTCACATTTTAACAACCACCCCACTTACTAATCATGCCTTGGGCTATGTTTTTATGATTTTTGACAGCTGTATAGTAGTCCATAGCCTGAGCATAGCTCAGGACAGTTTCGATTGTGCTATATATCAAGCAGAGGATGACTTTGAACTCTTGTTCCTCATGCCTATG
+
@ABAABABBB>;;;;<@?>??<<8889:=>966669?777?==>>?><<;;>?@@A;:::;>A@@@ABBBBBBCDBAAAADFEB?=<<<===>>?ABBCABCDCCCCCBDAAA@@@@CCBAB@@>=;;>>>@CDCCCCCCA@?====>??AABBBCDCBAA@@@CDBAA@@@AAB@@@=<<<<?@AA@@@@A??@A@ABDEEC@<4:98882:99<<<>45ABBABAA@ACCDDBBBBB@?@??A@A@@;8889<>@@@@@?>=>>>?@@>=>=<===>?HIIILJJIHFFGFHLKJKIHIFAFAFDDFGJIKONSMKKGHLIHJGHIFIMMHQHHKGFGGJECC@CENIISJMILKNILIKIJ3222C=>:BB;;;;JGGGGFAAQPJMSILKIHOLIIIJ?>>==CCDEDJGIJHIGIHIJGGHDDFABEGEEHEGGJSMNHJGJLLSIKIFEFDGIIJGHHFEFEEGFFFFGEEHMJGIFGJGMNLIHHIHHFHM>====DGJIGEDDDCEEGFDHFFEFDDGFJMGHFDCEDEGHGIKGJFG?=:6311)'%
@301_NG92T2_4
CAGGGAACAGGCTGGGCAGGGTAGAGGGCCAGCTCGGCTCAGGCCCATCCCACTCGGACAGGAGTATGTGGGCTCAGGTGCGGGAGTCAGTGAAGCCCACGCAGCCACTGCCCTGGAGGCTGTGGAAGGGGCTGCCTTCTTTGTGTCCCTCGATTCTGAGCCCGCGGGACTGACCAGAGAGGACCCCGCAGCTTCCCTGGACGCTTATGCCCACGCTCTGCTGGCTGGCCGAGGCCATGACCGGTGAGTCTACCCCCTACAATACCACCTACACACTTATGGAGACCTAGGGCTTCTCCACAGGGGGCAGCCAGACCTCATGCCTGGCCAT
+
=@@@@@EEEFHIMDJGHIKNIFECCBCBAA>>@A21100984556FDJHHFFFJHEGFEFHIIGLLFJHJHGFFFIGGHJFCDDCEG3)(((--4))))3?@ADGPIJEEGGGHHHIMHKIJHHKGGHGJGFEGFGGGHJLHIMJQJGKHEEFIHJJHKKKHFAA???>?@?=<;:;CCACHJGHFFDGEEFIIHGKFFKGGIFEGIGFGHGDEHHIHG=88AACGGRHKCDCBEJKHFJGFFEGFMLHMKGGEHILJFFFEDEDDEHHKIHIOKJGHIGHGIGJHHIGGGEBCCCDGGHIGHGHHGIGIIFD=<<;::?@FFGE*))))'
@302_NG92T2_4
CTGGAGGAAGAAGCAGCCTGCCCCCTGCAACCACAGGCTACTGGTTCTCACCTGGGAGCAGCAGTCAGAGCAGCTAGGTGTTCCTCAAGGGGACAGGCTGGGGAGGGGTCATCCAGGATGTCCTGGAACTGCTGTTCCAGGGCCCGTGGGGAAAGCAGGCCATTGGGAGAGTGAGTCCCTACACGGAAGAATCTGCCCCGGTGGAAGACAGCCACGTGTCGGCTGTCTTGAAGGTGACGAAGGTGGTCTGGAGGGACACGGGAGGAAGACGAAGGTGGGAAGAGGTCACATTTTAACAACCATCACCCCACTTACTAATCATGCCTTGGGCTATGTTTTTATGATTTTTGACAGCTGTATAGTAGTCCATAGCCTGAGCATAGCTCAGGACAGTTTCGATTGTGCTATATATCAAGCAGAGGATGACTTTGAACTCTTGTTCCTCATGCC
+
11.('&&%%$%&%$%&''%%%%&+,,;ACDCCDEDCDD@?>??ACEEFGFGCDBCCEDDA@A??<1---.6:=@@??>?@BEECDDCCDCDEBDFFHHFDCDCFCABEDBCD>=;;=FDHA;;89HHGEEFGHFGHFHEDG;69B;===BCEDGGFGDCDCCCEEDBCCACBBCEFFEEFEGECABABCKIGGFFFEJEBBABBHEDFIFFFFEFDEDECDCCCGEEEDEFGFGIHGCAA@ACGFGHFEEHHECCCCDHGDFFHJGIHHGDCCDGHKHFCGFGFDDCDFEE<;J=<=;85.+('(()4=>CCDDDDDEGGGGFEDDDCABAAADDEGNSLNIGFHJKIIHGCCBBBDCCDFEEEDDDEEEDDEDEFIGFDCBDCD@@AACIDDCDD75555BHHHHEFEH>F?>>=>=989>?DDEHEFHJGHGHHKLLGIHED>;;87.
@303_NG92T2_4
GCAGTGCTGCGTGGGTCTTCACCGACTCCCGCACCTGAGCCCACATACTCCTGTCCGAGTGGGATGGGCCTGAGCCCAGCTGGCCCTCTACCCTGCCCCAGCCTGTTCCCTGGAGCCCAGCCTGCCCCCTGCAACCACAGGCTACTGGTTCTCACCTGGGAGCAGCAGTCAGAGCAGCTAGGTGTTCCTCAAGGGGACAGGCTGGGGAGGGGTCATCCAGGATGTCCTGGAACTGCTGTTCCAGGGCCCGTGGGGAAAGCAGGCCATTGGGAGAGTGAGTCCCTACACGGAAGAATCTGCCCCGGTGGAAGACAGCCACGTGTCGGCTGTCTTGAAGGTGACGAAGGTGGTCTGGAGGGACACGGGAGGAAGACGAAGGTGGGAAGAGGTCACATTTTAACAACCACCCCACTTACTAATCATGCCTTGGGCTATGTTTTTATGATTTTTGACAGCTGTATAGTAGTCCATAGCCTGAGCATAGCTCAGGACAGTTTCGATTGTGCTATATATCAAGCAGAGGATGACTTTGAACTCTTGTTCCTAAT
+
;;776)%%'+.34=>@AB@@?>=;;;<?@;9999<A@ADBBABCCA???>?@@@B?<<<=?AA@@@CCCBCCFEEFEEGGGJEC?=<;;;==>@BC>D2,BBCBBCCDCEACCDCEDDCBBCCAA?>=??@DEFDDEDFDBA>====?CDDDEEDEDDCDCBDBCDDCBBBBCDCBBBA????AABA@?@@AA?BCACDEFFE<>@@F?B<EFGHLKGHHGIMJFHGHGHLHKIHJHGGGHIFHFGFFDCBCCCCFCEEHFGEDECCBCFGHKIJK>=<;4+))>?BDCCEGGKJIIHFFGI=:DDCFFLGIIJGKIIEEDFFFDDCCEDDHFFGHKJIIHFAA@ABJGHGFFDEGFBB@AAGDCDDEFGEFEA?@CDGFHGGDGHFMFEEDDGGKJSPSHJJHGHGDDDCEJMHGHFGGFHEGEDDDCABAA@BBBDIJKKMHGMCFDDDBDDDDEDDCDEEFDDDDCCDDEDEDDFFEDCBBCDEDDCCDCCCDD>;;;;DHGEECDCEEFDGIJGG?<<<<FCDCDEGEFEEFEDEEEHA?5)((
@304_NG92T2_4
GCCAGCAGAGCGTGGGCATAAGCGTCCAGGGAAGCTGCGGGGTCCTCTCTGGTCAGTCCCGCGGGCTCAGAATCGAGGGACACAAAGAAGGCAGCCCCTTCCACAGCCTCCAGGGCGGTGGCTGCGTGGGTCTTCACCGACTCCCGCACCTGAGCCCACATACTCCTGTCCGAGTGGGATGGGCCTGAGCCCAGCTGGCCCTCTACCCTGCCCAGCCTGTCCCTGGAGCCCAGCCTGCCCCCTGCAACCACAGGCTACTGGTTCTCACCTGGGAGCAGCAGTCAGAGCAGCTAGGTGTTCCTCAAGGGGACAGGCTGGGGAGGGGTCATCCAGGATGTCCTGGAACTGCTGTTCCAGGGCCCGTGGGGAAAGCAGGCCATTGGGAGAGTGAGTCCCTACACGGAAGAATCTGCCCCGGTGGAAGACAGCCACGTGTCGGCTGTCTTGAAGGTGACGAAGGTGGTCTGGAGGGACACGGGAGGAAGACGAAGGTGGGAAGAGGTCACATTTTAACAACCACCCCACTTACTAATCATGCCTTGGGCTATGTTTTTATGATTTTTGACAGCTGTATAGTAGTCCATAGCCTGAGCATAGCTCAGGACAGTTTCGATTGTGCTATATATCAAGCAGAGGATGACTTTGAACTCTTGTTCCTCATG
+
LSKC>;;;>DDCFDGIJHIIHIGJHIKLMLMKSLSIKIIHMGHONMSPRLIMMKJMHJKJLSJKLNPHJJDBA76666@::FJGGGFSMKKJHOLIIKSJIHHGIJRLSQLLIKMHFEEEGHHNKHHGFIKMNHGGFEDEEFGIFDDDEGKJIHLLJKMSHFGEEINNIKHFFFGLLLIIGIKLLIKHLNNQSMNSKQLHE@10018:<<AGD>>GFG>?))).AFDEGIPJMSGSGD>/KISGOKMKNFBCCDCB????@BAABBCBCEDCBCABBBCBBAAAABBCABB>=<<<?A@<;;;??A?@@>?@ACCCB>==>=<?A@ACBBECBBBCBC@@ABBCAAABDHH;;;;;EA>==8777789:::BCB?>?>?@A@><<<<>@@A@A@?????@>999:;DEDCD<<;=;9;;<=CCA@A@@AAA?<<<<;9999:BAA@@BCEAAA@=9998:@@??>??ABC?>>>?@<<<<=?@@>>=:9::;AA@@?A@BA====>CEFIJJGEEDCDC@>>=>?@BAABBBCBCDB@?>>?=>==<=>>?BFFEECDEFIJKFBA@?>@>>?@?????@=<<=>AA@@@ABBAA@AAAAA?>>>>???@86666<DDAAA@ABCCBCBA@@???;;<<>CABBCDHAA???A@@?<=<::5
@305_NG92T2_4
GCAGTGGCTGCGTGGGTCTTCACCGACTCCCGCACCTGAGCCCACATACTCCTGTCCGAGTGGGATGGGCCTGAGCCCAGCTGGCCCTCTACCCTGCCCAGCCTGTTCCCTGGAGCCCAGCCTGCCCCCTGCAACCACAGGCTACTGGTTCTCACCTGGGAGCAGCAGTCAGAGCAGCTAGGTGTTCCTCAAGGGGACAGGCTGGGGAGGGGTCATCCAGGATGTCCTGGAACTGCTGTTCCAGGGCCCGTGGGGAAAGCAGGCCATTGGGAGAGTGAGTCCCTACACGGAAGAATCTGCCCCGGTGGAAGACAGCCACGTGTCGGCTGTCTTGAAGGTGACGAAGGTGGTCTGGAGGGACACGGGAGGAAGACGAAGGTGGGAAGAGGTCACATTTTAACAACCACCCCACTTACTAATCATGCCTTGGGCTATGTTTTTATGATTTTTGACAGCTGTATAGTAGTCCATAGCCTGAGCATAGCTCAGGACAGTTTCGATTGTGCTATATATCAAGCAGAGGATGACTTTGAACTCTTGTTCCTCATGC
+
--,//239:22222=?AA?@@@>;9999<?;9888;DCB@<.*(<>?>==<>>@@A=<<<<ABBABABB@AA9986674:=?E>=;;:<<;;;<=ABBBBBCCBBBA@@B@ABAAB@A=;;:;:=<>>?@@DCCBAAABBB@>::9::@A@@BBABDCCAA@@@BCBA@AABBCDCBC?==<<>@BA????@@?@@??ACCCCB@>=>=;>A>?AABCBAAAAABB@@@@BBAABBCC;;;:;A@?>>87766;===@>??>=?>??@@<;<;;=?>?@@?><<<=><999:;BCBBAA???;9999<BB@@AA@AAA?===<;9989;?>==>ABE@???<::::<AB???>?@@@;;;;;?=<<9:;9<;<>99999>>===?=?><<<=AEEHHLGKGEDAAB?>>=>??CBBBBBAABBBB@@@@>?>==@@BCFFLGDDDDEKJLEA@?>?@@ABCB>>>=>???@@AAABBCCECCBABAABA@@@?@AAB;:99:?HFDCBBBDCDDEEDCCCCCAACBCEDCEFIGGHGGFHGIIDF>::0,
@306_NG92T2_4
GTGGGATGGGCCTGAGCCCAGCTGGCCCTCTACCCTGCCCAGCCTGTTCCCTGGAGCCCAGCCTGCCCCCTGCAACCACAGGCTACTGGTTCTCACCTGGGAGCAGCAGTCAGAGCAGCTAGGTGTTCCTCAAGGGGACAGGCTGGGGAGGGGTAATCCAGGATGTCCTGGAACTGCTGTTCCAGGGCCCGTGGGGAAAGCAGGCCATTGGGAGAGTGAGTCCCTACACGGAAGAATCTGCCCCGGTGGAAGACAGCCACGTGTCGGCTGTCTTGAAGGTGACGAAGGTGGTCTGGAGGGACACGGGAGGAAGACGAAGGTGGGAAGAGGTCACATTTTAACAACCACCCCACTTACTAATCATGCCTTGGGCTATGTTTTTATGATTTTTGACAGCTGTATAGTAGTCCATAGCCTGAGCATAGCTCAGGACAGTTTCGATTGTGCTATATATCAAGCAGAGGATGACTTTGAACTCTTGTTCCTCATGC
+
5>BA@???BCBBABBBBCC>??=776797666679(<??@;?BEEDDA;;6((:AABACBA@@@@A@BCCDEGDECDCEEFED@>>>?@BBBCDEEDEEDCDCCCCCCBBBBCDDDCCCA??>?ABDDCBCCABBDECEEFCCB>==69888<;.))))*++,5FFEDEFFDDCBCBEEBCCCBCAA>?=:;;88999;AA@?>>>>?@@<;;::<=9:9::@?@>>?;87789BDDCCCCCD85:99;?@??BAADDD@===<;:99:;A@@@AACD?@@?=;:::<AAA@?@97568989976669<9<=;<;9999<@?>>>@?@@==>>@EFHJMJIEDCBBB?===>@ABBABBDCDFGCC><<<<@??>@?ABFIMJFDCEEFFFEDABBBBBCCA?>???@@@@@ACCBDCCDBBCBCCCCB@>>>>?BAB=999:=CDABAABDDE222222@A@==>>@CCCDBEDDDDEEDDFDCC4310,
@307_NG92T2_4
ACCGCCCTGGAGGCTGTGGAAGGGGCTGCCTTCTTTGTGTCCCTCGATTCTGAGCCCGCGGGACTGACCAGAGAGGACCCCGCAGCTTCCCTGGACGCTTATGCCCACGCTCTGCTGGCTGGCCGAGGCCATGACCGGTGAGTCTACCCCCTACAATACCACCTACACACTTATGGAGACCTAGGGCTTCTCCACAGGGGGCAGCCAGACCTCATGCCTCAGCAGT
+
JKLMGHGK;7100,+*-.117ANJQNKISKLSNSNMNOKLSLISNOJJIJLNLMSOLNMSOSJSNHD@822335PND>>?>@KNOSPSLNLIISIJLSMHGFEIGMFKSKNSSMKSJLPSHQKKLKSJQMMIHJHJNSSGNJHISGIKPRQSJJIGGIHNNPONLOLIGEFGGIHJGJKQMNGMKSIKNJMNLHMBAAAAKJMPHKJIJGHIGIEBFEE;421,+%
@308_NG92T2_4
CAGGGGGCAGGCTGGGCTCCAGGGAACAGGCTGGGCAGGGTAGAGGGCCAGCTGGGCTCAGGCCCATCCCACTCGGACAGGAGTATGTGGGCTCAGGTGCGGGAGTCGGTGAAGACCCACGCAGCCACTGCCCTGGAGGCTGTGGAAGGGGCTGCCTTCTTTGTGTCCCTCGATTCTGAGCCCGCGGGACTGACCAGAGAGGACCCCGCAGCTTCCCTGGACGCTTATGCCCACGCTCTGCTGGCTGGCCGAGGCCATGACCGGTGAGTCTACCCCCTACAATACCACCTACACACTTATGGAGACCTAGGGCTTCTCCACAGGGGGCAGCCAGACCTCATGCCTCGC
+
,:99::LJCFBAA;;;>EEEACAOOLKGMIMNGLSSFHMMG=<<>?@FISISREIGKNGDJHIKSA>;<5/1600001?667FIKMMLCNJRRILSKIMSJE>9761//.0011<;;;9;@IILLMNSLSGGKEILMISLKINIHDILFIQSSSMLJJJGEECIKJHOIJ<833317***)0-.>>>?BDFFGCC?>:964SDDFGC?JHSMLH@DF6DJHK@CB?7779<<68;;<CECDJJMJHINLOJGEGGGPJGHJHGJPSJSKGGCBCHHNS@=<<;?HFEFEGJIMM::::;C@<<@>?773223FGGCCCEEIGHFFGJGBIBEC@@=;;9841100,'$
@309_NG92T2_4
CAGGACATCCTGGATGACCCCTCCCCAGCCTGTCCCCTTGAGGAACACCTAGCTGCTCTGACTGCTGCTCCCCAGGTGAGAACCAGTAGCCTGTGAGTTCAGGGGGCAGGCTGGGCTCAGGGAACAGGCTGGGCAGGGTAGAGGGCCAGCTGGGCTCAGGCCCATCCCACTCGGACAGGAGTATGTGGGCTCAGGTGCGGGAGTCGGTGAAGACCCACGCAGCCACTGCCCTGGAGGCTGTGGAAGGGGCTGCCTTCTTTGTGTCCCTCGATTCTGAGCCCGCGGGACTGACCAGAGAGGACCCCGCAGCTTCCCTGGACGCTTATGCCCACGCTCTGGCCGAGGCCATGACCGGTGAGTCTACCCCCTACAATACCACCTACACACTTATGGAGACCTAGGGCTTCTCCACAGGGGGCAGCCAGACCTCATGCCTCC
+
+;??>CHGFKJHKLSIJJJKHHC/+C=IKJNJSG@DD@D=>FLOLLSOLNFCDJLISJKLMMSSSSKSN@=<0)DEFDEDAAADIIHHISSILCA0,,,+++,17ELSIKGI98758<444?AHMJNMKRKLOJISOOSIDHJGHOLJJKH=>@FMSDNKIIPMRISMJJJIJPOMIHFFFILKLMLLJKKINNLJMSKIIJLLSIMKIEFESSISHJLRSQSOMIHMMSB>HKHHHNKGIGGIKSKSLQOJSJSSGEMLJKJHJIMJJPIKSNMEJHHGGBEDDFFMNLEKPEEBEEEEEDCC74DIHHF;..?8:IIHFDDD@?:<<>=;8651..&(+4788;@EGGFPJIMPKNJLA@@@BFKKOIIHGGFEJHKNHJIKMJEMNHLGHGIJSIGCEFJHKKHJHJHMCCCFFILDAEB?>=<;=<=:6655+%
@310_NG92T2_4
GTAAGTGGGGTGGTTGTTAAAATGTGACCTCTTCCCACCTTCGTCTTCCTCCCGTGTCCCTCCAGACCACCTTCGTCACCTTCAAGACAGCCGACACGTGGCTGTCTTCCACCGGGGCAGATTCTTCCCGTGTAGGGACTCACTCTCCCAATGGCCTGCTTTCCCCACGGGCCCTGGAACAGCAGTTCCAGGACATCCTGGATGACCCCTCCCCAGCCTGTCCCCTTGAGGAACACCTAGCTGCTCTGACTGCTGCTCCCAGGTGAGAACCAGTAGCCTGTGGTTGCAGGGGGCAGGCTGGGCTCCAGGGAACAGGCTGGGCAGGGTAGAGGGCCAGCTGGGCTCAGGCCCATCCCACTCGGACAGGAGTATGTGGGCTCAGGTGCGGGAGTCGGTGAAGACCCACGCAGCCACCGCCCTGGAGGCTGTGGAAGGGGCTGCCTTCTTTGTGTCCCTCGATTCTGAGCCCGCGGGACTGACCAGAGAGGACCCCGCAGCTTCCCTGGACGCTTATGCCCACGCTCTGCTGGCTGGCCGAGGCCATGACCGGTGAGTCTACCCCCTACAATACCACCTACACACTTATGGAGACCTAGGGCTTCTCCACAGGGGGCAGCCAGACCTCATGCCTCA
+
,,('&&'05@CGMKIJMMHMLLQPNQKMJHKKIFB2,.?A@/..+)'&&(,67')BEEEFEHGGFGHFHIJOJGHFGGLOJJSPPKMKKMMJFGGHGJSSSNSOSKSIHJMMG@@IFGSQGPJIKGDB8))JKC<GPKGQ@::::A72//BBACMLMSI>;<.DHIFHKIGLSMKSPSJSLMJKLEEEDBDMSLEGA<>QMHMJKMJHMHGDFHLJLHNJNKIND<IBBGJIHPKNPIIKHMKNRRKLJKKKJKRKMSKSPJKPNKSLMSJKKMHIHJHKSMOKJIKHHKKSLMIMHGE5555EINJJSKSQKKOLRPIKAMKSPJN;88600//35;;9::990---.4CGIELJMLKHINJLJKNSOKJGHIKKLOKCBBBCLPPSLLOIM???>66675565BECCDEOECCCCMLSKLLKJOIKSJPIJMINQOSJKKHD?>ACAFIFHSLDEEEFFJNSLINKF<JIOJJSMMKJSNOISKSNPSISJKHILIKLJHHD>***<==??BEFFIGGNJJKKKNPIPLIIIMLFGFFJJONSLQJIHKGKSSRLIJGHHLSIJIMHGNJHLLKHLJKKKSLLNMKMIPJKIGSSOFJLFDEE..989::FDDCBC=;<<=?>>>ACCE40
@311_NG92T2_4
ACAGCAACTCCAGGACATCCTGGATGACCCCTCCCCAGCCTGTCCCCTTGAGGAACACCTAGCTGCTCTGACTGCTGCTCCCAGGTGAGAACCAGTAGCCTGTGGTTGCAGGGGGCAGGCTGGGCTCCAGGGAACAGGCTGGGCAGGGTAGAGGGCCAGCTGGGCTCAGGCCCATCCCACTCGGACAGGAGGGTATCAGGGGCTCAGGTGCGGGAGTCGGTGAAGACCCACGCAGCCACTGCCCTGGAGGCTGTGGAAGGGGCTGCCTTCTTGTGTCCCTCGAATTCTCTGAGCCCGCGGGACTGACCAGAGAGGACCCCGCAGCTTCCCTGGACGCTTATGCCCACGCTCTGCTGGCTGGCCGAGGCCATGACCGGTGAGTCTACCCCCTACAATACCACCTACACACTTATGGAGACCTAGGGCTTCTCCACAGGGGGCAGCCAGACCTCATGCCTCAGCAG
+
%%$&'&%$$$$$++.?BCCCBCDCDCCBA?=@=<;53;AAAABABA>;@:99:<=>?AA?=<==?CCCCB?????BBABBAABBAABB@A@??A@>>>>>??AAA????@B:>>><<==>>;::8ACDC@CBBCBBCBABB@AAA@@@=<;<<>>>??ADGFDCBAAA@@@?A:@=>5013)&&&(//01-)(''&))*++,/722239;:9;:9<=965668CABA@@BA=>>>>CCCBCCBBCCBCAAABCDEDBAA@AA?@A@??9335)(-,--.21..-(()1,,,1368854234:=@BBAA@@ABDCBDBBA@;<<=>EFFDECCBCA=====@@@@AB@AAA@BCDFFEDFEFEB??>?ADECDDDA@??@BDDDCA@@>@BBACDFCCABACFGFEGFFBCCBB?>==AAAB3334<=>::998876799EDCDGHB????@BBA?A@A7210/-
@312_NG92T2_4
ACCGGTCATGGCCTCGGCCAGCCAGCAGAGCGTGGGCATAAGCGTCCAGGGAAGCTGCGGGGTCCTCTCTGGTCAGTCCCGCGGGCTCAGAATCGAGGGACACAAAGAAGGCAGCCCCTTCCACAGCCTCCAGGGCGGTGGCTGCGTGGGTCTTCACCGACTCCCGCACCTGAGCCCACATACTCCTGTCCGAGTGGGATGGGCCTGAGCCCAGCTGGCCCTCTACCCTGCCCAGCCTGTTCCCTGGAGCCCAGCCTGCCCCCTGCAACCACAGGCTACTGGTTCTCACCTGGGAGCAGCAGTCAGAGCAGCTAGGTGTTCCTCAAGGGGACAGGCTGGGGAGGGGTCATCCAGGATGTCCTGGAACTGCTGTTCCAGGGCCCGTGGGGAAAGCAGGCCATTGGGAGAGTGAGTCCCTCTACACGGAAGAATCTGCCCCGGTGGAAGACAGCCACGTGTCGGCTGTCTTGAAGGTGACGAAGGTGGTCTGGAGGGACACGGGAGGAAGACGAAGGTGGGAAGAGGTCACATTTTAACAACCACCCCACTTACTAATCATGCCTTGGGCTATGTTTTTATGATTTTTGACAGCTGTATAGTAGTCCATAGCCTGAGCATAGCTCAGGACAGTTTCGATTGTGCTATATATCAAGCAGAGGATGACTTTGAACTCTTGTTCCTCATG
+
633;<<<=>=>??@C>===<?????@@@BA@=<<=<????@@>>===?ACBBCCCCC?<<<;=@:55;555?>><<;;;:88779:;BBDEFDB?>>=>@@ACEGGDDDBABBBECBABB;;A@ADCBBBBBCAA?=<<=?AAC<;;<<@C@@??@@><;;;?A;8888;BAAB?9888:DC@@@?@AAA=;:::=?>>>>@AAA@BCCCB@>BDFHE@>>===>>>?@ACBCACBCDDC64467>@>>?@@D>>?====8<>>?EEDBBBCCBA@>=>>>@CCEFFGFHEEDCCA@AABBBCCDA@@??@?CBB@@A@AB????@A?A@??ABBAA@=<;<;=>A?@AABCDDEFEDCA@@@ADCBCCCCDBABDDE@?>>98888:==>ABCB@?@??@@A>====?@????<:95*(()58888:;AB@?@@?@@>::::;ABA@BAACCB@<<<<98889<A@@AABEDA@@@=88889?@>>>>?@AA=<<<=A8777<?>?>><:99:<??>>=@>??=<>>@CDFHIIJDDDBAA>=<<<=?CBBAABCCCDB@?>>><=<<;==>?CFOIECBACDGGCA@@?>>>==>>>??>>=====>>=>>@@BAA@@=>>>=?@?@BD==10000:AA>>>>>A@A@@@>>?>>>::::<AABCCDDFDBAABADB@?61-)
@313_NG92T2_4
CTCAGGCTATGGACTACTATACAGCTGTCAAAAATCATAAAAACATAGCCCAAGGCATGATTAGTAAGTGGGGTGGTTGTTAAAATGTGACCTCTTCCCACCTTCGTCTTCCTCCCGTGTCCCTCCAGACCACCTTCGTCACCTTCAAGACAGCCGACACGTGGCTGTCTTCCACCGGGGCAGATTCTTCCGTGTAGGGACTCACTCTCCCAATGGCCTGCTTTCCACGGGCCCTGGAACAGCAGTTCCAGGACATTCTGGATGACCCCTCCCCCAGCCTGTCCCCTTGAGGAACACCTAGCTGCTCTGACTGCTGCTCCCAGGTGAGAACCAGTAGCCTGTGTCCGTTGGGGCAGGCTGGGCTCCAGGGAACAGGCTGGGCAGGGTAGAGGGCCAGCTGAGCCAGGCCCATCCCACTCGGACAGGAGTATGTGGGCTCAGGTGCGGGAGTCGGTGAAGACCCACGCAGCCACTGCCCTGGAGGCTGTGGAAGGGGCTGCCTTCTTTGTGTCCCTCGATTCTGAGCCCGCGGGACTGACCAGAGAGGACCCCGCAGCTTCCCTGGACGCTTATGCCCACGCTCTGCTGGCTGGCCGAGGCCATGACCGGTGAGTCTACCCCCTACAATACCACCTACACACTTATGGAGACCTAGGGCTTCTCCACAGGGGGCAGCCAGACCTCATGCCTGGG
+
?@>>?A?@@A<=<<<=<<:;;=>?>??@ABA@@HIEDDCDEKJGFEA=<;;<?>>>>??AAAACBAA@@A?>>>>?@A@@CCCFHGIJCC?=<<<==<>;<>>>=::;;?>>@?A?==>>@A???>>A@@AABBCCA====?DDFGIHEBB@@@;88889>>>>?DDDAD?77+*)(()46?AAAABCFH?====@B@?@@ACDDDDC?>>:EEEEGAA::99;0(((>>=>@BBBDEFGEGGIGFHAA67@:562+)))*8EEDDCBCE@BCA>>DGGFFGEHF>6EBADEDECFGFBAAACEGIIIHDBBCCHGFD::90EGJGJIGFGEFGKEDC?>:.*)).)))/135A=<=<<?BB@AC>99;EBECEHIHGIIIGGEOKE8444449@55554,,,,,,023DBFDHGEGJFABBBDHIFFIIIHIFDEEEEEFCDC@===>ADB@@AADQGGJHFHECCCCDEGEFGGGGIGGDDEEEHPGKGFGE;JIHHLHG@==><12IKFFFDDCCCCEGGLIFEA@@?@BDDIGGF><<=FIHIFCECB?@AADHHDA5//JFEBCAAABBBCCCBBDCCFHIKHIGGKHIF@@@@AGFEGFHFBABBDMLFEEEDFDEFBBBCEDCCEEFGFEEHFHKHGHEEDDCDFCDDABA@@?>>?=?=????@@@ABBCCCCBBB?@;;::++(
@314_NG92T2_4
CTTGAGGAACACCTAGCTGCTCTGACTGCTGCTCCCAGGTGAGAACCAGTAGCCTGTGGTTGCAGGGGGCAGGCTGGGCTCCAGGGAACAGGCTGGGCAGGGTAGAGGGCCAGCTGGGCTCAGGCCCATCCCACTCGGACAGGAGTATGTGGGCTCAGGTGCGGGAGTCGGTGAAGACCCACGCAGCCGCTGCCCTGGAGGCTGTGGAAGGGGCTGCCTCTTTTGTGTCCCTCGATTCTGAGCCCGCGGGACTGACCAGAGAGGACCCCGCAGCTTCCCTGGACGCTTATGCCCACGCTCTGCTGGCTGGCCGAGGCCATAGCCGGTGAGTCTACCCCCTACAATACCACCTACACACTTATGGAGACCTAGGGCTTCTCCACGGGGGCAGCCAGACCTCATGCCTCGC
+
@@A<8786663....588>>BBBAAAABCCDDFCB=9:DBCCCCBA@BB@?>>>?@CAAA@=:44577DC>====@@@@AACCEEDCFBCDBCCBABBBBDB@?????@@@BEFI=<;<<?.((((ECCBBBABBC??>?@CCBCA@AAACCAAAABBABA>>???DD<,,,++---****1)'&&&1))))*<?=?ECBBBCDFEDDDCC<ECDDCAA>?=863127:??==????ADEDBBAA@@>>>?@FFGDFBDFGEFDECA?>=?@ACFFGFFCDCBB@@??>??@?@A@@AAADDGM444AEEF@>===>A@>+****+<<?@@?@>>>>>@@>@@@@AAAACEECDDDEEHFFEDBCCCGB=<??@@BCBBBBA?'''(<;0/////2237888789>/(&
@315_NG92T2_4
ACTGCCCTGGAGGCTGTGGAAGGGGCTGCCTTCTTTGTGTCCCTCGATTCTGAGCCCGCGGGACTGACCAGAGAGGACCCCGCAGCTTCCCTGGACGCTTATGCCCACGCTCTGCTGGCTGGCCGAGGCCATGACCGGTGAGTCTACCCCCTACAATACCACCTACACACTTATGGAGACCTAGGGCTTCTCCACAGGGGGCAGCCAGACCTCATGCCTCAGCAGC
+
KJIPPGNQLILLKIHJHE@=<?DFHEJLNJPNIPKNJMOPLSOI>>>=@G?999@?@@BLSMJNQLNLLNIHKFDROLSKJHIKLPNMJLLJSNKJNO77778DGJHMIMIIGGGSISKIOPKSIGHGGKKHIKJGEEFDJIHGGCCCDFIHA@=?@,++(('&$%%&%&&&&('')444++***+<>D><<<<E>==<=GEEFFIGGHFFFGFEBCDDB:99/.(
@316_NG92T2_4
ACCGCCCTGGAGGCTGTGGAAGGGGCTGCCTTCTTTGTGTCCCTCGATTCTGAGCCCGCGGGACTGACCAGAGAGGACCCCGCAGCTTCCCTGGACGCTTATGCCCACGCTCTGCTGGCTGGCCGAGGCCATGACCGGTGAGTCTACCCCCTACAATACCACCTACACACTTATGGAGACCTAGGGCTTCTCCACAGGGGCAGCCAGACCTCATGCCTGG
+
9@@ACCAA((((699;==6434..8.BB>==>=>?@=@A@ADCCBAABCCEBCCCBA@A@ABBCGFFDA6410./356:81+>:;;AA@AB=?FGDBB@@@@@BBCEECEFDEHJHDDDDEHGECBBBCEEDDDECDCCCHIGFEBBA@ACBADDDDCCCCDFFEHFHFEGFEEEDDDDECCBBCCA@A@@FFAB))((11++++****+/355555:)(
@317_NG92T2_4
CTATGCTCAGGCTATGGACTACTATACAGCTGTCAAAAATCATAAAAACATAGCCCAAGGCATGATTAGTAAGTGGGGTGGTTGTTAAAATGTGACCTCTTCCCACCTTCGTCTCCTCCCGTGTCCCTCCAGACCACCTTCGTCACCTTCAAGACAGCCGACACGTGGCTGTCTTCCACCCGGGGCAGATTCTTCCGTGTAGGGACTCACTCTCCCAATGGCCTGCTTTCCCCACGGGCCCTGGAACAGCAGTTCCAGGACATCCTGGATGACCCCTCCCAGCCTGTCC
+
DFFEFGFFKJOHGEFCCCCCFHGEFFFFGHGFJIHOHNNSKKNJNNNLOINHEDDDDEFFHGJFEC?555555:;DFEEGKSSLMIJJLLKSSLLHFDGGFBC=7:EEC7888;(((996--HGEEEDEMFHFFGHJHHGIHEFGJHMIIJKKIMIHJKHIFFEGGFQMJJNHI<899<@=36DDFHJHKJHG633()BEEEDFIKLOHSJPSMPINIIJMSGLHSOLHACGFFIMHHHILJLJOKJGMMHGNJJKJHJNMINDDFFKHQGSJFJ8I556);@@BA?5,
@318_NG92T2_4
GAGGGGTCATCCAGGATGTCCTGGAACTGCTGTTCCAGGGCCCGTGGGGAAAGCAGGCCATTGGGAGAGTGAGTCCCTACACGGAAGAATCTGCCCCGGTGGAAGACAGCCACGTGTCGGCTGTCTTGAAGGTGACGAAGGTGGTCTGGAGGGACACGGGAGGAAGACGAAGGTGGGAAGAGGTCACATTTTAACAACCACCCCACTTACTAATCATGCCTTGGGCTATGTTTTTATGATTTTTGACAGCTGTATAGTAGTCCATAGCCTGAGCATAGCTCAGGACAGTTTCGATTGTGCTATATATCAAGCAGAGGATGACTTTGAACTCTCTCCTCGTGCCTA
+
(--29==>BCDECDEGDCDCBCC?CEFDFFJHHDDBACDB?@B<;94@@ABGFEDBAA@AABB@?@??@BAB@AAABCDCCCAABBCECA@A>>=?:8>@>??CDJFDCCCDCBBBDCBCBCEJFE@6667AB<<;7777<D99989897;>>>><<::88;<=;00003=?>?>?BACCILFFDCDFEJGMLNIGGFFFDDDFFGCF=>C;987:::;CDE?>AAABEDDC?@@>?99:::GEEDDEFEDEHEFBBBCCDEEEEDECDDEFGF<<<<>C?44455@DDEDA?>>?BJGGGEFDDEEFGCDDDECB@@@@CDDGFFKQFG53''''*01002+'%
@319_NG92T2_4
CCCACCTTCGTCTTCCTCCCGTGTCCCTCCAGACCACCTTCGTCACCTTCAAGACAGCCGACACGTGGCTGTCTTCCACCGGGGCAGATTCTTCCGTGTAGGGACTCACTCTCCCAATGGCCTGCTTTCCCCACGGGCCCTGGAACAGCAGTTCCAGGACATCCTGGATGACCCCTCCCCAGCCTGTCCCCTTGAGGAACACCTAGCTGCTCTGACTGCTGCTCCCAGGTGAGAACCAGTAGCCTGTGGTTGCAGGGGGCAGGCTGGGCTCCCGGGAACAGGCTGGGCAGGGTAGAGGGCCAGCTACAGGGCTCAGGCCCATCCCACTCGGACAGGAGTATGTGGGCTCAGGTGCGGGAGTCGGTGAAGACCCACGCAGCCACCGCCCTGGAGGCTGTGGAAGGGGCTGCCTTCTTTGTGTCCCTCGATTCTGAGCCCGCGGGACTGACCAGAGAGGACCCCGCAGCTTCCCTGGACGCTTATGCCCACGCTCTGCTGGCTGGCCGAGGCCATGACCGGTGAGTCTACCCCCTACAATACCACCTACACACTTATGGAGACCTAGGGCTTCTCCACAGGGGGCAGCCAGACCTCATGCCTCAC
+
DFHHGIGLHFFEFBGFGHGHFEJOGEDDCGEJHFGGJGGIIJMIJKLKSJMKIJMHKJHFGJFGHGIKKHIJIJMHKFDB<<BDFHFEEEDGJKIGGGGFDGJINJGLIIKKGHIGGHKLJIHMIKSKFIIMIOIHJIILLJGJJIIOJKJJIHLFEHGGJJGHLGINSHHIHHHFFJIFBGHKJLME?@75;--?ACFFGHIIFEEGGJJKGFFGEGGGJJNKQJ<KNQKJSJNKKLMKLHLJOOSNPJNILFFIHHKNHNHKNILPKQ@D.))))CLLHHJIHGIIRJNMHGEFEJJKF4222289999:JDFHILINIIHLNFFH?>???JRLJLIKGIIKSMSJJJKMMHKIIJMKSHJHGJLNMMSLSJJHKHRNLJJLDFIMJLINNJNJJKHGHIGGOOJLKHQJIMSSKIKHBACCDESHLKIOIRGIMLJMIJSMKKGIFIDFBBCGKJECCB@CEGFIJKKPNMGKIGECFDDEEDEEEHIGLKKILHJOFCDDBCEDDIKIIHJHGHGIECFEEHA@A>BDDEFHHFFEEEGJIHHKIMGMKIHJILIFFFGAC=DCC?<<5=/0BC=A?@?@BGHCGDGEGBA>34441-'
@320_NG92T2_4
GTGGCTGCGTGGGTCTTCACCGACTCCCGCACCTGAGCCCACATACTCCTGTCCGAGTGGGATGGGCCTGAGCCCAGCTGGCCCTCTACCCTGCCCAGCCTGTTCCCTGGAGCCCAGCCTGCCCCCTGCAACCACAGGCTACTGGTTCTCACCTGGGAGCAGCAGTCAGAGCAGCTAGGTGTTCCTCAAGGGGACAGGCTGGGGAGGGGTCATCCAGGATGTCCTGGAACTGCTGTTCCAGGGCCCGTGGGGAAAGCAGGCCATTGGGAGAGTGAGTCCCTACACGGAAGAATCTGCCCCGGTGGAAGACAGCCACGTGTCGGCTGTCTTGAAGGTGACGAAGGTGGTCTGGAGGGACACGGGAGGAAGACGAAGGTGGGAAGAGGTCACATTTTAACAACCACCCCACTTACTAATCATGCCTTGGGCTATGTTTTTATGATTTTTGACAGCTGTATAGTAGTCCATAGCCTGAGCATAGCTCAGGACAGTTTCGATTGTGCTATATATCAAGCAGAGGATGACTTTGAACTCTTGTTCCT
+
*+++,-@<:::;=AA@>???;:999<?86666;BBAB@???@AA@@@?@@@AA=<<<=@@????ABAAABABCAAABCEGA?<<;;;;;;<=?@@A?ABCDDDC@?A;<A@AA@BBBCCBB@>>=???BDCCBBBCDBB@>===>@@@ABBCCCDCBBABBBBCBDCCCCAA@AA>=<<<>?BA@?@???>@@?ABCCBA@?>=>>=?@?@AACCCCCECCDBA@BBCAA@@@AAABBBCC@?==87777;==>@CCCB????@A@=<<<=?@@AAAA?????A=:;;;=CACAAA@A@=:<<=>CCA@BAABBB><===<:999;>>>>?ACC????<9999;BBABAA><=?BBBAA@:9999=?@>?;9898;@@===>=?>;;<=?BDFEJLFCCDA@@=<;;;<>AA@AABBCEDDA??@?=<<;;==>@CCNIFCCCDEFKECAA?=>==>???>?>>>==>>??>>?@?ABA@BBBBA><;;;;=>?:66569BC@@?>>@?A7/.,,.==?>>?>ADCDIEFDBCA@AA==<;6
@321_NG92T2_4
TGAGGGACACAAAGAAGGCAGCCCCTTCCACAGCCTCCAGGGCAGTGGCTGCGTGGGTCTTCACCGACTCCCGCACCTGAGCCCACATACTCCTGTCCGAGTGGGATGGGCCTGAGCCCAGCTGGCCCTCTACCCTGCCCAGCCTGTTCCCTGGAGCCCAGCCTGCCCCCTGCAACCACAGGCTACTGGTTCTCACCTGGGAGCAGCAGTCAGAGCAGCTAGGTGTTCCTCAAGGGGACAGGCTGGGGAGGGGTCATCCAGGATGTCCTGGAACTGCTGTTCCAGGGCCCGTGGGGAAAGCAGGCCATTGGGAGAGTGAGTCCCTACACGGAAGAATCTGCCCCGGTGGAAGACAGCCACGTGTCGGCTGTCTTGAAGGTGACGAAGGTGGTCTGGAGGGACACGGGAGGAAGACGAAGGTGGGAAGAGGTCACATTTTAACAACCACCCCACTTACTAATCATGCCTTGGGCTATGTTTTTATGATTTTTGACAGCTGTATAGTAGTCCATAGCCTGAGCATAGCTCAGGACAGTTTCGATTGTGCTATATATCAAGCAGAGGATGACTTTGAACTCTTGTTCCTTGAGTG
+
,((((+(*<>?ABBBCA?@@@AA@?AA66<<CCCCCCEAABA@A@BAABBC<::::>AA@@ABB>>==>A@:8999=?;<<<@@?DHA?>>=?AA@A>==>=AA@@@?@A@??A@AA@ABCCFEA><;:;<<<=<:?@AA:=CCCCCC@@@:;AAAA@BBCCBA@>?799:BDDEABBABFBB?;;;;<ABBADDCDEEECCAABCCCCDBA@BBDCBA<;:::>@BA@ABABA?@@?@ABBBBCCBBCB@@@=77778@@AEDCBBBBCBDCBBBDD?54444<<:66:5565;;<=FCDCA@@@@ACC?>>>?ABABAABAAA@@A?====?EECCCBAABA?@@@AGEFEHDGEFGD@@@@@CCCCCDDDDDHEHFGEDEA@@ABGFEEEFFGHLEEDDEG@=<>DAAEBDDAAACEIFFFGJGHGDCCCDEELOMJMIJJHHIFEEEEENIIJIGIGIGGKGJJIGGEDDBCCCENIKGEDFFGEPIIKKHFFGFGGIDFEHDFEGEIFFFHGIGGHFGFGJFCF?B<;78/,,.../@DKJIGFGCDDEDGEGIGA>===B<<<;;=8;;;;=>>>33222)'''''
@322_NG92T2_4
TCCAGGGAAGCTGCGGGGTCCTCTCTGGTCAGTCCCGCGGGCTCAGAATCGAGGGACACAAAGAAGGCAGCCCCTTCCACAGCCTCCAGGGCGGTGGCTGCGTGGGTCTTCACCGACTCCCGCACCTGAGCCCACATACTCCTGTCCGAGTGGGATGGGCCTGAGCCCAGCTGGCCCTCTACCCTGCCCAGCCTGTTCCCTGGAGCCCAGCCTGCCCCCTGCAACCACAGGCTACTGGTTCTCACCTGGGAGCAGCAGTCAGAGCAGCTAGGTGTTCCTCAAGGGGACAGGCTGGGGAGGGGTCATCCAGGATGTCCTGGAACTGCTGTTCCAGGGCCCGTGGGGAAAGCAGGCCATTGGGAGAGTGAGTCCCTACACGGAAGAATCTGCCCCGGTGGAAGACAGCCACGTGTCGGCTGTCTTGAAGGTGACGAAGGTGGTCTGGAGGGACACGGGAGGAAGACGAAGGTGGGAAGAGGTCACATTTTAACAACCACCCCACTTACTAATCATGCCTTGGGCTATGTTTTTATGATTTTTGACAGCTGTATAGTAGTCCATAGCCTGAGCATAGCTCAGGACAGTTTCGATTGTGCTATATATCAAGCAGAGGATGACTTTGAACTCTTGTTCCTCATGC
+
BBCCCABBB@CBA?::::<@@BBBDBFDDDCDCBB@>=9899:BCEHNHE@@@??BBCDHGFFEFECCCDEA@?AACECCCDDFFEFDEDDCA@@@ADFE><<<<ACDDDDDDA@?@@CI?===>BGG>>=<=?@CJEDDEDEJHHB@@@ACFDDDBKHGEEFEEEDC>JLHCC@CCC<;::<>7>B@5./DEHGGG==HDHLGHIKHIIIKHGHD<IGFGHGIHJKJJHGIGEDCDDIFHMHHDEFEECCDCCEFEECDDEEGFECDA??>?@CGEEDDCFDCEHGFGGHHE?<=:6577888EDCE=>BCDGEDDCCDEEDEDELKDGFDDEBA@@=;;;;=@AADDFDBABBABCDA@A@ABCBBCCDDCCBBC?===>@HINFEEBBCB>>>>@HFFEDDDCDDB?@@@=<;;;?DCEDEFHHDEDC?====?DFDDCCEDCB@A@ACE=<<==CBBAB@====@CCCBCFFEDAA@ABEEJHMKJHFEDFFCBBBBDDEDBCCDFEFDECBBBB???>>AABDGOJIIGJFGIIIGFDCBCCCBBBBAABAAAA@ABBCCCCDEFEDDDDDEDA??@?BEDF=;;;;CHHDCCABEDDDDDEBC@==>?GEFDDDEDKGGGEDFEBDB@@9651,
@323_NG92T2_4
CTGAGCTATGCTCAGGCTATGGACTACTATACAGCTGTCAAAAATCATAAAAACATAGCCCAAGGCATGATTAGTAAGTGGGGTGGTTGTTAAAATGTGACCTCTTCCCACCTTCGTCTTCCTCCCGTGTCCCTCCAGACCACCTTCGTCACCTTCAAGACAGCCGACACGTGGCTGTCTTCCACCGGGGCAGATTCTTCCGTGTAGGGACTCACTCTCCCAATGGCCTGCTTTCCCCACGGGCCCTGGAACAGCAGTTCCAGGACATCCTGGATGACCCCTCCCCAGCCTGTCCCCTTGAGGAACACCTAGCTGCTCTGACTGCTGCTCCCAGGTGAGAACCAGTAGCCTGTGGTTGCAGGGGGCAGGCTGGGCTCCAGGGAACAGGCTGGGCAGGGTAGAGGGCCAGCTGGGCTCAGGCCCATCCCACTCGGACAGGAGTATGTGGGCTCAGGTGCGGGAGTCGGTGGAGCCCACGCAGCCACCGCCCTGGAGGCTGTGGAAGGGGCTGCCTTCTTTGTGTCCCTCGATTCTGAGCCCGCGGGACTGACCAGAGAGGACCCCGCAGCTTCCCTGGACGCTTATGCCCACGCTCTGCTGGCTGGCCGAGGCCATGACCGGTGAGTCTACCCCCTACAATACCACCTACACACTTATGGAGACCTAGGGCTTCTCCACAGGGGGCAGCCAGACCTCATGCCTCA
+
1:CCDDDEFDFEFEDCDDCDDCCBBCCDEEEFFEDDEFHGQISKLLHJGIOJKOMMHGGEFEGDCCDCDFGFHRLIHLKJGFGEFJKPJLSOHQNJJSOLLIIHG.+++*,=?:666CDDIJIHIJ>>BCDFIGGGGFFFEHLFSJGDDDDGJOKKLQJKJGIJFBBBBCFEGGJPOSMSHFHCDB@?@AGFDDDD<<1//01.+=>>>;<AA@CGEEECCBEFLIKNMIACEF8FIA?:99:@DKIHJKHIIJKJJILGHDELBA>;;==DSMSJMMIRCM>=>?6CDEEDEDE@3)<44>>>BACFDA>>>?BFEECDAAAABDDBBBABBDEEGEFCBAAAA@?>>>@BDFFCCCC0//-0>==?@@AA@A?@ABBCBBCFDEFFEDEFEDDEDECBCBC@?@@@DGGCBC?@A70000CCCBCBBDDD@@?@ACCCCAAAABBAB@A@A>>>>@==>>>C;5550(''&(&&((++./;21111>>AFFEDDCCDEFDCCDBCBAADCCBBAAAAAAFGDCBA@@?@ABEEEFDB>=<;;<<=ABDGHDDDCCDDC@?A?=>>?BDDDC@99EEBBA@>>?>>>?>>@CBBDGIHFJGHFHICCCDDHMHGGFHHA?@?BFF@?>?ADFGE=;;;<BEFEHJIGKKLIHMHMHGHGHFFFDDFEGGFJHHHHEDEFGECEC@@A@>==>>@;;;::;>3+
@324_NG92T2_4
TACACGGAAGAATCTGCCCCGGTGGAAGACAGCCACGTGTCGGCTGTCTTGAAGGTGACGAAGGTGGTCTGGAGGGACACGGGAGGAAGACGAAGGTGGGAAGAGGTCACATTTTAACAACCACCCCACTTACTAATCATGCCTTGGGCTATGTTTTTATGATTTTTGACAGCTGTATAGTAGTCCATAGCCTGAGCATAGCTCAGGACAGTTTCGATTGTGCTATATATCAAGCAGAGGATGACTTTGAACTCTTGTTCCTCATGCCTC
+
7;>?A@OHHKSLRPKPQLSGFQHJOHOKLMSJSOSSKIQMLMPKSMSILKOLKJORJQSGHEOMJKRMMNFEDECB<;;;;E>DLOLSJSILKHKMMSOKNKSIPOIJIHRIPKSIOKMLLSPHSSKMLIPHFIHLRQNRIORJKLLSNGGGEGHKSKNQLRJJIJOJPIMJKKJJIJONJKIIKOBAABCKSPSSPKSKIJKLJIIIHIIIKIKJKSHLSSMNIJGLHHJLNSSKSSISLPLLDHDKIGIJKKLHFEFIHIF@@:644(
@325_NG92T2_4
GCAGTGGCTGCGTGGGTCTTCACCGACTCCCGCACCTGAGCCCACATACTCCTGTCCGAGTGGGATGGGCCTGAGCCCAGGCTTGGCCCTCTACCCTGCCCAGCCTGTTCCCTGGAGCCCAGCCTGCCCCCTGCAACCACAGGCTACTGGTTCTCACCTGGGAGCAGCAGTCAGAGCAGCTAGGTGTTCCTCAAGGGGACAGGCTGGGGAGGGGTCATCCAGGATGTCCTGGAACTGCTGTTCCAGGGCCCGTGGGGAAAGCAGGCCATTGGGAGAGTGAGTCCCTACACGGAAGAATCTGCCCCGGTGGAAGACAGCCACGTGTCGGCTGTCTTGAAGGTGACGAAGGTGGTCTGGAGGGACACGGGAGGAAGACGAAGGTGGGAAGAGGTCACATTTTAACAACCACCCCACTTACTAATCATGCCTTGGGCTATGTTTTTATGATTTTTGACAGCTGTATAGTAGTCCATAGCCTGAGCATAGCTCAGGACAGTTTCGATTGTGCTATATATCAAGCAGAGGATGACTTTGAACTCTTGTTCCTCATGCT
+
=?@@?B@BCB<;;;;@BAA@CBB=;;::=@98888<@A?@@>=>??=<<<<>@A?@>;;;<=?====?AAABBA?<6128/(()(()?>=<<<=====>A</@BCCBBCA@CAAA@AA@>11+++,9319::>CDDBBAABBAA?====>AABBDEEEDDCBAAABDF87778?AABABB?=<<<>@AA@@@AA???B@AABBAA64555;<=><<==>@>=>>?@AAABBBCBBAABBCABBA???=;<867778<<<>BAAA?@@AACC@@@?@BBBABBB@>?>>@=9999:?@@@@@?@@=;;;;=AA@@BAACCC@====;98889><<=>>AC@@??<::::;BA@?@@???>;;;;<@=>>>?@=4..<::<<=@?>><?>AEBB>==<?DDKIMFDCBAB?>>>>?ABAAAAABBCBBBABBA?>=<;<=>@EGMLGGDDGGKIFCBA@@@@AAAA?>?>>?>>??@A@ABCBBB???>>?@>===>>>>?;9888<DB@?==;;7<<===;;:::;;<=@DCCDBDCDCCCCCBDB@A><<61*
@326_NG92T2_4
CAGGTGCGGGAGTCGGTGAAGACCCACGCAGCCACTGCCCTGGAGGCTGTGGAAGGGGCTGCCTTCTTTGTGTCCCTCGATTCTGAGCCCGCGGGACTGACCAGAGAGGACCCCGCAGCTTCCCTGGACGCTTATGCCCACGCTCTGCTGGCTGGCCGAGGCCATGACCGGTGAGTCTACCCCCTACAATACCACCTACACACTTATGGAGACCTAGGGCTTCTCCACAGGGGGCAGCCAGACCTCAT
+
))))(()'&&&..../01DGKLSIIFHFEEFENJIFBDDFFFFFIILJKKEFCEHNOPSSNIHKHBAB<:::900013AAABED:;;;CEGFFFGGGFIIIFBBB@BLIA66668A<<<CB@BC9GKHHCCAA@@=88989FJJIHJKMLHPQJIKKCBCBDMMJKIKIFFGGGGEEFCEFEEHHFFDECCDDCFGHFHFFGEGHFFCBBAEDEDDFGGGEGEFGFGHDDEDDEDBBBA<76667)((
@327_NG92T2_4
GACTACAGCTGTCAAAAATCATAAAAACATAGCCCAAGGCATGATTAGTAAGTGGGGTGGTTGTTAAAATGTGACCTCTTCCCACCTTCGTCTTCCTCCCGTGTCCCTCCAGACCACCTTCGTCACCTTCAAGACAGCCGACACGTGGCTGTCTTCCACCGGGGCAGATTCTTCCGTGTAGGGACTCACTCTCCCAATGGCCTGCTTTCCCCACGGGCCCTGGAACAGCAGTTCCAGGACATCCTGGATGACCCCTCCCCAGCCTGTCCCCTTGAGGAACACCTAGCTGCTCTGACTGCTGCTCCCAGGTGAGAACCAGTAGCCTGTGGTTGCAGGGGGCAGGCTGGGCTCCAGGGAACAGGCTGGGCAGGGTAGAGGGCCAGCTGGGCTCAGGCCCATCCCACTCGGACAGGAGTATGTGGGCTCAGGTGCGGGAGTCGGTGAAGACCCACGCAGCCACTGCCCTGGAGGCTGTGGAAGGGGCTGCCTTCTTTGTGTCCCTCGATTCTGAGCCCGCGGGACTGACCAGAGAGGACCCCGCAGCTTCCCTGGACGCTTATGCCCACGCTCTGCTGGCTGGCCGAGGCCATGACCGGTGAGTCTACCCCCTACAATACCACCTACACACTTATGGAGACCTAGGGCTTCTCCACAGGGGGCAGCCAGACCTCATGCCTCAGCA
+
'''()+,4446;<@ADJSLIHEHGINOQKHMHIHIHHGFFGIGGGIHKSIIHIFHGGHJKLSOSKMISSMSSJSIKHINIHKHCCCCC=;;<<AABCIIJDKOKHGGHJHHGHDDEFHHHJHGFGHJJJMSJIJGFFEECDCCDEEEFJJKMMJLLOIE@45EE;<ABBBBDFC966::??==??ABA???>===3AAECCCBB>>>>:>=<;;9:::;??@@CCCDEEEC@@@@BEFEF@@??<>GCDEFDECCDBCB@>BACCCDCBA>8D??@?@@?BECA>==>?DDEDC@@??ACCBBAA0**CCDEDECBABB@?>>>@ABDDA@@AAC>@??>?@ABAAAB@AA@>?ABBECDCAAABBDCCAA@=<<<=>>>>?ABDDABCBBCCBBAAA@A??@@@A=<<==AAA@?>>?@BA@@@?AA@@@=89889>=999:;CBAA@@AA==<<=AABABBA@AA@AA@AABCDBAAA@BB@AAA@@??@BACDE211112===>@BBBA@@=<;99:;<AABABBCDDEDBA?>=<9::;>CE??CAAEC@<<;;;=<=<=><==>=ADFFFC@AHED?::99;ABBCBA<;::9:<<<A?>>=<==89:?@????@A@?@@@BDBA@A@>>=<<=<=>>>??@@@BBBBBB><;;:;=?@@??>>>?@AAC@A?-,,*
@328_NG92T2_4
TAGCAAGGCATGATTAGTAAGTGGGGTGGTTGTTAAAATGTGACCTCTTCCCACCTTCGTCTTCCTCCCCGTGTCCCTCCGGACCCACCTTCGTCACCTTCAAGACAGCCGACACGTGGCTGTCTCCACCGGGGCAGATTCTTCCGTGTAGGGACTCACTCTCCCAATGGCCTGCTTTCCCCACGGGCCCTGGAACAGCAGTTCCAGGACATCCTGGATGACCCCTCCCCAGCCTGTCCCCTTGAGGAACACCTAGCTGCTCTGACTGCTGCTCCCAGGTCAACCAGTAGCCTGTGGTTGCAGGGGGCAGGCTGGGCTCCCAGGGAACAGGCTGGGCAGGGTAGAGGGCCAGCTGGGCTCAGGCCCATCCCACTCGGACAGGAGTATGTGGGCTCAGGTGCGGGAGTCGGTGAAGACCCACGCAGCCACTGCCCTGGAGGCTGTGGAAGGGGCTGCCTTCTTTGTGTCCCTCGATTCTGAGCCCGCGGGACTGACCAGAGAGGACCCCGCAGCTTCCCTGGACGCTTATGCCCACGCTCTGCTGGCTGGCCGAGGCCATGACCGGTGAGTCTACCCCCTACAATACCACCTACACACTTATGGAGACCTAGGGCTTCTCCACAGGGGGCAGCCAGACCTCATGCCTCAGT
+
='&&%%&()07ACEHGGQGGFIIMKJIKNSSFE82235<<==>@CD@@?>?=9;===??@A@B>>;8@<6*;FCABA@>>*))))/)*>@A??@DHNKJSPSIOMPLIGJGGHHLLJPLLOSN>;2.((.((;<PMLLMJJMIKEFFNSKOKLNONSOMPSMQRSKSMPSIMJPMQILFMOSMSMMQKNMMJOSSSLLKSKHSJLMHSSNNLNQLIOSSSSPSMKS???L?MJJSSJFED5.>22EFMMSNSOLSOKIRSJNLSSSSISMPJHAA9.56.+)(()ADFGLLINKOOISIJSLCMJSSLNJQKJBED?GE?0+,==:A@85555////0<>?CGFEGRHIKLNKI?A@>GLNJIGHNKLHSKKSNPSKNSISOSPSNIMSRQNLQGNNIKPNLSKMJLA=<;<ADC=:776DDE?@A=GSJIILSSI@AAB@ABE??<=97IFG?<<;;<DCKJJKJSOKOJSNJIMNLIJNLLRJSISJKPMJLONIGFFCFLKKLJLILILSC>33C=@NIONKIJIHHLHJMLKIJKMJOOKSIRGHOKIJLIMKIH?;<<;99///01332387;;?@?AEBCEDGHLJGJJKHGGHIHHHJIJJFDFGFDCCCBDA=>;<<;=ECDFFIGGFFGFIIGGGFG?71,
@329_NG92T2_4
GTGGGGAAAGCAGGCCATTGGGAGAGTGAGTCCCTACACGGAAGAATCTGCCCCGGTGGAAGACAGCCACGTGTCGGCTGTCTTGAAGGTGACGAAGGTGGTCTGGAGGGACACAGGAGGAAGAACGAAGGTGGGAAGAGGTCACATTTTAACAACCACCCCACTTACTAATCATGCCTTGGGCTATGTTTTTATAATTTTCGACAGCTGTATAGTAGTCCATAGCCTGAGCATAGCTCAGGACAGTTTCGATTGTGCTATATATCAAGCAGAGGATGACTTTGAACTCTTGTTCCTCATGCTT
+
&&''20.,)((***--;BABDDDDEFGEFEHHHIJIJGIHJIKEJJMKLEKKO40HGFJDHEFFAAABA@ABBLLKKKGKREJL??DFILMHLFHFHIL<<<;<.-,-20/,,,((''(-(')*,)()000BBDIEJJSNQIIGHHE@7IB@A@CFHIIGHFHOHJIILKKGIIGHHGGHHGPJHHGEGDIHKCC))));C/***+>?GHRIHHIHDCDEEHHJFLLHRSLMKGHHIGJIHIHJGFJHIJSHJJSSQHIHGGGEHFKLJIHKHGGGIIGKKJNHRMJKIIMBB>668100.,'&
@330_NG92T2_4
GGTGCCTGGTTCTCACCTGGGAGCAGCAGTCAGAGCAGCTAGGTGTTCCTCAAGGGGACAGGCTGGGGAGGGGTCATCCAGGATGTCCTGGAACTGCTGTTCCAGGGCCCGTGGGGAAAGCAGGCCATTGGGAGAGTGAGTCCCTACACGGAAGAATCTGCCCCGGTGGAAGACAGCCACGTGTCGGCTGTCTTGAAGGTGACGAAGGTGGTCTGGAGGGACACGGGAGGAAGACGAAGGTGGGAAGAGGTCACATTTTAACAACCACCCCACTTACTAATCATGCCTTGGGCTATGTTTTTATGATTTTTGACAGCTGTATAGTAGTCCATAGCCTGAGCATAGCTCAGGACAGTTTCGATTGTGCTATATATCAAGCAGAGGATGACTTTGAACTCTTGTTCCTCATGCCT
+
,'&%%%&%'14A@?=;;@ASILKSSKSSOKGMHKLSED=B8:@HGIKKMKKKIJKMIJPKMKHH@GG?AIEEHHINMKMKLLKMNJJLNQFJMOIB<;:88;<=QMKIMMNHLIHMLMMLSHKKGISMPMNSLLIKOKJONMQPNMSMJKJNMSSKPSNKINSOILMNLILSMNSSKISMMOKLKLKLOLHHGFFGILNJPIJISIHKPSSJNSMLHKLKGGKSKJEILHFSGGHEHFINSNSHGMLMSSKNIHOIOSKLMIJKNQISLSKNPSONKQLMILSSGJIGICEEEIJFFELSSNKNJJIKJJKPNLJHHHJJILHHIIKPJNJIIIGIHJLJKHHEHHLKJLJNMHHGJMHFGHGKJKPMHJFHFIIKNMSIJSOLSSGFGGHPNJMSNMLPJGGCDF>77777;
@331_NG92T2_4
ACGTGGCTGTCTTCCACCGGGGCAGATTCTTCCGTGTAGGGACTCACTCTCCCAATGGCCTGCTTTCCCCACGGGCCCTGGAACAGCAGTTCCAGGACATCCTGGATGACCCCTCCCCAGCCTGTCCCCTTGAGGAACACCTAGCTGCTCTGACTGCTGCTCCCAGGTGAGAACCAGTAGCCTGTGGTTGCAGGGGGCAGGCTGGGCTCCAGGGAACAGGCTGGGCAGGGTAGAGGGCCAGCTGGGCTCAGGCCCATCCCACTCGGACAGGAGTATGTGGGCTCAGGTGCGGGAGTCGGTGAAGACCCACGCAGCCACTGCCCTGGAGGCTGTGGAAGGGGCTGCCTTCTTTGTGTCCCTGATTCTGAGCCCGCGGGACTGACCAGAGAGGAGCCCCGCAGCTTCCCTGGACGCTTATGCCCACGCTCTGCTGGCTGGCCGAGGCCATGACCGGTGAGTCTACCCCCTACAATACCACCTACACACTTATGGAGACCTAGGGCTTCTCCACAGGGGGCAGCCAGACCTCATGCCTAC
+
>>6667CCJKHSHDFFLGEDGIKJMKIDECB@@AFJHKSLKKNSMRSSNSJGI?KKKKSSSSKKNJGJJQSLIKKJKKLJIHSLIKSLNSRHQDIHIHGEDHHKLKRLSSRNLOGCDC9IKLMSLHOJJGMEFPSSSLSSKSIMSOONMHGINOMIKNKNLKKF@BHGCB@EFFGGHHGHLMKLINS=====GEDJKRKQIHIGJIHMHJDF?SLLPMSKMKJIQSLSSNIJMHLLJRKOMNNDECCGHC;;;;KHJFPKGHMIGSJSMRMJHHGEJMJSJHSJLSHGHKFLIIIKKFKJKIKSPJJIOIKIMHGJIKMLKLMKKJKJIKKILLNJLLIJLNMDCBAA>@<@22DB:;;5++++EOISJNLHJGFFGHKQKHLA00//197A@7767DEEDEHGGGGDDHLGEDDCCFCFEHGDEGGFIKIKJIJIJLKGDDDEHHIJHHGGEEDEJHKIFEEECCEEBCCCEFEFFGHHFGGKJGHGEDEDDEDCDDGFHGGFGGFHFFHFECBBCBCEDGDBAB@CEB<<=;8*&
@332_NG92T2_4
AGCAGGATGCGTGGGTCTTCACCGACTCCCGCACCTGAGCCCACATACTCCTGTCCGAGTGGGATGGGCCTGAGCCCAGCTGGCCCTCTACCCTGCCCAGCCTGTTCCCTGGAGCCCAGCCTGCCCCCTGCAACCACAGGCTACTGGTTCTCACCTGGGAGCAGCAGTCAGAGCAGCTAGGTGTTCCTCAAGGGGACAGGCTGGGGAGGGGTCATCCAGGATGTCCTGGAACTGCTGTTCCAGGGCCCGTGGGGAAAGCAGGCCATTGGGAGAGTGAGTCCCTACACGGAAGAATCTGCCCCGGTGGAAGACAGCCACGTGTCGGCTGTCTTGAAGGTGACGAAGGTGGTCTGGAGGGACACGGGAGGAAGACGAAGGTGGGAAGAGGTCACATTTTAACAACCACCCCACTTACTAATCATGCCTTGGGCTATGTTTTTATGATTTTTGACAGCTGTATAGTAGTCCATAGCCTGAGCATAGCTCAGGACAGTTTCGATTGTGCTATATATCAAGCAGAGGATGACTTTGAACTCTTGTTCCTCATGCCT
+
(%%%''''***23;BILKPHFLEEHGIHKI?HKHSF11111112JIIHGHIHOSMNKJSIMOMHIJPNKJLMMLKJKMOKSKHJLJINSJPQJIGLKI@BNDLISKHQLMIQHSIOSSJOKRIJKDMSLSRHIOJQHLNPMMSSSJGHHMISOJMPHISOMSMMSKJS99889=;==>@IHILSQKKJRQIHIRNKLPLLMOFDIJKSDGLIGGIHGGMSJKLKINLJNSMJLOSM><=<<=FJJHHLKNFCRHHJJJSJJKHLLGHGIJJJLHSJKJIKMNQKJRSLIKSNKSMKJJLISGFSHGGKJNNSLHJPLLKMKSGGBFGNKJNH>>GFJHNMIGHGHIMNPIJMJKHMKKGHHRGF>8:9999;3336@CEB@:1@DCEIGLFFGGIQPJMSGGFGFIKLNKNJNGGGHGHGHJHGEHHGGGHEBBBACJSLMJHIGHHJLIHFFFHGILGFFEFGFJGLHHHGGGHLQJHFFDEFEGGEDFDDEHIH@>==>DKIGIEGEFEHIKGFIHFDFFEGJIIIGHHFJGEHKKHHFFFEEA@96/'
@333_NG92T2_4
GCAGTGGCTGCGTGGGTCTTCACCGACTCCCGCACCTGAGCCCACATACTCCTGTCCGAGTGGGATGGGCCTGAGCCCAGCTGGCCCTCTACCCTGCCCAGCCTGTTCCCTGGAGCCCAGCCTGCCCCCTGCAACCACAGGCTACTGGTTCTCACCTGGGAGCAGCAGTCAGAGCAGCTAGGTGTTCCTCAAGGGGACAGGCTGGGGAGGGGTCATCCAGGATGTCCTGGAACTGCTGTTCCAGGGCCCGTGGGGAAAGCAGGCCATTGGGAGAGTGAGTCCCTACACGGAAGAATCTGCCCCGGTGGAAGACAGCCACGTGTCGGCTGTCTTGAAGGTGACGAAGGTGGTCTGGAGGGACACGGGAGGAAGACGAAGGTGGGAAGAGGTCACATTTTAACAACCACCCCACTTACTAATCATGCCTTGGGCTATGTTTTTATGATTTTTGACAGCTGTATAGTAGTCCATAGCCTGAGCATAGCTCAGGACAGTTTTGATTGTGCTATATATCAAGCAGAGGATGACTTTGAACTCTTGTTCCTCATGCC
+
53//079:;;>=>>@CCC@@??>:9889;=87777=@@?@?>?AABA???>ABBBB>===>B@==<==@AAAABCAC@>ADDGBA>====??@@A@A<;2BCEEEDC>=B<BA@@@@ABABBA@@>>>??@BECBAAABBA@>=<<=>BCCBCCBDDDFBA@@?@AAAAA@AABBAAA<;::;>@BB????AA?AA@BABBAABBA@B?<?C?@?@@AADCCBB@@?@AAC@@AAACC>????BA?=>;----7>@ADABA?>>>>??@?>@@ABE877::=@DBB@=***8;?@?>?@?@@>:;:;<ABA@B@@AAA@====;:99:<?????AAC????<999:;@@>>>>>?@=;;<<=@=<<<;<;:9;;::<<=AA??=@>??>=>>?BBEGIHHDCCA@A@????@ACBAAAAABBCBAAAAA===<;<==>EGLFECCCDEFFDB@@??@@@AAA@????>=>>>@@?@BCCCBBAA@?@@@?@@>?@BDC??ABCDCA@AA@BBDCDFCCDCBB????BBBA@=<=DECDDCABA>?976+)'
@334_NG92T2_4
GCAGTGGCTGCGTGGGTCTTCACCGACTCCCGCACCTGAGCCCACATACTCCTGTCCGAGTGGGATGGGCCTGAGCCCAGCTGGCCCTCTACCCTGCCCAGCCTGTTCCCTGGAGCCCAGCCTGCCCCCTGCAACCACAGGCTACTGGTTCTCACCTGGGAGCAGCAGTCAGAGCAGCTAGGTGTTCCTCAAGGGGACAGGCTGGGGAGGGGTCATCCAGGATGTCCTGGAACTGCTGTTCCAGGGCCCGTGGGGAAAGCAGGCCATTGGGAGAGTGAGTCCCTACACGGAAGAATCTGCCCCGGTGGAAGACAGCCACGTGTCGGCTGTCTTGAAGGTGACGAAGGTGGTCTGGAGGGACACGGGAGGAAGACGAAGGTGGGAAGAGGTCACATTTTAACAACCACCCCACTTACTAATCATGCCTTGGGCTATGTTTTTATGATTTTTGACAGCTGTATAGTAGTCCATAGCCTGAGCATAGCTCAGGACAGTTTCGATTGTGCTATATATCAAGCAGAGGATGACTTTGAACTCTTGTTCCTCATGCA
+
);:<<;;?@>><<<>CE@????@=::::<@;8888=AAABCA??CDB>>>=>A@@A>;999:=>==>?@A@@BCD>=:6ABBBA@><<<<=??@;=BBBBAABBBCB?>C?BAAABBDDCCBA@@>??AABDECAA@ABBAA><<<<=?<@AABBDCBAAAAABDCCA@@@ABBBBAB?==<=>@AA@@A@@?>????@ABAAA@@>@><>@??AABDCDCDCCBCAAAABBBCCCDEBCBCCFC@??98999<=>>?ABB@>?>?@AB?>>>>?@@@???>>??@A?<<<<=@ABBAA@@A@=>===????B::::;>222250///56666>?EGBBBB><<<<?BB@AAAABBC>===>B?>>>=@??;<;99::=AA??=@@CB>?>?AEGHHJJPEEDCCECBBBCCCCCCCBBACBDCBBAAA?@>>>?@BDHGHEDDCEFGFHEC@AAAACBDDCCCBBBAAA@@AAACCDDCCBBBABCCBAAA@BABB@;;;<@GFDDDBBCCDFCEBCCBBB@@ABDBBBBAEFEHEGFEBBA?@>331/%
@335_NG92T2_4
CCCCTGCAACCACAGGCTACTGGTTCTCACCTGGGAGCAGCTCAGATCAGAGCAGCTAGGTGTTCCTCAAGGGGACAGGCTGGGGAGGGGTCATCCAGGATGTCCTGGAACTGCTGTTCCAGGGCCCGTGGGGAAAGCAGGCCATTGGGAGAGTGAGTCCCTACACGGAAGAATCTGCCCCGGTGGAAGACAGCCACGTGTCGGCTGTCTTGAAGGTGACGAAGGTGGTCTGGAGGGACACGGGAGGAAGACGAAGGTGGGAAGAGGTCACATTTTAACAACCACCCCACTTACTAATCATGCCTTGGGCTATGTTTTTATGATTTTTGACAGCTGTATAGTAGTCCATAGCCTGAGCATAGCTCAGGACAGTTTTGATTGTGCTATATATCAAGCAGAGGATGACTTTGAACTCTTGCTCCTCATGCC
+
?>==>>?BA@@@@A@>?<:;;;<>??@@AABBBA=;;;1,*(%%&(.00039;;BA?>>==@@AA@@@>=:9:?>??@BBB5552094995.--+*--.3111144?CA@@@ABC@==<;851.)*/--567;=<=<;<<;>>>?A@@@?AABB99882...@@?=9889:@BA@@@?@==:99::?@??@@@CCD@==<<<;;;;=?>>>=@A@>>==;66667AA?@@?@AA@<;;;<?98889<<=;>?+++++@;;<;>??=99966777IKIGEEBBAAA@@@A@BCBBCCDDDDEDCAABA??>>>@ABDENJJIFGGCEA:9557<<<;<<??@@?>>>>=>>??AC@==;>>?A;;6667787::;=;8888ADGDCDCBBAA<4+**+/0111??BDACBADDDEFF;7(((((311**'
@336_NG92T2_4
GTGAAGACCCACGCAGCCACCGCCCTGGAGGCTGTGGAAGGGGCTGCCTTCTTTGTGTCCCTCGATTCTGAGCCCGCGGGACTGACCAGAGAGGACCCCGCAGCTTCCCTGGACGCTTATGCCCACGCTCTGCTGGCTGGCCGAGGCCATGACCGGTGAGTCTACCCCCTACAATACCACCTACACACTTATGGAGACCTAGGGCTTCTCCACAGGGGGCAGCCAGACCTCATGCCTCAGTT
+
8;;;GGHHGIJGHHHHHHHGFFGJGLJLHMHGHMSLLFHGIBMSH<BB::GFJKIOJKGHHEFJIIJKLMQKKLPLOJHILLLISNKJNNMPRRSJLIIGLLHJLNILIJNLGILGIFBBBBAIDSKHNNIINHJGJMHQNJLIKJKLIIGHJIIHNPSOILKFF@GFLQFC@C@@IJGGKKGJIHGGHIJIJIHIEDDECGFKLKNLKKHMIFCEFHIIIGIECDBCADDD><?;97)('$
@337_NG92T2_4
GAGGAACAAGAGTTCAAAGTCATCCTCTGCTTGATATATAGCACAATCGAAACTGTCCTGAGCTATGCTCAGGCTATGGACTACTATACAGCTGTCAAAAATCATAAAAACATAGCCCAAGGCATGATTAGTAAGTGGGGTGGTTGTTAAAATGTGACCTCTTCCCACCTTCGTCTTTTCCTCCCGTGTCCCTCCAGACCACCTTCGTCACCTTCAAGACAGCCGACACGTGGCTGTCTTCCACCGGGGCAGATTCTTCCCC
+
BB@??@?ABBA@@ABCFIFFECCC????@DBDCBEDBBAB@AAABEEB====>CAAAAAAAABAABB@@@?>????AC@@@?@A?@@?>>>=>?@ADDIJHJGFEDDHKJFDBB@?>>?@@@@@??AAABCA@A@@A?>>>>??AAAA;;HKGEEBB@>===>?>=99<;:43333+))(+2/00//A@;;:::AA@?????>?@?>====?@ACCDC?>=;<;8888:>>>=>@AAAB@??AB76568<<=<;;45.+*)$
@338_NG92T2_4
ACCGCCCTGGAGGCTGTGGAAGGGGCTGCCTTCTTTGTGTCCCTCGATTCTGAGCCCGCGGGACTGACCAGAGAGGACCCCGCAGCTTCCCTGGACGCTTATGCCCACGCTCTGCTGGCTGGCCGAGGCCATGACCGGTGAGTCTACCCCCTACAATACCACCTACACACTTATGGAGACCTAGGGCTTCTCCACAGGGGGCAGCCAGACCTCATGCCTCAGCAGT
+
4======@<>>?>?AACBBA@??AA@ACB?>??@BCEEFFDA?>>>?AABDCCBB@??><==>?ABCCBCCEFGEEBA>?><=>?@DEDCFDDBAA@??>>??A?@@?@AAACEFCCCBCCEEC????@DCCCCBBBABABEDDA@??>?BA?BBBCBBBCDECABBCDDEFDECBB@@@@@AA@@@@@@BDECBCCA???>>@BDABAAAA?>>===@;87642*
@339_NG92T2_4
GTAGACTCACCGGTCATGGCCTCGGCCAGCCAGCAGAGCGTGGGCATAAGCGTCCAGGGAAGCTGCGGGGTCCTCTCTGGTCAGTCCCGCGGGCTCAGAATCGAGGGACACAAAGAAGGCAGCCCCTTCCACAGCCTCCAGGGCGGTGGCTGCGTGGGTCTTCACCGACTCCCGCACCTGAGCCCACATACTCCTGTCCGAGTGGGATGGGCCTGAGCCCAGCTGGCCCTCTACCCTGCCCAGCCTGTTCCCTGGAGCCCAGCCTGCCCCCTGCAACCACAGGCTACTGGTTCTCACCTGGGAGCAGCAGTCAGAGCAGCTAGGTGTTCCTCAAGGGGACAGGCTGGGGAGGGGTCATCCAGGATGTCCTGGAACTGTACTCCAGGGCCCGTGGGGAAAGCAGGCCATTGGGAGAGTGAGTCCCTACACGGAAGAATCTGCCCCGGTGGAAGACAGCCACGTGTCGGCTGTCTTGAAGGTGACGAAGGTGGTCTGGAGGGACACGGGAGGAAGACGAAGGTGGGAAGAGGTCACATTTTAACAACCACCCCACTTACTAATCATGCCTTGGGCTATGTTTTTATGATTTTTGACAGCTGTATAGTAGTCCATAGCCTGAGCATAGCTCAGGACAGTTTCGATTGTGCTATATATCAAGCAGAGGATGACTTTGAACTCTTGTTCCTCATGCC
+
AA@?AAAAFKEEDHIOLIHKGMJMGKISKPLRLRLKOKMKLIHJJMSKPOSLSLMHLLLKMKMLPMKIIJJMLILOOKSSSLSOJQKNJKJIHOLNNNONINSHKNSKSLONKSLSMSSPSMJLINSJDDFSNMKMSQSLLMOKKHHIJSOLMGGHMLLLJKJKSIPMHQKSCCJJJEGGEDHFDDDEDA@@@AKHIJEEEEEHJJJNSSSSMOFGDDDFEOOSSMSLED><;;:>;<BHJCGKIMOCF00:)*HHHHLNNKKQLHF=:GJNKSHSLPOLLLISIIGNFISOLNQKKLQKJLKKMMIKJJNJKJJPQMJNHGFEFJNBLKKLJHGEJKLINKKLICGFEEHDEEEEHHGLHJPMMHICFDGHFGEA-(((((*378?==?<<=>CDD@?>>===@@FFFHGEFFEHGHIGFGHLJIKIIFFFHIGHLISB>@JFBFGFFLJMPSINJKIHGKJKEDDCEGGINSJJMLKILLGEFFHJOJNJLLNHGLGHFFHLJHLJQDKJJKGGGGGIIJIHEIJJNHIGFGIHLLKOSIJJIIIJGJJFHNILJJHGFHGGHGFEGEFEDDBBBBCGQOJNFHJHGIJOFDEDDFIGDDDEIIIJGFEEDDFFHHFGGFDEEFHGFECCCBDDEGEBABBDIIGFEEEGFIGGF?EEFFGDEEEIIGFKIGGHGFHJHFGFCD@6520+
@340_NG92T2_4
CGAGTGGCTGCGTGGGTCTTCACCGACTCCCGCACCTGAGCCCACATACTCCTGTCCGAGTGGGATGGGCCTGAGCCCAGCTGGCCCTCTCCTCCAGCCTGTTCCCTGGAGCCCAGCCTGCCCCCTGCAACCACAGGCTACTGGTTCTCACCTGGGAGCAGCAGTCAGAGCAGCTAGGTGTTCCTCAAGGGGACAGGCTGGGGAGGGGTCATCCAGGATGTCCTGGAACTGCTGTTCCAGGGCCCGTGGGGAAAGCAGGCCATTGGGAGAGTGAGTCCCTACACGGAAGAATCTGCCCCGGTGGAAGACAGCCACGTGTCGGCTGTCTTGAAGGTGACGAAGGTGGTCTGGAGGGACACGGGAGGAAGACGAAGGTGGGAAGAGGTCACATTTTAACAACCACCCCACTTACTAATCATGCCTTGGGCTATGTTTTTATGATTTTTGACAGCTGTATAGTAGTCCATAGCCTGAGCATAGCTCAGGACAGTTTCGATTGTGCTATATATCAAGCAGAGGATGACTTTGAACTCTTGTTCCTCATGC
+
1)'&&'-03<>>??BBFDDBAAA@DDDEEEA??@@BE>=<<<??DJPG>>>>>IJIB;:::;FFEDBFFCEDBAAABA.-,,'''(*()'&'')2**;IHIE?88=<?GDDCFGHEDEDCDB=CCEFKGHFHIIGIEHDBBBCDHGHFF@@A@AJHGFDEEEDEDDDEHHGEDEB@@@@CDEFEDDDDCCEEEEFJHEC?:<>>@>ABBBDDEIEFGIIIHEFEFEHIHGLMGF11112D<FEECA@A@BDEFLJLFDDCCDEFFEEEBCCC22222MJGJGHDEEFGHHIKGHJHGGHCBBBFHOLLMHHGGGHFFFGGECBEEIFGIHJKNIIIHEBBAADFHIJIJGJJHDDDDEGGFEFFFIIKIHCBCDFJJHKHLOPIJMIHNJIOMKKKMQIIJJHDDEEGJHGHHJKIJPPGHFHHDEGEEEDDEEJSSQLJHHQKSLLHGHGFGGGEEEEDIGIHHFIGGHHHKHHHJGGJGGHGFGFEEGGHHFDDDEIIKIIHHGHIHGKGIKDFHGFIGGKGIDLEIKKIIIIHIMIEI>:980
@341_NG92T2_4
GCAGTGGCTGCGTGGGTCTTCACCGACTCCCGCACCTGAGCCCACATACTCCTGTCCGAGTGGGATGGGCCTGAGCCCAGCTGGCCCTCTCCCTGCCCAGCCTGTTCCCTGGAGCCCAGCCTGCCCCCTGCAACCACAGGCTACTGGTTCTCACCTGGGAGCAGCAGTCAGAGCAGCTAGGTGTTCCTCAAGGGGACAGGCTGGGGAGGGGTCATCCAGGATGTCCTGGAACTGCTGTTCCAGGCCCGTGGGGAAAGCAGGCCATTGGGAGAGTGAGTCCCTACACGGAAGAATCTGCCCCGGTGGAAGACAGCCACGTGTCGGCTGTCTTGAAGGTGACGAAGGTGGTCTGGAGGGACACGGGAGGAAGACGAAGGTGGGAAGAGGTCACATTTTAACAACCACCCCACTTACTAATCATGCCTTGGGCTATGTTTTTATGATTTTTGACAGCTGTATAGTAGTCCATAGCCTGAGCATAGCTCAGGACAGTTTCGATTGTGCTATATATCAAGCAGAGGATGACTTTGAACTCTTGTTCCTCAT
+
+*'&&''6767888@EGEFCB@A?>>@?EIE=>CBAA?A@?>==C@><===>?AB>==;::7787==>>=@B;::;=?;822,,,)((&%$%,/054.**:<@@:<55;4==?ABBEDDEBA=;=;<;=@@BBCDCCEDBB@>>>?@BBBABBCCDDDCDCBBDEEDDAAABCBBCB@>===?@EBA@AAAABCBAABCDCCDB@?@>=?A?@ABCDBBDCBA@??@BEDAAAAABCBCA=999--75598==>?DCCB@??>??AA=<<;<<=<?@@A?????B=:99:;CCCACCAA?=:99:;=>AB@<;<<=A>>>><;:::>@??@AADEAAAA?<<=<>CBA@@@@ABC>===>B;;;;<>?@?@><;<<@DDCB@BC@<985441-++'%%%&&&')/8;<<<@@?>@AABCDDCAB@@@>>>>=?@ABGILKFFFGEIIIHFCBBAABAAAA?@@@@@?@@ACCDFCEDEECCCDEDCBAABBABBB;::::FLGCAABAEEE<<<<<?<>?BBLAA@@@GGFIFFEEFDCECA@..,
@342_NG92T2_4
TCCAGGACATCCTGGATGACCCCCTCCCCAGCCTGTCCCCTTGAGGAACACCTAGCTGCTCTGACTGCTGCTCCGGTGAGAACCAGTAGCCTGTGGTTGCAGGGGGCAGACCAGGGAACAGGCTGGGCAGGGTAGAGGGCCAGCTGGGCTCAGGCCCATCCCACTCGGACAGGAGTATGTGGGCTCAGGTGCGGGAGTCGGTGAAGACCCACGCAGCCACTGCCCTGGAGGCTGTGGAAGGGGCTGCCTTCTTTGTGTCCCTCGATTCTGAGCCCGCGGGACTGACCAGAGAGGACCCCGCAGCTTCCCTGGACGCTTATGCCCACGCTCTGCTGGCTGGCCGAGGCCATGACCGGTGAGTCTACCCCCTACAATACCACCTACACACTTATGGAGACCTAGGGCTTCTCCACAGGGGGCAGCCAGACCTCATGCCTCGGC
+
@IHMIIKLJKJKMMMKSNCGEF@:;333;4?ABMGGA@?79:11BJOKJNLOLJNHIKNOKH766667FGFE65../0A@@A@?;6678DCCEI,,,,-71/-++++('((().255FLIQKNIHIKLIMKNHHHFIOKRKPJNNIHNRPCA<<<<OKLHKSKOSMKLJJ>=<<=OIHOJ@AABCJFJHGBAEOGJISLCEG??@@A@>>9@CNHHKMLSJJHGI>HKNKKJEJSLJHHNSHSHSJSGIGBBAFAMHGDNHEIJIHKMRPSLLLMMHJRSLPMHEE@-,**,67867776CGLFGFBBE5BFGHGJIGEDCEHIIMIINQSQKPPRQMJLKNOLMKIKQJJKKKRIOMMIMJSHLJKSJIDEECCGIGHMKSIMMIHGFHFHEB<FHH?HCCFJHKLGGIGD>:::=>JK@>>=2,++++*.../330+)'
@343_NG92T2_4
GCTGTCAAAAATAGTAAAAAACATAGCCCAAGGCATGATTAGTAAGTGGGGTGGTTGTTAAAATGTGACCTCTTCCCACCTTCGTCTTTCCTCCGTGTCCCTCCAGACCACCTTCGTCACCTTCAAGACAGCCGACACGTGGCTGTCTTCCACGGGGCAGATTCTTCCCATCTAGGGACTCACTCTCCCAATGGCCTGCTTTCCCCACGGGCCCTGGAACAGCAGTTCCAGGACATCCTGGATGACCCCTCCCAGCCTGTCCCCTTGAGGAACACCTAGCTGCTCTGACTGCTGCTCCCAGGTGAGAACCAGTAGCCTGTGGTTGGGGCAGGCTGAGCTCCAGGGAACAGGCTGGGCAGGGTAGAGGGCCAGCTGGGCTCAGGCCCATCCCACTCGGACGGGAGTATGTGGGCTCAGGTGCGGGAGTCGGTGAAGACCCACGCAGCCACCGCCCTGGAGGCTGTGGAAGGGGCTGCCTTCTTTGTGTCCCTCGATTCTGAGCCCGCGGGACTGACCAGAGAGGACCCCGCAGCTTCCCTGGACGCTTATGCCCACGCTCTGCTGGCTGGCCGAGGCCATGACCGGTGAGTCTACCCCCTACAATACCACCTACACACTTATGGAGACCTAGGGCTTCTCCACAGGGGGCAGCCAGACCTCATGCCTCAGGG
+
(''(+,12>>@@444339EJII87554668<??@??>?>??ABA@ABA?>>=>?@BABCCBGNIKF@?<;;<<?A??8888:545558<,/449//==?@????@?>==>??AA@;;866777DCCCC<<<@>;<<<=>>>??DEEDDDDD79(((7BB@???>@611+'&))))2212889=@ABAA@8@CBCFDFHFC>;.=??>A@??@BDEFDFGGHIGFFHFGMGFKHN?????<:IMQJIIGLNCB?/DGEGLOACB<;?,,,,,@A@BC@<<<=?CEAA>???@AD<<<;;@>@DBBEBBA@?322114444@::9:9+*8B:;;;;7-,,,.654555DECCBBBCCCCCAAA?=<<=>@>?>??B77778;6....?=??B>77874555)))))544556=>@ABA@@@@A>???@B@::::;EDCCBB@@>>>@@EAB>::;;<EGCAAABBCCC>=<;>><?@AA@AABDB;<BB>>>>>98888=0/++/.)9111679))))).-3225<9:996;=>>AAA@<23CCC@?==<>>@????@AABCIKKGFEHACDB>???BFDDCCDD@???998.,,,/::;<@@@CCA@A@ADCBCABDDDDEFIGEEHGF@====@@AAACDDHDBA>>?==?AC?>>>>ABBB@@@B0.+*)
@344_NG92T2_4
GCCCGCCTGAGCCCACATACTCCTGTCCGAGTGGGATGGGCCTGAGCCCAGCTGGCCCTCTACCCTGCCCAGCCTGTTCCCTGGAGCCCAGCCTGCCCCCTGCAACCACAGGCTACTGGTTCTCACCTGGGAGCAGCAGTCAGAGCAGCTAGGTGTTCCTCAAGGGGACAGGCTGGGGAGGGGTCATCCAGGATGTCCTGGAACTGCTGTTCCAGGGCCCGTGGGGAAAGCAGGCCATTGGGAGAGTGAGTCCCTACACGGAAGAATCTGCCCGGTGGAAGACAGCCACGTGTCGGCTGTCTTGAAGGTGACGAAGGTGGTCTGGAGGGACACGGGAGGAAGACGAAGGTGGGAAGAGGTCACATTTTAACAACCACCCCACTTACTAATCATGCCTTGGGCTATGTTTTTATGATTTTTGACAGCTGTATAGTAGTCCATAGCCTGAGCATAGCTCAGGACAGTTTCGATTGTGCTATATATCAAGCAGAGGATGACTTTGAACTCTTGTTCCTCATGCCT
+
''&&$$$##%%&-..2@@=<<<<?@@A;::::>@@?@@BBA??;;99::7CDCD??>=<==;;<==<<<;.?@AABD8443**@?A@@BBBCB@@>=<=??@DECBBBBCBA@?===>>AAAABCBCCCBAAABBCDEDE76666EFDD@?>=>?@BCA@AA@@@BBABA?DDDB?>==<:<>=>@ABCBCCCBCCA???@@AAAAACC>>=<78@>;;:66667:;;=A@@?>????@@=<<;<=>>?>?>>=>??@?::::<BDB@A@??:(8779>?>>A?@ACB?<<<<<9989:?????ABF@AA@<9999;AA>>===>?A<<<<=@99999>>?>>;::::=>>=>;=?AA>>>>?CEEJGMIEDDAAA??=>>>?AA@AAABBDCB@????==<<;=>?@CDGEB?>?@ADGDB@@??@??@@@@?@>>>>>?????@@A?@@?????@AA??>=<==>65556<@A@@@@@CDCBBA@AAAABBAB==<9:54667CBBAAABBABB?>94.*
@345_NG92T2_4
GGTAGACTCACCGGTCATGGCCTCGGCCAGCCAGCAGAGCGTGGGCATAAGCGTCCAGGGAAGCTGCGGGGTCCTCTCTGGTCAGTCCCGCGGGCTCAGAATCGAGGGACACAAAGAAGGCAGCCCCTTCCACAGCCTCCAGGGCGGTGGCTGCGTGGGTCTTCACCGACTCCCGCACCTGAGCCCACATACTCCTGTCCGAGTGGGATGGGCCTGAGCCCAGCTGGCCCTCTACCCTGCCCAGCCTGTTCCCTGGAGCCCAGCCTGCCCCCTGCAACCACAGGCTACTGGTTCTCACCTGGGAGCAGCAGTCAGAGCAGCTAGGTGTTCCTCAAGGGGACAGGCTGGGGAGGGGTCATCCAGGATGTCCTGGAACTGCTGTTCCAGGGCCCGTGGGGAAAGCAGGCCATTGGGAGAGTGAGTCCCTACACGGAAGAATCTGCCCCGGTGGAAGACAGCCACGTGTCGGCTGTCTTGGAAGAGAAGGTGGTCTGGAGGGACACGGGAGGAAGACGAAGGTGGGAAGAGGTCACATTTTAACAACCACCCCACTTACTAATCATGCCTTGGGCTATGTTTTTATGATTTTTGACAGCTGTATAGTAGTCCATAGCCTGAGCATAGCTCAGGACAGTTTCGATTGTGCTATATATCAAGCAGAGGATGACTTTGAACTCTTGTTCCTC
+
??AABCACDECBBBBBEJGGFCCBA@BBDGFGDEGEFFGDBBAABCEBCDDBBCCBDFHGGIFSIKDCDC:5IKLKJIFHHDFGHGGJFABCDDDFKKILKJHDCCBCFFGJDE>:8==?SMIMHJIJHCCDGHIHHJIHJHIIGGHEEGIHIIEFEFGHLKLJJSFFGEGILDDEDEHJIOJPMKHIHHIMHHMKKSKGKEEGKLKMIKMIKGI...-12-CHKSSHHLGHFEDEEGHAMK,EHIQKSP;;OCCHEFGHHILHILIE==DEDLPOMJJIKKIMJFDDEDFIOJILIGIIEHFA@@ABBCBABBBDFECCB?>===??AA?@@AABABB@ACCBBBB@B?A???@??@@ABBBCEDCDCCCCBDCCCDCBBABAAAB?><<65666:<<=>BCB??????A@<;;::;==??AA?????@>9999:BCCAAA@<;<999:<EDBAA@@AAB?===<;9889;BBBA>8731,'%&*./0055577655410666;;;<??@>><9999;@@>>=@=>><<>>?DFGHJJHGFDCBB?====>@BA@AABBBCCAA????==<<;==>@DGLGFBBBCFDFCA@@?>??>?AA???>=>===>@@???@@@@@@@@?@?>==>>?AAB<:::;?FC@@@@@BACABC@@A>><99::;A@;CCCFDDBBBCBCA?=4
@346_NG92T2_4
GAACCGCCCTGGAGGCTGTGGAAGGGGCTGCCTTCTTTGTGTCCCTCGATTCTGAGCCCGCGGGACTGACCAGAGAGGACCCCGCAGCTTCCCTGGACGCTTATGCCCACGCTCTGCTGGCTGGCCGAGGCCATGACCGGTGAGTCTACCCCCTACAATACCACCTACACACTTATGGAGACCTAGGGCTTCTCCACAGGGGGCAGCCAGACCTCATGCCTCAGCAGC
+
%&&'/BGJGGGIFHIGFJHJIMKSLSJLNJHLJMLOMNNSNSNJSJOJHJIJJFJIJJI>GGGHJSIFGHGHKJMPSQNLHIB=F@?????@HEEIJSGHGECEDGGMHHGHHFIINSJHILIISKGHFFIJOSKIJHFHGEGHHFD@>?ADLSFFGFDFEFFKKNJMLKMLKIIIJGHGFFFGGEHHEFECA-,,45CDDGGEEGHHGDFGGEEGDCEFED@@?:3'
@347_NG92T2_4
GCGGCTGCGTGGGTCTTCACCGACTCCCGCACCTGAGCCCACATACTCCTGTCCGAGTGGGATGGGCCTGAGCCCAGCTGGCCCTCTACCCTGCCCAGCCTGTTCCCTGGAGCCCAGCCTGCCCCCTGCAACCACAGGCTACTGGTTCTCACCTGGGAGCAGCAGTCAGAGCAGCTAGGTGTTCCTCAAGGGGACAGGCTGGGGAGGGGTCATCCAGGATGTCCTGGAACTGCTGTTCCAGGGCCCGTGGGGAAAGCAGGCCATTGGGAGAGTGAGTCCCTACACGGAAGAATCTGCCCCGGTGGAAGACAGCCACGTGTCGGCTGTCTTGAAGGTGACGAAGGTGGTCTGGAGGGACACGGGAGGAAGACGAAGGTGGGAAGAGGTCACATTTTAACAACCACCCCACTTACTAATCATGCCTTGGGCTATGTTTTTATGATTTTTGACAGCTGTATAGTAGTCCATAGCCTGAGCATAGCTCAGGACAGTTTCGATTGTGCTATATATCAAGCAGAGGATGACTTTGAACTCTTGTTCCTCGTC
+
?76556:<;;;;?BAAAAAB<::::=?86667;AAABA?>>?A@>>><=>>>@>88889>>>>=@A@@@A@BA@@@B@AADA>=<;;;;<>?ABBBABBBBAAA=<D??CBBB@BBBBCBBA@=<===ACBAA@AABAA?====>?>AABCBEEDDCBBBBCCB@???@AABA@@?>>>>@;;;;;@BBB@AA@ABCCCB2222?@>>>==?@@CA@BBBABA@AABCDCDEDHB:999:CA>>>86777:<==@BB@?====?BBA>>?>@E:::::??@@@@>999;<BBA?@@??@=::9:=@A@@A@ABBB?>>>>=<;:;<>=>>>ABB@?@?<8888:@@??>>?AB@=<<=>?;::::>>=66555;;>BBAAACAB@>>>?ADEFFLJHEDB?@A>>???ACBB@A>>>@EECA@@@@<<<;;==>@EEJGFDCDFGFJEA@@??@A@@AA@@@?????@@@@@ABDDCBAAA@@AA?@????@AB=;;;<CFFCCABAEDEDDDCBCAAA@@@ACDEGFEEFEEDDDA;9767/((&
@348_NG92T2_4
CTGAGCACGCAGCTGGCCCTCTACCCTGCCCAGCCTGTTCCCTGGAGCCCAGCCTGCCCCCTGCAACCACAGGCTACTGGTTCTCACCTGGGAGCAGCAGTCAGAGCAGCTAGGTGTTCCTCAAGGGGACAGGCTGGGGAGGGGTCATCCAGGATGTCCTGGAACTGCTGTTCCAGGGCCCGTGGGGAAAGCAGGCCATTGGGAGAGTCCATCCCCCTACACGGAAGAATCTGCCCCCGGTGGAAGACAGCCACGTGTCGGCTGTCTTGAAGGTGACGAAGGTGGTCTGGAGGGACACGGGAGGAAGACGAAGGTGGGAAGAGGTCACATTTTAACAACCACCCCACTTACTAATCATGCCTTGGGCTATGTTTTTATGATTTTTGACAGCTGTATAGTAGTCCATAGCCTGAGCATAGCTCAGGACAGTTTCGATTGTGCTATATATCAAGCAGAGGATGACTTTGAACTCTTGTTCCTCATGCCTC
+
88+**(&&'**+,55444440//09<,;<><,?AA@@AA>=@>>?@AABBBA@@???=>>=>@BDCA@AABCAA@==<==?AABDEECCCCBAA@?@@@AA;6444<;<=<;<;;=?A@????@>?@@?@ABBBABA@?@?>?@>?@AAAAACCCB@@@@ACDBAAAAC<44444=9923<7777:=>>@?@@>=>==>????A@@?>-'&%%%%+**:;<<9999;AB@???===<;7877;>?==>>>AAB?<;;;;8888:>====?@@>=>>;9888:@@>====>??;;;;<?8777885247.--999<===>A?AA====>ACDFIHECBA@@A><<;;====<=>??@AA@?>>>><;;:9;;<>CELFCBBBCDFGA?==<<==<>>><<<;;<;;<<>>=>??>??===<<<<;;;;::;;;/*'''(@???>>>>??>??>>><<<8899;?>?@@BCAABCA;52((((221115)
@349_NG92T2_4
GCTGTCAAAAATCATAAAAACATAGCCCAAGGCATGATTAGTAAGTGGGGTGGTTGTTAAAATGTGACCTCTTCCCACCTTCGTCTTCCTCCCGTGTCCCTCCAGACCACCTTCGTCACCTTCAAGACAGCCGACACGTGGCTGTCTTCCACCGGGGCAGATTCTTCCGTGTAGGGACTCACTCTCCCAATGGCCTGCTTTCCCCACGGGCCCTGGAACAGCAGTTCCAGGACATCCTGGATGACCCCTCCCAGCCTGTCCCCTTGAGGAACACCTAGCTGCTCTGACTGCTGCTCCCAGGTGAGAACCAGTAGCCTGTGGTTGCAGGGGGCAGGCTGGGCTCCAGGGAACAGGCTGGGCAGGGTAGAGGGCCAGCTGGGCTCAGGCCCATCCCACTGGGACAGGAGTATGTGGGCTCAGGTGCGGGAGTCGGTGAAGACCCACGCAGCCACTGCCCTGGAGGCTGTGGAAGGGGCTGCCTTCTTTGTGTCCCTCGATTCTGAGCCCGCGGGACTGACCAGAGAGGACCCCGCAGCTTCCCTGGACGCTTATGCCCACGCTCTGCTGGCTGGCCGAGGCCATGACCGGTGAGTCTACCCCCTACAATACCACCTACACACTTATGGAGACCTAGGGCTTCTCCACAGGGGGCAGCCAGACCTCATG
+
)225=?CC>===<@AABFHJCB@A@?>=>?>=>>>>@@ABCBA@@@A?>>>>>?A@ACCDHGIHHDB?>=<<===502<<==:;::<?>@>?;9899<><<<=>??>????@@=:999;AABBFE@??>>?:8778:>>>=?BAABCA?><=<6566;?AACAAEEE99999>?>>@@BCCBDDDCCCCDCDEBCABBBFF?EDDE@;;;;;ABBCEDDDDEEFDCCCCEEFFFEEFGFEEHHJFDA?A<<;)BEDCCEAAACBBABB@?@@CDC@=<<=>BCBABCCDCBBCBCBAA@ACCEDBCA@@AA@@???ABBBB@@AABDB?>>==@ACDCCB@@@ABDDDCEDEEBBAA@?@@@@?=<<>>>>???CCC<;<?@AAA@@?@ABA??>@@CBAAA??>?>>=>??AA???>@@>??=;<==@JFBEDBDA>;6556<<<<=?CCBABBBBCDDDEDCDDDDECCC@BA@@A??>??BDFEGFA@?>>=====?BDCBA?;:988:;<AAAB@:::9<CFECA?=99::<CCCDDCCDCA;;;;;??@?@?>=>=>ADEHGDEEDDC@<<<<=BBCCDDA=<<<>BBA@@>=>>@@?@AAA????@BBAABCEDDCBBB@?=;;<<;;;;<B855554<@@>:9999<>A@@????=)))
@350_NG92T2_4
ACTATACAGCTGTCAAAAATCATAAAAACATAGCCCAAGGCATGATTAGTAAGTGGGGTGGTTGTTAAAATGTGACCTCTTCCCACCTTCGTCTTCCTCCCGTGTCCCTCCAGACCACCTTCGTCACCTTCAAGACAGCCGACACGTGGCTGTCTTCCACCGGGGCAGATTCTTCCGTGTAGGGACTCACTCTCCCAATGGCCTGCTTCCCCCACGGGCCCTGGAACAGCAGTTCCAGGACATCCTGGATGACCCCTCCCCAGCCTGTCCCCTTGAGGAACACCTAGCTGCTCTGACTGCTGCTCCAGGTGAGAACCAGTAGCCTGTGGTTGCAGGGGGCAGGCTGGGCTCCAGGGAACAGGCTGGGCAGGGTAGAGGGCCAGCTGGGCTCAGGCCCATCCCACTCGGACAGGAGTATGTGGGCTCAGGTGCGGGAGTCGGTGAAGACCCACGCAGCCACCGCCCTGGAGGCTGTGGAAGGGGCTGCCTTCTTTGTGTCCCTCGATTCTGAGCCCGCGGGACTGACCAGAGAGGACCCCGCAGCTTCCCTGGACGCTTATGCCCACGCTCTGCTGGCTGGCCGAGGCCATGACCGGTGAGTCTACCCCCTACAATACCACCTACACACTTATGGAGACCTAGGGCTTCTCCACAGGGGGCAGCCAGACCTCATGCCTCAGT
+
ILJISIKEA@A>?841////,.//7>BKJKGGDDDDCGGIIOJJIIJGGGFGIFGIIJJKIOLKJKKJSSLLMKLSKSHHFBCB<=IKJIFFFGEFDC=>935HG=>==9:888;;;;JHRGEIKKMMJSLJGFIFEDEIHHGEIHJHIJOIS;984344-**+-40/-,-,,,,,+,CDJKIMMHHILMJJJJHD??JHKSEHAA=://5766?ACCFKPIKKPOR99976666778>DD=<:77778=?CD9;>A.---*;?@BBH@??4+9334622//0=<0000>?KLQKHFJDDE=.--.,-20/0/0>ABCDDDEIISG4444B:832214HJ32223@>?>@FB>?>EDGMFFEGEFCGHB>GFC@;;::;98899:CEHHNA87767ICIGHJFLJFBBBBBFIIHGFEGFJJIFG@@@@?BCDBDCFB@?@@AFLJKHJLHIHIHHKIGFB??@@CIIGIGGFINMHGFDIGHHGJJIHJIOLORIKOJKIHA@@@@GH>A@A831?BDDDLHGHHHIGHHCAJHMEEDCGDHIHJIJHEEHKKDECCCDDFEFFGGGHIKJIIJJILJKKKGHGHHJNHHGKGDCEEGIMFE00078BB==>CEDDECBBDCFFIDCB<56811.0...,-..,-622233;88899DDCCBA?>?@@B@@@AAA@''&%
@351_NG92T2_4
CCCAGGTGAGAACCAGTAGCCTGTGGTTGCAGGGGGCAGGCTGGGCTCCAGGGAACAGGCTGGGCAGGGTAGAGGGCCAGCTGGGCTCAGGCCCATCCCACTCGGACAGGAGTATGTGGGCTCAGGTGCGGGAGTCGGTGAAGACCCACGCAGCCACTGCCCTGGAGGCTGTGGAAGGGGCTGCCTTCTTTGTGTCCCTCGATTCTGAGCCCGCGGGACTGACCAGAGAGGACCCCGCAGCTTCCCTGGACGCTTATGCCCACGCTCTGCTGGCTGGCCGAGGCCATGACCGGTGAGTCTACCCCCTACAATACCACCTACACACTTATGGAGACCTAGGGCTTCTCCACAGGGGGCAGCCAGACCTCATACCAA
+
;BBABDDDEABA@?A@?@?@?@/-//--00-++-.<;:;<==::::;=??BCCCDBDECCBC@AAA@BB@644223@?A@ABDBBAAAAAAA@BBA@@??@A?<<<<=??@>>===>A>====?A@??:8888;=<:9::;CDCAA@@?<=<=>BABABBA@AAAA?>>??D880144ACBAA==<==ACD@;;8899:;;<<=AAABAA@;::99<<>?;:8899?ACBA@>=<96=>?>>??>A>?@?>;<;<:<;;;>>===<<=?@BBCAABBA@=<<<>AAA@@@?====>A@?==<<;<>>=@@A@??>>>??>??A@@??=>@==;;;<;==<<;<<====<>=<;:;;;8888))((*'')'&%%%#
@352_NG92T2_4
GTGGTTGTTAAAATGTGACCTCTTCCCACCTTCGTCTTCCTCCCGTGTCCCCTTACAACCACCTTCGTCACCTTCAAGACAGCCGACACGTGGCTGTCTTCCACCGGGGCAGATTCTTCCGTGTAGGGACTCACTCTCCCAATGGCCTGCTTTCCCCACGGGCCCTGGAACAGCAGTTCCAGGACATCCTGGATGACCCCTCCCCAGCCTGTCCCCTTGAGGAACACCTAGCTGCTCTGACTGCTGCTCCCAGGTGAGAACCAGTAGCCTGTGGTTGCAGGGGGCAGGCTGGGCTCCAGGGAACAGGCTGGGCAGGGTAGAGGGCCAGCTGGGCTCAGGCCCATCCCACTCGGACAGGAGTATGTGGGCTCAGGTGCGGGAGTCGGTGAAGACCCACGCAGCCACCGCCCTGGAGGCTGTGGAAGGGGCTGCCTTCTTTGTGTCCCTCGATTCTGAGCCCGCGGGACTGACCAGAGAGGACCCCGCAGCTTCCCTGGACGCTTATGCCCACGCTCTGCTGGCTGGCCGAGGCCATGACCGGTGAGTCTACCCCCTACAATACCACCTACACACTTATGGAGACCTAGGGCTTCTCCACAGGGGGCAGCCAGACCTCATGCCTCA
+
=>?GIJOQLHHMQLNLMJILLHGDABA??NGIIGGGFFGGIGHFHFHI@9;.1-('''()+:@ACCBCEDJJMLLKJMSMMLKLIFIIEGGHFQMNLKSONNPLFDCEFHHHGGGIJ;8888GNECEFSNSMJPJLIFJPLMSKSLHJSSFFDBCMJFHCIGFHJKJHGLJLQKNMOIKHMJSOKMMFDECAACDCD>B4?3237*>HJJPJHJGA4KDEIKNKILOLSHIHJJNSJSIIJLIKPJKOKPSMJIILHLMRMHHJEEEFEHIKHIEFFFHIIGHHFEFGMJEFEDHFNHINJHJFFHGIGHGIGFLGHFDDDDEEEEEFHG@@?@DHC===>GHKGLSIMKFEFEEFJLMGHFFEHHHHGGHHIGFGGCDDDEKECBCCGKKLHIIIOFFFFFGJIC????BFEEEEEEFGHGFFFEEECEGGGGFEGJIILKLIGECECCDDEHHFHGDDCBBBCDEGGFEEHFJIFJIHGGEC?BDDFIHGGEAABCCBBBAACCCCEFCDDCCEILGIHHHHJFF????DFEEFGHDAAABCHEEDCCCCEHFCFFEDCBCCDEJGHHGJEHGGEGCDA@@A@CCCCBCCBABBBEFFDCBB@ABBECCBBACCDJEGEC9*
@353_NG92T2_4
ACTGCCCTGGAGGCTGTGGAAGGGGCTGCCTTCTTTGTGTCCCTCGATTCTGAGCCCGCGGGACTGACCAGAGAGGACCCCGCAGCTTCCCTGGACGCTTATGCCCACGCTCTGCTGGCTGGCCGAGGCCATGACCGGTGAGTCTACCCCCTACAATACCACCTACACACTTATGGAGACCTAGGGCTTCTCCACGGCGCTAAACCTCATCCTTCA
+
=??CEGPFJHILJKHHLFGIGJRNQKJMKQSIFA@@?GGFFSMLSIKPJLINRKOLSFKOKSNISIHMIFNLMOLINHQSHFSINJKJFJKIMLIKJGBDEDFEFJIKMOOKNKJKKSNRLMSLPGHLJNQHHIHISJOKPISPOHJJDSKNJHGHFCDDEKJPQJKLKHKKKNIFGQOONJFDEEECD@@?>=>44444,,,0//1)''&')*'&
@354_NG92T2_4
CCCTTGAGGAACACCTAGCTGCTCTGACTGCTGCTCCCAGGTGAGAACCAGTAGCCTGTGGTTGCAGGGGGCAGGCTGGGCTCCAGGGAACAGGCTGGGCAGGGTAGAGGGCCAGCTGGGCTCAGGCCCATCCCACTCGGACAGGAGTATGTGGGCTCAGGTGCGGGAGTCGGTGAAGACCCACGCAGCCACTGCCCTGGAGGCTGTGGAAGGGGCTGCCTTCTTTGTGTCCCTCGATTCTGAGCCCGCGGGACTGACCAGAGAGGACCCCGCAGCTTCCCTGGACGCTTATGCCCACGCTCTGCTGGCTGGCCGAGGCCATGACCGGTGAGTCTACCCCCTACAATACCACCTACACACTTATGGAGACCTAGGGCTTCTCCACAGGGGGCAGCCAGACCTCATGCCTCGGCC
+
GJIHIIGRJRKJMHHHFFGJD:9***+57=?HIGKA@B4IHFESKIKIIKKHIGOHHHLLSRKMSJJHKMKKJNLOKIHIMHLJIGILQNMFEGEFEMKJJIPQSCBBBEHJLPHED5555BDB>>>>SLSHIPLOSJKSNKJPMPMLNRMPKRONKPLKLSKRNNKMNSLGFEDGJIHEFEFLOLKIIILOOHJ=:+CDEKPJKKLPLJIISSSRKMHKLKIEKJFOMOQSSPKGHFLKJJRMQSIHJOMSJSSSSLNFCBAAIKSGHFD=RKKHOJDEHAHIHLHGMHGHHIIIHJGIILKLSLMNSIHJHNQLJMNJNNIOHIMKK=<<==GGFJQSLO?====ENOKSMLNSKJKHHJIKC?>>A??>888:GHGFKIJGHDHJHLORJKSJHFFGHIFFD=CBC1)('&
@355_NG92T2_4
GTGGCTGTCTTCCACCGGGGCAGATTCTTCCGTGTAGGGACTCACTCTCCCAATGGCCTGCTTTCCCCACGGGCCCTGGAACAGCAGTTCCAGGACATCCTGGATGACCCCTCCCCAGCCTGTCCCCTTGAGGAACACCTAGCTGCTCTGACTGCTGCTCCCAGGTGAGAACCAGTAGCCTGTGGTTGCAGGGGGCAGGCTGGGCTCCAGGGAACAGGCTGGGCAGGGTAGAGGGCCAGCTGGGCTCAGGCCCATCCCACTCGGACAGGAGTATGTGGGCTCAGGTGCGGGAGTCGGTCGAAGCCCACGCAGCCACCGCCCTGGAGGCTGTGGAAGGGGCTGCCTTCTTTGTGTCCCTCGATTCTGAGCCCGCGGGACTGACCAGAGAGGACCCCGCAGCTTCCCTGGACGCTTATGCCCACGCTCTGCTGGCTGGCCGAGGCCATGACCGGTGAGTCTACCCCCTACAATACCACCTACACACTTATGGAGACCTAGGGCTTCTCCACAGGGGGCAGCCAGACCTCATGC
+
=>A@BBCDDF3111263348;?@>====BB=;;;;>@?>??@@AAABAA?@@@BA@A@ACBA60,3100177778>>@@ABBBECFD@A@AAFCDCBBDCCDDDEEHDCA@A=8;2.@@AABB@B@7/B==@@??>?@?><<<=?BCBBB?@@@ADDDD@>>0ECABDABAA@BA@@???ABBCD@?@?@CA???<<=>@@BAAAABEEECBACADDBBBCBBBB@@?=<<>?>>>>?ACEDDDDB@?>>>>A4A@CDBBD@=<==?ABCBA???@@===<=@@@@@>:;;:<?/+***+)(((()):====?AAA=::::=DBDBAAABCCCBB@?@@>@ACAAAACDDDFFGFB@@>==>>ABBBA@?=;:::;=ABBEDFECCEDDDB?=<72;<=<;<<=@DCCA@<<;;;==>>@?>>???BFEEFGEDECCA====?CDDDDDB?>??ADDB?==<:;===BBA@>>>>@CCAABCEDDDCCCBBA@AA@BBAAABBCCBCBCBCA@??=>>>@>>>>?@?>:2+
@356_NG92T2_4
TGGTGAAGACCCACGCAGCCACTGCCCTGGAGGCTGTGGAAGGGGCTGCCTTCTTTGTGTCCCTCGATTCTAGACCGCGGGACTGACCAGAGAGGACCCCGCAGCTTCCCTGGACGCTTATGCCCACGCTCTGCTGGCTGGCCGAGGCCATGACCGGTGAGTCTACCCCCTACAATACCACCTACACACTTATGGAGACCTAGGGCTTCTCCACAGGGGGCAGCCAGACCTCATGCCTGGGCG
+
1,(()+433((((8::9;;>===<;<<;<>><<<;<;;:::<<=>>=??>>>>?<=<<;<<<<<=21112:,+++++,=<::;;:9999;:::;;<<<<<9=<;<=<<=5/0;::997654456:=>>>>???@?>>>=>>??=<;;<??;;:99::;<<;9976777=?=997644445;><;<;:<<;:77777666779<;;<===>?@::98777:::==?;:988:;<9999;)))(%
@357_NG92T2_4
CCCACGCAGCCACCGCCCTGGAGGCTGTGGAAGGGGCTGCCTTCTTTGTGTCCCTCGATTCTGAGCCCGCGGGACTGACCAGAGAGGACCCCGCAGCTTCCCTGGACGCTTATGCCCACGCTCTGCTGGCTGGCCGAGGCCATGACCGGTGAGTCTACCCCCTACAATACCACCTACACACTTATGGAGACCTAGGGCTTCTCCACAGGGGGCAGCCAGACCTCATGCCTCAGGG
+
=@EEGGGGFEFIGFEDEEFRJHHHHHHIJPJJHSNOHKINIJOLSIKIJKLJOJJIEFFFGHHHKNHGGFDHHHMJJIGOSHKSLSOSJIGGDGFEFHGHMGGHJGEEEDDCDBCCDFFFGKILHOFHIJGIIIIEEFEKNJIHKHIIHGIIKGHFEDEDEIFEFFECCCDDKJGGGHGHFGHHGIIJEGFGGEFDCEFFGJOKJH?>=>>CCCEGNGGHGFJGJIEFCD5*&%%
@358_NG92T2_4
CCTGAGCCCAGCTGGCCCTCTACCCTGCCCAGCCTGTTCCCTGGAGCCCAGCCTGCCCCCTGCAACCACAGGCTACTGGTTCTCACCTGGGAGCAGCAGTCAGAGCAGCTAGGTGTTCCTCAAGGGGACAGGCTGGGGGAGGGGTCATCCAGGATGTCCTGGAACTGCTGTTCCAGGACATCCTGGATGACCCCTCCCCAGCCTGTCCCCTTGAGGAACACCTAGCTGCTCTGACTGCTGCTCCAGGTGAGAACCAGTAGCTGCACAGGGAACAGGCTGGGCAGGGTAA
+
9:9+++**.,.//;>ADEEDCB@AEECFFHFGGGMIDG,,:..@??BBFCDCCB>=<5>=?CGFHGHJIGHNHGEEFFEJFKIKJKKQJIKKJGGHFLIG>>>>>IFHFDBCBCFKGEFEFLJHFOKHLIJJII8777?AEBBBBCGEDEEFHHJLNGFCDIJLNMJSJKNQHNHHNOJECCABDFFHAA>@A;?8773-=?@@?E@BCCAB:99;<=>88887;::98831114556:87632(()''')()()(''&&('%%$%$%%.*+12:;;;:8532,,))('
@359_NG92T2_4
AGCAGGATGCGTCGGTACTCACCGACTCCCGCACCTGAGCCCACATACTCCTGTCCGAGTGGGATGGGCCTGAGCCCAGCTGGCCCTCTACCCTGCCCAGCCTGTTCCCTGGAGCCCAGCCTGCCCCCTGCAACCACAGGCTACTGGTTCTCACCTGGGAGCAGCAGTCAGAGCAGCTAGGTGTTCCTCAAGGGGACAGGCTGGGGAGGGGTCATCCAGGATGTCCTGGAACTGCTGTTCCAGGGCCCGTGGGGAAAGCAGGCCATTGGGAGAGTGAGTCCCTACACGGAAGAATCTGCCCCGGTGGAAGACAGCCACGTGTCGGCTGTCTTGAAGGTGACGAAGGTGGTCTGGAGGGACACGGGAGGAAGACGAAGGTGGGAAGAGGTCACATTTTAACAACCACCCCACTTACTAATCATGCCTTGGGCTATGTTTTTATGATTTTTGACAGCTGTATAGTAGTCCATAGCCTGAGCATAGCTCAGGACAGTTTCGATTGTGCTATATATCAAGCAGAGGATGACTTTGAACTCTTGTTCCTCATGCC
+
(&&&)(%&%$$((++++,,,,-:::::=?:8778;AA@??>>>?A><<<<>?@@A=;;;<??>>>>BCBCBCBBBBBCEF@??=;;<;<98320A@??:<GFDECB;:A=?@BABBCBBBBAA@@:>???FEEBBBBCCBA@==>=>ACBBCCDDDCCBBBBABBBAAAA?@@?@AA>=<<<==>>=>?@A@???>?@BBBBB@?>?>>@B@ABAABBABDCBBA@@ABC@@@A@CDAABAABB@@@=;;;:;==>?BCCA?????@A>=>>>BFAABB><==BCC>::::<BFECCA@@A<7;;;=@@>?A@@ABBA>>>==::::=@@??@ACCAAA@><;;;<@A@???@BCD>>>>>@;:::=?@ABB=<;<>?@=;:9;<@A>?>?@CCFFFHGEDBAAA>>>>>AACCBCBCBBBBBBABBA>>>=<??@BHJNHGEEEFFGKFCCBBABBBBBB@@@?@@@@@@ABABBCDDDCBCCDDB@>>>==??@>====ALFDCCB@@>>63'&&&&'111A@AA>=>;<DDEFEIFFEGDC<7632%
@360_NG92T2_4
CCCAGCCTCTGCCTTGAGGACGCCCTAGCTGCTCTGACTGCTGCTCCCAGGTGAGAACCAGTAGCCTGTGGTTGCAGGGGGCAGGCTGGGCTCCAGGGAACAGGCTGGGCAGGGTAGAGGGCCAGCTGGGCTCAGGCCCATCCCACTCGGACAGGAGTATGTGGGCTCAGGTGCGGGAGTCGGTGAAGACCCACGCAGCCACTGCCCTGGAGGCTGTGGAAGGGGCTGCCTTCTTTGTGTCCCTCGATTCTGAGCCCGCGGGACTGACCAGAGAGGACCCCGCAGCTTCCCTGGACGCTTATGCCCACGCTCTGCTGGCTGGCCGAGGCCATGACCGGTGAGTCTACCCCCTACAATACCACCTACACACTTATGGAGACCTAGGGCTTCTCCACAGGGGGCAGCCAGACCTCATGCCTCAGCAGC
+
?A@?>=;9('&&''(&&'()&%%&&&((),,-/15<@BBDCDDCDCCB;<C@@DFGHDDDCBBA@@AABCDAAA@ACB@@@??@ADC@??>AADEEFEDHFFFEEEEDEEDDDDA?>>>@@@@ABDFFDDCCCCCB@@@@A@A@@ABC?>>?@@BAA@@AABCAA@@@A@???>::::;B@<<<<=EDCABBCC?>>>?FDCCCCCC=DEFDBBCDEECBBCCEDCC:<<;;>>BC<GFFDB@@::::;C?8@@@A@>=<<=>@CBCDA>>>>?B:5/../,399:DECCA<<DCA<<;;;>?????>>???CDHHEFDDCDEC@???ADDG?800,,--00/01/01;=CC@@AA@AAAACDDCDCCFDDDCCDAC@??@@BBCBCBCBBCCAA@A?>=>=>ADB40..330.7BBAB;6650/+
@361_NG92T2_4
ACCGCCCTGGAGGCTGTGGAAGGGGCTGCCTTCTTTGTGTCCCTCGATTCTGAGCCCGCGGGACTGACCAGAGAGGACCCCGCAGCTTCCCTGGACGCTTATGCCCACGCTCTGCTGGCTGGCCGAGGCCATGACCGGTGAGTCTACCCCCTACAATACCACCTACACACTTATGGAGACCTAGGGCTTCTCCACAGGGGGCAGCCAGACCTCATGCCTCAGT
+
(()+043456:A?????@EJIKIQKLMKSKJNJOJJKOJKKNJIIKILHMKKNIMLJSHSKSMKMMRL@==>IIMNLGEFGDJJJHKKIIE>?LJLKKHHFGGIIGQIJSQCBAEGIGKGIMKPLQNNQJIQOMIQOMKKLKHIKEFIFHLHDDEDEFGIGHINKKIMIFMIKLHJJKIHJJGIIJJHGILIPFECBBDFGGEGECA-,,,,,>A==<<31)#
@362_NG92T2_4
TGAATGAGGAACAAGAGTTCAAAGTCATCCTCTGCTGATATATCACGCAATCGAAACTGTCCTGAGCTATGCTCAGGCTATGGACTACTATACAGCTGTCAAAAATCATAAAAACATAGCCCAAGGCATGATTAGTAAGTGGGGTGGTTGTTAAAATGTGACCTCTTCCACCTTCGTCTTTCCTCCCGTGTCCCTCCAGACCACCTTCGTCACCTTCAAGACAGCCGACACGTGGCTGTCTTCCACCGGGGCAGATTCTTCCGTGTAGGGACTCACTCTCCCAATGGCCTGCTTTCCCCACGGGCCCTGGAACAGCAGTTCCAGGACATCCTGGATGACCCCTCCCCAGCCTGTCCCTTTGAGGAACACCTAGCTGCTCTGACTGCTGCTCCCAGGTGAGAACCAGTAGCCTGTGGTTGCAGGGGGCAGGCTGGGGCTCCAGGGAACAGGCTGGGCAGGGTAGAGGGCCAGCTGGGCTCCGGCCCATCCCACTCGGACAGGAGTATGTGGGCTCAGGTGCGGGAGTCGGTGAAGACCCACGCAGCCACCGCCCTGGAGGCTGTGGAAGGGGCTGCCTTCTTTGTGTCCCTCGATTCTGAGCCCGCGGGACTGACCAGAGAGGACCCCGCAGCTTCCCTGGACGCTTATGCCCACGCTCTGCTGGCTGGCCGAGGCCATGACCGGTGAGTCTACCCCCTACAATACCACCTACACACTTATGGAGACCTAGGGCTTCTCCACAGGGGGCAGCCAGACCTCATGCCTCAG
+
.-0122@><<<=@DDC?>>>@CFECCBA?=>=>?>:)))7622)))(((((-.///7@?<;;;;>@BBBC=<:8500//24433:;;??>==???==>>?CCGHQQEDBCCGHMIECB?><<<>=<<<<=?@?@AA@A?@A=;::;=@C???>?EGGEIECBDB;:647**:11++....2*,6586.165221/0324899;@@AA>::::<CC@>??A@@?>?:777799999:CCBCD@>><==8789<<=>?>?A)))))9:?=@BBCA@??@BCBAAAACFFEBBBBBDC?A@@?;55557A@CBEFDEHFCBAAACACCCCACDCEIFFDFGHCE=?7761+:@@?@B::7+<9))9==>>88777<???BEEECCCDEDE<;;;>>0@CCCFFEFEDCD@A@@ADEEGF????@DD@???:::::654/)?>?9:BC>@FFHEEFCFEEFGIIECCCCDDBD>=>>:;9233-**)*17B?GB::<<;AAAAFDCBA??@>=>??HIGECCCC?@@@ADC<<<<CIC>9999CCCBCDFEE?11111FCDDDDDBA>2--3CGGHFFAA@@>>AB?@EDCDBAB@@@ABHIGEHDDAA??@AEGGGHGFFEGHGGFD@B@=ACCC<400034GDEBBA@@BBCEHFEEGDCBBCKIJHIHJGGBBAACGFEDDDC@@@?ACB<<;;>CDFDAAABACEFEHHHHHGGKHHIFEEFFGECFCDDCEEDFCCFFFOGEGDEGFHIKIB@>>=9:EIBCB@('&
@363_NG92T2_4
GCAGTGGCTGCGTGGGTCTTCACCGACTCCCGCACCTGAGCCCACATACTCCTGTCCGAGTGGGATGGGCCTGAGCCCAGCTGGCCCTCTACCCTGCCCAGCCTGTTCCCTGGAGCCCAGCCTGCCCCCTGCAACCACAGGCTACTGGTTCTCACCTGGGAGCAGCAGTCAGAGCAGCTAGGTGTTCCTCAAGGGGACAGGCTGGGGAGGGGTCATCCAGGATGTCCTGGAACTGCTGTTCCAGGCCCGTGGGGAAAGCAGGCCATTGGGAGAGTGAGTCCCTACACGGAAGAATCTGCCCCGGTGGAAGACAGCCACGTGTCGGCTGTCTTGAAGGTGACGAAGGTGGTCTGGAGGGACACGGGAGGAAGACGAAGGTGGGAAGAGGTCACATTTTAACAACCACCCCACTTACTAATCATGCCTTGGGCTATGTTTTTATGATTTTTGACAGCTGTATAGTAGTCCATAGCCTGAGCATAGCTCAGGACAGTTTCGATTGTGCTATATATCAAGCAGAGGATGACTTTGAACTCTTGTTCCTCATGCC
+
)))**)'(+-,,,,0>A@@>???<;;<<>?;11;::=;=?@??>ABA??>>?56DB=:::;<AAA@?@@@?>5444<<;?@A@@AB0/..('(((2231),AAE@@A//@4>@@@ABDC=<;;;?>>>=?ABCBCEFH====<D@@@?@ECE<66665;;;A@@BBBADC>>=>>>FEA@??@ABDCBBBA@@AEBBBABCBBACBACB?ABAACCBCBCEEFDDCDCCEFCCCDFIHAAA@99922<8;;;<?@@DEFCAABBDDEDCCCBCDDDFCCBBAABBCBAAABDGGFDDCDBE@>???AGIHIIFEDDEDCEEC@>>>>@CBBDDEMKHEDD@>>>?AC55444,,+++++*+,,779<6;<<A?>?BCDFFFEBCEEFDCDGIGFGGLKGFCCCBCDCBCCCGIEFFEDCEEEDEECECAA@A?AAACHLLJFHFGHJKKHDCBBBCDCCDCBAA@@AABBBEEFEGEGEDCCDCFFBBBBCBBABCB@@@ADHGFCBCBCCCDEJIGFHLFEEFGHE;:::FEJMIHHCB?3393+*))(
@364_NG92T2_4
AGAACCGCCCTGGAGGCTGTGGAAGGGGCTGCCTTCTTTGTGTCCCTCGATTCTGAGCCCGCGGGACTGACCAAGAGGACCCCGCAGCTTCCCTGGACGCTTATGCCCACGCTCTGCTGGCTGGCCGAGGCCATGACCGGTGAGTCTACCCCCTACAATACCACCTACACACTTATGGAGACCTAGGGCTTCTCCACAGGGGGCAGCCAGACCTCATGCCTCAGCAG
+
*)))*+2BHGFGIHJKHKKSKLHHOLSSLLCB<;/..--002<9:998===>ED=IIGHIIIMSMILNFEG42+++.=>;==<9E?=:86+)*(.<>DKIGFFFEHHGHIJQJPNSKQMSOKJIJIC@BBFIHH@@@@?DDDFHJDC?@>CDIFBBBGIGIGGHKNILKSLISOIGGHKHIQHG<<;==@LHFCB::43333A@::;::::;;;;==>??B<210--
@365_NG92T2_4
ACCGCCCTGGAGGCTGTGGAAGGGGCTCCTCTTGTGTCCCTCGATTCTGAGCCCGCGGGACTGACCAGAGAGGACCCCGCAGCTTCCCTGGACGCTTATGCCCACGCTCTGCTGGCTGGCCGAGGCCATGACCGGTGAGTCTACCCCCTACAATACCACCTACACACTTATGGAGACCTAGGGCTTCTCCACAGGGGGCAGCCAGACCTCAT
+
,.3/.//020.-.))(''()'&'*-'&%%%&(+''*99;:89AAAADFDDDCCDBA@@@ABEFHHGFFFJIJLKGEDB@BBBEGF>=;56CCCFDCCBBBDEHHDDEDEHKLJSSHMIJIF;:7778CCFEGGCCDCEFIFCBBBBEIIBBCCCBBAADFFDEEHFCEDDEFEFCCCDCBCBBBBBCDEEEFCB@ACED<;;:2.****./.
@366_NG92T2_4
GGGAGGGGGTTCCTCTTTGTGTCCCTCGATTCTGAGCCCGCGGGACTGACCAGAGAGGACCCCGCAGCTTCCCTGGACGCTTATGCCCACGCTCTGCTGGCTGGCCGAGGCCATGACCGGTGAGTCTACCCCCTACAATACCACCTACACACTTATGGAGACCTAGGGCTTCTCCACAGGGGGCAGCCAGACCTCATGCCTGGT
+
))('''&'('&$$%&++402:;;CBBBABCBBDCDDBA?>??@BBBCCCCCCBDCFHGIECA@?@ABCDEEDDDCDAA@A@A@@@A@@BAABCCFGJIDECDEJFEBBAABCFFEFEDFFDDHDEDB@AA@CFE@ABCA@@@ADGEEDEFGFGFEEEF?CBCB@<==ACCDDEDEAA,+++,CDAACC???>@A>==8973&&%
@367_NG92T2_4
GGGGTGGCTGCGTGGGTCTTCACCGACTCCCGCACCTGAGCCCACATACTCCTGTCCGAGTGGGATGGGCCTGAGCCCAGCTGGCCCTCTACCCTGCCCAGCCTGTTTCCCTGGAGCCCAGCCTGCCCCCTGCAACCACAGGCTACTGGTTCTCACCTGGGAGCAGCAGTCAGAGCAGCTAGGTGTTCCTCAAGGGGACAGGCTGGGGAGGGGTCATCCAGGATGTCCTGGAACTGCTGTTCCAGGGCCCGTGGGGAAAGCAGGCCATTGGGAGAGTGAGTCCCTACACGGAAGAATCTGCCCCGGTGGAAGACAGCCACGTGTCGGCTGTCTTGAAGGTGACGAAGGTGGTCTGGAGGGACACGGGAGGAAGACGAAGGTGGGAAGAGGTCACATTTTAACAACCACCCCACTTACTAATCATGCCTTGGGCTATGTTTTTATGATTTTTGACAGCTGTATAGTAGTCCATAGCCTGAGCATAGCTCAGGACAGTTTCGATTGTGCTATATATCAAGCAGAGGATGACTTTGAACTCTTGTTCCTCAGTGCC
+
)'&%%&'+-378:;EJQKJEDCEC>?>>@BA>?@AFGDCD??@?AKI>===?SLLNO@@@@AOLNMIKNSQOLMMNLMHQSSKIOOKIRLLKHIJSIQKHPOMNJSR*((I8DGINKJNKMJKKDCEHLPLIGMHPJJSQKIPHKKKNJLBKJMSSIRKOMSMIPSKLLIKMMQOLLJHGHHGGLLPJLHKLJIISLJHMLKNKGLNIKHCEHGGOSKPNJSMSMSSLNIIEJMJIEOMSNKSMMSKIJMNOEILNLSLKKIKJHHIQREBBBAAAA<<<=FGFFEGFC@@@@BSKIEGEDFFBABABEHHIIGDCDEFCBABA?>>>?HLGOJBBBIEHHHGBBBBDHLJJHJGDCHBEDDDJHFHGGFHGGHKFEGCGFHB;23<@BGDCILHHKMNOOIHHFHIEEFGFHFHHFHGIJJIGHJGHGFDFDCCCDEEIMKKSHGGFLKLLFDEDCDDCDEFEFFEIEFGDEGJGGIFGKJIIOLKD777IGEEDDEA??>?GKIHIHHFGFFGHIIGFEDE@EHIKSHIJEEJIMHHIGCH88?761--,*
@368_NG92T2_4
TCCAGGGAACAGGCTGGGCAGGGTAGAGGGCCAGCTGGGCTCAGGCCCATCCCACTCGGACAGGAGTATGTGGGCTCAGGTGCGGGAGTCGGTGAAGACCCACGCAGCCACTGCCCTGGAGGCTGTGGAAGGGGCTGCCTTCTTTGTGTCCCTCGATTCTGAGCCCGCGGGACTGACCAGAGAGGACCCCGCAGCTTCCCTGGACGCTTATGCCCACGCTCTGCTGGCTGGCCGAGGCCATGACCGGTGAGTCTACCCCCTACAATACCACCTACACACTTATGGAGACCTAGGGCTTCTCCACAGGGGGCAGCCAGACCTCATGCCTCAGCAGT
+
+35>>@FFIIHHKIIGHIJKPIIGDEEEGIHLJKRNISJMJSGLHJIKHIEHIJJHKGKHLHOJKIJIHJIIIHGGGOOLSOFFGHEHJGGEHGJKKMJLLIKMONMMLIHMJFIF6IGJQIMHKIKKKNSPNMMLIHKGGHLJLNKKSHIKIHGHHHGIHMJNJHHHHGKHLSHLFF:9999CGJEGLEDFJEGJNGEHCGJGHHHFHIGFHHJGGFHIIOIGJHHGGHLGIJHFHHKHMFGEFGRMLLIOMKLGLMIQOGGJFFHFHGIMIIKIHKFKIKKHGKHGJHHDGEFHFHGKKNJKFEEEGIFFGKHGKIIKIKGHDGEHD;;:860
@369_NG92T2_4
GGTGGTATTGTAGGGGGTAGACTCACCGGTCATGGCCTCGGCCAGCCAGCAGAGCGTGGGCATAAGCGTCCAGGGAAGCTGCGGGGTCCTCTCTGGTCAGTCCCGCGGGCTCAGAATCGAGGGACACAAAGAAGGCAGCCCCTTCCACAGCCTCCAGGGCAGTGGCTGCGTGGGTCTTCACCGACTCCCGCACCTGAGCCCACATACTCCTGTCCGAGTGGGATGGGCCTGAGCCCAGCTGGCCCTCTACCCTGCCCAGCCTGTTCCCTGGAGCCCAGCCTGCCCCCTGCAACCACAGGCTACTGGTTCTCACCTGGGAGCAGCAGTCAGAGCAGCTAGGTGTTCCTCAAGGGGACAGGCTGGGGAGGGGTCATCCAGGATGTCCTGGAACTGCTGTTCCAGGGCCCGTGGGGAAAGCAGGCCATTGGGAGAGTGAGTCCCTACACGGAAGAATCTGCCCCGGTGGAAGACAGCCACGTGTCGGCTGTCTTGAAGGTGACGAAGGTGGTCTGGAGGGACACGGGAGGAAGACGAAGGTGGGAAGAGGTCACATTTTAACAACCACCCCACTTACTAATCATGCCTTGGGCTATGTTTTTATGATTTTTGACAGCTGTATAGTAGTCCATAGCCTGAGCATAGCTCAGGACAGTTTCGATTGTGCTATATATCAAGCAGAGGATGACTTTGAACTCTTGTTCCTCAT
+
((9?AAA@AA?31229BAAA@AAAAA?<<<<>B@??>>>>=>>@AABAAAAAA@?<<<<=AAA@AA?<<;<=AA@@CBEEDC===<>@@BBDCACBBBCBBA@>::8889:BCEFGEC?>???BCDFGFFEEECCCDDDECACB???AAACEEDFDCDBABABBBBDE<;;;;>ABABCBB@????BB<:;;;@EEEEDDCCEHGEECDDFFDD?>>>>BCBBBCFEDFEBABCA?>GKIIIDBA@@?>???@DEFFEGIHGIFK66D;FDDEDCDDEEJGDC84B@@::722326111100//..2198878==788<DEDDEDCAAABCEHEFEA@???BCECAAAAAAA?CBEEFEEEDBA@B@>@CBBDDEDDDH?CEECEFGHHIHIJGHEDEEECBBBBB?<;;;:<<<>EFECABBCEDDA?@@@BECEDCDCBCCBCA>>>?=D;966333553:;<BEHGFGEEFGFDBBBBCDDEDGGGFFFGFFHHIJECBBBDIKHIFGEFFHBBAABIA@AAFEDDDFFDECCGILGECFGKLFEDGEJGMQSKIJKGHGHNGFHGFHIGFKHIHIIJGGGIIHDEDCCEEEHILLIJGIGILJSLHGGGEEEEFHGEFFEEFEFGFGGFFJGHJFFGHKLCDEJFECA=:81////8:<CFEFEEEIHHGFEFEEEEFGFFCEFHABCBGHFGHEDCA?,+)
@370_NG92T2_4
ACCGCCCTGGAGGCTGTGGAAGGGGCTGCCTTCTTTGTGTCCCTCGATTCTGAGCCCGCGGGACTGACCAGAGAGGACCCCGCAGCTTCCCTGGACGCTTATGCCCACGCTCTGCTGGCTGGCCGAGGCCATGACCGGTGAGTCTACCCCCTACAATACCACCTACACACTTATGGAGACCTAGGGCTTCTCCACAGGGGGCAGCCAGACCTCATGCCTCAGCAGGGT
+
9>AFIILJIHEFFGFGSMIGFJJNIIIHHGHJIHHLIIRNHHDE@@@?@FIIJKJJHGISPJINJJHOG@:768864---/+4444<:..4/0:;;;>?94444=CDFFEGGHJFMFIHB?@??6556?BDGDDFDDFFCBDDBD99:==DCDA@A@BCFEFHGGHHFHHFHCCBBCDEEEEA@ABCHMGJE=9922123BA100.-,+,.///0>>>>/)((('&%$
@371_NG92T2_4
ACCGCCCTGGAGGCTGTGGAAGGGGCTGCCTTCTTTGTGTCCCTCGATTCTGAGCCCGCGGGACTGACCGAGAGGACCCCGCAGCTTCCCTGGACGCTTATGCCCACGCTCTGCTGGCTGGCCGAGGCCATGACCGGTGAGTCTACCCCCTACAATACCACCTACACACTTATGGAGACCTAGGGCTTCTCCACAGGGGGCGACCAGACCTCATGCCTCGG
+
,./@FFJIHHFKHHELGJKPQKHGGELHLLJONSSNLNOLGHFGDGNOISPLNISIJOSROSLIJJSSICE@GNMSKRNGFKHOISJFGD<HJKFNNJIGFGGDHHIMJLLKLNGJJLOILIKHMFGIIKIIGHJLJJKMIHJIGFMIJHJGJHHFDEFDLJJJRRSKHKNJHKHFFGEGCCCBCEGIGDC?992/-,+)('&&&((-02337999881(%
@372_NG92T2_4
AAAGTGACGAAGGTGGTCTGGAGGGACACGGGAGGAAGACGAAGGTGGGAAGAGGTCACATTTTAACAACCACCCCACTTACTAATCATGCCTTGGGCTATGTTTTTATGATTTTTGACAGCTGTATAGTAGTCCATAGCCTGAGCATAGCTCAGGACAGTTTCGATTGTGCTATATATCAAGCAGAGGATGACTTTGAACTCTTGTTCCTCATGCCT
+
(*.59777?ABCDIHHHGFGHGGE><<::3333530-/2--.7>EFFCDBDFHKGIEFGEFFAF???GHGGFDDEFDEEFFGEDCBCFFFEFFFDDDEDDFEHFGSLHMHIHKJSPIFEDBCDFFFHGHIIEDEEEGFGEFGHPHGGEEGJGIHGEEDCECDFA????EJIGJGGGKHMIJHFEECCDDDGFKGHKHGHHHHILJOLJIGH4111110
@373_NG92T2_4
CGGCGAGTGGGGAAAGCAGGCCATTGGGAGAGTGAGTCCCTACACGGAAGAATCTGCCCCGGTGGAAGACAGCCACGTGTCGGCTGTCTTGAAGGTGACGAAGGTGGTCTGGAGGGACACGGGAGGAAGACGAAGGTGGGAAGAGGTCACATTTTAACAACCACCCCACTTACTAATCATGCCTTGGGCTATGTTTTTATGATTTTTGACAGCTGTATAGTAGTCCATAGCCTGAGCATAGCTCAGGACAGTTTCGATTGTGCTATATATCAAGCAGAGGATGACTTTGAACTCTTGTTCCTCATGCCT
+
-/,)&&&&'*=@BCEDECGGHGICCBCBDGJJIJIJJGGSKKLKPA?A@ENFFEEFH=CFCGGISPQPSRKIRKSJJLMKNSPSKSSJKIHGIKJJFISDEEGBE?;55;>>AHHKHFGQJSIIRJEH@DAABEEGSMSHBDJNNNLDDEDEILKHLLSJJISHRLMILLJKIHILMJKSHJIJMNLPMKGKFHKNSSJSDEFDDBBBBBGOLNJMJKKGHIGHJKGPILJIIOMSIINHNHOIJKJIISGLJJIFHFEKQMRLLLLSLKJHLGHGFDDJGJGEDBEFIGMNIHKJJJIHIQG@@894/
@374_NG92T2_4
GGCGATTGTTATCATGGTATTCACCGACTCCCGCACCTGAGCCCACATACTCCTGTCCGAGTGGGATGGGCCTGAGCCCAGCTGGCCCTCTACCCTGCCCAGCCTGTTCCCTGGAGCCCAGCCTGCCCCCTGCAACCACAGGCTACTGGTTCTCACCTGGGAGCAGCAGTCAGAGCAGCTAGGTGTTCCTCAAGGGGACAGGCTGGGGAGGGGTCATCCAGGATGTCCTGGAACTGCTGTTCCAGGGCCCGTGGGGAAAGCAGGCCATTGGGAGAGTGAGTCCCTACACGGAAGAATCTGCCCCGGTGGAAGACAGCCACGTGTCGGCTGTCTTGAAGGTGACGAAGGTGGTCTGGAGGGACACGGGAGGAAGACGAAGGTGGGAAGAGGTCACATTTTAACAACCACCCCACTTACTAATCATGCCTTGGGCTATGTTTTTATGATTTTTGACAGCTGTATAGTAGTCCATAGCCTGAGCATAGCTCAGGACAGTTTCGATTGTGCTATATATCAAGCAGAGGATGACTTTGAACTCTTGTTCCTAAGTG
+
***+-.-,,*(('''(,,,----<=;:::<>97788<@@@BBA==CDA===<<>>>@=;:;;>@??>>BAAAAABBAAB@BCEDC@>><;;;;;=>AC=C7CCCDC@A99A8ADBAA@BBABA@@@<;>>>>BCEDEFFDEBA?>?>>?AAAABCDD@0000ABBCCCA@@@@ACCBBB?>>>>@@A@????@@??A@@ACCCB?>>>@>=?@?@@AAAAABCDCCAAAABCBAABBCDDDCBA@AAAA<::::<=>>?ABB?>>>??@?><<=;=>>?DEF<;<@@@<9999:ABA@@A@??<99::<AAA@BA@AAA><<<<<:999;?>?>>ABDABBA=::::<@@?@@@?>?><===<>998:<;::9;;8899;???>>B@A?===55666FA>DCBCAAA?>>>>?@BBAAAAABBCA@????<<;;:=>?ADFJEEDCDFGJJEBA@?>>>=>??>?>>>=<<<<????@ABBAAAB;:::9<<==>>??;9889>EDBA?>>BBEDECBBBABB???@ADBCDCDEDE:67546+++)&%%&
@375_NG92T2_4
GCAGTGGCTGCGTGGGTCTTCACCGACTCCCGCACCTGAGCCCACATACTCCTGTCCGAGTGGGATGGGCCTGAGCCCCAGCTGGCCCTCTACCCTGCCCAGCCTGTTCCCTGGACCCCAGCCTGCCCCCTGCAACCACAGGCTACTGGTTCTCACCTGGGAGCAGCAGTCAGAGCAGCTAGGTGTTCCTCAAGGGGACAGGCTGGGGAGGGGTCATCCAGGATGTCCTGGAACTGCTGTTCCAGGGCCCGTGGGGAAAGCAGGCCATTGGGAGAGTGAGTCCCTACACGGAAGAATCTGCCCCGGTGGAAGACAGCCACGTGTCGGCTGTCTTGAAGGTGACGAAGGTGGTCTGGAGGGACACGGGAGGAAGACGAAGGTGGGAAGAGGTCACATTTTAACAACCACCCCACTTACTAATCATGCCTTGGGCTATGTTTTTATGATTTTTGACAGCTGTATAGTAGTCCATAGCCTGAGCATAGCTCAGGACAGTTTCGATTGTGCTATATATCAAGCAGAGGATGACTTTGAACTCTTGTTCCTGGTCT
+
:9)((()./02233;=>CABAAA><;<<>@<6;<<?DCBCBBCCDEEBBA?:..???????DDEDCDEEEFIEFFEB:6-CEIHECAA@@AABAC@;:;97;DLIGFB>>@5:-)&&&''03668::;BDDDFGEFEDEEDDDCAA@ABCDDFHIHFHGFFGFEDDDDCDDDFFFGDEDA??>?@ADECBDCAA=CBADEEGED@;<;=>=:@??BBCG@AHHGHGDCCDEEGEDEDHHCDDCDHDCBCA>?>>@EGFFIGDB@AABDCCAAAAACEA@@AABCEDDEBAAAADFGEEEECCEB??@@BGGFGGGDCDDCBCDCA@@@@EFFHFHFMLIIHFDABBCDFFFFEFEGFGCBBBDKGGFFJHHG@@?>=BBCFGEEEGHIIEEDDDFJQOSQLGHJMGJGDEDEFJSDCBCFGHGIBEA@<4444DA@@ABGJJIHHGFHJIKMIJFFFFFFFEGFFEEFEEEEELKJJHIKHGFEFFFGHGJHGDEEEFDBBBCGKKGFFEDHFGGHJHFFGFHFFGEHHDDDBFGGFED?=<<878(((&$
@376_NG92T2_4
GCAGTGGCTGCGTGGGTCTTCACCGACTCCCGCACCTGAGCCCACATACTCCTGTCCGAGTGGGATGGGCCTGAGCCCAGCTGGCCCTCTACCCTGCCCAGCCTGTTCCCTGGAGCCCAGCCTGCCCCCTGCAACCACAGGCTACTGGTTCTCACCTGGGAGCAGCAGTCAGAGCAGCTAGGTGTTCCTCAAGGGGACAGGCTGGGGAGGGGTCATCCAGGATGTCCTGGAACTGCTGTTCCAGGGCCCGTGGGGAAAGCAGGCCATTGGGAGAGTGAGTCCCTACACGGAAGAATCTGCCCCGGTGGAAGACAGCCACTGGTGTCGGCTGTCTTGAAGGTGACGAAGGTGGTCTGGAGGGACACGGGAGGAAGACGAAGGTGGGAAGAGGTCACATTTTAACAACCACCCCACTTACTAATCATGCCTTGGGCTATGTTTTTATGATTTTTGACAGCTGTATAGTAGTCCATAGCCTGAGCATAGCTCAGGACAGTTTCGATTGTGCTATATATCAAGCAGAGGATGACTTTGAACTCTTGTTCCTCAT
+
<DCEDDEFEFBAAAADGEECCBA@??@@BF?>>>>BF@@@DCDDEGB@@@?BCDEE@????CCDDDDDEDCCEEFHGGFGHGLJEDA?>??@ACBCEDECDEGFFHG44E>?BBCDEGJEEEEEEDDDEGEGFGFEEDEEDDC@@@@ACDDEHFIGHFGEDDDEEFDCBBBDDFFEEDB@A@@BCEDCDDCCBACDDDEEGGGECBCED@BCA<;<:;?@AIHHDEFFFHIGFGFFLGCBAA@ADB?@B981.AAADDABBA@@@AABCA@@@?@ACCBEDDDGEDEDABBCDHGEDCDDEE<9A@@ADDDDE+***(+)$%&%$###$(677652109@BBB=9999;A@>>>>>@AA<<<<=@7777<==><=<9999;@@<==>=@@<<==>BDEGMGICCCBBB??>>>?@BA@BBAABBCBA@???<=<<<??@BEFMGCAABBDFECA@@?>>>>>?@??????>?>??@?@@BABBAAB@@@@?>>>>?BC954448;CC???>>ABCCCDDEFDC@<;<;=A@@AABEEFC@;97789:*)'
@377_NG92T2_4
GTAGGGACTCACTCTCCCAATGGCCTGCTTTCCCCACGGGCCCTGGAACAGCAGTTCCAGGACATCTTCCTGTGGATGACCCCTCCCCAGCCTGTCCCCTTGAGGAACACCTAGCTGCTCTGACTGCTGCTCCCAGGTGAGAACCAGTAGCCTGTGGTTGCAGGGGGCAGGCTGGGCTCCAGGGAACAGGCTGGGCAGGGTAGAGGGCCAGCTGGGCTCAGGCCCCATCCCACTCGGACAGGAGTATGTGGGCTCAGGTGCGGGAGTCGGTGAAGACCCACGCAGCCACCGCCCCTGGAGGCTGTGGAAGGGGCTGCCTTCTTTGTGTCCCTCGATTCTGAGCCCGCGGGACTGACCAGAGAGGACCCCGCAGCTTCCCTGGACGCTTATGCCCACGCTCTGCTGGCTGGCCGAGGCCATGACCGGTGAGTCTACCCCCTACAATACCACCTACACACTTATGGAGACCTAGGGCTTCTCCACAGGGGGCAGCCAGACCTCATGCCTTGGCAGTG
+
(99:;:;=?>@@A@AB@@?DDECDDBBBBBBBCDDA@<<<<=A@ABBCBGHFIHFF@?=76040///*'(*/::=<==<=<>BD79:2*ABCCBD@;>=6B9:DCBBBCFEDAABCEGHGFECBDCCHFFIECD@@A889==<;:1///1<=>?BDCAA@@ABA><<<<<=>>>??>@AA@A@CBDCDFCCCBAAABBDC@????=====@BEEDDCBABBA?>@;+CBDBBBA?<<<<>BBA@?>???B??>>?AA@@?=99889=<8888;AAAA@BBA=<:9:;<974321-*()),:<;>@BAABDADCABBA?>?>?CEADEDBA??=<<<=@BBDDBA<;;99;<<@ACBCDECCCJFED?=<:;<=@DEEDFEDEDA>>>>>@??>@?>???@DFHPGFDFFFGD?>>>?DEDCBAB>=>78888A@@@BCDC@BBABBBBCEEDDCDEEEEFFGE666:777+++DCCDCCDEBBCCC@?@@@BCEDEFCA@ADEDEDFD?==,++(
@378_NG92T2_4
ACCGCCCTGGAGGCTGTGGAAGGGGCTGCCTTCTTTGTGTCCCTCGATTCTGAGCCCGCGGGACTGACCAGAGAGGACCCGCAGCTTCCCTGGACGCTTATGCCCACGCTGGCTGGCCGAGGCCATGACCGGTGAGTCTACCCCCTACAATACCACCTACACACTTATGGAGACCTAGGGCTTCTCCACAGGGGGCAGCCAGACCTCATGCCTGGCT
+
HHILIJINJHKGIJIJKNKJJKDAILPJQLIDA@AECSQSKIKLIILJJNIJMNLLIIKHHJJQLIGHJEGFEFKJJJDF8GCCABBBCC?FLIGHJB@??>>BA>;7886>>CEGEDCABDGMKKMFRIHIICA9>63))*77>>>@?@??ABBGHKJPJJKHNIFHHOIHIKEE?=?=9<B;:8846:9:<<DJDBBB76557>>@A?@=5((((
@379_NG92T2_4
CTGGATGACCCCTCCCCAGCCTGTCCCCTTGAGGAACACCTAGCTGCTCTGACTGCTGCTCCCAGGTGAGAACCAGTAGCCTGTGGTTGCAGGGGGCAGGCTGGGCTCCAGGGAACAGGCTGGGCAGGGTAGAGGGCCAGCTGGGCTCAGGCCCATCCCACTCGGACAGGAGTATGTGGGCTCAGGTGCGGGAGTCGGTGAAGACCCACGCAGCCACCGCCCTGGAGGCTGTGGAAGGGGCTGCCTTGCTTTTGTGTCCCTCGATTCTGAGCCCGCGGGACTGACCAGGAGAGAGAACCGGCAGCTTCCCTGGACGCTTATGCCCACGCTCTGCTGGCTGGCCGAGGCCATGACCGGTGAGTCTACCCCCTACAATACCACCTACACACTTATGGAGACCTAGGGCTTCTCCACAGGGGGCAGCCCGACCTCATGCCTCAGT
+
6=>@@HDGCBB9>656D=FEGDC;:9:8-?<<?CEDDDDCA@?@BCHHFFFDCCCDGF==<;<9ACC))))*BBBB@@?@@BCEEIFFCA=>9=?DC877778../4DECBDCEEDFGCDDEFEDEDDDA??@@@A@AADFKIFEEDDCBCBBBABBBBCCDC?>??@CDCDDCCDDDCCBBBDBBAB@<<<;=A@;;;<=EFFDDDDDAAAAABBB><===@FCCBBBBDFFGCCEB@DBB<:652/./02<7=95576668789>@=??>B@?>>>?BDD?810/,*''(*+-,,,,+,+*+++**+-46BCA?><<;==>>@@?@AAAAA?@=><<BEDA>>>>ADDCDCCB@?@@BGHECA@=AA?@ABACBBCCCFDA/0;<=AA@====>?AA@@@@@@@AABBDD>>@@>>>>=<=>=6*)))*57532230)'%
@380_NG92T2_4
AAGGGGACAGGCTGGGGAGGGGTCATCCAGGATGTCCTGGAACTGCTGTTCCAGGGCCCGTGGGGAAAGCAGGCCATTGGGAGAGTGAGTCCCTACACGGAAGAATCTGCCCCGGTGGAAGACAGCCACGTGTCGGCTGTCTTGAAGGTGACGAAGGTGGTCTGGAGGGACACGGGAGGAAGACGAAGGTGGGAAGAGGTCACATTTTAACAACCACCCCACTTACTAATCATGCCTTGGGCTATGTTTTTATGATTTTTGACAGCTGTATAGTAGTCCATAGCCTGAGCATAGCTCAGGACAGTTTCGATTGTGCTATATATCAAGCAGAGGATGACTTTGAACTCTTGTTCCTCATGCCC
+
664:<=:==?@>=5348?>;<<;;?@@ACBCCBA@??@@BCBA@ACBB>>>??BA?>>;::::;<<<>?A?=<<<=>?@<;;;;>?>???>==>=>?<;;;<>@BA?A@@AC92;;;>BB@@A>>?@@B?>>>>?@??@A@ABAA@B@A@@@====>CBA@@@@ABB====>CAA@@@A@@>?<;;<=ACCCB@BBDDA@??@CCEGJGHEDBBBAA@?@@BCDCBBBBBCCDDCBBBA???>>>?@AFLSHECBCDIPJGFCB?>>?>66334556555::?>>>@@@@??????@ABDFD9998956668>CC@@???@@BBBCA@@@@?====?BBBCCA@??<?@<<><;:10--,+%
@381_NG92T2_4
CAGGGGGCAGGCTGGGCTCCAGGGAACAGGCTGGGCAGGGTAGAGGGCCAGCTGGGCTCAGGCCCATCCCACTCGGACAGGAGTATGTGGGCTCAGGTGCAGGGAGTCGGTGAAGACCCACGCAGCCACCGCCCTGGAGGCTGTGGAAGGGGCTGCCTCCTTTGTGTCCCTCGATTCTGAGCCCGCGGGACTGACCAGAGAGGACCCCGCAGCTTCCCTGGACGCTTATGCCCACGCTCTGCTGGCTGGCCGAGGCCATGACCGGTGAGTCTACCCCCTACAATACCACCTACACACTTATGGAGACCTAGGGCTTCTCCACAGGGGGCAGCCAGACCTCATGCCTGGGGCCA
+
*'%%&'/0/3332000,-<><=<A@B@ACABBBAAAABFFB?>?@A@=>>>?BCA@@@@CBAA@@@@@??<<=43446>;:99;;;;;222235200*,2*(())7899:;=>DGDCBA>?<;;<>AA@:9899<BBBBBBBCCDBBBBAA@>@B???+****=FDC?>=<88888A@?>=<><99777<>@:86544555?A@>==<:<==?BB>>>6;>==99888:;AAA:==<;;;:;===>?AAA>::::<@?@@??;8888:AA?<:::;=@@;::=>>@@@@A????@BA==55A==;:;<;=<;;;;<;<===@>=;9::9;>?@>>=<<<:;=68:<2220/.-
@382_NG92T2_4
GCGGGGTCCTCTCTGGTCAGTCCCGCGGGCTCAGAATCGAGGGACACAAAGAAGGCAGCCCCTTCCACAGCCTCCAGGGCGGTGGCTGCGTGGGTCTTCACCGACTCCCGCACCTGAGCCCACATACTCCTGTCCGAGTGGGATGGGCCTGAGCCCAGCTGGCCCTCTACCCTGCCCAGCCTGTTCCCTGGAGCCCAGCCTGCCCCCTGCAACCACAGGCTACTGGTTCTCACCTGGGAGCAGCAGTCGGAGCGAGCTAGGTGTTCCTCAAGGGGACAGGCTGGGGAGGGGTCATCGCGGATGTCCTGGAACTGCTGTTCCAGGGCCCGTGGGGAAAGCAGGCCATTGGGAGAGTGAGTCCCTACACGGAAGAATCTGCCCCGGTGGAAGACAGCCACGTGTCGGCTGTACTTGAAGGTGACGAAGGTGGTCTGGAGGGACACGGGAGGAAGACGAAGGTGGGAAGAGGTCACATTTTAACAACCACCCCACTTACTAATCATGCCTTGGGCTATGTTTTTATGATTTTTGACAGCTGTATAGTAGTCCATAGCCTGAGCATAGCTCAGGACAGTTTCGATTGTGCTATATATCAAGCAGAGATTCCTTTGAACTCTTGTTCCTCATGCC
+
;;;<;;<=>?@@BB@@A66666@B?=9999;?5555:21122:==?@C=8.--+))*******,),01235=>AB>?BA?<<<<=?@A====>@BBACBDD>==<=AB;99:;?CBCDEBABCCAA@?>?@@@@=;<<<@@???@@@@@@BAA@@@@CCGFA?=====@AA@?<59=(@@EFHFF//6))A@ABABAAACBAC?@>=>FHGEDCCBDC@A@=>==?ABBCBCCFH555<@@@BB<==,+++,::99::=?>>?@ABAAA=>>@@@@@ABCB@@???AC>===888.++++..<;;<;>>>BAAABDDBBA?>>>=:;:99:899:;@CECB@@@AAAA>==<=>?66666<77777=1/.-***0/016676168:;@@@@A@@A@@>::::78889?D+****34=>???;8888:@@>;;>>?>@=<<<>B2212=>>?=><:;=<=A@>>;?=@A>>===AAEFGGEEDDABBA?===>@@AABABBBDDC@?>?=;;::9;;<=CCJDDBBDEFGHDCA@??@?>?>>>>>====>??>??@====<?==>?711001578:=;999:=BB??@@==58-...--..0,,,,,,,.36>?=>>??ADBA@=:==94
@383_NG92T2_4
CTGGAACTGCTGTTCCAGGGCCCGTGGGGAAAGCAGGCCATTGGGAGAGTGAGTCCCTACACGGAAGAATCTGCCCCGGTGGAAGACAGCCACGTGTCGGCTGTCTTGAAGGTGACGAAGGTGGTCTGGAGGGACACGGGAGGAAGACGAAGGTGGGAAGAGGTCACATTTTAACAACCACCCCACTTACTAATCATGCCTTGGGCTATGTTTTTATGATTTTTGACAGCTGTATAGTAGTCCATAGCCTGAGCATAGCTCAGGACAGTTTCATTGTGCTATATATCAAGCAGAGGATGACTTTGAACTCTTGTTCCTCATCCT
+
??A@@?@@BACA@@@@@A=;;:656669;;;?@@?>===>>@?;:;;;===>>>>>===<>;::::=AA@?@??=@3/999;>?>?@??AAA><<<<<;:::;@?????@@>???=::::<AA??>>>??@<<<<=?<;;;;>=>===::::;@????A@B@>>>>@CCCDECDAA@??@?>==>>@A@?@@@@ABBB@??@>;::::<>>@CEKFD@@@@@DDA?>?=====<==<===<<<<<=??=>>??@@?????>><;;<444441((()@@@>?>>???@@@===<<?==??ADDEA6666:877--,,,30--*('
@384_NG92T2_4
CAGGTGAGAACCAGTAGCCTGTGGTTGCAGGGGGCAGGCTGGGCTCCCAGGGAACAGGCTGGGCAGGGTAGAGGGCCAGCTGGGCTCAGGCCCATCCCACTCGGACAGGAGTATGTGGGCTCAGGTGCGGGAGTCGGTGAAGACCCACGCAGCCACCGCCCTGGAGGCTGTGGAAGGGGCTGCCTTCTTTGTGTCCCTCGATTCTGAGCCCGCGGGACTGACCAGAGAGGACCCCGCAGCTTCCCTGGACGCTTATGCCCACGCTCTGCTGGCTGGCCGAGGCCATGACCGGTGAGTCTACCCCTACAATACCACCTACACACTTATGGAGACCTAGGGCTTCTCCACAGGGGGCAGCCAGACCTCATGCCTCAGGGT
+
)*45DDEFFGFEIFGEDEEEHMSIHHKFFGGJGHGEFEGF??>>;:9503@CCJGFHHFHGGJFA>BB@EDEDFFFOOIIHIPHIOLHGIGFKIIFJHIFFD>===10001<<<<<;>??DBA@@@B@??ABEJFDEGGGSGGFFIDDDGFGHKJIIHIHKHHFFHGSJKSJHGHJBSMSSHKHGHGFGLGSNJIHEDC>=>?AC;;;B723HEFGFFGFHGGB@::BFD>::9/+BEFGHFFDB;;EDFGJEGCCBDDKIFFGE1112B666>GIIIIEGFFIKQKIJHHJFHLJMJHEC?BD?DABABFHGFFHGIKIFHGHIHGJHIKJMGCCEFGGFJIKJHKK77777IGFEF?>==??DFHEEFDD>1,(&%
@385_NG92T2_4
ATCCAGGATGTCCTGGAACTGCTGTTCCAGGGCCCGTGTGGGGAAAGCAGGCCATTGGGAGAGTGAGTCCCTACACGGAAGAATCTGCCCCGGTGGAAGACAGCCACGTGTCGGCTGTCTTGAAGGTGACGAAGGTGGTCTGGAGGGACACGGGAGGAAGACGAAGGTGGGAAGAGGTCACATTTTAACAACCACCCCACTTACTAATCATGCCTTGGGCTATGTTTTTATGATTTTTGACAGCTGTATAGTAGTCCATAGCCTGAGCATAGCTCAGGACAGTTTCGATTGTGCTATATATCAAGCAGAGGATGACTTTGAACTCTTGTTCCTCATGCT
+
;33KIONJJPSLIHPROJPKJNJOSKLQGKCIHIMFDD2()EEJGHHHHIGKGLSJKGKHLOJHLIJMLJIILLKLJKLIJOSKSOJSHJAAJIKNJKQOLNJSJINJSMLSJOJMIPSNJJHMPILJIHIIHGHJFEEHEIJKKJNJMKMKLLPNISNMSNIHOCMKKJMJSQHOMPJJKPHMSNPKJMKGJISORMJSLSKIGELSPPKGQJSKFGGHHGGFFLLSLLNHIHIPSSMLJFEEJHOMQIIJIIIMLLJGIJJKPLLNIMIGKJMNOKIKHEFKIPSJLKSIQIHFFGHGIKKILGIHFHGGNJINKIKKIKMLLHLLHJFD@8++*($
@386_NG92T2_4
GGGACTCACTCTCCCAATGGCCTGCTTTCCCCACGGGCCCTGGAACAGCAGTTCCAGGACATCCTGGATGACCCCTCCCCAGCCTGTCCCCTTGAGGAACACCTAGCTGCTCTGACTGCTGCTCCCAGGTGAGAACCAGTAGCCTGTGGTTGCAGGGGGCAGGCTGGGCTCCAGGGAACAGGCTGGGCAGGGTAGAGGGCCAGCTGGGCTCAGGCCCAGTCCACTCGGACGGAGTATGTGGGCTCAGGTGCGGGAGTCGGTGAAGACCCACGCAGCCACCGCCCTGGAGGCTGTGGAAGGGGCTGCCTTCTTTGTGTCCCTCGATTCTGAGCCCGCGGGACTGACCAGAGAGGACCCCGCAGCTTCCCTGGACGCTTATGCCCACGCTCTGCTGGCTGGCCGAGGCCATGACCGGTGAGTCTACCCCCTACAATACCACCTACACACTTATGGAGACCTAGGGCTTCTCCACAGGGGGCAGCCAGACCTCATGCCTCGC
+
0555>CC;:;:;EGFCEHFFHIJIKIJHDHLILJFGFGIHHHKJGJLIINSJKLLNQOSRLHSJNOOOSKNLJMMSCEE=5JHSPSOJLSDAIBCGGHHIJSKKHGNILLSMLLIKLKKSMSSKIH=>NPMNSSSRHHGEGJGJJKIKJKMKR@<:GINQJFEAC?A?>B<@77CCBHKDFEEEBIGDBFMIE?9:778?>??>>225588200004.,)))*+-(''&'&'''555666CDDGFIIJHHFDEFFSSEDEFENRKKMMJJKJMKIMNHGGDDEEFMLHIHIILMJLDCHEKPMMGSJHGFIGHCLJIIIHHIHHHGIIIJHKHGGGEEHF<;;;;D?A=/@@BCCCB@<DFGJIJISHFIHLKGHFEECDDDEGFGIIJSIJIHHIHKJHIHEFGHOISBA@?ACHEGMREC@ABDDJG:977789:::KGEDDGDCDECCFACCDA@A:::CCCCABBCBCDCBDFEDECC?<;<;;<=A=7532.(&
@387_NG92T2_4
CTGGGGAGGGGTCATCCAGGATGTCCTGGAACTGCTGTTCCAGGGCCCGTGGGGAAAGCAGGCCATTGGGAGAGTGAGTCCCTACACGGAAGAATCTGCCCCGGTGGAAGACAGCCACGTGTCGGCTGTCTTGAAGGTGACGAAGGTGGTCTGGAGGGACACGGGAGGAAGACGAAGGTGGGAAGAGGTCACATTTTAACAACCACCCCACTTACTAATCATGCCTTGGGCTATGTTTTTATGATTTTTGACAGCTGTATAGTAGTCCATAGCCTGAGCATAGCTCAGGACAGTTTCGATTGTGCTATATATCAAGCAGAGGATGACTTTGAACTCTTGTTCCTCATGT
+
DKLFNNJRGLJKOKSMPKJSRMNSKLIOKLNMOOSQSHIGGDHHFDEHEFHHSLQJKIHFBCCCDKHHJGLGGJNHNSJFOJHJQJLIHHGHFGA<<<<DLHCFIHJKJSSLNJKJIGHIIGKIHKGHFEEFEEFJJJKHIDEEEIJKIMJPKNPLIIFFHMGHGGFIMNRQIHIGJJKMIGDHNJKIJGGMIHMGRQNPKMJIHNGGHIKIKIGFGFHGFLFGFGHGFEDCDEEHIMLSNIHGKHHIILGGFFFHFFGFFGDFFFFDEDEGIHGGHJHHIFFGGFGFFGFEEGFHA???@GNMGJGEFFEHGHIGFFFEFDDEEEFGGGFGIHKHJJFEEC?<10/*%
@388_NG92T2_4
CTGGAAGAACGGTGCCCAGGACATCCTGGATGACCCCTCCCCAGCCTGTCCCCTTGAGGAACACCTAGCTGCTCTGACTGCTGCTCCCAGGTGAGAACCAGTAGCCTGTGGTTGCAGGGGGCAGGCTGGGCTCCAGGGAACAGGCTGGGCAGGGTAGAGGGCCAGCTGGGCTCAGGCCCATCCCACTCGGACAGGAGTATGTGGGCTCAGGTGCGGGAGTCGGTGAAGACCCACGCAGCCACCGCCCTGGAGGCTGTGGAAGGGGCTGCCTTCTTTGTGTCCCTCGATTCTGAGCCCGCGGGACTGACCAGAGAGGACCCCGCAGCTTCCCTGGACGCTTATGCCCACGCTCTGCTGGCTGGCCGAGGCCATGACCGGTGAGTCTACCCCCTACAATACCACCTACACACTTATGGAGACCTAGGGCTTCTCCACAGGGGGCAGCCAGACCTCATGCCTCAGCAGC
+
:=9743+))'&&&&&')(*8<CCHHHGOLSNLMJEK;;:::;6BIJIJGIH@GCLFEFJIJJGKFGEFEHJFFGFDFEFFGJPCHCEF@EKMJLLNJJKHFGFFGFKKOLNHMIJGFGHLIGBHFFD---,,-0)).33BECGGGFGSHHHHKKHGGDFGHIGIHMJIJMJIJJNJIKLNMISLIOOLEFED;;6:;???@@;<<<=>;9:;=CEEE???>>AAADMJKJLSNIISILOMIHIFFGHHMLNIHLEHOIPKF<HFKOJIIGJ?<<=C9:JJHIFHGFIFJIHIFIGGGJHGHFIGLNNHMIGHMJSNJFGKGFFE@.----8>?KGEDECBCCCFFIJJGKJIHKHPIJHJIKJJJGFFFJJIGHIIGIQHJLHFFDDFEFGJDGGFDDDEEIJHFGHGGJJLIGHGFFEFFFEHGEFFHIHSLGH@@>?AEEB@@>('''0,(()ACBC:88844.
@389_NG92T2_4
CACGCCACTGCCCTGGAGGCTGTGGAAGGGGCTGCCTTCTTTGTGTCCCTCGATTCTGAGCCCGCGGGACTGACCAGAGAGGACCCCGCAGCTTCCCTGGACGCTTATGCCCACGCTCTGCTGGCTGGCCGAGGCCATGACCGGTGAGTCTACCCCCTACAATACCACCTACACACTTATGGAGACCTAGGGCTTCTCCACAGGGGGCAGCCAGACCTCATGCCTAG
+
./1..,++-,,../@@@EEDDFIHGFGGGSSMOECBBBCDGD@ALJHGGEDDDEEFI>>====;=,+++=?><;;;;=@DEEIDCB?=BDDCCA>>@;AIFFDDCCAAABBDDECDCCEEFGHGEEHIFIDCDCFFGHFEEBBBCCFHEEEAAAC?<>0.../9::::FFEFEGFEFFEDDCCAA@AABBCCBBBBCEEDEBAA@@BBABBB@@A@@BBBA<<76%$
@390_NG92T2_4
CCCACGGGCCCTGGAACAGCAGTTCCAGGACATCCTGGATGACCCCTCCCAGCCTGTCCCCTTGAGGAACACCTAGCTGCTCTGACTGCTGCTCCCAGGTGAGAACCAGTAGCCTGTGGTTGCAGGGGGCAGGCTGGGCTCCAGGGAACAGGCTGGGCAGGGTAGAGGGCCAGCTGGGCTCAGGCCCATCCCACTCGGACAGGAGTATGTGGGCTCAGGTGCGGGAGTCGGTGAAGACCCACGCAGCCACCGCCCTGGAGGCTGTGGAAGGGGCTGCCTTCTTTGTGTCCCTCGATTCTGAGCCCGCGGGACTGACCAGAGAGGACCCCGCAGCTTCCCTGGACGCTTATGCCCACGCTCTGCTGGCTGGCCGAGGCCATGACCGGTGAGTCTACCCCCTACAATACCACCTACACACTTATGGAGACCTAGGGCTTCTCCACAGGGGGCAGCCAGACCTCATGCCTATA
+
1;FAMABA@INSMJLLKMSSSSJJGIGFJJ<::9;;=;9<@@@@AAD:::.?JLJJF?:935=//EIPKSSKINIHJSJLSOMMJIIHAJJD?9998:GHFDDBCCDJKJHIIGISJQONSNSGLIILSSLQHFGCDCGSGIEDJJJSKIILIJFSOKLSKSIHLDJLIIKLKLN;<<=GJGIKGIJIIIOKHGIMOJPIFEGFEHHFHIOJILOHJJKJOPHJISIKL8887EIJC>>>=FFFEEKJIIIIFMHHOLMSKKJONLSKSAJLNKIFFFGFFSLKPJSSJIHFGHKJJJLJJHLLSLKGHLHJIHHJE?>>>?FGSNHILFJIGGFF>>>=>HGHEEECBCDDDEFDGHHIHJIJIJJGISGBA@@@EHIGGHHFGFFFHPOIGFEEEGKIDCBCFFHFFFKKHGGGJGLKIHHHKMFGGECEFEBBCBAEEDHDB@ADFDEEEHCCBA?A@?99<::'&%
@391_NG92T2_4
GCTATGGACTACTATACAGCTGTCAAAAATCATAAAAACATAGCCCAAGGCATGATTAGTAAGTGGGGTGGTTGTTAAAATGTGACCTCTTCCACCTTCGTCTTCCTCCCGTGTCCCTCCAGACCACCTTCGTCACCTTCAAGACAGCCGACACGTGGCTGTCTTCCACCGGGGCAGATTCTTCATCTAGGGACTCACTCTCCCAATGGCCTGCTTTCCCCACGGGCCCTGGAACAGCAGTTCCAGGACATCCTGGATGACCCTCCCCAGCCTGTCCCCTTGAGGAACACCTAGCTGCTCTGACTGCTGCTCCCAGGTGAGAACCAGTAGCCTGTGGTTGCAGGGGGCAGGCTGGGCTCCAGGGAACAGGCTGGGCAGGGTAGAGGGCCAGCTGGGCTCAGGCCCATCCCACTCGGACAGGAGTATGTGGGCTCAGGTGCGGGAGTCGGTGAAGACCCACGCAGCCACTGCCCTGGAGGCTGTGGAAGGGGCTGCCTTCTTTGTGTCCCTCGATTCTGAGCCCGCGGGACTGACCAGAGAGGACCCCGCAGCTTCCCTGGACGCTTATGCCCACGCTCTGCTGGCTGGCCGAGGCCATGACCGGTGAGTCTACCCCCTACAATACCACCTACACACTTATGGAGACCTAGGGCTTCTCCACAGGGGGCAGCCAGACCTCATGCCT
+
04:@A:9998;<<==???AABAC@@@AIJIBAA@?CFHECBA?>==>>>>>>>?AAABBAAA@AA?>>>=?@C@AAABFGIFGFB?====?9987;:9212258??>=>:78::=?>>>>?@@>??@@AA@:999:ABAABB@BB>=>:8888:==>=>BBACDDB@==96688:94100012+&&&((()1023326669667<?DDAA@??@@BAAABCB<88889?@ABDEFEFFA@@@>?=<=@C>?<;;<>AA@>>5.),,+)&'&&(()**+64>..=>@ABBEDA?>>>ACCDDC@A@@ABBBBBA?:BCBCDDEDBBCB@?>>>?@ABC@@@@ACB???=<>>AAAA@@@@CBCCABDBCEDDEDBBBBABC@>===>>?@@@AAADCAAABAAB@AABBB@@@@@;;;;=BBA@>>>??A@@@AA?>=<<98888<>=8889:CDCC@@@>====>BBCBBCBBCBCDDBBBBBBB??>>@B@BC@???===>=BDDBB?><;;<=BBBBAA@<:9779:<@@BBBBBCDBBBB@>=97889<CDDBBAA@?>99999==>==>=<===?BCECCBBBCB>;;;;>CBBBAA>::::<BBB>=<<::<<;>??B@???@AB@AABEDBBAAB>?;;;;;>>?>====>AAAC@?=<<<;<>@@><<=<>;999990
@392_NG92T2_4
GCAGTGGCTGCGTGGGTCTTCACCGACTCCCGCACCTGAGCCCACATACTCCTGTCCGAGTGGGATGGGCCTGAGCCCAGCTGGCCCTCTACCCTGCCCAGCCTGTTCCCTGGAGCCCAGCCTGCCCCCTGCAACCACAGGCTACTGGTTCTCACCTGGGAGCAGCAGTCAGAGCAGCTAGGTGTTCCTCAAGGGGACAGGCTGGGGAGGGGTCATCCAGGATGTCCTGGAACTGCTGTTCCAGGGCCCGTGGGGAAAGCAGGCCATTGGGAGAGTGAGTCCCTACACGGAAGAATCTGCCCCGGTGGAAGACAGCCACGTGTCGGCTGTCTTGAAGGTGACGAAGGTGGTCTGGAGGGACACGGGAGGAAGACGAAGGTGGGAAGAGGTCACATTTTAACAACCACCCCATTTACTAATCATGCCTTGGGCTATGTTTTTATGATTTTTGACAGCTGTATAGTAGTCCATAGCCTGAGCATAGCTCAGGACAGTTTCGATTGTGCTATATATCAAGCAGAGGATGACTTTGAACTCTTGTTCCTCATGCCT
+
?@*)))):;76677GFHHFCBBCCDEFEKOCABBBJGBD@====PJSGFFFHNNPOMIQIJJSLMLESMLLRKGHIISLJLJQLSH?=;::<>?<DQIKFMSQSODJ==K<CG@BJFHHPIHI??D8>>@MSSRSKLKKJSJLHRGGGKKNMHFEDAAKLNSILKNKKQMHGOIKLPSSFJGKJKNQLSNMKHNJSILLJMLPGMIPLNGHKKINSNJIJLHKLL@@@@HLIJKDAAA@C@B89I><>E::78891.>?@?==>>FIGGHKQIOMI<<<<8@<?>??LBA?<=4)*******+-@DEMSQKQMFEEEFKGJJNLLIJHKPJNMIKJIFIJJOGHHGJSNPSOSKLIHGGFGBB==<>A@EDAIDCCFFIGBCC?@?>><<9::<=BBGDHLJJQJFGEDD@)))))EELNJMPNJGIJGFGFFFDEFHMSNMSLIKIKLIJHFIGGGGFHIHFHFFFEEGDFHGGLKLIHHHGGFJJKGIIIGIHIKCBACBJHHGLHHFEEFFEEGHEEGHKJIIGDFGJHHJHIIJKGFC44:455443.
@393_NG92T2_4
GCAGTGGCTGCGTGGGTCTTCACCGACTCCCGCACCTGAGCCCACATACTCCTGTCCGAGTGGGATGGGCCTGAGCCCAGCTGGCCCTCTACCCTGCCCAGCCTGTTCCCTGGAGCCCAGCCTGCCCCCTGCAACCACAGGCTACTGGTTCTCACCTGGGAGCAGCAGTCAGAGCAGCTAGGTGTTCCTCAAGGGGACAGGCTGGGGAGGGGTCATCCAGGATGTCCTGGAACTGCTGTTCCAGGGCCCGTGGGGAAAGCAGGCCATTGGGAGAGTGAGTCCCTACACGGAAGAATCTGCCCCGGTGGAAGACAGCCACGTGTCGGCTGTCTTGAAGGTGACGAAGGTGGTCTGGAGGGACACGGGAGGAGAAGACCGAAGGTGGGAAGAGGTCACATTTTAACAACCACCCCACTTACTAATCATGCCTTGGGCTATGTTTTTATGATTTTTGACAGCTGTATAGTAGTCCATAGCCTGAGCATAGCTCAGGACAGTTTCGATTGTGCTATATATCAAGCAGAGGATGACTTTGAACTCTTGTTCCTCATG
+
,0178<>AEHHHHGHKLMRSILNCEDEEHSCCCCCJKJIEHFD??MKIHHFKKMSQMHGGGKSMOSKNLMOR=<<<CEDDRLIMHIIGIFEFGHLINDC7KSLKNKO::A89G@>><==>AIIJID@IKJISNSOJQSNSNLKKHHHDFDGFIGMIHGIGFFFFFIIHIGFFJHIGHGCCC@BEGGHFHEDCA?EFEDEFGFEEDDCEBBCECDGKGGFGFFGEEDDDDFGGEDEEGA77777E?=<=<0001>@@AEBCCB@ABBCEEB?@??@AABBBCCCDCBF@>>>>AFFGDFEDDEA??>?@GGEDFDCFDFB@@@@@????ACCEEEFFKEDDDA>>??@EGDFEEDDAB@@??>A210.1.+&&'()*++12;=FECCCECEEAAAACHFLSOMHGHIFFGFDCDCECFDCEEGDEEDFDCCDCAAA@?BBBCHIPLJJIJLJIIMFFECCEDDFEFFCFDEDFFEFEDDEDEEIGFFGFEEECDCBBAABD?>>>>CKHIFDDCFDDFFFFGGGEGFEG?????HIIIIFFFFGEHHFG<43/
@394_NG92T2_4
GCAGTGGCTGCGTGGGTCTTCACCGACTCCCGCACCTGAGCCCACATACTCCTGTCCGAGTGGGATGGGCCTGAGCCCAGCTGGCCCTCTACCCTGCCCAGCCTGTTCCCTGGAGCCCAGCCTTTCCCCTGCAACCACAGGCTACTGGTTCTCACCTGGGAGCAGCAGTCAGAGCAGCTAGGTGTTCCTCAAGGGGACAGGCTGGGGAGGGGTCATCCAGGATGTCCTGGAACTGCTGTTCCAGGGCCCGTGGGGAAAGCAGGCCATTGGGAGAGTGAGTCCCTACACGGAAGAATCTGCCCCGGTGGAAGACAGCCACGTGTCGGCTGTCTTGAAGGTGACGAAGGTGGTCTGGAGGGACACGGGAGGAAGACGAAGGTGGGAAGAGGTCACATTTTAACAACCACCCCACTTACTAATCATGCCTTGGGCTATGTTTTTATGATTTTTGACAGCTGTATAGTAGTCCATAGCCTGAGCATTAGCTCAGGACAGTTTCGATTGTGCTATATATCAAGCAGAGGATGACTTTGAACTCTTGTTCCTC
+
210025556899==>>@?><===<;;;;=?;89::>@@@BDDCCCC?=<<<>?@@A?<<<<>@?>>>@A@??A@BB@@AABEDA><<;<<;<<<>@@@A>AACBCAA@?@????@@BEA?<7510001>=@ACA@@AAACBCA?=:7788:::7799:CAA?@?@AA@@@@@BCCAAA>;;;;<==::9;?A?>@???@@A@@@??>?===A?@AA?@???@@@AA@@AAABBABACDA@@@@B?=<<97887789::>>>==>====54449<=>/...0:;<89888;<=?EEB?>==>><87789AAA@A@@@AB><<<;;:999;>>>==@BB?@??<8888:BAA@@A?@>?:::9;?98889=>?=><9898;@@>>>A>?>;;;;=BDEFJHGDCAAAA@>=>>??BA@AAAAABCA@@@@?<;;::<<=?CDKDBAAACFFFC@??=<<<<=?><;;::;<<?;8;2---/...,))*6001??>>>?>@<9888:BB>>???BCCBBA>>>==>;;<<>A@@BBDECCCBCC@A=::1
@395_NG92T2_4
TAGGGACTCACTCTCCCAATGGCCTGCTTTCCCCACGGGCCCTGGAACAGCAGTTCCAGGACATCCTGGATGACCCCTCCCCAGCCTGTCCCCTTGAGGAACACCTAGCTGCTCTGACTGCTGCTCCCAGGTGAGAACCAGTAGCCTGTGGTTGCAGGGGGCAGGCTGGGCTCCAGGGAACAGGCTGGGCAGGGTAGAGGGCCAGCTGGGCTCAGGCCCATCCCACTCGGACAGGAGTATGTGGGCTCAGGTGCGGGAGTGGGTGGAAGACCCACACAGCCACTGCCCTGGAGGCTGTGGAAGGGGCTGCCTTCTTTGTGTCCCTCGATTCTGAGCCCGCGGGACTGACCAGAGAGGACCCCGCAGCTTCCCTGGACGCTTATGCCCACGCTCTGCTGGCTGGCCGAGGCCATGACCGGTGAGTCTACCCCCTACAATACCACCTACACACTTATGGAGACCTAGGGCTTCTCCACAGGGGGCAGCCAGACCTCATG
+
3,**'&))(()*-01126@AA??==>==>>=@@B@=9888:?AABBBAA??>@8,))**@CCBCCDDDFDEDDCBBABAAAA@BBCBBBBBA?@A>?A????@AA@====?AA==<@???@CCCBAAC?FEFEEFECBAAA??>?>?@BBCAAA@@CB>>?>>@ABD?>>@A??;;=CAB??B@AABAACCCEBA??@BCBBBBCFFGCBABBCAAA@@A@@>???@@<<<<=CBBA???@@B@>>>>@ABB?>21254,('((''%$#%'*+,:+)))*>9:99:><3BA@???@ABDA@@@@AA?@A@@@@@BCDDECFDA?=>=>>?@BCA??=;::99;<>ABAAABBDEECBBBAA=9===?CDEDEDDCCA==<<<>>@AA7@????AEGEDDCCCCC>;;;;=DDDBCB?====ACDCCB@A??AA=?>>?@?@ACDCCCCDGFEECCCAA???@?ABAA???@ACDCCEDBA@@>>?ADA@A@@A;;96
@396_NG92T2_4
TGCAGGGAAGCTGCGGGGTCCTCTCTGGTCAGTCCCGCGGGCTCAGAATCGAGGGACACAAAGAAGGCAGCCCCTTCCACAGCCTCCAGGGCGGTGGCTGCGTGGGTCTTCACCGACTCCCGCACCTGAGCCCACATACTCCTGTCCGAGTGGGATGGGCCTGAGCCCAGCTGGCCCTCTACCCTGCCCAGCCTGTTCCCTGGAGCCCAGCCTGCCCCCTGCAACCACAGGCTACTGGTTCTCACCTGGGAGCAGCAGTCAGAGCAGCTAGGTGTTCCTCAAGGGGACAGGCTGGGGAGGGGTCATCCAGGATGTCCTGGAACTGTTGTTCCAGGGCCCGTGGGGAAAGCAGGCCATTGGGAGAGTGAGTCCCTACACGGAAGAATCTGCCCCGGTGGAAGACAGCCACGTGTCGGCTGTCTTGAAGGTGACGAAGGTGGTCTGGAGGGACACGGGAGGAAGACGAAGGTGGGAAGAGGTCACATTTTAACAACCACCCCACTTACTAATCATGCCTTGGGCTATGTTTTTATGATTTTTGACAGCTGTATAGTAGTCCATAGCCTGAGCATAGCTCAGGACAGTTTCGATTGTGCTATATATCAAGCAGAGGATGACTTTGAACTCTTGTTCCTCATGCCT
+
&%%$$$34:?=;:955540;<=>?@ABB@?@@??>;::889:;CEDGFEB>====@@BBEFEDFECAAAAAA@@A@?>89>>>CBBB?@CB?=<==>@BB=;<<<@D?>=<<==;;;<;>:5999<?6665541221*****-<=><9:::<@????BBCBABBBCBA9EDHHC?=;;;;;>=<1<;;;6CCEDEEFA@C??AAA@CC@@A@?>>=<>??AEDCBBCDDGCCA>>>>?BCBBDCDFDEDCBAAABBBBC9545577FD?=<;;=>@@?@AA@@?@@??ABBAA@???A??@A@@AA@@@ACDEDCDB?.....5+((((*(()A@>9<>:::9:<<<?AAA@?@???@?<;;;;<==>>>>===>?A=87668>=;5500/0105557?@??B@@AAA=;;;;:9989;?>>>>ACD@AAA><<;<>CBABAA=7675555591003;8<=;;988;<>@@???A@AA=====ABEFHGKEECAAA=:999;?BCAA@@AAAABA@B@?>>?>=>=?@EFSHEDDDDGFJFCAB@@@@?@AA@@A@@@@@A@BBBBCEBBBAABA@BBA@A@@AABB?>>??DIIEDDCCECDEEFEEDCCCAAABDGGGGFLKFHGJKFEDB=:*(('''(
@397_NG92T2_4
GGCAGTGGCTGCGTGGGTCTTCACCGACTCCCGCACCTGAGCCCACATACTCCTGTCCGAGTGGGATGGGCCTGAGCCCAGCTGGCCCTCTACCCTGCCCAGCCTGTTCCCTGGAGCCCAGCCTGCCCCCTGCAACCACAGGCTACTGGTTCTCACCTGGGAGCAGCAGTCAGAGCAGCTAGGTGTTCCTCAAGGGGACAGGCTGGGGAGGGGTCATCCAGGATGTCCTGGAACTGCTGTTCCAGGGCCCGTGGGGAAAGCAGGCCATTGGGAGAGTGAGTCCCTACACGGAAGAATCTGCCCCGGTGGAAGACAGCCACGTGTCGGCTGTCTTGAAGGTGACGAAGGTGGTCTGGAGGGACACGGGAGGAAGACGAAGGTGGGAAGAGGTCACATTTTAACAACCACCCCACTTACTAATCATGCCTTGGGCTATGTTTTTATGATTTTTGACAGCTGTATAGTAGTCCATAGCCTGAGCATAGCTCAGGACAGTTTCGATTGTGCTATATATCAAGCAGAGGATGACTTTGAACTCTTGTTCCTCATGCCA
+
.--*)))*67:<<<<=?@AA?A??>=<=>?@98888>@A@AA?@@AA?<<<;>?@AA><===@BAAA@AA@@B((((/?;ACC@?<::;;=AAAAABBCB@ACCCCBC??D@BBAAAABCDDCBAA>?AAACEBBBCCGDFDCA>>>>?ABAABCBCBBCAAAA@BBBAAAABCFEDDD>=<<<>?AA??7777777<=>ABBB?@?>?=<>?>>@@@BBBCCCBCAA@AACAABBCCA>>>?@C@?>>;:;;:=>??BBCB?>?>?@@@;::::>@?BBCA?=>===<::::<AAA@@@@@@<9;;;@EDBBCBBDDCA=====<<<<?A>?4333;ABA?=;;;;=BB??>?>@A?<;99;<55556;===A<;:;;=@@???@??@==>?@DEJIDBFECA@@?=<<<<>@=66669B@AAB98898>>=<;==>?DFSHGCBCCEGKECBBA@AA@@AA@ABAA@?@?>>>>?@AABAA@BCCCCCBCB@===>=;:::>BCB@@@?A@AABAA@A@?@>>?@AEDEECCCDCCCEEDEA;888;983%
@398_NG92T2_4
GCAGTGGCTGCGTGGGTCTTCACCGACTCCCGCACCTGAGCCCACATACTCCTGTCCGAGTGGGATGGGCCTGAGCCCACTGGCCCTCTACCCTGCCCAGCCTGTTCCCTGGAGCCCAGCCTGCCCCCTGCAACCACAGGCTACTGGTTCTCACCTGGGAGCAGCAGTCAGAGCAGCTAGGTGTTCCTCAAGGGGACAGGCTGGGGAGGGGTCATCCAGGATGTCCTGGAACTGCTGTTCCAGGGCCGTTAAGCAGGCCATTGGGAGAGTGAGTCCCTACACGGAAGAATCTGCCCCGGTGGAAGACAGCCACGTGTCGGCTGTCTTGAAGGTGACGAAGGTGGTCTGGAGGGACACGGGAGGAAGACGAAGGTGGGAAGAGGTCACATTTTAACAACCACCCCACTTACTAATCATGCCTTGGGCTATGTTTTTATGATTTTTGACAGCTGTATAGTAGTCCATAGCCTGAGCATAGCTCAGGACAGTTTCGATTGTGCTATATATCAAGCAGAGGATGACTTTGAACTCTTGTTCCTGGTG
+
433455666:;;>>?@AAA@@@@<:99:<?:8999<AAAA@@@@AB@>=<<==AA@;999:=BBBA@===<;/-,,..*,,,-2;<<87778=>?B@@?@@BCCED@@F@BA@@@@CCBDB@@?=:=>>?BDBA@@AAB@@?=>=>=??@@CCCCBCAA@@?@AA@@A@AABABA@@>=<<=>?AB@?@?><;>====>@??@?@<6>=<=<=>?@A@@AABA@???@ABAAAABB=;:;;8;8303+&'&%%%&&&''7;=?<<<;<=?>?????>>==><::::;AAA@????@?;:::;CEBABAABBB@===<:9889<???@@BDFAA@@<::::<@A??>??ABB<<;;<=87668::;;?><<=>@A@>>=@?BC?>?>?CFEFGFGCECBCC@>===?ACBABBCDDAB@@@@@@>===<>>?@FJSHECCDEGFKFCAA@?@@?@@@@@@@@??@@@AAABBCBBBBABBBCCB@A@@@@AA=;;;<BGFDDBBBEDGEFEEEDCBA@ABBFFCAAALJJJHHGFGEAA>*)))
@399_NG92T2_4
ACCGCCCTGGAGGCTGTGGAAGGGGCTGCCTTCTTTGTGTCCCTCGATTCTGAGCCCGCGGGACTGACCAGAGAGGACCCCGCAGCTTCCCTGGACGCTTATGCCCACGCTCTGCTGGCTGGCCGAGGCCATGACCGGTGAGTCTACCCCCTACAATACCACCTACACACTTATGGAGACCTAGGGCTTCTCCACAGGGGGCAGCCAGACCTCATGCCTCAGCAGGGG
+
<?BACAABBECGDHHGGIFEDDABAAAAABBFEGHGDFFE>>==>CBBBCE>??=><99>>>BDGFFE@>=9744FEF@BA?BEEEFDCBB@AEDDBBBA@@AAACDDCDDEGGJIGGHFGGGEFDEDGIIFFFFFEEDEEFFBAA@ABBCC@A@ABCDEDEGE>=:4EEHHGEFDCCCDFC?>>?FEEEEEEDEBBBACEDEFFKEEDEDHGFEBBBB@32210,)(
@400_NG92T2_4
CTGGATGACCCCTCCCAGACTGTCCCTTGAGGAAACCTAGCTGCTCTGACTGCTGCTCCCAGGTGAGAACCAGTAGCCTGTGGTTGCAGGGGGCAGGCTGGGCTCCAGGGAACAGGCTGGGCAGGGTAGAGGGCCAGCTGGGCTCAGGCCCATCCCACTCGGACAGGAGTATGTGGGCTCAGGTGCGGGAGTCGGTGAAGACCCACGCAGCCACTGCCCTGGAGGCTGTGGAAGGGGCTGCCTTCTTTGTGTCCCTCGATTCTGAGCCCGCGGGACTGACCAGAGAGGACCCCGCAGCTTCCCTGGACGCTTATGCCCACGCTCTGCTGGCTGGCCGAGGCCATGACCGGTGAGTCTACCCCCTACAATACCACCTACACACTTATGGAGACCTAGGGCTTCTCCACAGGGGGCAGCCAACCTCATGCCTCAGTT
+
+,)))&%%%&&),,-(&''%%%%(*+(.'')100+,--.///45855586666<<<<BCC9<=6612187:<BCBBHHHGJJJIJJLHCCAKLQ99989;;;<?IPFGILNMMKMJLJHIKNGDSLMGGFHILLINMLSDDCCAB22222<8<;<:56LLLJIIKHEHGFEEGHHKKIRIKKIGFB???AILDBBBCGQSPSKKIKHGGIMKDDDDDHJDINHGGFJMMHIGHHHAGHE;6445443324447EC9;EFDFJKFHHFECBB5556FKEFF?<=9988;EGEE?;FFIIHMIJJFFJIGCCCCCDDEHIJHFIIHJLHKIIHHHSJHEEEEEFIHIIIHEEEEFJHIDCCBCGGGCCCDCCBCCFHGFGEFFFFFFGHGFDDGCBBBABDDDDEEEFMGFEEEEECGED:/000@@@BCCC;52(&
@401_NG92T2_4
CTCCCAATAGCATGCTTTCCCCACGGGCCCTGGAACAGCAGTTCCAGGACATCCTGGATGACCCCTCCCCAGCCTGTCCCCTTGAGGAACACCTAGCTGCTCTGACTGCTGCTCCCAGGTGAGAACCAGTAGCCTGTGGTTGCAGGGGGCAGGCTGGGCTCCAGGGAACAGGCTGGGCAGGGTAGAGGGCCAGCTGGGCTCAGGCCCATCCCACTCGGACAGGAGTATGTGGGCTCAGGTGCGGGAGTCGGTGAAGACCCACGCAGCCACCGCCCTGGAGGCTGTGGAAGGGGCTGCCTTCTTTGTGTCCCTCGATTCTGAGCCCGCGGGACTGACCAGAGAGGACCCCGCAGCTTCCCTGGACGCTTATGCCCACGCTCTGCTGGCTGGCCGAGGCCATGACCGGTGAGTCTACCCCCTACAATACCACCTACACACTTATGGAGACCTAGGGCTTCTCCACAGGGGGCAGCCAGACCTCATGCCTCGCAC
+
EIDD:566,++***((***7;??CCCBBFGILEFCGHIHKIFIJGFPNIIIJILQIKOJPMSLK@D0008):IJIIHCED43<1189:?GHJIHGFGFGSIKPHHNIHKPNLKHOJFJMKJOIKKIJLKGGEEGGHHHKHIIFGSCIHKJJIFGGBCEGJPJHCFIFIIIKLSRIJMPIHSJIBBDDEHLGHILNKGILLIHJLIHNHKHIIJHKJHJGGJSLJLQINHLKGHIJIGHJLIGGHJFKPGEHGGKOLNLIIKLHIHIGICBA??AA@HJEJEFFFEDECDINMLGHGGGFDBBBB??@IJJOEFDCDDIFGDECCCBIEDGFGKIIIJ@??@?DSJHFGGDFGHJFHFIHGGJFGEHEDDCDEGJHIGFGHFIJIKJGHHGHHHFGFFIKHINGHCBB@BAB??===BDEEFFEDCFKHGGGJGGEGHGHGFGGFHEFEDDCEBCCCCDFIKJIDFEEDDCBBBDCAABACDBD>@><1%%%$
@402_NG92T2_4
TCCAGGACATCCTGGATGACCCCTCCCCAGCCTGTCCCCTTGAGGAACACCTAGCTGCTCTGACTGCTGCTCCCAGGTGAGAACCAGTAGCCTGTGGTTGCAGGGGGCAGGCTGGGCTCCAGGGAACAGGCTGGGCAGGGTAGAGGGCCAGCTGGGCTCAGGCCCATCCCACTCGGACAGGAGTATGTGGGCTCAGGTGCGGGAGTCGGTGAAGACCCACGCAGCTGCCCTGGAGGCTGTGGAAGGGGCTGCCTTCTTTGTGTCCCTCGATTCTGAGCCCGCGGGACTGACCAGAGAGGACCCCGCAGCTTCCCTGGACGCTTATGCCCACGCTCTGCTGGCTGGCCGAGGCCATGACCGGTGAGTCTACCCCCTACAATACCACCTACACACTTATGGAGACCTAGGGCTTCTCCACAGGGGGCAGCCAGACCTCATGCCTCAGCA
+
DKIGJJIHGGIGHIIDDLOGFECE?>>:5ACIGKJGKC;4E;;AFHGFGFGECCBBE@>;;9;;;@@LKHJ69<)CEGFFGEECDEECDCCBDEEGGEFFEFDGDDEDBEDEFBFE@AHHECIGLHGGHFGIGCEGGDJGCBBCBCCBCCFIJISKGHH/,,,-BBAAAAABBC@???@BBABAAAAACAA@@@ABABB?<<;;<A>;;;<=IFDC;;;;8730/&%&(,/;??CCBBBCCCBCEDEDCDEBA@@??C833GHDCBA@?@@@BEEDDCB@?>==>?@CCDFDDDFIHHFFDDB@?@@BEFHHFGGGHGC@A???@ABBBBAABCCGISHHKIGHHHDCAAACFGFGGFDAAA@BJGDCCDDDDEDBDBCBBBBCDDDCCDEFHIJHHFDDBAAAA@@@AA@@@@BCBB>>??AA@ACDDDCDDCEFFEEEDDEC@<0
@403_NG92T2_4
AGCCGGTGGAAGACAGCCACGTGTCGGCTGTCTTGAAGGTGACGAAGGTGGTCTGGAGGGACACGGGAGGAAGACGAAGGTGGGAAGAGGTCACATTTTAACAACCACCCCACTTACTAATCATGCCTTGGGCTATGTTTTTATGATTTTTGACAGCTGTATAGTAGTCCATAGCCTGAGCATAGCTCAGGACAGTTTCGATTGTGCTATATATCAAGCAGAGGATGACTTTGAACTCTTGTTCCTCATGCT
+
#$$%$%%)68;<===<=CEDBCBCCDCBAAA@AABFGIFFFGFEFCDFFGDEDCDDCC@@>>?@AGCDF=><::8555@CD:94.7:;<::66667?BFDDCBDDCCCABA@BAA425...DDBA@AAA@?>>>=??@AEJLLEDDEGEFGECA@@@@ABBCD>>>CBCCBBBBBCEGGFFFDCDCDEEECBBAABBCDDDDCEEEHCEGBB8<,,,,,..-334DFIEDCDBCCBDCCBBBB?<<**))(%
@404_NG92T2_4
TCCAGGGTGGACCGTGGGGAAAGCAGGCAATTGGGAGAGTGAGTCCCTACACGGAAGAATCTGCCCCGGTGGAAGACAGCCACGTGTCGGCTGTCTTGAAGGTGACGAAGGTGGTCTGGAGGGACACGGGAGGAAGACGAAGGTGGGAAGAGGTCACATTTTAACAACCACCCCACTTACTAATCATGCCTTGGGCTATGTTTTTATGATTTTTGACAGCTGTATAGTAGTCCATAGCCTGAGCATAGCTCAGGACAGTTTCGATTGTGCTATATATCAAGCAGAGGATGACTTTGAACTCTTGTTCCTCATGCCT
+
:9952.,'&%$$%%%(/0276677100/''&'(./;=<;;;<<<<<<=<=>=;;;;=?AA@@>>=><:=<<<@@>?@>=>???>>>=;6666<=9:977:>;=>>=<<=<>@@?@AAA@@><<<<>?=<<<=>?A@AA>=>=>A@BC?CEGGGED8777::@@CA@B@@A@>>>>@AB@?>>>>>?AA@@@A@===<<??@BEJSHDBBBDFFHEB?>===>>>>>>??>>>>??????@BDBA@@@@AABA@@@?@@AAB=<<<<BDCBAAAAAABBBDCDCA@@@@CBDCA@@?AADCEDDDBDDBED553331
@405_NG92T2_4
TAGCCCAAGGCATGATTAGTAAGTGGGGTGGTTGTTAAAATGTGACCTCTTCCCACCTTCGTCTTCCTCCGTGTCCCTCCAGACCACCTTCGTCACCTTCAAGACAGCCGACACGTGGCTGTCTTCCACCGGGGCAGATTCTTCCGTGTAGGGACTCACTCTCCCAATGGCCTGCTTTCCCCACGGGCCCTGGAACAGCAGTTCCAGGACATCCTGGATGACCCCTCCCAGCCTGTCCCCTTGAGGAACACCTAGCTGCTCTGACTGCTGCTCCCAGGTGAGAACCAGTAGCCTGTGGTTGCAGGGGGCAGGCTGGGCTCCAGGGAACAGGCTGGGCAGGGTAGAGGGCCAGCTGGGCTCAGGCCCATCCCACTCGGACAGGAGTATGTGGGCTCAGGTGCGGGAGTCGGTGAAGACCCACGCAGCCACCGCCCTGGAGGCTGTGGAAGGGGCTGCCTTCTTTGTGTCCCTCGATTCTGAGCCCGCGGGACTGACCAGAGAGGACCCCGCAGCTTCCCTGGACGCTTATGCCCACGCTCTGCTGGCTGGCCGAGGCCATGACCGGTGAGTCTACCCCCTACAATACCACCTACACACTTATGGAGACCTAGGGCTTCTCCACAGGGGGCCTCAGACCTCATGCCTCAGCAG
+
GGIHFFEFEGHFFFGGJGGHGFHIDFFFFHINNSSOIKSPLKSLJGGIIHJGHJBCCD=:::AADFGLSE,,EFHJFDGHB@@AADFHGHECCBDFGGKKLMHKJFFFDBBCCDEGHEMJNRKFGEEGJCCBBCHJIJGLHGCB@@AFEILKKMHSLLISOKKKIMKKSNISHGJFHKEGMPLKDEEDFOIKJMSLLJIIKMKHN@@SLJKLILOLRMSSOLOIFI511(AGKNSII?GA<JDDGHJIJLHKGFFFEHRIPNSIICEEKIGJGGIGJIIGKMOIGFFGDCBCCEGEFGDEFGEEDCCCAACDCEA??>?;/(();<DGBBBABEHGIGDIICAAABCDDCEGFJHHJFDDDDEEDDCFDIJDDEFCCBCDGFFFDCDDDFEDCDADCCDCB@@??ACDBBCCCDCCDDDEDBBBABFEDA>>>?@FFECCBBBGGGCCFDDCCCCCBBBBFDGEFFGEDBB@@@@@CEDDCD@==<:;<<>BBDEDBCA@DHFECEEDACDCBEFEFEBCHEC>>===AAAACCBDDCCDDEFFGGFGFGD@@@@BFGHEFFC@AAABHEFBAA@?@BB@BCBBCBBBDHGDECEFFFFEFDDCBBBDBBBBCFFHGHMGHC=;8440/*)'(((+12378<===1-**)(
@406_NG92T2_4
GCAGTGGCTGCGTGGGTCTTCACCGACTCCCGCACCTGAGCCCACATACTCCTGTCCGAGTGGGATGGGCCTGAGCCCAGCTGGCCCTCTACCCTGCCCCAGCCTGTTCCCTGGAGCCCAGCCTGCCCCCTGCAACCACAGGCTACTGGTTCTCACCTGGGAGCAGCAGTCAGAGCAGCTAGGTGTTCCTCAAGGGGACAGGCTGGGGAGGGGTCATCCAGGATGTCCTGGAACTGCTGTTCCAGGCCCGTGGGGAAAGCAGGCCATTGGGAGAGTGAGTCCCTACACGGAAGAATCTGCCCCGGTGGAAGACAGCCACGTGTCGGCTGTCTTGAAGGTGACGAAGGTGGTCTGGAGGGACACGGGAGGAAGACGAAGGTGGGAAGAGGTCACATTTTAACAACCACCCCACTTACTAATCATGCCTTGGGCTATGTTTTTATGATTTTTGACAGCTGTATAGTAGTCCATAGCCTGAGCATAGCTCAGGACAGTTTCGATTGTGCTATATATCAAGCAGAGGATGACTTTGAACTCTTGTTCCTCATGCC
+
BHNSSMMSSLFGHFHGFEDFDFKOMGJGMSKGIGJHPEHIG>89SLJKLKNNOOSSKNLMJNKMNSGLGIJOGNGECF>SLMKSRLMSMMGOHN=EFAI5/FIHQKIMJGJHJPQJRLLSOOKPLSAFDDCLMLSKPKMLNJRRLNSKNM?MNSNJSOJSSNQNSKSMKKLMRNSSKMINGKLONMKSMSJIOOKISIIQSOSNIHGHLRGGKFGLSIILSNLSSKOMONSNNOMKJKB;;;;443**52224?@?>>=>@DC??>DEACDLOLOLIJLGHNPISQJJJKJJIIMSNKKSKSFAGHFESIMMJHGLMIJPMONPKNMLLORLNJORNIMMKHJIJHGKPLNHSLLSSPLIJMRLOJSPI>BJA8778LKLLIHGSKSKSPMLMSSPSSJLLOJSLKLLNLQLJKKIJOMJKKPJLJFIHGIJHHNFIHMSKOJMLNQMSSNLPMIIIJGIINOLPJMKOLJIIGMMJMMPJMGSJQILIIJJKHMNKKGFGFJJJJSSSIKHLEDBDFEFGIHLID@<<<=?DC88888FECA@A---,,)
@407_NG92T2_4
ACCGCCCTGGAGGCTGTGGAAGGGGCTGCCTTCTTTGTGTCCCTCGATTCTGAGCCCGCGGGACTGACCAGAGAGGACCCCGCAGCTTCCCTGGACGCTTATGCCCACGCTCTGCTGGCTGGCCGAGGCCATGACCGGTGAGTCTACCCTACAATACCACCTACACACTTATGGAGACCTAGGGCTTCTCCACAGGGGGCAGCCAGACCTCATGCCTCGCCAT
+
1588<<<?AB@????@BC@???>@@??AA@???@BBBCCCBA??>>>>?@BBBAA?>==<<=>?ACGCDEDCDCBCBA@@?=>??ABCDCCDCCCA@@>>===??@@??@@@CDEBBBABCCBA????@BCBAA@@@@ABCFDBB540-,*))+,4:@@BCCAB@?DCBA@@@???>>@?@@?@@?@@ABBAAAAA>==<=?BC@@??>??>>>?@C8*('&&
@408_NG92T2_4
CCCTGGAGGCTGTGGAAGGGGCTGCCTTCTTTGTGTCCCTCGATTCTGAGCCCGCGGGACTGACCAGAGAGGACCCCGCAGCTTCCCTGGACGCTTATGCCCACGCTCTGCTGGCTGGCCGAGGCCATGACCGGTGAGTCTACCCCCTACAATACCACCTACACACTTATGGAGACCTAGGGCTTCTCCACAGGGGGCAGCCAGACCTCATGCCTCAGCAGC
+
2220252230.//..--,():6<>@?@@?>?A<AA?>?>7><<==>BCCBA@>=<::;<>ABDDCDCEECEFDCBA95?@@ADDCDFDCCCC@@@@>?>>>??>??@@BFFFEEFDFGFCA@@@ADDEDCBA>>??@EDDA@@@?@CC?@@AAAAABDFDCBCDCCCCAABBA<;;;<::;>DECA@@@ACAA?>@BBABDFDCCBBBBA@>@??=<;:10'
@409_NG92T2_4
CACCGCCCTGGAGGCTGTGGAAGGGGCTGCCTTCTTTGTGTCCCTCGATTCTGAGCCCGCGGGACTGACCAGAGAGGACCCCGCAGCTTCCCTGGACGCTTATGCCCACGCTCTGCTGGCTGGCCGAGGCCATGACCGGTGAGTCTACCCCCTACAATACCACCTACACACTTATGGAGACCTAGGGCTTCTCCACAGGGGGCAGCCAGACCTCATGCCTCAGCAGTT
+
>88844555ACBCBBCCGEFFDCCFEBECDDDEEFILKLHJEECB@??@@FGEFEDIIDDCBCDFGGGH@;9999AEFBB@;4?@AADCAAFBCCCCBBABABABCDECCDEEJGFEDFFFGGHEDDDCEGJFGHFGEHIFIGGGGDBBABDE@A@A@@@@AFHHGGFFFEIHGGGFEDDEEFDDFFDCDCBEGFHDECCEFEDEGFEECDCHEFDDDEG8...--)#
@410_NG92T2_4
CCAGGGCCCGTGGGGAAAGCAGGCCATTGGGAGAGTGAGTCCCTACACGGAAGAATCTGCCCCGGTGGAAGACAGCCACGTGTCGGCTGTCTTGAAGGTGACGAAGGTGGTCTGGAGGGACACGGGAGGAAGACGAAGGTGGGAAGAGGTCACATTTTAACAACCACCCCACTTACTAATCATGCCTTGGGCTATGTTTTTATGATTTTTGACAGCTGTATAGTAGTCCATAGCCTGAGCATAGCTCAGGACAGTTTCGATTGTGCTATATATCAAGCAGAGGATGACTTTGAACTCTTGTTCCTCATGCC
+
IEDGHHHJJAAAABDFFIJJKHFEFHJIIHFEEEGHGHHKIGHLJGKHHKIJIJJGIIIGIHIFFFEGOIOPJIJMKGGKKGGNNKRHJSGIGHHIGKIHIGGGEFGGJHIKJJIKJIIGGLKHIHINFIIIIIFHGGIJGFHHIKNMGHGFJHGJSMOOKGIGIFKGGIHJGFFGFFGFEGEEEFFEEDDCBBCCCDISMKHHIHGJSSKIIFFFFHHFFGFEFEEEDEDDEEFFGKGHEFEFHHDB@ACEA@?=;51118;FKEFEEEFGIHHJIFFFEDEFGHGJGEFDJIKIGFJGEGIEDEACA@:
@411_NG92T2_4
CCCAAGGCATGATTAGTAAGTGGGGTGGTTGTTAAAATGTGACCTCTTCCCACCTTCGTCTTCCTCCCGTGTCCCTCCAGACCACCTTCGTCACCTTCAAGACAGCCGACACGTGGCTGTCTTCCACCGGGGCAGATTCTTCCGTGTAGGGACTCACTCTCCCCAATGGCCTGCTTTCCCCACGGGCCCTGGAACAGCAGTTCCAGGACATCCTGGATGACCCCTCCCCAGCCTGTCCCCTTGAGGAACACCTAGCTGCTCTGACTGCTGCTCCCAGGTGAGAACCAGTAGCCTGTGGTTGCAGGGGGCAGGCTGGGCTCCAGGGAACAGGCTGGGCAGGGTAGAGGGCCAGCTGGGCTCAGGCCCATCCCACTCGGACAGGAGTATGTGGGCTCAGGTGCGGGAGTCGGTGAAGACCCACGCAGCCACCGCCCTGGAGGCTGTGGAAGGGGCTGCCTTCTTTGTGTCCCTCGATTCTGAGCCCGCGGGACTGACCCCAGAGAGGACCCCGCAGCTTCCTGGACGCTTATGCCCACGCTCTGCTGGCTGGCCGAGGCCATGACCGGTGAGTCTACCCCCTACAATACCACCTACACACTTATGGAGACCTAGGGCTTCTCCACAGGGGGCAGCCAGACCTCATGCCTCAGCGG
+
8???CB@AA@ABAAAA@?@AAB=<<<<@?<,++++,<AFEBA@?>??@<<=;;:8531++++-;CBC>88;;=?>=>??@@>?@??@@?====?BBCCEFECCA@@;9888:=>>>?DCBCE=<<==<:989;==?@A@E:6558:;=;==>?C;200040017*ACBBCA@@???@?ABBA@;;::<ABDCEFEFGJ@???=A--CDDDCFIEICDDCDEC???::;82?@BCBC>??;93,,,0@CFEDA?===?ADDEEDCBBCBDEECDCCCECFFGDDDBACC@>===>AACB@@AAAAA?>?>>>@AA?AB?@A@?BCGFIEDDAA@;9:89@B@>BBAA@@@@?BBD75546:3--..BA@@@AADD54444=BCBAA@@@@@A@?@@ABAAA@;<;:<<0//..889DAA@@B>===>CCC?<===?CBCCBCCEDCDCEIE?>><7899:?BCEDFFEDED@+*)&&&&&,248=<<;;<>BC;5--*(')338::=5554..--+.*''')<::<=<??CBCACCAAAAADGGGFEEDFGEC@?@@AEGFHEEA>>>>AEDCCBBB@C@AC96667ACDDHFCCCDEGGGDDCCDC@@@@?ABFA>?=>@@;;<;<?@CCCDDEB@>??@>>:9;<<7220--
@412_NG92T2_4
GGACCAGGTAGCCTGTGGTACAGGGGGCAGGCTGGGCTCCAGGGAACAGGCTGGGCAGGGTAGAGGGCCAGCTGGGCTCAGGCCCATCCCACTCGGACAGGAGTATGTGGGCTCAGGTGCGGGAGTCGGTGAAGACCCACGCAGCCACTGCCCTGGAGGCTGTGGAAGGGGCTGCCTTCTTTGTGTCCCTCGATTCTGAGCCCGCGGGACTGACCAGAGAGGACCCCGCAGCTTCCCTGGACGCTTATGCCCACGCTCTGCTGGCTGGCCGAGGCCATGACCGGTGAGTCTACCCCCTACAATACCACCTACACACTTATGGAGACCTAGGGCTTCTCCACAGGGGGCAGCCAGACCTCATGCC
+
,++++)((&&'))).-+)(&((()7<EECEEFHIKSKNJSOSNLPQLNMNHMIKIHJIIKH:9999:JJLOLNLPJMMSHDDDEJHJCSCCCH?====97777SLGIHABBABDAD8767;;;<@AAADEEOLSIIOSSSPSOMLJGHFFEB=3GFGIKIIKKMMILOQSKID??==;899ACCKKJHJJDAAABJLFEC@A@??>>>?DECBB90/...38>A@A=77777;70113=CCGNHEGFFFIHKHHKQLKIMHLHKIIPOLKRJIJKJHHHNJJLKRIRSSMKJHHIJNPIGEFFFGIGHJPLJLOSSIKGKHQKLNJJSJGKJHIJKRLNQJKFDDGGF>=<<742227>;:)(#
@413_NG92T2_4
CCTGTCCGAGTGGGATGGGCCTGAGCCCAGCTGGCCCTCTACCCTGCCCAGCCTGTTCCCTGGAGCCCAGCCTGCCCCTGCAACCACAGGCTACTGGTTCTCACCTGGGAGCAGCAGTCAGAGCAGCTAGGTGTTCCTCAAGGGGACAGGCTGGGGAGGGGTCATCCAGGATGTCCTGGAACTGCTGTTCCAGGGCCCGTGGGGAAAGCAGGCCATTGGGAGAGTGAGTCCCTACACGGAAGAATCTGCCCCGGTGGAAGACAGCCACGTGTCGGCTGTCTTGAAGGTGACGAAGGTGGTCTGGAGGGACACGGGAGGAAGACGAAGGTGGGAAGAGGTCACATTTTAACAACCACCCCACTTACTAATCATGCCTTGGGCTATGTTTTTATGATTTTTGACAGCTGTATAGTAGTCCATAGCCTGAGCATAGCTCAGGACAGTTTCGATTGTGCTATATATCAAGCAGAGGATGACTTTGAACTCTTGTTCCTCATGT
+
>=@@AB>::::=A@@@@BBBBBBACDB@<;77778><;;;;=>?@ACAB:?=.)*000028CBBABABBBCBBA@===>?@CDBA@ABCBBA=<==>@AABBCBCDCDA@@@@AAA@@@@@@AAAAB>;::;=@BAAA@@BBBBA@@ABAA@BBB?A>;<<<655557::>?BB@@@@AB@@?@ACCAAB@@A><<<87777=;9>A@A@@>>=>=>><;<<<>@????>>>?==>:7778:CDBAA@@?><8888:BCBBCAABBB?<<<;;98889?>>??ADD@A@@:7777:@@@???>?@@9999:>0,++,-,,+,++-58?ABDB;CKJNGEC<;;<>EECFEEC@@@>=<<<>?@@?@@@@AABA?>>>=;;:::=>>@CDKDCBBBCCCDBA??>=>>=>>?>>=<<<<<=<>?>@@@?@@??@>>?>><<<<<=>?:7777:CA?>>==@@A@AA>>>===99::<A??@@ADBCCBECB?=<4.--,%
@414_NG92T2_4
GCTGTCAAAAATCATAAAAACATAGCCCAAGGCATGATTAGTAAGTGGGGTGGTTGTTAAAATGTGACCTCTTCCACCTTCGTCTTCCTCCCGTGTCCCTCCAGACCACCTTCGTCACCTTCAAGACAGCCGACACGTGGCTGTCTTCCACCGGGGCAGATTCTTCCGTGTAGGGACTCACTCTCCCAATGGCCTGCTTTCCCCACGGGCCCTGGAACAGCAGTTCCAGGACATCCTGGATGACCCCTCCCCAGCCTGTCCCCTTGAGGAACACCTAGCTGCTCTGACTGCTGCTCCCAGGTAGAACCAGTAGCCTGTGGTTGCAGGGGGCAGGCTGGGCTCAGGGAACAGGCTGGGCAGGGTAGAGGGCCAGCTGGGCTCAGGCCCATCCCACTCGGACAGGAGTATGTGGGCTGAGGTGCGGGAGTCGGTGAAGACCCACGCAGCCACGCCCTGGAGGCTGTGGAAGGGGCTGCCTTCTTTGTGTCCCTCGATTCTGAGCCCGCGGGACTGACCAGAGAGGACCCCGCAGCTTCCTGGACGCTTATGCCCACGCTCTGCTGGCTGGCCGAGGCCATGACCGGTGAGTCTACCCCCTACAATACCACCTACACACTTATGGAGACCTAGGGCTTCTCCACAGGGGGCAGCCAGACCTCATGCCT
+
6EFHKHQLIRSSLIIIPFSSKFFEEFJJHKLMLIKBAABBPKJHJH77778DQJHILHGGGIJJPGFGINGF@86**BEB??@ABCBCGDFC89KHHHFEBA<==GFIIJNKNGJJIFJPMQSMOHLJFKMDDDCCGGFKIMKRMSLJNLHC>>??JJGHJHCLCB>99>=+++56@DF<<<<@<<=4BGEHJOSOJLIJHSSMJJSSLMMSISNNMLKJSNLPHMQKMMRKKGGFIKSPQNSJHPJMGFE<7<::::===>=6A73558783344499::=ISSFCCBACC40/**+,089322267ABCCGIHJKODEDDCA31212>B??>??;9922@98999IF65555=<???@AA@?<<<=>ABGJKGA@@@BILGEFOSGIDGB54446=<=;::98<;:98344594444451+++(2.++---6::==AB88888<;;4300024>EGJIHFFFGFFEFEHIIJISJKMIKJNFIIMJKLIGGEGEFJILHIFHGLIIIIOJBA@@-++++EFGDBC>+****8711**BBCAA@@;;222229DEEEHJGNGJIKGHJIFEEDFGGFFGFCCBC....,.,+./06686211.--,,?@@BCGECEDCDCCDDEEEE@@ABBBBABDEEF===BBDB7554-+++24*)*...*
@415_NG92T2_4
GCTTGATATATAGCACAATCGAAACTGTAGCACGAGCTATGCTCAGGCTATGGACTACTATACAGCTGTCAAAAATCATAAAAACATAGCCCAAGGCATGATTAGTAAGTCGGGGTGGTTGTTAAAATGTGACCTCTTCCCACCTTCGTCTTCCTCCCGTGTCCCTCCAGACCACCTTCGTCACCTTCAAGACAGCCGACACGTGGCTGTCTTCCACCGGGGCAGATTCTTCCGTGTAGGGACTCACTCTCCCAATGGCCTGCTTTCCCCACGGGCCCTGGAACAGCAGTTCCAGGACATCCTGGATGACCCCTCCCCAGCCTGTCCCCTTGAGGAACACCTAGCTGCTCTGACTGCTGCTCCCAGGTGAGAACCAGTAGCCTGTGGTTGCAGGGGGCAGGCTGGGCTCCAGGGAACAGGCTGGGCAGGGTAGAGGGCCAGCTGGGCTCAGGCCCATCCCACTCGGACAGGAGTATGTGGGCTCAGGTGCGGGAGTCGGTGAAGACCCACGCAGCCACCGCCCTGGAGGCTGTGGAAGGGGCTGCCTTCTTTGTGTCCCTCGATTCTGAGCCCGCGGGACTGACCAGAGAGGACCCCGCAGCTTCCCTGGACGCTTATGCCCACGCTCTGCTGGCTGGCCGAGGCCATGACCGGTGAGTCTACCCCCTACAATACCACCTACACACTTATGGAGACCTAGGGCTTCTCCACAGGGGGCAGCCAGACCTCATGCCTCAG
+
HLSKNIKIJGKJGFJFHJFFDBBCDIBB.--,,,/029DGFIIHJIIIGEIA???CCCHHFGFFGFFGSLSHPNROLINQSSMOKOFEEFDCCHEFGDGFKFIHKGCCAA87677;FFHGEG?==>BEOH6555575555>>?BBBA@A@ACDDDEFA>@ABEEEFEGEDCCCDDEFEDAA@@DGIIILIHEEEDD@>>>=ABCBBCDEFGHJIIIHB???@CEGLJIGLOA;88CEGJMRHSGGGIHHFGIHGGHIJHHHHHFIHGJGIGEABAABFHIGHJGGHHHGGDFHFIFGGCCCCDGHIIIHDCBAA=<=E@CCCCCEDBA??>////ACDCCBA@??@BDEDCDABAABEEDDDDFEEFC:9DBCAAAA?@>??ABDEEAAAA@A@>??>::;;;?>?>?BEFFFCCECDEDDDFDAAAACEAA@AABA@@ACDFEFEDEDBAAAABCCCCCAAB?<:;;<@CCBBBABBB@@?@@BB@@@>::::;A=;::;>BBBBBBAA<<<<<CBA?<<<<?CCCBBCBDFEECBB@AA?@AAA@>>>>>BEEDCCA@@>>>?BDECB@?=<;99:;=BCCBCCBCDCAAA@?>:999:>CEEDCBBCBA<<;;;>>?>@B?????@BEEDCDCDCB><<<=>DECBAA>::::<@?95555;<??>@@@????>@BB><861094/.../.+++-<>A@@??>>@@ADCB@=<<<<=@CCBBAA@ABA@@>:-('
@416_NG92T2_4
CCGGTGGAAGACAGCCACGTGTCGGCTGTCTTGAAGGTGACGAAGGTGGTCTGGAGGGACACGGGAGGAAGACGAAGGTGGGAAGAGGTCACATTTTAACAACCACCCCACTTACTAATCATGCCTTGGGCTATGTTTTTATGATTTTTGACAGCTGTATAGTAGTCCATAGCCTGAGCATAGCTCAGGACAGTTTCGATTGTGCTATATATCAAGCAGAGGATGACTTTGAACTCTTGTTCCTCATGT
+
**'''-;>?>?>==?@A@???????>>>?>???A@A????=???@BCDCBBB@ABA@?>>>@@?@A@AABAB?>===?@@@??CBBB?>?>?BACDGHGEBA@@?@???@@@A@@@>>>>?@@??@A@<<;;:==>@ADHDBAA@BCDHC?==<<======<<<;;<<=>===<=>?>@>>====?>===<<==>?=:;;;>BA@?>===>>@@@>>>===;<<<>@@@A@BA@??>?==>??B8//-*
@417_NG92T2_4
CGCAGCCACTGCCCTGGAGGCTGTGGAAGGGGCTGCCTTCTTTGTGCTCCTCGATTCTGAGCCCGCGGGACTGACCAGAGAGGACCCCGCAGCTTCCTGGACGCTTATGCCCACGCTCTGCTGGCTGGCCGAGGCCATGACCGGTGAGTCTACCCCCTACAATACCACCTACACACTTATGGAGACCTAGGGCTTCTCCACAGGGGGCAGCCAGACCTCATGCCTCAGCAGT
+
$&,.8=ECEFDCHNHHIKHJJKJOLKFFHGSMOQFGBE<9981-.7.+++**887322112;AC?B===EMHFEFEEIGFFMLMNHM?6KNJLMS?A55DDIGNIMGGEMEGGGHHKIIKSPKKJJINSLSSNLPNOLIHLGIHOPSMOPSIJQGJLHFFFFFCDEEJMIHJGHLOMKIKHHKMMPFSFIHJJIIIFHFIKHGGGIHIHIKRJMOMKIKIHEGKJG776/-+
@418_NG92T2_4
TACTATACAGCTGTCAAAAATCATAAAAACATAGCCCAAGGCATGATTAGTAAGTGGGGTGGTTGTTAAAATGTGACCTCTTCCCACCTTCGTCTTCCTCCCGTGTCCCTCCAGACCACCTTCGTCACCTTCAAGACAGCCGACACGTGGCTGTCTTCCACCGGGGCAGATTCTTCCGTGTAGGGACTCACTCTCCCAATGGCCTGCTTTCCCCACGGGCCCTGGAACAGCAGTTCCAGGACATCCTGGATGACCCCTCCCCAGCCTGTCCCCTTGAGGAACACCTAGCTGCTCTGACTGCTGCTCCCAGGTGAGAACCAGTAGCCTGTGGTTGCAGGGGGCAGGCTGGGCTCCAGGGAACAGGCTGGGCAGGGTAGAGGGCCAGCTGGGCTCAGGCCCATCCCACTCGGACAGGAGTATGTGGGCTCAGGTGCGGGAGTCGGTGAAGACCCACGCAGCCACCGCCCTGGAGGCTGTGGAAGGGGCTGCCTTCTTTGTGTCCCTCGATTCTGAGCCCGCGGGACTGACCAGAGAGGACCCCGCAGCTTCCCTGGACGCTTATGCCCACGCTCTGCTGGCTGGCCGAGGCCATGACCGGTGAGTCTACCCCCTACAATACCACCTACACACTTATGGAGACCTAGGGCTTCTCCACAGGGGGCAGCCAAGCCTGGTG
+
5310003=?BBEFKJLKHMNJKGFEDGGKLGFDDDDEDEFEEEECDDB655544449;99=<<<;;;;>BRJSHA@AA@?>:66745@AAAADFEFFEJGFDAAEDEDBBCDCFFDECEEGIFDDCCDFGHJMKSGFGEFB???>@BBBCDGFHJIKJOHIBAAAADFGGGEDIIIBBCDCDFGGGGIGFNHHHDEDCGGGGGISHEIFM@JNJHH>>??EGKGGFGGGHJJGGGGIFHJHGDDBAABBEHH?C:=CCABDB?EHGIGJFGJFBHFEGGHFHGIJHEDDFFHIIIGBABACHIKHCCBADBCCCBBA?@AA@@?>>?@ABC??>>?D@>===<?ADDCA?=>0.)*+/1>DDDBBBBAAAAAEEA?>>???>?@BEGEDDDCBBCAB@AABABAABBC<;<<:A?@ABA@A7..20:<=BABAA<<=<=A@;;<<=DDDCABA@????@CCB>;;;;?CCDCCCCCCCBBBBAA@??<77778BEHEFHDB@>>>>>AABEDCBCA>==;<==?CBBBBDEEDGGDDCA?=<<=>@DEDCDDFFEB?????A@@@@@?????CFHHEEDEDEDB@???AEEFEEDA?>??AEDCA@@@>?@@>@@@BBBBBCFEBDDEGFGIGEGCCBBAABAB@CA@BBBEFEEDCB@BBA<764/(('''&&%%
@419_NG92T2_4
GCGTGGGCATAAGCGTCCAGGGAAGCTGCGGGGTCCTACTGGTCAGTCCCGCGGGCTCAGAATCGAGGGACACAAAGAAGGCAGCCCCTTCCACAGCCTCCAGGGCGGTGGCTGCGTGGGTCTTCACCGACTCCCGCACCTGAGCCCACATACTCCTGTCCGAGTGGGATGGGCCTGAGCCCAGCTGGCCCTCTACCCTGCCCAGCCTGTTCCCTGGAGCCCAGCCTGCCCCCTGCAACCACAGGCTACTGGTTCTCACCTGGGAGCAGCAGTCAGAGAGCTAGGTGTTCCTCAAGGGGACAGGCTGGGGAGGGGTCATCCAGGATGTCCTGGAACTGCTGTTCCAGGGCCCGTGGGGAAAGCAGGCCATTGGGAGAGTGAGTCCCTACACGGAAGAATCTGCCCCGGTGGAAGACAGCCACGTGTCGGCTGTCTTGAAGGTGACGAAGGTGGTCTGGAGGGACACGGGAGGAAGACGAAGGTGGGAAGAGGTCACATTTTAACAACCACCCCACTTACTAATCATGCCTTGGGCTATGTTTTTATGATTTTTGACAGCTGTATAGTAGTCCATAGCCTGAGCATAGCTCAGGACAGTTTCGATTGTGCTATATATCAAGCAGAGGATGACTTTGAACTCTTGTTCCTCATCC
+
&'(*+034::;;;<88889>@@@BABB@A=976354,''&%%*-689:;;9855568A@>>>?:8888>>>?@ACCCCDA@@@@AB@@BA>?@GCAAAACCCCCB?;;;;<@AB=<<<<>AA@?@AA=;;;<>A;8888:@<<87778?@><:<;=??>964446?;;:;33333A<<<=>D6555577A?>;:444453332.6ABCBAA>>B?ABAAAACCCCB@@A@>>?>?EDDBBBCCC@@<99::<A@@ABCCCDDCBBA@?@@@?@@@@AAAAA@?>>>@ABA@@A@@@??@@@?@A@@=<<<@>875255555678EDCBB@ACCAAAAACC=43334AB@>>;9999;>?>??>>==?>??@@><<<;=??@BCCA?====;8888:@A@???>>><899:;BC@?@??AAA?=>>=54444;@?>??ABBAAAA=;;;;=@A@@AB?@@A<;;;<@;:::;>=><<>;;<<>BBA@?BAAB>>==@BDGHJIIFDCBBD@@@@@BBBBBCCCDCFIEDBBAA???>=>?@AFGSGFDCDEHKMGCBA@@AAAABBAABBAA@@@ABAABBCFEDCBBBBBCBBAA@ABBC?<<==BHGFDBBBDDDEFEDCDCCC>>??@CDDFFFGGGHGHHFEB??-(('&
@420_NG92T2_4
ACCGCCCTGGAGGCTGTGGAAGGGGCTGCCTTCTTTGTGTCCCTCGATTCTGAGCCCGCGGGACTGACCAGAGAGGACCCCGCAGCTTCCCTGGACGCTTATGCCCACGCTCTGCTGGCTGGCCGAGGCCATGACCGGTGAGTCTACCCCCTACAATACCACCTACACACTTATGGAGACCTAGGGCTTCTCCACAGGGGGCAGCCAGACCTCATGCCTCAGCAGT
+
/::BECEIGGHGHLFHGHIIGGJIHGGGFFEGFIPMHIPNJLHGJDDDEHNNISOHJKGGHHHJGILGE87768FHIFFECAFEFHIIDHD<AKGHFHFEDEDEGJJLNOJOOSLSLHIINNMOFFGIEMIIIJIJKKLISSJMKIJLGGKJGG;766DB;;HKBCCIGGHGGHHGFHFGHFFFEFEEFEFHJKJB@@?CGGFGHIEFGFFFGDFBFGK6211-,(
@421_NG92T2_4
ACTACTATACAGCTGTCAAAAATCATAAAAACATAGCCCAAGGCATGATTAGTAAGTGGGGTGGTTGTTAAAATGTGACCTCTTCCCACCTTCGTCTTCCTCCCGTGTCCCTCCAGACCACCTTCGTCACCTTCAAGACAGCCGACACGTGGCTGTCTTCCACCGGGGCAGATTCTTCCGTGTAGGGACTCACTCTCCCAATGGCCTGCTTTCCCCACGGGCCCTGGAACAGCAGTTCCAGGACATCCTGGATGACCCCTCCCCAGCCTGTCCCCTTGAGGAACACCTAGCTGCTCTGACTGCTGCTCCCAGGTGAGAACCAGTAGCCTGTGGTTGCAGGGGGCAGGCTGGGCTCCAGGGAACAGGCTGGGCAGGGTAGAGGGCCAGCTGGGCTCAGGCCCATCCCACTAGGACAGGAGTATGTGGGCTCAGGTGCGGGAGTCGGTGAAGCCCACGCAGCCACTGCCCTGGAGGCTGTGGAAGGGGCTGCCTTCTTTGTGTCCCTCGATTCTGAGCCCGCGGGACTGACCAGAGAGGACCCCGCAGCTTCCCTGGACGCTTATGCCCACGCTCTGCTGGCTGGCCGAGGCCATGACCGGTGAGTCTACCCCCTACAATACCACCTACACACTTATGGAGACCTAGGGCTTCTCCACAGGGGGCAGCCAGACCTCATGCCTATG
+
BCSMHIIPNSPNJKILIGGELKJ<;;;;ACPP=<<<<EDEJKKSJMKPHIGGH@BAA@DDDB<88865545>ABBA=<=>>?D>:85.2C@?6333344444<:0=GFCBCBCD@><>>?KMMMGILFDDGDB?::::223GIAAAAAJK?@@?@B?;:3366:<<DELJILIIJI>77..FGBCHDABHIB@A=>;:;7JSKJKLSKFFI<9:>?>BEGCBFSOJSSQIJSKKKJOLJMHMLKGLIQLOLHJJJOGG=@7654/:AB=?2122606...GABKIJNHKMMMKOHORKHKSMLJOLIESKCJIIISOJQMLQLLLKPLOMSMNJJJIHFGNSNHEHIE@50014@D?>BBAKP?>><;200-689987889<@EIKGHMHMGHGF;88662,6000001)((()6999:==>=<;>@>GB?@@@@E@C@???6)('&'.0++++7ACCEEJFGEEDHMGJOLIISKJKGC@@@?AJEIA@>;:3.+++ACC?@A@54444553445732>CDFFOI>2))))111<?B@@@=/,,IHILGHKDGMKIFHDE??FFKHIFBB=2264.((),6999:;;<DGKNLIKHIJN::::9FECBGGKKEDEEEBCCDFIIHKOHJIIGEF::9;FFDB@???AIJ@><<9<<=<=>CB****))011510.....%##
@422_NG92T2_4
GACAGGCTGGGGAGGGGTCATCCAGGATGTCCTGGAACTGCTGTTCCAGGGCCCGTGGGGAAAGCAGGCCATTGGGAGAGTGAGTCCCTACACGGAAGAATCTGCCCCGGTGGAAGACAGCCACGTGTCGGCTGTCTTGAAGGTGACGAAGGTGGTCTGGAGGGACACGGGAGGAAGACGAAGGTGGGAAGAGGTCACATTTTAACAACCACCCCACTTACTAATCATGCCTTGGGCTATGTTTTTATGATTTTTGACAGCTGTATAGTAGTCCATAGCCTGAGCATAGCTCAGGACAGTTTCGATTGTGCTATATATCAAGCAGAGGATGACTTTGAACTCTTGTTCCTCATGCCT
+
,--001-,,++.8856655==;<??@JIEGDCBCCCDDCDECDEECB<;<;45A7765@CEEDBCA@???@BCC@>>=>@BADCCAA@AABBB????@DCBBAA@@?@>>>>?CCBBCCCDDDCABABBBA@AAAACCCFEECCBA@===>?DCCCBCCBB@<<;;=CAA??=<;<=><<<=CEHD=<5CAAA@?>?AABFIIJEECBBBBA@ABBCDDCCBAAAABBBA@AAA>>==<=>?ADFNEBAACDFIKGEBA@????@@@?@??>>>???@@@AACAA@@???????>>>>=??@><<<=?ED@@@@@BABBCBA@@@@AABE=====LILIFGDCDAAA==93+*))('
@423_NG92T2_4
AGGAACAAGAGTTCAAAGTCATCCTCTGCTTGATATATAGCACAATCGAAACTGTCCTGAGCTATGCTCAGGCTATGGACTACTATACAGCTGTCAAAAATCATAAAAACATAGCCCAAGGCATGATTAGTAAGTGGGGTGGTTGTTAAAATGTGACCTCTTCCACCTTCGTCTTCCTCCCCGTGTCCCTCCAGACCACCTTCGTCACCTTCAAGACAGCCGACACGTGGCTGTCTTCCACCGGGGCAGATTCTTCCGTGTAGGGACTCACTCTCCCAATGGCCTGCTTTCCCCACGGGCCCTGGAACAGCAGTTCCGCAGGACATCCTGGATGACCCCTCCCCAGCCTGTCCCCTTGAGGAACACCTAGCTGCTCTGACTGCTGCTCCCAGGTGAGAACCAGTAGCCTGTGGTTGCAGGGGGCAGGCTGGGCTCAGGGAACAGGCTGGGCAGGGTAGAGGGCCAGCTGGGCTCGGCCCATCCCACTCGGACAGGAGTATGTGGGCTCAGGTGCGGGAGTCGGTGAAGACCCACGCAGCCACTGCCTTGGAGGCTGTGGAAGGGGCTGCCTTCTTTGTGTCCCTCGATTCTGAGCCCGCGGGACTGACCAGAGAGGACCCCGCAGCTTCCCTGGACGCTTATGCCCACGCTCTGCTGGCTGGCCGAGGCCATGACCGGTGAGTCTACCCCCTACAATACCACCTACACACTTATGGAGACCTAGGGCTTCTCCACAGGGGGCAGCCAGACCTCATGCCT
+
AFHHIHI?;C@@?/.0005335:HKIMJJLKIINJJJIKIMLIGIIFDFEFKOIJKSNMIGKMIJLIMKIIJJMJSGFGFFGHIHGHIMSMHISHIJHJMJHFJFIKOSKGJFEEHD@HIEFEE//...57GIIHILIGGLIKMJGJ<;;;BEB32200,-+++&&''7('++,,''')78:+?FFFGGFFGIIIGHIIHHHIEHEGHHGKQSOIMFIIIGDEDDHGFGHHKLIIMHIM983*)*.>HHFJGGGGIECDDDKHIIJJIHFDFEIEE=:;HDFEFFK><;<:BIIFG====>LC-----799553322.+++,=?<<<>?DSIJHFIDPCJAA@;*DLSSIJKMHC;M@AJLJMILLMLHIJNQSLJSKSSSSSPKHGEFE?PPSHMSSRLONKMIKKMHENOMHRIKIHJKHOPILIGB-,+)+,'')00:FA?@?BSJKQ??<=3-++++.4*))))++++/.+++*-,+++.67=<=GFEEIHKILGIKKIIIGFEDEFGFFDDDDDLDBBCBGHMJPGLIGEGHGIJ>==:94)((()CDFHHIGGKKIKJKHIEEEFFEHIHJIKNIMFCFGFEEFIHFHHNEDCCBEEFHHMGHGFIGIGMIHHFEABDA?>==@AAEFFDCCCBBDCEDFFEDCDDFGGIGGEHFHGFEDDCEHFEDFEBCBBBFGGFGEDEEFPKDEDKEFFEDGHGFFHGHJIKJIEFEDDCED@@AAFEFCDFEEIFGFB@AAACCEEFFFHFC?>>;71
@424_NG92T2_4
ATAGCACAATCGAAACTGTCCTGAGCTATGCTCAGGCTATGGACTACTATACAGCTGTCAAAAATCATAAAAACATAGCCCAAGGCATGATTAGTAAGTGGGGTGGTTGTTAAAATGTGACCTCTTCCCACCTTCGTCTTCCTCCCGTGTCCCTCCAGACCACCTTCGTCACCTTCAAGACAGCCGACACGTGGCTGTCTTCCACCGGGGCAGATTCTTCCGTGTAGGGACTCACTCTCCCAATGGCCTGCTTTCCCCACGGGCCCTGGAACAGCAGTTCCAGGACATCCTGGATGACCCCTCCCCAGCCTGTCCCCTTGAGGAACACCTAGCTGCTCTGACTGCTGCTCCCAGGTGAGAACCAGTAGCCTGTGGTTGCAGGGGGCAGGCTGGGCTCAGGGAACAGGCTGGGCAGGGTAGAGGGCCAGCTGGGCTCAGGCCCATCCCACTCGGACAGGAGTATGTGGGCTCAGGTGCGGGAGTCGGTGAAGACCCACGCAGCCACCGCCCTGGAGGCTGTGGAAGGGGCTGCCTTCTTTGTGTCCCTCGATTCTGAGCCCGCGGGACTGACCAGAGAGGACCCCGCAGCTTCCCTGGACGCTTATGCCCACGCTCTGCTGGCTGGCCGAGGCCATGACCGGTGAGTCTACCCCCTACAATACCACCTACACACTTATGGAGACCTAGGGCTTCTCCACAGGGGGCAGCCAGACCTCATGCCTCAGCAGC
+
&((....?AAEEFECGHFKGEJEEFGFFHGFLKNHGGFHHCA@AHECDDDGFFFFFGJFHJIPNLKLGFGGMOJMIIIGFGFGFEFFGFGLIHIHGHJHIHGFGFHPMIIHHFKLNMKQJFDCCDDFFD@AGFHGEFDDFIHNGGE@DDACB@??HFFDDDFFGIHGEFDEEFFE:72.,+++010/3334;;;<ABBBCCAABA;9888;>BCCBDBCC76667=?>>??BCDCCA@?>>?@@CBBAAA?@AA@BA@@;87778@@AABBCCEDGGBCCBBEEC@??<=<==CCBBA??>@><;=;??AAABAA>=<?>?><;;<>CBA?>??BDFDEC????@BB?323878>>>BACDABAA?>>>>ABB;;:::@AB?>=><<<<==;6609=545@@BBBEBBCCBBBBA>=<<;<<>>>??ADDDBA@@A@@?@?@@AA@???>>9999:>@@@?>???AA?>=>?@?@@<9999:?=9889:@@???@A@=====BAA=;;;;>CCA@@@ABDCCABA?AA?@BBAAAAADDBCBB@@><<===>@CCA@?>;987789;?@ABB?????BDA?;;968778>;::A<@AA=:999:<=>=??<;;;:<@@CBBBBCBB>98889?@@@A@>9999;@?><<<;77777<====<==?>?>>?@BAAB@A@>>===>=555=;;<<<>>=B655458899:;433356666>???>;::53-
@425_NG92T2_4
CTGGAACTGCTGTTCCAGGGCCCGTGGGGAAAGCAGGCCATTGGGAGAGTGAGTCCCTACACGGAAGAATCTGCCCCGGTGGAAGACAGCCACGTGTCGGCTGTCTTGAAGGTGACGAAGGTGGTCTGGAGGGACACGGGAGGAAGACGAAGGTGGGAAGAGGTCACATTTTAACAACCACCCCACTTACTAATCATGCCTTGGGCTATGTTTTTATGATTTTTGACAGCTGTATAGTAGTCCATAGCCTGAGCATAGCTCAGGACAGTTTCGATTGTGCTATATATCAAGCAGAGGATGACTTTGAACTCTTGTTCCTCATGCC
+
/5?BFFEFEFGF76666CDEDDB@@@?ABDDHEECAAAACCDECCCA@@?>;843-+.+))*,68?BECA@@>33330<>?DIFGFEDDDFDDDDEKFHGFGJIFGKFFEGFGFHCCCBDHHMIKJKIJHKEHHGKMJLGFGBEBFFECBCFHIJNHIIHHMORHIIIIILNMHGIGGGIGFGFGGFIHEEGEFIFGEEEEGEGFEECDDEEISSKQIJIKJSSMHEEEDGHIHHGHHHINISIIFHFIHKLIKKJGFFFGHSJJIFDEDFDAAACKSLHLLGFIEFJILKIIINSKISIKFHLJHJMSHKHMJKGKMJ>:932*
@426_NG92T2_4
ACCGCCCTGGAGGCTGTGGAAGGGGCTGCCTTCTTTGTGTCCCTCGATTCTGAGCCCGCGGGACTGACCAGAGAGGACCCCGCAGCTTCCCTGGACGCTTATGCCCACGCTCTGCTGGCTGGCCGAGGCCATGACCGGTCGGTCTCCCCCCTACAATACCACCTACACACTTATGGAGACCTAGGGCTTCTCCACAGGGGGCAGCCAGACCTCATGCCTCAGCAG
+
02256779<<98889;764331))7*:::;:<<<;<<;;:9:99:987778::::9988889::;:999:;<;;<;;;;:988889:999=8=<;:887644456:<;::::;<=>=<<<<<<;87788<;::9:;765''''')(((+-::9887222228;76777:;9655556666778988:::;<<==<::877878:;=;998889766668:222*'
@427_NG92T2_4
AGAACTGCCCTGGAGGCTGTGGAAGGGGCTGCCTTCTTTGTGTCCCTCGATTCTGAGCCCGCGGGACTGACCAGAGGACCCCGCAGACTACCTGGACGCTTATGCCCACGCTCTGCTGGCTGGCCGAGGCCATGACCGGTGAGTCTACCCCCTACAATACCACCTACACACTTATGAGAGACCTAGGGCTTCTCCACAGGGGGCGGCCCGACCTCATGCCTCAGGTA
+
+*)))*AHBJ?IFEHFEEFJHFGGDSLHIFGSIGDDDFHDFGDCCC==2224>FDB@BDDEGLJECEGCCE?;9317887821222.-.--.1044;>??844;:?B5FFFHGJKHJHJJGFMSKHHFIFLHIGHKHHFFDCEDEGGDCA?=>6443..BA;;EFDFDDDEGHDF>0--..40013>DEFHHGFHEFGEAGEDC)))(&&(()/25789:=1+)'$"
@428_NG92T2_4
AGCAGCAGTCAGAGCAGCTAGGTGTTCCTCAAGGGGACAGGCTGGGGAGGGGTCATCCAGGATGTCCTGGAACTGCTGTTCCAGGGCCCGTGGGGAAAGCAGGCCATTGGGAGAGTGAGTCCCTACACGGAAGAATCTGCCCCGGTGGAAGACAGCCACGTGTCGGCTGTCTTGAAGGTGACGAAGGTGGTCTGGAGGGACACGGGAGGAAGACGAAGGTGGGAAGAGGTCACATTTTAACAACCACCCCACTTACTAATCATGCCTTGGGCTATGTTTTTATGATTTTTGACAGCTGTATAGTAGTCCATAGCCTGAGCATAGCTCAGGACAGTTTCGATTGTGCTATATATCAAGCAGAGGATGACTTTGAACTCTTGTTCCTCATGCC
+
BCD877542*(&'(-.00333333FFBBBBHSKJHKJIHLLLNBEEEGJBGGIIMHSOKKMKSKLKKLJIHMSKSLNRSSOSIPQIGMMJSRQIMOSSJKKGFFDBDCDFFFGKIHD>;<;<=B<<<==IHHPPNJKSMRMSJGNJJKLKJMMHIKKJNJRJKPONLJLIKINEFCHHKJNMLJHKKOGEFDH<<821/,,...778E>@GGHCCCFDHIIKIGLIHKNKILKJJLMKNHNKKHJHIGIJKLKHIKHHIGKKIKIJGOIGLNIFEFGGKSLMSCCDABFFEHHFFEHGG====>FEKHHHHGIGKJLKJRCCCBEKGFJHMJHHFHFFFFEFIMKNFIFFHEHGHIMMGFHJIJJFD=:::4?@@AGFFECDCBC.----,
@429_NG92T2_4
CCCGTGTCCCTCCAGACCACCTTCGTCACCTTCAAGACAGCCGACACGTGGCTGTCTTCCACCGGGGCAGATTCTTCCGTGTAGGGACTCACTCTCCCAATGGCCTGCTTTCCCCACGGGCCCTGGAACAGCAGTTCCAGGACATCCTGGATGACCCCTCCCAGCCTGTCCCCTTGAGGAACACCTAGCTGCTCTGACTGCTGCTCCCAGGTGAGAACCAGTAGCCTGTGGTTGCAGGGGGCAGGCTGGGCTCCAGGGAACAGGCTGGGCAGGGTAGAGGGCCAGCTGGGCTCAGGCCCATCCCACTCGGACAGGAGTATGTGGGCTCAGGTGCGGGAGTCGGTGAAGACCCACGCAGCCACTGCCCTGGAGGCTGTGGAAGGGGCTGCCTTCTTTGTGTCCCTCGATTCTGAGCCCGCGGGACTGACCAGAGAGGACCCCGCAGCTTCCCTGGACGCTTATGCCCACGCTCTGCTGGCTGGCCGAGGCCATGACCGGTGAGTCTACCCCCTACAATACCACCTACACACTTATGGAGACCTAGGGCTTCTCCACAGGGGGCAGCCAGACCTCATGCCTCA
+
663,,.-.00178889@?@@?@@>;;;;;BDCDCEB?>>=>=999:;==>=>@@@CCCCCCB;9999=?ABDBBDED<::::<?>>>?@@@?@@A@??@@@DCCA@A>>??>A???=9999:@@ABDDEAAA;;:::??@DDCDBDDDFHGEFGG@A==0,,(<@AA@AA?=<==<===>>>@BA@===>?DCCCB@AABADDCC>?>34CDBBDCDBBCB@?=>=?@BDB@@@@@B@=<;;;=?A@@?????@ABBBBDACFCCCBBBBA?BB>=<==@>>??ACECAA@BBAA@?<=;<<>=>>@A<;;;<?@@@?>>??@?>=>>@@>>><88779=;999:=DBAAAAA@;;;<<CDECEEAA@@ABA@@ABC@@::::<B@AA@?>>>ABCACBB::888::==?ABBAA@=<;99::;?ABCCB>;;<;?>=;:989:;>CCCBC@@CDA>>>>>@@????==>>>AEFGEFEDEFFB?@@?@CCDDDC><<==AEEEAAA@>>@?=@ABBCBBBDGGEEDEJHFFFEDBDABABABCDDDCDCCEEEFFEDBBDBACDK@<<<BECBCAAAB2*
@430_NG92T2_4
GCAGTGGCTGCGTGGGTCTTCACCGACTCCCGCACCTGAGCCCACATACTCCTGTCCGAGTGGGATGGGCCTGAGCCCAGCTGGCCCCCTGTACCCTGCCAGCCTGTTCCCTGGAGCCCAGCCCTGCCCCTCCGACCACAGGCTACTGGTTCTCACCTGGGAGCAGCAGTCAGAGCAGCTAGGTGTTCCTCAAGGGGACAGGCTGGGGAGGGGTCATCCAGGATGTCCTGGAACTGCTGTTCCAGGGCCCGTGGGGAAAGCAGGCCATTGGGAGAGTGAGTCCCTACACGGAAGAATCTGCCCCGGTGGAAGACAGCCACGTGTCGGCTGTCTTGAAGGTGACGAAGGTGGTCTGGAGGGACACGGGAGGAAGACGAAGGTGGGAAGAGGGTGAGACATTTTAACAACCACCCCACTTACTAATCATGCCTTGGGCTATGTTTTTATGATTTTTGACAGCTGTATAGTAGTCCATAGCCTGAGCATAGCTCAGGACAGTTTCGATTGTGCTATATATCAAGCAGAGGATGACTTTGAACTCTTGTTCCTGGTGATG
+
.=??@AABBA;::::>BB>>>>>;:;;;AC=::;;>A@?@@@@BDFJKGGEA@@?@><<==@@>>>>ABAAAAAA???==<=44442,*1++$$%('122**8:9<;8335138.-...+*++*&*,,03-''%%&&',,,-22:::;<ACBCB>>???CBBBAABBBA@@@ABCDCBA?>===?ABB@@@@@?>@@?@BBABA@AA?AA??@??BBBCBBCBAAA@AABAA@??@ACC<<<<<A?>==;9999<>@@B???==>>>?@A>>>>=?????>???@??A>;;;;=ABA?@@??@;9:99>AB@@BAAABBA>>?>=<<<<>??>??ABD@AA@><<<<>DC@A@@@BBA>>==?A>=>>>@@@?A=;;;;>@@=<9<91--2()*)))-.1))((*@BA@@?>???AABA@BAABBCCCCCDCD>>>>=@@CCJJS<;CCCCDFGEBA@?>??>?@AABAAAAAAABBAAABCCCCBAAA@@AA?@@@BCA@:5559?DECBAA@A@BABAAABCB?==>>@BCAEFEDDECDDDDEC??,,,+'&%
@431_NG92T2_4
CTGTGGAGAAGCCCTAGGTCTCCATAAGTGTGTAGGTGGTATTGTAGGGGGTAGACTCACCGGTCATGGCCTCGGCCAGCCAGCAGAGCGTGGGCATAAGCGTCCAGGGAAGCTGCGGGGTCCTCTCTGGTCAGTCCCGCGGGCTCAGAATCGAGGGACACAAAGAAGGCAGCCCCTTTTCCACAGCCTCCAGGGCGGTGGCTGCGTGGGTCTTCACCGACTCCCGCACCTGAGCCCACATACTCCTGTCCGAGTGGGATGGGCCTGAGCCCAGCTGGCCCTCTACCCTGCCCAGCCTGTTCCCTGGAGCCCAGCCTGCCCCCTGCAACCACAGGCTACTGGTTCTCACCTGGGAGCAGCAGTCAGAGCAGCTAGGTGTTCCTCAAGGGGACAGGCTGGGGAGGGGTCATCCAGGATGTCCTGGAACTGCTGTTCCAGGGCCCGTGGGGAAAGCAGGCCATTGGGAGAGTGAGTCCCTACACGGAAGAATCTGCCCCCGTGGGAAGACAGCCACGTGTCGGCTGTCTTGAAGGTGACGAAGGTGGTCTGGAGGGACACGGAGAGAACGAAGGTGGGAAGAGGTCACATTTTAACAACCACCCCACTTACTAATCATGCCTTGGGCTATGTTTTTATGATTTTTGACAGCTGTATAGTAGTCCATAGCCTGAGCATAGCTCAGGACAGTTTCGATTGTGCTATATATCAAGCAGAGGATGACTTTGAACTCTTGTTCCTCATGCCTC
+
BGGFFDCEDDGFDFDFDGFFFEEGFFFEEEFGDECDDEGHHJJJL;8:9>DF100/+****())8@B@AAAACBCCCDJIHFEHFEDDCAAABACDDDGFFFGGGCCDHJHHHGFCBAAABDGFEEB;FEEFGFFGFFGA===<>????>=<<=?ABCDEEEDEEJIEHSDCAA?B@50''(.5=EHHFDEACECA@??@BEEEDBBBCGEECEEDFA>>>>BCA=@BBEEEDEFGEGGGFCBBBCEEDF@????FCDBCDEFEFDEGHFBA?GMLLJDA@@@AAAACDD=AC5DEIFHDEAAC:BBCCEGFDGDGEDFDBCDDEHFEDDDDFEEDB@@?@ACDFEHHFFFFEDEDFDCECCBBBBDGEFDFBAA@@CDDGGJGFECABCBEEFGJGCCEADFCCDCCEHHH?@GFEEDBCCCEGDCGD@A==>?@A@DA>?=9899;BB<:76-))'''(,-0338;;<?@AEEGDDDCCA????AGEEEFGEGGFECABCEEJHGKFHFGHCBCCC@@@@?EFIGIFIIEFDFDB@@@@CIHDDADCFISMJFIFG43..42336678889---,//1//2...----:<>AEGEEHEEDDDGEIFDFEGHFGFFEEFFE@@?@?BCDEMJSKHIGKIISIJEEDDDDDDDDECCBCCCBBCCFDDEHGHFEDDDEFEHFEFEEDFHGA>>>?BFFGFFDEEEFFGGHEFEDEBBCDFHGGKGGIGGILHBCBA?@320/0/0)
@432_NG92T2_4
GCTGTCTTCCACCGGGGCAGATTCTTCCGTGTAGGGACTCACTCTCCCAATGGCCTGCTTTCCCCACGGGCCCTGGAACAGCAGTTCCAGGACATCCTGGATGACCCCTCCCCAGCCTGTCCCCTTGAGGAACACCTAGCTGCTCTGACTGCTGCTCCCAGGTGAGAACCAGTAGCCTGTGGTTGCAGGGGGCAGGCTGGGCTCCAGGGAACAGGCTGGGCAGGGTAGAGGGCCAGCTGGGCTCAGGCCCATCCCACTCGGACAGGAGTATGTGGGCTCAGGTGCGGGAGTCGGTGAAGACCCACGCAGCCACTGCCCTGGAGGCTGTGGAAGGGGCTGCCTTCTTTGTGTCCCTCGATTCTGAGCCCGCGGGACTGACCAGAGAGGACCCCGCAGCTTCCCTGGACGCTTATGCCCACGCTCTGCTGGCTGGCCGAGGCCATGACCGGTGAGTCTACCCCCTACAATACCACCTACACACTTATGGAGACCTAGGGCTTCTCCACAGGGGGCAGCCAGACCTCATGCCTCAGT
+
;<<>CDEC??DD?>==>@CCBABAAHFBAAAAEDCCEFFGFEFFEDDDDGFIHGHEDEDDFCGHIEDAAA@AFFGIGGHFIMJIIGGKEHJIJFFGKLLPKSMKOCG<A9987.>GGIIHIIG>B@6688EIKJMJIEDDDFGHJHHEEEDFHJIKGIHFHJKMLKFEEDEECCBBCDDIGFFDFEEGDDEECAB??>:::<??6445CCGEEFEFFFE?GIGHF@@?@?EEFEFJGIEHEDDEFGEGDFGFFGEEGGFECCDCEDDEFDFEDFIFGG>76777EBAAABFEBABBCGIHHKFFEDBBCDGFJEFFHEFGFEEDDEGGFECCDBEEEEFECBDBFEFDFGNHIFFECCCCEFFEGEDDCCAABAAF666500012?BIFCBA?@AACFHIHGFGIIICCBBABBCCCECDDEDFHSJHHLHHIHFDDCCFHGGGHEEEEFGGJGJGEDFHJILEDCDDFHFGJMMFIFJFFGHGJLIJFFEEECDEEDDCCCEFEEDEDACCBCEGFDDDEDGFFD@A?A/..-
@433_NG92T2_4
CTGGAGGCTGTGGAAGGGGCTGCCTTCTTTGTGTCCCTCGATTCTGAGCCCGCGGGACTGACCAGAGAGGACCCCGCAGCTTCCCTGGACGCTTATGCCCACGCTCTGCTGGCTGGCCGAGGCCATGACCGGTGAGTCTACCCCCTACAATACCACCTACACACTTATGGAGACCTAGGGCTTCTCCACAGGGGGCAGCCAGACCTCGTG
+
39MJKHIPIOMJHFFLHNKJLIMJSPEDEG<=KIGHJGJMIPRSSMOKKOMMOOMOOLLMSRSKSJOINNNSHH40GGGHDFEEHMKQNILLLJGHGIJSJOLMPLIKOIMQMNJSMPSSNOOPLMKLPSKLLJJHKKLJQHMSPKGGEEFFLMLSSOLSKJKIOJFG:210--,+&&&()))(*...CBBACCKKGGGGB?=;::*))(
@434_NG92T2_4
GCGGTGGCTGCGTGGGTCTTCACCGACTCCCGCACCTGAGCCCACATACTCCTGTCCGAGTGGGATGGGCCTGAGCCCAGCTGGCCCTCTACCCTGCCCAGCCTGTTCCCTGGAGCCCAGCCTGCCCCCTGCAACCACAGGCTACTGGTTCTCACCTGGGAGCAGCAGTCAGAGCAGCTAGGTGTTCCTCAAGGGGACAGGCTGGGGAGGGGTCATCCAGGATGTCCTGGAACTGCTGTTCCAGGGCCCGTGGGGAAAGCAGGCCATTGGGAGAGTGAGTCCCTACACGGAAGAATCTGCCCCGGTGGAAGACAGCCACGTGTCGGCTGTCTTGAAGGTGACGAAGGTGGTCTGGAGGGACACGGGAGGAAGACGAAGGTGGGAAGAGGTCACATTTTAACAACCACCCCACTTACTAATCATGCCTTGGGCTATGTTTTTATGATTTTTGACAGCTGTATAGTAGTCCATAGCCTGAGCATAGCTCAGGACAGTTTCGATTGTGCTATATATCAAGCAGAGGATGACTTTGAACTCTTGTTCCTCATGCCTT
+
;;,,,,+)**+***+98AA@??@<;;;;?B;::::>BA@AA@?@BBB??>>??A@A=::;;=@@???BB@????@A@AABCDEC@><;:;;<>?=AAAB@BBBCCBBBACACBAAA@BBABB@@><:;<<=BCBBABBCDBB@>>>>?AAA@CCBCECDACBABBCBA@@@ABCCBCBB??>>?@A@@???@@@@@??ACDD>;:;:?>>>?=>?AAC?CBCDBDBAABBDA@???BCBBA@BA@>==:9999;<=>?CDCA@@@@?@?<:;::;==????>>>>?A=9999;BDBAAA@@@;999:=BA??@@@CCB@==>=;9999<@??@@DDDBAAB=<<<<>CC????>AA?<<<<>B??>>@ABABBA>>?>@CDA@@BADCAAA@AEEHKOLJFEDCCDBA@A@ACEDBDDDEGEEDCBBBA>?>>=??@BFQLHGFEEFOJJIEECBBABABBCABBAAAA@AAABABDECBBAABBBBCABAAAAABC?>>>>EFHFFDCBCCDDDDCCCBA@@@BBEDDDEEGHGGEHFGDBA??;::985/(
@435_NG92T2_4
[truncated: 322,453 more chars]
