# Supplementary material for: Dysfunction of a SET3-like complex underlies a family of related neurological disorders
Source: Nat Commun. 2026 May 16;17:6729. doi: 10.1038/s41467-026-73227-5 (PMC13385800; doi:10.1038/s41467-026-73227-5)
Supplement: Supplementary file 6 — Source Data [file 41467_2026_73227_MOESM6_ESM.zip › Source data/CRISPR off-targets sequencing/fastq /Cpt1c_het_mouse_139.fastq]

@0_PHV87F_11
CTCAGGCTATGGACTACTATACAGCTGTCAAAAATCATAAAAACATAGCCCAAGGCATGATTAGTAGAGTGGGGTGGTTGTTCGAATGCATCTCTTCCACCTTCGTCTTCCCTCCCGTGTCCCTCCAGACCACCTTCGTCACCTTCAAGACAGCCGACACGTGGCTGTCTTCCACCGGGGCAGATTCTTCCGTGTCAGGACTCGCTCTCCCAATGGCCTGCTTTCCCCACGGGCCCTGGAACAGCAGTTCCAGGACATCCCCTGGATGACCCCTCCCCAGCCTGTCCCCTTGAGGAACACCTAGCTGCTCTGACTGCTGCTCCCAGGTGAGAACCAGTAGCCTGTGGTTGCAGGGGGCAGGCTGGGCTCCAGGGAACAGGCTGGGCAGGGTAGAGGGCCAGCTGGGCTCAGGCCCATCCCACTCGGACAGGAGTATGTGGGCTCAGGTGCGGGAGTGGGTGAAGCCCACGCAGCCACCGCCCTGGAGGCTGTGGAAGGGGCTGCCTTCTTTGTGTCCCTCGATTCTGAGCCCGCGGGACTGACCAGAGAGGACCCCGCAGCTTCCCTGGACGCTTATGCCCACGCTCTGCTGGCTGGCCGAGGCCATGACCGGTGAGTCTACCCCCTACAATACCACCTACACACTTATGGAGACCTAGGGCTTCTCCACAGGGGGCAGCCAGACCTCATGCCTCAGCGAGT
+
%&)*.335FNLJIJKIMOIJLJKJHKKSJNLIOSSSKSSMHJNLKOHIJIJMSSSSQNHHKE=::7+((((//,+****)('%$$$%&'&%%''()))(,00.*'((((21/*,=>66LGLOHLOLISQKSMSJSKOSLROOMSJKERIJ;;;LKSJINHJNSSKMOSPLSHGGMC??@CFQJHJGDL,++++.-(''(()=522200.-.-:CCFJKJQJIF@=CEF@HEHGGKLSSNSKJISLDAAA10()8+.))(((.*15..@CB?@??,,,9+:CCE:<+++4-9//122<AAEFHFILOGACGC@@AAABLPLPEJKCJMLLNKSORKSSPKOLJGKQSMKOKMKOIGPRJEKJSLHIKONFA77SIDHJ<<<<;=FHKCSSHHB@A;<=JIKRSSOSKSLSGAA@@OIQGNIJNRIJF?GCSIEFEDCCA;===?7544444/--+.-((()),..)))*1=>>CBDCGGGGIGHLIMHONNKSNMLLMSLSNFDB@@@DFF:76769ID0<6645787@??BC@=;;;?IIFEGEEIKSKILMISHHDDDDDECDCB?ALKJGH@@@@@HJNGGFGHIHKMSJSGEHFGOGFGFHKSHCCDDGFHHHLPJJGHHFHIFFFHGFGFGOMJSLNMIMILKJJHFFDCCDFGHGFCDDEDIIGFDHDEFGIGJSLKJLGHGIEGEGDGA:86-*)(
@1_PHV87F_11
CCCGGTGGAAGACAGCCACGTGTCGGCTGTCTTGAAGGTGACGAAGGTGGTCTGGAGGGACACGGGAGGAAGACGAAGGTGGGAAGAGGTCACATTTTAACAACCACCCCACTTACTAATCATGCCTTGGGCTATGTTTTTATGATTTTTGACAGCTGTATAGTAGTCCATAGCCTGAGCATAGCTCAGGACAGTTTCGATTGTGCTATATATCAAGCAGAGGATGACTTTGAACTCTTGTTCCTCATGCCT
+
;?HAGGGSIJMJJINIHHIKMJLSPJSSMKJHJHGJSLNKSMJIHJNLMPIMIIMLSKQIMROMJQNNRJNMSRMLJQLLNKF@EJHNMLKFFGEFGMIIKHIHHOSPMKJMSMGGFFGIHHJGGFHFDCHEFDFGFGLSSMLGHGFMSSNKGIHGIGLKIIJJIHJKIGJHGIHONNSIFHHGJKHPDHKGFFGDEDDCCEHPJKMGHHHHIIHKJKGGGGMHIIEFHIJEHFKMFFLEE@ABD?>>;:86
@2_PHV87F_11
CGCGCTACTGGTTCTCACCTGGGAGCAGCAGTCAGAGCAGCTAGGTGTTCCTCAAGGGGACAGGCTGGGGAGGGGTCATCCAGGATGTCCTGGAACTGCTGTTCCAGGGCCCGTGGGGAAAGCAGGCCATTGGGAGAGTGAGTCCCTACACGGAAGAATCTGCCCCGGTGGAAGACAGCCACGTGTCGGCTGTCTTGAAGGTGACGAAGGTGGTCTGGAGGGACACGGGAGGAAGACGAAGGTGGGAAGAGGTCACATTTTAACAACCACCCCACTTACTAATCATGCCTTGGGCTATGTTTTTATGATTTTTGACAGCTGTATAGTAGTCCATAGCCTGAGCATAGCTCAGGACAGTTTCGATTGTGCTATATATCAAGCAGAGGATGACTTTGAACTCTTGTTCCTCATGCCTATG
+
)''((*,22222789978<;:?=>>?>@@655424446122226678@CB@AAAABA@>@>>?@@A><<:;==?@>>@@A?==>BBBB?99**+BABCCC:43..3?A><=<:;;;8999:?@?>===>@BB?>>==?@?@??<;999:<?==<==??>>>76662,;::<ABAAB==>=<=;:;<<>==>?@??><<<C@@??=<=<<?CA????A>?@BC@@@@210-.98879=77779@:;;89=<;<;;<=>>BFFFFCBB@AA?>>>>@@BA@@@AA@@@@??AB?<;;::<=>?CFHED>==>AFFGEBAAAA;:/****))))*:@><<<<;;:::?>@?@@@>???>=>>@0///0?CC@???>@@AABCA@@>>=;;<<?CCEDBGEBBCB>89;/0;7331001+)&
@3_PHV87F_11
CCGGGGCAGATTCTTCCGTGTAGGGACTCACTCTCCCAATGGCCTGCTTTCCCCACGGGCCCTGGAACAGCAGTTCCAGGACATCCTGGATGACCCCTCCCCAGCCTGTCCCCTTGAGGAACACCTAGCTGCTCTGACTGCTGCTCCCAGGTGAGAACCAGTAGCCTGTGGTTGGGGGCAGGCTGGGCTCCAGGGAACAGGCTGGGCAGGGTGAGGGGCCAGCTGCGAGCTGGCCCATCCCACTCGGACAGGAGTATGTGGGCTCAGGTGCGGGAGTCGGTGAAGACCCACGCAGCCACCGCCCTGGAGGCTGTGGAAGGGGCTGCCTCTTTTGTGTCCCTCGATTCTGAGCCCGCGGGACTGACCAGAGAGGACCCCGCAGCTTCCCTGGACGCTTATGCCCACGCTCTGCTGGCTGGCCGAGGCCATGACCGGTGAGTCTACCCCCTACAATACCACCTACACACTTATGGAGACCTAGGGCTTCTCCACAGGGGGCAGCCAGTTCATGCCTCAGCGG
+
HFCCIFHLSIHJFE?::::;NLGJJJSSMGEDCEBDCAFGGIJHQJF?>;38=>>EJGFLHKSKPKKMMJNIHKC@;,,LBD65555778:9HNDFAF1112+?DFEEH@A@=5<889AAISMSMJIJHKLJSSSKJOMSMMJSK@IG:EJIIPONPJJMSRIMSSJSIEED>.'''CE<;;;;@==?EIIDDMPSMIHJJNKINKNB@@?<('&&--(.5544+))(()21133IGIHSIHLMMIJNJNLNRJLIKKLHKLJKD@@A@@GCBA>=;32224;SHIGJIGLIJFIPJIHQ>=>==IJHSQRMLIKSNJLMSSMMKLGG***27)7667FEC?>==>BB???>977IGGHFFGHLSGCDDDDIJFIB=2.332482...+,DGGDDBBCEFGJMMGJKNONMIHB??@GKILJRLHIISLGE?A@?D<;;;893223367441101BC>=>>>MLJDBDCBFFEFGHEHFBBDDIHGDBAA7743344FIDA??;9987899:=?0(((%&
@4_PHV87F_11
ACTGCCCTGGAGGCTGTGGAAGGGGCTGCCTCTCTGTGTCCCTTCGATTCTGAGCCCGCGGGACTGACCAGAGAGGACCCCGCAGCTTCCCTGGACGCTTATGCCCACGCTCTGCTGGCTGGCCGAGGCCATGACCGGTGAGTATTACCCCCTACAATACCACCTACACACTTATGGAGACCTAGGGCTTCTCCACAGGGGGCAGCCAGACCTCATGCCTCAGCAG
+
'-5<==AACCBCCCCEEEDBBDDFECC><76)((()+-239744+++9:?>;;<::::<999:;;444,+++,.7=CECBA=BDCDGE?@E>FFIFCC@???@BCDFDEDEEGGIIGEGEFGGFCCCCDFEDEEEG<;;3333)(%%%')-<<=>@@@ACCDEIFGHGHKJHPHGGDDCCCDFGFFFDDDCBFEDFHFFFEEE333333322324679<<4210-,
@5_PHV87F_11
CCCGCGGGCTCAGAATCGAGGGACACAAAGAAGGCAGCCCCTTCCACAGCCTCCAGGGCAGTGGCTGCGTGGGTCTTCACCGACTCCCGCACCTGAGCCCACATACTCCTGTCCGAGTGGGATGGGCCTGAGCCCAGCTGGCCCTCTACCCTGCCCAGCCTGTTCCCTGGAGCCCAGCCTGCCCCCTGCAACCACAGGCTACTGGTTCTCACCTGGGAGCAGCAGTCAGAGCAGCTAGGTGTTCCTCAAGGGGACAGGCTGGGGAGGGGTCATCCAGGATGTCCTGGAACTGCTGTTCCAGGGCCCGTGGGGAAAGCAGGCCATTGGGAGAGTGAGTCCCTACACGGAAGAATCTGCCCCGGTGGAAGACAGCCACGTGTCGGCTGTCTTGAAGGTGACGAAGGTGGTCTGGAGGGACACGGGAGGAAGACGAAGGTGGGAAGAGGTCACATTTTAACAACCACCCCACTTACTAATCATGCCTTGGGCTATGTTTTTATGATTTTTGACAGCTGTATAGTAGTCCATAGCCTGAGCATAGCTCAGGACAGTTTGATTGTGCTATATATCAAGCAGAGGATGACTTTGAACTCTTGTTCCTCGTGCCTC
+
458*BAABCFKGLJIKJGEIEGMHIROOLHIKKSMIOSNQISGBDCESPMLKMQJJHHGGGGFGIIOECCCDJIJJEDEEDGHHHIJGDDEEIKJMHNOJKJSHKLLHLSNLNGFGFHKLJLJGJKGHIGFFCFFDB@=00/0114200134C>F?:<HGKLLS?>?;=LSOIHILKRLOHIFBJLIMISOIJMNPSLPGGHFHFHJIINMGGMHJHPKIGNOCCB@AA?@@@FCDACCFGLJKJGIGEGGGIHLKOLJECCB<9B?BBBADC??::@KMJHIJCCPSFEFFKKE55555JOGCGEAAAAEJKIPJKHGGGHHIIKGFFECEDFIFFGGHGGEHFIEGGNSLHGIIFEHHEECDEGIQJSA@@A??=<=@@CCBCDCCCDCELJGIGFC??@@AIFECCDFGFDBAAACECDBBDDBBBCDCBCCCEDDDAFFFEDECCDFFFKIGGMEEEDFDBCBBFFGCBBCCDFEFEGCCCCBCBA@AAABBBCBADDDHIFFEECEDECCEDDDDBBBAAABABAAABBECDCBACBBBBABBB=<;;8'''')=?@@BBAAABBDFEFDCDCDDFDECAAA@FEEFDD2100/00/))))*6+
@6_PHV87F_11
GCAGTGGCTGCGTGGGTCTTCACCGACTCCCGCACCTGAGCCCACATACTCCTGTCCGAGTGGGATGGGCCTGAGCCCAGCTGGCCCTCTACCCTGCCCAGCCTGTTCCCTGGAGCCCAGCCTGCCCCCTGCAACCACAGGCTACTGGTTCTCACCTGGGAGCAGCAGTCAGAGTGAAGCGGCGCACGAAAAACGCGAAAGCGTTTCACGATAAATGCGAAAACCTACCGTCGAGTCAAGGAAAG
+
.--298:=?43333ABIIFGECDBABD?44424DDGECCCBDA?JMIFHLGNSMNJSMMLJMIPLIHJJHLMDFDFGLGIISGHOHFE,**)*+*5181+-=ACFM<66=3<7787776831678=?BDDEECCFGFLEEDDEJLIIHKHKSIAAAABNQKSOSJH;:9876889BDGGFFGHJLIHFBEJJRIIMFIJMOMRISJFGFFHGEDECCB<333GHFFDJB@?=71//,++''))'&
@7_PHV87F_11
CACAGGCTACTGGTTCTCACCTGGGAGCAGCAGTCAGAGCAGCTAGGTGTTCCTCAAGGGGACAGGCTGGGGAGGGGTCATCCAGGATGTCCTGGAACTGCTGTTCCAGGGCCCGTGGGGAAAGCAGGCCATTGGGAGAGTGAGTCCCTACACCCGAAGAGTGTCCCGGTGGAAGACAGCCACGTGTCGGCTGTCTTGAAGGTGACGAAGGTGGTCTGGAGGGACACGGGAGGAAGACGAAGGTGGGAAGAGGTCACATTTTGACCAACCACCCCACTTACTAATCATGCCTTGGGCTATGTTTTTATGATTTTTGACAGCTGTAGTCCATAGCCTGAGCATAGCTCAGGACAGTTTCAATTGCTATATCAAGCAGAGAATCATTTGAATTCTTGTTCCTCATGCCTA
+
<HLHIHPLJIIIMH?PLOCCCCCSKMOHLSJLLJHIJLMMJSSSEP?IIHB655447::BFFOEGHGE6666FLDLMHEGFCBBCCLOMRKKJLOKOLMMSRSNLJOKOMSSKLLIKNOSMNPMSQGGIHLIKLKEDCHIGDEEJGIHFDE=<421//2>...----+>C@@<>=><210((3457DFCBCCGLBB-)''**+)''&&&&&6;<=<=><<>AB>DKJDDDEGHKQKNGGFFFIGFDC=CC@CDE6555499)'&&)***56:<@B?DEFBCIIHJJMIGOKGBBBBBIJHFGJJIKJMIHFFG88878IMILDA-)((()*>??@AHFHPED@?@A?>@?>?111/.&)(&&$%&((')'''''))''%&&&&&'''(,,+,,->>>;;@9887778)
@8_PHV87F_11
CCAGGTGAGAACCAGTAGCCTGTGGTTGCAGGGGGCAGGCTGGGCTCCAGGGAACAGGCTGGGCAGGGTAGAGGGCCAGCTGGGCTCAGGCCCATCCCACTCGGACAGGAGTATGTGGGCTCAGGTGCGGGAGTCGGTGAAGACCCACGCAGCCACCGCCCTGGAGGCTGTGGAAGGGGCTGCCTTCTTTGTGTCCCTCGATTCTGAGCCCGCGGGACTGACCAGAGAGGACCCCGCAGCTTCCCTGGACGCTTATGCCCACGCTCTGCTGGCTGGCCGAGGCCATGACCGGTGAGTCTACCCCCTACAATACCACCTACACACTTATGGAGACCTAGGGCTTCTCCACAGGGGGCAGCCAGACCTCATGCCTCAGCAG
+
&'CFFFFHGHJJGFFFFEFGGIJKJGKHHGGDDEEEDGHJGBAAA@::+++,,?GCDDFFELKJIHISFGFFEGFFFGKLNISLLMHD====HILFLHIRLHIIGIKSMHJHGFHGJIMHGGGIHIIIDEDDDEEBBBBENOJJHIFQLGHGJMIKGFGFGILNHFHGKIQKJJJKJJKHJKGHGGGGJKQONSJFEDDFEEGGM==;8955>=<:<CABA@>66556>?<=:=?;ACFDFFAA@;;=BBEDEDBDBDEIGGGFKIJGGIDEDDFJIMGGEGFHFKFGFIIGGHKSMJLEDDAEGFEFFHDFDFEGKLIIGIHFHJIGGHHGGGGGDCEEEEEEFKGCC???CCFEEJIHGGEGEEFFDEFDFEDA@<3
@9_PHV87F_11
CCAGCTGGGCTCAGGCCCATCCCACTCGGACAGGAGTATGTGGGCTCAGGTGCGGGAGTCGGTGAAGACCCACGCAGCCACTGCCCTGGAGGCTGTGGAAGGGGCTGCCTTCTTTGTGTCCCTCGATTCTGAGCCCGCGGGACTGACCAAGAGGAGCCCCGCAGCTTCCCTGGACGCTTATGCCCACGCTCTGCTGGCTGGCCGAGGCCATGACCGGTGAGTCTACCCCCTACAATACCACCTACGCTTATGGAGACCTAGGGCTTCTCCACAGGGGGCAGCCAGACCTCATGCCTCAGGCGG
+
52000@>==@A-----:<:><>;67:-----34234@?A??=??DGAAA@A?86401565+****653.,,,:<=;<<@?GGGHKOMJJGJKKMJGFHCEFJOSMQMGHFFCDDDDGLSNIMEKGDHIKJEGEEGIJIJSPLSJD@@<5...02,+++*('-./456552*+DGJJSKIEHFIJHIIQOKSKKIHBBCCCILKNHKLGIPJHGHC@A?111103+,.45<<EECCCBC@@ABA1,()4449=ABDEDCA::;@@BJJPPIII9989:KI4444/..-./44433584/((()0
@10_PHV87F_11
CTGACTGCTGCTCCAGTGAGAACCAGTAGCCTGTGGTTGCGGGGGAGAGCTGGGCTCCGGGAACAGGCTGGGCAGGGTAGAGGGCCAGCTGGGCTCAGGCCCATCCCACTCGGACAGGAGTATGTGGGCTCAGGTGCGGGAGTCGGTGAAGACCCACGCAGCCACTGCCCTGGAGGCTGTGGAAGGGGCTGCCTTCTTTGTGTCCCTGATTCTCAGCCCGCGGGACTGACCAGAGAGGACCCCGCAGCTTCCCTGGACGCTTATGCCCACGCTCTGCTGGCTGGCCGAGGCCATGACCGGTGAGTCTACCCCCTACAATACCACCTACACACTTATGGAGACCTAGGGCTTCTCCACAGGGGGCAGCCAGTTCATGCCTGGCAGTG
+
-B>>>>ACECCC680/))'(&*)*''''(''),3/-,--.)))+23/'&''(('()*(%%()0CBCGGHCRNSOLMLM@>A@@AHEFFGD0///10/....@?A<?>.-,,,899ACB@@B@?@?55556;2110265543432,,,,8>=<<;;9;ABA@@ABDDCCED;JLMKHKIIL@71149:><DBA@?=:;<B:ABA:<<2<<<=AB10000A>D?>9888)))))3345D?<5544079978634:,46477788668<=MGMMNNHIHIJ?;45KIMJJIIGPKFF55555892211***)/66BCHEEFDEHJHGPNLJSIHFFDCBEEDFGEAA???DEELJJDD45CDDIKMK><;:85210//1226///-++)
@11_PHV87F_11
CACCGCCCTGGAGGCTGTGGAAGGGGCTGCCTTCTTTGTGTCCCTCGATTCTGAGCCCGCGGGACTGACCAGAGAGGACCCCGCAGCTTCCCTGGACGCTTATGCCCACGCTCTGCTGGCTGGCCGAGGCCATGACCGGTGAGTCTACCCCCTACAATACCACCTACACACTTATGGAGACCTAGGGCTTCTCCACAGGGGGCAGCCAGACCTCATGCCTCAGCAG
+
,44677@AAGCFFFHIHFJHGIHHDIIK@AA@=99:;79CD@BAA>?><=>>=DEEIGFLKSKKSKDFD@<;;;<FJIJEIGDIKJIIE;;GDHIJHDCBB>?:634/0555-,++00144AGHJHFGIHMJLDED?CCC0///.1125BBEEDFFEDEEFEGIIIJKMCCA>>AHMIKHJJIHHGJHILGKJLKI=<<=>ILFEFFDBA@@A::978892-+)'#
@12_PHV87F_11
CGGTGCTACGTAGGTCTCTCACCGACTCCCGCACCTCGACCCACATACTCCTGTCCGAGTGGGATGGGCCTGAGCCCAGCTGGCCCTCTACCCTGCCCAGCCTGTTCCTGGAGCCCAGCCTCCCCCTGCAACCACAGGCTACTGGTTCTCACCTGGGAGCAGCAGTCAGAGCAGCTAGGTGTTCCTCAAGGGGACACCCTGGGAGGGGTCATGGCGGATGTCCTGGAACTGCTGTTCCAGGGCCCGTGGGGAAAGCAGGCCATTGGGAGAGTGAGTCCCTACACGGAAGAATCTGCCCCGGTGGAAGACAGCCACATGTGGCTGCTTGAAGGTGACGAAGGTGGTCTGGAGGGACACGGGAGGAAGACGAAGGTGGGAAGAGGTCACATTTTAACAACCACCCCACTTACTAATCATGCCTTGGGCTATGTTTTTATGATTTTTGACAGCTGTATAGTAGTCCATAGCCTGAGCATAGCTCAGGACAGTTTCGATTGTGCTATATATCAAGCAGAGGATGACTTTGAACTCTTGTTCCTCATGC
+
,**(&'%$##%%'()&'''''*.?@CBAB;23>>?=((((())3:;=ADCFM<8,+****22FHIECBCDKCDA@BCAHKPBAABAA98201108743//07832.,,''9;<:9:77986.--.23@B<<<?8766699300.//.-,(((()'*,9>=+**%%%%(())::===88889:?,+3/,+++--,-,(''&&)*)86666+))&%$$%&&'''**2>DCCC??>;88888;FE?BF;;;;<EGMJFECBAAACDFDCCBCEEFFHHEFGGHIHLKAABCHOGGFF?<9;4,<<<@FFEDC-,,+**''%&%&%()&'''*,CDHFHD@@@?BFA>88=;<<>@?;;>=10003;<<=>=<=??CKIIF@EHKEC@88888BCBADDFIHJHEDDCEFGFGEDEEFIGMIA@@??DFFBCDDFEHJKKJGFGIDIPIGFEDFEGGFFFFEC@@AAAC5..-++;=BDECCAB@>@BFEDCDEGB???@BIKEFFEDFCE>====BBBFFFEFID@EC@@ABC87+*('&')**(%%
@13_PHV87F_11
GCTAGGTGTTCCTCAAGGGGACAGGCTGGGGAGGGGTCATCCAGGATGTCCTGGAACTGCTGTTCCAGGGCCCGTGGGGAAAGCAGGCCATTGGGAGAGTGAGTCCCTACACGGAAGAATCTGCCCGGTGGAAGACAGCCACGTGTCGGCTGTCTTGAAGGTGACGAAGGTGGTCTGGAGGGACACGGGAGGAAGACGAAGGTGGGAAGAGGTCACATTTTAACAACCACCCCACTTACTAATCATGCCTTGGGCTATGTTTTTATGATTTTTGACAGCTGTATAGTAGTCCATAGCCTGAGCATAGCTCAGGACAGTTTCGATTGTGCTATATATCAAGCAGAGGATGACTTTGAACTCTTGTTCCTCATCCTTA
+
GFGGIFGIJKJKLKJNLHJKHNFEEFEADCCI=BCIG33334?@DKLNKMMJEFEMDJILMHFDB@@EFIHJKAAABGKPSKSKLIHHHJKHGGGGGHHIGHGFBB><=?@JIEFIHJJGJIGILDADDDGHILISIHFHKGHHHFIMHMMIDBBA@@BDFIILIGHGFHHRHJHSHIGHCEDGHH;;:;C@GFCDEBBDFEKHAC7@GFFFEFDGFHHLKIPILIHPIQIMIKJIIHJIJHHGGHFGGJLGGGFFBABBDLRMGHGGEKLSJJGEFFEEFGFGGFEEDEDEDDCDDCEHIGGEEBCCFGHFGFFFFGEFDCDEEGJJIGGKGIHHHFFGEDDEFEEGGGPGGDBBFHE==0//...1,)(''()&
@14_PHV87F_11
CCCAGCCTGTCCCCTTGAGGAACACCTAGCTGCTCTGACTGCTGCTCCCAGGTGAGAACCAGTAGCCTGTGGTTGCAGGGGGCAGGCTGGGCTCCAGGGAACAGGCTGGGCAGGGTAGAGGGCCAGCTGGGCTCAGGCCCATCCCACTCGGACAGGAGTATGTGGGCTCAGGTGCGGGAGTCGGTGAAGACCCACGCAGCCACTGCCCTGGAGGCTGTGGAAGGGGCTGCCTCTTGTGTCCCTCGATTCTGAGCCCGCGGGACTGACCAGAGAGGACCCCGCAGCTTCCCTGGACGCTTATGCCCACGCTCTGCTGGCTGGCCGAGGCCATGACCGGTGAGTCTACCCCCTACAATACCACCTACACACTTATGGAGACCTAGGGCTTCTCCACAGGGGGCAGCCAGACCTCATGCCTCAGCAA
+
,3449A@A@A;;;9/=668@ABGRSSOJMKKMNJSSSKHKSSSFBB==:++HKKKIOSKLMNMNQPKLLSMIKOQNGHSDLPSEFEEHECCDDD6112==HSFIIFFGHKPMSQKNIEBDFGHPJKSK@AAAD:::::JRJJIJSLMSPMQMKIILOSNRMOMJOSSMSOSRSLJGGFJSODCCCDSSSSRSSISHF?@?@>>=211/*=GJLPSMMSMQKQSJLLGF4100*),,,==>??>?FFFHJMHKIMMSNKHIHHKJ999;569:;SJGGIGIHGHJIFQ11>23MHHJJJHGIJHHLJJKNSLLORKMHSKJSIOJPIISSJLFEKELLMKKQJMSHMKKHII@@@BEFILJPIILHEEDDDA>=<899EHGD<<=BLGLKMNQFDFFEHHKLFCCD875557DGFCCBBA;982'
@15_PHV87F_11
CTGGGAAGAAGAGTACGGGAGGAAGACGAAGGTGGGAAGAGGTCACATTTTAACAACCACCCACTTACTAATCATGCCTTGGGCTATGTTTTTATGATTTTTGACAGCTGTATAGTAGTCCATAGCCTGAGCATAGCTCAGGACAGTTTCGATTGTGCTATATATCAAGCAGAGGATGACTTTGAACTCTTGTTCCTCGTGCCT
+
**'&'(((*)''(++,,-.189::>BCCFFKJQJSH@BOOMNIG76557A76BGA@AAAAAF6BIJEFIIKJJHFHHHKNJLNHDEEDEJJSMJJ;;;;;DEDGKIIKIIHNPJMJJFJIG?ILKSLLLSMSMSRJJOKJNJSKKMSLLOONSLKSNSLIIED4A:54441-,,--EEJJD=KFIFDD<;6222005-++++.0
@16_PHV87F_11
CCGGTGGAAGACAGCCACGTGTCGGCTGTCTTGAAGGTGACGAAGGTGGTCTGGAGGGACACGGGAGGAAGACGAAGGTGGGAAGAGGTCACATTTTAACAACCACCCCACTTACTAATCATGCCTTGGGCTATGTTTTTATGATTTTTGACAGCTGTATAGTAGTCCATAGCCTGAGCATAGCTCAGGACAGTTTCGATTGTGCTATATATCAAGCAGAGGATGACTTTGAACTCTTGTTCCTCATGCCTATG
+
BDCBBCCDECDEDCDCDDCDDCDEDCCDEDF?>?>?EEDDBA@@ACGGEDDDFEFEBBBCDEDCBCDCBCBDB@@AACGEED?AGHGBBCCCHHILJIRIFGFFEGEEDEEEFFFEEDDEFFFDDEEB@ABBBEDDEFPQHI00000JLFDCCCCCCCCDDCBCCCCCCDCCCCEFIFFDCBCCDGFEDBBBCDAA43334@GIEFDCBCCDEFEFFHEEDDEEEINGJHFEFHHFFHF@?>=98755558/-&
@17_PHV87F_11
ACCACCTTCGTCACCTTCAAGACAGCCGACACGTGGCTGTCTTCCACCGGGGCAGATTCTTCCGTGTAGGGACTCACTCTCCCAATGGCCTGCTTTCCCCACGGGCCCTGGAACAGCAGTTCCAGGACATCCTGGATGACCCCTCCCCAGCCTGTCCCCTTGAGGAACACCTAGCTGCTCTGACTGCTGCTCCCAGGTGAGAACCAGTAGCCTGTGGTTGCAGGGGGCAGGCTGGGCTCCAGGGAACAGGCTGGGCAGGGTAGAGGGCCAGCTGGGCTCAGGCCCATCCCACTCGGACAGGAGTATGTGGGCTCAGGTGCGGGAGTCGGTGAAGACCCACGCAGCCACCGCCCTGGAGGCTGTGGAAGGGGCTGCCTTCTTTGTGTCCCTCGATTCTGAGCCCGCGGGACTGACCAGAGAGGACCCCGCAGCTTCCCTGGACGCTTATGCCCACGCTCTGCTGGCTGGCCGAGGCCATGACCGGTGAGTCTACCCCCTACAATACCACCTACACACTTATGGAGACCTAGGGCTTCTCCAGGGGGCGGCCCGACCTTCATGCCTCAGCGGCT
+
*.044444::;DDMMIMOHIIJGDFJPHIIEFFFESLKLSMMLMJGQJFEGJMILJPIIHNKJFFKQONSKSJMSPOPJHMINELOSLONMLRIA98:?NFHISJLKMKLKILPKLSSNLIFF66LKOHIGNMKIGQJ>=@C582226/DIKJLJECD88I;:@ABEHGKLJ644445SLMIJILIIKSSIGIF3LMLNRLSLSMNPSKISIPKF@@??30....2EFCCFDECCBACHKHHIIHIIIIKNJEHGFEHMJIE:::@?9:HFHG222239><<<>KGQGNHGFFAACBBCAA@ANIJHLLSOSIINLJJISLPOLHI+&&&&**)*))&&'&&&&&+***)*5549FJSJOOJJJKGGMKSOJOJNISD;:CE9<H:88777>?33333CILGJIJNHSHJLKMQKIFA9JISPIHHNIHLLGFDBBGBHHGJJJIHEEDEJLDSHPHMLMKHJIKGJSKLISJMHSKNHHGIIHGGDFA==99:;535**),.:AAABBJFIJQEDDDDHHHFBAA?@:;<>>CE@?/*'%&''..+++**,,,,1.))*:==??<;:((&#
@18_PHV87F_11
GCAGTGGCTGCGTGGGTCTTCACCGACTCCCGCACCTGAGCCCACATACTCCTGTCCGAGTGGGATGGGCCTGAGCCCAGCTGGCCCTCTACCCTGCCCAGCCTGTTCCCTGGAGCCCAGCCTGCCCCCTGCAACCACAGGCTACTGGTTCTCACCTGGGAGCAGCAGTCAGAGCAGCTAGGTGTTCCTCAAGGGGACAGGCTGGGGAGGGGTCATCCCAGGTGTCCTTGGAACTGCTGTTCCAGGGCCCGTGGGGAAAGCAGGCCATTGGGAGAGTGAGTCCCTACACGGAAGAATCTGCCCCGGTGGAAGACAGCCACGTGTCGGCTGTCTTGAAGGTGACGAAGGTGGTCTGGAGGGACACGGGAGGAAGACGAAGGTGGGAAGAGGTCACATTTTAACAACCACCCCACTTACTAATCATGCCTTGGGCTATGTTTTTATGATTTTTGACAGCTGTATAGTAGTCCATAGCCTGAGCATAGCTCAGGACAGTTTCGATTGTGCTATATATCAAGCAGAGGATGACTTTGAACTCTTGTTCCTCATGCCTATT
+
7AAA@A@AAC?>==>?A@@?@@>;8889<@;8899;A@A@@A@ABBA><<;:::788754458@??9:::@A6555977DEDDB?>=<<<<<=>?AAAA@ABCBCCCAAC??@A?AABBBBAA@@:;>??ACC@??@@CCBAA<<<<=@AAAACCDEFCCBA@@BAAA@@@AABBA@@>===>@@BCAAA===@A<?<;<A?@0000A>;;=9))))))'(($$&(**,***@BB=<<;4544=@>=<<877879;;;<?@@>=>>>?@A=;;;;=>>A@@??>?>??;9999;BDCA@:99>:7::;<??>>A??ABA?<<<<:::::=A?@?77<;:;---,,112<=<<==>@>=;;;;=?887778766887788:;:::3;;<>==>>?BDEHIBB@78878?=;75;=A????>>>??>=<<=>;;;;:<=>@DEFDB?=<<=CCA@?@?@ABBCCCC@@?>>>>>>>>=???@AA?????AA>>>===?>A32222;?CA@@@@CBCBAB@@BA@A>>>>@CCDDDDFEFDFD@@=>;;867-,,+'&%
@19_PHV87F_11
CCCGGTGGAAGACAGCCACGTGTCGGCTGTCTTGAAGGTGACGAAGGTAGTATGGAGGGACACGGGAGGAAGACGAAGGTGGGGAAGAGGTCACGTTTTTAACAACCACCCACTTACTAATCATGCCTTGGGCTATGTTTTTATGATTTTTGACAGCTGTATAGTAGTCCATAGCCTGAGCATGGCTCAGGACAGTTTCGATTGTGCTATATATCAAGCAGAGGATGACTTTGAACTCTTGTTCCTCATGCCTC
+
*)))17<@AAAHGBABCCFGFFNGEFGEMIEE@;;;;<<>>>:::999((((())+36767221115654500--.6:9:,,*((.45554321(((((0//0))(()--/+<A@??>?ADEGJFNNJJJHHC>>>=?EGKKFDCBCCEJKFCCBCCCEEDBBBBCBCBDCDBBBACCBCA>;(((((,+,-6;;<=;;;;>?=>DCB@@?@>@3((''''&&'*)))))))*+,19888545446.*)''''%
@20_PHV87F_11
GCAGTGGCTGCGTGGGTCTTCACCGACTCCCGCACCTGAGCCCACATACTCCTGTCCGAGTGGGATGGGCCTGAGCCCAGCTGGCCCTCTACCCTGCCCAGCCTGTTCCCTGGAGCCCAGCCTGCCCCCTGCAACCACAGGCTACTGGTTCTCACCTGGGAGCAGCAGTCAGAGCAGCTAGGTGTTCCTCAAGGGGACAGGCTGGGGAGGGGTCATCCAGGATGTCCTGGAACTGCTGTTCCAGGGCCCGTGGGGAAAGCAGGCCATTGGGAGAGTGAGTCCCTACACGGAAGAATCTGCCCCGGTGGAAGACAGCCACGTGTCGGCTGTCTTGGAAGGATCGAAGGTGGTCTGGAGGGACACGGGAGGAAGACGAAGGTGGGAAGAGGTCACATTTTAACAACCACCCCACTTACTAATCATGCCTTGGGCTATGTTTTTATGATTTTTGACAGCTGTATAGTAGTCCATAGCCTGAGCATAGCTCAGGACAGTTTTGATTGTGCTATATATCAAGCAGAGGATGACTTTGAACTCTTGTTCCTCATGCCTA
+
677CCCAA@@<;;;;>CBA?@A@;::::=A97778<CBBA@>>>?@A>?>=>?@?A>==>>AA@@@@A@???@@BDDEDGHNHFA??===>>>@@BBB>0AACCBBCB@BAAAAA@?AAABBAA?><<==>DDB@AAACBAA?>>==>@@AAAABCCBDCBAAABCBBBBBCDEECAB?=<==>@B@<<<<=@@AAAAABAAA@?>=>;;>@>?@ABCBBCCA@????ACCAAAAABBABABBBA?>>97777:>??AAA@?>>>>?A@=<<;=>@?@AAA@@@?@A=9888:?>==??@>>=:::;<AAAADCCBBA=====>;::;<A?@>;5000.*)'''',6???>=>>>??<<;;<@;;;;;@??=><::::<@@>>>@@EB???@ADEHSIIJEEDABC@?>>>?@BA@BABACCDB@@AA@>====@@CBDFHECCBCCFFGDA@@?>@@@ACB@@??>?>????@?@@AABAA@AA@BBA@A@AABCE>>>>>BCCBBBBBDCEDDCCCDDDB????AEFEEDFGGEDDEEDB>>A??;420.$
@21_PHV87F_11
GTGGGATGGGCCTGAGCCCAGCTGGCCCTCTACCCTGCCCAGCCTGTTCCCTGGAGCCCAGCCTGCCCCCTGCAACCACAGGCTACTGGTTCTCACCTGGGAGCAGCAGTCAGAGCAGCTAGGTGTTCCTCAAGGGGACAGGCTGGGGAGGGGTCATCCAGGATGTCCTGGAACTGCTGTTCCAGGGCCCGTGGGGAAAGCAGGCCATTGGGAGAGTGAGTCCCTACACGGAAGAATCTGCCGGTGGAAGACAGCCACGTGTCGGCTGTCTTGAAGGTGACGAAGGTGGTCTGGAGGGACACGGGAGGAAGACGAAGGTCAGAGGTCACATTTTAACAACCACCCCACTTACTAATCATGCCTTGGGCTATGTTTTTATAATTTTGACAGCTGTATAGTAGTCCATAGCCTGAGCATAGCTCAGGACAGTTTCGATTGTGCTATATATCAAGCAAGGATGACTTTGAACTCTTGTTCCTCATGCCT
+
9::ABAA@BA@??>>?>?>?@CEECA>==<====>=@CA?;<BDCDDJ55>77AAABACBAABAAB?975844445BBLC@?>=@@@@@BCCDFDDDB4444???BABBBBBCCFFDBCA@A@?AAAA@@ABA@?ACBCBBDDD4*+*8@???>>BABCCBBCBBCCAABBBAAABBCDAAAAADA?>>=;;;;<>>@=<<:;<<<<>@@<<<;;?A@B@A@???>>@@=====><;432.)&&))/6;=>>89:ABA????><<<<=@??.+++,?@@??<;<<=BB@AAA@A@>>>>>BD;;:::>=><=?;;:9++'&&&&245==<<@@ABDFFDCEDA?>>>?BECABBBABBBBAABAA>>===?@E33333B.,,,;931114:;:<;;......./;<B@??@>??>::9::;:88;?@>>>?@=55556;>9999:A@A.++++*+++.=<<<<<??EIFEFFFD21115-,,,,-8
@22_PHV87F_11
GCAGTGGCTGCGTGGGTCTTCACCGACTCCCGCACCTGAGCCCACATACTCCTGTCCGAGTGGGATGGGCCTGAGCCCAGCTGGCCCTCTACCCTGCCCAGCCTGTTCCCTGGAGCCCAGCCTGCCCCCTGCAACCACAGGCTACTGGTTCTCACCTGGGAGCAGCAGTCAGAGCAGCTAGGTGTTCCTCAAGGGGACAGGCTGGGGAGGGGTCATCCAGGATGTCCTGGAACTGCTTGTTCCAGGGCCCGTGGGGAAAGCAGGCCATTGGGAGAGTGAGTCCCTACACGGAAGAATCTGCCCCGGTGGAAGACAGCCACGTGTCGGCTGTCTTGAAGGTGACGAAGGTGGTCTGGAGGGACACGGGAGGAAGACGAAGGTGGGAAGAGGTCACATTTTAACAACCACCCCACTTACTAATCATGCCTTGGGCTATGTTTTTATGATTTTTGACAGCTGTATAGTAGTCCATAGCCTGAGCATAGCTCAGGACAGTTTCGATTGTGCTATATATCAAGCAGAGGATGACTTTGAACTCTTGTTCCTCATGCT
+
567MMKJMKKPJJKQKSNIJNMLJKHLLJJKDELOKK65556F>?SSSOINMSKMDH..../FFFE****+93321220233344EFE97779D>>EMIBFKHIJCH;;ECCSJJOPLKSLOSNEFHSMSNKLNHJMLLJKJSMOHJISJLMM@@>==BBHQOIMMNOJKIKKSOSJMSHSHPLSOLNMLKFHGSJJSISROPKHSEESHHHH???;:;<<SKIJHHFDGIKKG?5.+((*12@IINJKIFGGHSJSNSJJQHIGFIHFELGEKKJRGFCAA?=@:>:767?BFOD?>?CEFMFCJKMD>>?KRLKHSLSKLJMOPNQKHSHGH>>?ELLKOIKHKJJPNNRJSOOSLIMMRIG<;;<SMSPJLOIJSHINIJ>57FHKHINHKGHNFDDDEEFFEGOKSJIJGGFFIFEGMNSLNKJSGSKNHHHEFFDDDCDDB;;;KFCA<<<=IKMOKKGGHGGHHIFGEHHI787743359:...77<AHFFEDEHGGPNLIKGHKMHJECHEJFB?::;GIFEDDFFGMISHGHB@A>?B9771-$
@23_PHV87F_11
GGAGAGTGAGTCCCTACACGGAAGAATCTGCCCCGGTGGAAGACAGCCACGTGTCGGCTGTCTCGAAGGTGACGAAGGTGGTCTGGAGGGACACGGGAGGAAGACGAAGGTGGAAGAGGTCACATTTTAACAACCACCCCACTTACTAATCATGCCTTGGGCTATGTTTTTATGATTTTTGACAGCTGTATAGTAGTCCATAGCCTGAGCATAGCTCAGGACAGTTTCGATTGTGCTATATATCAAGCAGAGGATGACTTTGAACTCTTGTTCCTCATGCCTCT
+
4?DGMPLGFFFEAA=@@?@<<<HGOOMKKELDI4-HKLLNSLSPMLJL>>>=>GEHDDDIF?A,+++,<JKNSJKIOPPPQSLSJKHIJGGF=====CH>?>=>;7457?=8811BABBC@===>DNOHJICBBBCFCGRFIFB??@EHJMSLHHKKG>>>>?GE???>@BAAAA?9>GGGIJGFIIHIMKIMIIGGHHFGEDEIMKMMHIICC@?2/-,++,1249::99<=LIFGGHDC@A.,+++,+)))**)))((,,-67FIGIIFCAA?8**'''('&
@24_PHV87F_11
TCCAGACCACCTTCGTCACCTTCAAGACAGCCGACACGTGGCTGTCTTCCACCGGGGCAGATTCTTCCGTGTAGGGACTCACTCTCCCAATGGCCTGCTTTCCCCACGGGCCCTGGAACAGCAGTTCCAGGACATCCTGGATGACCCCTCCCCAGCCTGTCCCCTTGAGGAACACCTAGCTGCTCTGACTGCTGCTCCCAGGTGAGAACCAGTAGCCTGTGGTTGCAGGGGGCAGGCTGGGCTCCAGGGAACAGGCTGGGCAGGGTAGAGGGCCAGCTGGGCTCAGGCCCATCCCACTCGGACAGGAGTATGTGGGCTCAGGTGCGGGAGTCGGTGAAGACCCACGCAGCCACTGCCCTGGAGGCTGTGGAAGGGGCTGCCTTCTTTGTGTCCCTCGATTCTGAGCCCGCGGGACTGACCAGAGAGGACCCCGCAGCTTCCCTGGACGCTTATGCCCACGCTCTGCTGGCTGGCCGAGGCCATGACCGGTGAGTCTACCCCCTACAATACCACCTACACACTTATGGAGACCTAGGGCTTCTCCACAGGGGGCAGCCAGACCTCATGCCTCAGCAG
+
JSLSLIGJLISSSMFLJEEHJIJGJHKKIFGJIGHHHDFGHOSMIFM===:;933DFKLILKPJLJMPNOKLKJHLSQMSLHJEE9556SNKKNNSNSI@>=>>HDGGKIIMLILQSKJOLSMKSKMHFGSPJESECF99FGHSSFKQO;76EAFOSIOPC@?23>00JMJNNSSOILPNOLLNNONISOMKSJKSSSLNSPMSNPPNQMMJLIKSSSSPNSSONIHSMJSNODDECD?>>>?IGGFHIIJMKMLSJJOKMKSSSSGIGGFJSOSIKK?>??A>64445JIORQSIKNKLMIHMLGGHSIJRNQLNKSSHLJPKIEECCFH?;::78987777<@AIFHHSJOQJIKSOJKKIJHHIMKJIIEFJIID?::::AHJMHOQKFGCA?A?@BQIEB=::6/.((*>?B6544:;BDDLJJEDGFGGGKIKGCDE<>HGHEFCCCECFFGGGFFHLILILKKHJGEGGGGEFMHHGGJPJLLLIKJHIGDCBACFFCEDDEEFHGGJHGJHOIGFFFFHGKIJGIHHGGHGKRML<2--(()/0@@BBDFEFEEEEGGGDECGB::932
@25_PHV87F_11
ACCGCCCTGGAGGCTGTGGAAGGGGCTGCCTTCTTTGTGCTCCTCGATTCTGAGCCCGCGGGACTGACCAGAGAGGACCCCGCAGCTTCCCTGGACGCTTATGCCCACGCTCTGCTGGCTGGCCGAGGCCATGACCGGTGAGTCTACCCCCTACAATACCACCTACACACTTATGGAGACCTAGGGCTTCTCCACAGGGGGCAGCCAACCTCATGCCTCAGCAGC
+
?CCEGHIJKEHNHHJJGHIGHHLPIFNB<99+((+0-4A000000IIMILPGOSJEBBLLJOSRHHHBA>>??AIOSHMJKGLHSLHGHFSEFIHIKIEDCBBFEA66IHHHGHIHGJGEEIFFA???@IIL??>>>BKMJILFFEEFFILJEEEEDDBCDFMJKLLIKHLGHGFFGFFEHFCHGHHGIJILKIHAA@A@FE+***)&''),,-==>A>520---
@26_PHV87F_11
TCTCGCACAATCGAAACTGTCCCTTGAGCTATGCTCAGGCTATGGACTACTATACAGCTGTCAAAAATCATAAAAACATAGCCCAAGGCATGATTAGTAAGTGGGGTGGTTGTTAAAATGTGACCTCTTCCCACCTTCGTCTTCCTCCCCGTGTCCCTCCAGACCACCTTCGTCACCTTCAAGACAGCCGACACGTGGCTGTCTTCCACCGGGGCAGATTCTTCCGTGTAGGGACTCACTCTCCCAATGGCCTGCTTTCCCCACGGGCCCTGGAACAGCAGTTCCAGGACATCCTGGATGACCCCTCCCCAGCCTGTCCCCTTGAGGAACACCTAGCTGCTCTGACTGCTGCTCCCAGGTGAGAACCAGTAGCCTGTGGTTGCAGGGGGCAGGCTGGGCTCCAGGGAACAGGCTGGGCAGGGTAGAGGGCCAGCTGGGCTCAGGCCCATCCCACTCGGACAGGAGTATGTGGGCTCAGGTGCGGGAGTCGGTGAAGACCCACGCAGCCACTGCCCTGGAGGCTGTGGAAGGGGCTGCCTTCTTTGTGTCCCTCGATTCTGAGCCCGCGGGACTGACCAGAGAGGACCCCGCAGCTTCCCTGGACGCTTATGCCCACGCTCTGCTGGCTGGCCGAGGCCATGACCGGTGAGTCTACCCCCTACAATACCACCTACACACTTATGGAGACCTAGGGCTTCTCCACAGGGGGCAGCCCAACCTCATGCCTCGCATG
+
,.5*'')/1AAA>>>>>@83,+('((()*.9;;9:;<CFKMHJHGHLNIHLHIKIKPLSKNISPLNSSOOSKMSSNRLLA@ABABKJLLRLFDEEEPHNMJIHSHMIGLSKNJJLLSLJSK><=AEDCB<84/013521111841.,//1)9ACDGG1GD=====;?BFDAAHIGKIKKSKLJOJMLOKFHIFKGHGJHGHFDD633,+*''99:FJPINISSMKNLQPNSLIRLJIPSIOOLMJFGJOMPSMLJNJHEGGFBLEFFEKPKNOHPJIIS322200.0:@A?DEGEKSISOSSSSNH=874*AHOHOSCCA28F,,>?ABDCFHHNJKLKSLLOMSCCC@?<9:>?;)DIHKJSMJILKLIIJLHJLJOMKIJIKQIIPKKMISNILSJEIK?===B=>S<;::;INJIMJSKIDCDCDGJKNISIHIEBECCCCCEHCJALJCBBCBIGGGMNRJSJGKKKJKKPJNNLHSJBA78;<:...08GA:4445>999>@HFGGGHRLSNJHHHJMPHNLMNSLONSKHKHOIEE@@>BA=899@A====GFCMHGIHLIIFHHJLIKNSIKLJSIJIGGGA:GJIIGEAAF@AFGJHFEEBCBEESGJJLKJKJOSLKKKLSIJHGGFIKOKILLIRINEEEEEIGDDLIHKMGLMJJIIGJQLJJLSKGIMIFNINIIGLSKRFHHGHGE@><=21125>=.--+((***+999<<=A5--+&%
@27_PHV87F_11
TCCAGGATGTCCTGGAACTGCTGTTCCAGGGCCCGTGGGGAAAGCAGGCCATTGGGAGAGTGAGTCCCTACACGGAAGAATCTGCCCCGGTGGAAGACAGCCACGTGTCGGCTGTCTTGAAGGTGACGAAGGTGGTCTGGAGGGACACGGGAGGAAGACGAAGGTGGGAAGAGGTCACATTTTAACAACCACCCCACTTACTAATCATGCCTTGGGCTATGTTTTTATGATTTTTGACAGCTGTATAGTAGTCCATAGCCTGAGCATAGCTCAGGACAGTTTCGATTGTGCTATATATCAAGCAGAGGATGACTTTGAACTCTTGTTCCTCATGCCTTT
+
9?BCDDKJLLIGKFFJMGOIGE@<;<<=DIFCDECBCC=IRGDDE=:;<:7332?DFFJGFEGDDEEFHGJFHGGEGGHFIGJDD@@A>EDEEIIJIPHKIHHJHHJIILKILKNFFG44FGIHHGKEFIEHHOKIJSLHOHGIGIIMKNMMSEEFEFHFHIHHHIKIFFHJJJKGEFEGIHGFGEJJHJFEFFHAAAA66667AHKJDCDFFIFGEEDEDGHIMIPHIJIIHRIJGFEDCFEEHFFIFGGFGFFFEFFGGHNONGIEHHHJMHHHKIHHD=77779HKKJFFFDEEFFFGFFGGEFEFIILIHPHIHMSNGHFCBA==;9***)**)'
@28_PHV87F_11
GCAGTGGCTGCGTGGGTCTTCACCGACTCCCGCACCTGAGCCCACATACTCCTGTCCGAGTGGGATGGGCCTGAGCCCAGCTGGCCCTCTACCCTGCCCAGCCTGTTCCCTGGAGCCCAGCCTGCCCCCTGCAACCACAGGCTACTGGTTCTCACCTGGGAGCAGCAGTCAGAGCAGCTAGGTGTTCCTCAAGGGGACAGGCTGGGGAGGGGTCATCCAGGATGTCCTGGAACTGCTGTTCCAGGGCCCGTGGGGAAAGCAGGCCATTGGGAGAGTGAGTCCCTACACGGAAGAATCTGCCCCGGTGGAAGACAGCCACGTGTCGGCTGTCTTGAAGGTGACGAAGGTGGTCTGGAGGGACACGGGAGGAAGACGAAGGTGGGAAGAGGTCACATTTTAACAACCACCCCACTTACTAATCATGCCTTGGGCTATGTTTTTATGATTTTTGACAGCTGTATAGTAGTCCATAGCCTGAGCATAGCTCAGGACAGTTTCGATTGTGCTATATATCAAGCAGAGGATGACTTTGAACTCTTGTTCCTCATGCCTA
+
-02HNGGGKIGCCCCDFDCCBCGGGGGHISE@AGFHIJIJFGIEGKKKILJIHKNKHIHJLIINKIMIJKIJIIIGGGFJJLISEDEEDE866659CC>89AGKGLC77<<??>>BBA7HGFCBD@CGOHMSKHGKJJMSNSIGFFFFLJISLKHHIGKIJJLJGLJKKKIIGLLIGGHFFFIIIGHKHHJIGIIJHJGMIHIDIG?DJBCCA54430000:;?????INKKMKJOHN99999HIFFFFEGEFGKIGJIJQHIJKHKHIJFKLMJOIKLLGIHLIHLHJIHHIKHKKJJMFJ82GHFHKKJINJGFHA@@A@GJHGHGIFGHHGHJQIIIMMLJGILJLIHGHFEFHHGFHJPSJHPKJJMGHECFGGLLLKIAQIMRFFGEIIGJJKNSHGJMJHPJKOIKIHFEIFGHKFEEEEGHDEGDGEHCC22222<@BFFJSKIIFFEFECCCB6550--('&'''''(??@C66667;.--..0<<<=??@@AADLHEGEFED?<%$$$$%&&''(/+,,,,./=@AA>>:889:<>6212226+
@29_PHV87F_11
TGGGATGGGCCTGAGCCCAGCTGGCCCTCTACCCTGCCCAGCCTGTTCCCTGGAGCCCAGCCTGCCCCCTGCAACCACAGGCTACTGGTTCTCACCTGGGAGCAGCAGTCAGAGCAGCTAGGTGTTCCTCAAGGGGACAGGCTGGGGAGGGGTCATCCAGGATGTCCTGGAACTGCTGTTCCAGGGCCCGTGGGGAAAGCAGGCCATTGGGAGAGTGAGTCCCTACACGGAAGAATCTGCCCCGGTGGAAGACAGCCACGTGTCGGCTGTCTTGAAGGTGACGAAGGTGGTCTGGAGGGACACGGGAGGAAGACGAAGGTGGGAAGAGGTCACATTTTAACAACCACCCCACTTACTAATCATGCCTTGGGCTATGTTTTTATGATTTTTGACAGCTGTATAGTAGTCCATAGCCTGAGCATAGCTCAGGACAGTTTCGATTGTGCTATATATCAAGCAGAGGATGACTTTGAACTCTTGCTTCCTGGTG
+
@@@??@@AA????>@@@@AABDCB?>====>>>>?@AAA=AACCDCD??CABBBBBABBCCEBBA@@ACCDGFEAABCCDBA@=>>>?BBBCDDECDCCBAA@BCCCBA@@AABCA@@=<;;;>AC@>>>>BA?A@?ACDCCCB?>=>=<>@>?@AACCBCDDDCBAAABCBABBBDD@@@@;::99<;:;;;<?@@BDDC@????@@@>=>==>>>?@?>===>>@=::::;EDCBAAAA@?<<==>CDBABAAAAB?<===;::::<@????BCD@@@@<::::<AA???>?AAB====>C::::;?>>=><::::<A@>??@?@><<=>?CEFGHIHDDBBBBA>>>>??A@?BABBDCBBB@A@?=>;;;<<@CHJHFDBBCDEFGEBAA@@AAAA@@????>??>??A@@ABABAA@@@@@AB@???????@:::::@EE@@@??BBCCBCCB>=<<:632/,,,,-.8988888765344)))'
@30_PHV87F_11
ATCGAAACTGTCCTGAGCTATGCTCAGGCTATGGACTACTATACAGCTGTCAAAAATCATAAAAACATAGCCCAAGGCATGATTAGTAAGTGGGGTGGTTGTTAAAATGTGACCTCTTCCCACCTTCGTCTTCCTCCCGTGTCCCTCCAGACCACCTTCGTCACCTTCAAGACAGCCGACACGTGGCTGTCTTCCACCGGGGCAGATTCTTCCGTGTAGGGACTCACTCTCCCAATGGCCTGCTTTCCCCACGGGCCCTGGAACAGCAGTTCCAGGACATCCTGGATGACCCCTCCCAGCCTGTCCCTTTGAGGAACACCTAGCTGCTCTGACTGCTTCTCCCAGGTGAGAACCAGTAGCCTGTGGTTGCAGGGGGCAGGCTGGGCTCCAGGGAACAGGCTGGGCAGGGTAGAGGGCCAGCTGGGCTCAGGCCCATCCCACTCGGACAGGAGTATGTGGGCTCAGGTGCGGGAGTCGGTGAAGACCCACGCAGCCACTGCCCTGGAGGCTGTGGAAGGGGCTGCCTTCTTTGTGTCCCTCGATTCTGAGCCCGCGGGACTGACCAGAGAGGACCCCGCAGCTTCCCTGGACGCTTATGCCCACGCTCTGCTGGCTGGCCGAGGCCATGACCGGTGAGTCTACCCCCTACAATACCACCTACACACTTATGGAGACCTAGGGCTTCTCCACAGGGGGCAGCCAAGCCT
+
++5CHGPHHFKHMQIHSKOJROSQOKLSILNKMSMKKHSMPSMJKLPNNPSOPSNSSNLIMMRSLSSMPHOSSLKSJMLMSJLPLKNKOSNMJJLNPRSPRSSKNSNNHID?DCEEF0,,,??FHD;---.6IEGEID<BDCA@<5;:7689;9:FSIEEKJKSMPOKSHSKQMIJLKNKJSLQIIIMKSSSIKSIJHGHHKMNJJLSKNOLNKSRORRLKSQSKKIMNJKLSKKKKDHHIMEBB?2100.+)))*4EEEFKHJGIKSGIEBA9::99211001005656567@,)*'3CDECF>?@8K40133IJGHKJIFGFGJSQNSOKRIIKE)))))<67;;;BBBCFEFIGFFEFILHIGGIJHDGEBEHHHFJLLEE@9<BC>>FLFIMIJJKHJHHIHHSJC?<><<==>@????ACFGGFFFEEEDEDFHFIJDBBBB@GHIFDCDEEEGEFHGEDDDFA@@@@CD?<<<<CKFFDDCACDDDCEGGGFGEEFGFEGHGIFIIILDEDCHJGFEHEEGBADF?@HE;:999=>AADGFIFEDA@?==>?AFDFGD88889HLHDA?=:;<>>GGFFHDFHGDCCAAAABCDEFCCCEDGJGLGGEEHGHDCCCCDFEDDEDBBAABFIGC@@??BDFEABCCCCCDDHFHDGEEFEFHFE@****&&&(,-0>@EDDCEBCAAAAABBADCC;(((''
@31_PHV87F_11
ACTGCCCTGGAGGCTGTGGAGAGGGGCTGCCTTCTTTGTGTCCCTCGATTCTGAGCCCGCGGGACTGACCAGAGAGGACCCCGCAGCTTCCCTGGACGCTTATGCCCACGCTCTGCTGGCTGGCCGAGGCCATGACCGGTGAGTCTACCCCCTACAATACCACCTACACACTTATGGAGACCTAGGGCTTCTCCACAGGGGGCAGCCAGACCTCATGCCTCAGCAGT
+
9??BCAB?A@ABAA@AA94('()((4:A<>=>><;;<<GIKHKEFFEEFGHHIJHHGEEDDDEFHGGHGC-,,,,CEHGEDCBBEGHBA55ICEFDDCCCBCBCDEFGEDEEEFHJIHFGFHHGFBAAACEEEGHGFFGI?????A@@@DDGFEDEDBBCCDGGIEFGIIGHHGF::99EDBA?@@BBDDGGGGFEBB>ACDCAA??4210112243458*(('&&$
@32_PHV87F_11
CCCTGCAACCACAGGCTACTGGTTCTCACCTGGGAGCAGCAGTCAGAGCAGCTAGGTGTTCCTCAAGGGGACAGGCTGGGGAGGGGTCATCCAGGATGTCCTGGAACTGCTGTTCCAGGGCCCGTGGGGAAAGCAGGCCATTGGGAGAGTGAGTCCCTACACGGAAGAATCTGCCCGGTGGAAGACAGCCACGTGTCGGCTGTCTTGAAGGTGACGAAGGTGGTCTGGAGGGACACGGGAGGAAGACGAAGGTGGGAAGAGGTCACATTTTAACAACCACCCCACTTACTAATCATGCCTTGGGCTATGTTTTTATGATTTTTGACAGCTGTATAGTAGTCCATAGCCTGAGCATAGCTCAGGACAGTTTTGATTGTGCTATATATCAAGCAGAGGATGACTTTGAACTCTTGTTCCTCATGCC
+
3:;56@ACAAAABBAA@>>?>?A@@@AABABAA@@AABBA@@?@?@@AA@AA?>?>>@?AA??@?@>=BA@@@???@===<@@=>?>>BAAA@@ABBBBBAACCCCBBBBCC@AAAACA@@@>>>>===>>ACDC@?@??ABA?>>>?AABB@??>>>>??>:::;<ABA@AAB>>+;;<?CCCBDCCDE??=>>A??>>?AB@AAABCDA@@?=;;;;<??<;;<<?>?==<<>B>>>>??>>=><9999;A@>=;=>A=;;<;?AADIHIFDCBCCCB>???@CBCCDEDDEDDCCBBAA>>===?@ACGLMIFDDFEEIJIECCA@@AAACCABBA@AAABBBBBBBDCEDDBCCBCBA@@@@BCDF<:;;;DGECCBBBECDDFFEDDCCCAABBEFGFDACGFEDE=::9778699<=;
@33_PHV87F_11
TTCAGGGAGCAGCAGTCAGAGCAGCTAGGTGTTCCTCAAGGGGACAGGCTGGGGAGGGGTCATCCAGGATGTCCTGGAACTGCTGTTCCAGGGCCCGTGGGGAAAGCAGGCCATTGGGAGAGTGCAGGATCCCTACACGGAAGAATCTGCCCCGGTGGAAGACAGCCACGTGTCGGCTGTCTGAAGGTGACGAAGGTGGTCTGGAGGGACACGGGAGGAAGACGAAGGTGGGAAGAGGTCACATTTTAACAACCACCCCACTTACTAATCATGCCTTGGGCTATGTTTTTATGATTTTTGACAGCTGTATAGTAGTCCATAGCCTGAGCATAGCTCAGGACAGTTTCGATTGTGCTATATATCAAGCAGAGGATGACTTTGAACTCTTGTTCCTCATGCCTA
+
..-/:=>ACBEEGEFEEEEGIHFGEEBCCCDFGIIJF8677=EFCBCCCCBECBCDACCBBCDEGEFHHHJJEIHIHHHIGHKIHCBBBBHHDDGDDDFBBBBBHFGGABBBCDCEE:9;:88.)&&&&%&&(,89;;<DDIEFGDDD>:><@@EEFHHIILHFFEHFIEGGHGGDGHHF53))*1AHFJCBBBBCFGEEAA720/0/1...0:968CCDCFFCCCBDGFEDDEEDFBBBABCDDSOIFEFEFGHIEEDEGEEDCEEGFIGFFFEFFF??>>=ABDELMNLLGFKIHJSIEECBBBCCDDCCDDDDDCCCCDDDHFEFEFDDGFHGHDCCCABBBD:8778=CCCCDBCDDEEGGGEEDDDDDDEFEHIGFHJHGHHFFEFCCCA::::9;)
@34_PHV87F_11
ACCGCCCTGGAGGCTGTGGAAGGGGCTGCCTTCTTTGTGTCCCTCGATTCTGAGCCCGCGGGACTGACCAGAGAGGACCCCGCAGCTTCCCTGGACGCTTATGCCCACGCTCTGCTGGCTGGCCGAGGCCATGACCGGTGAGTCTACCCCCTACAATACCACCTACACACTTATGGAGACCTAGGGCTTCTCCACAGGGGGCAGCCAGACCTCATGCCTCAGCAAT
+
JJILKKQQJFJIJJKKOLRMLQSMNRJMSISHDCA@@JMMLLKJKIOCDCDDQSSKSPSLJSLLPKSKQROLMKIKOHGIJHGFEG=:99D?ISOJISSIJKEIGEAAIILNMKLKMKNGHSISKGLKSLKKKIIJNNSQHMNNSLMOHINLFIFFGEGGGLLMMJQQLNRMKIHLKKRSSJINKKLKKMLMSKICDDFGJFGHEMDCBAAAB<>;@@@;.-,(%#
@35_PHV87F_11
ATAGCACAATCGAAACTGTCCTGAGCTATGCTCAGGCTATGGACTACTATACAGCTGTCAAAAATCATAAAAACATAGCCCGAAGCATCATTAGTAAGTGGGGTGGTTGTTAAAATGTGACCTCTTCCCACCTTCGTCTTCCTCCCGTGTCCCTCCAGACCACCTTCGTCACCTTCAAGACAGCCGACACGTGGCTGTCTTCCACCGGGGCAGATTCTTCCGTGTAGGGACTCACTCTCCCAATGGCCTGCTTTCCCCACGGGCCCTGGAACAGCAGTTCCAGGACATCCTGGATGACCCCTCCCCAGCCTGTCCCCTTGAGGAACACCTAGCTGCTCTGACTGCTGCTCCCAGGTGAGAACCAGTAGCCTGTGGTTGCAGGGGGCAGGCTGGGCTCCAGGGAACAGGCTGGGCAGGGTAGAGGGCCAGCTGGGCTCAGGCCCATCCCACTCGGACAGGAGTATGTGGGCTCAGGTGCGGGAGTCGGTGAAGACCCACGCAGCCACCGCCCTGGAGGCTGTGGAAGGGGCTGCCTTCTTTGTGTCCCTCGATTCTGAGCCCGCGGGACTGACCAGAGAGGACCCCGCAGCTTCCCTGGACGCTTATGCCCACGCTCTGCTGGCTGGCCGAGGCCATGACCGGTGAGTCTACCCCCTACAATACCACCTACACACTTATGGAGACCTAGGGCTTCTCCACAGGGGGCAGCCAGACCTCATGCCTCG
+
=>>@AAALQHJEHSJLNJHIMSIPKSSPLMMPMLIPJJMHJKRIPKORNIMNLKSLKJDLIGOSMRLEGGGIHKBA=1000)'%%%')&%%%$%%%%.8<ADGGGPOPFA;+)*+?@EESNLSMMIFG<67GFB9,++,0004=C@=@KSNSJGJS==BCDDEHHGIIMIKSPSMJNOKLSNSJNLJOLMLPLJJKKSSPFFG@?:348=JKPLSOIMASMKMPSLSNPSSRLMLOQSLSIJPSSKSQSLOLPSMONNMMMJDDFHHJGJMIKMNPKLHKPHJIIIRNJIQNSSSJMHHGGHCBCB?GIJKSS@DCA;IAAIGJLLHHHFEFDHIKKMMLHGGIGMKSMDCD<?HGFILKIGGHFFCDCCEKGIPIIGFGGC<HFDDEGHJHGGJFHKIBHGFIGGHKGJHLKHJIIJHFEEEDEFFGJSP=>?<EE@==<<E=DBKHEGJFBBBCCBEEDCCCDEEDDCEDGHHEEDBACBDE2*))))+*/((((499:=>C===<=ABDGFIFGHGGIFGEDFDGGDFFFFEEFHILHIJJGGEFDCCBDDFEHHGEB@A@@ABDFGJGFJHHFHKHFG@?>78898<:,,+*-DCC@@@??@@@?@@@@A@ACEFIFGEFGGF?====@EFFEGFBA@A@DKHFFDCDBBDCABBCDAA@@BGEDIFEGGGFDDFDCDBCCB999EBAAAAABBCCC@?====?AC@?>>==555=@>?0'
@36_PHV87F_11
CCCACGGGCCCTGGAACAGCAGTTCCAGGACATCCTGGATGACCCCTCCCCAGCCTGTCCCCTTGAGGAACACCTAGCTGCTCTGACTGCTGCTCCCAGGTGAGAACCAGTAGCCTGTGGTTGCAGGGGGCAGGCTGGGCTCCAGGGAACAGGCTGGGCAGGGTAGAGGGCCAGCTGGGCTCAGGCCCATCCCACTCGGACAGGAGTATGTGGGCTCAGGTGCGGGAGTCGGTGAAGACCCACGCAGCCACTGCCCTGGAGGCTGTGGAAGGGGCTGCCTTCTTTGTGTCCCTCGATTCTGAGCCCGCGGGACTGACCAGAGAGGACCCCGCAGCTTCCCTGGACGCTTATGCCCACGCTCTGCTGGCTGGCCGAGGCCATGACCGGTGAGTCTACCCCCTACAATACCACCTACACACTTATGGAGACCTAGGGCTTCTCCACAGGGGGCAGCCAGACCTCATGCCTCAG
+
=>C7H@AAAJSJMSIJPKNOFFDDD@::JJIEIGINNIKJMKLLRSRIKJE@KOLMGB88883@56HKJSSLJMLJKHIONQOSISJLMKSNKRSLKJSSNSSNKKSLKSLJIOKINKOQRKMJJHAESOSLSKNLLSKHOMSKFMMSLLKLKJHDLKJA>=<7-****+>@CHIHHMLKLSHIKJJQGPHOJJSSKJIJKHLMMKLKLJNKGJLSJHGGFGJGHHHIKGEEDDHMHQLKNIJLIHFGKLKHJILJNJHHMKKIIJJJKKJJPNJKHHDE@==>D?@EDDLHCFFFDGGNIHHLKFFFDEHHJHMNIF850011CABBDFBIHIFHRIIIHIMLHDDCCCDDBABBADEDDEGLHHJJJKPJGCCCCDJHIIKJFDDDDEKSHEFEFCCDCBFEGJGKIGHLHFGFMIHPJIGFEEDEEEEDDGHGL322222=@AADBCBBDFJFGGGED888888C0/,
@37_PHV87F_11
ACGGAAGAATCTGCCCCGGTGGAAGACAGCCACGTGTCGGCTGTCTTGAAGGTGACGAAGGTGGTCTGGAGGGACACGGGAGGAAGACGAAGGTGGGAAGAGGTCACATTTTAACAACCACCCCACTTACTAATCATGCCTTGGGCTATGTTTTTATGATTTTTGACAGCTGTATAGTAGTCCATAGCCTGAGCATAGCTCAGGACAGTTTCGATTGTGCTATATATCAAGCAGAGGATGACTTTGAACTCTTGTTCCTCATGCCTA
+
FFGFJKMHJQIKD?B962==>GIJIKSMMSIKHFGHHGJIGGSGHFFBABIHIJKEEHGFLKLLLIHKIKJIHFHILJJJHLAHH??A32222SHHHEIKGJIIGEEFIFGPKQKHJIGFEECCDEDHGFHFDDFFGEEEEFECCCBBBBCCHKKLFHIFGQROLGFEDDDEDEEEDDDDEEDEDDEDCEFHHKGSIGISIGEJGGFFHFFEDCDEMIIHGFDEGFGHFFEDCBCCFFGHHIEIJGJJJIHKH>43112,))((''%
@38_PHV87F_11
CTCGGACAGGAGTATGTGGGCTCAGGTGCGGGAGTCGGTGAAGACCCACGCAGCCACCGCCCTGGAGGCTGTGGAAGGGGCTCCCTTCTTTGTGTCCCTCGATTCTGAGCCCGCGGGACTGACGAGAGGACCCCGCAGCTTCCCTGGACGCTTATGCCCACGCTCTGCTGGCTGGCCGAGGCCATGACCGGTGAGTCTACCCCCTACAATACCACCTACACACTTATGGAGACCTAGGGCTTCTCCACAGGGGGCAGCCAGACCTCATGCCTCAGCAGC
+
%',****)(%%-22223356>@=====ESHJJOLSMKJIGNLLSG?@,;<<=KJHDCC>>??@OSKSKJJNKONNISRSE>2(((((7;=A@CGDCE50.'''(@A.-.-----ADCBDDDG@***+5895222/3:<<EDCDD?AIPHMOGFFFEMSMNJSKLRMSHLOJLJHSKSOKNJIOMSKJOD=<=<===22001::9<10/-,+++**+/036B?=??>DEIFHNSIQFHFGHKNQLKJDD44445NPGFGFCBAA@AA?@D@DE=///*))
@39_PHV87F_11
AAGGGGACAGGCTGGGGAGGGGTCATCCAGGATGTCCTGGAACTGCTGTTCCAGGGCCCGTGGGGAAAGCAGGCCATTGGGAGAGTGAGTCCCTACACGGAAGAATCTGCCCCGGTGGAAGACAGCCACGTGTCGGCTGTCTTGAAGGTGACGAAGGTGGTCTGGAGGGACACGGGAGGAAGACGAAGGTGGGAAGAGGTCACATTTTAACAACCACCCCACTTACTAATCATGCCTTGGGCTATGTTTTTATGATTTTTGACAGCTGTATAGTAGTCCATAGCCTGAGCATAGCTCAGGACAGTTTTGATTGTGCTATATATCAAGCAAGGATGACTTTGAACTCTTGTTCCTCATGCCAC
+
<?>BA@?@@DECB2224@C?AA?@ABB<667@@EDCDCDCFEEEFEDDBCCBCEDCAA=<<<<>@@@ABCDB@A@ACCCA?@?@@BBBCDCCBB>>==;:872-,,,,,,,,,,=??ADEDDECCCDDCABBABCBCCEDDFGEEFGEEFGCBAABDFGEEFFEDFEBCCCCDABBBCCDCEFEAA@@BFKJHFILHKGEEFHJKMQMNNPGGLFCC@AAACGHDGFEDFFFFFCDDCB@A@@@ABDEDFEDFHFHHGHIFECCDCEEEFG:9999<<@@@BCCBECDDDCCCCEEA@@A>=72102.,,,,1667?ACBDDEDC@<@?A@AAA;9887846CDD==<:852231///.*'#
@40_PHV87F_11
TGCGACATCCTGGATGACCCCTCCCCAGCCTGTCCCCTTGAGGAACACCTAGCTGCTCTGACTGCTGCTCCCCAGGTGAGAACCAGTAGCCTGTGGTTGCAGGGGGCAGGCTGGCTCCAGGGAACAGGCTGGGCAGGGTAGAGGGCCAGCTGGGCTCAGGCCCATCCCACTCGGACAGGAGTATGTGGGCTCAGGTGCGGGAGTCGGTGAAGACCCACGCAGCCACTGCCCTGGAGGCTGTGGGAAAGGGGCTGCCTTCTTTGTGTCCCTCGATTCTGAGCCCGCGGGACTGACCAGAGAGGACCCCGCAGCTTCCCTGGACGCTTATGCCCACGCTCTGCTGGCTGGCCGAGGCCATGACCGGTGAGTCTACCCCCTACAATACCACCTACACACTTATGGAGACCTAGGGCTTCTCCACAGGGGGCAGCCAGACCTCATGCCTCGGCAG
+
5100014>ADJINLMSFSFLISHGB4/EKIKOIEFI=1GBACKJKGDEFHA@AFHRK>=;;8999SSFECC41,FGGGSMNRJLJJLNONQKSKSPSOLOSKSNKSMFQNKF4+****)),22KSNPSPKMPKLSSOOPMMMGQNOSNSSSDHCCF7---..556DOHHGMKKSQMKKLSOSNINNMNNMJJOIMKLGJLJLLSMMSILOSSSOLJOPOPIKMSQOSKOKMKNHQNJSIIM552.1,+0>AAIFEFHGKIMLOLJLHHG8DBCBCQSSSKNSSSLMNSMJMMJSMLQJNOLLSSSSKOPLMQOSLMSMJLSQJLGHGIHIISKFDPKISKSPKKHHLSOKGFEFLMMHIIGIKME@<>;;<?>?@@DE33@FHFMOMJMJLJQKLDB;;;J?@@D@ABABAQIHKMINRHF53333LKMFHGECDDCC;:;9:;E=(((&'
@41_PHV87F_11
CTGGGGAGGGGTCATCCAGGATGTCCTGGAACTGCTGTTCCAGGGCCCGTGGGGAAAGCAGGCCATTGGGAGAGTGAGTCCCTACACGGAAGAATCTGCCCCGGTGGAAGACAGCCACGTGTCGGCTGTCTTGAAGGTGACGAAGGTGGTTCTGGAGGGACACGGGAGGAAGACGAAGGTGGGAAGAGGTCACATTTTAACAACCACCCCACTTACTAATCATGCCTTGGGCTATGTTTTTATGATTTTTTGACAGCTGTATAGTAGTCCATAGCCTGAGCATAGCTCAGGACAGTTTCGATTGTGCTATATATCAAGCAGAGGATGACTTTGAACTCTTGTTTCCTCATGCAATA
+
331268C?>?B@BECEDCDIFIGIHFEEBCCBBB@?>==>?;996350'&''5<@BDBDCCBBBBDFFFCCBBBEBBBBBDDFFFDDDCECDDEFDEA@;82+>?>>>=<<;-,,''''()-/1111?A??:556?BBCCAAAAA@@>96/--,-))..++///::;>=<<=@@===<<9/,,+))'&&&&)))*++3257899898886045544457:BDECCBDDA@@AAADCEGGPKIF?>=;=2AC??>@CCFGJ>62777<<;=@@AAAADCDGECCBCCC>89:@?65434+*))+/AABCCCBFFIFFFFDCAABEDFDFDABBBEEGIDEDAAA-(+332,'&%$##
@42_PHV87F_11
ACCGCCCTGGAGGCTGTGGAAGGGGCTGCCTTCTTTGTGTCCCTCGATTCTGAGCCCGCGGGACTGACCAGAGAGGACCCCGCAGCTTCCCTGGACGCTTATGCCCACGCTCTGCTGGCTGGCCGAGGCCATGACCGGTGAGTCTACCCCCTACAATACCACCTACACACTTATGGAGACCTAGGGCTTCTCCACAGGGGGCAGCCAGACCTCATGCCTCAGCAGTGG
+
)89FSLKKLKHKJRQJJKJJEEDMMFKJILKLJIKKKOKNJMKINSPOKJSMIPILOKSJILLKC;:::++++-HKOHFIHEONLKB?;;GCFLNHIIFCCCCDCEFHHGKKPMQFKJJJINMSKGFGHGLHGGLHNIOHSJHKGGGFGHKNDEDDBBBBCILHJKGHJJHLKIGHGFGGIGIOSJGGHGGHHHJFEEFGJFA@AA:665566ACAABB>221/.(%$
@43_PHV87F_11
ACCGCCCTGGAGGCTGTGGAAGGGGCTGCCTTCTTTGTGTCCCTCGATTCTGAGCCCGCGGGACTGACCAGAGAGGACCCCGCAGCTTCCCTGGACGCTTATGCCCACGCTCTGCTGGCTGGCCGAGGCCATGACCGGTGAGTCTACCCCCTACAATGCACCTACACACTTATGGAGACCTAGGGCTTCTCCACAGGGGGCAGCCAGACCTCATGCCTCAGCAGCT
+
%(.BBCGFHGGLHNFHHHHGHJIMHHJMKJSJEFHLLLSPIMJGGGJIHJKJKJNGIIIMSNKJSJFM<98999CHHA@@=:;;;9@=:9:77?@6666;:::EGHIHJLMJJQKSHGEFHIKLHFGEHHIH<<<<<AAAGILIIEEFHGLH?>100/0101//::>>=@A?@@@BGMKHECCCIGKIGJIKGGGGEIIKFIHSSNJPIHJHFJDFEJB:99864.
@44_PHV87F_11
CCCGTGGGGAAAGCAGGCCATTGGGAGAGTGAGTCCCTACACGGAAGAATCTGCCCCGGTGGAAGACAGCCACGTGTCGGCTGTCTTGAAGGTGACGAAGGTGGTCTGGAGGGACACGGGAGGAAGACGAAGGTGGGAAGAGGTCACATTTTAACAACCACCCCACTTACTAATCATGCCTTGGGCTATGTTTTTATGATTTTTGACAGCTGTATAGTAGTCCATAGCCTGAGCATAGCTCAGGACAGTTTCGATTGTGCTATATCAAGCAGAGGATGACTTTGAACTCTTGTTCCTCATGCCT
+
=@9,??>>>@BECD=;;<<CCDECBBABCCBCBCBBCECCDB@/--/98789;<<@A@ECEFGIHGKA@A@:6666BABBBCMFHGIDEDEDEDDCCBCDGFHGFIG6777HFEFFGKKGJLGDBABFEEFFGFGFB=>GIKKS?9999=BG6667FGFFECFC877657;BCDHGGHIEFEABEDDBBCCEMISKIGGIJSISQGGFGDEFGFHJGIHHEFEGEFGEFHIKEHFEEFGIKGIIOE>;9770...4@@BDEFF984459999:@>?@@BDDFGEEGFEECE?;;843*&&%$$$
@45_PHV87F_11
GCGTGCTGGGGAGGGTAGAGGGCCGGCTGGGGCTCAGGCCCATCCCACTCGGACAGGAGTATGTGGGCTCAGGTGCGGGAGTCGGTGAAGACCCACGCAGCCACTGCCCTGGAGGCTGTGGAAGGGGCTGCCTTCTTTGTGTCCCTCGATTCTGAGCCCGCGGGACTGACCAGAGAGGACCCCGCAGCTTCCCTGGACGCTTATGCCCACC
+
/,&$###$%&&57787,+++-0.1.,,,*+,,*3444<?AFAEBE=41222;;<BGFEECBBBCDEDEDFFFEFEECDDDEJFDDDDHISJHJKHGCA?CEIFHGFFFIHIGDDDDEIIIIEFDEAFDC:986.***/**8=77777=<=?EHFFDDDDDDCDFEGFEHGGEHEEIMOMFIJEBFDEDHIFGHDDEDD<;;::?>@<;4-&
@46_PHV87F_11
GGAACAGCAGTTCCAGGACATCCTGGATGACCCCTCCCCAGCCTGTCCCCTTGAGGAACACCTAGCTGCTCTGACTGCTGCTCCCAGGTGAGAACCAGTAGCCTGTGGTTGCAGGGGGCAGGCTGGGCTCCAGGGAACAGGCTGGGCAGGGTAGAGGGCCAGCTGGGCTCAGGCCCATCCCACTCGGACAGGAGTATGTGGGCTCAGGTGCGGGAGTCGGTGAAGACCCACGCAGCCACTGCCCTGGAGGCTGTGGAAGAGGCTGCCTTCTTTGTGTCCCTCGATTCTGAGCCCGCGGGACTGACCAGAGAGGACCCCGCAGCTTCCCTGGACGCTTATGCCCACGCTCTGCTGGCTGGCCGAGGCCATGACCGGTGAGTCTACCCCCTACAATACCACCTACACACTTATGGAGACCTAGGGCTTCTCCACAGGGGGCAGCCAGACCTCATGCCTCAGCAGC
+
BELKJQSQGFHGHJKHLSSJGIKKDE::EBD@CFG>AC@>FHLMKPCH<4(@77<?>@E---------4,***+55CDLLILGGB:;LJONNSSLIMMHILNHKJLOLSJRLKFSMQSJ?==;:=;>>ADGCCIJILSJLKMINNSMBDDDC100000@EKSQNKIKIHKKOKLSJGIESGGMLQIKOLLJMQILNMOSKIOSSMIRLLMSKOJOLSJKHIHSLSMIGHDNGFCCCSKIMGSHKFPKLJRJJIS@63.-,,,-,013019;<>=@HSGFGFHIGJIJSFFJGJSHJFFE@BB+*)(''(((//=<@DFDNGGHHIFGI>FIGPMPHGEEEFEFEGEHIHILKILIPPHHSJINIIKKIFIIFQJJOHSSJKNSKIILKIDEDDEIHGHINLKKQMIJOOJGLIIHFGIGJHIIHJHHLHJGFGFACEEEDEEECDGJCDAABFFFFIB??870
@47_PHV87F_11
CGGCGCGGTGGTTGCGTCGGTTCTCACCGACTCCCGCACCTGAGCCCACATACTCCTGTCCGAGTGGGATGGGCCTGAGCCCAGCTGGCCCTCTACCCTGCCCAGCCTGTTCCCTGGAGCCCAGCCTGCCCCTTGCAACCACAGGCTACTGGTTCTCACCTGGGAGCAGCAGTCAGAGCAGCTAGGTGTTCCTCAAGGGGACAGGCTGGGGAGGGGTCATCCAGGATGTCCTGGAACTGCTGCTCCAGGGCCCGTGGGGAAAGCAGGCCATTGGGAGAGTGAGTCCCTACACGGAAGAATCTGCCCGGTGGAAGACAGCCACGTGTCGGCTGTCTTGAAGGTGACGAAGGTGGTCTGGAGGACACGGGAGGAAGACGAAGGTGGAAGAGGTCACATTTTAACAACCACCCCACTTACTAATCATGCCTTGGGCTATGTTTTTATGATTTTTGACAGCTGTATAGTAGTCCATAGCCTGAGCATAGCTCAGGACAGTTTCGATTGTGCTATATATCAAGCAGAGGATGACTTTGAACTCTTGTTCCTCATGCCT
+
*(''''%&*('%%%%%(((++*****,768BBCFB:>BDDFFEEDCCBGFF;;;;;SJJJIDDHGCEC@EEEDFED=<51112@CD88999>421123214:;9<FKGIF90043DHFHHJHHHFGNEE7>969'''ECDDFEHEEFFIGFFHKLHHDDFB=>@NJGDBCB?C86667>=FEDCEEGIIIGHIIIHFDGPGJJHGHGCIGA@IEDDD6222248:@>>><<:9<<AGHHBB+(((((+:6-.,*+-/13:;<;;43/))'++++9<BEDCAAAA7881>>>??@AABDA????>>9/9=<>A?==:310//21118;===>EFDC=:;;?DEFFEBCCBEFGGHHHHDB<5()9:89:;ACCBCDAAABDDD=7-.@<::8555548888EGLGGGGFEEDEGGJGFGFEFFGJFEBCAABCDGEIECD78877AAEELKJLKMILGHACDFBBBA@A@@>ABCCCD441/+*))))'((('*/689:53335>KIMHFHFFFGEEDCFCBCDDFJILD>E;8:HHJIHHHBB89>=;<7752
@48_PHV87F_11
TTTAAGTGGGGTGGACTCACCGGTCATGGCCTCGGCCAGCCAGCAGAGCGTGGGCATAAGCGTCCAGGGAAGCTGCGGGGTCCTCTCTGGTCAGTCCCGCGGGCTGGGGACTCGAGGGACACAAAGAAGGCAGCCCCTTCCACAGCCTCCAGGGCGGTGGCTGCGTGGGTCTTCACCGACTCCCGCACCTGGGCCCACGTGCCCCTTCCTGTCCGAGTGGGATGGGCCTGACCCAGCTGGCCCTCTACCCTGCCCAGCCTGTTCCCTGGAGCCCAGCCTGCCCCCTGCAACCACAGGCTACTGGTTCTCACCTGGGAGCAGCAGTCAGAGCAGCTAGGTGTTCCTCAAGGGGACAGGCTGGGGAGGGGTCATCCAGGATGTCCTGGAACTGCTGTTCCAGGGCCCGTGGGGAAAGCAGGCCATTGGGAGAGTGAGTCCCTACACGGAAGAATCTGCCCCGGTGGAAGACAGCCACGTGTCGGCTGTCTTGAAGGTGACGAAGGTGGTCTGGAGGGACAGGAAGAACGAAGGTGGGAAGAGGTCACATTTTAACAACCACCCCACTTACTAATCATGCCTTGGGCTATGTTTTTATGATTTTTGACAGCTGTCTGGTAGCTCCATAGCCTGAGCATAGCTCAGGACAGTTCTGATTGCTGTGTGTCTCCAAGCAGAGGATGACTCAGAACTTATCATGCCTC
+
+)(%%&&&&,17+**)),,/011/,.../94::899;GHGG:9879>==>@:;;;DCBA>>=>@>==>CFJOSHFC999=:IFF??<:89978889FF>?44425***))**(((++846BC?=<:6766;BSGKHLIA>==ACEABBCGGHKOLGGDEGHKFFEEABB@@=;889>AAAB?A>::<<<7*'&%&()),(((**'%*((+:?BA9899:FKGGEFGHJC>/)))):::9<<<:;3311332/034*>@CDHSLEDB<?EEDKHJSHJJGBBH@;:?FFFJLJSLKOPHKJLPMKOAJHFBBBDDJQPOLOKINKLLJMSMSKMSKFOLGLMIFEC10001FKFGEGGHGFGF>?FDDGG>?>>?@AHJILKIKEDJNJKSSLJSLIIGCGGIDEJAA84DCE9888440.,*+0***8BFEFB@@AAAFEBFFE@@>BFLHHGFEBDH73444CHLISKHIJHJIEEFJCDCBCNRHIHIJGLFFGKD@@A@CHIFGHND=<<4,('&%(**+-/,,,48;@AAB?CIGNINHIKIQMSRPSOIJFHBCEC>8D>A>>><;;:;<;;:9800114==;:::55.0,,,,,DE@A???>?>>('&((('''''(/9;;<<@DDDEECBBB=;<<;<?;:8/.---0,-/++*+&(&%%&$$&+*)'))*0+*))%%%%%)&$$$$$&$$%&#
@49_PHV87F_11
GCAGTGGCTGCGTGGGTCTTCACCGACTCCCGCACCTGAGCCCACATACTCCTGTCCGAGTGGGATGGGCCTGAGCCCAGCTGGCCCTCTACCCTGCCCAGCCTGTTCCCTGGAGCCCAGCCTGCCCCCTGCAACCACAGGCTACTGGTTCTCACCTGGGAGCAGCAGTCAGAGCAGCTAGGTGTTCCTCAAGGGGACAGGCTGGGGGAGGGGTCATCCAGGATGTCCTGGAACTGCTGTTCCAGGGCCCGTGGGGAAAGCAGGCCATTGGGAGAGTGAGTCCCTACACGGAAGAATCTGCCCGGTGGAAGACAGCCACGTGTCGGCTGTCTTGAAGGTGACGAAGGTGGTCTGGAGGGACACGGGAGGAAGACGAAGGTGGGAAGAGGTCACATTTTAACAACCACCCCACTTACTAATCATGCCTTGGGCTATGTTTTTGATTTGACAGCTGTATAGTAGTCCATAGCCTGAGCATAGCTCAGGACAGTTTCGATTGTGCTATATATCAAGCAGAGGATGACTTTGAACTCTTGCTTCCTGGTGCT
+
27;ADCBCCB<<<<=CBBA??;<;;;=>87755;;=B>>>>@??AB@>===?@AAB;:::;@A@@@@AAA@ABCECBA;@CCDA?==<<<<;;==@ABA=?BEFFEH77G6BA??@@@@@DBB@@?=<==>DFCBAABCEDD?;;;;=ABABBCDECCCBBA@ABCB@???@AABAAA@>=<==>@@@?@@B@@A@@@@CDCBB??==@B===<;>>?BBA@AAABA@@AABBAAAACECBBBBC?===:8888:;;;<@AA?>?>>?@@=:;::<?>??AA???=>?<9999;AAA?@@>=<+666;BBA@BABCBB@<<<<;9999<????@ACB@@@@=::::<BC?@??>??><<<<>@54457<><:;;98:99;;=<:>99=;::;>?BBEDBA??@>>?=<<<<>ACCAAAAABCCB@???><=<<<??@?>3,'&&&%%'2:??AA@?==;;<<<===>>@?>??@@AA????>???>>>>>???<77779BB@@@AACCCABA<<<<<=9899;DE>?>??HDDDB;.((()6'&&&&&
@50_PHV87F_11
CCGGTCATGGCCTCGGCCAGCCAGCAGAGCGTGGGCATAAGCGTCCAGGGAAGCTGCGGGGTCCTCTCTGGTCAGTCCCGCGGGCTCAGAATCGAGGGACACAAAGAAGGCAGCCCCTTCCACAGCCTCCAGGGCAGTGGCTGCGTGGGTCTTCACCGACTCCCGCACCTGAGCCCACATACTCCTGTCCGAGTGGGATGGGCCTGAGCCCAGCTGGCCCTCTACCCTGCCCAGCCTGTTCCCTGGAGCCCAGCCTGCCCCCTGCAACCACAGGCTACTGGTTCTCACCTGGGAGCAGCAGTCAGAGCAGCTAGGTGTTCCTCAAGGGGACAGGCTGGGGAGGGGTCATCCAGGATGTCCTGGAACTGCTGTTCCAGGGCCCGTGGGGAAAGCAGGCCATTGGGAGAGTGAGTCCCTACACGGAAGAATCTGCCCCGGTGGAAGACAGCCACGTGTCGGCTGTCTTGAAGGTGACGAAGGTGGTCTGGAGGGACACGGGAGGAAGACGAAGGTGGGAAGAGGTCACATTTTAACAACCACCCCACTTACTAATCATGCCTTGGGCTATGTTTTTATGATTTTTGACAGCTGTATAGTAGTCCATAGCCTGAGCTATGCTCAGGACAGTTTCGATTGTGCTATATATCAAGCAGAGGATGACTTTGAACTCTTGTTCCTCATGCCT
+
?@??GHHHFGEEEFFFGGKKJKNKJIKGIHEDDEDHHMGFGGFFFGFGHQKLISNIJEEFFGJMJKM?>???>>>>>IHHHGFGEJILJIIJGFFEBFFGGJKJLNONSLIIKGGMHKIFJIJGGHFGIIFHKIIHFEDDDEEDCCDDGJIQIKHGCEDEDDG@??>?BCCGD@9/.GIGEDDDCDEFGFEED?EEDEDDFHDCCBDEKIGGJJEIIFECBCCBBCDEGMIFEFGIGD?=22767?@ADEFGFHIHFDGCFHHFJFFHGGILLHGGEDDDDECDDEFFGHFHGGFGFFFJGJGGFGJJKMF?>>>?FFGFGHIHFIGGHEHGIGGFDEBBBB?@EDDEEFHGJFIGGGFFFGGLIIIKLLJHHGIHKKGFFFBAA@BGGHCAFDCBBBCDFFCCBBBCDDEDEEDEGHICA111>ACFA<>:9::=?BBCCDDEEEDDFGFA@@@@A??>?@BBCBBDDFABBA>====?DDCCCCCDDD@???@EBAAAAABBBCA@???BCDCBBEDDDAAAACEGIQRIJEECCBCA@@??BBEEDEEEFIGIFFEFEDABA@@AAAADIHGEDEEGHFHECAA@@A@@@A@@AA@A@@?@@ABABBBCBA@AABBB@@BCCBABBC=;;;<EHGDDCBCHGHFEDDA?222??@ADDCCDBEFFDDECDEECDDB==754-
@51_PHV87F_11
CAAGGCATGATTAGTAAGTGGGGTGGTTGTTAAAATGTGACCTCTTCCCACCTTCGTCTTCCTCCCGTGTCCCTCCAGACCACCTTCGTCACCTTCAAGACAGCCGACACGTGGCTGTCTTCCACCGGGGCAGATTCTTCCGTGTAGGGACTCACTCTCCCAATGGCCTGCTTTCCCCACGGGCCCTGGAACAGCAGTTCCAGGACATCCTGGATGACCCCTCCCCAGCCTGTCCCTTCAGGAACACCTAGCTGCTCTGACTGCTGCTCCCAGGTGAGAACCAGTAGCCTGTGGTTGCAGGGGGCAGGCTGGGCTCCAGGGAACAGGCTGGGCAGGGTAGAGGGCCAGCTGGGCTCAGGCCCATCCCACTCGGACAGGAGTATGTGGGCTCAGGTGCGGGAGTGGGTGGAAGCCCACGCAGCCACTGCCCTGGAGGCTGTGGAAGGGGCTGCCTTCTTTGTGTCCCTCGATTCTGAGCCCGCGGGACTGACCAGAGAGGACCCCGCAGCTTCCCTGGACGCTTATGCCCACGCTCTGCTGGCTGGCCGAGGCCATGACCGGTGAGTCTACCCCCTACAATACCACCTACACACTTATGGAGACCTAGGGCTTCTCCACAGGGGGCAGCCAGACCTCATGCCTCAGC
+
,-.1689BCDEGCDCCDKHGJJMS=<<<4....8=>>>?>>ASIHHEDA??FGNKFFEGEEBCBAF:CJHHOIIKJIKKGKMIFJLJJKSSMRNKHB=::<FGOSKJIHIJMOHKNPSLJNMNGHHCCHLSNJOMMISJGHGIILGHSISMMOSSMPJNSSLSQNOSLNHA?>><><<==FHEEJPKJSSKLMMIPMMLLSLIHJHBDBABSSOSKSSINLQ?::H@JHJKGF<<;39/---.KKLRPJIILILOQRSJIMIJKPSRJHID7>KLSKOOPMSLOKIPJJILKMJSKLIJDGQKQLSRISNNSPSSLSHAHSKSNIKLLIFGSSMSPQSIHHGMMLJIJKJCEKHLPA;;;;MJSHI;78EHIIGKIGNKHGFIEGGGIJJHJKKJLRKJGHGE,,,+/86433321633334HNGGJGSJKIJSSIJIFHGIKMHJAOSLJJGHB?>>?:CA?>BA<,)))+IH9>?HGDCEEEFJJJKHGB;:88<BDDDDCDCKPLIMIDJKINIJIGHEFDGDGFIJIHJJIILOOKKKGHHMIFGFGIIOFGIJFDBAABCDAAADCGIIHEEEEFFFGHIMIHMFGHDIPKNKHEGHHFEGHHIIKHKMMJBB888BBDDCFFIHGGJFQGLIFFDD;60+
@52_PHV87F_11
GTCGGCTGTCTTGAAGGTGACGAAGGTCGTCTGGAGGGACACGGGAGGAAGACGAAGGTGGGAAGAGGTCACATTTTAACAACCACCCCACTTACTAATCATGCCTTGGGCTATGTTTTTATGATTTTTGACAGCTGTATAGTAGTCCATAGCCTGAGCATAGCTCAGGACAGTTTCGATTGTGCTATATATCAAGCAGAGGATGACTTTGAACTCTTGTTCCTAGTGCCTC
+
LKKOILJSS=<<<<ISNJOQNKSGJMS/,,,-HFDHIKGHJNJHNNPKKKNSSMNSRJLIIE?ILNMNSNEEEDEHLKKLJLJLHSQRLLMSMKSLKMPLKRJLLSJIGJKIKLJHEHEFFJKHHLGSJJSKLOKJISIIEEDFEHHILLLLNJLQKPKKNLJMQLMJLMKLHIJSOMOSMKJOMJKLJMINJOHSJNOLIOSKJNLROILNNMN?B@66A>?@.-----0(
@53_PHV87F_11
CCCGGTGGAAGACAGCCACGTGTCGGCTGTCTTGAAGGTGACGAAGGTGGTCTGGAGGGACACGGGAGGAAGACGAAGGTGGGAAGAGGTCACATTTTAACAACCACCCCACTTACTAATCATGCCTTGGGCTATGTTTTTATGATTTTTGACAGCTGTATAGTAGTCCATAGCCTGAGCATAGCTCAGGACAGTTTCGATTGTGCTATATATCAAGCAGAGGATGACTTTGAACTCTTGTTCCTCATGCCT
+
>AA==EDDEEGFMDDEEFJFFEHEHFGEEEEFGFHKJFFFFCDCCDGI?????B=?@AB@@BHEEEFGGFFDFDCBCDDGDEB?AEGIJIGEFGECBI=<<<BFEDBABBCEHHGFEEFFFFFEEEDEFBCBA@BBCEKSSMJHIHJIJMJGDDCCCEDEFFEGFFGEFEEEEEDEFJGGFDEEHJIA@ACBBDCEEDBBBCENHGFEEDDEHGIIIHHJHIEFFFGFGJGGLKHKGGFB?=88;;43330*
@54_PHV87F_11
ACAATCGAAACTGTCCTGAGCTATGCTCAGGCTATGGACTACTATACAGCTGTCAAAAATCATAAAAACATAGCCCAAGGCATGATTAGTAAGTGGGGTGGTTGTTAAAATGTGACCTCTTCCCACCTTCGTCTTCCTCCCGTGTCCCTCCAGACCACCTTCGTCACCTTCAAGACAGCCGACACGTGGCTGTCTTCCACCGGGGCAGATTCTTCCGTGTAGGGACTCACTCTCCCAATGGCCTGCTTTCCCCACGGGCCCTGGAACAGCAGTTCCAGGACATCCTGGATGACCCCTCCCCCAGCCTGTCCCCTTGAGGAACACCTAGCTGCTCTGACTGCTGCTCCCAGGTGAGAACCAGTAGCCTGTGGTTGCAGGGGGCAGGCTGGGCTCAGGGAACAGGCTGGGCAGGGTAGAGGGCCAGCTGGGCTCAGGCCCATCCCACTCGGACAGGAGTATGTGGGCTCAGGTGCGGGAGTCGGTGAAGACCCACGCAGCCACTGCCCTGGAGGCTGTGGAAGGGGCTGCCTTCTTTGTGTCCCTCGATTCTGAGCCCGCGGGACTGACCAGAGAGGACCCCGCAGCTTCCCTGGACGCTTATGCCCACGCTCTGCTGGCTGGCCGAGGCCATGACCGGTGAGTCTACCCCCTACAATACCACCTACACACTTATGGAGACCTAGGGCTTCTCCACAGGGGGCAGCCAGACCTCATGCCTCAGC
+
EEBA@>::::;CDDBBBBBBA@@@A@AAB@A???@?::9:<<?@AAB@@???@ADEGJNKHFEDDGGLHFEDA?===>??@@@@ABCCECCCABB@?>>?@BCDBDDDFIKKLHFDBAAAA??@9??@A?====?DCF>;84:42@?=<<=?BBAAAAABB@=<<<=BCCEGMDDCA@A<98889=>>>?CCCEFEEEED@:9::=566665321112==666?CEEEEDCCDBDCBCGGFFCDCABDCACFHEB?>>=?CDDEEEFFHGGEFFEIDDDBCACA@@@A@BGKEDCBC?:2/--544316//00)F..?>???CEEC?>>>@EEEDC@@@@@CCBBBABCDFFFGEEECCCB@?>>>?ABBB?@@@ADA@??=>@CEF752-.5333;;@BBBAAABBCCBABC@@@ABDEDDEEEEC@@@ABDBAA@A@BAA@AA@@;;;;=A@@?==>>?BBBAA>@A@@@=:9779:)((((?ACDDBAA?;<;<=BBC@A@@@A@ABAABBDDDCAAB@@@@@AB@@@@ACCCFEGBA==<<<>?ADDDCBA=<;::;<=CEGFDB@:999>CA>==;<>>@DEEEEFEDDB>>>>>@AAABDAAAABFHGFGHFEFFHC@???DIEFDFE@>>>@DKJFDD@?<<>==AABEBBABCFDDDDEGHIJEDEHD>>>>>***;A@AA@AA=>ECB?>>>>@ACCBABAABDCDBA?:882
@55_PHV87F_11
TACAGCTGTCAAAAATCATAAAAACATAGCCCAAGGCATGATTAGTAAGTGGGGTGGTTGTTAAAATGTGACCTCTTCCCACCTTCGTCTTCCTCCGTCTCCTCCAGACCACCTTCGTCACCTTCAAGACAGCCGACACGTGGCTGTCTTCCACCCGGGGCAGATTCTTCCGTGTAGGGACTCACTCTCCCAATGGCCTGCTTTCCCCACGGGCCCTGGAACAGCAGTTCCAGGACATCCTGGATGACCCCTCCCAGCCTGTCCCCTTGAGGAACACCTAGCTGCTCTGACTGCTGCTCCAGGTGAGAACCAGTAGCCTGTGGTTGCAGGGGGCAGGCTGGGCTCCAGGGAACAGGCTGGGCAGGGTAGAGGGCCAGCTGGGCTCAGGCCCATCCCACTCGGACAGGAGTATGTGGGCTCAGGTGCGGGAGTCGGTGAAGACCCACGCAGCCACTGCCCTGGAGGCTGTGGAAGGGGCTGCCTTCTTTGTGTCCCTCGATTCTGAGCCCGCGGGACTGACCAGAGAGGACCCCGCAGCTTCCCTGGACGCTTATGCCCACGCTCTGCTGGCTGGCCGAGGCCATGACCGGTGAGTCTACCCCCTACAATACCACCTACACACTTATGGAGACCTAGGGCTTCTACAAGGGGGCAGCCAGACCTCATGCCTCAGCAGT
+
');<==ABK<;;;;LKJHPII?PSSOSEBCCCCOIKIPKMMKLKKLHKSF>???ALMSLBA>:9:=?BIEHLIGIKE>>>57>>;435/,-&'./;01////+,>=>CFGDGLGGFEGHSMKSKSSSMSNPHQPSJKIJGHOJMQLSRSHMM<=D9,-==KFEA@@??@@@<<?@CEGHFFHGBAB@@A@EGHJSRKMSSLE..-..B?E6666?GEDEFLSFJQFEHEFJEHC<?>;;;<HKKLOBDBHAE98/()SIKHL:?B>0@888GFBB@AFGBCDDBDG<:2233<;@@><8844>;;BGEEC2//0FEFIJHIQQHLISIJSLPLSJJNLI?@??BBE:999:FF:999;B@EF:::::100013>@?=<=(((((),((((>:>CGHDGH97667565533332100125))'(*+35??BIL=3334=C=:4444?@G@@BIBBCCBSPGIJJJHSHED?>=>DEONNSJHFDDFHGF>=DCDGGHHMSKOJSQIOSSSNSHLMKJISIKJEDDDADFGCED<;F76599323,4=<899993335570AACCHGMIGMJHG@DEFHHIHKNIHIGJIJNJKSSO><;:<BCJHJEFGFFGKKJLLHKJLGFFGCDMGFA@@@B+++*))0,)'%$$%&',CCABBB@>=;;8///000C7*((%%$
@56_PHV87F_11
ACCGCCCTGGAGGCTGTGGAAGGGGCTGCCTTCTTTGTGTCCCTCGATTCTGAGCCCGCGGGACTGACCAGAGAGGACCCCGCAGCTTCCCTGGACGCTTATGCCCACGCTCTGCTGGCTGGCCGAGGCCATGACCGGTGAGTCTACCCCCTACAATACCACCTACACACTTATGGAGACCTAGGGCTTCTCCACAGGGGGCAGCCAACCTCATGCCTCAGCAG
+
*,,EJMMJNMISLJIJHOFFDCGLSSSJNJIGBBEFEFSNKLLJIIJKGGF?@@=744F@@AAEFGFEFBCFEFLA@>==;6@ABCHSGFC;;GIHLGJIGFFHGFHGILIKNLKLHJHJHQMJMHNHHLKIHHHEGFGGHKHIJFECEFJHFEDGEEFEEHMJHIIOLGOJLIIIGGDDDEDEGFFFIIMJMGKGIHHHGHCBBA4,++,36656885..+('
@57_PHV87F_11
GTGGTATTGTAGGGGGTAGACTCACCGGTCATGGCCTCGGCCAGCCAGCAGAGCGTGGGCATAAGCGTCCAGGGAAGCTGCGGGGTCCTCTCTGGTCAGTCCCGCGGGCTCAGAATCGAGGGACACAAAGAAGGCAGCCCCTTCCACAGCCTCCAGGGCAGTGGCTGCGTGGGTCTTCACCGACTCCCGCACCTGAGCCCACATACTCCTGTCCGAGTGGGATGGGCCTGAGCCCAGCTGGCCCTCTACCCTGCCCAGCCTGTTCCCTGGAGCCCAGCCTGCCCCCTGCAACCACAGGCTACTGGTTCTCACCTGGGAGCAGCAGTCAGAGCAGCTAGGTGTTCCTCAAGGGGACAGGCTGGGGAGGGGTCATCCAGGATGTCCTGGAACTGCTGTTCCAGGGCCCGTGGGGAAAGCAGGCCATTGGGAGAGTGAGTCCCTACACGGAAGAATCTGCCCCGGTGGAAGACAGCCACGTGTCGGCTGTCTTGAAGGTGACGAAGGTGGTCTGGAGGGACACGGGAGGAAGACGAAGGTGGGAAGAGGTCACATTTTAACAACCACCCCACTTACTAATCATGCCTTGGGCTATGTTTTTATGATTTTTGACAGCTGTATAGTAGTCCATAGCCTGAGCATAGCTCAGGACAGTTTCGATTGTGCTATATATCAAGCAGAGGATGACTTTGAACTCTTGTTCCTCATGC
+
+9;AJHIIFF::84<KNLJHHDDEGFGGHGJMHLKHGFFHGIINJHD@@@@FIHFGEGEFGIFKAGHIGIEFKKFGA?;766430.@A@>@@@?CEHIIHIHMIGCCCCDJPJKIOIFFIHHIHJIKHC:7777EEEIHJHHJGFFJIJHJKKMIIHIIHGEFGGJHGDDDFERIGLKJSFEGED@A?;?DEHKGIJILJHOIHHIJHLLMMJHED@ABBSKKGIGGIK7776:;:BGGHGFGDDDDBCCCEFHDIEGSLSIIC<<C4GFJJIJKQJOHHIIF>EHIGMIGMGGGGHIHGFHFFFFDGJGHFHHFDDDCDDEDEEEEDEEGHGFFCCBBACCDBBACEGCBDFCEDEC?=20/*+48<<<=EDEEEGHGFFFEDDCEDHGFFGGHFEEEA?>=<<<99:9@CDBCCCB@?@@@BDDDABBBCDCCDDCCCDCEEC@@@@BHKJFDDCBF@=???AFFFEHECEDEDAABA?===<>??@@@BCFCDDD>====AFEBBACBCCA>===>@====>A@@??@>=>>@CBAA@AACDAAAACEFFIKFHEDEEDEB@???@BFCABBACCDCD@???????>>@@AB?DDAA@BBAFIGECBBBBDD?@EDDCDCDCCBDCCDBBCCDEBBABCGDBCCEDBBDDF><<<<CGHGCDEDGEGEFCFDECBBBBDFFC@;9877332227894460/.'&
@58_PHV87F_11
ACCAGCTGTCAAAAATCATAAAAACATAGCCCAAGGCATGATTAGTAAGTGGGGTGGTTGTTAAAATGTGACCTCTTCCCACCTTCGTCTTCCTCCCGTGTCCCTCCAGACCACCTTCGTCACCTTCAAGACAGCCGACACGTGGCTGTCTTCCACCGGGGCAGATTCTTCCGTGTAGGGACTCACTCTCCCAATGGCCTGCTTTCCCCACGGGCCCTGGAACAGCAGTTCCAGGACATCCTGGATGACCCCTCCCAGCCTGTCCCCTTGAGGAACACCTAGCTGCTCTGACTGCTGCTCCAGGTGAGAACCAGTAGCCTGTGGTTGCAGGGGGCAGGCTGGGCTCCAGGGAACAGGCTGGGCAGCAGGGCCAGCATCAGGCCCATCCCACTCGGACAGGAGTATGTGGGCTCAGGTGCGGGAGTCGGTGAAGACCCACGCAGCCACCGCCCTGGAGGCTGTGGAAGGGGCTGCCTTCTTTGTGTCCCTCGATTCTGAGCCCGCGGGACTGACCAGAGAGGACCCCGCAGCTTCCCTGGACGCTTATGCCCACGCTCTGCTGGCTGGCCGAGGCCATGACCGGTGAGTCTACCCCCTACAATACCACCTACACACTTATGGAGACCTAGGGCTTCTCCACAGGGGGCAGCCAGACCTCATGCTTCAGCAGC
+
%%%&''+/;=DC@HINIJHKRHLPOLSKIKHLKNSKIKKKMMMKOSKJHJHJGFGGJSNLLNINJLOSSKOOMKGD<88::BFDCBBCHJHGIFJJG=?IA;;:::A>AHJKJGLLKJHQHHHHGJJIMMLLIGKKFGEEEIHPSSLPLKI;9999FEDDEJIKIHIILIGDAAHHGEKNRJSOMSMQSOIJJNQLJLGLGHHOMHMOJIKHKIGMJOKDSKKJKOMNMJIOHNPSMJHKOJJJSMIEM@ECC3/6(CLKLJPHKBHEHBBGE@@@ACB?====?DCEDD>>>>@FEGF<:--DDDDCDCBBBB??>=>@ACDECDDCB@A===<<@ADCDB@@?@BDCGEDHDEFDEFFEFA1-*((),(0+*)%%$$*,-4@?@ABAAAA@<;;<=@CAAA@AABDBBA@@A@@@@><=<=>A<65559@@CAABBA>===>BB@><<<<?CEECBBBCEDEBCAABCABCBBAABDGEEGGDCB@@=<===@BBB@@?=<<;:;;<=>??>@@BCCABAB??<;;<=BCE>>?<=FFA??>>?@@@@CBBBCDB><397789:<<=?@@@CEGEC?<;;;@ABEDCB@AA?@AA@BCDEDDCCEFFEFGGHFIGGEEBA@??@@AABDDCDDDEEAA?>=<=??@BEECCBCBC@??5-))*)),,,)
@59_PHV87F_11
TCCAGACCACCTTCGTCACCTTCAAGACAGCCGACACGTGGCTGTCTTCCACCGGGGCAGATTCTTCCGTGTAGGGACTCACTCTCCCAATGGCCTGCTTTCCCCACGGGCCCTGGAACAGCAGTTCCCAGGACATCCTGGATGACCCCTCCCCAGCCTGTCCCCTTGAGGAACACCTAGCTGCTCTGACTGCTGCTCCCAGGTGAGAACCAGTAGCCTGTGGTTGCAGGGGGCAGGCTGGGCTCCAGGGAACAGGCTGGGCAGGGTAGAGGGCCAGCTGGGCTCAGGCCCATCCCACTCGGACAGGAGTATGTGGGCTCAGGTGCGGGAGTCGGTGAAGACCCACGCAGCCACTGCCCTGGAGGCTGTGGAAGGGGCTGCGTGGGTCTTCGCCGACTGCCCAGCCTGAGCCCACATACTCCTGTCCGAGTGGGATGGGCCTGAGCCAGGCTGGCCCCTCTCCCAGCCTGTTCCCTGGAGCCCAGCCTGCCCCCTGCAACCACAGGCTACTGGTTCTCACCTGGGAGCAGCAGTCAGAGCAGCTAGGTGTTCCTCAAGGGGAGGTTGGGGAGGGGTCATCCAGGATGTCCTGGAACTGTCCTTCCAGGGCCCGTGTGGGGAGAGCGGCCATTGGGAGAGTGAGTCCTTACACGGAAGAATCTGCCCCGGTGGAAGACAGCCACGTGTCGGCTGTCTTGAAGGTCAAGGTGCTGGATGAAGCAGCACACGAAAAACGCGAAAGCGTTTCACGATAAT
+
CCECBBAAAA?AA@???<<==>CDGCBAA@@>:9:9;?@@@ACDEEHGEFEF=<;;<@BEEGDDFDD@>?@AEDCCFEGGKGHFECBA:DEHEDEDDBBAB@?=B;7888<?DCGECCCBEEB??<<=7()DCEEGED??EBCCHGCA0>,,-3.5115=2110.+6+)((()<?BBC>>>ADFGFHEDDEDDEDDD:<>.?FIFIHHHEEFEGFDCCEFFEDBBBB:999;BBCDCDD11102AECACGFFFDEFDEFFGJKOKSIKIKIGGEFFDBCBCMOLJLPSOJM@JEGIGHHDCCEEFHHFGGISJJHLJFEECEEEGGFGIGLLLFEDFGPNKPNNJMKOJIISMISMQLPSHSIJKLMONFDBCHGSJLKHC????@=>=9/)))''&&&&(%$%)))*9;;;<<ACBBDDEAA?>;<9999;>ADC=<;987430--+,.(&%'''*-,..*++*06?B@DD?>>92233111(5;<;;>ACBAB7765573321.-,((()*5;;>==<<;8;;44431-,,+.0378==???=<<<<=>>==76200/,+**'&&&',>=<=@?@AA<8/053******:>=>>950//-,++'(899;<9983+.7:6+((((('(433237<>?@>>==<<;87777;::9:=BB@??<=;<98;>?ACBCDEECDC@?>>?;86666884330...*($#$&'())***-1-,,,---,,,*+())).94/0****+:////-.,)(&$$$
@60_PHV87F_11
CCTAGCTGCTCTGACTGCTGCTCCCAGGTGAGAACCAGTAGCCTGTGGTTGCAGGGGGCGGGCTGGGCTCCAGGGAACAGGCTGGGCAGGGTAGAGGGCCAGCTGGGCTCAGGCCCATCCCACTCGGACAGGAGTATGTGGGCTCAGGTGCGGGAGTCGGTGAAGACCCACGCAGCCACCGCCCTGGAGGCTGTGGAAGGGGCTGCCTTCTTTGTGTCCCTCGATTCTGAGCCCGCGGGACTGACCAGAGAGGACCCCGCAGCTTCCCTGGACGCTTATGCCCACGCTCTGCTGGCTGGCCGAGGCCATGACCGGTGAGTCTACCCCCTACAATACCACCTACACACTTATGGAGACCTAGGGCTTCTCCACAGGGGGCAGCCAGACCTCATGCCTCAGCAGGG
+
FKGFGHRLJMNPJFIFFFOKONJIMKJJIINLJRHMRSPKJKHFGMJSKLLSHGHHKRR,,,,,CFFFGIGDBEEDQHEDCDEEGIIJHSJL>=>>FGFHJJKLSJJMJIRJPNJJFKBHF@@?96655756335555549:<<CBAAACHGGHGILHEFEEJGRIGEHGGJIIJIHIJFDCDDFLJIGHHHIIKHGFSHIJJJPFGFC@A@GAFLSLJIFGEHGKJHJJHHHEEDDDFGELHHOHIPGHLJKHFCA@;ACDDHGFFGEFFFGECBAABBCEGHEDECDFHFHIIJHGHJEBCABCFGFFFECCCCCHIGGCCCCBCDDBDDEDCDDCFHDDCCDIHJIFFFFGABAAA??@CFEEDDEEDICCBACCDCDCDA=<::9:=?<<<<8640*('%
@61_PHV87F_11
ACTGCCCTGGAGGCTGTGGAAGGGGCTGCCTTCTTTGTGTCCCTCGATTCTGAGCCCGCGGGACTGACCAGAGAGGACCCCGCAGCTTCCCTGGACGCTTATGCCCACGCTCTGCTGGCTGGCCGAGGCCATGACCGGTGAGTCTACCCCCTACAATACCACCTACACACTTATGGAGACCTAGGGCTTCTCCACAGGGGGCAGCCAGACCTCATGCCTCAGCAG
+
AEJLHJKGIGHHGGGLJLHIKOINRKMHIHF:88:@AHOLKSLLHGFGDGG@??>?@?BEHIJIKMIH@<;85AMHG>?CC@DDDCDCBBCCDKFIGGEHFEGHGHKIJSKNSQKKSLNJISLKSOIKLLJKIFLHCBA7,,,,-89:CCEECDCDDEFG55556EDE><=;;>>>AGFMIHIHGHIGIHGHKHKA@@?CIG???>754479567<?@@6222-,
@62_PHV87F_11
ACCGCCCTGGAGGCTGTGGAAGGGGCTCCCTTCTTTGTGTCCCTCGATTCTGAGCCCGCGGGACTGACCAGAGAGGACCCCGCAGCTTCCCTGGACGCTTATGCCCACGCTCTGCTGGCTGGCCGAGGCCATGACCGGTGAGTCTACCCCCTACAATACCACCTACACACTTATGGAGACCTAGGGCTTCTCCACAGGGGGCAGCCAGACCTCATGCCTCAGCAGC
+
(-69:::A>8:;?=?@@<54463+,+,+++)*4789;AABBDCBB<:888;<GFECBAAAACCEFHFIFBBA@DGKKFDCBACEHEHE@A@;<BCFDDB@@AABAHEEFGGGHILKGMGGHGOGFGEGFIJHFGHKCAB333335444CCFFCBBBBBBAADHDCGDCCCCEEE>>=>EEBC?BCEGFKDCDDAD@AAA@A@ADHJHEFFEGFEDCDCDC/..--,
@63_PHV87F_11
TCCCTACACGGAAGAATCTGCCCCGGTGGAAGACAGCCACGTGTCGGCTGTCTTGAAGGTGACGAAGGTGGTCTGGAGGGACACGGGAGGAAGACGAAGGTGGGAAGAGGTCACATTTTAACAACCACCCCACTTACTAATCATGCCTTGGGCTATGTTTTTATGATTTTTGACAGCTGTATAGTAGTCCATAGCCTGAGCATAGCTCAGGACAGTTTCGATTGTGCTATATATCAAGCAGAGGATGACTTTGAACTCTTGTTCCTCATGCCA
+
@CGHKIIJKIIIHGFHJIIIFGSHFHDEEGILIIGFFGHJHHJJJJKLIISGJHGHJKHHJJLFIFGGJPHOJSLMKSLIJHFKEDEBFDCBHECCCDFPMRLIEFIIKJHMGHIHLSSKSNLGGGGHEFFFEGGEEFEDGEFGFEFIGGCDCCBDCCGHSSLIGHEHJJIMGEDDDEFFFGEDDDDCDCCBBCCEFHHIJEFCDCD??<@>:7766944445BIJGFEDCEDFGGHHHJEBCCDGHJGEFHEJKMJIRJGCF56A><<55/(
@64_PHV87F_11
CCGGGGCAGATTCTTCCGTGTAGGGACTCACTCTCCCAATGGCCTGCTTTCCCCACGGGCCCTGGAACAGCAGTTCCAGGACATCCTGGATGACCCCTCCCCAGCCTGTCCCCTTGAGGAACACCTAGCTGCTCTGACTGCTGCTCCCAGGTGAGAACCAGTAGCCTGTGGTTGCAGGGGGCAGGCTGGGCTCCAGGGAACAGGCTGGGCAGGGATGAGGGCCAGCTGGGCTCAGGCCCATCCCACTCGGACAGGAGTATGTGGGCTCAGGTGCGGGAGTCGGTGAAGACCCACGCAGCCACCGCCCTGGAGGCTGTGGAAGGGGCTGCCTTCTTTGTGTCCCTCGATTCTGAGCCCGCGGGACTGACCAGAGAGGACCCCGCAGCTTCCCTGGACGCTTATGCCCACGCTCTGCTGGCTGGCCGAGGCCATGACCGGTGAGTCTACCCCCTACAATACCACCTACACACTTATGGAGACCTAGGGCTTCTCCACAGGGGGCAGCCAGACCTCATGCCTCAGCAGC
+
*2?@ASJOSIHH;;:99=>LKHHGHGSSLJMKKSQQSNSMLSJLMMLKKKGKJLLSLSKONSSMJQMKJKKKQKLHA99PJMNMFSJGOSROSMJJPHB;;8/GHJSKSGKD;2J>?BKRMSRSOPLMKORKJOSSJSJMLSJSKHGGBDPSIKINHMJNKKJMKKOKSSSOJOINPKMPLIBBAABCHIHOKMHIKIEGJEHGGD@;6431,)&%&&&(,0@DFGJFEHHLJ@9999EBFESPEEFEDEFGKSSJSJJOIMSSSMLKPLMKSSQNJIJH2'''&'''''**+0-,+,,66<?@AEGFMJJNKMGIKHIJJLLSKMSSSRMSKNKJOOSMLSKSSJHDEDE?BABJHFJLMRSSOPOISHGGEJMOAGFFHBC@@<=>@<:3@EGHGHIGHJLGHGGJGOKNMMSJKSMMHMSNSKIKMKKSMILJBBBBJQHHGBBCHNLMKFHGFEEEEGMSMPIKJHQJJSGGSNKLKIHHJLLNOLSSMAA@@@@AIIFGHJLRPKRJ:98889D2115)))
@65_PHV87F_11
GAGGGGTCATCCAGGATGTCCTGGAACTGCTGTTCCAGGGCCCGTGGGGAAAGCAGGCCATTGGGAGAGTGAGTCCCTACACGGAAGAATCTGCCGGTGGAAGACAGCCACGTGTCGGCTGTCTTGAAGGTGACGAAGGTGGTCTGGAGGGACACGGGAGGAAGACGAAGGTGGGAAGAGGTCACATTTTAACAACCACCCCCACTACTAATCATGCCTTGGGCTATGTTTTTATGATTTTTGACAGCTGTATAGTAGTCCATAGCCTGAGCATAGCTCAGGACAGTTTCGATTGTGCTATATATCAAGCAGAGGATGACTTTGAACTCTTGTTCCTCATGCCTT
+
$$%&&''%''&'+.355CEEEDDEEIHFIMHGCDCCCDGCADE@@?:::52=>>==;??@ABCA@@@@@A@A>??@@BBBCCA?>988876720/+-8;ADDGGFCCCDFGDDDDEEFEEFFED@????DDDDBBDCDEHEEDCDEGHFEFEEEH>;/+-++++++++:<;<<=@=?ABDBCDCCCBEFG0..*))))+,*),,/7**)0??FEDCBAABA>==<<>>?@EJPGDCBCFFKLGEBBAAAABBBCBCBBCBA@@?@@@AABBCA@@@@ABCA@@?>??@A<;;;<AEFDCCEDDBF65555:;<@>>??CBBCC<FDDEDCDCCEDBBBAB?=3/(
@66_PHV87F_11
AGCCGCCCGCCCTGGAGGCTGTGGAAGGGGCTGCCTTCTTTGTGTCCCTGGATTCTGAGCCCGCGGGACTGACCAGAGAGGACCCCGCAGCTTCCCTGGACGCTTATGCCCACGCTCTGCTGGCTGGCCGAGGCCATGACCGGTGAGTCTACCCCCTCAATCCCGCCTCCCGCGCTCTGGAGACCTAGGGCTTCTCCACAGGGGGCAGCCAGACCTCATGCCTCAGCGG
+
$$%$#$&&%)446?ABCBCCDCCDAACCDFD>77762///0,->A::98.....@?----.6-7>ABCEECDCCDEGEGIJDBAA:44447@?>@@>@DCCCC??>==?@BCBCDEGFFGFEEFCDDEC=<<<;?=?66666:B@>>?;71001046)((()+-,.3//1.()000-,))(()67779:>@@AAAADCD?>>==?>>?ACCBB@@BCCB>?=<3++*&#
@67_PHV87F_11
GCAGTGGCTGCGTGGGTCTTCACCGACTCCCGCACCTGAGCCCACATACTCCTGTCCGAGTGGGATGGGCCTGAGCCCAGCTGGCCCTCTACCCTGCCCAGCCTGTTCCCTGGAGCCCAGCCTGCCCCTGCAACCACAGGCTACTGGTTCTCACCTGGGAGCAGCAGTCAGAGCAGCTAGGTGTTCCTCAAGGGGACAGGCTGGGGAGGGGTCATCCAGGATGTCCTGGAACTGCTGTTCCAGGGCCCGTGGGGAAAGCAGGCCATTGGGAGAGTGAGTCCCTACACGGAAGAATCTGCCCCGGTGGAAGACAGCCACGTGTCGGCTGTCTTGAAGGTGACGAAGGTGGTCTGGAGGGACACGGGAGGAAGACGAAGGTGGGAAGAGGTCACATTTTAACAACCACCCCACTTACTAATCATGCCTTGGGCTATGTTTTTATGATTTTTGACAGCTGTATAGTAGTCCATAGCCTGAGCATAGCTCAGGACAGTTTCGATTGTGCTATATATCAAGCAGAGGATGACTTTGAACTCTTGTTCCTCGTGCC
+
@CAAAA@AAB<;;;<?A@@?@@@=;;;;>B;789999887888:>BA=<<8611??=;;;;=@@@?@CBBBBDBBA62/?=>?:983*))(()0157;9-@CCDDEC:95*CABBCED<><<<<?<<??ABBB@A@ABCBB@>>>>?@@?>000<=<?@BBABBBBA@@@@@AA@BB?==<=>?A@???@@?>>==>@ACCCA@@?@@===<;>>>=229;;@AAAAB@CA@ABCDB;;;;;BB?>>;99:99;<<>BCC?>>>>>?@@=?>>>@@??>?>@@>>?=)))6<D@<;;97;<91+&&&&&&=878<>??<<<;::999<?@@?@AAC@AAA?;:9:<=6721677:?===>??<;;;<===;;;8888:====89??@===>?BCFHKIFCCCBAC?>>>>?AA@@AABBCBCBA@AA@=<<;;=>?AGFOFEBCCDFDFBA@@@???>?@?>>?>?@?@AAAAABBD?????BBBA@AA@A66667****+<CCCBCBBEEEFEGE??9889:@?BCBBCBDFFDDEE?<:9891**)'#
@68_PHV87F_11
ACCGCCCTGGAGGCTGTGGAAGGGGCTGCCTTCTTTGTGTCCCTCGATTCTGAGCCCGCGGGACTGACCAGAGAGGACCCCGCAGCTTCCCTGGACGCTTATGCCCACGCTCTGCTGGCTGGCCGAGGCCATGACCGGTGAGTCTACCCCCTACAATACCACCTACACACTTATGGAGACCTAGGGCTTCTCCACAGGGGGCAGCCAGACCTCATGCCTCAGCAG
+
5DGGIGLIGIJLJSPISJHHJJIHGGHGJGG3114:5FJGIKHHKKLSLLSKSPKMNOSLMKLSMHLH@0....EHRFMGIGOQIMSJKLKEINLOIFGHEHGRJIKKNSRNSOPOMNSNKISSSKSNPKOMMONKFDEELEIEFEFFSLSLMMIJHHJLLJLJNNJLLJNPJKKFHSLIJKFFIJHKPKSMIKIFFEAGLPFKLSBA@@ABBCCCDCD1)((((
@69_PHV87F_11
ACCGCCCTGGAGGCTGTGGAAGGGGCTGCCTTCTTTGTGTCCCTCGATTCTGAGCCCGCGGGACTGACCAGAGAGGACCCCGCAGCTTCCCTGGACGCTTATGCCCACGCTCTGCTGGCTGGCCGAGGCCATGACCGGTGAGTCTACCCCCTACAATACCACCTACACACTTATGGAGACCTAGGGCTTCTCCACAGGGGGCAGCCAGACCTCATGCCTCAGCAGT
+
:;;A@AABBCBCCBBBBA???@AAA?ABCA?1../08DGFEGCEBBBCCDFEFEFDA@@>>@?@DEGFHFHFBFGSIEBA@>?AAADC@@A:;FFFDCAA@BBEEFFDDDEEFHIHLNJHJJNFECDDDHGIFHGGBBB(((()=999;;@@CCAAACDDDHIJHINHIFNFDEDBAAABBD===>BDDCDEFDF@?@??CAABBDECECAA@@@EDDE?:98,+%
@70_PHV87F_11
GCAGTGGCTGCGTGGGTCTTCACCGACTCCCGCACCTGAGCCCACATACTCCTGTCCGAGTGGGATGGGCCTGAGCCCAGCTGGCCCTCTACCCTGCCCAGCCTGTTCCCTGGAGCCCAGCCTGCCCCCTGCAACCACAGGCTACTGGTTCTCACCTGGGAGCAGCAGTCAGAGCAGCTAGGTGTTCCTCAAGGGGACAGGCTGGGGAGGGGTCATCCAGGATGTCCTGGAACTGCTGTTCCAGGGCCCGTGGGGAAAGCAGGCCATTGGGAGAGTGAGTCCCTACACGGAAGAATCTGCCCCGGTGGAAGACAGCCACGTGTCGGCTGTCTTGAAGGTGACGAAGGTGGTCTGGAGGGACACGGGAGGAAGACGAAGGTGGGAAGAGGTCACATTTTAACAACCACCCCACTTACTAATCATGCCTTGGGCTATGTTTTTATGATTTTTGACAGCTGTATAGTAGTCCATAGCCTGAGCATAGCTCAGGACAGTTTCAATTGTATTGTATTCAAGCAGAGGATGACTTTGAACTCTTGTTCCTCATGCCT
+
<EHHHJFLJIFGEEFGOGEFDEDDCDFGOPHEEDDHJINILJKJIPSHJIIHNB?>>:98878BEECGFGKHFMHFHJFSLISQGIKIHGFDECEKRLNIKOMIJIOJJJHIKHILJLSMSKHJIE9NSJIQMSLLMPILOFGDDDDFJJQLSJRLHJLOKSJJNMPJNJIJMQNNMMJGHFHKIJJJKIHKFHJMFNJQKJL==>?HGDJJFHKIGSMOSOLJMLJSLPNNGIIIISOHHKFGKSIQMGGJEEHEGMJRHIHFHIIIHJKJIGCC;;:99;=:;??@AGEHJKLKIILIEF952,,02+****,/-,+'''(*)))*AC?@@>?EGGIFJFDDCDFJJMLNHKBEAE<33554;;;BB?<9:999;FGJKIHFJKGOKJJCBBA<789:BDGFMKGLFD8GRS98A@@BJLSFDB@A@@BDFEDDCFSGJFECDGIKIJJKGHHGIGFHIEBB:667FDEEFEDHGGFFGGEGFIMIHGGG+****-)(&&''%$$$$%''%&)/.../CCDMHIFEFGHJQSGHJF@>>=<99;<;6,(
@71_PHV87F_11
CTCTGCTTGATATATAGCACAATCGAAACTGTCCTGAGCTATGCTCAGGCTATGGACTATACAGCTGTCAAAAATCATAAAAACATAGCCCAAGGCATGATTAGTAAGTGGGGTGGTTGTTAAAATGTGACCTCTTCCCACCTTCGTCTTCCTCCCGTGTCCCTCCAGACCACCTTCGTCACCTTCAAGACAGCCGACACGTGGCTGTCTTCCACCCGGGGCAGATTCTTCCGTGTAGGGACTCACTCTCCAATGGCCTGCTTTCCCCACGGGCCCTGGAACAGCAGTTCCAGGACATCCTGGATGACCCCTCCCCAGCCTGTCCCCTTGAGGAACACCTAGCTGCTCTGACTGCTGCTCCCAGGTGAGAACCAGTAGCCTGTGGTTGCAGGGGGCAGGCTGGGCTCCAGGGAACAGGCTGGGCAGGGTAGAGGGCCAGCTGGGCTCAGGCCCATCCCACTCGGACAGGAGTATGTGGGCTCAGGTGCGGGAGTCGGTGAAGACCCACGCAGCCACCGCCCTGGAGGCTGTGGAAGGGGCTGCCTTCTTTGTGTCCCTCGATTCTGAGCCCGCGGGACTGACCAGAGAGGACCCCGCAGCTTCCCTGGACGCTTATGCCCACGCTCTGCTGGCTGGCCGAGGCCATGACCGGTGAGTCTACCCCCTACAATACCACCTACACACTTATGGAGACCTAGGGCTTCTCCACAGGGGGCAGCCAGACCTCATGCCTCAGCAG
+
;CKRSNLMJIJIIHMLSMIIJIHJJGKIKKJLLRKJIMSKKHHGFD=:;:;?>+(((()0168=?ABHHROSMSSJMLISJQKPSPKJILKHD?@:;@>>>>22211113?DDEAAA@:85556=;HSJKGKSKSFCD:45ADD<<E?>===D?@?>>ILMSLGFF?>?AE?@GF9555HISISKIKGIMLNLNLIJIIGJJGHGSJSIG>557AA0*+@AH=;8888898899HKEEGGGJKMDCC21-*()4?BMKSKOHA;:>>LISPQJLSOSSMLKSMLMOKISLJJKSNMNMKINB?67KADFIGICB@;0FFISNSDE38+<666==@ABDFC:::;HSPNSOSLJNORNNSAIC7KKKEDDCCDFJKSJSQLMLLSMSJLSKDLPLLSJGFFFCLJIPMPLSFLILSPKSJNKLNLSJSOM@>==?@CDOJKKDDFINMFHGIFHAMGOSKSNMONII@???AJGJFIGLMQIHKHKKJNFHHIOPD=<<<@BBA;;;:BA?<;;=3----BBDIHIOHSJJIIKGGSMOOMJEIIIIABDDDDEEEHGGFHEEFHJFFIKJIIIIHHGJMJILGLIHFJLMKKGGGDEIIIIIKQKQISIHIIGGFEEHEHIGFKGILLJSLIIHILKJIIHGJJHKHFMIGKL11000AAACHHKKFGHGFFEFFGJKHIJJMLJIHIDE@ACB?@:;;@FFKFEEF@?;:::;HFFEEFC>999;@@A===>;310(%
@72_PHV87F_11
CCAGGGAACAGGCTGGGCAGGGTAGAGGGCCAGCTGGGCTCAGGCCCATCCCACTCGGACAGGAGTATGTGGGCTCAGGTGCGGGAGTGGGTGAAGACCCACGCAGCCACCGCCCTGGAGGCTGTGGAAGGGGCCTGCCTTCTTTGTGTCCCTCGATTCTGAGCCCGCGGGACTGACCAGAGAGGAACCCGCAGCTTCCTGGACGCTTATGCCCACGCTCTGCTGGCTGGCCGAGGCCATGACCGGTGAGTCTACCCTACAATACCACCTACACACTTATGGAGACCTAGGGCTTCTCCACAGGGGGCAGCCAGACCTCATGCCTCAGCAGT
+
&&'/2;89GDGFGGFHJNJFKJMHFFHSJKLKMSSIIPMMF>;;<<IBDBC=/0DEDJLHILIJKJISKIHOJHHKFGHDA?996787&&&%&'(((&')&<ACDGGKIJNMQJSMPNJROLKKSHF<<>=B?6*('(***24596@@??D>:999=>@GEFEG>4)B@@@@EF@9865777;=<6-((0)/-0030,.();>>CDCCACBCGIIGKMKOPKMIMNKGIJJQLHPKKJKKIFHJSMSE>>>>?;:::;GHHGEBCDDGKHJKKGLHMLIHNLISMMOLJJJKMISIJGK==CB?ACFEFFJLLJIJHGGJGBDDDC@==53'
@73_PHV87F_11
CACGGAAGAATCTGCCCCGGTGGAAGACAGCCACGTGTCGGCTGTCTTGAAGGTGACGAAGGTGGTCTGGAGGGACACGGGAGGAAGACGAAGGTGGGAAGAGGTCACATTTTAACAACCACCCCACTTACTAATCATGCCTTGGGCTATGTTTTTATGATTTTTGACAGCTGTATAGTAGTCCATAGCCTGAGCATAGCTCAGGACAGTTTCGATTGTGCTATATATCAAGCAGAGGATGACTTTGAACTCTTGTTCCTCATGCCTTT
+
*5<889OQJJHSIIBGSFBLKILGLJKQLJIIOHHSKLMLKILPLLNJGHIRMHGGFDEEFNLNLJKJJIHMNINMJQNJIDJLSCKNIKKJJINJCC@HLNLPMIFFEDGHJKLLFJEGFHNHSQSILIIJIHJKJMHIKLJKIFHEEEEDEJSSPKKKNHJSSJHHGGHIHJHFGFHFGSGEEGGHKGKRJLJHIHJJKIHHIIMJIJOMFDCDFLLNKKMJLKISIHJGLKIKKJKIIHHABCBKSMJMSSJIH?>HE==<984+'
@74_PHV87F_11
GCAGTGGCTGCGTGGGTCTTCACCGACTCCCGCACCTGAGCCCACATACTCCTGTCCGAGTGGGATGGGCCTGAGCCCAGCTGGCCCTCTACCCTGCCCAGCCTGTTCCTGGAGCCCAGCCTGCCCCCTGCAACCACAGGCTACTGGTTCTCACCTGGGAGCAGCAGTCAGAGCAGCTAGGTGTTCCTCAAGGGGACAGGCTGGGGAGGGGTCATCCAGGATGTCCTGGAACTGCTGTTCCAGGGCCCGTGGGGAAAGCAGGCCATTGGGAGAGTGAGTCCCTACACGGAAGAATCTGCCCCGGTGGAAGACAGCCACGTGTCGGCTGTCTTGAAGGTGACGAAGGTGGTCTGGAGGGACACGGGAGGAAGACGAAGGTGGGAAGAGGTCACATTTTAACAACCACCCCACTTACTAATCATGCCTTGGGCTATGTTTTTATGATTTTTGACAGCTGTATAGTAGTCCATAGCCTGAGCATAGCTCAGGACAGTTTCGATTGTGCTATATATCAAGCAGAGGATGACTTTGAACTCTTGTTCCTCATGCCTC
+
DECBBBAABBA=?3333387668:8889;>;8899;>===566/?BA@@@@ABAAB=66667ADCCABB@@@=<<<=<5DEDFFDBBA@??>>>?ACEG>EDEEDJD33();:;BCEA@?=<<>=;99>@@CDDBAA=====AA@AAABAABCDBBADEFEECDC@@@@@CDCDCDDA????B953324@BCAAA@ACDFFD222=A@=AA@@ABBDBDDDDBAAAABCBCBBCDFF====<BB@?@<9999;>?>A?A@?>????A@=<<<=>>65550,,,445:9;;=>DDBABBBED>:;;;<BBBBECCEEEB>>>>?>>=>>BBBCBCDBCEDEA==<<>DECAAAACBDABAABH....0036563333=@E?>:3ABBCAABCCGKGIJHKHGECCDA@???AAEDBDCCDDCEDCBBCBAAA@?@@ABGHOHFEEFEHLKHECCAABAABBA@@A@@@@AAABBABBDBBAAABBBDDDCDCDEEE2,,,,1AFFDCDDDGFLEDEDCEDDB??@@CCBBCCGFFFFEGD@@?>?=88777:+
@75_PHV87F_11
GCAGTGGCTGCGTGGTCCAGACCCGCACCTGAGCCCACATACTCCTGTCCGAGTGGGATGGGCCTAGAGCCCAGCTGGCCCTCTACCCTGCCCAGCCTGTTCCCTGGAGCCCAGCCTGCCCCCTGCAACCACAGGCTACTGGTTCTCACCTGGGAGCAGCAGTCAGAGCAGCTAGGTGTTCCTCAAGGGGACAGGCTGGGGAGGGGTCATCCAGGATGTCCTGGAACTGCTGTTCCAGGGCCCGTGGGGAAAGCAGGCCATTGGGAGAGTGAGTCCCTACACGGAAGAATCTGCCCCGGTGGAAGACAGCCACGTGTCGGCTGTCTTGAAGGTGACGAAGGTGGTCTGGAGGGACACGGGAGGAAGACGAAGGTGGGAAGAGGTCACATTTTAACAACCACCCCACTTACTAATCATGCCTTGGGCTGTGTTTTTATGATTTTTGACAGCTGTATAGTAGTCCATAGCCTGAGCATAGCTCAGGACAGTTTCGATTGTGCTATATATCAAGCAGAGGATGACTTTGAACTCTTGTTCCTCATGCCT
+
;<;>?====44..+&%%%$#$&(*(-9:<B@@@??@ABCA?>>=?@A@B=::::=AA@@ACC@A@*)))*=>4FHGDA?=<<<<<==>?BCBB?CCDDC3;++C9=CBAAACBBDCBBA=0111@CBDDEDDCBCCA????@BCCDDDDEEDCBABAABBCA@@@@ABB@@@=<<;<>?BB@????>==@@@ACCCB@==8:=9ABA@CBBDBABBCBEDBBBABBCCCBCCCCCBCC?>==988889:::<?@@??@??@AA@>>==<>>?@@?>>>==?=;;;;=HJIFGCEEC94:88=AABBCCCDDB>====><<;;<>>>?>@@@=>>>;::::<BB@@?>>@@@====>A<<;;;<9869666::<BA?>>@?BC@@@@BCCDEHBCCA;:;@@???@ACFCCCBDBEFFDDCE0,,1,433,-,,+--79<===ABAAABAAABABBBAABB@A@@AABCCCEFFFFECDCCCBA@@@@@CCD=;;;;AGGEFDDDDDEEEFAGG?::::FFHDEDDCGIFEFEDC==;::8:::74,
@76_PHV87F_11
CCTGTGGTTGCAGGGGGCAGGCTGGGCTCCAGGGAACAGGCTGGGCAGGGTAGAGGGCCAGCTGGGCTCAGGCCCATCCCACTCGGACAGGAGTATGTGGGCTCAGGTGCGGGAGTCGGTGAAGACCCACGCAGCCACCGCCCTGGAGGCTGTGGAAGGGGCTGCCTTCTTTGTGTCCCTCGATTCTGAGCCCGCAGGGACTGCCGGCCCAGAGAGGACCCGCAGCTTCCTGGACGCTTATGCCCACGCTCTGCTGGCTGGCCGAGGCCATGACCGGTGAGTCTACCCCCTACAATACCACCTACACACTTATGGAGACCTAGGGCTTCTCCACAGGGGGCAGCCAGACCTCATGCCTCAGCAGTT
+
7FFGGFKGFDD=<:==??32223A>>>?DGEJSHKIHDDEFFEHIIGHGDC=77667;=C>===GGHSL:.../IFPJFC;;;;;DCCBEDGDEEEHGGIHGFFJFGDDBA@A@DFEFHJFHJJLJRHECBCBECCA@@@AFFGLGKGGFGIHKMEFFFIGFGIHHGB@@ACCHFGAA@@@DDBBCBCDEE9444)())*75332+)))***66788:765+5/*)*2*++0EFCCECBBBBBDFEEDDFHGJLHGIIFMIJD@??@AFKGGHHFDDEDKFFDE?@@BDGGHIFHAAAABHJJJOHKJJMMJQHHGHEFFGFGGFEEEFDGEEJFFGFGEEFKGEDB@@98567=?@A?54400($
@77_PHV87F_11
CTGCGGGGTCCTACTACTGGTGAGTCCCGCGGGCTCAGAATCGAGGGACACAAAGAAGGCAGCCCCTTCCACAGCCTCCAGGGCAGTGGCTGCGTGGGTCTTCACCGACTCCCGCACCTGAGCCCACATACTCCTGTCCGAGTGGGATGGGCCTGAGCCCAGCTGGCCCTCTACCCTGCCCAGCCTGTTCCCTGGAGCCCAGCCTGCCCCCTGCAACCACAGGCTACTGGTTCTCACCTGGGAGCAGCAGTCAGAGCAGCTAGGTGTTCCTCAAGGGGACAGGCTGGGGAGGGGTCATCCAGGATGTCCTGGAACTGCTGTTCCAGGGCCCGTGGGGAAAGCAGGCCATTGGGAGAGTGAGTCCCTACACGGAAGAATCTGCCCCGGTGGAAGACAGCCACGTGTCGGCTGTCTTGAAGGTGACGAAGGTGGTCTGGAGGGACACGGAAGAACGAAGGTGGGAAGAGGTCACATTTTAACAACCACCCCACTTCTAATCATGCCTTGGGCTATGTTTTTATGATTTTTGACAGCTGTATAGTAGTCCATAGCCTGAGCATAGCTCAGGACAGTTTCGATTGTGCTATCTGGGCAAGATAGCTTTGAACTCTCTCCCTCAGTG
+
.//0-...0?@>...,-003>+***+CC><:::;=DEDFGFDA@@?@BCDHIJJHFEDBBBCCCCBBD@@ABDECDFEDDDDCA?@@=??@>>>>>ADDDHE??C><<<<?C>=<<=@FCCCEDCDFFCAA@@BCECD>=<==ADCCCDEEDDCCBDFEEAJHPGHC?<<<==@ABCBBDC6DEJIGGEEDCBBBDDEDGIDFEBA@?=?AACFJIGFEDGFGGCAAA@ACDDDFFGEIDEEDDCDEFFGCBCDEHGGEFA??>>@CEFDCDAB@ACECDDEFHFDFECED@BDDBCCDEIEGFGEDCCBEDGFDDEFFFEFEGGGCA@@=;:;;=?@@ACFDCABAACCECAAA@@AAABCCABBBCC@888=ADFDCDCB@BA?>>>@DGFEFEEDDCB>>>>>??>?BDDDA====@CCB@===>?ECBBBB?>@@>:999:,**((-0222===CBAAACBDDAAAABEGLISKGIGGDFFDA@AAAE@((()79<<<==@?>>?BCCCABBHOKJGGGIIKIJJEECBBBBADCCEEDCDA@AAABCABCCDEDCBCCCEDBBBABCDEFB@???BJIGECD''&&&&&%)&&''''''678;<98,++--31.)'&
@78_PHV87F_11
ACTGCCCTGGAGGCTGTGGAAGGGGCTGCCTTCTTTGTGTCCCTCGATTCTGAGCCCGCGGGACTGACCAGAGAGGACCCCGCAGCTTCCCTGGACGCTTATGCCCACGCTCTGCTGGCTGGCCGAGGCCATGACCGGTGAGTCTACCCCCTACAATACCACCTACACACTTATGGAGACCTAGGGCTTCTCCACAGGGGGCAGCCAGACCTCATGCCTCAGCAGC
+
FHFJKCJHGEFGIHHJIMJKJMKRMOKKKMIJGGIINPKSMSJLIJHSJJISLKNJIHIJPKNMMOIOKFIJMLQNSRGGC@DFFDA?/*)(?EEIIJGGFFEGFHGJIJJIKMJJKRGIHLIJHHKGHLJJHHKFGFHGJHLIHGGFGNJIGGFGGGGGFKJJGJHJGEFHEJEBCDFIHG?@@FGDEFFHLEE?==<>FDDFGHHGIFHLIGEEEFHF87721+
@79_PHV87F_11
CACACATGTGGAGAAGCCCTAGGTCTCCATAAGTGTGTAGGTGGTATTGTAGGGGGTAGACTCACCGGTCATGGCCTCGGCCAGCCAGCAGAGCGTGGGCATAAGCGTCCAGGGAAGCTGCGGGGTCCTCTCTGGTCAGTCCCAGGGCTCAGAATAGAGGGACACAAAGAAGGCAGCCCCTTCCACAGCCTCCAGGGCAGTGGCTGCGTGGGTCTTCACCGACTCCCGCACCTGAGCCCACATACTCCTGTCCGAGTGGGATGGGCCTGAGCCCAGCTGGCCCTCTACCCTGCCCAGCCTGTTCCCTGGAGCCCAGCCTGCCCCCTGCAACCACAGGCTACTGGTTCTCACCTGGGAGCAGCAGTCAGAGCAGCTAGGTGTTCCTCAAGGGGACAGGCTGGGGAGGGGTCATCCAGGATGTCCTGGAACTGCTGTTCCAGGGCCCGTGGGGAAAGCAGGCCATTGGGAGAGTGAGTCCCTACACGGAAGAATCTGCCCCGGTGGAAGACAGCCACGTGTCGGCTGTCTTGAAGGTGACGAAGGTGGTCTGGAGGGACACGGGAGGAAGACGAAGGTGGGAAGAGGTCACATTTTAACAACCACCCCACTTACTAATCATGCCTTGGGCTATGTTTTTATGATTTTTGACAGCTGTATAGTAGTCCATAGCCTGAGCATAGCTCAGGACAGTTTCGATTGTGCTATATATCAAGCAGAGGATGACTTTGAACTCTTGTTCCTCATG
+
(''%%$###$)+8;;;>ACDGFGFFGHHIJGFEEEIIEFGEIHKKINMMMFBCBIJHFMSKIHJHIFHHJFIGIFIIGGIGGHIIGFGHGEGGGFEGEDGHIEHFFCCDDEGGHLNIJLJIDBCAAIKE>=750111000110))**+88/*)*9/....IFIHIJPJLOJLLKJLKOKJQEA@?AHJHIHJKHGMHHHJHGIHNICAA@BJOLOIIJIFEGEJLH=77CCGIGKHEFEEEKFEDDDEJIHHBBAABHGFFEFIHHFFFEFDCB?IKLMJFEDCCEAABBBFFLJGHJJHHF41136GKJIGGIIGGKGIE@=A>>@DECABCBCDCBA>>???BBBCDEFDECBAA@A@BC@@@??ABBB<<<<<>=??@AAAAAAA@???>?ACCCBC@?>?=>?B?AABBEDDCEDDDBA@ABECDCCCCDAAAA@B@>==866768:;;<CDB@?>>>?@B=;;;<=??@?A@@?@@@A=:;:;=CEDBAA@AB<::9:<AB@@BABBCDA<<<;*))((80****358BD@?=9889>CC@7778@?<9999<D33335?73,,888:?@DB@@>@@@A====@CEEHGHGGEDBCCB@@A??@A?@ABAAAEDDBAA@@>>>>=@@BDGGMHFEFFGHFFDCAA@?@AABBB@@@??>>>??AAABBBBAA@@BBBCB@>>>>?CCD74444<GEDCCDCFFEEDDBBBCBC??@@BFCDFDGIFEEDEEEGDBBA<;6
@80_PHV87F_11
GTGTAGGGACTCACTCTCCCAATGGCCTGCTTTCCCCACGGGCCCTGGAACAGCAGTTCCAGGACATCCTGGATGACCCCTCCCCAGCCTGTCCCCTTGAGGAACACCTAGCTGCTCTGACTGCTGCTCCCAGGTGAGAACCAGTAGCCTGTGGTTGCAGGGGGCAGGCTGGGCTCCAGGGAACAGGCTGGGCAGGGTAGAGGGCCAGCTGGGCTCAGGCCCATCCCACTCGGACAGGAGTATGTGGGCTCAGGTGCGGGAGTCGGTGAAGACCCACGCAGCCACCGCCTGGAGGCTGTGGAAGGGGCTGCCTTCTTTGTGTCCCTCGATTCTGAGCCCGCGGGACTGACCAGAGAGGACCCCGCAGCTTCCCTGGACGCTTATGCCCACGCTCTGCTGGCTGGCCGAGGCCATGACCGGTGAGTCTACCCCCTACAATACCACCTACACACTTATGGAGACCTAGGGCTTCTCCACAGGGGGCAGCCAGACCTCATGCCTCAGCAGTT
+
?<<<?:@BDDE=<<==E<<<>JIJKLSONJSOKEJJJKJGGGFINGIJIIMJIRCCCCDNGIONSIMLJMLRKMMJNOKLI<<><4BGHNGLFMSB>G@@FKLKHSLNMHIHQKOJSOJJRIONKNISFJG@AKQONKSKLLJPSNJISSNROPSMMSRISNNMLFGOGC/.,*+...--::FJHMLIGGSJNPMKLJOKD@KIHIKJORJJJGFKHIQKKMINMSSMOMJMJSOIJKKKKMIKIKKKKNF<::::E@A@BFKEDDECEDB@9:98=BDDHHE,,,++2**CDNOLHKJQSIPJENKEFGNDC6445F?AHGIKHEEEDDHKHNKKKKJJOJIKLLKIGK/-----<@GEHNKEGGHEEE222--CCCHJGGEEFGHIMGIJIKSSJMJLLKJOILNKJJIHLPHIJIJHJJLLJOMFJGKKIIHIIGFDFGGOSSKPIMFEFEDEGEHMJNJHEGGFGLJISIINM??>>?DCDDSLIHGGIHDDCACBB1,,+**($
@81_PHV87F_11
TTCAACTGCCCTGGAGGCTGTGGAAGGGGCTGCCTTCTTTGTGTCCCTCGATTCTGAGCCCGCGGGACTGACCAGAGAGGACCCCGCAGCTTCCCTGGACGCTTATGCCCACGCTCTGCTGGCTGGCCGAGGCCATGACCGGTGAGTCTACCCCCTACAATACCACCTACACACTTATGGAGACCTAGGGCTTCTCCACAGGGGGCAGCCAGACCTCATGCCTCAGCGGT
+
((((@CGFFHFGIGGGGGFHKHJCDAAEJCNHKGF=99:<<BHIFEHCDGFHHJHLJJNMSJKEDFNSKILJJFFKIMMLONFKGFJEAB??<:/)*<<BDDCDBBBCBDDEFHGHJKJODEDCCKIEBBBBCGFEDEFEHGFGKHIFD@9;<<NGHFFGFEEHEHHMFEDFDDEEABDCCFFEDD888@=?>;;==<>===ACHECCCA775456:>=>@@D0.-+&%$
@82_PHV87F_11
GATTCGGCTGTCTTGAAGGTGACGAAGGTGGTCTGGAGGGACACGGGAGGAAGACGAAGGTGGGAAGAGGTCACATTTTAACAACCACCCCACTTACTAATCATGCCTTGGGCTATGTTTTTATGATTTTTGACAGCTGTATAGTAGTCCATAGCCTGAGCATAGCTCAGGACAGTTTCGATTGTGCTATATCAAGCAGAGGATGACTTTGAACTCTTCTTCCTCATCCTTG
+
''()+*/26<>==:777>BFHIHGFHHHHIKIHJHJGGHGFGGHIJJKKHGGHJJEKJHHHGHFEJGIJGFGGFIHHGJHHLIGHGGGFGGFGGIFFEDCEDEGGFHKJIDDBBACCCENSMJHGGHHJIILGECCDCEGHEFGHFGEEEFFEFFEEFLHHECDDGHFHFGFF<;;:9*)))*5765533./)(('&'''''('&&&&&*,00////0('(()9</.,,,,$
@83_PHV87F_11
GCAGTGGCTGCGTGGGTCTTCACCGACTCCCGCACCTGAGCCCACATACTCCTGTCCGAGTGGGATGGGCCTGAGCCCAGCTGGCCCTCTACCCTGCCCAGCCTGTTCCCTGGAGCCCAGCCTGCCCCCTGCAACCACAGGCTACTGGTTCTCACCTGGGAGCAGCAGTCAGAGCAGCTAGGTGTTCCTCAAGGGGACAGGCTGGGGAGGGGTCATCCAGGATGTCCTGGAACTGCTGTTCCAGGGCCCGTGGGGAAAGCAGGCCATTGGGAGAGTGAGTCCCTACACGGAAGAATCTGCCCCGGTGGAAGACAGCCACGTGTCGGCTGTCTTGAAGGTGACGAAGGTGGTCTGGAGGGACACGGGAGGAAGACGAAGGTGGGAAGAGGTCACATTTTAACAACCACCCCACTTACTAATCATGCCTTGGGCTATGTTTTTATGATTTTTGACAGCTGTATAGTAGTCCATAGCCTGAGCATAGCTCAGGACAGTTTCGATTGTGCTATATATCAAGCAGAGGATGACTTTGAACTCTTGTTCCTCATGCCTT
+
@ABAAA@@A@=<=;;=??CAA@A>===>AC=::::>DDAA???AAC@=====?@?A?>>>>AB@@@?ABAAABAA@??>BCDDA?<<;;<<<=>?ABBA;BBCDFCCBBD@ABBBA@AABDCCCBAAACDDEFFCCBBCCBBA@@@>>?@?@977766AA@???@@A@BBBBCDDCAB@====?A>;;;;>@AABB@ABBAA@<??>>@??A>,,,,,666DCA@?@=>EDAAABBC@?>??AE@?;<;88979::;?==110./;00000;<<<>>@>>?>>??@A?>>>>?BAA@DIHDB4.;;<?CCCDDDCBB??>?>=75558@A875,,.ECBBB?===>@CDAAAB:44>>>>>>@>>>>??>>=@C?>??AEFIGACGGGDEDCCDEFJIHHEGEDDCA@@@@@BBAAAAAABEDEDCCDB??>==?@CBEHGA@@@CCFHQHHEDDBBBBBCCCCCBAAAAAAABBCDDDDCBABABBDA@@@@AABDAA@AADMGDAAA@ABDCEFFHGGCB?>??ACCDGEGIEEGEGEGEB>=;;:9:7+%
@84_PHV87F_11
TCCGTGTAGGGACTCACTCTCCCAATGGCCTGCTTTCCCCACGGGCCCTGGAACAGCAGTTCCAGGACATCCTGGATGACCCCTCCCAGCCTGTCCCCTTGAGGAACACCTAGCTGCTCTGACTGCTGCTCCCAGGTGAGAACCAGTAGCCTGTGGTTGCAGGGGGCAGGCTGGGCTCCAGGGAACAGGCTGGGCAGGGTAGAGGGCCAGCTGGGCTCAGGCCCATCCCACTCGGACAGGAGTATGTGGGCTCAGGTGCGGGAGTCGGTGAAGACCCACGCAGCCACTGCCCTGGAGGCTGTGGAAGGGGCTGCCTTCTTTGTGTCCCTCGATTCTGAGCCCGCGGGACTGACCAGAGAGGACCCCGCAGCTTCCCTGGACGCTTATGCCCACGCTCTGCTGGCTGGCCGAGGCCATGACCGGTGAGTCTACCCCCTACAATACCACCTACACACTTATGGAGACCTAGGGCTTCTCCACAGGGGGCAGCCAGACCTCATGCCTCGGCAG
+
-6766=DMQKSJNKMJROMKIIJNKQNOIOKJJJIG?IG>9GIPJJKNIJOLQLMMJLPKKINEFSSMKSSSOKLSMPBJLOJS;97)9LKKISDEC6::++BGHMNGLNSKRJPNPMPJSMHMJMSMKSFI2--CCDGIGGJNSOSNLNKJJIMJRIKIJH@HRKNELRIPIMKGSJGDDDEEMHKNJSHJSSKKOSSOFDFEGJOJLSOOHPKKHIGEEDEHNIKRSKMSHGGGHHMIHNSJMKJISKJMLLOIKHHJLHHJPHB@A?BNKIGGFHLHNKJSSSOKLJLMLKEJHLLGRKKHCCFDESKSSLQSSNKJLQMMRPNNMKKHLIIJLPSSJPSISIKMNLJJIHHGGGGGHDDABA?DFIHLJLSKJIIKLMMGIGIGFJMIGJIKISJMPIJCCFILMNLJMNMIKLNSLLMGIIISLHIHFCALSHKGIRKJMIKHMJJILMKLMLSJCCDISJKMLSMHKJFDCC??==<EFFE@=<9++00277;;;;<=<;;>43
@85_PHV87F_11
CTACTATACAGCTGTCAAAAATCATAAAAACATAGCCCAAGGCATGATTAGTAAGTGGGGTGGTTGTTAAAATGTGACCTCTTCCCACCTTCGTCTTCCTCCCGTGTCCCTCCAGACCACCTTCGTCACCTTCAAGACAGCCGACACGTGGCTGTCTCCCACCGGGGCAGATTCTTCCGTGTAGGGACTCACTCTCCCAATGGCCTGCTTTCCCCACGGGCCCTGGAACAGCAGTTCCAGGACATCCTGGATGACCCCTCCCCAGCCTGTCCCCTTGAGGAACACCTAGCTGCTCTGACTGCTGCTCCCAGGTGAGAACCAGTAGCCTGTGGTTGCAGGGGGCAGGCTGGGCTCCAGGGAACAGGCTGGGCAGGGTAGAGGGCCAGCTGGGCTCAGGCCCATCCCACTCGGACAGGAGTATGTGGGCTCAGGTGCGGGAGTAGGTGGAGCCACAGCCACCGCCCTGGAGGCTGTGGAAGGGGCTGCCTTCTTTGTGTCCCTCGATTCTGAGCCCGCGGGACTGACCAGAGAGGACCCCGCAGCTTCCCTGGACGCTTATGCCCACGCTCTGCTGGCTGGCCGAGGCCATGACCGGTGAGTCTACCCCCTACAATACCACCTACACTTATGGAGACCTAGGGCTTCTCCACAGGGGGCAGCCAGACCTCATGCCTCAGCAGC
+
4?BDGHIIJKHJHJSJIA@@@@@@AGJEPJMRLGHGGGEOLLSMKKISS9999:CCCHINPKOLJHJHEEFECLIIHMHHKLC=<=;BGIE>>>>DEBBGDEB9:::::8820011=>>EFDCAAAEBCC@><;>DDEBEFGDEKGNSLHOSKPSHE+++*/4..01B@<;;;;<74445FC:9::;HGC:999:<777EINKMISLIBA<*:93/:GHGHLMSLIIKLLSSKSJPJPMOKKM>>>>?GDCIMSLHLHH;:9.*=JKMJIFHI>4H==CHGIKJIHJEHGEGLSIIMHHHHIHMNSA;:-CCCDMMLIFHGFFEDEDEJJNKJHHIJFHGHGECEDFEBBB@BBA89AGGMPDDEEEFGGIGBGGCBAAABBB?==>=@?@CF>ABBBBGGHBFG?@@0///0:>E55556654789<>:996562-*)('$$$$&,,-,,**233;<?B>?BBBHGHHGJFGFHIEGIIIHFE;??<=@@ADABBCEGFEA>>==BFC>>?GFDCCBBCDGFIGFFDEDDENKGGEC?EGGHFH<<B66HFEBCAB@BBCBEGFEGGGGJNICCBBIKGFCCBBDIGSA>??)(((((((1...3288?DBBB????AFFEG33EDCBEIHFHFCB;;;ECDDCCDDDIBB@@CEEC@?=<;=AAAFFFDDCEA;::72,
@86_PHV87F_11
AGGGGGTAGACTCACCGGTCATGGCCTCGGCCAGCCAGCAGAGCGTGGGCATAAGCGTCCAGGGAAGCTGCGGGGTCCTCTCTGGTCAGTCCCGCGGGCTCAGAATCGAGGGACACAAAGAAGGCAGCCCCTTCCACAGCCTCCAGGGCGGTGGCTGCGTGGGTCTTCACCGACTCCCGCACCTGAGCCCACATACTCCTGTCCGAGTGGGATGGGCCTGAGCCCAGCTGGCCCTCTACCCTGCCCAGCCTGTTCCCTGGAGCCCAGCCTGCCCCCTGCAACCACAGGCTACTGGTTCTCACCTGGGAGCAGCAGTCAGAGCAGCTAGGTGTTCCTCAAGGGGACAGGCTGGGGAGGGGTCATCCAGGATGTCCTGGAACTGCTGTTCCAGGGCCCGTGGGGAAAGCAGGCCATTGGGAGAGTGAGTCCCTACACGGAAGAATCTGCCCCGGTGGAAGACAGCCACGTGTCGGCTGTCTTGAAGGTGACGAAGGTGGTCTGGAGGGACACGGGAGGAAGACGAAGGTGGGAAGAGGTCACATTTTAACAACCACCCCACTTACTAATCATGCCTTGGGCTATGTTTTTATGATTTTTGACAGCTGTATAGTAGTCCATAGCCTGAGCATAGCTCAGGACAGTTTCGATTGTGCTATATATCAAGCAGAGGATGACTTTGAACTCTTTCTTCCTCGTGC
+
,//2:660.--,+,,.79;<?A>?>>>@?@@BCFFFGEFDBCCCAA????CC@@ABBDCDDEHGFJGGECCB@ACCEGMLJ:9:::B>=>=>DABA@@@@=20*+-98899DGHGKIJJIMKIFF843335AA7735CDDCCCG@?CD?@CCBCHJHECC4444CCBAACA????DHD@BCCFDCDDA?>>LOGDEEDGGHGHS<;;;<GLGIEEFFHJLKEFGEEHISOKLFDDEEDDFGFJLKKGGKLKJIGABG?DHDDDD<0/,,-+''((++5A@@AFHJIFGGFCDCCCEAGHGFDGFEHFFEEDDDEFEDDEEFEFFGA@???ADEFDDCA@>=A@?@ADFEHDCCCDD@@@?@BCEIGGFHGHGFEDGFGFGF::9::EFHGLEDCC?>>>>====?DEDCCDDDDFECBCBCBBCBDEDCDCDCEA???@AJGEBEDEA;4+6:;>BCBCGEEEFGDBBBBB>>>>@EB??5/-,0..../567@FHFFEGFBBB@@?@AEAABACFFFDDB@?@@BEEG914DCFAAAABFHLISNSI@??>?GCBBADDIFFFDEDEEFEBBBCCCDBA@A@ACGIKIIIHEGJOJFCCBBBDDCCA6666655557:BBBDCFDCDBBCCEEGDDCC???<@-----?@ACDCDCGFHGIFEEDDCDCCBBCEABB:@BAA@?87/...01/+**'
@87_PHV87F_11
CCCACCTCGCGTCTTCCTCCCGTGTCCCTCCAGACCACCTTCGTCACCTTCAAGACAGCCGACACGTGGCTGTCTTCCACCGGGGCAGATTCTTCCGTGTAGGGACTCACTCTCCCAATGGCCTGCTTTCCCCACGGGCCCTGGAACAGCAGTTCCAGGACATCCTGGATGACCCCTCCCCAGCCTGTCCCCTTGAGGAACACCTAGCTGCTCTGACTGCTGCTCCCAGGTGAGAACCAGTAGCCTGTGGTTGCAGGGGGCAGGCTGGGCTCCAGGGAACAGGCTGGGCAGGGTAGAGGGCCAGCTGGGCTCAGGCCCATCCCACTCGGACAGGAGTATGTGGGCTCAGGTGCGGGAGTCGGTGAAGACCCACGCAGCCACCGCCCTGGAGGCTGTGGAAGGGGCTGCCTTCTTTGTGTCCCTCGATTCTGAGCCCGCGGGACTGACCAGAGAGGACCCCGCAGCTTCCCTGGACGCTTATGCCCACGCTCTGCTGGCTGGCCGAGGCCATGACCGGTGAGTCTACCCCCTACAATACCACCTACACACTTATGGAGACCTAGGGCTTCTCCACAGGGGGCAGCCAGACCTCATGCCTCAGCAG
+
'))*287/0177:AAEHIIHIEEIHJKGHIOHFEFEFJNMFFFHNKOKKSKNMILOJIOFEEFEFHHGGFHIKISMJLJLG??DEJILGLGHILKIFGFEFFGGHJKJIHK4444=?FGILPJGHGHDEAEFJGHCFDDGIFHDFHJGGG:9:91100LILJJKNIGIIIJJHIJHHDAB:6BEFHFPEEE83E99EHGHJGHHGDDDEFINILGEHFFGSLSSIIJCFHJIKKLKJIEDCAAAABDGEFEDEEFAC?ACAABCEFEGBCCDB@?BGGGGEFEEDCDEDEDHFCAAABDDEEEGGIFEEDDCCAAB@CBBBDCCDDEAAAAACEEDCCCCCECABAABAAAA@=>>>AD=;;;;BLFFDDDDDBAAAADDCA>>>>?DEFFFGFFGA@32234D=ICDDB>412@@CCIDDBBAAABBEFEEDEEBBA??@@AFGFGDAA@DEIOGHCD/*EDDFC?6582245@BCABBCCDDEDCBCCCGJOJJHGFHJJGGEFFIHGJGIGDEEEEHNJJIEFDDEIB;888<@GGEEIGHHHGHFFDEC>7777667778?BAGFFFF<2)**8;DBBCDB?==>??86?@ABDB86651
@88_PHV87F_11
GTCAAAAATCATAAAAACATAGCCCAAGGCATGATTAGTAAGTGGGGTGGTTGTTAAAATGTGACCTCTTCCCACCTTCGTCTTCCTCCCGTGTCCCTCCAGACCACCTTCGTCACCTTCAAGACAGCCGACACGTGGCTGTCTTCCACCCGGGGCAGATTCTTCCGTGTAGGGACTCACTCTCCCAATGGCCTGCTTTCCCCACGGGCCCTGGAACAGCAGTTCCAGGACATCCTGGATGACCCCTCCCCAGCCTGTCCCCTTGAGGAACACCTAGCTGCTCTGACTGCTGCTCCCGGTGAGAACCAGTAGCCTGTGGTTGCAGGGGGCAGGCTGGGCTCCAGGGAACAGGCTGGGCAGGGTAGAGGGCCAGCTGGGCTCAGGCCCATCCCACTCGGACAGGAGTATGTGGGCTCAGGTGCGGGAGTCGGTGAAGACCCACGCAGCCACTGCCCTGGAGGCTGTGGAAGGGGCTGCCTTCTTTGTGTCCCTCGATTCTGAGCCCGCGGGACTGACCAGAGAGGACCCCGCAGCTTCCCTGGACGCTTATGCCCACGCTCTGCTGGCTGGCCGAGGCCATGACCGGTGAGTCTACCCCCTACAATACCACCTACACACTTATGGAGACCTAGGGCTTCTCCACAGGGGGCAGCCAGACCTCATGCCTCAGCA
+
)));BFKMMEDBCCEKLHEBB>><<<>==>>??@AABDDCCDCC?>>>>??A@@BBDDFHHHED>;:::;@??;<=>@<::::=@?@@@=::;9?@>=>@?@?=====@==;;<<=AABBDGCA@?>>:55557==>>@BDDDC><<9:>70299;>>@@@@BAC;::::>@>>???@A@AAA@?>=ACDBB@@@@@BCBDDDB?:999:@@ABCCBBBC@?>>99ABEDDCCDDDHIGFEDCBA?A<<=71>A@AAB@<;?;CAAA@???@BA?=<==@CCBCB>???@ACAA==6+,--:@@AA@A@>>==>?ABDB@AA@ADA>==<<>?AABAA@A@AABABADBCECCCBABAB?B@>==>??>>>>@CEEBBA@ACA@?=>>??@@@A@A;;;;<BCB@>===??CCBCCCD@A@>::9::?>9999;CDDCAAA><;;<=BAAAAA@@AABBA@@@ABBA?@A?BC@AB?=<=<?CDEFGEBA@?=<<<=@CCCAA?><<;;<<>AAAAABCDCCAAAA?>:999:>CDDDDBBBA?<<;;<???>??>>>>?@CFFDCCCDDD?<<<<=BABBBB=;;;<?FHDCBAAAACC@BBBBBAA@BDCBABBDDFEDDA=<>EEBD<<==HJHCA@?<943688=<=>@BA@@@?@@ABBA@B:9984
@89_PHV87F_11
CCAGGGAAGCTGCGGGGTCCTCTCTGGTCAGTCCCGCGGGCTCAGAATCGAGGGACACAAAGAAGGCAGCCCCTTCCACAGCCTCCAGGGCGGTGGCTGCGTGGGTCTTCACCGACTCCCGCACCTGAGCCCACATACTCCTGTCCGAGTGGGATGGGCCTAGAGCCCAGCTGGCCCTCTACCCTGCCCAGCCTGTTCCCTGGAGCCCAGCCTGCCCCCTGCAACCACAGGCTACTGGTTCTCACCTGGGAGCAGCAGTCAGAGCAGCTAGGTGTTCCTCAAGGGGACAGGCTGGGGAGGGGTCATCCAGGATGTCTTGGAACTGCTGTTCCAGGGCCCGTGGGGAAAGCAGGCCATTGGGAGAGTGAGTCCCTACACGGAAGAATCTGCCCCGGTGGAAGACAGCCACGTGTCGGCTGTCTTGAAGGTGACGAAGGTGGTCTGGAGGGACACGGGAGGAAGACGAAGGTGGGAAGAGGTCACATTTTAACAACCACCCCACTTACTAATCATGCCTTGGGCTATGTTTTTATGATTTTTGACAGCTGTATAGTAGTCCATAGCCTGAGCATAGCTCCAGACAGTTTTGATTGTGCTATATATCAAGCAGAGGATGACTTTGAACTCTTGTTCCTCATGCC
+
8=77GGAA=<<<<???>:HHFHHHEIFI@????C=684446EDFHFEGECCECBDEDGE@:2--,,F:999<@AC66=@FGEHNIJFEHHC@???@FGFB????CHIEDDDDDCCCCCDC>?HHLEGFHDEA9GGEFHIGGIJLLDCCCCLKIHMACBBAB.***+<@7:::55557@774356354443BDDFEKG@AHAEEDDFHHA?><9:A<><;<EHDCCFEEDEEDB@@@?ADDDCEFFOKHLGHHEEGGDDEEEFHGHHFMFEDCCEFCEDFEBA>?GEEDDFGEEEFFCEGDFDEDHGEE<<B=><:)''''+;@DFGJD????AFC?;===>?>CCDEGCEDCBB@@@?>>7-1,+++88=>AEIEFFFAAABCFGFFGGFLP92?>>?FGGGIEGFGFC@AAABAAAADEDDEDFEGEDFED@@?@AG;;;;;FFFDBA@@BFAAAAACCCBDD>===>CDDC>DDFHAA=<<;<CISPJKGJJGGKHEEEDCFGGGEFEGFEECCCCDBCCCACCCDEMLJGEFGFIMJHHIFDDEBD88'''''''(*1<445??@@A::65566)''(()('&%&&&'*/47::===???=>000000888>8887310/076,,-1,,**2----,'
@90_PHV87F_11
GAGGGACACAAAGAAGGCAGCCCCTTCCACAGCCTCCAGGGCAGTGGCTGCGTGGGTCTTCACCGACTCCCGCACCTGAGCCCACATACTCCTGTCCGAGTGGGATGGGCCTGAGCCCAGCTGGCCCTCTACCCTGCCCAGCCTGTTCCCTGGAGCCCAGCCTGCCCCCTGCAACCACAGGCTACTGGTTCTCACCTGGGAGCAGCAGTCAGAGCAGCTAGGTGTTCCTCAAGGGGACAGGCTGGGGAGGGGTCATCCAGGATGTCCTGGAACTGCTGTTCCAGGGCCCGTGGGGAAAGCAGGCCATTGGGAGAGTGAGTCCCTACACGGAAGAATCTGCCCCGGTGGAAGACAGCCACGTGTCGGCTGTCTTGAAGGTGACGAAGGTGGTCTGGAGGGACACGGGAGGAAGACGAAGGTGGGAAGAGGTCACATTTTAACAACCACCCCACTTACTAATCATGCCTTGGGCTATGTTTTTATGATTTTTGACAGCTGTATAGTAGTCCATAGCCTGAGCATAGCTCAGGACAGTTTCGATTGTGCTATATATCAAGCAGAGGATGACTTTGAACTCTTGTTCCTCATGCC
+
56==EGJHLHNIIJKGJLIIHGHGIIDFEELGIFB8:89DGFEEGDDFJGA?>>>@CHIHHFF@@@A@FHEBBGFHIIKLJJHHKJIFEEEFHIJHDCBBCGGIGJFIKHHGA@??>@0EIPJHJGEDEEBBBCDHIGKGIJJINJSBBJDEHGHIHGIHIIFEDB>DFFFFFFHIHIHHFGEDEFEEHKGIHHIGEDEDDDDEGHFA@@@ABDDCCB@?=<=?@CBA@@A@@?@???@BBAAA?@@@>;?@??CDCCBBCCDBAAABBBDCCCCB>BAAAAACA@??;9999:=>>@?AA>=>=>?@A=<<<<>??@@@@?>>>>?<:99:;BCB@AB@AB<8<;;<AB??@@@CCC@=<<=<<;;;=?????@BD@A@@=;;;;=BC@@>>?@AA>=>>>A<;;;<@@A=>>==?>AAA>>=@>@A>??@BEGHHIPHGGEDBCA????@ADCACBCCDFFDAAAAA?>>>=ABBB?>>>?BDDAG87777CB@@@@@@@>>??>??>>?A@?@@@AAA@@BCCAF>DDB?????70000144@@A@@AAAACC@@@???====>CBCDCFFEDEEEECD@>=;:;:9.
@91_PHV87F_11
CTGGATGACCCCTCCCAGCCTGTCCCCTTGAGGAACACCTAGCTGCTCTGACTGCTGCTCCCAGGTGAGAACCAGTAGCCTGTGGTTGCAGGGGGCAGGCTGGGCTCAGGGAACAGGCTGGGCAGGGTAGAGGGCCAGCTGGGCTCAGGCCCATCCCACTCGGACAGGAGTATGTGGGCTCAGGTGCGGGAGTCGGTGAAGACCCACGCAGCCACCGCCCTGGAGGCTGTGGAAGGGGCTGCCTTCTTTGTGTCCCTCGATTCTGAGCCCGCGGGACTGACCAGAGAGGACCCCGCAGCTTCCCTGGACGCTTATGCCCACGCTCTGCTGGCTGGCCGAGGCCATGACCGGTGAGTCTACCCCCTACAATACCACCTACACACTTATGGAGACCTAGGGCTTCTCCACAGGGGGCAGCCAGACCTCATGCCTCAGCAGC
+
88:FHLIFMFJDF.))(=EDFGFCDD;7>88<CGIJIIJGFGFFHKLPQJHGGFGKKKLKSKFFLLMJMMLMHLKGGHGHHHHHKIIJIFEJHKNIHIFEF>=<;;2(()33CB@AACBEGFGBBIGKGHGHJLKLOKKJJSLCDBCBJIIQJKKJLMSKHDCCDC>8((((()),@ACFGHGIHIGHIHIKSKIIOISSSHDDDAHHGGHIIJIIEEEFFJMKPJIHLLJLPKLIAIKMIIIIIJKLKJQLKHHHI@@??>;;)(((+2/01255DDBDCCDHGFIJGHGFEFDEEFHFEB??8GHIHFFEEEFDGJHKRJKIG>>>JHQIIJHNHEEDEGIJPGHKDCDDDIISJGFEFDFHFDFEFFEEFGKIHHGHJKKLJIGGHGGDFFEEGHGCCDCDIKHI==<<<A@BCFHIJFEEEEFCCECDDB?>86/
@92_PHV87F_11
CAGGCTGGGCAGGGTAGAGGGCCAGCTGGGCTCAGGCCCATCCCACTCGGACAGGAGTATGTGGGCTCAGGTGCGGGAGTCGGTGAAGACCCACGCAGCCACCGCCCTGGAGGCTGTGGAAGGGGCTGCCTTCTTTGTGTCCCTCGATTCTGAGCCCGCGGGACTGACCAGAGAGGACCCCGCAGCTTCCCTGGACGCTTATGCCCACGCTCTGCTGGCTGGCCGAGGCCATGACCGGTGAGTCTACCCCCTACAATACCACCTACACACTTATGGAGACCTAGGGCTTCTCCACAGGGGGCAGCCAGACCTCATGCCTCAGCAGCT
+
*8@CDEGJNHJEJOHECDDEGBB4-++)**(*:8:=?CSLOKSGGRSKLILNHHPIIMNNKILSNIOFFHGIGOSOILJH><<<=JLOSOOIJSNJKIGMLLKJLKSJMKJHJMKIPPLMIPKSKQQKHKSIMSSK@?>==HIJMJSNNLMKSJNNPKSKHMPRSLKIG??==:;CCDDFFBKIJIFGDC:657775550''&&&((*9:<HMGJJGIGHFKKJMHILILJGJONJPON88778HJISLMNHHEHGEEEFGJNSILHJJHHHFHMGHIIIJJGLHQLNMKJNQJJEFFFGKIHHLHBA@?@@@CCCEEHCA==62*&
@93_PHV87F_11
ACCGCCCTGGAGGCTGTGGAAGGGGCTGCCTCTTCTGTCCCCTCGATTCTGAGCCCGCGGGACTGACCAGAGAGGACCCCGCAGCTTCCCTGGACGCTTATGCCCACGCTCTGCTGGCTGGCCGAGGCCATGACCGGTGAGTCTACCCCCTACAATACCACCTACACACTTATGGAGACCTAGGGCTTCTCCACAGGGGGCAGCCAGACCTCATGCCTCAGCAGC
+
299CDHDCCDBDDEGED5555BHFFDEECA@-*,())))=77+BBABCFFGHGEFGDDDDDEFEHIHF97778FLKFEEA=DCCAB@@@D@BGEDBCBA@@@BBEEDFEFFHIJJFFGFFKHHCBBBCJHHFFFEEEFDEGEFEECBCDGFACBBA@@@AEGFDDDCDCCCCEDDEEDDECBDBBCCDCCFFDEBAAAAA@ABCEDBBAAA@?><>?A>6650/*
@94_PHV87F_11
TCCCACCTTCGTCTTCCTCCCCGTGTCCCTCCAGACCACCTTCGTCACCTTCAAGACAGCCGACACGTGGCTGTCTTCCACCGGGGCAGATTCTTCCGTGTAGGGACTCACTCTCCCAATGGCCTGCTTTCCCCACGGGCCCTGGAACAGCAGTTCCAGGACATCCTGGATGACCCCTCCCCCAGCCTGTCCCCTTGAGGAACACCTAGCTGCTCTGACTGCTGCTCCCAGGTGAGAACCAGTAGCCTGTGGTTGCAGGGGGCAGGCTGGGCTCCAGGGAACAGGCTGGGCAGGGTAGAGGGCCAGCTGGGCTCAGGCCCATCCCACTCGGACAGGAGTATGTGGGCTCAGGTGCGGGAGTCAGTGAAGCCCACGCAGCCACCGCCCTGGAGGCTGTGGAAGGGGCTGCCTTCTTTGTGTCCCTCGATTCTGAGCCCGCGGGACTGACCAGAGAGGACCCCGCAGCTTCCCTGGACGCTTATGCCCACGCTCTGCTGGCTGGCCGAGGCCATGACCGGTGAGTCTACCCCCTACAATACCACCTACACACTTATGGAGACCTAGGGCTTCTCCACAGGGGGCAGCCAGACCTCATGCCTCAGCAGG
+
-77@7777988>>?@BA@??;.)7;;=@=6/...8<DCBEGDA@BBCBEFFGJHHFDA@A?=>>>?@@@@AEEFFFDDEA?5112;@?@;;;9=HICAABBCFEEDEFFGCDAAACCDFDHHHEDDEFDHGIFKFG@@??@EEEDGFEGIGIHIFFGEHJKGGHGGGGSGGMJGFFCDB>3422CDGHGGDED<4;888<HEEDDDA@@A@DHHFGEBA@ABEHHJAB?=FHJIIFIECCCCBBAAABCDEEDCDDCDB?>?>=?ABBCCBBBBEDEECBEBCGFDFEEEEEDDDAA@@ACBACCFFGFDEDDCA@>=<=:=>???@AB???@@EECCABCCDFDBABBDCBBBA????@C<('''.5/())(,0008:BBCA>>??AFFEFEFEFGGDA?AADEDEFFDDDCE@><;767FF:CBABBEGIIFFC@@@?@BAEGGHHHHGHIKKKJJDA@?@AAFHHGHFBDHHFEEDDCDDDBCBBDDDEEHLOHJGFHSKFA@@@CGFEGHEDDDECENEEF@B@DDFDABBCDCCCCEGGEEEDHJFGIHKECBECCBBEDEIIJIGJLHGEEECCDCCDOIJKJSGGGHGDEED*****2,
@95_PHV87F_11
GGGTCTTCACCGACTCCCGCACCTGAGCCCACATACTCCTGTCCGAGTGGGATGGGCCTGAGCCCAGCTGGCCCTCTACCCTGCCCAGCCTGTTCCCTGGAGCCCAGCCTGCCCCCTGCAACCACAGGCTACTGGTTCTCACCTGGGAGCAGCAGTCAGAGCAGCTAGGTGTTCCTCAAGGGGACAGGCTGGGGAGGGGTCATCCAGGATGTCCTGGAACTGCTGTTCCAGGGCCCGTGGGAAAGCAGGCCATTGGGAGAGTGAGTCCCTACACGGAAGAATCTGCCCCGGTGGAAGACAGCCACGTGTCGGCTGTCTTGAAGGTGACGAAGGTGGTCTGGAGGGACACGGGAGGAAGACGAAGGTCAGAGAAAAGGGGTCACATTTTAACAACCACCCCACTTACTAATCATGCCTTGGGCTATGTTTTTATGATTTTTGACAGCTGTATAGTAGTCCATAGCCTGAGCATAGCTCAGGACAGTTTCGATTGTGCTATATATCAAGCAGAGGATGACTTTGAACTCTTGTTCCTCATGCCTC
+
),0>>?@@@?:99::@B;8888<AB@@@@?ADBA:::::@@BA;9999=?>>>=????@A@@==835@AAC@==<=>*)*AABCBCAACDCECBA?B?@AAADCEFDBB@@?>>>???BDDABBABBAA?=>>>?BCBCCCBCDBAA@@@@AABAA@@@AAAAA@A??>>@ADB@@@@AA@>AAABBBBCDAA?A?=?A?@@BBCDCDEDCCBABBBDCDDDEDA88889AC>;=?----1(847AA?>>=>>?@=<<<<?@AA@A@<<;55.-,..4@CDCAB@??@:5555<@@AAE@???>4334A;::9:?@????@AB????=;;;;=B@?@@@CDCB>>=>?C5555;<:;7875578:<0-,,)))+.,//..-+***..446>ECBAA@>???AAAA@A@AAACCBAAAAB????>@ACCJMOHEEDEHHFJDBABA@AAABAAAA==>>>?BAAA@@ACBDCCBCDDCBA@AAABBBB><<==BIFCCBAACCDCDDCBCA@@>>?@CECCCAGGFGDCFDDFCBB7300009*
@96_PHV87F_11
CTGGAGGGACACGGGAGGAAGACGAAGGTGGGAAGAGGTCACATTTTAACAACCACCCCACTTACTAATCATGCCTTGGGCTATGTTTTTATGATTTTTGACAGCTGTATAGTAGTCCATAGCCTGAGCATAGCTCAGGACAGTTTCGATTGTGCTATATATCAAGCAGAGGATGACTTTGAACTCTTGTTCCTCATGCCT
+
7889ACCC=;;;899:@?>:=@989?@AHIIJGHIJPLJJIMILGIIDEFDEDFGFFEFGHIIHHGGGHGHIGHFGHFDEDDCFEEHNSQPILISHPSSLLFFEDDEGEHIEGGEEEEEFFIGJJHIKGGHEGIGJHGFEEFFIJKKEB<;@;DFHJLGFDFEHFBKJHGHGFFHHMLIINJLLIJMIJHJHHE>;;540'
@97_PHV87F_11
TAGAGGGCCAGCTGGGCTCAGGCCCATCCCACTCGGACAGGAGTATGTGGGCTCAGGTGCGGGAGTCGGTGAAGACCCACGCAGCCACCGCCCTGGAGGCTGTGGAAGGGGCTGCCTTCTTTGTGTCCCTCGATTCTGAGCCCGCGGGACTGACCAGAGAGGACCCCGCAGCTTCCCTGGACGCTTATGCCCACGCTCTGCTGGCTGGCCGAGGCCATGACCGGTGAGTCTACCCCCTACAATACCACCTACACACTTATGGAGACCTAGGGCTTCTCCACAGGGGGCAGCCAAGCCTCATGCCTCAGCAGC
+
HIJHJKLSLLQOSA@A@BC@@@ABLPIHMHISLNLSMKIKNNNLJQPOJMMKSLJMLKSSMQLMKSSKIOKOSMMSRSKOMJ@@BHGNLJGJNIMMKNNJHHKHG658:<LKGFHGGHECGGCEIHFHHGGFGFDED>MKMMJSKLJLQMRNISIDABADIHRHHKHEIHEDC811124IGLJLJGHEEFIMIIKOOLNSJMHSQJGINNIHGJKHJLGGIJJMPJQSJMIHHHJNKHIHHHFHGGHJSJIKKOIGJKHKIKIKSSLHEDEGSQSIGGLHHCDCCFNSIIGFE777778BCBCCCE988210
@98_PHV87F_11
ATAGCACAATCGAAACTGTCCTGAGCTATGCTCAGGCTATGGACTACTATACAGCTGTCAAAAATCATAAAAACATAGCCCAAGGCATGATTAGTAAGTGGGGTGGTTGTTAAAATGTGACCTCTTCCCCACCTTCGTCTCCTCCCCGTGTCCCTCCAGACCACCTTCGTCACCTTCAAGACAGCCGACACGTGGCTGTCTTCCACCAGGGGCAGATTCTTCCGTGTAGGGACTCACTCTCCCAATGGCCTGCTTTCCCCACGGGCCCTGGAACAGCAGTTCCAGGACATCCTGGATGACCCCTCCCCAGCCTGTCCCCTTGAGGAACACCTAGCTGCTCTGACTGCTGCTCCCAGGTGAGAACCAGTAGCCTGTGGTTGCAGGGGGCAGGCTGGGCTCCAGGGAACAGGCTGGGCAGGGTAGAGGGCCAGCTGGGCTCAGGCCCATCCCACTCGGACAGGAGTATGTGGGCTCAGGTGCGGGAGTCGGTGAAGACCCACGCAGCCACTGCCCTGGAGGCTGTGGAAGGGGCTGCCTTCTTTGTGTCCCTCGATTCTGAGCCCGCGGGACTGACCAGAGAGGACCCCGCAGCTTCCCTGGACGCTTATGCCCACGCTCTGCTGGCTGGCCGAGGCCATGACCGGTGAGTCTACCCCCTACAATACCACCTACACACTTATGGAGACCTAGGGCTTCTCCACAGGGGGCAGCCAGACCTCATGCCTCAGCA
+
MOIHLHIKSMEAECDFHHIA@A><=>>@EGGIINLSNPNKGGDCDDCE@=689DABAEBIIAHLHGFKFJHLLKOS@?>??<HSNIKHJJNKLJIHHPMJSKOSPLSPMKIDDCEF>C9999:321//00))((+''***)*(*-.8.@IHMLKJPSMMMOJQLSSSMIHSOSJJSMJGHOLOKMLSIONJSSJKHEFH<<0,,-3:-,,,-GSGIKFEK21114DHCCDLKKOMMKKG?;<CCEHSSSSKNNMD//3<GDIFOIJONONMLGFBBB??@A?B@BJGJFLDB@=9445>??A>A6669/@EGEGE@@@:4I=<@BLOQNNMHIJRSQRKLNQLJLKNJJMOJKJCDKSNNMSSMORNLKQRSMNJLNNPMKLILEMSOOJIJNFIRSLRJIFHECFSKNILMHGLSPSQLSLHGJLQHOKSMSFSLMSLISOJKRIMLLDSLMSKMSNJNLSLSOMJF65545@>;;;;IMORFIHA====COKNGFHGRJOIKSPSOLLNJSJLGPSJSSLSLOPPSPMSSLSSOKFEEDDILFGHIQDBAA@CFDCDCCEGEF>A>3::854-,,+-3?A=5556:CCHDGEBDFGHMGGKPC@=<<=>B<=::;;<:88AAA@ADCFGHHLJJIMLIDDEFMSNSSSJHJHOIQSIHHHIHIJGNNPIJKKMMOMHKIIJHJMMI@A?A@@E;:76**0//11FH@???=88666489ACCD:320+
@99_PHV87F_11
CTCCAGACCACCTTCGTCACCTTCGAGACAGCCGACACGTGGCTGTCTTCCACCGGGGCGGGTACCCAGGTGTAGGGACTCACTCTCCCAATGGCCTGCTTTCCCCACGGGCCCTGGAACAGCAGTTCCAGGACATCCTGGATGACCCCTCCCCAGCCTGTCCCTTGAGGAACACCTAGTGCTTCTGACTGCTGCTCCCAGGTGAGAACCAGTAGCCTGTGGTTGCAGGGGCAGGCTGCGGCTCCAGGGAACAGGCTGGGCAGGGTAGAGGGCCAGCTGGGCTCCAGCCCATCCCACTGGGACAGGAGTATGTGGGCTCAGGTGCGGGAGTCGGTGAAGACCCACGCAGCCACTGCCCTGGAGGCTGTGGAAGGGGCTGCCTTGTGTCCCTGATTCTGGAGCCCCGGGACTGACCAGAGAGAACCGCCAGCTTCCCTGGACGCTTATGCCCACGCTCTGCTGGCTGGCCGAGGCCATGACCGGTGAGTCTACCCCCTACAATACCACCTACACACTTATGGAGACCTAGGGCTTCTCCACAGGGGGCAGCCAGACCTCATGCCTCAGCAGC
+
8;==?GIJIIMKSJIBB@;65440)(()*89::=?B98889IIKIKIKHGHEH73345<2.(''''()***+.8>?@BJNKQKKPOLHHDIJIKSNORKJGRGNSLJJSPMJKRJNIKMKMMJOJNLED;;SJO?@?><;8788DHEG?B;31B>GJLPJJ::8+<778@@@B>>>:32....2,,+.//01<=;=<<=:GJNJLKKKNSPSKHILLQILHFGEBA.,*+1/*''')+,++-.=B@CDIGOKKLJSJISFH<;;;;8554...-*(()++)*,+-,,--)'/-.-(,+''(').----CCCDEDNQSLJSJPSLPKKMKLM;+*)),77;8884MHH999MKNLJIOMRKJLNLSSNSLILNKFKDA?:96320176))))*001))('(((010*-,,,,,-+)&&%&&(''''&'('&%((()(,***ACHFGEFEGGKJMJMKNPIKJONISRKQSHJIIILRSQOEDEEHIGKSIGEGFFJSSCCCHOGHGHGKOISJMGEFFEHHGFHCD?A?CDGHHMHHJJ<=?@>?@CABCHGGGGIGHHGFEEDDD?<;-,,
@100_PHV87F_11
CTCCAGGGAACAGGCTGGGCAGGGTAGAGGGCCAGCTGGGCTCAGGCCCATCCCACTCGGACAGGAGTATGTGGGCTCAGGTGCGGGAGTCGGTGAAGACCCACGCAGCCACCGCCCTGGAGGCTGTGGAAGGGGCTGCCTTCTTTGTGTCCCTCGATTCTGAGCCCGCGGGACTGACCAGAGAGGACCCCGCAGCTTCCCTGGACGCTTATGCCCACGCTCTGCTGGCTGGCCGAGGCCATGACCGGTGAGTATTACCCTCAATACCACTGCACTTTTATGGAGACCTAGGGCTTCTCCACAGGGGGCAGCCAGACCTCATGCCTCAGCGG
+
4:AAHLSNMSMGJJFJ>HJJIGGC@7666:;@FHIHSEHDEEKGIGGFPHNHLJGGMMKMJNIEKLLSJIJHGKQLSGGKGGIJILJHNJ65544=DED<>><IOKFEHIHIPFILHIJJMKLSSOOKIDEGKSOONMHGE755896>BEDKGDIKIPISKFJHGSLJGKORNLSJNLKHGFEIOSMPGSG@A>=;>;6620//.17643..---0*+;ABDEDED@@@ABBD?==;9780100/0//0/+**&%%$%'()'%%&%%%%&&%&%%&(('%&$%/2>???;;;<??A77778GCC;EGHHGIGIFOIGHGE@@@@AG?;:9*)
@101_PHV87F_11
CAGGGTAGAGGGCCAGCTGGGCTCAGGCCCAGTCCACTCGGACAGGAGTATGTGGGCTCAGGTGCGGGAGTCGGTGAAGACCCACGCAGCCACTGCCCTGGAGGCTGTGGAAGGGGCTGCCTTCTTTGTGTCCCTCGATTCTGAGCCCGCGGGACTGACCAGAGAGGACCCCGCAGCTTCCCTGGACGCTTATGCCCACGCTCTGCTGGCTGGCCGAGGCCATGACCGGTGAGTCTACCCCCTACGATCCCACCTACACACTTATGGAGACCTAGGGCTTCTCCACAGGGGGCAGCCAGACCTCATGCCTCAGCGGC
+
+>@BA?=<<;<=DHSFFF988898300/00,*%%$%%&&'123<;;<<JFGEHIMSKMG?===>HFEAAC@+((('-...1335?ABBDDHGDC?::;:?EEPGHHHGHE?@DDIONSDB?=4345A45AC=?>BCA@@BBC>>>>HJESGFDEDDCEFFDHEKGJNRSLGC:HGIHJKHII?FHBBFDC4.12=?GGGGINHKSKMJHHHGJKIHHFFFIKEEEGFHJG?>>>=A?@@FFHE?=00///0-.1./39952998899:DBCBB55566@GDEB:6621112DD8898656666;<<<???<---123
@102_PHV87F_11
ATAAGTGTGTAGGTGGTATTGTAGGGGGTAGACTCACCGGTCATGGCCTCGGCCAGCCAGCAGAGCGTGGGCATCGTCCAGGGAAGCTGCGGGGTCCTCTCTGGTCAGTCCCGCGGGCTCAGAATCGAGGGACACAAAGAAGGCAGCCCCTTCCACAGCCTCCAGGGCGGTGGCTGCGTGGGTCTTCACCGACTCCCGCACCTGAGCCCACATACTCCTGTCCGAGTGGGATGGGCCTGAGCCCAGCTGGCCCTCTACCCTGCCCAGCCTGTTCCCTGGAGCCCAGCCTCCCTGCAACCACAGGCTACTGGTTCTCACCTGGGAGCAGCAGTCAGAGCAGCTAGGTGTTCCTCAAGGGGACAGGCTGGGGAGGGGTCATCCAGGATGTCCTGGAACTGCTGTTCCAGGGCCCGTGGGGAAAGCAGGCCATTGGGAGAGTGAGTCCCTACACGGAAGAATCTGCCCCGGTGGAAGACAGCCACGTGTCGGCTGTCTTGAAGGTGACGAAGGTGGTCTGGAGGGACACGGGAGGAAGACGAAGGTGGGAAGAGGTCACATTTTAACAACCACCCCACTTACTAATCATGCCTTGGGCTATGTTTTTATGATTTTTGACAGCTGTATAGTAGTCCATAGCCTGAGCATAGCTCAGGACAGTTTCGATTGTGCTATATATCAAGCAGAGGATGACTTTGAACTCTTGTTCCTCATGCCTG
+
+,/;899I>=<<<EEKKJIOF@20123ED<77655688BBEJHNIJSIMLHJGLNPNKGEECCCCABCCLEB;;+***569:>::75546>ABB@JPLSSHFFGGGNKHKSLSQSJNOLDHHDCA<;;;;OISSSJNHIGKMKSKJKSMJJID>9:FCDDEOSJKMSNNLKNOLIJSOIMQMROJKI999.....;98866667FLIGHISSPLKNOMJQSMIKHIIISSLMJSMSJK@??7;<5DSGPPNMIIBA=;;;:>HHKFIJJMLHP?>SDBAB?AED3330.*(((8@AABKOSIQHIQHJG,++++++++667FJONPJPLSKQKOSSMLJISKKMHLOSPSQSMOMKHJMISJIG@?>??+6DBCBDCSRJLLLSNMMMKSSJOLSSPLSNLOIHFECIJHJOKOIGFEFHIKSFEEDCEFFJSLMRSSKGKEIBEDDDJHF@@@IESGE@A==<>@@GJILPNKLLSMHJMHKSIOMLGLJLSKMHFEGGJIKIMFGFHHSLMSOLSROSSKIMLSSNJLPDOEFHIFFIGHSJKOJRSSSIP>=<<<BJIHQJGHGG<<9:<7=DGFIKFHFKKONIIJJJJLGJEEEEHSJKOQ44444SMKFIHGGHHIDA-,,,-000078@CDEHHFLJFIIIIILPMJSGHHED?A@ABPJLHGGFFFFHILGJGJGFEEFGFHKDGFDHHKIKHHJGIGGF/////06(
@103_PHV87F_11
AAGTCATCCTCTGCTTGATATATAGCACAATCGAAACTGTCCTGAGCTATGCTCAGGCTATGGACTACTATACAGCTGTCAAAAATCATAAAAACATAGCCCAAGGCATGATTAGTAAGTGGGGTGGTTGTTAAAATGTGACCTCTTCCCACCTTCGTCTTCCTCCCGTGTCCCTCCAGACCACCTTCGTCACCTTCAAGACAGCCGACACGTGGCTGTCTTCCACCGGGGCAGATTCTTCCGTGTAGGGACTCACTCTCCCAATGGCCTGCTTTCCCCACGGGCCCTGGAACAGCAGTTCCAGGACATCCTGGATGACCCCTCCCCAGCCTGTCCCCTTGAGGAACACCTAGCTGCTCTGACTGCTGCTCCCCCAGGTGAGAACCAGTAGCCTGTGGTTGCAGGGGGCAGGCTGGGCTCAGGGAACAGGCTGGGCAGGGTAGAGGGCCAGCTGGGCTCAGGCCCATCCCACTCGGACAGGAGTATGTGGGCTCAGGTGCGGGAGTCAGGTGAAGACCCACGCAGCCACTGCCCTGGAGGCTGTGGAAGGGGCTGCCTTCTTTGTGTCCCTCGATTCTGAGCCCGCGGGACTCACAGAGAGGACCCCGCAGCTTCCCTGGACGCTTATGCCCACGCTCTGCTGGCTGGCCGAGGCCATGACCGGTGAGTCTACCCCCTACAATACCACCTACACACTTATGGAGACCTAGGGCTTCTCCACAGGGGGCAGCCAGACCTCATGCCTCAG
+
46=CBCDLKGHIJMJKLJSKNPSPPHJKKKIMLMJPNPPSSLKKOJOSJOLLKMQSONOKLJAA@AA@GGJHRSJSKKSOSSISNSKOSIKAJNLSSNNONNIGINJMJGHHKIMHKKSKJNSRNQSSOJFGA@BCAFJJIMPIGIJEDC8=@:2000567==FFSA7FFHHRF@B@610026@@@@ILHSNQMNJRJLHJOJPSMKIJKSSHMKPSKSKLIB?88B>>FGKJFC??>>?FIJLLRLLMRSSSMSSOSSJLKHSKHINJSOMNLPJJSMKKEEFFKJSKMNOKKSKPRJJQSMINNSJKMSSSSMKSLSPQJSE?>EBPPOMKIOSKC=JBBNOMNMNSKSLJMKMMOQSOJMSJOLQSMEF8944DGNHPOMLSKNIKIIPJOOLLRPSJSIH=NOKSSSSGF:5446721179DJSJIMKFNQOIPSMCJJMISKSLNSRP<<<<HILLIKJPJGHNMMOIMOSKMLQPQLRPIMJNSRISSMJIIINSIKGFD<.))''-.+('&,'57;667IGILFHGIMLLJOJJSKKLLKNLSSSPKFDEEDGJMJLSRMLNMJKIPKKLLHIIGHGEEFGFCEE(&&%&')*45DACGB@EFEHJIMOSJJIJIIIHHEGGHGGIHHOJHLLJLKLSJPSSMIGLHINLLJJJQLHIILKJLIBDDNJSSOSHJJHHKIPJIINIJJHJIHLIJILHHKNFLHHMQJJKGJEHGEDGFJHJLHHJIKIHCDFEFHFEC=2
@104_PHV87F_11
TGGGCTCAGGTGCGGGAGTCGGTGAAGACCCACGCAGCCACTGCCCTGGAGGCTGTGGAAGGGGCTGCCTTCTTTGTGTCCCTCGATTCTGAGCCCGCGGGACTGACCAGAGAGGACCCCGCAGCTTCCCTGGACGCTTATGCCCACGCTCTGCTGGCTGGCCGAGGCCATGACCGGTGAGTCTACCCCCTACAATACCACCTACACACTTATGGAGACCTAGGGCTTCTCCACAGGGGGCAGCCAGACCTCATGCCTCAGCAGT
+
>EJHGGCBCCBHHDFIIIKCAABBHHNKSKIKMEE===LHRMIFSNHIHIPJMHGKHSJLLNSMKKNSOHE@@@BAEHGLLSHD>>?BIHIKLNIMHIORJJNJLGF?0+++,ENSSHHE>DFC@==::D?DNOKINHHEHGFHHKOLLSMSMLLKLRIJKMJMKSKKLJLIRKSNIKHKGICC888<<==CGBBCCDJIIIEFSJMDCECCGISHIKLHSHJJKPLSKRMNKSIIGSLMLKHSKIHIMJKFEEEEFJ:544/,'
@105_PHV87F_11
TACGGGCCCGTGGGGAAAGCAGGCCATTGGGAGAGTGAGTCCCTACACGGAAGAATCTGCCCGGTGGAAGACAGCCACGTGTCGGCTGTCTTGAAGGTGACGAAGGTGGTCTGGAGGGACACGGGAGAAAGATCGAAGGTGGGAAGAGGTCACATTTTAACAACCACCCCACTTACTAATCATGCCTTGGGCTATGTTTTTATGATTTTTGACAGCTGTATAGTACCAGTCCATAGCCTGAGCATAGCTCAGGACAGTTTCGATTGTGCTATATATCAAGCAGAGGATGACTTTGAACTCTTTATTCCTGGTAAC
+
+(''&&&'((,9;AGIIKHGGEEDEGFGFGEDFGHJIJJNGHMNHIIHFGHGGHHKHKIIEI-FEGIPKKLHJIHKGJISHMOIKNMJMJJKKJKFAJGFEHHJGKKNSHHSGGIHIH@ADD-,,(6/./011002;?<<;<822223;=AACCCFKKFKLIGIIJLGJFHSHIJJGIFLHGIFFFFHFEFFFEEDFFLSONOHIGIASMMKGFGFFGHGE?)))/''''(8=CEEEDGGGGHEDCEDEHCDDHFGGILIFEDEEJJLRGFIEFEIHBAAABLHHEHIHGDCDHCEIGE;8,,'())*5+**&%%
@106_PHV87F_11
AGTAGCCTGTGGTTGCAGGGGGCAGGCTGGGCTCCAGGGAACAGGCTGGGCAGGGTAGAGGGCCAGCTGGGCTCAGGCCCATCCCACTCGGACAGGAGTATGTGGGCTCAGGTGCGGGAGTCGGTGAAGACCCACGCAGCCACTGCCCTGGAGGCTGTGGAAGGGGCTGCCTTCTTTGTGTCCCTCGATTCTGAGCCCGCGGGACTGACCAGAGAGAGCAGCTTCCCTGGACGCTTATGCCCACGCTCTGCTGGCTGGCCGAGGCCATGACCGGTGAGTCTACCCCCTACAATACCACCTACACATTATGGAGACCTAGGGCTTCTCCACAGGGGGCAGCCAGACCTCATGCCTCAGCAGTG
+
BBDDEFDEEEHHFBKIHGNHHHKGIGHKKIKHMKIF@LLKHGHHJIILLLLKGLLIHHGGIHHEEGB?<>ABPGGHGGIQIIFKGKMSJKIIIJNSLMSIHII@@??AJCGF<<HDDBDEFGDEDFHOKIMHIHQJKLNHLKIIJIHJIHJIIIJILOGFIFNNLKLLEIFD:778BBGIGHHGEGHFGLIGLSKKJHGGGHHGIJKDE@0+((((,'$$$%''')3/=BDEEFDDBCBBABBBFHHHKKKPMJKHIKIHGGFFKJKLHHHGFFFGHIOIIGHGHOKSB>;=7465...-.30.+*+++-78:;:882222452,))))::FGEDEEEGIHBAA@?<<AA@A@A<442*'%$
@107_PHV87F_11
CACAGGCTACTGGTTCTCACCTGGGAGCAGCAGTCAGAGCAGCTAGGTGTTCCTCAAGGGGACAGGCTGGGGAGGGGTCATCCAGGATGTCCTGGAACTGCTGTTCCAGGGCCCGTGGGGAAAGCAGGCCATTGGGAGAGTGAGTCCCTACACGGAAGAATCTGCCCCGGTGGAAGACAGCCACGTGTCAGGCTGTCTTGAAGGTGACGAAGGTGGTCTGGAGGGACACGGGAGGAAGACGAAGGTGGGAAGAGGTCACATTTTAACAACCACCCCACTTACTAATCATGCCTTGGGCTATGTTTTTATGATTTTTGACAGCTGTATAGTAGTCCATAGCCTGAGCATAGCTCAGGACAGTTTCGATTGTGCTATATATCAAGCAGAGGATGACTTTGAACTCTTGTTCCTCATATT
+
<>>;<<BCHDCCDEGFEE:9999A@ACJ@?=(((')+++/16;@@DCDFEIFGGFCCBCFFGEDHHF>)))*??<CDCDHHGFDECACFGFEGIOIHGHNGLF88889HHGEEIFFEEGHLJMJSGEDDEGEDCEDFFHEGF;77666=11FDBDCDFFKKJJIE=>2->??:444GD>>>@@LEHGKC=8888CKEDB?>@CEHHJJGIEGLIKKLIIJHIJFGEGGJGGDCE>BA?BEDEEGGJGFGEJFKIJGGFGJJJSLOINGHOGGJKGHJLKIGGHIGJJIIGEDFDECBAAABBCEKISIHEGFGQSSMHDDCCDDEDEECCDCCCCCECFDEFEHIGDFHFGGJEDBCCCDHFI?<===BJJFFFEDDCD>;;;;7.-,-++(%$$$&(+5=GGGGFDE@?>;:9*&%
@108_PHV87F_11
GTAGGGGGTAGACCGCCCGGTCATGGCCTCGGCCAGCCAGCAGAGCGTGGGCATAAGCGTCCAGGGAAGCTGCGGGGTCCTCTCTGGTCAGTCCCGCGGGCTCAGGATCGAGGGACACAAAGAAGGCAGCCCCTTCCACAGCCTCCAGGGCGGTGGCTGCGTGGGTCTTCACCGACTCCCGCACCTGAGCCCACATACTCCTGTCCGAGTGGGATGGGCCTGAGCCCAGCTGGCCCTCTACCCTGCCCAGCCTGTTCCCTGGAGCCCAGCCTGCCCCCTGCAACCACAGGCTACTGGTTCTCACCTGGGAGCAGCAGTCAGAGCAGCTAGGTGTTCCTCAAGGGGACAGGCTGGGGAGGGGTCATCCAGGATGTCCTGGAACTGCTGTTCCAGGGCCCGTGGGGAAAGCAGGCCATTGGGAGAGTGAGTCCCTACACGGAAGAATCTGCCCCGGTGGAAGACAGCCACGTGTCGGCTGTCTTGAAGGTGACGAAGGTGGTCTGGAGGGACACGGGAGGAAGACGAAGGTGGGAAGAGGTCACATTTTAACAACCACCCCACTTACTAATCATGCCTTGGGCTATGTTTTTATGATTTTTGACAGCTGTATAGTAGTCCATAGCCTGAGCATAGCTCAGGACAGTTTTGATTGTGCTATATATCAAGCAGAGGATGACTTTGAACTCTTGTTCCTCATGCCT
+
;;;>A?ADC;<;:.-+)'&)0....7879>>>@BEGEEBA@?>@A@@BACC?=<<6,--6676;??====<?@CAAAADDGFE)****77777EDAA@@@=>,++,+,++,68??ADCHDFGKOHIGIMMGDBDECDDFGHIIHJJHIMKGFEDDEJIKJHIKKLLSQFGGEEFGHGGHKDCFOGE5/.*(((7<=;;;89//CEFGEFIOPLILMJJKNJ>>>>BL@HGGGMSNHJIKE@@><=JIKSISMKC;;:<A7:GHKSKJMLLKSKCIJOKJKIJLJIJKFHGFHHLFBBCCHIC@@@@@LHGILHKJILSJHIIOSNSKKIIGGMJJIKJIKGHIHPNSISJOSHCQHIHCIJKIJMPOHJMKPMMISCDSSNSJNLROGFHJKSSMKPOLSOLIHMSSLLJQIJJIHJKIOJMROJ?;99899AAFCC555ABKHF@@**+@;5A@ACJGNOJHGHHHFGGFGDEFDDORMKIHMGIHHGFFDDFFHIGEFFGD?AA@@<;86//.*-13333///0455,***++,**+-00,,-..-/:?ABACDHFJGJJIILLJKKIPSKIHFHGGGFHEGFFFJGJLILMJKSMJMJGGGGJKHONMIFGGEGHGFGHFHJHIGEEHDGHGBABCCC===;3')'')-667<=<8878888:=>>=A@@ECDAB?@<@DHHFFGFDGGDD?>>>=80
@109_PHV87F_11
CCCACGGGCCCTGGAACAGCAGTTCCAGGACATCCTGGATGACCCCTCCCCCAGCCTGTCCCCTTGAGGAACACCTAGCTGCTCTGACTGCTGCTCCAGGTGAGAACCAGTAGCCTGTGGTTGCAGGGGGCGGGCTGGGCTCCGGGAACAGGCTGGGCAGGGTAGAGGGCCAGCTGGGCTCAGGCCCATCCCACTCGGACAGGAGTATGTGGGCTCAGGTGCGGGAGTCAGTGAAGACCCACGCAGCCACTGCCCTGGAGGCTGTGGAAGGGGCTGCCTTCTTGTGTCCCTCGATTCTGAGCCCGCGGGACTGACCAGAGGACCCCGCAGCTTCCCTGGACGCTTATGCCCACGCTCTGCTGGCTGGCCGAGGCCATGACCGGTGAGTCTACCCCCTACAATACCACCTACACACTTATGGAGACCTAGGGCTTCTCCACAGGGGGCAGCCAGACCTCATGCCTCAGCAGC
+
*:;1GGGKHHKKJIMMMQPKKOPHIHIIHFC;<<<>CDBCC@A=BEE>42523?FGGFJAA<;2B?>AHGHECDCD:99999?22280000HHAA:5++0,,/=;;:;:>?@CHOIJK>>>=>R???=AHG/....-,,,-)+&&''AFFFEFGJSMKQOILK=999987-,,,-7;=BDC;7767A<A>F@//0/0FEDJLRLJGFHGJKKKNIGMGILDB@?=<=<<)))),663((((>DBACEJ???>=FDAIJJMJKLJJGD??ADFGDC;:960*+++***+;<3CEECCCDAC@BCCERKOGGLHHGD97000<>=<90(HJIIJG@CHDHNLIISLHGFFHGIHHILMILLJKGHJFHHHL77779FKFHAAADEH@?@@@SFFHINMSIEGGLGHKEDGFGMOIGFJKGHJHIIHGFFFFLGIGHFEHHHHEGFGIMFFFGD:87779DGIBEEEA755/.*
@110_PHV87F_11
CTTTCATAGTAAGTGGGGTGGTTGTTAAAATGTGACCTCTTCCCACCTTCGTCTTCCTCCCGTGTCCCTCCAGACCACCTTCGTCACCTTCAAGACAGCCGACACGTGGCTGTCTTCCACAGGGGCAGATTCTTCCGTGTAGGGACTCACTCTCCCAATGGCCTGCTTTCCCCACGGGCCCTGGAACAGCAGTTCCAGGACATCCTGGATGACCCCTCCCCAGCCTGTCCCTTGGAACACCTAGCTCTGACTGCTGCTCCCAGGTGAGAACCAGTAGCCTGTGGTTGCAGGGGGCAGGCTGGGCACCAGGGAACAGGCTGGGCAGGGTAGAGGGCCAGCTGGGCTCAGGCCCATCCCACTCGGACAGGAGTATGTGGGCTCAGGTCAGATGGTGAAGACCCACGCAGCCACTGCCCTGGAGGCTGTGGAAGGGGCTGCCTTCTTTGTGTCCCTCGATTCTGAGCCCGCGGGACTGACCAGAGAGGACCCCGCAGCTTCCCTGGACGCTTATGCCCACGCTCTGCTGGCTGGCCGAGGCCATGACCGGTGAGTCTACCCCCTACAATACCACCTACACACTTATGGAGACCTAGGGCTTCTCCACAGGGGGCAGCCAGACCTCATGCCTGGGCCA
+
'''(*-/,....//7@DFFGHIKIJDABCGDSKOLJSNJLB?>934FGHEAA@@CA@><??6;ABCSJGMSFEKHISKIKIGGOJLSKSMSC<::;CBECDDGBDBCCCAAEGBA1-,+,'''()/-,**++*****+CEFJJJSSSJIIMNQOJMMJKHPSGGFCACB)BDJFOEHIHSOHIJCEDCAC*****FCFLKKFHHHHJQPKSLMCIJS>CD<7IKKSKI@A=.C98988////('&&&'((*,+-1111.,767;;;GIMQKIKKSLLMKLJOLRLOMHIFSSSKPIMG@?<:872+++-8FGHHIJIHGGQRQQLKQHLPJNJLSSMJMPSLKIKE;7777D:BBFEAGFFEEGIFSPNKHEFFDFIMHK;:750*****+++,112CABB:JIKJHIMKJPJRMMKMKKNRLPKSKSLHOSNSLSFEDCA4122.CDGSSND;999<B:111;FJHJSSKJONKKSB>==;87CF<<<-)MJKOMRKKMOIIMHOGHJHHHLJJLQJIMPRKPKILKKHJSKJISKJIJSHIHIKMLMKJPKLIOLSJSQGKHIIKHIJLJMKJJSIHLIJIEDCCB@@@9::SJIIKKIH>?A@@AAFGHGEJDCDDFFIHHCFEL00000/
@111_PHV87F_11
CCCCATCCCACTCGGACAGGAGTATGTGGGCTCAGGTGCGGGAGTCGGTGAAGACCCACGCAGCCACCGCCCTGGAGGCTGTGGAAGGGGCTGCCTTCTTTGTGTCCCTCGATTCTGAGCCCGCGGGACTGACCAGAGAGGACCCCGCAGCTTCCCTGGACGCTTATGCCCACGCTCTGCTGGCTGGCCGAGGCCATGACCGGTGAGTCTACCCCCTACAATACCACCTACACACTTATGGAGACCTAGGGCTTCTCCACAGGGGGCAGCCAGACCTCATGCCTCAGCAGGG
+
==D/)FGSRJSKJNSOQOHJHMSNSNQKKRKIFEGFECAAACHOMJINIONMSSJLSKNLKMKSMIMJIKJLGIPGIJNKJMLJKMQLHJJPLOQQRNLLPLSSSLKKIA@@?@KLEHGHLLQJKMMJNKHIPL-+++,CFEBBA@7CHGIHCCEH@GSIGIJKIFEEHFMJGJIJLPKJJKJIFFJIH@HLHJLIJHJJJKISJMLJKIGGGGJMLKHLNPIIKGGHLHGJIDDEG<IJMIMKJGGHGHKIILGFIKGIBBAAEGHHJNNKOJQMIJKGFIHHF=<;:862
@112_PHV87F_11
CTGAGCTATGCTCAGGCTATGGACTACTATACAGCTGTCAAAAATCATAAAAACATAGCCCAAGGCATGATTAGTAGGTGGTGGTTGTTAAAATGTGACCTCTTCCGCCCTTCGTCTTCCTCCCGTGTCCCTCCAGACCACCTTCGTCACCTTCAAGACAGCCGACACGTGGCTGTCTTCCACCGGGGCAGATTCTTCCGTGTAGGGACTCACTCTCCCAATGGCCTGCTTTCCCCACGGGCCCTGGAACAGCAGTTCCAGGACATCCTGGATGACCCCTCCCCAGCCTGTCCCCTTGAGGAACACCTAGCTGCTCTGACTGCTGCTCCCAGGTGAGAACCAGTAGCCTGTGGTTGCAGGGGGCAGGCTGGGCTCCAGGGAACAGGCTGGGCAGGGTAGAGGGCCAGCTGGGCTCAGGCCCATCCCACTCGGACAGGAGTATGTGGGCTCAGGTGCGGGAGTCGGTGAGAAACCACGCAGCCACTGCCCTGGAGGCTGTGGAAGGGGCTGCCTTCTTTGTGTCCCTGGATTCTGAGCCCGCGGGACTGACCAAGGAGCCCCGCAGCTTCCTGGACGGCTCTGCCCACGCTCTGCTGGCTGGCCGAGGCCATGACCGGTGAGTCTACCCCCTACAATACCACCTACACGCTTATTGGAGACCTAGGGCTTCTCCACAGGGGGCAGCCCAACCTCATGCCTGGCCA
+
&(00036>B@AA???@@CGICCDDHLIKFFFJBAAABC54444::767001184..../65569>?DD<;;8----+)%%%%%&&&&''%%&(+/==>==>?@B74,****+669<DDF@;429/0FHISLIJI@?=>>?DGEEDCCCEEHFE>99:@@ABCGEEKCB?>>BA@AGBB=78..:88<@F;6212220(((/009888::75555=>>>4//;<CMSSKLLIB=?HEBH???BJJLKSFFDGCD,,,,)*)*<AB>>44/1B==AACAA;;0//105=>?@B=?>9+75///,,,-,...000089>=>AEHHKNIIF=>6,<C@@ADEGB2//028==;=HBCABBBADCDGJNA@@>>7777;<>96787HJDDCBAELGFDAHKEE:==DEDDECDDEGGGIF=6666C8A@CB=>A;:;;<;>=332221/***-;)(((()+))).0.-,,,'&%$$%%&&'')+/159=A@BJRIJKHGIEFFE7778AEISMHSHEEDB?A>:;;;,,,,()))*33-44345264446?D;9962,,+*,***+/-,,03.-.(),++,%%%'''')867>@CCCDFFAA??<<;:////2D00000A@@@<===<@:;8;@BB??>A>?EC:::7330,++..)*)'%(*,6689;=>?GHEEA:5322278A@5443&%&'')/00..//%%%$$
@113_PHV87F_11
GTAGGGGGTAGACTCACCGGTCATGGCCTCGGCCAGCCAGCAGAGCGTGGGCATAAGCGTCCAGGGAAGCTGCGGGGTCCTCTCTGGTCAGTCCCGCGGGCTCAGAATCGAGGGACACAAAGAAGGCAGCCCCTTCCACAGCCTCCAGGGCAGTGGCTGCGTAGGTACTCACCGACTCCCGCACCTGAGCCCACATACTCCTGTCCGAGTGGGATGGGCCTGAGCCCAGCTGGCCCTCTACCCTGCCCAGCCTGTTCCCTGGAGCCCAGCCTGCCCCCTGCAACCACAGGCTACTGGTTCTCACCTGGGAGCAGCAGTGCAGGAGCCAGTTAGGTGTTCCTCAAGGGGACAGGCTGGGGAGGGGTCATCCAGGATGTCCTTGGAACTGCTGTTCCAGGGCCCGTGGGGAAAGCAGGCCATTGGGAGAGTGAGTCCCTCGCGGAAGAGTGTCCCGGTGGAAGACAGCCACGTGCTGGCTGTCTTGAAGGTGACGAAGGTGGTCTGGAGGGACACGGGAGGAAGACGAAGGTGGGAAGAGGTCACATTTTAACAACCACCCCACTTACTAATCATGCCTTGGGCTATGTTTTTATGATTTTTGACAGCTGTATAGTAGTCCATAGCCTGAGCATAGCTCAGGACAGTTTCGATTGTGCTATATATCAAGCAAGGATGACTTTGAACTCTTGTTCCTCATGCCA
+
((('''(666<;;;;>@A@?ADFJ??>?@HFGHPHIHLILJFDFFEEGFHC@1000000//.++.77?ECDAA;<;<<HGGOHFDCCC9,,,,,/&&&&&%&&%%%(')*++,?@BEIGGLJPLSMSIKKMHRI><<;=LGPMMLRKJHJGGGHIFEE??::---,-))(()33321+++*+BBFIJIKOIIJRKN;;;;;KGMJFFFHGEEEDNJPSLME8888=C?IJMOSJLFHFGBBBCB??@=374323720032@CBBBEC?><;<?>ABACDJLOHHKHSKKKJLGIDDAIIIIILNSIISSSKHHKGD@?433323320)(((&))+25;56>8889:DKLJEGGEF=@E87GDCFDBCCBBAACCABA8861---9BDBEIMFOIHIKKFCDE==<=ADGHKIIGGDCC?><22269:9;98:<862*(&&&'&&',(((((''%177=;;=>;4341//,,--*++++=>>@A@ADHHIHHIEGHFHNGEFEFD@ADEGCBHIIIHHIJFIEEB>>>?BDBD?44A:7777=<<<>?@AMJNJIIIKGGIHSSKGIFAAADCCBEDB8...@ADEEEGJJOSM@@@?@NIKGGDEAA>>=A@@@AABCE553210..../7857775889:FFGGFEB@?@ADPIKNIOGFHHCDDCC6+++-IKSOOLIFFSIMKK>===<?A60/++'%
@114_PHV87F_11
CTGAGGCATGAGGTCTGGCTGCCCCCTGTGGAGAAGCCCTAGGTCTCCATAAGTGTGTAGGTGGTATTGTAGGGGGTAGACTAACCGTCATGGCCTCGGCCAGCCAGCAGAGCGTGGGCATAAGCCTCCAGGGAAGCTGCGGGGTCCTCTCTGGTCAGTCCCGCGGGCTCAGAATCGAGGGACACAAAGAAGGCAGCCCCTTCCACAGCCTCCAGGGCAGTGGCTGCGTGGGCCTTCACCGACTCCCGCACCTGAGCCCACATACTCCTGTCCGAGTGGGATGGGCCTGAGCCCAGCTGGCCCTACTCCCTGCCAGCCTGTTCCCTGGAGCCCAGCCTGCCCCCTGCAACCACAGGCTACTGGTTCTCACCTGGGAGCAGCAGTCAGAGCAGCTAGGTGTTCCTCAAGGGGACAGGCTGGGGAGGGGTCATCCAGGATGTCCTGGAACTGCTGTTCCAGGGCCCGTGGGGAAAGCAGGCCATTGGGAGAGTGAGTCCCTACACGGAAGAATCTGCCCCGGTGGAAGACAGCCACGTGTCGGCTGTGAAGGTGACGAAGGTGGTCTGGAGGGACACGGGAGGAAGACGAAGGTGGGAAGAGGTCACATTTTAACAACCACCCCACTTACTAATCATGCCTTGGGCTATGTTTTTATGATTTTTGACAGCTGTATAGTAGTCCATAGCCTGAGCATAGCTCAGGACAGTTTTGATTGTGCTATATATCAAGCAGAGGATGACTTTGAACTCTTGTTCCTCATGCCTA
+
5CGOIJHIIHSHSGQSJSSSAC=>;::FFGJFEGGFSHGJCFLSIHKGHKJKQLLIMISJSLHLIGSQHH6444@BA.,+++&&'''()011@ABCDGHGPFFIFDEFCDEEFHH>@@:530.-,++()(),>BFFFDFEEFFGHLGECC>:BDDDHOSJMKJOKLNINSLNC@>==ACCIOKSSSPSOOSLKNOSMILHINGDGINNSJLRKLIIJMISOJNMIIIHH553+211023CDIOJINB==FCF>:<99.++IKNG.....;LHLMKSKKRIFG=;;;:3''''+,,/==000000('''),.1.2*+IISSOKIGRILGKLNSNMMNSMLB@BGFHFCDDEGEJJSMSNQSIDDC>>><;====KLHSISSSOSMLNKJSNNIMMEHEJJONOSG76667DJKSEFEEB<<<58=;==>>LMCB=>CJILOIK<233CEDEGE>4444/143)3.('((7:@BNHLGGDGFHGKIHIHJLKOSLHMGKIJGKILKIIHGLMINSKSHSGEHGFISJJKRHIIKMFGGGHDDDCD?='''55BFGGDFEGJLLHLKPLIMHJLHHDB<976:;:::=<;;=>AD<=:3@?<97423366:<<9ACCGHFIFDDFDGDIIJJJKHGHGEHEIFHGFGFCCCDEFJLKLIGJOIIKKHHHGGGJIFG>>><<=@@BECCAACBBCEBBBCCFE@?@@B9::991.../@IHEEEDDCCDEEFFLDDCCHGKIHEBFDAEFEIHHGEHKFGIDAA>><;*
@115_PHV87F_11
ACCGGGGCAGATTCTTCCGTGTAGGGACTCACTCTCCCAATGGCCTGCTTTCCCCACGGGCCCTGGAACAGCAGTTCCAGGACATCCTGGATGACCCCTCCCCAGCCTGTCCCCTTGAGGAACACCTAGCTGCTCTGACTGCTGCTCCCAGGTGAGAACCAGTAGCCTGTGGTTGCAGGGGGCAGGCTGGGCTCAGGGAACAGGCTGGGCAGGGTAGAGGGCCAGCTGGGCTCAGGCCCATCCCACTCGGACAGGAGTATGTGGGCTCAGGTGCGGGAGTCGGTGAAGACCCACGCAGCCACCGCCCTGGAGGCTGTGGGAAAGGGGCTGCCTTCTTTGTGTCCCTCGATTCTGAGCCCGCGGGACTGACCAGAGAGGACCCCGCAGCTTCCCTGGACGCTTATGCCCACGCTCTGCTGGCTGGCCGAGGCCATGACCGGTGAGTCTACCCCCTACAATACCACCTACACACTTATGGAGACCTAGGGCTTCTCCACAGGGGGCAGCCAGACCTCATGCCTCAGCAGC
+
A@=;:::=@CBCBBBEGA?????@??@@@ABAA@@>>>>>BCAA@@@???@?CBCB=9998:???@@AAEDEA??>>@?@BAABACCDEGFEGFDC@>@<<<;6BCCCCBAA8=3D?>@?>??@CCA@??@BBDBBA@AAAACCCB9<7,ADDDDDFCBBBB@>===>@CDEHE>?8878<=;;>?@A??><@@999AAEDAAAAADBBBBCCE?>>>>CABABBEGECCABBBBCBBBBA@???@@A>===>ABBB@@@ABCBAA@ABD@@@?9999:A@;;;<=GCBBBBDC?@??@CCA?<;<<?DDBBBCCGEEF515005:?A?====;999<:=IEEC@>==>?@BBDDCBA?>>==>>@BBCECCCDEFCCCB@?=<<=>@EFFGGFGGEA>>>>>@ABACCBBBCCEIIHGDGEEGEDBBBBFGDDA??>==@??A@00//123;;CDDEDEEFFFHEEEFEFFHGEGEDDDEDEDBBBFDEDFHHJCCDBA?@A@ADHJMHHHGGGECCCBCFCBA;8.
@116_PHV87F_11
AGGGGCTGCCTTCTTTGTGTCCCTCGATTCTGAGCCCGCGGGACTGACCAGAGAGGACCCCGCAGCTTCCCTGGACGCTTATGCCCACGCTCTGCTGGCTGGCCGAGGCCATGACCGGTGAGTCTACCCCCTACAATACCACCTACACACTTATGGAGACCTAGGGCTTCTCCACAGGGGGCAGCCAGACCTCATGCCTCAGCAG
+
IJLSMQMMSMPLJJFJEEIKIIINIKSSLKSKSLNKSOSKSSSROLILFCCCAEIOIHE@3*EFHIIG;775BEFHOIKIGFFGHJKJKSQRSMKSKNFDDFGIJFJGHSJHKKKGJOIJKPMKSGGHGMMRGHFFGFFHGHKIMLJIOINLLJSOHJJIJKIIKIKJLLKKIGG10000JIGGHPHIGGED?@?@BCE?;;;93
@117_PHV87F_11
ACCGCCCTGGAGGCTGTGGAAGGGGCTGCCTTCTTTGTGTCCCTCGATTCTGAGCCCGCGGGACTGACCAGAGAGGACCCCGCAGCTTCCCTGGACGCTTATGCCCACGCTCTGCTGGCTGGCCGAGGCCATGACCGGTGAGTCTACCCCCTACAATACCACCTACACACTTATGGAGACCTAGGGCTTCTCCACAGGGGGCAGCCAGACCTCATGCCTCAGCAGT
+
EGIGGJIJJQJKLKJLMIIOLISSNKS7.,,.:<<?GKJKJJMIKHJMLMNGJJHKIHJLKLLSQPIJOGGGJKKSSSMLKBJLSJKJDGHBHLKJJIFGFGCGIMIMSSSLOMSOKJDGKLIIGHHHOOSOOKJKMMLKMLPKSHIHSNJJFFEDHGHFHKOLNJMSOGKMKPIJHKIMHIFGGKSSOJRJIJNHOIJSLOJNOQJLIJHJGHC?@@@=.--+(%
@118_PHV87F_11
CTGGGAGCAGCAGTCAGAGCAGCTAGGTGTTCCTCAAGGGGACAGGCTGGGGAGGGGTCATCCAGGATGTCCTGGAACTGCTGTTCCAGGGCCCGTGGGGAAAGCAGGCCATTGGGAGAGTGAGTCCCTACACGGAAGAATCTGCCCCGGTGGAAGACAGCCACGTGTCGGCTGTCTTGAAGGTGACGAAGGTGGTCTGGAGGGACACGGGAGGAAGACGAAGGTGGGAAGAGGTCACATTTTAACAACCACCCCACTTACTAATCATGCCTTGGGCTATGTTTTTATGATTTTTGACAGCTGTATAGTAGTCCATAGCCTGAGCATAGCTCAGGACAGTTTCGATTGTGCTATATATCAAGCAGAGGATGACTTTGAACTCTTGTTCCTCATGCGT
+
-?BFHHHFHKIHHLKNIKQPKPJIGKIJRPSRLLHGEDFHJHHGGLLLDCDHHPFEFEENNKQKIJQIMJIMSLKSMQLNOLMLMLKNMJMNMLLSJMMKSOSKSSJKJIGKHISFFGSLKLSOSKJJHHHMLHCAA<=51*)('')('.0DGIJJJMJLLNJJJSOMMKIGLKRHKIILGKJLKSSLNPKHNOHFDEAA@CEB?AHG???ALBAEHKIHHLKKRAGG=SKIRMKOIIHGDBNKHIGHGFFPPIIJHNOFGNKIKNKJISKEFJOJKSJFHGHOSSOMIHKJMSSORIKJNSNLILF:::HJJJJIGHFFMHMHJOIHIIKHGOKIKGHFHHPNHHJKSSGGKSKNKNKLMKMJIFGGIJONSIJNIIIJKJKRCDDCECC@A95'&
@119_PHV87F_11
AAAGCATGATTAGTAAGTGGGGTGGTTTTTAAAATGTGACCTCTTCCCACCTTCGTATTCCTCCCGTGTCCCTCCAGACCACCTCAGTCACCTTCAAGACAGCCGACACGTGGCTGTCTTCCACCGGGGCAGATTCTTCCGTGTAGGGACTCACTCTCCCAATGGCCTGCTTTCCCCACGAGCGGAACAGCAGTTCCAGGACATCCTGGATGACCCCTCCCAGCCTGTCCCCTTGAGGAACACCTAGCTGCTCTGACTGCTGCTCCCAGGTGAGAACCAGTAGCCTGTGGTTGCAGGGGGCAGGCTGGGCTCCGCGCAGGGAACAGGCTAGGGCAGGGTAGAGGGCCCACGCTGGGCTCGGCCCATCCCACTCGGACAGGAGTATGTGGGCTCAGGTGCGGGAGTGGGTGAAACCCCACGCAGCCACTGCCCTGGAGGCTGTGGAAGGGGCTGCCTTCTTTGTGTCCCTCGATTTGAGCCCGCGGGACTGACCAGAGAGGACCCCGCAGCTTCCCCTGGACGCTTATGCCCACGCTCTGCTGGCTGGCCGAGGCCATGACCGGTGAGTCTACCCCCTACAATACCACCTACACACTTATGGAGACCTAGGGCTTCTCCACAGGGGGCAGCCAGACCTCATGCCTGGGGCGGT
+
,?BEQIOC@5521100179ACEDC@@:3))))*78=@CFDEFFK=9887:@9-(((%%((*2...02BB@@<9:721004899::778767776778>HG?>=<;;C=====BAEED?>/,+*+*''(44+*)))))*,,.6/.---44;=<<<?@ACDD>@GFGJHIEBC@0*+83+3)'&&&%$%&&(''(**+.23;?@<<;<=EHABJGJIJBE445*8ADJE@9961,5,,9?ACFEDFFBDDCDEFB@???@@AA>?A0..*@DDDKHIJHGIFJFJNJHIHFCEEEB8886:HG:999987767-,((((%%%'&(+++.-.,***,;===<53223210*''&&',-1;<>4444CBDBEEBCF5555642112:::;>9:;;DDBA@?<=1)&%%%%&'*++,(())**+,---.300001?GFIFSJIHJFGE@>>AFIRHG898762271++222997-+**.,'+.69>89989:AB++0011335<=0000/.>><;:40158.;CGHEFEECFFGGIJGFFEA?EDF999==@A@;6...1442.--++--211..-./;=CC===IFEFGEDFD@@@@AA??=?87<=<>99667=>AIEDBA9998898CE<:8888999;9999>>B320/,(''
@120_PHV87F_11
ACAAGAGTTCAAAGTCATCCTCTGCTTGATATATAGCACAATCGAAACTGTCCTGAGCTATGCTCAGGCTATGGACTACTATACAGCTGTCAAAAATCATAAAAACATAGCCCAAGGCATGATTAGTAAGTGGGGTGGTTGTTAAAATGTGACCTCTTCCCACCTTCGTCTTCCTCCCGTGTCCCTCCAGACCACCTTCGTCACCTTCAAGACAGCCGACACGTGGCTGTCTTCCACCGGGGCAGATTCTTCCGTGTAGGGACTCACTCTCCCAATGGCCTGCTTTCCCCACGGGCCCTGGAACAGCAGTTCCAGGACATCCTGGATGACCCCTCCCCAGCCTGTCCCCTTGAGGAACACCTAGCTGCTCTGACTGCTGCTCCCAGGTGAGAACCAGTAGCCTGTGGTTGCAGGGGGCAGGCTGGGCTCAGGGAACAGGCTGGGCAGGGTAGAGGGCCAGCTGGGCTCAGGCCCATCCCACTCGGACAGGAGTATGTGGGCTCAGGTGCGGGAGTCGGTGAAGACCCACGCAGCCACCGCCCTGGAGGCTGTGGAAGGGGCTGCCTTCTTTGTGTCCCTCGATTCTGAGCCCGCGGGACTGACCAGAGAGGACCCCGCAGCTTCCCTGGACGCTTATGCCCACGCTCTGCTGGCTGGCCGAGGCCATGACCGGTGAGTCTACCCCTACGAATGCCACCTACACACTTATGGAGACCTAGGGCTTCTCCACAGGGGGCAGCCAGACCTCATGCCTCAGCAGC
+
CHHNLOQKKJHSKLQKQPJQMSRMMPSJLRKQLKLLSPJJMIMEHMKPPGLHMI>>>>DKLKLKSLMMHF<;21122BBKHNSLSJMSOSSRSOONSNSOISHOKSKMOJ@A@4<???@@@EFGDEFEDFFGIHJOOMRRLOSLJSNSMMSSSSRKSH@@?=>FFEGGGGHHGFEFSG:>FFISLGG@:<OKKILKIH;;<<;BFGEGLISOMLSLLIROSJKLHSSSNN@A@@@IIA???@NIJHLKLMIGIGJFD::::ISLNJPSKSSSLFHJHHKSOSMPHGGMKSRJHGHGISQGDEDFD8;>??@@B<<?===A>==>A>@DEGHKJLEFF@9QKOSSSCBB7/D45CFKSJNSOOLJIOLISRSOSSKSSJSJL@B;/CLLHF>JROSOSSRNOSQSNOLHJFH>>SJSOJFFFA>42102:87898?KKIIHJHJNIJFSSLAA@ABCDCDDDF<<BDJQISHHLSFPEKHIJSIJISJMMQQSSMSISHJKHHAEFEEFSJKNLKSSKNSKQSMHNSSNKRSLNONLJMJGIINSMOHISSOMNJIKSQONSQKLOOSNPKJJJKLISJKKJSNGJNJQQMKJNSSNSPJL865211135LLMSHGHEHIGKFECDF@LQSNKMEEDEEHIS?IJIFHLINNJIPLJSKQOJNIMLKHILOHJFHHILJIFB:9;-*3/('''&((%'*1234:;>AB??===@DEDD<=AHFHFBB---;;=?ABDEEGHPKLGLEEA@B@AAEF@?;64-
@121_PHV87F_11
GCAGTGGCTGCGTGGGTCTTCACCGACTCCCGCACCTGAGCCCACATACTCCTGTCCGAGTGGGATGGGCCTGAGCCCAGCTGGCCCTCTACCCTGCCCAGCCTGTTCCCTGGAGCCCAGCCTGCCCCCTGCAACCACAGGCTACTGGTTCTCACCTGGGAGCAGCAGTCAGAGCAGCTAGGTGTTCCTCAAGGGGACAGGCTGGGGAGGGGTCATCCAGGATGTCCTGGAACTGCTGTTCCAGGGCCCGTGGGGAAAGCAGGCCATTGGGAGAGTGAGTCCCTACACGGAAGAATCTGCCCCGGTGGAAGACAGCCACGTGTCGGCTGTCTTGAAGGTGACGAAGGTGGTCTGGAGGGACACGGGAGGAAGACGAAGGTGGGAAGAGGTCACATTTTAACAACCACCCCACTTACTAATCATGCCTTGGGCTATGTTTTTATGATTTTTGACAGCTGTATAGTAGTCCATAGCCTGAGCATAGCTCAGGACAGTTTCGATTGTGCTATATATCAAGCAGAGGATGACTTTGAACTCTTGTTCCTCATGCC
+
7GIMMPSSOSLJIIHMLJJSSKRSJKSSQSOSPOSSO@AA@AF@ENODCCCESGJFIHNSJNSSQMOPSSJSJFHDEDBNOOLSOKNSONGHHIGEDD@:;KIJIOOHGNGJMMHOKSGHHCD?@A?>?AFKIIISMKSSMISPSSMKLEOSODCCCDSSPMRSLSNLMRQKMPSPSSMLKQQLQLSOSLNSMILRONMLKSNGHJJSKGJGICDDDC@ASSSSQSMONPOSNOKROSDDCA<?KKLGMLG@;LPQMSMSKKKKJMFLFGIMJSJI::::>BBCCGGOIIJMILKRRKJJQSFAJFD>><?CBBCLKIKLLKPCCCCCHSDMHHHRSKMKSSHHIIILKOSSSOSKLKNLNKSJGJKLGKICFCBBINQJDHH<JJPSKRGAAA@CABBDDEIJKLOLSPJKMLJSKKKM@AA@GHLGEEHGGJIGIKNSKNSQLJKJSSNSQGDDDDE22112:777;;?ADDDGGIIHJFGIGJKIIIKLHHGHI32222AHJNHHGHJHMIHKKHJIHIJKNMFI=54116EIGGCA>5359796466
@122_PHV87F_11
CTGAGCTATGCTCAGGCTATGGACTACTATACAGCTGTCAAAAATCATAAAAACATAGCCCAAGGCATGATTAGTAAGTGGGGTGGTTGTTAAAATGTGACCTCTTCCCACCTTCGTCTTCCTCCCGTGTCCCTCCAGACCACCTCGTCACCTTCAAGACAGCCGACACGTGGCTGTCTTCCGCCGGGGCAGATTCTTCCGTGTAGGGACTCACTCTCCCAATGGCCTGCTTTCCCCACGGGCCCTGGAACAGCAGTTCCAGGACATCCTGGATGACCCCTCCCCAGCCTGTCCCCTTGAGGAACACCTAGCTGCTCTGACTGCTGCTCCCAGGTGAGAACCAGTAGCCTGTGGTTGCAGGGGGCAGGCTGAGCTGCCGGGAACAGGCTGGGCAGGGTAGAGGGCCAGCTGGGCTCGGCCCATCCCACTCGGACAGGAGTATGTGGGCTCAGGTGCGGGAGTCGGTGAAGACCCACGCAGCCACTGCCCTGGAGGCTGTGGAAGGGGCTGCCTTCTTTGTGTCCCTCGATTCTGAGAGCCCGCGGGACTGACCAGAGAGGACCCCGCAGCTTCCCTGGACGCTTATGCCCACGCTCTGCTGGCTGGCCGAGGCCATGACCGGTGAGTCTACCCCCTACAATACCACCTACACACTTATGGAGACCTAGGGCTTCTCCACAGGGGGCAGCCAGACCTCATGCCTCGGCCAT
+
8IKRSJKNSNJJRGBA@?>B???ADBDFEFDEGKHMHLLKSSSOSMLGLHSSKSPSLIPSIIMILPJLOIHPLJIGGGGGKQJSPLNMMIEDDFLJOIBCIHGFGF@@712EFCAAACIJQIH@>80<@@99989B::==>BJHS//0GFJGGFF5102(()@ABBDBGEFFMJOKHGF94/****+23DHHDBDCD<55/0FGFEPLKMIDA;9435BEAHSKISHKEFFEA556DESHSIHRJLMFISLHKROLMLKMCELSSJNFIFGRMSSAB=<77569?5EKLMLHFEB05?((@KHLIFKSMKLJSSOMJRNSOOGEGGNM?@>2GGHKNSSQSOSJNNOJIPHNLIKJIIB@LMOMH=BB;3(&%$$'((%%)*>JFGMIPIMSKLOJNKHEFFHLFIFC??98:0<4((()<71//-+'&&&'()8?>@CDEEEBAC=02@????A?;==:==0****-3440011BEDBCDLJLGFGLNJNIPKLMJISLLHHOKHJHHJSLNHEDFPHIKFBDCB?975444330...A?=A:=??DKEBC?----.=E@7777ALHKLIB@?:46GIIHLIIFGHFGIHIIIHJIMOMQSNMMNNQIHHSIJHJFGIJSGJE????><=?NLNJIGEHFHJKIHGEGOGIJIHJJGJEGGDDDD==??EGKFGCC,,65566CCBACDA?>?>>@@B;==:-((''((
@123_PHV87F_11
GCAGGTGAGAACCAGTAGCCTGTGGTTGCAGGGGGCAGAGCTAGGGCTCCAGGGAACAGGCTGGGCAGGGTAGAGGGCCAGCTGGGCTCAGGCCCATCCCACTCGGACAGGAGTATGTGGGCTCAGGTGCGGGAGTCGGTGAAGACCCACGCAGCCACTGCCCTGGAGGCTGTGGAAGGGGCTGCCTTCTTTGTGTCCCTCGATTCTGAGCCCGCGGGACTGACCAGAGAGGACCCCGCAGCTTCCCTGGACGCTTATGCCCACGCTCTGCTGGCTGGCCGAGGCCATGACCGGTGAGTCTACCCCCTACAATACCACCTACACACTTATGGAGACCTAGGGCTTCTCCACAGGGGGCAGCCAGACCTCATGCCTCAGCGGC
+
(****?>@CDDID;;;<FKJHIKQMHLIMFCJBAB<71.*)*(((((,10///66AHGJPHSJKLIMNLLSEDFFEGIILGJOHGJIPGMNGIIIHPHSJKMJJQMMJHKMOIIISIMBBBBCFFGFEEGGNQOSSNJLMHKNSJFGD@NSFGMFPLKKGGGF;=>FKOILLNOOQLLHLNSSJHIKE>>>?<<DDABA?2---/HSEIFELL;QJONQSLKJMLNOSOOKMILIK@:KFC@ECCDGEEOFQJQJGGGJKJJNMKJJKQMOSKPJJNSLSEFEFNPQOKIJHJIJ>>>>=BAAAGLKIFFEFEMLLHQKIOPOJKHIJIHJIJSJSJQJKMLNSSIHHF==>>>?@GHIIJE:74345=AB@CBC9875'''
@124_PHV87F_11
GCAGTGGCTGCGTGGGTCTTCACCGACTCCCGCACCTGAGCCCACATACTCCTGTCCGAGTGGGATGGGCCTGAGCCCAGCTGGCCCTCTACCCTGCCCAGCCTGTTCCCTGGAGCCCAGCCTGCCCCCTGCAACCACAGGCTACTGGTTCTCACCTGGGAGCAGCAGTCAGAGCAGCTAGGTGTTCCTCAAGGGGACAGGCTGGGGAGGGGTCATCCAGGATGTCCTGGAACTGCTGTTCCAGGGCCCGTGGGGAAAGCAGGCCATTGGGAGAGTGAGTCCCTACACGGAAGAATCTGCCCCGGTGGAAGACAGCCACGTGTGGGCTGCTTGAAGGTGACGAAGGTGGTCTGGAGGGACACGGGAGGAAGACGAAGGTGGGAAGAGGTCACATTTTAACAACCACCCCACTTACTAATCATGCCTTGGGCTATGTTTTTATGATTTTTGACAGCTGTATAGTAGTCCATAGCCTGAGCATAGCTCAGGACAGTTTCGATTGTGCTATATATCAAGCAGAGGATGACTTTGAACTCTTGTTCCTAGTATT
+
ABBMGIGIFFDDCCCELJGDBABBDDCGGHA>?@@FFGJHGHHJHLKFDDDDJFFIC@???AJLFGGIFFGHGGGA@@=FJPKFECDBBC@@<99?;@B0EGMJJSD==82EFGJGEHFFIINHDBEDDDGGIHLFFFEEGB????ADILSGHGJIIHJFEGEFHHGGFEFFFINIJHECCBBFEEHGIJECCEIIKLHKHJF:::=>BAADBCFFFKGFIHGJIIHIHHSHFIIIHNB@?>9=HFDECAABAEGIJIHFDBBCDDEDFGHEFIHICEDEDFFEAAAA;;998:840+&&&&,.147AIGHII?????CAABB11/,'&&&&'8=BABCCAAABBDH<<<<=10//03-(**+89:>BABAA>==@BENHKIFJMJHGHGEFHFKOPNLGHHFFIFIIGHFDEFFE@AAIGHHJGHFGCCCCACBCELPJPJIHHEHIIKIFJEDDDDCIDDEEGHGHFFDEDEGFGEGHJFHFIKFEFFFFGFAA>:::>@JHGEDGDDDEA=:4<<??CDCDEFMGNHAGDBA;:;311,,+&&%$#$
@125_PHV87F_11
CTGCTCTGACTGCTGCTCCCAGGTGAGAACCAGTAGCCTGTGGTTGCAGGGGGCAGGCTGGGCTCCAGGGAACAGGCTGGGCAGGGTAGAGGGCCAGCTGGGCTCAGGCCCATCCCACTCGGACAGGAGTATGTGGGCTCAGGTGCGGGAGTCGGTGAAGACCCACGCAGCCACTGCCCTGGAGGCTGTGGAAGGGGCTGCCTTCTTTGTGTCCCTCGATTCTGAGCCCGCGGGACTGACCAGAGAGGACCCCGCAGCTTCCCTGGACGCTTATGCCCACGCTCTGCTGGCTGGCCGAGGCCATGACCGGTGAGTCTACCCCCTACAATACCACCTACACACTTATGGAGACCTAGGGCTTCTCCACAGGGGGCAGCCAGACCTCATGCCTCAGCAG
+
<EPJRJMIGKKLISSPJ<24,>;43543325-57:IJHGLMINIJKJA@@JHMRILIGI@BABFBD+,BFFJPLMLJNJLOSPGMSMFBFEGHLRKQLOJKNRSC;6666DAHDSIKMSLQMKPDGJKKLRSSOMSRKOSKSOLKFGHBDFED<<<=AGD?7778IIKLLINPSSNIKMBGKLLOSJMRLNMSONSSSMKPONOSLHFFFHRSSMPFCCCCBB3335<EDDEEDIIIKFLSSLSKNKJOSISGFQNSNHHIMIGGIRLMMLHGFCLKGAAIHIJSLSOKNLHSJKOK@CCISKIQNIKSIMPLQLFFBCCHJRNKC@@?@KKKISRIQMSKILSLSEFEFFHGFGGIJHJJLHHH@@CCESJLOMJKIJGHJEGECD;>=<4332.+
@126_PHV87F_11
CCCAGCCTGTCCCCTTGAGGAACACCTAGCTGCTCTGACTGCTGCTCCCAGGTGAGAACCAGTAGCCTGTGGTTGCAGGGGGCAGGCTGGGCTCCAGGGAACAGGCTGGGCAGGGTAGAGGGCCAGCTGGGCTCAGGCCCATCCCACTCGGACAGGAGTATGTGGGCTCAGGTGCGGGAGTGGGTCGACCCCACGCAGCCACTGCCCTGGAGGCTGTGGAAGGGGCTGCCTTCTTTGTGTCCCTCGATTCTGAGCCCGCGGGACTGACCAGAGAGGACCCCGCAGCTTCCCTGGACGCTTATGCCCACGCTCTGCTGGCTGGCCGAGGCCATGACCGGTGAGTCTACCCCCTACAATACCACCTACACACTTATGGAGACCTAGGGCTTCTCCACAGGGGGCAGCCAGACCTCATGCCTCAGCGGG
+
:BEBDDHIB>5472-D..A@ABBCHHHCCDFHIIHFEGEJGGHPOK;::-;?@@HIGLORJHQIGHHHMDC>::81('''(FECBA@?93323;>>?@CAGFDDDDFACD@DDDC=444455<<<<<==?>>AB@>>;;D:E@IBAEJFHGGJCB@??A@@CBCJJFFFIFJPGIFKGFFA(((()(('')**222289EBDDDDJJHIEGGIKDISLNGIJH@MROGIIKMHGHEDGISHNO=EEEFEGIHKJLMGFHHSHSOQHISC>==>?KIFHKEA:L?<876674/0<<;:651..8:?ABDFHGJMJLFHNHGHKSMQKJIHHIKHGFFIJJJLJSPHIHJIKMQIIIHJKJHDDDFCFIMGCFHEHDBBAEDBD@CDEKIJBA=<:;:;;DEIGIFGFE>==<<=CDCBDE?<;9/.(
@127_PHV87F_11
CAGGGCAGTGGCTGCGTGGGTCTTCACCGACTCCCGCACCTGAGCCCACATACTCCTGTCCGAGTGGGATGGGCCTGAGCCCAGCTGGCCCTCTACCCTGCCCAGCCTGTCCCCTGGAGCCCAGCCTGCCCCCTGCAACCACAGGCTACTGGTTCTCACCTGGGAGCAGCAGTCAGAGCAGCTAGGTGTTCCTCAAGGGGACAGGCTGGGGAGGGGTCATCCAGGATGTCCTGGAACTGCTGTTCCAGGGCCCGTGGGGAAAGCAGGCCATTGGGAGAGTGAGTCCCTACACGGAAGAATCTGCCCCGGTGGAAGACAGCCACGTGTCGGCTGTCTTGAAGGTGACGAAGGTGGTCTGGAGGGACACGGGAGGAAGACGAAGGTGGGAAGAGGTCACATTTTAACAACCACCCCACTTACTAATCATGCCTTGGGCTATGTTTTTATGATTTTTGACAGCTGTATAGTAGTCCATAGCCTGAGCATAGCTCAGGACAGTTTCGATTGTGCTATATATCAAGCAGAGGATGACTTTGAACTCTTGTTCCTCATGCCTT
+
0<888:DKGEGGFEFCC:;;;BBCDDLECCDDEHE@@:99:57778=:<FHFGHCCBGLJFCCDEHJGEGGHGGHHHHJHIJCKKJEEFEDD87778;,::70***+-37(((7'?FJGKGKIIMIJGGC@FCDHIJKJLIIIJJJKFEEEFFLJLNJIHKHJNPJKSGIKKSILKJGE655558888CF?@::DCBCMIKOLKEIN444>BSFDFDCEEBF99>>>FHFGEGGSJISKSMKJNILGJPHJLIEGDBCGIHIHKJGIHFIFFFKJKIILIHJILHIHIIJGGGHHPGLLKIHGGIRGFJKGKJSMMLLGKHKKHHHHA@@@AIMMJKKMILLJIKHEFFHLLIKIIKKMJLMNHIKSSIMLJF><99888>ABKJLOILHKJKJKGHLOLSQSLIHHSKMKMNJJKNJIJJHIGJKIHJIHKGFIJHEFDIFSSNMLIIIJSEFGFFPHJHFHHF@@@?>?@@BDDCCBEGGHIIHIIKGJGGHGFJFHFFECDDEIMNSNIEGEEGCCCCCGHIIFGFFIKHIGJGHHGIHHIFIFFF=;;...-*
@128_PHV87F_11
CTCTGACTGCTGCTCCCCAGGTGAGAACCAGTAGCCTGTGGTTGCAGGGGGCAGGCTGGCTCCAGGGAACAGGCTGGGCAGGGTAGAGGGCCAGCTGGGCTCAGGCCCATCCCACTCGGACAGGAGTATGTGGGCTCAGGTGCGGGAGTCGGTGAAGACCCACGCAGCCACTGCCCTGGAGGCTGTGGAAGGGGCTGCCTTCTTTGTGTCCCTCGATTCTGAGCCCGCGGGACTGACCAGAGAGGACCCCGCAGCTTCCCTGGACGCTTATGCCCACGCTCTGCTGGCTGGCCGAGGCCATGACCGGTGAGTCTACCCCCTACAATACCACCTACACACTTATGGAGACCTAGGGCTTCTCCACAGGGGGCAGCCAGACCTCATGCCTCAGCAGT
+
-?EDGHKIIPPNSIB;=62HKSSHGSSKLQKNJMKLSKSLNJIKOHJLGJQSIHF??3-**-,++-HEJHIJJSKLSLPMISSHHJIKROQLMPNJISLSLIKOIJLSMQIHSMKJISSLQPNLIKIKIKJ??>>?EEGLILJGHOSMKGBCCBEFJIDCBCKPKSRKMQNSLNJSSLLLSHSSMMFDDDB;411-*++++11133@BABIJ<BDEFHIJ>???IIIRHGGJSSSKJSKOIJKKSSSSMB?KOSHJJFHFDDIKHHSHKINKJKJJGMJOKNNGK;;8<H>CDGHEGJMSJCAAACNLSLMLNLISHSLMSMKEFDDJKISMSKSNHJNHEEE@455755468:?HKKIILGDEGEFFIMJKKLH?;;;;=.+?DGEFA<;:1.+
@129_PHV87F_11
GTACACCGGTCATGGCCTCGGCCAGCCAGCAGAGCGTGGGCATAAGCGTCCAGGGAAGCTGCGGGGTCCTCTCTGGTCAGTCCGCGGGCTCAGAATCGAGGGACACAAAGAAGGCAGCCCCTTCCACAGCCTCCAGGGCAGTGGCTGCGTGGGTCTTCGCCGACTCCCGCGCCTGAGCCCACATACTCCTGTCCGAGTGGGATGGGCCTGAGCCCAGCTGGCCCTCTACCCTGCCCAGCCTGTTCCCTGGAGCCCAGCCTGCCCCCTGCAACCACAGGCTACTGGTTCTCACCTGGGAGCAGCAGTCAGAGCAGCTAGGTGTTCCTCAAGGGGACAGGCTGGGGAGGGGTCATCCAGGATGTCCTGGAACTGCTGTTCCAGGGCCCGTGGGGAAAGCAGGCCATTGGGAGAGTGAGTCCCTACACGGAAGAATCTGCCCCGGTGGAAGACAGCCACGTGTCGGCTGTCTTGAAGGTGACGAAGGTGGTCTGGAGGGACACGGGAGGAAGACGAAGGTGGGAAGAGGTCACATTTTAACAACCACCCCACTTACTAATCATGCCTTGGGCTATGTTTTTATGATTTTTGACAGCTGTATAGTAGTCCATAGCCTGAGCATAGCTCAGGACAGTTTCGATTGTGCTATATATCAAGCAGAGGATGACTTTGAACTCTTGTTCCTCATGCCT
+
###$$$&))**++++;;>GJFIJQKMMKLLKMNJIKLIINJMIISGGMKJSBDIMGDDCBEG@@?>9MKSJOA?@=<--,,,-)*00019766668=<===KILIGJPLNRSHJPLNSLQJD@<;44EBCCGMHIHJQHFGDEIDSBAAB?ABBCD>=,,,,,///22-.(((((?@CEGHIHI?===@F><9940//01;45CIHSSODCBEFKDOSKLOMSLI<;;;:;<FCKH8FFFJFGE>>3-/778999//..0.121:=AEHKHGMOMISKIJLNKHKKLQLMQSMKSPPSRRLSMJHOFBBAAJHHOFIIILJSKNSIMKIIKSJJKJMOKI@>?96=ABBFBBCA7444?@FFFFHCBBBEGEDDEEDGGBCHEDDB<<;:DA>ACCECEGJFKGHFMGIHEEF::::;>@>@@@QGFGHNJKOKSHHFH?=<2257466644568E8888:DCDCKMIMG::;;?GGJFEEDFFHJKSMMHHIHIIIIKKJIGIMPKJGIHC?CDHKKKKASSPKPKJ@??@CGRJSSGJFHHJHIIHJJIIGFGGFIFKHGGKLHEDBCBFEHGDDDDDIHGINSSJKHFFHFGJGEDCDDDFGGEEDDC??,,,,*))+-0----.13::862244:@FHEFDDCEEEECBCDDE@@A@A=<<9;<9<HEJHHJGGEFFE4-,,,./
@130_PHV87F_11
ATAGCACAATCGAAACTGTCCTGAGCTATGCTCAGGCTATGGACTACTATACAGCTGTCAAAAATCATAAAAACATAGCCCAAGGCATGATTAGTAAGTGGGGTGGTTGTTAAAATGTGACCTCTTCCCACCTTCGTCTTCCTCCCGTGTCCCTCCAGACCACCTTCGTCACCTTCAAGACAGCCGACACGTGGCTGTCTTCCACAGGGGCAGATTCTTCCGTGTAGGGACTCACTCTCCCAATGGCCTGCTTTCCCCACGGGCCCTGGAACAGCAGTTCCAGGACATCCTGGATGACCCCTCCCCAGCCTGTCCCCTTGAGGAACACCTAGCTGCTCTGACTGCTGCTCCCAGGTGAGAACCAGTAGCCTGTGGTTGCAGGGGGCAGGCTGGGCTCAGGGAACAGGCTGGGCAGGGTAGAGGGCCAGCTGGGCTCAGGCCCATCCCACTCGGACAGGAGTATGTGGGCTCAGGTGCGGGAGTCGGTGAAGACCCACGCAGCCACCGCCCTGGAGGCTGTGGAAGGGGCTGCCTTCTTTGTGTCCCTCGATTCTGAGCCCGCGGGACTGACCAGAGAGGACCCCGCAGCTTCCCTGGACGCTTATGCCCACGCTCTGCTGGCTGGCCGAGGCCATGACCGGTGAGTCTACCCCCTACAATACCACCTACACACTTATGGAGACCTAGGGCTTCTCCACAGGGGGCAGCCAGACCTCATGCCTCAGCAGT
+
:?CKKNHIQKLIFIMJOSSFHDGGSLISHQOSNOPRMKQSJJJFSJKLJKKIMJPGJNILSMSSSPLPHJLSSSSSJMGIKMSSPJJSLHLOKSLMSJSLMSSJOJSSSGDA@BCSJJLSHKNJPLFGLFISSKQHGIGIHFFDI>,.KD??===BAHFMJJNMSKNPMKHSNLSNMJOLKMJSLHIHISJMLSSSNLNPFCC==))))*NFGDOMFIJIKIJPJQOSSNKSSMNSBBBFA???@HSEKLGKNC@GSGEF777:;LFGHIJJKJJOLHDB>889ED<<;;<BDFFIJSOSPI==?>9EGGHGS@ED=-;888:IKIGJHMGKILSQSPOPLISISOIHD?>822BBCFIIJED=999:GIGNLHQLJD=66656JQESGGDA?>=<4*((**=ECDCBC5555<<<<;200079EFQOSGJHGNMSIPSIJIHKFSMLOLJKLMQKSSSLSJLSJLSLLLLLILSKKIDIINJB6666;<@@;;;8=;:333BCFIFEGIHMIJJMPJJSMLKSPSOLSLKJGEDDEGGFGMSJHIJHJIFGIJOLSQJS@SHLJLLMHHMOLIGFFKOSGJJ><=:9;33334EEGDCHIIECDGHHSLJJHFIOIMHLLHIJMJKGHHFHJMOILSHFEEFEHIB=6;<ABFGGHGFEGFGFGLJIGHHMGIJKNHGHIHFHJHIHJGFHGHHIHNEFDB@BBBFFGHFGECBBCE@DDF85541)'
@131_PHV87F_11
TACTATACAGCTGTCAAAAATCATAAAAACATAGCCCAAGGCATGATTAGTAAGTGGTGAATCTAAAATGTGACCTCTTCCCACCTTCGTCTTCCTCCCGTGTCCCTCCAGACCACCTTCGTCACCTTCAAGACAGCCGACACGTGGCTGTCTTCCACCGGGGCAGATTCTTCCGTGTAGGGACTCACTCTCCCAATGGCCTGCTTTCCCCACGGGCCCTGGAACAGCAGTTCCAGGACATCCTGGATGACCCCTCCCCAGCCTGTCCCCTTGAGGAACACCTAGCTGCTCTGACTGCTGCTCCCAGGTGAGAACCAGTAGCCTGTGGTTGCAGGGGGCAGGCTGGGCTCCAGGGAACAGGCTGGGCAGGGTAGAGGGCCAGCTGGGCTCAGGCCCATCCCACTCGGACAGGAGTATGTGGGCTCAGGTGCGGGAGTCGGTGAAGACCCACGCAGCCACCGCCCTGGAGGCTGTGGAAGGGGCTGCCTTCTTTGTGTCCCTCGATTCTGAGCCCACAGGGACTCAGCCAGAGGGACCCCGCAGCTTCCCTGGACGCTTATGCCCACGCTCTGCTGGCTGGCCGAGGCCATGACCGGTGAGTCTACCCCCTACAATACCACCTACACACTTATGGAGACCTAGGGCTTCTCCACAGGGGGCAGCCAGACCTCATGCCTCAGCAGC
+
QLSSIJKOLMIHJQMSNMOOSLLGIQMKQSMKJLHPSJLLHIIPISSK<;;8885,'&&'&&%%%&&4/@GIGHHLHHA===BCF-----?FFDEDGSC:<EDEEBACDDNKMSKSLJKKPKOSQIJJSMMSNKKLJMKJHJMHQROQSOSKRJIKDE7557:G9:811100555;ILKKSKLSSMSSPNKIL745BCSNPOMRKSKGMJLKSMIOKQSMMSMOLILQSQMKEEBASPOMRJFKILSKOLIJKNSHGG;6FKKLHKFFG?6SCCGJPOMLKNNKKRJKQJNKKSOQNMJSSJKSNDJNSIILJSLPRQNIKMMPKSRNLPNJKOLKOPSKOJSNCCCEID>999;46=41111:;;;@OHGFIIHHINKNJSSSGDFDF@B:;;;IIKFSPIIPNOSLLKQPOPJRIHKGJOPNHHSLGOIIHJIIRH;;;:<DCD????BCDBDEJHKNFFEDDSPLLJJSSSJSLJJSLSIGDGF@B//C4..IEDE@:-----..--.-,-&'&'&**.2+)))(**,,-,)*3463;==?B><<<=?HFHDEDCCDEDHJFHKKJIGSKLKSKJKJNNHGFHIIHFJQJGGGIFPILLHFFEHHSHGDEFDDFEFGKILHKLIFJHJGHJIJGJKA@CBEHGHFGHHDDCCAFEHHSNLOHFFGFDDDBBBAC....--*
@132_PHV87F_11
GGGAGAGTGAGTCCCTACACGGAAGAATCTGCCCCGGTGGAAGACAGCCACGTGTCGGCTGTCTTGAAGGTGACGAAGGTGGTCTGGAGGGACACGGGAGGAAGACGAAGGTGGGAAGAGGTCACATTTTAACAACCACCCCACTTACTAATCATGCCTTGGGCTATGTTTTTATGATTTTTGACAGCTGTATAGTAGTCCATAGCCTGAGCATAGCTCAGGACAGTTTCGATTGTGCTATATATCAAGCAGAGGATGACTTTGAACTCTTGTTCCTCATGCCTC
+
**+58:98)'''&''')./22;;EGKLJGJFDFE72BBBKSIKNSNSQKSOKNSLJSMSJKSISIJIJKGJMLPGJEIHIKNSHQJLPMSSJLKSHSJSMRLGIHJEILMGHC;92@FJJILFGHEEOIMLKJGMJIIIGKHHIHHIEIEFHFJLHKHKHIFGFFCECEGGSJJHHGHJKSJIFEDEDFHIJKFGFEFGEDEEEJPHHHFDF0//./0'''*67777@A@??@@IJIJIFLFHFEHGFIHFGFFIHIIHPIMJJGIIGHHGJHHGGG@??:965&
@133_PHV87F_11
TTGGGAGAGTGAGTCCCTACACGGAAGAATCTGCCCGGTGGAAGACAGCCACGTGTCGGCTGTCTTGAAGGTGACGAAGGTGGTCTGGAGGGACACGGGAGGAAGACGAAGGTGGGAAGAGGTCACATTTTAACAACCACCCCACTTACTAATCATGCCTTGGGCTATGTTTTTATGATTTTTGACAGCTGTATAGTAGTCCATAGCCTGAGCATAGCTCAGGACAGTTTCGATTGTGCTATATATCAAGCAGAGGATGACTTTGAACTCTTGTTCCTCATGCCTA
+
/88DB?BBAAAAACCGIIILHJNKHGIHC=::----*0?CCJOQLLMJSMKSLOMNKISHIGFEFIEGHGHFCDECEHKJSDCEBBEEDEHHGEBB8746<AADFHDDDDLJKEGE6IHMQMMA@@BHNLGDHEFHGISJJIKJKIGFGGJHFIGSHLMPOKHKKIHMIJHQMSKGKJSJSSSNSIPNHHNSMKGHLIJMKJIMKLLJIHSOIMSIINSHGFIJSIJIJQ@@@@AKLQJHIGFJHGFFGEGDEDIIMSFHLFHLGHSSPNMLMFHECDA?<;;::&
@134_PHV87F_11
CAGGACATCCTGGATGACCCCTCCCCAGCCTGTCCCTTGAGGAACACCTAGCTGCTCTGACTGCTGCTCCCAGGTGAGAACCAGTAGCCTGTGGTTGCAGGGGGCAGGCTGGGCTCCAGGGAACAGGCTGGGCAGGGTAGAGGGCCAGCTGGGCTCAGGCCCATCCCACTCGGACAGGAGTATGTGGGCTCAGGTGCGGGAGTCGGTGAAGACCCACGCAGCCACCGCCCTGGAGGCTGTGGAAGGGGCTGCCTTCTTTGTGTCCCTCGATTCTGAGCCCGCGGGACTGACCAGAGAGGACCCCGCAGCTTCCCTGGACGCTTATGCCCACGCTCTGCTGGCTGGCCGAGGCCATGACCGGTGAGTCTACCCCCTACAATACCACCTACACACTTATGGAGACCTAGGGCTTCTCCACAGGGGGCAGCCAGACCTCATGCCTCAGCAGC
+
.@BBIKHGJGKOSJSONSCA@@<>=:.=JMPLHBD8(G44FJSSJJIJOGHHLLJOSMOKNLLJLMPK<?@4HLIJLMPKKNSMILJOKSMJMLQMJNHEMLLNOOOMJMODA?>EH><<<=JPDDDDDHMLJMJIQLNIIHIQJOMMJSNIJMLLMNSSPSKOMSKMSQIKLIOISRSJRNJNJSOMSQINMPKQSLSKLSIHHGIJMILPPSSJSOH==>HJKRJGIKLLHHNLILLOJIJKKSSLSONNGSKBBDD??PIMSOJLISMMSKMNKSSSEGDEEEBB?=>?ABHHOLLGIJSMIKMOOJMLKKIKJOPSSJJGFGNLMMSJJLMSOIJLLLLGSLMQLGNIKNMPOHSPKOINJSMJJSDEJPKIGLHGKIMIJSKKLSLOGLSLSJHLHLSJSBDEEILIEDEECF>==EEOKKNLMIGHGEDCBCACBA8+**))'
@135_PHV87F_11
CTGGAGGCTGTGGAAGGGGCTGCCTTCTTTGTGTCCCTCGATTCTGAGCCCGCGGGACTGACCAGAGAGGACCCCGCAGCTTCCCTGGACGCTTATGCCCACGCTCTGCTGGCTGGCCGAGGCCATGACCGGTGAGTCTACCCCCTACAATACCACCTACACACTTATGGAGACCTAGGGCTTCTCCACAGGGGGCAGCCAGACCTCATGCCTCAGCGGGTA
+
5CCBCFEFGGKHIHNKKMJMO@@???=>CDADJILOGD><<<>JMFECBC?=FGHFHLHAA@4111117:789<:4=BBBGGEGSHJOOIFSHH@????O<JJGDBCBDEFHGHGSJJNIJJIMMJHLJILHNJPIKHFDCDFGFD2....0:>;:;::<=?@?@A@DEGGGHGJFFGHIOKHJKNLDC<<<<<CCAABBCCDCCB<776;<?9-,,&%&%$
@136_PHV87F_11
CCGGTGGAAGACAGCCACGTGTCGGCTGTCTTGAAGGTGACGAAGGTGGTCTGGAGGGACACGGGAGGAAGACGAAGGTGGGAAGAGGTCACATTTTAACAACCACCCCACTTACTAATCATGCCTTGGGCTATGTTTTTATGATTTTTGACAGCTGTATAGTAGTCCATAGCCTGAGCATAGCTCAGGACAGTTTCGATTGTGCTATATATCAAGCAGAGGATGACTTTGAACTCTTGTTCCTCATGCCTCC
+
=BCDMKKLIOMOIILKHSLSOKSIHKRQSIQSMMJOMRKNSBBB@@B;;;99876546..---.+)+,+-/7../:>?EGHG@AIQKILMFIHGLKSNOJIHHJJPKJNENKKSSLHMLIKRHSKKNISIKKIJHNLQSPMKSRHGLKQKSJIKJLKKJFHOHKJNQIJGHILHKKIFGGHGSHKHJHKJLLGHIGLLMJSSMOMNJKIKFGIKGKIPQMIMMLLSIISMGILOIOOLGHDCDA1/.../5'$
@137_PHV87F_11
CCATAAGTGTGTAGGTGGTATTGTAGGGGGTAGACTCACCGGTCATGGCCTCGGCCAGCCAGCAGAGCGTGGGCATAAGCGTCCAGGGAAGCTGCGGGGTCCTCTCTGGTCAGTCCCGCGGGCTCAGAATCGAGGGACACAAAGAAGGCAGCCCCTTCCACAGCCTCCAGGGCAGTGGCTGCGTGGGTCTTCACCGACTCCCGCACCTGAGCCCACATACTCCTGTCCGAGTGGGATGGGCCTGAGCCCAGCTGGCCCTCTACCCTGCCCAGCCTGTTCCCTGGAGCCCAGCCTGCCCCCTGCAACCACAGGCTACTGGTTCTCACCTGGGAGCAGCAGTCAGAGCAGCTAGGTGTTCCTCAAGGGGACAGGCTGGGGAGGGGTCATCCAGGATGTCCTGGAACTGCTGTTCCAGGGCCCGTGGGGAAAGCAGGCCATTGGGAGAGTGAGTCCCTACACGGAAGAATCTGCCCCGGTGGAAGACAGCCACGTGTCGGCTGTCTTGAAGGTGACGAAGGTGGTCTGGAGGGACACGGGAGGAAGACGAAGGTGGGAAGAGGTCACATTTTAACAACCACCCCACTTACTAATCATGCCTTGGGCTATGTTTTTATGATTTTTGACAGCTGTATAGTAGTCCATAGCCTGAGCATAGCTCAGGACAGTTTCGATTGTGCTATATATCAAGCAGAGGATGACTTTGAACTCTTGTTCCTAGTG
+
????????@@A@?>====?@AAAA@?>>??===>?AAA?<999:=B@@?===<=>?@BBCBBAA@??><==>>AB@@???====?BDBBEBBBB@<;:;<?AABBBBDEB?>=<<=9767789;DDEFDC?<<;<=ABCDHFFEEECAAAADDDDEEAB<<CDCEDCDAA@@@@@ABACCB>====@ABA>:99778889:://::;>=DD@@@??@CCBBACFDC74////2:;>@BBABBBCCBCA>:BCEGCA>===>????ADAEI7DDCEDDH==C=@FDEGEDEDECA@@;;?@@DEEEDDCEDDCC@==>=>@ABCDFEDEDCCCBBCCDBBBABCCFDDCC?>>>>@DFFDDDDDC@@@?@ADEDDB@?>>>?A@?>?@@B44BBACCBABBCEECCDEFFDDDCCFCA@@=99999:;;=CEDBAAAABCB@><?BCCDCBCCBABABCA>>>>@FFEDEDCDD?>>=>@DDBBCBBBCB?<<<=:::::>DCBBBDDOCCCC@====@DEBCBBABBB??=>?A7651377765422467CDBA@CCFKEG?>==>BDIJJLHGFFHEEEEEGGGGHFIHJGFHEEBBCB@A@@@CBD:+++++>CF@H98888EEEDDDEEDFEEEDDDDDDGFEFEFFEEEDDDEDFDDDDDDDEEA@?@@CIHDFEFEKCKHHGFHINFGFEFEGHGHJGJHHHFEFGDFEAA((((
@138_PHV87F_11
GCAGTGGCTGCGTGGATTCACCGACTCCCGCACCTGAGCCCACATACTCCTGTCCGAGTGGGATGGGCCTGAGCCCAGCTGGCCCTCTACCCTGCCCAGCCTGTTCCCTGGAGCCCAGCCTGCCCCCTGCAACCACAGGCTACTGGTTCTCACCTGGGAGCAGCAGTCAGAGCAGCTAGGTGTTCCTCAAGGGGACAGGCTGGGGAGGGGTCATCCAGGATGTCCTGGAACTGCTGTTCCAGGGCCCGTGGGGAAAGCAGGCCATTGGGAGAGTGAGTCCCTACACGGAAGAATCTGCCCGGTGGAAGACAGCCACGTGTCGGCTGTCTTGAAGGTGACGAAGGTGGTCTGGAGGGACACGGGAGGAAGACGAAGGTGGGAAGAGGTCACATTTTAACAACCACCCCACTTACTAATCATGCCTTGGGCTATGTTTTTATGATTTTTGACAGCTGTATAGTAGTCCATAGCCTGAGCATAGCTCAGGACAGTTTCGATTGTGCTATATATCAAGCAGAGGATGACTTTGAACTCTTGTTCCTCATGCCTTT
+
=IGHHCC=A87221/&&'(*.977789=><>@@@F@?=:;;;<FLMMNMMSLSNKHJJIISSNSOISSSLMJECBC6FSILSIMFFCC=792.1555/7DKJNCM44C88DDDAMI5444444448>>HSKNJHSJAAAAAHOGKMSKRSMSNLKQMIKNSQNIOLKIJNSSKSLHKJKHKLPQMKOLEEFLSOLMFHGGIFEHGNICHHJHNSMIMKNKSSSMHJOMLNKKLKNKDGEIGPSSNNSJKHJLOISSLRJGEJFFHIGHHMJIKKIIKLJJKOQILI>>?EGSIGFF<EHEABFIGRRJJHEFEHISISOLJKLKJLMIIHFJGINOMNSILJOLSSKOHISIKLINILJNSJIKOIHSHG@@@AGJSLMB;=GKKHMMHLISKSNJIIKJKJGLSSJKNNSJHHHIFHGIHJIHJHFGFFEFDDFISLLKKLMJFEDDCHIFGHHGIGHIIHFEFIKGFFGFGGLIJEEFGGIIGHEGGEFFFEHGKHGOJOILHHHHIHHIGIJKHIFFJHQHNOLRJSJLNDB?===::B666441.(%
@139_PHV87F_11
TAGCACAATCGAAACTGTCCTGAGCTATGCTCAGGCTATGGACTACTATACAGCTGTCAAAAATCATAAAAACATAGCCCAAGGCATGATTAGTAAGTGGGGTGGTTGTTAAAATGTGACCTCTTCCACCTTCGTCTTCCTCCCGTGTCCCTCCAGACCACCTTCGTCACCTTCAAGACAGCCGACACGTGGCTGTCTTCCACCGGGGCAGATTCTTCCGTGTAGGGACTCACTCTCCCAATGGCCTGCTTTCCCCACGGGCCCTGGAACAGCAGTTCCAGGACATCCTGGATGACCCCTCCCAGCCTGTCCCCTTGAGGAACACCTAGCTGCTCTGACTGCTGCTCCCAGGTGAGAACCAGTAGCCTGTGGTTGCAGGGGGCAGGCTGGGCTCCAGGGAACAGGCTGGGCAGGGTAGAGGGCCAGCTGGGCTCAGGCCCATCCCACTCGGACAGGAGTATGTGGGCTCAGGTGCGGGAGTCGGTGAAGACCCACGCAGCCACTGCCCTGGAGGCTGTGGAAGGGGCTGCCTTCTTTGTGTCCCTCGATTCTGAGCCCGCGGGACTGACCAGAGAGGACCCCGCAGCTTCCCCTGGACGCTTATGCCCACGCTCTGCTGGCTGGCCGAGGCCATGACCGGTGAGTCTACCCCCTACAATACCACCTACACACTTATGGAGACCTAGGGCTTCTCCACAGGGGGCAGCCAAGCAGCCTCATGCCTGGGCCATG
+
HKJMLLIGKJGSJRNLPSIHGFOSJKLKKKNHLOMOQMSSMOKLHMIRLKQNHLHGSMMHKKROPSJJOIOSSMGLLKJSJOPMSJKMIHJIQOKKLNHGGGGHQLOKSFBCDFIOSMSLSSQQK>5+,FFFA??;:;;;<<FFACLLSIHFFKCDCCHGHGG;76679HJLKLIJSOMMSKPJKSLRRPLKSNLMMRJOSJS=<<>>JIKPQSLG1---=?A?@?644544111139::SKMMRKSNSJKSHOPKCJMLNRSSSLSQSKRKQQLJGFGFISKJDCDDEINJSHSDBHJH334(9@JHJJHFJE>A==?KHMHMSIIJHNSMQSKSIILOJSLKSHKRSKGSSKOLJQPSKJSPNLKLLNKSSJNKGSKSPMSJIFIKBAA>CA?>>?KBBEDDEFLIKLKJSSLLGIHHNIFHFEDB99:EOQRJLHGNHGDIKHIG:999:GSMLKGIKGIIISMMKIIHQGHEGFISSHFGFHKSOKSPJKNIIKSIMIJHGLIIJKFLIMKJQIKOSJQIOGJGSSJHSHNMJKHLHFFECB<=*))))GIEFEEDINHJQJJKKSA::::DPJGJHE8B@?=;86567):ILFHGEFDDEEEGFFGIMMSLMSMIKLKSKSJIJLIKNJHMHIJHMFIMIJHHHFGMJIJINIGGHFFISGINIIJINIEFIEEGKGJEEGGFGIHGIGIEKEBCFGIHEBA?<32/-+,-/03579;=(((((,+)
@140_PHV87F_11
GTAGAGGGCCAGCTGGGCTCAGGCCCATCCCACTCGGACAGGAGTATGTGGGCTCAGGTGCGGGAGTCGGTGAAGACCCACGCAGCCACCGCCCTGGAGGCTGTGGAAGGGGCTGCCTTCTTTGTGTCCCTGATTCTGAGCCCGCGGGACTGACCAGAGAGGACCCCACAGCTTCCTGGACGCTTATGCCCACGCTCTGCTGGCTGGCCGAGGCCATGACCGGTGAGTCTACCCCCTACAATACCACCTACACACTTATGGAGACCTAGGGCTTCTCCACAGGGGGCAGCCAGACCTCATGCCTCAGCAG
+
*++8888FRHFKMS@AA@EIF??>?JESDSK<=QKOOMMGQNPSSKSQK;;;:;A=:::9DJOMPNQRIJNHHLMIIHHDEA@@ABICDDDEJJMMMKMMKINSIIGHIHLOHG?>=<4,,,-))++.<8.(''(:?<?@BHGFKKSIMOMIKGE9878=B?:::<;58889;733,,<?;;;:;:;;BCLMOLSMPIHHHGIGEFGPOMLLOSSHSKJKGGLJCCCCBGB@DOMHJCDHJHKGIJFHSKLSN@@A@AILEEHEFCB67768<2///068779>>IH/....+(()*)****1210..,+
@141_PHV87F_11
GCGGTGGCTGCGTGGGTCTTCACCGACTCCCGCACCTGAGCCCACATACTCCTGTCCGAGTGGGATGGGCCTGAGCCCAGCTGGCCCTCTACCCTGCCCAGCCTGTTCCCTGGAGCCCAGCCTGCCCCCTGCAACCACAGGCTACTGGTTCTCACCTGGGAGCAGCAGTCAGAGCAGCTAGGTGTTCCTCAAGGGGACAGGCTGGGGAGGGGTCATCCAGGATGTCCTGGAACTGCTGTTCCAGGGCCCGTGGGGAAAGCAGGCCATTGGGAGAGTGAGTCCCTACACGGAAGAATCTGCCCCGGTGGAAGACAGCCACGTGTCGGCTGTCTTGAAGGTGACGAAGGTGGTCTGGAGGGACACGGGAGGAAGACGAAGGTGGGAAGAGGTCACATTTTAACAACCACCCCACTTACTAATCATGCCTTGGGCTATGTTTTTATGATTTTTGACAGCTGTATAGTAGTCCATAGCCTGAGCATAGCTCAGGACAGTTTTGATTGTGCTATATATCAAGCAAGGATGACTTTGAACTCTTGTTCCTCATAGT
+
+;?BBABBCDEBCBCEHGHFGGGBABBBKKCABBBGE8887798<FIDDDEEJGGHDCBCCJGGCC@BBCDGED@?>?5BFGDCCB77676:;<;4344-EFKHKKL<<I;FFGIIJLMOKKLISC=IIHKLJJSHMSJSKSHCDCCEKLKJIILIGIIJKLIKJNGMJGIHHKHHJOHFDEDGIOJGJJIHFEGIFEFHJMFCGEHJIBEGFEHIHNJJINGNHEGEFGNIKKGHMJHHIGABEECEEDECCEEFGIMHIHCDCDEEFHFJGEEE????><@@=>?DCCDDEGJSHEGEFH@;@ABFLISLPDCB@@B@@@BBEDFFGJFFFHHIHGHKHFDCEDGGJFEDEFEEFCEEFGKFGDEMGGA?<556D@@AAAFABFFGEECCDFFIJIIHIGIEHFEDCBCFGKHIIHFGFFEGHEFEDBBAAABCCGHSNKHHGGJHMLJGIFFFEFHCC444433=<<<=CCCEEEFIIEDDHFIKHHFHCDCCC?;;;;ASMFMFJGGGGHNGCEEECBDFEFFGJJGLMIIHGC><;97.,,+&%$
@142_PHV87F_11
CCGCGGGCTCAGAATCGAGGGACACAAAGAAGGCAGCCCCTTCCACAGCCTCCAGGGCGGTGGCTGCGTGGGTCTTCACCGACTCCCGCACCTGAGCCCACATACTCCTGTCCGAGTGGGATGGGCCTGAGCCCAGCTGGCCCTCTACCCTGCCCAGCCTGTTCCCTGGAGCCCAGCCTGCCCCCTGCAACCACAGGCTACTGGTTCTCACCTGGGAGCAGCAGTCAGAGCAGCTAGGTGTTCCTCAAGGGGACAGGCTGGGGAGGGGTCATCCAGGATGTCCTGGAACTGCTGTTCCAGGGCCCGTGGGGAAAGCAGGCCATTGGGAGAGTGAGTCCCTACACGGAAGAATCTGCCCCGGTGGAAGACAGCCACGTGTCGGCTGTCTTGAAGGTGACGAAGGTGGTCTGGAGGGACACGGGAGGAAGACGAAGGTGGGAAGAGGTCACATTTTAACAACCACCCCACTTACTAATCATGCCTTGGGCTATGTTTTTATGATTTTTGACAGCTGTATAGTAGTCCATAGCCTGAGCATAGCTCAGGACAGTTTCGATTGTGCTATATATCAAGCAGAGGATGACTTTGAACTCTTGTTCCTCATGCC
+
>@@AKKSHSIHJHJKIJPKNSKKKINKRLNLRSLJSSKPNSSEFFSMNKMKMPMJMNSOSKLISSSJIJFFEHMOJKSRIKIKMKNNKRSMSQJMKMSSKSNISRKLLSOSMSLRNSLKNPSQLSSMMIKLKOJHSLNNSSRNILJGJJPNKSKOJNSQSMQMLJNSPRSLGONKKKEEAA?IJKQNKJJNNKNLIOLIJJIKLMSSSOLNPOLLSPSSNNSOMKQRKJQPSRSOPOKSOQLSSKKONIPSJMMMSIMKEDEESMKSLSNSMLIMOMRSOSLPNNSMOSJOPSSSSNPGKNLPMPIGIJSLMRQOSJIJGJKSKJSJLIKJEA;;;;<KSJJRINKLSSSSLKPMMISHGKLSOHJRSQMKSLOSNQJMGFFGJOMKHRHJKNLIIHKEGEEELLQKNRLHIMNSFLMSCBBCOSRMLQMKKKLMLNSQIJKQJJNMKSOKKISNISMKGIIIILONLKSLLKLJNIIKLSKJPKIJJOHHFHKLSMRJLISLKSSNSKNKKSSKJSJIGIHHHHMJJJGILLJPLSNHIHIBEFHKRKHFGHA???@KSOKFHHGIILKIIJJIEBBBBSLEEGHIFESNQBEE@@@>>98<;::0
@143_PHV87F_11
GCCACCGCCCTGGAGGCTGTGGAAGGGGCTGCCTTTTTTCTTGTGTCCCTCGATTCTGAGCCCGCGGGACTGACCAGAGAGGACCCCGCAGCTTCCCTGGACGCTTATGCCCACGCTCTGCTGGCTGGCCGAGGCCATGACCGGTGAGTCTACCCCCTACAATACCACCTACACACTTATGGAGACCTAGGGCTTCTCCACAGGGGGCAGCCAGACCTCATGCCTCAGCAGT
+
88966777FHFIHHIKIJIHILIINQSMIPBA?=;98888<A<<AJILIIJGFJJLLJHJJFE?KDDEFJIAA<<<<?@AGFGFGJHEJGHHIIGLOIGHFIHHFHFFEFFFGFOLPJHKHKHJGHJMSICCCCGKHGGGFHGGLFDEEBCAABFDGH?===?DEEEJHJILHLHFGHDECDCCCCBAAAADHKIJHHMEF@@?@@DDFGFEA?@@@@::::;<A?-,,**'
@144_PHV87F_11
GCAGTGGCTGCGTGGGTCTTCACCGACTCCCGCACCTGAGCCCACATACTCCTGTCCGAGTGGGATGGGCCTGAGCCCAGCTGGCCCTCTACCCTGCCCAGCCTGTTCCCTGGAGCCCAGCCTGCCCCCTGCAACCACAGGCTACTGGTTCTCACCTGGGAGCAGCAGTCAGAGCAGCTAGGTGTTCCTCAAGGGGACAGGCTGGGGAGGGGTCATCCAGGATGTCCTGGAACTGCTGTTCCAGGGCCCGTGGGGAAAGCAGGCCATTGGGAGAGTGAGTCCCTACACGGAAGAATCTGCCCGGTGGAAGACAGCCACGTGTCGGCTGTCTTGAAGGTGACGAT
+
?FIHIMLMOIMIE666:FHGECB?;<>?EDB===?BFFLKIFHEHSSHSJJSNNSMLLGKJIIKMMJSLONK@@@@@IJSSOSLIMLGJHDBEIF;=E5(32237=.++0->BAEJSIJKLJG???BACDIOGIJPJHKLNSIHHGGMNIOKKSKNLLMIKLMQNPSKSLLLIIOJNSGEIHMLMOLNLE<<<=OJLJJGIHJJIMILJGHHJD@?=<<>?==<<;;:DSMGGKGGQIOHIJJHSSGEK@???GJLMSIJHFEEEGGHHHIGGGFCAA@B:::ADFCDBDEGGKHGHHGI:@)BDDHFKJIHFEFIGLFHGHLGIHMHKEJDB>==?>944/-+
@145_PHV87F_11
GCGGTGGATGCGTGGGTCTTCACCGACTCCCGCACCTGAGCCCACATACTCCTGTCCGAGTGGGATGGGCCTGAGCCCAGCTGGCCCTCTACCCTGCCCAGCCTGTTCCCTGGAGCCCAGCCTGCCCCCTGCAACCACAGGCTACTGGTTCTCACCTGGGAGCAGCAGTCAGAGCAGCTAGGTGTTCCTCAAGGGGACAGGCTGGGGAGGGGTCATCCAGGATGTCCTGGAACTGCTGCTCCAGGGCCCGTGGGGAAAGCAGGCCATTGGGAGAGTGAGTCCCTACACGGAAGAATCTGCCCCGGTGGAAGACAGCCACGTGTCGGCTGTCTTGAAGGTGACGAAGGTGGTCTGGAGGGACACGGGAGGAAGACGAAGGTGGGAAGAGGTCACATTTTAACAACCACCCCACTTACTAATCATGCCTTGGGCTATGTTTTTATGATTTTTGACAGCTGTATAGTAGTCCATAGCCTGAGCATAGCTCAGGACAGTTTCGATTGTGCTATATATCAAGCAGAGGATGACTTTGAACTCTTGTTCCTCATGCGC
+
4>65540*((()/)**=@A@@@CDA?999673:IHHSJMNSB=?JNKKOMJKHPLLMIJJNKKSLJNNLJJQEDCADGEHQSSINRSHQIEFIECHHFC::==979999>4EMJPLINKKSINCBF;BA@SHJSQMKIKKOIOKSSSLJSKRNSLSOJSSPNLSKMLLMRLMLMSMSLHLJKNMQKNLSFAAABHMSJJSNKIEFGCHHEGNJKRLLJSJKLLSLLSINSSSMMLJOI-,,,-PMJINKGIJPIDFKLJMOHIEFFLGBBBBFIOMNKGGAAA@BFFI@@@BED?;97334??>FILJSSSSKJKJLLPSFGSJKJKMKLGJKIIEHJNSLOLMLIOMLNMLNMSSNLPIINNMILPNBEBLICCBCEEHEL@:<GNSMSLHLFEEHFHIIILLOJMLJRJKKSJKGKGHGILIMIIINIKHLHGFFIMSSPKKMSJOSILNKGJHSMKLGJFIHGIPLIIGJGIIKOMHIGEFKGJHINLSKHIKHNSJLNSOIHGHGGHGJJJHJSHSGLJKHLJIFFD?@KGMHLQIHNNII?::86*'
@146_PHV87F_11
GCTGGGCAGGGTAGAGGGCCAGCTGGGCTCAGGCCCATCCCACTCGGACAGGAGTATGTGGGCTCAGGTGCGGGAGTCGGTGAAGACCCACGCAGCCACTGCCCTGGAGGCTGTGGAAGGGGCTGCCTTCTTTGTGTCCCTCGATTCTGAGCCCGCGGGACTGACCAGGAGCCCCGCAGCTTCCCTGGACGCTTATGCCCACGCTCTGCTGGCTGGCCGAGGCCATGACCGGTGAGTCTACCCCTTGGATCCCACCCTACACACTTATGGAGACCTAGGGCTTCTCCACAGGGGGCAGCCAGACCTCATGCCTCAGCAG
+
(((-.6>DDHHGFEECBBA@AA@@6655697766:GAGAHIHSJLJISJGGJIIJGHHIFGGILKLJKIC====>MNHEHFFPSLSONLNJKIIGSMIPKJJJSINKMJJNLKIHNGFGHMLJKKJNMDCCGPHPLHHORJLIHIKKJNMJIHIHGGHGEFC920/..)(4.../8<>>>C?9784?@ADGHEEDCBACDDDIKHEBBCEIHHHKGHIFEEEFMEGFEHHEFGDHIHEC====550(((('')&&''&/<<>>=?=89;;<@CBA>3333GHIDCCCACBA@@DFD?AA??=====)))))+3.-++'&
@147_PHV87F_11
GCAGTGGCTGCGTGGGTCTTCACCGACTCCCGCACCTGAGCCCACATACTCCTGTCCGAGTGGGATGGGCCTGAGCCCAGCTGGCCCTCTACCCTGCCCAGCCTGTTCCCTGGAGCCCAGCCTGCCCCCTGCAACCACAGGCTACTGGTTCTCACCTGGGAGCAGCAGTCAGAGCAGCTAGGTGTTCCTCAAGGGGACAGGCTGGGGAGGGGTGGTCCAGGAGGATCTCCTGGAACTGCTGTTCCAGGGCCCGTGGGGAAAGCAGGCCATTGGGAGAGTGAGTCCCTACACGGAAGAATCTGCCCGGTGGAAGACAGCCACGTGTCGGCTGTCTTGAAGGTGACGAAGGTGGTCTGGAGGGACACGGGAGGAAGACGAAGGTGGGAAGAGGTCACATTTTAACAACCACCCCACTTACTAATCATGCCTTGGGCTATGTTTTTATGATTTTTGACAGCTGTATAGTAGTCCATACCTCAAAGCAATACTGCAGGACAGTTTTGATTGTGCTATATATCAAGCAGAGGATGACTTTGAACTCTTGTTCCTCATGCCTA
+
<?GLNHOSMKKKJISOSSJOMKKHIFHGLKIBCLSPJHIINLPILSSKKROJLMHIIB>>>?IOSSJKMJMS7778IGGOSMQLPQMSCCC@CG5>?B<4BISKOMS88F3IJOHMRL@?@?A<876456?<::;<<?HDCDHLOMA@=<;<<@D?<=JGJRNOQSKHKBAABADDEDEEJCIJKROQSIGIHHMOSSPNIJS<===;O?A@@00000245.,*(%%%%&'.;@DEJIIOHMSGG>=C=7895566PSSOSMILISPIJSIJOOHLSSLKKHSHGIJHEHOGHHJKSJKGF=>A=/?CEJSPSPSINLOHIHIJLSSJILLIHHD@@AKGHMPSHHIKHSPHMFJB;9863,+*))**(*40345--.@DDHHPLFLIONHKSMSSQISNOKKMPNOIHSIOJJKSNLSKHMIIKIFFHIFIILHHJHINSRSLNIKJIOSSSMIMJGJHGFE@??<;;::32,+*)((''&((('&''&&)*.46.....9/888JPKLHGJGKLHKIKLKJLLMKGIIMSLJSILKNSCEC://..//*&%%&%$
@148_PHV87F_11
GCTGTCTTGAAGGTGACGAAGGTGGTCTGGAGGGACACGGGAGGAAGACGAAGGTGGGAAGAGGTCACATTTTAACAACCACCCCACTTACTAATCATGCCTTGGGCTATGTTTTTATGATTTTTGACAGCTGTATAGTAGTCCATAGCCTGAGCATAGCTCAGGACAGTTTCGATTGTGCTATATAAAGCAGAGGATGACTTTGAACTCTTGTTCCTCATGCCTA
+
/58;<544247CA@44433345H;;;;;A;333<78773335;:86896679@GLKIHFGGDFCDH>>==>?95EG<;;::?BDFDILMMKJILKMNLLKRJSIGGGCGGFGJSILHKIILH?A@@@JIJIINSNSLLKLNKMOKSIQJIHLIMPLSILOKBEDCDF977772-,,,.0++,:=993-+**---//28AB@?ABADLGLQMJLNMLIKIEFCB?>/
@149_PHV87F_11
GGGCTGCCTTCTTTGTGTCCCTCGATTCTAGAGCCCGCGGGACTGACCAGAGAGGACCCCGCAGCTTCCCTGGACGCTTATGCCCACGCTCTGCTGGCTGGCCGAGGCCATGACCGGTGAGTCTACCCCCTACAATACCACCTACACACTTATGGAGACCTAGGGCTTCTCCACAGGGGGCAGCCAGTTCATGCCTCAGCAGC
+
345@DGFEEEFGIKHHHGJHHHGCCBCCF,***+<<8ACCDEEGKSLHCAABCSLJGFFDABCECF>;;=>DIGECC?=<<=>DDAACDDDGHHHFGGGIKKEA@AABOIHFGFEIGFIIHEFEEEDDEIDCCDCBAAABDFFFEFEEDEDDDFFFFCEDCBBBEFCDBAABAFDDEDFGEEBEC30''&')2345-----0-
@150_PHV87F_11
GCAGTGGCAACTAGTGGGTCTTCACCGACTCCCGCACCTGAGCCCACATACTCCTGTCCGAGTGGGATGGGCCTGAGCCCAGCTGGCCCTCTACCCTGCCCAGCCTGTTTCCTGGAGCCCAGCCTGCCCCCTGCAACCACAGGCTACTGGTTCTCACCTGGGAGCAGCAGTCAGAGCAGCTAGGTGTTCCTCAAGGGGACAGGCTGGGGAGGGGTCATCCAGGATGTCCTGGAACTGCTGTTCCAGGGCCCGTGGGGAAAGCAGGCCATTGGGAGAGTGAGTCCCTACACGGAAGAATCTGCCCCGGTGGAAGACAGCCACGTGTCGGCTGTCTTGAAGGTGACGAAGGTGGTCTGGAGGGACACGGGAGGAAGACGAAGGTGGGAAGAGGTACATTTTAACAACCACCCCACTTACTAATCATGCCTTGGGCTATGTTTTTATGATTTTTGACAGCTGTATAGTAGTCCATAGCCTGAGCATAGCTCAGGACAGTTTCGATTGTGCTATATATCAAGCAAGGATGACTTTGAACTCTTGTTTCCTCATGCCT
+
32/00,)'&$$$%$$$$7<=====CFFFHIFEA;<FEGLAAA@AEEMSSSMSSKJOLKSHLJKNQSISAFFFBC)))))**CKGFGEGFBDDFPGNGJSHLIRPOMG=>4+2/.77HKMPGDCABDJDGHGFLIHHSLJNSKMRJJMGKLJQRLKSNISGSILSLLMLIGN:6666IFDGGCJHPROPPLSQKGLIMSPKLJHHNCFDENOIFGGDDCBDBGHLLJSSSLMLSKKSLJOM?>===SSFGJQFFFGINKNSHGGIECCFPRKINMHJGKFLJJIPIOEGEFDLGLJGHGGC@<>AGEFDBCBB>><****+-,,-1((((*32000004<DG?@@@@AQJMSJISLJSPSIKFEMM>==>QJISLIDC@EFEHBCEADF><54*&&&((.,.//?BFEJGSKFFCB44;)))69::FEJIJFHILHIGHIOSKMSJGLHKKSLHJOJMIGKMJJHGJGILSHKQMGHOGIHIJLHKOIKFFIFNHEDCF,,,,,BHNSGIIIKFG-((((*((((222111237?CGFG;:::635<9772111
@151_PHV87F_11
TATTATTGATGTACGCACAATCGAAACTGTCCTGAGCTATGCTGGCTATGAACTACTTATCCGCTGTCAAAAATCATAAAAACATAGCCCAAGGCATGATTAGTAAGTGGGGTGGTTGTTAAAATGTGACCTCTTCCACCTTCGTTGCTTCCTCCGTGTCCCTCCAGACCACCTTCGTCACCTTCAAGACAGCCGACACGTGGCTGTCTTCCACCAGGGGCAGATTCTTCCGTGTCAGGACTCACTCTCCCCAATGGCCTGCTTTCCCCACGGGCCCTGGAACAGCAGTTCCAGGAACATGCTGGATGACCCCTACCCCAGCCTGTCCCCTTGAGGAACACCTAGCTGCTCTGACTGCTGCTCCAGGTGAGAACCAGTAGCCTGTGGTTGCAGGGGGCAGGCTGAGCTCAGGGAACAGGCTGGGCAGGGTCTGAGGGCCAGCTCTCAGGCTCAGGCCCATCCCACTCGGACAGGAGTATGTGGGCTCAGGTGCGGGAGTGGGTGAAGACCCACGCAGCCACCGCCCTGGAGGCTGTGGAAGGGGCTGCCTTCTTTGTGTCCCTCGATTCTGAGCCCGCGGGACTGACCAGAGAGGACCCCGCAGCTTCCCTGGACGCTTATGCCCACGCTCTGCTGGCTGGCCGAGGCCATGACCGGTGAGTCTACCCCCTACAATACCACCTACACACTTATGGAGACCTCAGGCTTCTATCCACAGGGGGCAGCCAGACCTCATGCCTCAGCAGGT
+
&&''&$%&(+('%$$%%()**,<>>==C<<=BAHISIOHNJJJ<=<>?@3)(''&(()'((((+-/;99899<<6))))*4DDGGA@AAAAGIINJIGIJKDCDCJECCDEEGC@<<841..02@FDA<<>AAC924((630*')'&****6646()>@BHDA>@88GHGAJIHJF??==CEDDDBDEFG?>?>;:761000103770-,**,+,'&'''?==:8854,))'*+)'''('(,,))))*3452+ADCIJJLIE@;83:<A<D8888MSNFE9999:96544//..//(&&(''%%&76778888>)'''(+>DEEGE;99;8>778JNISLSDC777=??NHFBEDKIJN?=;8:))B<;<<<<<<32223333;8666?AG???CDKMIGEB@6('(()))*/0FLFIHNKHGGFC=<:4*'%%%'**,----,*'(((()99::=@GAA6;:78?:76665454355753(((*<621.*)+.112??++++,44487789C87778CBCDDEHGLJJKIMNKKKJFHGGBB>>10////001103;;<FFC?<<::;:4889?>;B@AADIPHHKJFB<<>GJCBCCBADDEABB>>A:;EDEKPGFDDDEGIHGFGEGFHEDBBBFFGGE@<5566GSHFFGGDE????=@99:DDHHFDEEEDEEEJMHHEEEA===9;*)))*)))%&''&&50.((((*344577>>0/////00243349::<2+++)))(
@152_PHV87F_11
CCAGGACATCCTGGATGACCCCTCCCCAGCCTGTCCCCTTGAGGAACACCTAGCTGCTCTGACTGCTGCTCCCAGGTGAGAACCAGTAGCCTGTGGTTGCAGGGGGCAGGCTGGCTCCAGGGAACAGGCTGGGCAGGGTAGAGGGCCAGCTGGGCTCAGGCCCATCCCACTCGGACAGGAGTATGTGGGCTCAGGTGCGGGAGTCGGTGAAGACCCACGCAGCCACCGCCCTGGAGGCTGTGGAAGGGGCTGCTTTCTTTGTGTCCCTCGATTCTGAGCCCGCGGGACTGACCAGAGAGGACCCCGCAGCTTCCCTGGACGCTTATGCCCACGCTCTGCTGGCTGGCCGAGGCCATGACCGGTGAGTCTACCCCCTACAATACCACCTACACACTTATGGAGACCTAGGGCTTCTCCACAGGGGGCAGCCAGACCTCATGCCTCAGCAGC
+
2AAAKSIHMGHONKSOJGH=>DG<;:,(=GMNSMLJF,-7**?@@@HKOKC;;;;JISSIHGBDEFGJFEGGGBHJPJFHKMPKIJSPIJIOKIJGILNJNLHQNSSDH=87/.'(,,*+3;;FHMMHKKJSSSLJPQPFGHFHOKJONMSOSSSKNKIKSHLSSIKMOIS?>>>?SNMEGIGFEGFNHBCDHFEEHLMMRJKMLIJGGIOLLNSSKMNMIMMHOSJKOSKOLQMLJSSMSMLPLNMKPILA?3,,),.812BE@@@??MLSLKJHIMMSSLLKKNLLSOKHCAA?AA@?9((((76422335;86577IOJEEEEDIHJGHHISLSKHLJSHIIRJJFGFFFOJGDHHKIGE><<<;<<>BGPOJMLHJDGFIIMSIIMHIJHLJMJ><79==<==@ABGKIKHKNA@999AGKHFEFE;9877:88:9=?B8666432
@153_PHV87F_11
CCTAGGTCTCCATAAGTGTGTAGGTGGTATTGTAGGGGGTAGACTCACCGGTCATGGCCTCGGCCAGCCAGCAGAGCGTGGGCATAAGCGTCCAGGGAAGCTGCGGGGTCCTCTCTGGTCAGTCCCGCGGGCTCAGAATCGAGGGACACAAAGAAGGCAGCCCCTTCCACAGCCTCCAGGGCAGTGGCTGCGTGGGTCTTCACCGACTCCCGCACCTGAGCCCACATACTCCTGTCCGAGTGGGATGGGCCTGAGCCCAGCTGGCCCTCTACCCTGCCCAGCCTGTTCCCTGGAGCCCAGCCTGCCCCTGCAACCACAGGCTACTGGTTCTCACCTGGGAGCAGCAGTCAGAGCAGCTAGGTGTTCCTCAAGGGGACAGGCTGGGGAGGGGTCATCCAGGATGTCCTGGAACTGCTGTTCCAGGGCCCGTGGGGAAAGCAGGCCATTGGGAGAGTGAGTCCCTACACGGAAGAATCTGCCCCGGTGGAAGACAGCCACGTGTCGGCTGTCTTGAAGGTGACGAAGGTGGTCTGGAGGGACACGGGAGGAAGACGAAGGTGGGAAGAGGTCACATTTTAACAACCACCCCACTTACTAATCATGCCTTGGGCTATGTTTTTATGATTTTTGACAGCTGTATAGTAGTCCATAGCCTGAGCATAGCTCAGGACAGTTTTGATTGTGCTATATATCAAGCAGAGGATGACTTTGAACTCTTGTTCCTCATGC
+
DDHDGEFFFGIHHHJHGGHGFGFEFHIOMLSMI@@?BFNGIIHKIKOJGHEGFHGIFGJGEEEEGIIKKHIOKILJGEDEDHGGPHGHFFOFF??@PLSNOOKMECDDGHGJILHEJIILIGGIOHJHFFFGGMKMLLGFFBEDIMKJNKMPIPNHIKIIKILFKIIJFHJNJHJKLSHQKISJHGKHGGDBBBEKLJGGGIHEDCDGKSHEEDFIHHLINJNLGMHFHHFFGIKMDBBBDILIHJFIJKJHIIOIMJEKMOQSOKFGEGCDDD>BHI84555JGLB=>H;EIGHJKMKMSHGHFSGG<KJJJJMKMKOKSGFKJFHMCHJJOOLIJMPSNDCDDCNIHLIKSNQHJGGJHHLSPNSOIKISJSNKRJQMKSA?A?ESEJKGIOIMPNONOSSNISPSLSIJHKFF6///0,.B<00:440-;;IMJKLHKGIFJJHLNKSOOKKKSNKHSIHGFDDEGKHPNNSMMIJHJC@PKIJQOONJKJSJLKIHLMIGJHMJKLMNJSILKKSSHHHGGKSMKRNRMJJLRLMMNL6556FGFLIMEGGKKIKPRE?AHHGJJFGHEB95C;JOIGFGIIJIHJQSLIIILMIJLOHKGJIGGHFGDEDCGSKLKMMMSBPNKKIKLHJGJKPHIKMIILIIGJGHFJGMLMHHHHJPGHRORRJ@@??;,****?EGGEGEFGEHIGHLJ@BDCEAE@A77887GLJHMHHGKF@=;5420+
@154_PHV87F_11
GCAGTGGCTGCGTGGGTCTTCACCGACTCCCGCACCTGAGCCCACATACTCCTGTCCGAGTGGGATGGGCCTGAGCCCAGCTGGCCCTCTACCCTGCCCAGCCTGTTCCCTGGAGCCCAGCCTGCCCCCTGCAACCACAGGCTACTGGTTCTCACCTGGGAGCAGCAGTCAGAGCAGCTAGGTGTTCCTCAAGGGGACAGGCTGGGGAGGGGTCATCCAGGATGTCCTGGAACTGCTGTTCCAGGGCCCGTGGGGAAAGCAGGCCATTGGGAGAGTGAGTCCCTACACGGAAGAATCTGCCCCGTGGGAAGACAGCCACGTGTCGGCTGTCTTGAAGGTGACGAAGGTGGTCTGGAG
+
;EEHIKJPIJNHHJSPGKGFGFFGDDDDDGD?B?=<;522441..*))(('((..02272222EDSISSJSS;;:;>>=GJKHJJHNHJHDAAAA@BKIEDCCCADB88929,++++++,+++-8;7ACCFHMINLHIMLLMROKMLGSSQLNMSMOMNMIPOSMJDCCCDGHGKJKOK@ABBJILIIJHIJOPSJNPJLGFH1111ACA>==/---/AACHSMMA>?;;<FA@???EEDA@DSSKIQMHLKEKJGJRLKJNKQJKKIIIGNGGJHA76667>BFGGJFIGSLSNLJSJJBB52,++-+/;=<;;<@AFJLINSMMKKLNHHJFEEILJLLK??>=;;)))(()))+
@155_PHV87F_11
GTAGAGGGCCAGCTGGGCTCAGGCCCATCCCACTCGGACAGGAGTATGTGGGCTCAGGTGCGGGAGTCGGTGAAGACCCACGCAGCCACTGCCCTGGAGGCTGTGGAAGGGGCTGCCTTCTTTGTGTCCCTCGATTCTGAGCCCGCGGGACTGACCAGAGAGGACCCCGCAGCTTCCCTGGACGCTTATGCCCACGCTCTGCTGGCTGGCCGAGGCCATGACCGGTGAGTCTACCCCCTACAATACCACCTACACACTTATGGAGACCTAGGGCTTCTCCACAGGGGGCAGCCAGACCTCATGCCTCAGCAG
+
))))**+3688888:>>?>62,,,-HHSHJJKIIHJHGHKJJKJIHFGHEKHJSDHJGGJSKNMLHNIIFC?ABCCDDECHLIHHHMGMHHGIHJILILGSGIIGJFIPJOHNSDIDHFD;::9EHFEGFDEGIFGGHGIGHEFBGBECCDDBBC=4233499=<<8<;ADDGFFEFA67CBCDDBAAA@CBCDDELHGFMISHHGGGINIGEEEHGGIFEJC;::85320/--,.245:;;;;BCDBDEEDFEEEFFFCB;989;:8:66:AA@@??BBCHEDBCCDCCEGGCA??@@ABCCDCDA931,)
@156_PHV87F_11
GTCCCTACACGGAAGAATCTGCCCCGGTGGAAGACAGCCACGTGTCGGCTGTCTTGAAGGTGACGAAGGTGGTCTGAGGACGCGGAGGAAGACGAAGGTGGGAAGAGGTCACATTTTAACAACCACACTACTAATCATGCCTTGGGCTATGTTTTTATGATTTTTGACTGTGGTAGCATCCATAGCCTGAGCATAGCTCAGGACAGTTTCAATTGTGCTATATCAAGCAGAGGATGACTTTGAACTCTTGTTCCTCGTGCCT
+
A@?@@KIHGG>>=>;>974544444356>@KJNJGBCCDKONOKSNOKQQKJBBBBBRKMLNKKHPSIKH222231**/)*)))))+-,+*+)+,478?861*<BBCCB<66--...-1;+****,(()-,-22CJKSJJISPLOMMQIGGGIDKMPJGLC>=>82100&&&&&))****,.A;::::?IGRIHHGLGABCDCB32224966666>>>=98354-,,,/.-.601122213017880000//++**(((()-
@157_PHV87F_11
CAGGGAAGCTGCGGGTCCTCTCTGGTCAGTCCCGCGGGCTCAGAATCGAGGGACACAAAGAAGGCAGCCCCTTCCACAGCCTCCAGGGCGGTGGCTCCGTGGGCTTCACCGACTCCCGCACCTGAGCCCACATACTCCTGTCCGAGTGGGATGGGCCTAGAGCCCAGCTGGCCCTCTACCCTGCCCAGCCTGTTCCCTGGAGCCCAGCCTGCCCCCTGCAACCACAGGCTACTGGTTCGCACCTGGGAGCAGCAGTCAGAGCAGCTAGGTGTTCCTCAAGGGGACAGGCTGGGGAGGGGTCATCCAGGATGTCCTGGAACTGCTGTTCCAGGGCCCGTGGGGAAAGCAGGCCATTGGGAGAGTGAGTCCCTACACGGAAGAATCTGCCCCGGTGGAAGACAGCCACGTGTCGGCTGTCTTGAAGGTGACGAAGGTGGTCTGGAGGGACACGGGAGGAAGACGAAGGTGGGAAGAGGTCACATTTTAACAACCACCCCACTTACTAATCATGCCTTGGGCTATGTTTTTATGATTTTTGACAGCTGTATAGTAGTCCATAGCCTAGACATAGCTCAGGACAGTTTCGATTGTGCTATATATCAAGCAGAGGATGACTTTGAACTCTTGTTCCTCATGCCTC
+
FFGHPHMJKKFE543'2321134---.9:::?DBMJHIHNSPSSLIJMLSSSLSJLPSOLNLSJOLLHKSPSIIIJHMSKOSJPNMJHF4443110%$##$%'***)-/:>BCD>866HGIHLGOOSJMSSMJOKJJIIKSLN;;;;<MSMHCDDDFK30002AA3?BBB@CGNOFDAACDH??>>8=LPJHMJ??D>?HEBIKHCAA??>@DJGEGGHIIHPSLLIGFIHEDBCA?<44444@???SOKNSKKKSKPKSMRSMSPKSGIOPMKSJRHHHHJRIKJJMKD<>?358>;<8<??@BBDJSSLSJSOLKSPSKG10//0<=<>AB<@ICC@<LKNMSMMIOKIHIGJOHKKSSISJPLSJHNIPPILJHJMQNPJMKILJK>:JRHLBKJIJIDHJGJKGJIKNNOJKGIJA>??@LMJIGFIHHLMKMNKONJHMNSHIJLJLLNJKINJPKHEKHGHGGGCISHLKJHIKMJNLSOPOIFFHHHJLQJPMNJSJOHIOJIJIKIKJGGGEBDCDELSKNKJJHHIJSLJLIIGIJPIJECBA8865577@@@@)(((((*999;?<ACEHIGGJDCCCEIPQJHFDDFGKJHEGHD@?<;:9666563./77HEEDDAB@@B@>>:;87(
@158_PHV87F_11
ATACAGCTGTCAAAAATCATAAAAACATAGCCCAAGGCATGATTAGTAAGTGGGGTGGTTGTTAAAATGTGACCTCTTCCCACCTTCGTCTTCCTCCCGTGTCCCTCCAGACCACCTTCGTCACCTTCAAGACAGCCGACACGTGGCTGTCTTCCACCGGGGCAGATTCTTCCGTGTAGGGACTCACTCTCCCAATGGCCTGCTTTCCCCACGGGCCCTGGAACAGCAGTTCCAGGACATCCTGGATGACCCCTCCCCAGCCTGTCCCCTTGAGGAACACCTAGCTGCTCTGACTGCTGCTCCCAGGTCAAGCCTGTGGTTGCAGGGGGCAGGCTGGGCTCCAGGGAACAGGCTGGGCAGGGTAGAGGGCCAGCTGGGCTCAGGCCCATCCCACTCGGACAGGAGTATGTGGGCTCAGGTGGATCGGTGAAGACCCACGCAGCCACCGCCCTGGAGGCTGTGGAAGGGGCTGCCTTCTTTGTGTCCCTCGATTCTGAGCCCGCGGGACTGACCAGAGAGGACCCCGCAGCTTCCCTGGACGCTTATGCCCACGCTCTGCTGGCTGGCAGGGGCGTGGCCAGGTCACTCTACCCCCTACAATACCACCTACACACTTATGGAGACCTAGGGCTTCTCCACAGGGGGCAGCCAGACCTCATGCCTCAGCAG
+
'((0(((+,1355:CGIBCCEGHMOSIQFDEEGFCIJJHMLIONSILFIIIGJKIHIMNKLJJGISSOSKJHSKSSIA<;4++BCDFEDE?>9999B=/7GGGLFHFIFIDDDDFGHA77643.-))++,@IDCDIDCBBBFGFGILJKSLSLHIHHA55ABGFEAJIISLIHGKIGLIONMLJLPJLJIDCE=CFGIGGFGKJQHFGIHJJFIGFHNGGGIKKJLNLJJFIGEFHHHFGEFGONOIRJMJSHIE<C85JLNMEJGHFEBKCCGOLLJMLJIHHFOKIKRJJEFEGHJIJGD@@4961('&%%&(+./01;BEAA>A@???ADFFCACBEFFECFGFHIECDDDEEGFECGICBBCBDGEDEEGPEFFHGDGFFEGGD@;@:5?B=<<<<@ACBA?>???@@@?>97385,+0****657779=AAAC@@@@ADCC=;;;;@EDBDCCEFGGEEDEEFEDDDBA@AAEEHDEB=6632.--./;:0001@?>=<<=>@DDEEGFEA?>?GDB?>>=?ABB?::;EDFFGCAA@?@BABDDEBBCBBCGGIHIFA621+*&&'%%%$$%%%&('&&&(++.6AEFHHBBBCDEEEEFGGEEEFFEFGGFHFHFGIEFAABBFDDB@=:559::?ABBBDFGFGEDDEEDC@A@@85.,'%
@159_PHV87F_11
CACCGCCCTGGAGGCTGTGGAAGGGGCTGCCTTCTTTGTGTCCCTCGATTCTGAGCCCGCGGGACTGACCAGAGAGGACCCCGCAGCTTCCCTGGACGCTTATGCCCACGCTCTGCTGGCTGGCCGAGGCCATGACCGGTGAGTCTACCCCCTACAATACCACCTACACACTTATGGAGACCTAGGGCTTCTCCCACAGGGGGCAGCCAGACCTCATGCCTCGGCG
+
DFIGIHJKLNIKMNKHMNNNSHKHJQLKGGIIIKMKNNJSNOSJKIJNSJKJHKLNSKOSMSNSSSLMMJJMIDLOQSSMKFBFIGHSLLSNHILRSSQHGHIFKJJKIMMKPRJSLOJLKHHNHMKIJKJLKLOLJHIGFHFGHHDCDGHIL@@@GGIGHHSNRLHJPOHJGHMH=;;:9::58?=99<99881)*=>=?ADCBCEEFFEHEEAA>:888/+**(
@160_PHV87F_11
CTCACCCAAGGCATGATTAGTAAGTGGGGTGGTTGTTAAAATGTGACCTCTTCCACCTTCGTCTTCCTCCCGTGTCCCTCCAGACCACCTTCGTCACCTTCAAGACAGCCGACACGTGGCTGTCTTCCACCGGGGCAGATTCTTCCCGTGTAGGGACTCACTCTCCCAATGGCCTGCTTTCCCCACGGGCCCTGGAACAGCAGTTCCAGGACATCCTGGATGACCCCTCCCCCAGCCTGTCCCTTGAGGAACACCTAGCTGCTCTGACTGCTGCTCCCAGGTGAGAACCAGTAGCCTGTCGTTGCTACAGGGGCAGGCTGGGCTCCAGGGAACAGGCTGGGCAGGGTAGAGGGCCAGCTGGGCTCAGGCCCATCCCACTCGGACAGGAGTATGTGGGCTCAGGTGCGGGAGTCGGTGAAGACCCACGCAGCCACTGCCCTGGAGGCTGTGGAAGGGGCTGCCTTCTTTGTGTCCCTCAATTCTGAGCCCGCGGGACTGACCAGAGAGGACCCCGCAGCTTCCCTGGACGCTTATGCCCACGCTCTGCTCAGCTGGCCGAGGCCATGACCGGTGAGTCTACCCCCTACAATACCACCTACACACTTATGGAGACCTCAGGCTTCTCCACAGCCCTACACAGACCTCATGCCTGGGCCA
+
'('(,995:BBCEHJJGIGJJGKFEGNJIIKSSPRKIBBBDJHMHBCCDFFF;<*+?AAAACEFC?>=::0)>CCFFFEDDCFEFEINLJQDDFHFEGGGEFFFGHJLIIHHSKJQJDECCPLDD954300((--9BAFCCBAB:9613>>999855<66666>667:<GGILMJIHI>B?BDFBGCCCBEKAC:667BCE@@@@>>88GFDAAB>?@5544441--,-0366656778A434*A<<BACCB???>8889:@D@?>@>>::A;8733/+,+)*-/.//29:<?@@@B@=:::=@BA==;>=@>>79:9854415+**+1==DGHKHGH887769997433334JJGFDB=>?GKHA;;;<K?MISIKISFBAB@;GG>>>>>AABDEDGBBDCD?7--,--2+****461////2775455:;GDDFLKKGSHIGH@?>75//**-7=>=???5004:26423:::0++++-:0.+))))+...015'''''((--12)*1263>AFFJFCEC:COGGDCCBCEEGLMFGGHGGHGHE,*)))*4445589:ADE@??=::;:===<A<;;=>FGBBBBA>????HIJJJH@@@?+*)&%&('''&&&&&&-*)'((,,*)((,++))&&(**,3555569**)%&&
@161_PHV87F_11
GTGGGATGGGCCTGAGCCCAGCTGGCCCTCTACCCTGCCCAGCCTGTTCCCTGGAGCCCAGCCTGCCCCCTGCAACCACAGGCTACTGGTTCTCACCTGGGAGCAGCAGTCAGAGCAGCTAGGTGTTCCTCAAGGGGACAGGCTGGGGAGGGGTCATCTGCAGGATGTCCTGGAACTGCTGTTCCAGGGCCCGTGGGGAAAGCAGGCCATTGGGAGAGTGAGTCCCTACCTTGAAGAATCTGCCCCGGTGGAAGACAGCCACGTGTCGGCTGTCTTGAAGGTGACGAAGGTGGTCTGGAGGGACACGGGAGGAAGACGAAGGTGGGAAGAGGTCACATTTTAACAACCACCCCACTTACTAATCATGCCTTGGGCTATGTTTTTATGATTTTTGACAGCTGTATAGTAGTCCATAGCCTGAGCATAGCTCAGGACAGTTTCGATTGTGCTATATATCAAGCAGAGGATGACTTTGAACTCTTGTTCCTCATGCCTA
+
46=ICDF::::FELHGEFDDIKGHILEEDBCA@CCCFGFIDGOKLOIJEDFDFJHIJKMIMKGMHHDFGFGHNGHGFGIHHKFEDBCCCGCGIKJIOKIJKKHKKOGFEFEEGGGIKIGECCBBEFIFEDEFGFDEFEFGHKLHJEEDEFAHFD00/-,(((((36??==:=GGKIJPLHFAA@@?CA>:==9789CDCDFDFCBCCCEDDEDBBBBBB7440/012-,&&%%$%%')))*,--.1/7?@BCCED?:9;>FECABCDEHFGJIHGE@@BB=>ABAABBCFGIGHGGGFGIGFDFHGIIGHIINHILFCCDEFGMKHGGJISKHGHJJHJOLPLJFKFHHFFHFGHJGFFGDEEFIOPHFEFDDEFEFHEGGEGFFFKHIOLLSJHGGKFJA@AH@????CCCDDDEEGFDDEDDF<===;44478;A?><8555ADFGEFDDBDCEDDCEEEHFEFDGFHECCA=?ABA??9+**+,13232222$
@162_PHV87F_11
CAGGAGTATGTGGGCTGAGGTGCGGGAGTCGGTGAAGACCCACGCAGCCACCGCCCTGGAGGCTGTGGAAGGGGCTGCCTTCTTTGTGTCCTTCGATTCTGAGCCCGCGGGACTGACCAGAGAGGACCCCGCAGCTTCCCTGGACGCTTATGCCCACGCTCTGCTGGCTGGCCGAGGCCATGACCGGTGAGTCCCCTACAATACCACCTACACACTTATGGAGACCTAGGGCTTCTCCACAGGGGGCAGCCAGACCTCATGCCTCAGCAGCT
+
+;;<==CBBBB=A@=>,,,,,:<;;;=IIGHSIIGMSQSSMJSPMFIIHJSNKKKPSPOJKOOSSSSGJHSGJSRSSJIHF???A?CBC=<((%%%'*;:8::BGGDJIHHIIIHGGF><=DGSLLHDLC?FGGEFB<><3-,*,0.....-../.3FKHIJJIIHNGHIOLLKRSNLMJF4311126/...(&&.022(''&'''14''8<<99:99>>?@FDF;<;;BCDMLJNIEFFBBACKSQILLJRIJSMSPRIFLQMID@A)(((
@163_PHV87F_11
GCCTGCCCCCTGCAACCACAGGCTACTGGTTCTCACCTGGGAGCAGCAGTCAGAGCAGCTAGGTGTTCCTCAAGGGGACAGGCTGGGGAGGGGTCATCCAGGATGTCCTGGAACTGCTGTTCCAGGGCCCGTGGGGAAAGCAGGCCATTGGGAGAGTGAGTCCCTACACGGAAGAATCTGCCCCGGTGGAAGACAGCCACGTGTCGGCTGTCTTGAAGGTGACGAAGGTGGTCTGGAGGGACACAGGAAGGAAGCGAAGGTGGGAAGAGGTCACATTTTAACAACCACCCCACTTACTAATCATGCCTTGGGCTATGTTTTTATGATTTTTGACAGCTGTATAGTAGTCCATAGCCTGAGCATAGCTCAGGACAGTTTCGATTGTGCTATATATCAAGCAGAGGATGACTTTGAACTCTTGTTCCTCATGCCT
+
EGHHF<D=?>>AJIIKHJLJSLNHIIMIFELJNLKKJIKJIKHLHIMJJKGGKGGHGEFDDFHHJOLNLMJIGGJLIGKKQMLI8777GGDDEDCHMHSBCDCDKPMHLIGNNMISRSQIIGFDFF@=>@??@?EFEJMHLFEDDEGIIHJHFGGFGHHIJHJIIFIID;;:>AJPFEFDH?K=9FHFHHNJIF000000///3/../1>?:::89BCGGHGFBC@BDEFGGIJIEDFCC>?<<*)('&%&'++)))*68CCDFDHIGLHRHBABBDRNIKSJIKLJGHGJGIHD;GNJJMKLQJGHHIHGECECECFFLSQNNIHMJMSSMJGFGEFGJHIHFFFFFFGEFFHGFJLQIHHIGGGGILJHKHGGFHGEA?@?@IKHJFFFFFIHJIFIHGFGEFFENNJHHHINJHEFHGEFDCD-,,++++
@164_PHV87F_11
ACCGCCCTGGAGGCTGTGGAAGGGGCTGCCTTCTTTGTGTCCCTCGATTCTGAGCCCGCGGGACTGACCAGGACCCCGCAGCTTCCCTGGACGCTTATGCCCACGCTCTGCTGGCTGGCCGAGGCCATGACCGGTGAGTCTACCCCCTACAATACCACCTACACACTTATGGAGACCTAGGGCTTCTCCACAGGGGGCAGCCAGACCTCATGCCTCAGCAGC
+
EGJFPQKKKKINKSIINJMPJSGSOSNIJJH@98899@CKJKOLKSKGHGGGSKISJMLILHGHF4332*(&&&''()+>CFJGCAB;;KJKIIJKFGEHIKJLKSINMSMSJLKSISSMOKKKILKRJNNKOPSMHJMJHGFGFJQQJGFIGNLSMSSKNMKJLHPMMSKMJKJGJIFIJKHHFIGLSHH???DEMJGEE?100013:;<DFHKE;:9-,)
@165_PHV87F_11
GCCTGTCCCCTTGAGGAACACCTAGCTGCTCTGACTGCTGCTCCCAGGTGAGAACCAGTAGCCTGTGGTTGCAGGGGGCAGGCTGGGCTCCAGGGAACAGGCTGGGCAGGGTAGAGGGCCAGCTGGGCTCAGGCCCATCCCACTCGGACAGGAGTATGTGGGCTCAGGTGCGGGAGTCGGTGAAGACCCACGCAGCCACCGCCCTGGAGGCTGTGGAAGGGGCTGCCTTCTTTGTGTCCCTCGATTCTGAGCCCGCGGGACTGACCAGAGAGGACCCCGCAGCTTCCCTGGACGCTTATGCCCACGCTCTGCTGGCTGGCCGAGGCCATGACCGGTGAGTCTACCCCCTACAATACCACCTACACACTTATGGAGACCTAGGGCTTCTCCACAGGGGGCAGCCAGACCTCATGCCTCAGCGGC
+
.//100011/.@,,;;EFLJSONRISOSORSSLSJKJJNMSMOQGCCFE@?@>>>>>@ACBHFHKSIHLIJSLDMHSNSOSKMSDFCAFBB?DGIFNLILLNSPNSLNKSSSFGIGQINKLSSSJOKISGGRHJLSQSSSKJSSMSSIPISSLMOMHLSRSNNOJFIPJJSEK@EDE?43312111---+C<<<<>FFGHIHOKGF?EGNSSMLJGGILISRIKKGED7*)*?14:9:EFEHJHJKJNLSLJMMAA@@AFGQJJKIJLKKGFNJGJF<2FHMNSKSNSHRJMHOJKGEHEFGSJKHLOPMHSC?6++@@@A@;::9:AE?>>??@JGQMIGEBBCHHNMGDEDFGGHGLLQIKIKJFJMFIHKFECCA?@EHNSLPKMLS99EEHHOIJISQHKOKRPJJLIDGDDC?=;'&%
@166_PHV87F_11
CCCAAGGCATGATTAGTAAGTGGGGTGGTTGTTAAAATGTGACCTCTTCCCACCTTCGTCTTCCTCCCCGAATCCCTCCAGACCACCTTCGTCACCTTCAAGACAGCCGACACGTGGCTGTCTTCCACCGGGGCAGATTCTTCCGTGTAGGGACTCACTCTCCCAATGGCCTGCTTTCCCCACGGGCCCTGGAACAGCAGTTCCAGGACATCCTGGATGACCCCTCCCCAGCCTGTCCCCTTGAGGAACACCTAGCTGCTCTGACTGCTGCTCCCAGGTGAGAACCAGTAGCCTGTGGTTGCAGGGGGCAGGCTGGGCTCCAGGGAACAGGCTGGGCAGGGTAGAGGGCCAGCTGGGCTCAGGCCCATCCCACTCGGACGGGTGCTGTTGGGGCTCAGGTGCGGGAGTCGGTGAAGACCCACGCAGCCACTGCCCTGGAGGCTGTGGAAGGGGCTGCCTTCTTTGTGTCCCCTCGATTCTGAGCCCGCGGGACTGACCAGAGAGGACCCCGCAGCTTCCCTGGACGCTTATGCCCACGCTCTGCTGGCTGGCCGAGGCCATGACCGGTGAGTCTACCCCCTACAATACCACCTACACACTTATGGAGACCTAGGGCTTCTCCACAGGGGGCAGCCAGACCTCATGCCTCAGCAG
+
-IOFGJDCBA??788@@>==<;3333331+))(((*44>BBCDDFDDEBCD=BECA0000070/0066.*'&%%)-157541112JISGJFGILKIJNQSPMKMLNNMNIIIMIGJHOSNJOSQMLRMFABGHJSSOKLKPMLOKIQKHHJJRLPLKLKRSNMIFNMMSPQRJHLGL<HNSJSFLKLSNILSNJNSKMQNSOJJBDQIGHFLGGIRKOSISMHIH<>@:*DMJGIOMLKA:K==CEFFHGSNJDCDCCHSSFMLJGKJPMNSHLM>LLKJINSMJSLLJKJIKJKMB@@@?A>>><@B?888884555722239::EIHJJLJISQSPSLKJHIGHHMGLNLSMESJINKHGEFGMELHJLNKSNIHGD++++6*''')*+.1.C@>><:888::;?@@==<=ESDA??@77777ACJEEFFHSNKKIGILHHJPNIOHKKNLQKHLFH@==><4/-++5663@:;;CHLINPGJJRNIGGHEGMLHDCEBDCFPIAAAA>DEEGLNIHJJIGLIEGDDDFFFFFFEEGFFOSILKIMKHNLKGFFGHJPP<;;;=;967777><>@EDPGGFEEEEGHGJIHEHGGIJIJJGIF>FIGHGCDDFGHGGFEDFGB??@?KFIIMKIFEGCCABBFEFF;6553.
@167_PHV87F_11
CCTGTGGTTGCAGGGGGCAGGCTGGGCTCCAGGGAACAGGCTGGGCAGGGTAGAGGGCCAGCTGGGCTCAGGCCCATCCCACTCGGACAGGAGTATGTGGGCTCAGGTGCGGGAGTCGGTGAAGACCCACGCAGCCACTGCCCTGGAGGCTGTGGAAGGGGCTGCCTTCTTTGTGTCCCTCGATTCTGAGCCCGCGGGACTGACCAGAGAGGACCCCGCAGCTTCCCTGGACGCTTATGCCCACGCTCTGCTGGCTGGCCGAGGCCATGACCGGTGAGTACCCCCTACAATACCACCTACACACTTATGGAGACCTAGGGCTTCTCCACAGGGGGCAGCCAGACCTCATGCCTCAGCAG
+
BCFDDEDBBBABCCABB@@ABDDDCCBBBCCDEECFFGGFEEFFEDDCCD@?>>?ABCBBCEGEFGEHLDCBBBF?D?FECCCDDFDFGHHFDDCCDEBBBAAA?:=:5/'''(432237=BGEFFEEFDCBBDEFFIGIHHFEEGGFEFGFHFECCDCFHHHGFEFGDFEFDDHIHGEDCDCDEFGGJFDCBCCBDGFFGHIDFGGFHIIKJRIIDDEHGGHHIGFDEFGEFGDCCCBDCDCCDDEFIGHJFFFEEEFFFFEFFGGICAB:3/.,)))'()/4445FCCBABDCDFFDEDEEFFEDEEFGFEGDFGGGFHHGB????G@@??@BBBDDHDCCBDEDFDFGEFGFED<9
@168_PHV87F_11
GCGGTGGCTGCGTGGGTCTTCACCGACTCCCGCACCTGAGCCCACATACTCCTGTCCGAGTGGGATGGGCCTGAGCCCAGCTGGCCCTCTTGTTTACCCTGCCCAGCCTGTTCCCTGGAGCCCAGCCTGCCCCCTGCAACCACAGGCTACTGGTTCTCACCTGGGAGCAGCAGTCAGAGCAGCTAGGTGTTCCTCAAGGGGACAGGCTGGGGAGGGGTCATCCAGGATGTCCTGGAACTGCTGTTCCAGGGCCCGTGGGGAAAGCAGGCCATTGGGAGAGTGAGTCCCTACACGGAAGAATCTGCCCCGGTGGAAGACAGCCACGTGTCGGCTGTCTTGAAGGTGACGAAGGTGGTCTGGAGGGACACGGGAGGAAGACGAAGGTGGGAAGAGGTCACATTTTAACAACCACCCCACTTACTAATCATGCCTTGGGCTATGTTTTTATGATTTTTGACAGCTGTATAGTAGTCCATAGCCTGAGCATAGCTCAGGACAGTTTCGATTGTGCTATATATCAAGCAGAGGATGACTTTGAACTCTTGTTCCTCATGCCTC
+
*FGIJGISMPMJJHLOSMJOMJMIKKMHSNJJIIIKJNLRNJPJQSROPMLOSIRNIMMLILONKSJSLKQS;::96534343337=933.--./...879:9725EKMKNS@AL<FDFGGGG..--,,130/00EKGILPMIKSMMNJSJMKIPLLSOSJLMSRMSMJPPMLSNIPPSSISSSKLSKLNSNSOOLOOHQQLLKOLLNDEEFOKIHSOPOMSRSSSNSQSOPSLIJSKPLSSKDDCB@@FDBJOGFGGPMNILNSOHIHIHGIMJMNNOLOHKKQA@:8899FCDCFIMPSKKJHINJJLLIKLRMKJLOKLSSOLIHLJJKMKRMKLJJKKJSKMSKLJJLKMLNNSHBECRMKIMHBBCLOINHFHA@?ABISJNJGHJLRKKOLKRKOISLOSOHHJJOHHHGNSJIHLSSKIOJHJJJNJHIJOHIIKKEFEDEGJJIH@????GFEIGEFFFKJKNPLSGFEEEHGIJHKIPJLHKFGHKSSIKIHIHHGFIKNLHFHEEFEGHGJKHFGEHIJKKQEBA@>HLMHJJHFGGIEDCAAA@;:-
@169_PHV87F_11
GCCGACACGTGGCTGTCTTCCACCGGGGCAGATTCTTCCGTGTAGGGACTCACTCTCCCAATGGCCTGCTTTCCCCACGGGCCCTGGAACAGCAGTTCCAGGACATCCTGGATGACCCCTCCCCAGCCTGTCCCCTTGAGGAACACCTAGCTGCTCTGACTGCTGCTCCCAGGTGAGAACCAGTAGCCTGTGGTTGCAGGGGGCAGGCTGGGCTGCCCAGGGAACAGGCTGGGCAGGGTGAGGCTGGGCTCAGGCCCATCCCACTGGACAGGAGTATGTGGGCTCAGGTGCGGGAGTCGGTGAAGACCCACGCAGCCACCGCCCTGGAGGCTGTGGAAGGGGCTGCCTTCTTTTCTGTCCCCTCGATTTTAAGACCGCGGGACTGACCAGAGAGGACCCCGCAGCTTCCCTGGACGCTTATGCCCACGCTCTGCTGGCTGGCCGAGGCCATGACCGGTGAGTCTACCCCCTACAATACCACCTACACACTTATGGAGACCTAGGGCTTCTCCACAGGGGGCAGCCAACCTCATGCCTCAGCAGG
+
25GGILHKKPKONPMIGL@>>997558?LKIJSKNJLKKSPISKGLLSNSLNQSKQIKIINKNNOLSPCLDB56320377647@?@DDFBABBAEKFGIHSJOS98888>?>9766565:/..00BEFEBE>=>FAM??DLPOMMOJJIHIHKMPNOLLKJKSSLHJKGD>>AAAAA>>?B>>>?HNOMKSNNIOMLLBLHMMMCFGCB:<<=?+****7@@<IK98888211/21111+&%%&&&,*')ABBABCGCGDEE54444:;BCEFHGEDBC::::<IMJRNMMLMIGMJ43223899=:;;:@<<;<<DBCB@@EEJHJJJD98888F?ADIOPOJSE@>,(()/0%'(((@@/*)((((.,(%%&%&''999:;;<@;844CDDEHFEGJFDFA?<==<=IGHMKLEDCCCGDFFHHGGHGA999ADCDHIJLIBBBACJII>>:;>>FCDDE@A?@BHFHKEFEEEEFEFHSKIJIJIJLGFGFGEDCCCBAAABACB@@@@?DBB?DDCA531,+*++/8>?>?AF@86621/
@170_PHV87F_11
ACCGCCCTGGAGGCTGTGGAAGGGGCTGCCTTCTTTGTGTCCCTCGATTCTGAGCCCGCGGGACTGACCAGAGAGGACCCCGCAGCTTCCCTGGACGCTTATGCCCACGCTCTGCTGGCTGGCCGAGGCCATGACCGGTGAGTCTACCCCCTACAATACCACCTACACACTTATGGAGACCTAGGGCTTCTCCACAGGGGGCAGCCAGACCTCATGCCTCAGCAGTG
+
))>ACBHGJPILLMIKGKJOMNPNKQK:>=:9889:8:AABHG7-,,,.31...2<>7>?BBGSOSLSHIFGHJGNONLPLMKLKJHICBA9:GHQJJSKKILKILJLIJLQJIMSLKMIILSLSSJPKSLRSNPSMSKPSLSHGGFIKLMNNOKMIFGIISMJNSSLPNQOMLHLIONSNK999:EEE>=<;9;0////MSGJINHGJGEEB@A?DBD9.,))(&$
@171_PHV87F_11
GCAGTGGCTGCGTGGGTCTTCACAGACTACCCGCACCTGAGCCCACATACTCCTGTCCGAGTGGGATGGGCCTGAGCCCAGCTGGCCCTCTACCCTGCCCAGCCTGTTCCCTGGAGCCCAGCCTGCCCCCTGCAACCACAGGCTACTGGTTCTCACCTGGGAGCAGCAGTCAGAGCAGCTAGGTGTTCCTCAAGGGGACAGGCTGGGGAGGGGTCATCCAGGATGTCCTGGAACTGCTGCTCCAGGGCCCGTGGGGAAAGCAGGCCATTGGGAGAGTGAGTCCCTACACGGAAGAATCTGCCCGGTGGAAGACAGCCACGTGTCGGCTGTCTTGAAGGTGACGAAGGTGGTCTGGAGGGACACGGGAGGAAGACGAAGGTGGGAAGAGGTCACATTTTAACAACCACCCCACTTACTAATCATGCCTTGGGCTATGTTTTTATGATTTTTGACAGCTGTATAGTAGTCCATAGCCTGAGCATAGCTCAGGACAGTTTCGATTGTGCTATATATCAAGCAGAGGATGACTTTGAACTCTTGTTCCTCATGCCT
+
4>@DSKSIJEC99788:886..2*)))))''''-ABBB@BCEHJHKPKMNSKSKNC;4/..01=@@AA?>>>C((((*80?CDEGIIHIGEC?A?4?FC3./AAB>?@77=:;F@A>???@BB@=?BHINQMSOIILSI>====FFHFEKOMSSJJIHJSISOSJSMJHMJKKKJMJSNPPJJRLLOONSKKHLKOJPKKSMPJDGIGISCHGGGJIJLKKPKNSSSMPJQOCDC>-,+(((()03B?CIEDDDHDHJKMJIHLJIJLKKONPLHLKLJOOQLJIOSKIJLMSLQRSIPB>@>0DHSMSKMRJKPLGJSKPKOJFGHJOSKKJHILKSQGKJFHGJKKJJSKISPPSLNISLKJLJPNIFCFHMEGLKGMMJ>77HMISJNMJNIOSJGLNHROOMMIKMLLNRISKKISLJKGPEFEDDJIGFDCDFQPSMJKLPKOSSMNQIIJQSM66667HGJFIISGGFIQIMLKJHFGGF;;;;DG)((()5555679:@DCDCDDEEIGGJHKIIKJGHIFFIOINPNIFGEDAAAACCA=8876
@172_PHV87F_11
CCTACACGGAAGAATCTGCCCGGTGGAAGACAGCCACGTGTCGGCTGTCTTGAAGGTGACGAAGGTGGTCTGGAGGGACACGGGAGGAAGACGAAGGTGGGAAGAGGTCACATTTTAACAACCACCCCACTTACTAATCATGCCTTGGGCTATGTTTTTATGATTTTTGACAGCTGTATAGTAGTCCATAGCCTGAGCATAGCTCAGGACAGTTTCGATTGTGCTATATATCAAGCAGAGGATGACTTTGAACTCTTGTTCCTCATGCCTCCA
+
KIIKINPHJGQJNLRNMGHCJ(C@@B5AAIGDCFHIKIGLIOLKKOLGJSJGIGKLILKJFIIKOKIJJMKSOOIKLIJOSRPPNNJKHKRSGLJJJJJJKGPKLNOIMKJKHKKMSQLKJMKHGHJHLMKLHMIJLLMIGHLHGHJGHIFFHFGGLSLLQHKKGKLSNNIMIFHMIHLHJIGHHFGHGGHHGHHHHKFGGHHNJMGKMQ655561/../5DEFJGGFFEDEFGIGHIHIIHMMSI?;;;QSLLQJOJJFEDHDDB;<;7,&$
@173_PHV87F_11
ACCGCCCTGGAGGCTGTGGAAGGGGCTGCCTTCTTTGTGTCCCTCGATTCTGAGCCCGCGGGACTGACCAGGAGCCCCGCAGCTTCCCTGGACGCTTATGCCCACGCTCTGCTGGCTGGCCGAGGCCATGACCGGTGAGTCTACCCCTACAATACCACCTACACGCTCTGGAGACCTAGGGCTTCTCCACAGGGGGCAGCCAGACCTCATGCCTCAGCAGT
+
012@JLIGHFDDEEFGHIGJGHHJKIHJJGE@=<=??GSSJJLEHGIFEGD<<967657=<=DDNFE=:2+**53333>ACCEEE::<79FGFKKDC?@@AAHHJFIJPKLEFEGIKGHOKIHGFGGIHHFIECCC@?=<::99:=@FD:8888CC>===9:96+(('''('.0-,**,-018;::<>>?=<=??GJGFEGEDDCDDDCBAA@B8211&&$
@174_PHV87F_11
ACTATACAGCTGTCAAAAATCATAAAAACATAGCCCAAGGCATGATTAGTAAGTGGGGTGGTTGTTAAAATGTGACCTCTTCCCACCTTCGTCTTCCTCCCGTGTCCCTCCAGACCACCTTCGTCACCTTCAAGACAGCCGACACGTGGCTGTCTTCCACCGGGGCAGATTCTTCCGTGTAGGGACTCACTCTCCCAATGGCCTGCTTTCCCCACGGGCCCTGGAACAGCAGTTCCAGGACATCCTGGATGACCCCTCCCCAGCCTGTCCCCTTGAGGAACACCTAGCTGCTCTGACTGCTGCTCCCAGGTGAGAACCAGTAGCCTGTGGTTGCAGGGGGCAGGCTGGGCTCAT
+
22234//.//0:EHMEJMMOOSOISJSNSLMNLIISJKMJLISJNFEDBBCDFHELSIIKHJHFA@00=>BJKIJLKKMPEAA@@ASSHMLJINQIJD?ED7ELLJSLFHHDECDFEJJHSMJKSCAA?==<=?IHIJGEAADDDIHKRIOSMMSIKHFFA99FIKIDGEAAB<8755HLGHIOJMKNIPJOLJPSPKSHGKGKF9.---/7B;EHKHJJSSNSPMSQLMJJKOIPHSNOOIILK;:7111111295/./5+;BFJIGFIJ?9LDCGHLLKPSKPJKJHMSRSPQECDFFSPDA=<<33BDBEGFEIGNHFGGFJIHQKJQNMHGDF>IIJ((((*0,++-+&$
@175_PHV87F_11
TCGGTGGTTTTGTAGGGGGTAGACTCACCGGTCATGGCCTCGGCCAGCCAGCAGAGCGTGGGCATAAGCGTCCAGGGAAGCTGCGGGGTCCTCTCTGGTCAGTCCCGCGGGCTCAGAATCGAGGGACACAAAGAAGGCAGCCCCTTCCACAGCCTCCAGGGCAGTGGCTGCGTGGGTCTTCACCGACTCCCGCACCTGAGCCCACATACTCCTGTCCGAGTGGGATGGGCCTGAGCCCAGCTGGCCCTCTACCCTGCCCAGCCTGTTCCCTGGAGCCCAGCCTGCCCCCTGCAACCACAGGCTACTGGTTCTCACCTGGGAGCAGCAGTCAGAGCAGCTAGGTGTTCCTCAAGGGGACAGGCTGGGGAGGGGTCATCCAGGATGTCCTGGAACTGTCTGCTCCAGGGCCCGTGGGGAAAGCAGGCCATTGGGAGAGTGAGTCCCTACACGGAAGAATCTGCCCCGGTGGAAGACAGCCACGTGTCGGCTGTCTTGAAGGTGACGAAGGTGGTCTGGAGGGACACAGGGAGGAAGACGAAGGTGGGAAGAGGTCACATTTTAACAACCACCCCACTTACTAATCATGCCTTGGGCTATGTTTTTATGATTTTTGACAGCTGTATAGTAGTCCATAGCCTGAGCATAGCTCAGGACAGTTTCGATTGTGCTATATATCAAGCAGAGGATGACTTTGAACTCTTGTTCCTCATGCCTG
+
-+*,,,,7(&&&(.....8<2,++(&&&*//4;<=322202223ACOSJDBAABLIIGFGFFGILJHMMLILSKGOPOSJSMDE4448>MMLNPHDDDC54444DA=>DFFFLGSLSJHJGGHISJSQSMJIGIMILSKKMSSNLOIKJJJIKSSKJMMIPJNNLKNLQLJPOFOIKOSLSMMSOLSNRNOIIIFGMEDEHLIJFLSJJMNMSSOLRNSNMLQOPJMSSSKQ*****CAJOIQMSJMLJIHIGFA?@@@@MSMSLMSIH=77IEILJOMLLKKOKF?SPKOOJMKOKSSSOSMNNLMSOKOMQRMLKOSSJSSSOLNNMMLPNOJPSOSISLHQSNJIPNJSQLISKKMKMKJGSOONJIHLJNQLMSJKFPNPIMOMNILFC>4-+**)***+=KJHPJLHMKKNMNPNMJPHIHHHMINHOIKMILSJPLRQMKSKGGFGNKHSHMOKIHMCAFCB7435BCCDGJIIHHGMIKMLJJSKSMJIHSDJOJMIGKFJNISNSNNLIIEFBCHH,+++,HFNJHFL:::::>>CG>?NKHISGHFIISSPPHSKSSJOOLSSMOMIBBA@@@33333FEFGELHHGJFFGISKNHKMOJLIIIGFHGGIIGGHHHGHHGSEHFFHIHGHIHHMIFHGKIIHHFFGIJJSFCDDCILKHJGGFHFHGHHHGE/****PIIG>>?>HGIGJJIEGH@@B:::8864*
@176_PHV87F_11
GCCATGGGCCAGACAGCTCCCGCACCTGAGCCCACATACTCCTGTCCGAGTGGGATGGGCCTGAGCCCAGCTGGCCCTCTACCCTGCCCAGCCTGTTCCCTGGAGCCCAGCCTGCCCCCTGCAACCACAGGCTACTGGTTCTCACCTTGGGAGCAGCAGTCAGAGCAGCTAGGTGTTCCTCAAGGGGACAGGCTGGGGAGGGGTCATCCAGGATGTCCTGGAACTGCTGTTCCAGGGCCCGTGGGAAGGGCGGCCATTGGGAGAGTGAGTCCCTACACGGAAGAATCTGTCCCGGTGGAAGACAGCCACGTGTCGGCTGTCTTGAAGGTGACGAAGGTGGTCTGGAGGGACACGGGAGGAAGACGAAGGTGGGAAGAGGTCACATTTTAACAACCACCCCACTTACTAATCATGCCTTGGGCTATGTTTTTATGATTTTTGACAGCTGTATAGTAGTCCATAGCCTGAGCATAGCTCAGGACAGTTTCGATTGTGCTATATATCAAGCAGAGGATGACTTTGAACTATTCTCCTCGTGCCATG
+
$##$$$$$#$$%%&')))(*+)*:;??=>9999:FB?9888;@>??A?>?@AAKNKFSQJJS???:>3(7665566BC@A<;;<9?GD@;=DCKJF400189FEIHSNAA>>>@;@;EFEGGABBIGOJGIHHNII@?>?>?=::<7-+++2GHGEH222//10189ABBCEGEIIJHIFHHIKESPINIKKGI:;;?@JFFEC=776.''*;<====:;@@KIJINPEFDB@::;845@21/,+)-)')'$$$$%%'&((:>==;431.../4567889;CDIE?>>=2&&&'9>AFGKHGPA@A@99889GFEGGHHIFLE;<=?CFDDG88888D;;;:;B@@FGJFGJLHJFEE?BC@C@@?DAGIJF=22@ADMIC?@??<6GCEFGHGGIJEEIGGJJFFDDFGGFDDEEGGCDDEEFHGFIRJIBAADEDHIJCDDJIHHCC1.((((),,,,-/1889:;;;;<<CCH?;<<>???;;:6333:EGEFDCFCE<A2100021//11;99877535:;<*))&%&)()-,+*(&$$
@177_PHV87F_11
ACCAGTAGCCTGTGGTTGCAGGGGGCAGGCTGGGCTCCAGGGAACAGGCTGGGCAGGGTAGAGGGCCAGCTGGGCTCAGGCCCATCCCACTCGGACAGGAGTATGTGGGCTCAGGTGCGGGAGTCGGTGAAGACCCACGCAGCCACCGCCCTGGAGGCTGTGGAAGGGGCTGCCTTCTTTGTGTCCCTCGATTCTGAGCCCGCGGGACTGACCAGAGAGGACCCCGCAGCTTCCCTGGACGCTTATGCCCACGCTCTGCTGGCTGGCCGAGGCCATGACCGGTGAGTCTTCCCCTACAATACCACCTACACACTTATGGAGACCTAGGGCTTCTCCACAGGGGGCAGCCAGACCTCATGCCTCAGCAGT
+
FOKPGIHIJJSINSKKNKLOKNIJSKSMKKONRPSMMSMSSNLSQOLLSOKSLMNKMQSKIQIQNOJOKKSISMSSRKKHIFIEHDHC@@H????@B:::9B>>>>>HINJLHJJGJJPOSJNNLJKHKPSSRSKLLSKOOMMLKSSJIKHINMJJNQKKNKMJIMPSKGKIJMS@==?A=?CFISJHLSMPLJKKNKSNKNMJSKPNSQKJH97778HLNSMPGGSLJKNFDFHBCKGOJPHGJGISJJLIIJLLRLJIINHHGJKPSLMKQMSMJKSISJNKKNSIH)(((08FGFOFFEGBABB9964,++++19@AKKIKKIINKIKJLHMKHFEECGKSOLQJM??EGHHGCB?BAA=/.-*(%
@178_PHV87F_11
GTGGGCATAAGCGTCCAGGGAAGCTGCGGGGTCCTCTCTGGTCAGTCCCGCGGGCTCAGAATCGAGGGACACAAAGAAAGGCAGCCCCTTCCCACAGCCTCCAGGGCAGTGGCTGCGTGGGTCTTCACCGACTCCCGCACCTGAGCCCACATACTCCTGTCCGAGTGGGATGGGCCTGAGCCCAGCTGGCCCTCTACCCTGCCCAGCCTGTTCCCTGGAGCCCAGCCTGCCCCCTGCAACCACAGGCTACTGGTTCTCACCTGGGAGCAGCAGTCAGAGCAGCTAGGTGTTCCTCAAGGGGACAGGCTGGGGAGGGGTCATCCAGGATGTCCTGGAACTGCTGTTCCAGGGCCCGTGGGGAAAGCAGGCCATTGGGAGAGTGAGTCCCTACACGGAAGAATCTGCCCCGGTGGAAGACAGCCACGTGTCGGCTGTCTTGAAGGTGACGAAGGTGGTCTGGAGGGACACGGGAGGAAGACGAAGGTGGGAAGAGGTCACATTTTAACAACCACCCCACTTACTAATCATGCCTTGGGCTATGTTTTTATGATTTTTGACAGCTGTATAGTAGTCCATAGCCTGAGCATAGCTCAGGACAGTTTCGATTGTGCTATATATCAAGCAGAGGATGACTTTGAACTCTTGTTCCTTGGTGA
+
?HJIJQQJIJHIIPJGGSRMIMJHJPSIIFCCLSSMOLJKOJMSPSJSSSQNKLILKINJFB:999:DDE<<:530/&&%&''''''(./&&,**CDCEEKGGIIJHLHKIHMSDD??>>61176558AB>5544712@AAAAECCDCACSSKHKKJNMJLSJFDHOJISSLOJSOS6655985DPSLONLMKHHGEGHHPSNGABHLLHSJ;;:02678652./..,,,,+277FIIPKNMKJISNLJNGHIGOSRNNNMSMSIKMSMLKKLNMSOQSSOSSOIOSJNSKPOLJLQIMSMSHNILLLCKHHIJFHGHIMHLLSQMLSMJQJLOIPMJSNLQLILSMPMSJFJQIJLPILLLJNKHNFDEGFHHHJLJKHIJIIKISJOSSLJHONKNMLMMLMPPJSMLKSJIKNMKHPKOIIHJKIJIJNIQJHIHGMNLSSNJHFHHHGIIEDDCCEGIIFEGLSFFFGIKIHHMLDDIGGOJHI@FGFJLG>4444.-557BEFFGGIJFGHPNSEFE>;:::99854455JHGGGGGGJJJIJIJIIISSNLEFGFFHGGHGEFGFGEIGGIHFFHEJIJHFHIMIHGMPJK65556*****;>DBB??>@@BBCDEDEIEGFGECC;54439<<=32.+*)''()%%&('
@179_PHV87F_11
GTGGGCATAAGCGTCCAGGGAAGCTGCAGGGGTCCTCTCTGGTCAGTCCCGCGGGCTCAGAATCGAGGGACACAAAGAAGGCAGCCCCTTCCACAGCCTCCAGGGCGGTGGCTGCGTGGGTCTTCACCGACTCCCGCACCTGAGCCCACATACTCCTGTCCGAGTGGGATGGGCCTGAGCCCAGCTGGCCCTCTACCCTGCCCAGCCTGTTCCTGGAGCCCAGCCTGCCCCCTGCAACCACAGGCTACTGGTTCTCACCTGGGAGCAGCAGTCAGAGCAGCTAGGTGTTCCTCAAGGGGACAGGCTGGGGAGGGGTCATCCAGGATGTCCTGGAACTGCTGTTCCAGGGCCCGTGGGGAAAGCAGGCCATTGGGAGAGTGAGTCCCTACACGGAAGAATCTGCCCCGGTGGAAGACAGCCACGTGTCGGCTGTCTTGAAGGTGACGAAGGTGGTCTGGAGGGACACGGGAGGAAGACGAAGGTGGGAAGAGGTCACATTTTAACAACCACCCCACTTACTAATCATGCCTTGGGCTATGTTTTTATGATTTTTGACAGCTGTATAGTAGTCCATAGCCTGAGCATAGCTCAGGACAGTTTTGATTGTGCTATATATCAAGCAGAGGATGACTTTGAACTCTTGTTCCTCATGCCTA
+
8?A???@??@@@ABAAABBA@DCAAAA+*))*0,)('&%&<?@BBBABABAA@@@BBBCDFEE=<<<=BBCCDBB@>?AABHHHOGEDEFCD?@FGGEHFHFGFFC@@??@DDE?>>333333333>>ABBBEE>==>>CFEDEEGDEFHC@@@@CGIHI?<:;;<EEDCGEIEFFDDB;951DBSHGHECBCBCEFFFDCFF=FFIJKLE00**EEGFGFGIGPFFGFCCBBBECCDDFLFFGIEDFDDFFFGIGFFEFFKGFFDEEFEDEDDFJJKKEFCCCBBDEHEEDDDDDCFFEDFHHFFA@AAFFADDBBCBACBCEIHJFEFEGGIFFFFGGFEEEFHJHFFGCAAA@BCDDHFFFA@A@@ABCA@BA@BBBCBDDDEFCCDB@AAACHGFEFBF@DB>AABDKGGHECBABABAABAAAA@AADCCCCECEDDFD@>>?>BEDDGGEFEEEAA@ABJDCDDFFHGFIDAAAADGGFEDGIGHDDDDDGJIJMNJJHFIFHFHFGFIGKLIEHGIGIIGFEFEDCCCBABBCDMSKRJIHJIMIMKMHGGFGHGFG>>>=;;=??@ABBBDFEFFEEDEGGCA=:87000001)3458ABCDBCA@>?......//@?@FDFFDEIILJIIJPHFBBA@A<30///2%
@180_PHV87F_11
CTGGAACTGCTGTTCCAGGGCCCGTGGGGAAAGCAGGCCATTGGGAGAGTGAGTCCCTACACGGAAGAATCTGCCCCGGTGAAGCAGCCACGTGTCGGCTGTTTTGAAGGTGACGAAGGTGGTCTGGAGGGACACGGGAGGAAGACGAAGGTGGGAAGAGGTCACATTTTAACAACCACCCCACTTACTAATCATGCCTTGGGCTATGTTTTTATGATTTTTGACAGCTGTATAGTAGTCCATAGCCTGAGCATAGCTCAGGACAGTTTCGATTGTGCTATATATCAAGCAGAGGATGACTTTGAACTCTTGTTCCTCATGCCTA
+
+++++DDIEGFIHIGJC@=7550,,,)7759=ADCBAABFGHHFHFHIIMGIFIFFFEFNKH>>>FFFGECC?B:9.*2/-))(&&&')+-./09ACCEFEE3/...2DFLGGGEFGGIHDEEDDIHJJKKHFIJ>>=?FFEDDIHBCBDFOEEC?@DFMJMMHJGJGIMIIIGEGHGIHGJGLISMGFFEEDFGMA=6-,,,08;;:<@==>=?EEJESJLNMJJGFGHJFMJIHHJHFGFEGGGGHGHHKGGGFIHHFFGHHGHHHGBBBBBGHLNFGKHHFHGGFCIHIGIGHIJHOIQJJKNIKEKJFEA;;?8//.---(
@181_PHV87F_11
CTGGAGGGTGTGGGAAGGGGCTGCCTTCTTTGTGTCCCTCGATTCTGAGCCCGCGGGACTGACCAGAGAGGACCCCGCAGCTTCCCTGGACGCTTATGCCCACGCTCTGCTGGCTGGCCGAGGCCATGACCGGTGAGTCTACCCCCTACAATACCACCTACACACTTATGGAGACCTAGGGCTTCTCCACAGGGGGCAGCCAGACCTCATGCCTCAGCAG
+
'$$$%'-0,05341**AAHGELDFEEEEFHKFGHGFFGGGNIILIMKHGMIJLJHHIJLIILGIIJMRMIMSMHHGEGHLIJJDDE?@JJFFGCCBCCEGHIGGIHHRLNHLKKNHJNIGFFEFJKGGGIHGFJHHKHMHDEDFFGFDEEEFEFEGLIIIHHMHJIJIHHEDEDEFFMKILEEEDCHHFGA@@?AFECGEFDBAAABCBA???@@77642
@182_PHV87F_11
CATCCAGGACATCCTGGATGACCCCTGCCCAGCCTGTCCCCTTGAGGAACACCTAGCTGCTCTGACTGCTGCTCCCAGGTGAGAACCAGTAGCCTGTGGTTGCAGGGGGCAGGCTGGGCTCCAGGGAACAGGCTGGGCAGGGTAGAGGGCCAGCTGGGCTCAGGCCCATCCCACTCGGACAGGAGTATGTGGGCTCGGTGCAGTCGGTGGAGCCCACGCAGCCACCGCCCTGGAGGCTGTGGAAGGGGCTGCCTTCTTTGTGTCCCTCGATTCTGAGCCCGCGGGACTGACCGAGAGGACCCCGCAGCTTCCCTGGACGCTTATGCCCACGCTCTGCTGGCTGGCCGAGGCCATGACCGGTGAGTCTACCCCCTACAATACCACCTACACACTTATGGAGACCTAGGGCTTCTCCACAGGGGGCAGCCAGACCTCATGCCTAGGCAG
+
((+-@;<OKLSRJSJKSLSFBC61+**.0.+.8888>5543+967<OONSPMRHA@@@@:::::IIPLSQSSP?B?;=DDBCFGHQNMLMHGPHIMJSLSLLNLSJLSQSMKSKJA??;>??745EEIMPJLLJGHSSLLSNKLIKJMMSJSJMJ>=>=ADBBBBFLGIFLSIISIIHEB;;;1222411,-..9-'&&',,-*'%%$%(((''&&&&&%&&'&'))+9:AEE@CEEEFIPIIJSFSQPSLIIPPJLSKKSOMONPILINIQSQDDB>BF@>::20((((-)&&'(67C77767GEFILJGHIBHNILKJKLIKJIOLIGFDC@BMNH@A?>>ABB<===FMHJ>>>>EKPSPJOMKJKJMSOMIJGHFHGGGHOIPSSSRIKLOQLKSQNOJLSGJPMIHGGFG<<CBBEEKSEJGE?>==>@?>?<?9>.---.2
@183_PHV87F_11
CCCTCCCCAGCCTGTCCCCTTGAGGAACACCTAGCTGCTCTGACTGCTGCTCCCAGGTGAGAACCAGTAGCCTGTGGTTGCAGGGGGCAGGCTGGGCTCCAGGGAACAGGCTGGGCAGGGTAGAGGGCCAGCTGGGCTCAGGCCCATCCCACTCGGACAGGAGTATGTGGGCTCAGGTGCGGGAGTCGGTGAAGACCCACGCAGCCACCGCCCTGGAGGCTGTGGAAGGGGCTGCCTTCTTTGTGTCCCTCGATTCTGAGCCCGCGGGACTGACCAGAGAGGACCCCGCAGCTTCCCTGGACGCTTATGCCCACGCTCTGCTGGCTGGCCGAGGCCATGACCGGTGAGTCTACCCCCTACAATACCACCTACACACTTATGGAGACCTAGGGCTTCTCCACAGGGGGCAGCCAGACCTCATGCCTGGCCATGTTCTGTAACCCTACCTTTTCGTTCAGT
+
,89879:?<EHMPKHHFD.,9*+?@FEIGLQSLSKKKLNQSNNISSCCCCB@DB7>IIJIKSKRLLLJIIRQHKLNLJLKSLDKSMSSMIGIH=<<<<A?889?>GIFHIJGHSRMNLLMNHJJILMKONJNL65557F<7777GEQISIIQKJIMGNFB;@@@?@@AAESGHMIKLHIMHLMJPLJKJMDCDJPLSKMKLLKLKSMHJ<===>FSIMKNIJRNNQKJISJSSFKSSHHJNKJJLSLMQNPKJLHMSQOKIHEAHIMQLSLJIIHIFFEGGIKEHJ97JJSIPSKILIMLJIGIFEDEFGJIIROIKSHHHINGIIHLSPMSOIJQIGGGFJGLISKOSJHGEAJHKKBA@AAGPM>=>=>MOSIFGB=>>DDFJIJHDFHFJIJGFGGADEFJIGIHJJNHEDCC@B@A?<<=?&&&%$$#$$$$$##"##$%%''''()&'''&%&'
@184_PHV87F_11
TATACAGCTGTCAAAAATCATAAAAACATAGCCCAAGGCATGATTAGTAAGTGGGGTGGTTGTTAAAATGTGACCTCTTCCCACCTTCGTCTTCCTCCCGTGTCCCTCCAGACCACCTTCGTCACCTTCAAGACAGCCGACACGTGGCTGTCTCCAGCCGGGGCAGATTCTTCCGTGTAGGGACTCACTCTCCCAATGGCCTGCTTTCCCCACGGGCCCTGGAACAGCAGTTCCAGGACATCCTGGATGACCCCTCCCCCAGCCTGTCCCCTTGAGGAACACCTAGCTGCTCTGACTGCTGCTCCCAGGTGAGAACCAGTAGCCTGTGGTTGCAGGGGGCAGGCTGGGCTCAGGGAACAGGCTGGGCAGGGTAGAGGGCCAGCTGGGCTCAGGCCCATCCCACTCGGACAGGAGTATGTGGGCATTCATGCAGGGAGTCGGTGAAGACCCACGCAGCCACCGCCCTGGAGGCTGTGGAAGGGGCTGCCTTCTTTGTGCTCCTCGATTCTGAGCCCGCGGGACTGACCAGAGAGGACCCCGCAGCTTCCCTGGACGCTTATGCCCACGCTCTGCTGGCTGGCCGAGGCCATGACCGGTCAGTCTACCCCCTACAATACCACCTACACACTTATGGAGACCTAGGGCTTCTCCACAGCACTACAACCTCATGCCTCAGCAGTG
+
+-EEGLLMIGMJILKLSOHCEDDISRISKJPSJSISSPSJSKLJKGGGEFLIJLLDFJROSGHGCCDHNLSQMSSSPRC??/,1;;610001;;;?==2+2=///---0.,+,-//ACC@??BBBEGD=888=>EDFMFGECDGFJI?@@@:5++*+*++,-,2::6443345=9:<<888878;88889::;=:>CCDFFKA?>41//437<44439EDEGGJISHHGDCD8800JEGCDBB>>><=<53598<....57>==A@?;::95;989<ABBBEHHEFGOSSSSRPSHJHIIC=1-0?3?GE9999:J=<:667HGJJJIHIMHSSJSOJMKDKD?@0000110//55CD76667BJE>KJJSCC?A@CCA>>>??BFEHKHGDCDDNDIMINJOILQNLIHHFEEHHFFC))('%$$#$%&$%&&(1>@@@@BACC?>==<;;77555651111EEGJLLGOGMNMIJGSSLMSKIEGGG>635411=41100/3234871....0./../BGOMIIHED@@@BIE=55547@FE@A>>E?AISLNMGHECE><<;<AD@;:9:=>>@AGHFE?=;;=>AD=622//2-,+++//2234EDBA@A::BB@@A./:?ABACDCEGHJHLKH?>ABCBDF?><852)(()***)((()*---..07)('(((*'
@185_PHV87F_11
ATAGCACAATCGAAACTGTCCTGAGCTATGCTCAGGCTATGGTTTGCTCTACAGCTGTCAAAAATCATAAAAACATAGCCCAAGGCATGATTAGTAAGTGGGGTGGTTGTTAAAATGTGACCTCTTCCCACCTTCGTCTTCCTCCCGTGTCCCTCCAGACCACCTTCGTCACCTTCAAGACAGCCGACACGTGGCTGTCTTCCACCGGGGCAGATTCTTCCGTGTAGGGACTCACTCTCCCAATGGCCTGCTTTCCCCACGGGCCCTGGAACAGCAGTTCCAGGACATCCTGGATGACCCCTCCCCAGCCTGTCCCCTTGAGGAACACCTAGCTGCTCTGACTGCTGCTCCCAGGTGAGAACCAGTAGCCTGTGGTTGCAGGGGGCAGGCTGGGCTCCAGGGAACAGGCTGGGCAGGGTAGAGGGCCAGCTGGGCTCAGGCCCATCCCACTCGGACAGGAGTATGTGGGCTCAGGTGCGGGAGTCGGTGAAGACCCACGCAGCCACTGCCCTGGAGGCTGTGGAAGGGGCTGCCTTCTTTGTGTCCCTCGATTCTGAGCCCCGCGGGACTGACCAGAGAGGACCCCGCAGCTTCCCTGGACGCTTATGCCCACGCTCTGCTGGCTGGCCGAGGCCATGACCGGTGAGTCTACCCCCTACAATACCACCTACACACTTATGGAGACCTAGGGCTTCTCCACAGGGGGCAGCCAGACCTCATGCCTCAGCAGC
+
&&'0555889>?>>878777<=DEECBCCBGFCDFC@?97+(((....44555IGHKOIJISSSLB>>:>@BMQIGGHLHFBCMMIMGDGGFFJOGIGFEFEFEFJJJGJNEGJLQKNIIFIGIMG???88KEB00009@11:87.*+7BBCCAEHFEHJJISNJHHGGHHSKNKJKSLPSJJIGBBBBEGGLHJHMOMLPMOIA?88@?HGJHJHFGIFGFHKGHGJIRMQLMRLMHJGEAAGHNNHMSHHLJJMJLKMCDCEILSJIJOJOROFEDB@A;;LIJNGIFIGGGMMSNNROL49=:6667G?<<ED=6E:::;<FFGHGEEHHISSJLSKOIKJLJQPKOLOHQLSQSLLMLRNPJKIJHKJKMSSNMPFGFGIJLFIHGGMNHPRPSKKLJSLNJLJSJJKJLLNLLGFHEFGGIHHISSIFFDFJIMLIGIGEHNPHILIGGIGHLKLKLHHIGHKILJGJIGGHRKNGMMSA..-.>A@?:::7BEDDFFPHGLIGFA57JEGFHGHKIIGGKHIOLJHMHF>555559>>99960111264367:;<2*@??@AGSJHIGB@B?EEPJ:?C@77777ECBCFCGFDDDDCBABBCFGEFGGGHHIMOIGKHJHMHIFFEFHGHGGJEEDEEHLGJEEDCFFGHFFIKGFFEFHIIGJFFJGGHHHGIGFEEDEEHHGFEEEFGIGIIGHFEFDDDDDCCDDCBCEFFGCB,+++(**
@186_PHV87F_11
ATGAGGAACAAGAGTTCAAAGTCATCCTCTGCTTGATATATAGCACAATCGAAACTGTCCTGAGCTATGCTCAGGCTATGGACTACTATACAGCTGTCAAAAATCATAAAAACATAGCCCAAGGCATGATTAGTAAGTGGGGTGGTTGTTAAAATGTGACCTCTTCCCACCTTCGTCTTCCTCCCGTGTCCCTCCAGACCACCTTCGTCACCTTCAAGACAGCCGACACGTGGCTGTCTTCCACCGGGGCAGATTCTTCCGTGTAGGGACTCACTCTCCCAATGGCCTGCTTTCCCCACGGGCCCTGGAACAGCAGTTCCAGGACATCCTGGATGACCCCTCCCAGCCTGTCCCCTTGAGGAACACCTAGCTGCTCTGACTGCTGCTCCCAGGTGAGAACCAGTAGCCTGTGGTTGCAGGGGGCAGGCTGGGCTCCAGGGAACAGGCTGGGCAGGGTAGAGGGCCAGCTGGGCTCAGGCCCATCCCACTCGGACAGGAGTATGTGGGCTCAGGTGCGGGAGTCGGTGAAGACCCACGCAGCCACTGCCCTGGAGGCTGTGGAAGGGGCTGCCTTCTTTGTGTCCCTCGATTCTGAGCCCGCGGGACTGACCAGAGAGGACCCCGCAGCTTCCCTGGACGCTTATGCCCACGCTCTGCTGGCTGGCCGAGGCCATGACCGGTGAGTCTACCCCCTACAATACCACCTACACACTTATGGAGACCTAGGGCTTCTCCACAGGGGGCAGCCAGACCTCATGCCTCAGCAG
+
JNHEFDEHMO;AC?><::;EFIOSPSJJHKMSLRMLSLKQOSLLOLLMLQQKJKRSKSSSOSIMSMHOKQLLSJSMSQOILHMSNKJMMLOLHIMLRLROJMSLMNLSSSSNSKQMMOJSMMSQKMGLSMONLSMLNJKSGLJOOSROSNKMMSNPIKJJNSSKOKKJJGKNKJHSMMOKLBBSJGFSPQSLJKOLJJIKPSLSSRNIPIJLJSKPSPJLINIKHJKHONKMONSKSGFAFD<;65467;8855543.,*))+++++3334333==E==>DHKNMRSMJLKPMNNSPIOHMOPSSKQJKSKSSSHKJKIJFISLQJJLJHMPRNJSSLSHJ9992@KJSKJGQSG@MEFJMQKMSSMHGLKILONQSLKGKGJKSILFC@:SKMNSINJMHNNJSIHIIIKLMKNLKMPHLJMJFHDAB@AA@A<3,+,33ABABAADKMKMMDIKGFGEFIJFHLIJG42227<0,,,,EEGHGJFGFFDCDEGSGINHIIGIGHIHIFGFFGFJFFFIIMHGGIHELLHHGJGHFFEDEIIGHHJHIHKJHKINJJIIHCBDDGHLKJFHGGFHJMNSIFB@><<@DDDHECD@>?>>DCCEDEHJGHA754312;CEEDC@EDDCEGFEGDDBA@?>>>>?@ADG?GFHFEEFHHGGFFEFHDCBBBCGEGFEGECCCCDFGFBAA@@ACBBEFGFDGEDEIFEIEGFGGGHFFEEDCCCBDEBCCCDFEFHCCIJFEEDDDCD>71///2114....,***)(
@187_PHV87F_11
GCGGTGGCTGCGTGGGTCTTCACCGACTCCCGCACCTGAGCCCACATACTCCTGTCCGAGTGGGATGGGCCTGAGCCCAGCTGGCCCTCTACCCTGCCCCAGCCTGTTCCCTGGAGCCCAGCCTGCCCCCTGCAACCACAGGCTACTGGTTCTCACCTGGGAGCAGCAGTCAGAGCAGCTAGGTGTTCCTCAAGGGGACAGGCTGGGGAGGGGTCATCCAGGATGTCCTGGAACTGCTGTTCCAGGGCCCGTGGGGAAAGCAGGCCATTGGGAGAGTGAGTCCCTACACGGAAGAATCTGCCCCGGTGGAAGACAGCCACGTGTCGGCTGTCTTGAAGGTGACGAAGGTGGTCTGGAGGGACACGGGAGGAAGACGAAGGTGGGAAGAGGTCACATTTTAACAACCACCCCACTTACTAATCATGCCTTGGGCTATGTTTTTATGATTTTTGACAGCTGTATAGTAGTCCATAGCCTGAGCATAGCTCAGGACAGTTTCGATTGTGCTATATATCAAGCAAGGATGACTTTGAACTCTTGTTCCTCATGCCTGC
+
5BFHGEGMJISFCHNMRNLJKFHEEEEE,0104EEHHFHFIIJHGJHHFGFFSMOSMIJGNJISNKSSKMJS32225;6DLFFGEFEEABBCFIGJH@O4/JIJIJJS@ALFA0....,*+,+()**/0239=>>@FFRHRMINOJKGGSJMPL32222JMNOPOINNSKKMKSOKLJNHNIKSOMQKMJMMIMIGSIQKSPLKEJGSSKSJMEJSNMKDEEGSJMHEHFFIKLLSKMGEDDDFSSPILK@?:::=LKIJSBGFA@@A@EIGIKSKN;;;;@ABCCHIIHJJONOLOOSKKKKEBNSSMKNONOLRPLLHJKJJMMMNLG@ABA??BHSSIJSFKGFHK9999:AABGOLHLGFEDDHKSLLJPIGEFEER:29-DEEGMMHEI>>;:?DDGFGHGLMKISILLHJGFGHIHGIGKILPKGJHGGJHH@@???GIGJKJNSMIGGFFGGNJIKHMJGFHIFJGGEFHHLJJJKKJJJKIKHGFHFGGKGEEEGLLKMOIHCC3.+*))))&&)++***++++/@@AABBDCBAAAAA=:976)&
@188_PHV87F_11
ACCGCCCTGGAGGCTGTGGAAGGGGCTGCCTTCTTTGTGTCCCTCGATTCTGAGCCCGCGGGACTGACCAGAGAGGACCCCGCAGCTTCCCTGGACGCTTATGCCCACGCTCTGCTGGCTGGCCGAGGCCATGACCGGTGAGTCTGCCCCTACAATACCACCTACACACTTATGGAGACCTCTAGGGCTTCTCCACAGGGGGCAGCCGACCTTCATGCCTCAGCAG
+
-79DCDCAABBCIGEIHHHGDGIJKLNIOC74235549AEIRKPLHIJHJJIJIJFCAHDDCFEGFMLFFFCCDLE?:66657===FDBCEBFFGIEFEDBD>DAA>?GFGFDFHIEGKGLHIIEDDDDFBB=::;****222))'''(-3:=BBBBDECEGEDEDD=<===@<4-,.+++)(((*4:<><::::>@@@BCFDCA@>*(()3/))*>@AB32221/
@189_PHV87F_11
GCTCAGGTGCGGGAGTCGGTGAAGACCCACGCAGCCACTGCCCTGGAGGCTGTGGAAGGGGCTGCCTTCTTTGTGTCCCTCGATTCTGAGCCCGCGGGACTGAGCCAGAGAGGACCCCGCAGCTTCCCTGGACGCTTATGCCCACGCTCTGCTGGCTGGCCGAGGCCATGACCGGTGAGTCTACCCCCTACAATACCACCTACACACTTATGGAGACCTAGGGCTTCTCCACAGGGGGCAGCCAGACCTCATGCCTCAGCAGGT
+
@BHHFHFGJQEDEHGHEBCA@DFFD@AA@GGG@AABGHHGKKSMIGINKPSSJLMIIJIKLOMLSLJKIEHGEHOHMQLDIKJIHGH55445521.../?<)('&*))2237<<;;:-*A<<=CB=<=8?@956644..==<<8:@@ACELFF65555>?BHJHGKKIOKGGBF=<;;<A?@=;;9:89:;;CEFGGEGLILSLKMKIOKHJHGKSPPJPIHFFIHHOLJ@@@@ALINSJKHHLKFGFFCCCDEDJ@422/.--
@190_PHV87F_11
CTCTTCCCACCTTCGTCTTCCTCCCGTGTCCCTCCAGACCACCTTCGTCACCTTCAAGACAGCCGACACGTGGCTGTCTTCCACCGGGGCAGATTCTTCCGTGTAGGGACTCACTCTCCCAATGGCCTGCTTTCCCCACGGGCCCTGGAACAGCAGTTCCAGGACATCCTGGATGACCCCTCCCAGCCTGTCCCCTTGAGGAACACCTAGCTGCTCTGACTGCTGCTCCCAGGTGAGAACCAGTAGCCTGTGGTTGCAGGGGGCAGGCTGGGCTCCAGGGAACAGGCTGGGCAGGGTAGAGGGCCAGCTGGGCTCAGGCCCATCCCACTCGGACAGGAGTATGTGGGCTCAGGTGCGGGAGTCGGTGAAGACCCACGCAGCCACCGCCCTGGAGGCTGTGGAAGGGGCTGCCTTCTTTGTGTCCCTCGATTCTGAGCCCGCGGGACTGACCAGAGAGGACCCCGCAGCTTCCCTGGACGCTTATGCCCACGCTCTGCTGGCTGGCCGAGGCCATGACCGGTGAGTCTACCCCCTACAATACCACCTACACACTTATGGAGACCTAGGGCTTCTCCACAGGGGGCAGCCAGACCTCATGCCTCAGCAGC
+
@BBBA;:<2=GFE>==BACDFHFSD<?CEEGFEGEBAAAA@BEDCAABEFDGFHJHLHGGFEFC@??@BCCCCGPJJKOFCCCCA=<>>997666557;:88DBDDDCHHGKEDEEEEEE7LGKOHHGFFGGMHJMKHEFFDCELJHGGFIGGG??==,,'(IHIKGIHGHNSHSSOKPHD2./)CIJSONJLJ=@H99EEEGFIJIKFGHIKIKGFGHFHHJNHSLHLKNOKJKKJJILIJKFECDDEGJHHCEFEFHGEFGFEFGEC5111112123;;BBADDEDGCGHHFHIEDDDDGEEGJIOOEFEDDFFCCCBGDFEHHINGGDCCDEHHGFDCCEDGEECCBEGFGGEBB@?B@51112@BBB999:EBAABCFED@????DFFDCDDAHJHHFFHEIGEFEFEDEEIJHIKGSLJKGECEEEHJHFFFDDDCAABBDEFEFDEC@;IJNGCCDC?ABAAEB;;>:;HGFEFBA@AADDFGGFHGEFGHIILKIKJMKFDDDEHIGGFEDCCDDHIFGECCCDIIJFHKJJGEGJJMIIFHIB?CC@?;@EDDCCBEEFEEFEEGHKKNEHGIGIG<;;9-,,,--+++=??A>66600,
@191_PHV87F_11
CCCACGCAGCCACTGCCCTGGAGGCTGTGGAAGGGGCTGCCTTCTTTGTGTCCCTCGATTCTGAGCCCGCGGGACTGACCAGAGAGGACCCCGCAGCTTCCCTGGACGCTTATGCCCACGCTCTGCTGGCTGGCCGAGGCCATGACCGGTGAGTCTACCCCCTACAATACCACCTACACACTTATGGAGACCTAGGGCTTCTCCACAGGGGGCAGCCAGACCTCATGCCTCAGCAG
+
.:;;EEG112;;<A==@@;HHIHJIIJNJILIPIQMKJJKKKNLQJLOJMPKJPIQMKJOKPJOJLJSOLLKC?@CAHIJLIIHLJKMHJMLHNIMJLLFEGEGNSKPOHHFEFIGKKMIIOJNLKGKHNJHLJSLPKLIMIJLHGILJNJJOLLKEHEFFEEHHGIEEFFFIOPJHISIFKHISIHKHGEED**))*110////90..-.DCCDFFEDCECEDBA?ABC@8751/
@192_PHV87F_11
TCCAGGTATCCTGGAACTGCTGTTCCAGGGCCCGTGAGGGAAAGCAGGCCATTGGGAGAGTGAGTCCCTACACGGAAGAATCTGCCCCGGTGGAAGACAGCCACGTGTCGGCTGTCTTGAAGGTGACGAAGGTGGTCTGGAGGGACACGGGAGGAAGACGAAGGTGGGAAGAGGTCACATTTTAACAACCACCCCACTTACTAATCATGCCTTGGGCTATGTTTTTATGATTTTTGACAGCTGTATAGTAGTCCATAGCCTGAGCATAGCTCAGGACAGTTTCGATTGTGCTATATATCAAGCAGAGGATGACTTTGAACTCTTGTTCCTCGTA
+
%&&'''%%&&((8;=<<==>B=:9111263112/02/.//,5;;>><<<<=@AA@????>?????>??@@BBAAAABBCBBB@@@@A73DDDCFCBAA===>?DBBBCBBBAABB?@A;<CDDECCBAA@BCC;;;;;EFEDBBABDEDFDEIBCBACBA@AACDDEBBCBCCBBBABCCDEEDCAA@AA@@AAB>?;:;:?=<<<<<===@A@?><<;;;<?@AB?=>=>ABCFC>=<<<????=<<<<===>><=<<=ACHGGFDCBA@A?>=;;;:;<=<<==>@ACCA?=<<;;<<<==>?==<;<=>@?@@@?@@AAC??776682''%
@193_PHV87F_11
GACAGTGGCTGCGTGGGTCTTCACCGACTCCCGCACCTGACGCATGCTCTTCCTGTCCGAGTGGGATGGGCCTGAGCCCAGCTGGCCCTCTACCCTGCCCAGCCTGTTCCCTGGAGCCCAGCCTGCCCCCTGCAACCACAGGCTACTGGTTCTCACCTGGGAGCAGCAGTCAGAGCAGCTAGGTGTTCCTCAAGGGGACAGGCTGGGGAGGGGTCATCCAGGATGTCCTGGAACTGCTGTTCCAGGACCGTGGAAAGCAGCCATTGGGAGAGTGAGTCCCTACACGGAAGAATCTGCCCGGTGGAAGACAGCCACGTGTCGGCTGTCTTGAAGGTGACGAAGGTGGTCTGGAGGGACACGGGAGGAAGACGAAGGTGGGAAGAGGTCACATTTTAACAACCACCCCACTTACTAATCATGCCTTGGGCTATGTTTTTATGATTTTTGACAGCTGTATAGTAGTCCATAGCCTGAGCATAGCTCAGGACAGTTTCGATTGTGCTATATATCAAGCAGAGGATGACTTTGAACTCTTGTTCCTAGTA
+
''(''))*+1))))&&&%&&&%&(9>>AAAFA8?BABE;73*'&&'(()()(()9??BBJHIIDLHHHMLSJKIHNOIHKKJJGIAHC?<::::F@AHDB=?DKHJO@66C1<<<AGKJKKPIHHKD?HHGDFBBCD8721124;==BBCGHIJBABAAIGNILHSMIQIIKKNJJJJNHGGGHHIKKMOIHFIEEJHKIIBII;9::EHDCDDCGMHPIINLLRSKKGIISLGJFHE:662/*)(&%&%&,,+,334+)((,(((++,><<<9::::==ABDEGDDDEFNFDCDDEB;2599:?@BLHHFFHHFFLGGFEEFHGGGHLHHPHDFEG???>>CEIHIEGEFGDDCBCDF@???C>DEHGGDCCCDN:86,:91..--0/--.///45ADCBBFFMIHSJI;::::>KJIIGDHEEEECDDEFFLIKSMRHGKFFGG===>GJFDD110...//./112789<CBCEBBAAAB<==A>?>ABAC><<<=CFEFEKHFF9DDDDDEHGEDCCDEIHFHHFJKFGEEGA?>:99''''
@194_PHV87F_11
GCAGTGGCTGCGTGGGTCTTCACCGACTCCCGCACCTGAGCCCACATACTCCTGTCCGAGTGGGATGGGCCTGAGCCCAGCTGGCCCTCTACCCTGCCCAGCCTGTTCCCTGGAGCCCAGCCTGCCCTGAGGACAGGCTACTGGTTCTCACCTGGGAGCAGCAGTCAGAGCAGCTAGGTGTTCCTCAAGGGGACAGGCTGGGGAGGGGTCATCCAGGATGTCCTGGAACTGCTGTTCCAGGGCCCGTGGGGAAAGCAGGCCATTGGGAGAGTGAGTCCCTACACGGAAGAATCTGCCCCGGTGGAAGACAGCCACGTGTCGGCTGTCTTGAAGGTGACGAAGGTGGTCTGGAGGGACACGGGAGGAAGACGAAGGTGGGAAGAGGTCACATTTTAACAACCACCCCACTTACTAATCATGCCTTGGGCTATGTTTTTATGATTTTTGACAGCTGTATAGTAGTCCATAGCCTGAGCATAGCTCAGGACAGTTTCGATTGTGCTATATATCAAGCAGAGGATGACTTTGAACTCTTGTTCCTCATGCCT
+
'(((*-.6<533338=@HHHFFHFFEFIGJGDFHEGH@>>=<BBDHI5444466AEEDEFDHQMPJ@FJHMIFIBA964EDC22222252114512233.7FKKJGI66B34FFFIGFGEHJQH<30(7221//++-239778:>HHFG6666344FGIQLSGIJDAAACDENMFCEFHIG31112;<@AAA@ICEEFFAA@@BH@CCCACCCFDELLMKLLKIHLMGHIHINGHGIEDEGFDGECDCDFFIIJIIHGEDDGIIIEFGFEHJKEEG@AACJGIKDCAAAACDCEEGEHB?EEFJOQKSIFFEFFHGFGE?>???IIAAA@@DJNLHHGCGFFIILHLGFGHNSSSHIFF....940,*/.//7AHKFH=,EEEHGHHFGJGJKSKLKLHJIIIGJGILQHIGMKHHIGIHGHMHJGGGIEHHHOSSSLKJHGINSSNONIJGLLKHJJLGKGKILIMGHKGKIKJHFGECBB<99:?B<;;;;-+))).5:?DEFAA@@@DDDEEEEEEEFIHPHLLLJNPHKSLNGH@;6*)))))/
@195_PHV87F_11
CAATCGGCTTGCTTTCCCCACGGGCCCTGGAACAGCAGTTCCAGGACATCCTGGATGACCCCTCCCCAGCCTGTCCCTTGAGGAACACCTAGCTGCTCTGACTGCTGCTCCCAGGTGAGAACCAGTAGCCTGTGGTTGCAGGGGGCAGGCTGGGCTCCAGGGAACAGGCTGGGCAGGGTAGAGGGCCAGCTGGGCTCAGGCCCATCCCACTCGGACAGGAGTATGTGGGCTCAGGTGCGGGAGTCGGTGAAGACCCACGCAGCCACCGCCCTGGAGGCTGTGGAAGGGGCTGCCTTCTTTGTGTCCCTCGATTCTGAGCCCGCGGGACTGACCAGAGAGGACCCCGCAGCTTCCCTGGACGCTTATGCCCACGCTCTGCTGGCTGGCCGAGGCCATGACCGGTGAGTCTACCCCCTACAATACCACCTACACACTTATGGAGACCTAGGGCTTCTCCACAGGGGGCAGCCAGACCTCATGCCTCAGCAGC
+
(%$$%'''&'&&'*337:CCGEEGGKLIJIQSKJIJKHFLEEDEFFHKHHJNLRKJJMK>H@D6897/>AAD@90//'/---7=>@@AEEEJJLKLMOKHJJOJJSNMSJ@;1IICDGJKLHJHKJIJKKMJSNLIMJKIJJMSOLLQMJLIIMRKKSOSKKPMSJMJLKJIKSQSSQIMJGMNKSIOLIR66555B??>;=C:ADJHGLSJLLKNLNLSLKILHMGPMJI?====IQNLKKSSMIJRMJSJSKLMIINJSMQLPSSOHMJILRLNMRONNKNQLJSSSSRPOLPQGCA@>ID@<>>@AEDEJNM;::::DCISQOKSKGCBAAAEFBDSIMHHGAHIJJIKGPHALKJJJKJIFHDEKHJILRLKLIIKJJKKJKKSLJLLSJIJEEGFAAA;;;;9;2112344><<=@CEFEFLFGEFECBBD<>FIJIKKHGGEGFFIJMHHGEE;;;;<KIJGIGFFFFJHGDFBDEFC98832/
@196_PHV87F_11
CTTTCAGCCTGTGGTTGCAGGGGGCAGGCTGGGCTCCAGGGAACAGGCTGGGCAGGGTAGAGGGCCAGCTGGGCTCGGCCCATCCCACTCGGACAGGAGTATGTGGGCTCAGGTGCGGGAGTCGGTGAAGACCCACGCAGCCACCGCCCTGGAGGCTGTGGAAGGGGCTGCCTTCTTTGTGTCCCTCGATTCTGAGCCCGCGGGACTGACCAGAGAGGACCCCGCAGCTTCCCTGGACGCTTATGCCCACGCTCTGCTGGCTGGCCGAGGCCATGACCGGTGAGTCTACCCCCTACAATACCACCTACACACTTATGGATCCTAGGGCTTCTCCACAGGGGGCAGCCAGACCTCATGCCTCAGCAGC
+
'$$'%,/9BEELKNPGHFIOIJKSJIJJLLLKIMGKSG?GHIOMFEFGEHNNLNMHLSEDCCCCA8,,,,,...2/((()=;=CFA:;?>=::9433/-++++++-..733334456DEGNL???>>IEHHKOONSHLKLIQGIGHGLIMKIKSLIHOKHSLHKGIIHOKSOOKJKQKROJH::::;HIGIHGGGHHGGIHGJLGKJE?@;9:87=>95440)))''$$$$&*12;<@AB@@@@@ABEFFFEFHSNIIGFFGKHHSBA@@@HJJFIIHFFHEJLJGICCDEFLIHIFFDCCDCFHHJSIJHDHC<;11-+,,++/14>DGCDDC>=<<;>@FFEDDC@?>>>@BB>:>@A@///--,
@197_PHV87F_11
GCAGTGGCTGCGTGGGTCTTCACCGACTCTCCCGCACCTGAGCCCACATACTCCTGTCCGAGTGGGATGGGCCTGAGCCCAGCTGGCCCTCTACCCTGCCCAGCCTGTTCCCTGGAGCCCAGCCTGCCCCCTGCAACCACAGGCTACTGGTTCTCACCTGGGAGCAGCAGTCAGAGCAGCTAGGTGTTCCTCAAGGGGACAGGCTGGGGAGGGGTCATCCAGGATGTCCTGGAACTGCTGTTCCAGGGCCCGTGGGGAAAGCAGGCCATTGGGAGAGTGAGTCCCTACACGGAAGAATCTGCCCCCGGTGGAAGACAGCCACGTGTCGGCTGTCTTGAAGGTGACGAAGGTGGTCTGGAGGGACACGGGAGGAAGACGAAGGTGGGAAGAGGTCACATTTTAACAACCACCCCACTTACTAATCATGCCTTGGGCTATGTTTTTATGATTTTTGACAGAGCTGTATAGTCAGTCCATAGCCTGAGCATAGCTCAGAACAGATATTGTGCTATATATCAAGCAGAGGATGACTTTGAACTCTTGTTCCTCATGCCTC
+
.//<=<=??7600,,,)++++/9<:;;<;4,,2..@@BCAA@???=>54333334DIFF????@EGFEHFFHIH==877648::8889;<)(((.../:;:25BBDDBD88A<?EFFEEEB@@865792:8951)))<<><::::;:::=>844011112A;=>GDEFA@@=:::;=;:::;;BACHIGHIIFFDGINIJFHKHE((((:A887623334===DEGEFHGGHLFIIGLHGEDD@44A<35<3434HILIJGGFHFFEFFFFFHFFEEE>:9:772++:;<777>@E@=76-***.1,---///110.-.001124B<<<<=DCBA4//0=DMHFD?>=;@ADGFHJHDDDA<33882223IFDDEFE>???AHHHKEJINLPHJJFIIGJKKIIEFDEDHEDEDEDFDDDDJJJKQGGHGJFFGFFEIEHHAAAAB>>=;=A?=<<873///,+*)'(*++,0188;@CCDDFDCC@<3,+,'%'%%&&'((&&&(+,009878.;::;;<<0****ECDEDEFEIHJHGFF@>>))5...//03'
@198_PHV87F_11
CTAGGTGTTCCTCAAGGGGACAGGCTGGGGAGGGGTCATCAGGGATGTTATCCTGGAACTGCTGTTCCAGCCGTGGGGAAAGCAGGCCATTGGGAGAGTGAGTCCCTACACGGAAGAATCTGCCCCGGTGGAAGACGGCCGGTCGGCTGTCTTGAAGGTGACGAAGGTGGTCTCGGAGACAGGGAGGAAGACGAAGGTGGAAGAGGTCACATTTTAACAACCACCCCACTTACTAATCATGCCTTGGGCTATGTTTTTATGATTTTTGACAGCTGTATAGTAGTCCATAGCCTGAGCATAGCTCAGGACAGTTTCGATTGTGCTATATATCAAGCAGAGGATGACTTTGAACTCTTGTTCCTCATGCCTT
+
>HHJHFIKJIIEFEEDDGIFHHJHHF999:DHA@??-**(&'(+,/561-----79<<;<;;@>83)((((((),,-98=?BCA@?>>?BBBDDCDDEG=<==<>>=>?>?778CEDEEEEBA;9@=@>?>??===0//,'&%%%%&'<=<<:899FEEDEC>>=<97.+.--*)'%%(('')*(***-,,'&&(()--)%&)/34411268>DGFGEFEGFGHFFHFHHLHGEFEGGGMFGFFEFDCBCBDCEFPISKHFLHJGKSOIFFFEEEJGGFECDCDDCDECDFEHJOFDEEDGGGHHHEFEEEFGFFFFEFFLLHDCC@@??87779;6***+HHGIFFGFKLMJKHGD??7776988878-
@199_PHV87F_11
TTCACTCGAGGGTAAGGAGAAGACGAAGGTGGGAAGAGGTCACATTTTAACAACCACCCCACTTACTAATCATGCCTTGGGCTATGTTTTTATGATTTTTGACAGCTGTATAGTAGTCCATAGCCTGAGCATAGCTCAGGACAGTTTCGATTGTGCTATATATCAAGCAGAGGATGACTTTGAACTCTTGTTCCTCGTGC
+
'''+03*''%&&''''((,++.40007BHILIGGEILKPKDEFEDFFFHJHGGEFGIJILKLJGEECCCCDDEDGDGHGCCBBBBBB=====EEDEHHFDBAABABCDEDDDDCEEDDCBCEFEEGHIGGEDBCBC>666?@BAABDDCCCCDEFDDCCCBBBCDEDCAAAAABCCCCBDDCDEDDDDFEEC?==7+++)
@200_PHV87F_11
TCCATAAGTGTGTAGGTGGTATTGTAGGGGGTGGCCGGGTCATGGCCTCGGCCAGCCAGCAAGCATGGGCATAAGCGTCCAGGGAAGCTGCGGGGTCCTCTCTGGTCAGTCCCGCGGGCTCAGAATCGAGGGACACAAAGAAGGCAGCCCCTTCCACAGCCTCCAGGGCAGTGGCTGCGTGGGTCTTCACCGACTCCCGCACCTGAGCCCACATACTCCTGTCCGAGTGGGATGGGCCTGAGCCCAGCTGGCCCTCTACCCTGCCCAGCCTGTTTCCCTGGAGCCCAGCCTGCCCTGCAACCACAGGCTACTGGTTCTCACCTGGGAGCAGCAGTCAGAGCAGCTAGGTGTTCCTCAAGGGGACAGGCTGGGGAGGGGTCATCCAGGATGTCCTGGAACTGCTGTTCCAGGGCCCGTGGGGAAAGCAGGCCATTGGGAGAGTGAGTCCCTACACGGAAGAATCTGCCCCGGTGGAAGACAGCCACGTGTCGGCTGTCTTGAAGGTGACGAAGGTGGTCTGGAGGGACACGGGAGGAAGACGAAGGTGGGAAGAGGTCACATTTTAACAACCACCCCACTTACTAATCATGCCTTGGGCTATGTTTTTATGATTTTTGACAGCTGTATAGTAGTCCATAGCCTGAGCATAGCTCAGGACAGTTTCGATTGTGCTATATATCAAGCAGAGGATGACTTTGAACTCTTGTTCCTCATGCCTA
+
./1-+++-/089::>??;;;3110.*)(&&''%%%&&&'(+11''''+++,23CFFD3///'''')))+9<<<;;B?AA@;=IFDEJJIFEEFFHIOKSLMFCFFF@@AA@JKLHHSHHJMIKGJM:8778@;;ILJNRPOKKJH=<<<=B@:,..3@FFLHIIA@OKLNSSLOSLKIJMOHSSNSSNMIIFQGLGJF=?EABA?@<::97DMLILJJMJNSSHNINILKNLKOMKSKJ==<;><7DIMGEDC;:899;BA9=ACF?SNSSNFI401J>DKPSJIKDA@<:88.*)++++,-35544445@>==@KIJHJJMOIJNLMJNSSHFFEHPLLSKPNSIJHKQLKLMPQKEHFJLLMPMSRMELI;BSMGJGE??>?9:LIHJMGFFHMKSHNIIOI22222ERMOLSKLGGHLNSSIJJIHJJHJNKMIGKIKJKJSQSOKLOHJJKRIHKSLOPMIIJHGFFGIJHMGMKFEGFFGHFISIGGJHSSIGIA@@BEGMSSHIHGJLNSMSNHFHHIHIJIIKIKGILNJHHFFFEGKHPSIIMSLSOJKLIKSLQONKIIHGHGOIKHKLIJ>?MJGJHKKHGFIFFFFFDDDEGI99999GHFFICC877888GPKIGGHE<888<<FDABABCCCE;;9999------.<@ABEBDCDHKLEFEFEFFFGKHJHJ6,++,LGGFEHIIGIIQGHFEC?99>99::976%
@201_PHV87F_11
CCCTTGAGGAACACCTAGCTGCTCTGACTGCTGCTCCCAGGTGAGAACCAGTAGCCTGTGGTTGCAGGGGGCAGGCTGGGCTCCAGGGAACAGGCTGGGCAGGGTAGAGGGCCAGCTGGGCTCAGGCCCATCCCACTCGGACAGGAGTATGTGGGCTCAGGTGCGGGAGTCGGTGAAGACCCACGCAGCCACCGCCCTGGAGGCTGTGGAAGGGGCTGCCTTCTTTGTGTCCCTCGATTCTGAGCCCGCGGGACTGACCAGAGAGGACCCCGCAGCTTCCCTGGACGCTTATGCCCACGCTCTGCTGGCTGGCCGAGGCCATGACCGGTGAGTCTACCCCCTACAATACCACCTACACACTTATGGAGACCTAGGGCTTCTCCACAGGGGGCAGCCAGACCTCATGCCTGGGCCGC
+
IIKIOFFJIJLKLMSKIJINNMSNSLLJJOLILKICCFACJRKONKKKKMOSKJJLJKNKKPOLKLK@GILIISFDF?A@?AJHFDIKMPONJLNICBA<EDPMHGHGHHJLLKKMSKHNKIHDBAA;:;IMSHJIJMSKKSJJOKSKIIIKIJJIMIISMNNSLNLQNRKDDDAABCCDEFENJGIJHNKKIKIHIIMIKSNJLKLKLLJPG=JLNKHLMILLPKMSPSJOIHIHIFKIMILMQJHEEFILISILJJIFDJFFJIHFCG.)=;98766777128@CB>?<<<<=FFFHKIIHLQNJGLGJKNFDCCCGJKJHJHGHKJIHLSIHFEGFGHFBDBEEDEFEHLHGHHKKHKJHOJGGGFGGHEJHGFDEDDEGFHFGHGEFDDFHIDDDFFHEDBAA@B(('&'&%
@202_PHV87F_11
GCGGTGGCTGCGTGGGTCTTCACCGACTCCCGCACCTGAGCCCACATACTCCTGTCCGAGTGGGATGGGCCTGAGCCCAGCTGGCCCTCTACCCTGCCCAGCCTGTTCCCTGGAGCCCAGCCTGCCCCCTGCAACCACAGGCTACTGGTTCTCACCTGGGAGCAGCAGTCAGAGCAGCTAGGTGTTCCTCAAGGGGACAGGCTAGGGAGGGGTCATCCAGGATGTCCTGGAACTGCTGTTCCAGGGCCCGTGGGGAAAGCAGGCCATTGGGAGAGTGAGTCCCTACACGGAAGAATCTGCCCGGTGGAAGACAGCCACGTGTCGGCTGTCTTGAAGGTGACGAAGGTGGTCTGGAGGGACACGGGAGGAAGACGAAGGTGGGAAGAGGTCACATTTTAACAACCACCCCACTTACTAATCATGCCTTGGGCTATGTTTTTATGATTTTTGACAGCTGTATAGTAGTCCATAGCCTGAGCATAGCTCAGGACAGTTTCGATTGTGCTATATATCAAGCAGAGGATGACTTTGAACTCTTGTTCCTCATGCCT
+
)>;;<98:;>B@@@@BDCCAA@@=>>??AA=<<==@B@@?;;:56@DEEEDCEDCD@>>??BCCBCBEEDDC8777B@?EFEFCA>>==>>?@AAEFFECEDFEFEFDBDBBD>>><;+)(((.888>??ADDDDBCDDEDB@>>>>?ABABCDCCCCCBB@A@AABABBBDEHFFD@BAA@@AABA>>??@?ABA@A@@??=88888?:<<;;@?=700456;;;;<CDEECCCBDA=><<,,;:78978879<==??A@?>>>>?@@>==<<===???@>===>@=::::<CEBCCBAA>7999766455557=>>:99988889<@????@ADABBA=;:;:<AB?>???ABB????@@<;;:;>>??@>::::;BA@@=>ABC====>BDHKLKHDDBBBA?>>>?ABDDCBBBBBCCB@@@@@??>>=??@BFNNIKCBAAAEIEECDBBBAAABBAABAABBAABCBBDDEFFFFEDBBCCDDDCCCCDF><<==EJFFEEEDEDEDEFCDEDCC@@@ABFBEGFFHGOGIJI@?;;4///.../
@203_PHV87F_11
GTCTGGCTGCCTGTGGAGAAGCCCTAGGTCTCCATAAGTGTGTAGGTGGTATTGTAGGGGGTAGACTCACCGGTCATGGCCTCGGCCAGCCGGGCAGAAGCGTAGGGGCGTAAGCGTCCAGGGAAGCTGCGGGGTCCTCTCTGGTCAGTCCCGCGGGCTCAGAATCGAGGGACACGAAGAAGGCAGCCCCTTCCACAGCCTCCAGGGCGGTGGCTGCGTGGGTCTTCACCGACTCCCGCACCTGAGCCCACATACTCCTGTCCGAGTGGGATGGGCCTGAGCCCAGCTGGCCCTCTACCCTGCCCAGCCTGTTCCTGGAGCCCAGCCTGCCCCTGCAACCACAGGCTACTGGTTCTCACCTGGGAGCAGCAGTCAGAGCAGCTAGGTGTTCCTCAAGGGGACAGGCTGGGGAGGGGTCATCCAGGATGTCCTGGAACTGCTGTTCCAGGGCCCGTGGGGAAAGCAGGCCATTGGGAGAGTGAGTCCCTACACGGAAGAATCTGCCCCGGTGGAAGACAGCCACGTGTCGGCTGTCTTGAAGGTGACGAAGGTGGTCTGGAGGGACACGGGAGGAAGACGAAGGTGGGAAGAGGTCACATTTTAACAACCACCCCACTTACTAATCATGCCTTGGGCTATGTTTTTATGATTTTTGACAGCTGTATAGTAGTCCATAGCCTGAGCATAGCTCAGGACAGTTTCGATTGTGCTATATATCAAGCAGAGGATGACTTTGAACTCTTGTTCCTCATGCCTC
+
#$$%%()+-*)));;=>DFGFFFMJIJLKIGFDFEENIGIHLMJKPLCBA?@@>=5000;=<:6654/++)''-4=BAEEDD75557.---,-/.,,,++++,+*,,/322112??BACABHHINKOSJGBA>>9SPJHK8888977777CG@BGFGGI?>BBAA76677;45?>'''''89:<BCDBEEGD89;=BEFJHKKGIGFHHGFEKKJMHFGIFMKLIHFFHGFFFHIKCABCDGOCBCBCHJHMIHEFFJOKLLFGEFFJKIJJFJIHGF((((@A>?NQBAAA@?53333<;BGGG=EKLJFC@6,)*@FEEMIGDC845?9>C<GSKIHLGHSKIOKHFFDFGFHIIECBCDIJJJHIJI=<<;:644443348;=AGCDCCCFFFEDFGEGKISOE=<=<BHDFHGFDECA@AAQNLOIIOKKSLJJJMSA????:534,,8778:JIHJLFKHHGEGFGGEE@>FA?@0////>@C;;:;))).5@;665445=<7:886...>656?FFFHGGE55555FSHILFFGGFEFFDCDCCEIJGGIHIJLJIFFGFH?>>>?ADEEFD??@BEHGKGCIHIGFFDFEHGJPIPIHHIHIGDCDDCFJIHGGIHJIHLJ<<<<<FFDDCCCEF+++++FFGGLIJJIFHFFIDDDECCCCCBBCDDDEDCEGHDGDEGEGEHFFBBBBBCCC=<;<<DJIGEDGDHDEAA?@@@=A=@DJFFECDE@AABBGGEA:9779444444>/
@204_PHV87F_11
ACCGCCCTGGAGGCTGTGGAAGGGGCTGCCTTCTTTTTTGTGTCCCTCGATTCTGAGCCCGCGGGACTGACCAGAGAGGACCCCGCAGCTTCCCTGGACGCTTATGCCCACGCTCTGCTGGCTGGCCGAGGCCATGACCGGTGAGTCTACCCCCTACAATACCACCTACACACTTATGGAGACCTAGGGCTTCTCCACAGGGGGCAGCCAGACCTCATGCCTCAGCAGC
+
@@AABCDCFC@@AABCE@@??@ACEEFDGDCA:93)))))<AA@AAABCEEDDDDA@@>=>>?BCCECCCCBB@@ACDGECCCB?CDBCCEFDHDCCBBCC@?>>=@@CDCCECDDEFECDBAACBEGDBCCCEA@@@@DDCECB@@???@@CFE>==<=<==>CCBAB@@AA@A??>><<;<<==>>>@BEGHGEA@77777CB?>>>66668;555:;;=B:87,,+
@205_PHV87F_11
GTGGTTGTTAAAATGTGACCTCTTCCCACCTTCGTCTTCCTCCCGTGTCCCTCCAGACCACCTTCGTCACCTTCAAGACAGCCGACACGTGGCTGTCTTCCACCGGGGCAGATTCTTCCGTGTAGGGACTCACTCTCCCAATGGCCTGCTTTCCCCACGGGCCCTGGAACAGCAGTTCCAGGACATCCTGGATGACCCCTCCCCAGCCTGTCCCCTTGAGGAACACCTAGCTGCTCTGACTGCTGCTCCCAGGTGAGAACCAGTAGCCTGTGGTTGCAGGGGGCAGGCTGGGCTCCAGGGAACAGGCTGGGCAGGGTAGAGGGCCAGCTGGGCTCAGGCCCATCCCACTCGGACAGGAGTATGTGGGCTCAGGTGCGGGAGTCGGTGAAGACCCACGCAGCCACTGCCCTGGAGGCTGTGGAAGGGGCTGCCTTCTTTGTGTCCCTCGATTCTGAGCCCGCGGGACTGACCAGAGAGGACCCCGCAGCTTCCCTGGACGCTTATGCCCACGCTCTGCTGGCTGGCCGAGGCCATGACAACCCTAGATCTACCCCCTACAATACCACCTACACACTTATGGAGACCTAGGGCTTCTCCACAGGGGGCAGCCAGACCTCATGCCTCAGCA
+
''(.697>>>?CGEGKEFIJIKNHBBB=@LGHEFEEA@AAD63;89MSILPJLKKKKOMJMMNKLSOLNSQSMKILHJJMOPKRHKLKLKKNPSLKKFJKKJMFBACDLSILOLKLJLLLNSGGGGISMSHKNMRSINRLMOPJSJSLJNNSJJLMGKJKJKKSSSMILJKSLMNKOJPSKNOLQSPILSNNSSNJAMMS<;=D;KLMMLSEGEDAI@@FSLJJLKLSOLSJQSSQMLJLOJNSQNJAHH;QOSJKJSSLOSOQPSNMMLSIRLSMKIKNESNKHJEFC;<<<BA?9:>GGLGGHIIKGSHOSJQQQKHGHHNKMQLSOHHGHG=>=<=>BACCGD@CIEDDEEIOMINPLKJGHHHGIHKNKKJHRSNKMSICBA>?@?>>;;.IJIGIINHKPIIJKJNJKKJILKQJNHJJKNJNOLKIE422376DFIIGIIJFDDEFJRGKPGHIGIJHJMSSMKE=;98;<D<:<:1*98778866512=AACDA@?AAABBCCGGFGGIMHJHHHFGLFEABABBA@/-+))*+*)(**--0///69@@>@?AB@@@@BGFEDEEGFFFEEDCDBBBBCBDDEEEDEFFHEFDDABBBCBCCDCA@??>??><<;:-,,+)
@206_PHV87F_11
AGCAGGCCATTGGGAGAGTGAGTCCCTACACGGAAGAATCTGCCCCGGTGGAAGACAGCCACGTGTCGGCTGTCTTGAAGGTGACGAAGGTGGTCTGGAGGGACACGGGAGGAAGACGAAGGTGGGAAGAGGTCACATTTTAACAACCACCCCACTTACTAATCATGCCTTGGGCTATGTTTTTATGATTTTTGACAGCTGTATAGTAGTCCATAGCCTGAGCATAGCTCAGGACAGTTTCGATTGTGCTATATATCAAGCAGAGGATGACTTTGAACTCTTGTTCCTCATGCCTC
+
%'/89:AAEHFEFLMJHIIILSOKPOLQKSNGGIIGPKHFGEGFLE@JFEHGHGC@:::;?@BDDLGEGFKKLKSLIHMJNPKLSMQJKNKSOPMNLNMMSSSMIN;0.,.,,,,0+,,8BBFHOJGSKSJKQMJIHHKKJFGKGEEFHSPSNGQSS88IJMHPLRIJSPMRHNIKLKHJSSSSNKIILJKSSSOSPKNQIPJPFEMGEKFIKMIPIJLNJLSSSLLKSPOMKJKEED>A22222INHLILOGFFFDGGEEGIKMHMJEDB>DHHIIJJ@@B9894495344444(
@207_PHV87F_11
GCTGTGGAAGGGGCTGCCTTCTTTGTGTCCCTCGATTCTGAGCCCGCGGGACTGACCAGAGAGGACCCCGCAGCTTCCCTGGACGCTTATGCCCACGCTCTGCTGGCTGGCCGAGGCCATGACCGGTGAGTCTACCCCCTACAATACCACCTACACACTTATGGAGACCTAGGGCTTCTCCACAGGGGGCAGCCAGACCTCATGCCTCAGGCGGCT
+
+22250'&&',0<:@;=<=>BBDF>?JSILHEGSJIQJJ7A@BCB=HGEILPSOIPLKHIMIFIKEFF>;HFIEEBA@B:DGDGHPSMHFJJLNLPIKLGED>8667:9@CCBCBCGGISJABF5443.--,-+,-EHOIGJEEDEJLKJIGJSOSBABAACB9;;<;;=<=?A@ED98776;;?@BBMLEFHEDBAAAE?>>=??C52/.''(++
@208_PHV87F_11
GCAGTGGCTGCGTGGGTCTTCACCGACTCCCGCACCTGAGCCCACATACTCCTGTCCGAGTGGGATGGGCCTGAGCCCAGCTGGCCCTCTACCCTGCCCAGCCTGTTCCTGGAGCCCAGCCTGCCCCCTGCAACCACAGGCTACTGGTTCTCACCTGGGAGCAGCAGTCAGAGCAGCTAGGTGTTCCTCAAGGGGACAGGCTGGGGAGGGGTCATCCAGGATGTCCTGGAACTGCTGTTCCAGGGCCCGTGGGGAAAGCAGGCCATTGGGAGAGTGAGTCCCTACACGGAAGAATCTGCCCCGGTGGAAGACAGCCACGTGTCGGCTGTCTTGAAGGTGACGAAGGTGGTCTGGAGGGACACGGGAGGAAGACGAAGGTGGGAAGAGGTCACATTTTAACAACCACCCCACTTACTAATCATGCCTTGGGCTATGTTTTTATGATTTTTGACAGCTGTATAGTAGTCCATAGCCTGAGCATAGCTCAGGACAGTTTCGATTGTGCTATATATCAAGCAGAGGATGACTTTGAACTCTTGTTCCTCAT
+
?DEEEDDDDEA@@@@CGFEDGFE?????HH@?@@@EIHGGLGDDGMIHFGHIHLKJGDCCCEGFGDEGIGGG>>>?DF9JLSLJHFDECDBDBDD>DGE4;EDHGFB:6))IHKMJIJHIEFGKCCCDDFLHHIFHIHJGLEDDCDFFHHIPMMHGHJLIHJFIIGHFFFFGIJGGFCACBBDEFHIHHIKFFGHGIISILIHEGGEGCGIF>>>>?JIHFCDDBAAAAAA@@AABC?????CA>=>;::::;;<=?AAB@>?>???@=;<<<=??@?????@@@@<:99:<@AA@AAAA@>;:::;@A@@C?>?>87777==<;;<=A@@@@ABA?@@?>::::<A@?>>>>@AB====>C:9999>=><<:8899;AA?><@?AA====>DEHIKIHEDCBBB@???@@ABA@ABBCDFGC?>>>=<<;::=>ACGHKGE@@@@CCEA@??>>???@A@>??>>>>>>>@@???@AAA@???@@@>==>=?@@@:8788<CB?????BBBABB?>?>><9999;@@;AAEDDCBABBAC@><20-
@209_PHV87F_11
TGAGCGTGGGTCTTCACCGACTCCCGCACCTGAGCCCACATACTCCTGTCCCAGTGGGATGGGCCTGAGCCCAGCTGGCCCTCTACCCTGCCCAGCCTGTTCCCTGGAGCCCAGCCTGCCCCCTGCAACCACAGGCTACTGGTTCTCACCTGGGAGCAGCAGTCAGAGCAGCTAGGTGTTCCTCAAGGGGACAGGCTGGGGAGGGGTCATCCAGGATGTCCTGGAACTGCTGTTCCAGGGCCCGTGGGGAAAGCAGGCCATTGGGAGAGTGAGTCCCTACACGGAAGAATCTGCCCCGGTGGAAGACAGCCACGTGTCGGCTGTCTTGAAGGTGACGAAGGTGGTCTGGAGGGACACGGGAGGAAGACGAAGGTGGGAAGAGGTCACATTTTAACAACCACCCCACTTACTAATCATGCCTTGGGCTATGTTTTTATGATTTTTGACAGCTGTATAGTAGTCCATAGCCTGAGCATAGCTCAGGACAGGTTTCATTGTGCTATATATCAAGCAGAGGATGACTTTGAACTCTTGTTCCTCATCC
+
)&'''')*++,+++++:CFFHDCFA:KIJKSNMNIKSJSJGKNJHIHFFFF/((--DHKHGFJHHM////453=FFLLKIHHBB<<<<=AGOKDKJSPLJF88A8;=;/...))**)()++688=EAABFGHNMSONJIGJJJJKJLHFJHHSOSSKOKSJIO>>>>?POLKIIJSILSSNMSKLJIGNKSPMRPOKSGMHHFFFFH/////>>>NSJJEGDFNQPMSLNIH??>>;>EGIPOHIECKMSSNLJJNIJJIHIISSMRMSNONJSJKQIJLHEDEIJIKMSLSNSEIIIJKIMSMOOLKJLJHLHIGLJNPHSILGL3++,EFLILGFLGIJGOKJHNFHHMSKDFCC;:/++889:?>==?@BLJKHGNLA@A@=;:8888889?FIHIIJGNMRRKJOOLJGJIMIJIIIJIHGIHFFFEJLSSLIHHOHSKJJIGKJKJOOJIIKKGGJGKHMHJIGGHGJIHFFDEG55433322*&&,)***,ABDCFHFLHIGPGIHIMJHKJHJJHGBHILSKLHGFEAA556799+)
@210_PHV87F_11
ACCGCCCTGGAGGCTGTGGAAGGGGCTGCCTTCTTTGTGTCCCTCGATTCTGAGCCCGCGGGACTGACCAGAGAGGACCCCGCAGCTTCCCTGGACGCTTATGCCCACGCTCTGCTGGCTGGCCGAGGCCATGACCGGTGAGTCTACCCCCTACAATACCACCTACACTTATGGAGACCTAGGGCTTCTCCACAGGGGGCAGCCAGACCTCATGCCTCAGCAATGG
+
;@AFJKNIA>?@EFGFJJFIFKINMSKJLLLECBDGGPJLKSNQE@=>>CEB@?>A94D@@BHIJGGHFFCDBKLSOCFIQGLKIMIIEEHAGSIPNSGOKGHLIKKLLILMSMNLMRSLJMSNMSQNLLNLLHGEHLHDDCE@>:+***AF9544421111:45<63?@=>8889CC@><=>>@DHCCAB?A33489EG55521..-.1899:997,+**(''''
@211_PHV87F_11
CCCGCGGGCTCAGAATCGAGGGACACAAAGAAGGCAGCCCTTCCACAGCCTCCAGGGCAGTGGCTGCGTGGGTCTTCACCGACTCCCGCACCTGAGCCCACATACTCCTGTCCGAGTGGGATGGGCCTAGAGCCAGCTGGCCCTCTACCCTGCCCCAGCCTGTTCCCTGGAGCCCAGCCTGCCCCCTGCAACCACAGGCTACTGGTTCTCACCTGGGAGCAGCAGTCAGAGCAGCTAGGTGTTCCTCAAGGGGACAGGCTGGGGAGGGGTCATCCAGGATGTCCTGGAACTGCTGTTCCAGGGCCCGTGGGGAAAGCAGGCCATTGGGAGAGTGAGTCCCTACACGGAAGAATCTGCCCGGTGGAAGACAGCCACGTGTCGGCTGTCTTGAAGGTGACGAAGGTGGTCTGGAGGGACACGGGAGGAAGACGAAGGTGGGAAGAGGTCACATTTTAACAACCACCCCACTTACTAATCATGCCTTGGGCTATGTTTTTATGATTTTTGACAGCTGTATAGTAGTCCATAGCCTGAGCATAGCTCAGGACAGTTTGGATTGTGCCTATATATCAAGCAAGGATGACTTTGAACTCTTTCCTGGTCCTT
+
=>A@DFD<89BCCCBD<;;;<DHGQISJNKJRLMEAB>>4)**,02BGFIKMOJQIIJKJPJHKSLSISEEDGJLDABCG=====H<66;:;*)3)&&&&6BEFFHHISSPOIOPLQPSNMSHOJIJH+)))-6()78BBDGIFBA@@BHEDD@=5,@CIMJNGCCH@HKILNSSNSSKSGFHJKOSSONPPQNSMMSSPNNG6666665/.//.334EKHMLCBBCCDFFJIIINHGJLKPKRHIHIHHGISKIFMJHH?=8>:7899DFIKDDEDGSNNSKMGFRSKMMKSMKINJOKMLNHPIFDDDLNKLSILJHBHGHHHNIKIGJHJGFIGJJIO=<<<540015/(('''''%/;>BCFIIPGGMHHOKPHMIMPKMJHKHIGEMGJNIJLGFGFGKHNSPKKJLJRNFGIFDCCDNILJIJEBBDBDD655/3<<AGKD=>>=?IOEHE87777:;74-..-+**++0@EDHIHJKGFGFEHGEFIIIQJILSLLJKJKJGSFGFAA?40000.2288CBCBAA:99ABBADFFCABA??*****%%%$$%%%&%$$$00/00*)((*&&&'00010..(()()'&&&&15('''&'&
@212_PHV87F_11
GTATTGTAGGGGGTAGACTCACCGGTCATGGCCTCGGCCAGCCAGCAGAGCGTGGGCATAAGCGTCCAGGGAAGCTGCGGGGTCCTCTCTGGTCAGTCCCGCGGGCTCAGAATCGAGGGACACAAAGAAGGCAGCCCCTCCCACAGCCTCCAGGGCGGTGGCTGCGTGGGTCTTCACCGACTCCCGCACCTGAGCCCACATACTCCTGTCCGAGTGGGATGGGCCTGAGCCCAGCTCACCCTGTCCCTTGCCCAGCCTGTTCCCTGGAGCCCAGCCTGCCCCCTGCAACCACAGGCTACTGGTTCTCACCTGGGAGCAGCAGTCAGAGCAGCTAGGTGTTCCTCAAGGGGACAGGCTGGGGAGGGGTCATCCAGGATGTCCTGGAACTGCTGTTCCAGGGCCCGTGGGGAAAGCAGGCCATTGGGAGAGTGAGTCCCTACACGGAAGAATCTGCCCCGGTGGAAGACAGCCACGTGTCGGCTGTCTTGAAGGTGACGAAGGTGGTCTGGAGGGACACGGGAGGAAGACGAAGGTGGGAAGAGGTCACATTTTAACAACCACCCCACTTACTAATCATGCCTTGGGCTATGTTTTTATGATTTTTGACAGCTGTATAGTAGTCCATAGCCTGAGCATAGCTCAGGACAGTTTCGATTGTGCTATATATCAAGCAGAGGATGACTTTGAACTCTTTGTTCCTCATGCCTC
+
'((+*)*,---.48:877777BDCCBBEDBCCCCFFEEGIQOMKIHILOJJGHIKHHKHGB778>>?>CFKLOSLKKJ@@@>@IOSFE@=>?@@@?@@EJJHHHEHGJKSSLHGLGSGOGKLGJSIJRHKKMAAA@AAS55435JPGKKLJKSKJGGEHGHHSOIIFIJKLKKHJKIFFGFGKGB<<GEHSLJSLMQIMKJGFEEHLKHLCDDEEIIMSJJJQMSLHFGFC<764-(''''0(('&((/''(;44CEKIJIEFLCGHJNNOSSLIFNHHIHHIJISQMPIKLPNIKGCDDDEKGLHKKPLKSMOKJMIGNJOSSLHNLOJGLHEIEEIMSKLSJMIHGLIIMIJSJGDBDHMPDFFFFONJGFFIOSDFCKFHIHJJIIJHKSRJILLHIHFHFDDEIGGIMLIIHGGEEFHGIGEFFFGHHIKINILISJIEFFEGIPJJRHMDJ@=FEFFJHMPIPMLIIGGGH@98888AB?>>;;BDDIIFFCBCCFHKJOGHGFKIDEEDEGEB:7<76431+++-78@ADG>@HIKIGGGHKGIKLHKJHGFIILIHGJGJLOIGIGFIJLHGGHGFEEDDEFDEGKSMPIIGIIISKJGFHHGFJKCA8662/./118AECDFGHGHFDDEGIGHGGEEEDGGHEBAAAEHIFEBAAB@BBA?ABBCDFCEDDFFIHFECECE/24-**--.0/++))))'
@213_PHV87F_11
GCTATGGACTACTATACAGCTGTCAAAAATCATAAAAACATAGCCCAAGGCATGATTAGTAAGTGGGGTGGTTGTTAAAATGTGACCTCTTCCCACCTTCGTCTTCCTCCCGTGTCCCTCCAGACCACCTTCGTCACCTTCAAGACAGCCGACACGTGGCTGTCTTCCACCGGGGCAGATTCTTCCGTGTAGGGACTCGCTCTTCCCAATGGCCTGCTTTCCCCACGGGCCCTGGAACAGCAGTTCCAGGACATCCTGGATGACCCCTCCCCAGCCTGTCCCCTTGAGGAACACCTAGCTGCTCTGACTGCTGCTCCCAGGTGAGAACCAGTAGCCTGTGGTTGCAGGGGGCAGGCTGGGCTCAGGGAACAGGCTGGGCAGGGTAGAGGGCCAGCTGGGCTGGGCCCATCCCACTCGGACAGGAGTATGTGGGCTCAGGTGCGGGAGTCGGTGAAGCCCACGCAGCCACTGCCCTGGAGGCTGTGGAAGGGGCTGCCTTCTTTGTGTCCCTCGATTCTGAGCCCGCGGGACTGACCAGAGAGGACCCCGCAGCTTCCCTGGACGCTTATGCCCACGCTCTGCTGGCTGGCCGAGGCCATGACCGGTGAGTCTACCCCCTACAATACCACCTACACACTTATGGAGACCTAGGGCTTCTCCACAGGGGGCAGCCAGACCTCATGCCTAGGCA
+
)22;CCCCDIE@?1125@@AFEPRPSOPRSLJHHJHLOSNNIGFGHFIHIJHHFD55444??@ACDFEEGJHKEEE:9::@ISMJKHJHK:667<>EGD?>?DEHMIOKIF<<98:;64566AFLIGFHFA>??GEGGEGHGJNKNJHOFCDDDDFGIIJMKSJLQJKIEA>>ABEHMKLPEHHJFGIHI222222B6(((((+((),2DNJKIKILFEB;;;IHG;;;;?DBCDIOIKLPGHIEC;-.?24,,,,-459;:884564,,-5/EKIJEFDEC</B@@CGHIGJJFDDDEMJSSLMQLNMGG>@AGHEF?DMHKJMHJLKHGGEFHJNIPKIMJMHFBIGJJHBBA@A@A?<DD<;<A=?GCDCDDJSRNMJMKHJDBCD@A@?;>=80///))))*6469>>=AGFFGGIIMKLGGFFGGIHIHJHFFIHFF=;8666,+++((&&&(*)8>?>@BNGFFEGJSSKKHKKKIKOKQQKSSSNSOBJFIB@?BBBH=:.,,,-8;=>@FDEEHIKHHGHHHKSJLIFDECSHIMSHIGHDIFIEJLLPKKFFJLJSFFDDEIFGFHGRJJOSJKLNMKIMKKNKJHHKIPHOLGHEH66666B?>>??DDBDDDABJFGLQQHHKIIEBA>?GEEEFDFECCHJJILJLCA<:99;BADD????=;;::<<AA?A@A)(()(
@214_PHV87F_11
GTGGGATGGGCCTGAGCCCAGCTGGCCCTCTACCCTGCCCAGCCTGTTCCCTGGAGCCCAGCCTGCCCCCTGCAACCACAGGCTACTGGTTCTCACCTGGGAGCAGCAGTCAGAGCAGCTAGGTGTTCCTCAAGGGGACAGGCTGGGGAGGGGTCATCCAGGATGTCCTGGAACTGCTGTTCCAGGGCCCGTGGGGAAAGCAGGCCATTGGGAGAGTGAGTCCCTACACGGAAGAATCTGCCCCGGTGGAAGACAGCCACGTGTCGGCTGTCTTGAAGGTGACGAAGGTGGTCTGGAGGGACACGGGAGGAAGACGAAGGTGGGAAGAGGTCACATTTTAACAACCACCCCACTTACTAATCATGCCTTGGGCTATGTTTTTATGATTTTTGACAGCTGTATAGTAGTCCATAGCCTGAGCATAGCTCAGGACAGTTTTGATTGTGCTATATATCAAGCAGAGGATGACTTTGAACTCTTGTTCCTCATGCCT
+
4556FFI?@@?HIKJHHNOHMOSRJSJPKCEBBBEDI@HG<HPPKPSSQHSHHNNJSKQNMRJSNHHJJGIHHKJKNJSMOMSSSJSECB;>>>=>FG>>??NLKSPSPMMJIKIJDBB?===>HSE@@@@GFGHSSKRMNMSLRILGIGGGLHDDCBB@DD@DBA@AAHJMJJSKIOICBB@=<=<;<D::;;HJLLNLSBC@@;;<;;<FEHGGGGGHJKLGEGHBAACISLJIIKIJLHI96EEFC<;<FFGHHSPRKSKRNLHKSJSGGHCEGLGLKOJFHEGKSPKGDIJSKSKMMIILILSJS@HKSNJGJSJNJPMNIILSSRMHHFLHSKJMFFEEEGKEGGJHKSGHHJLMHIJJJOMHNONHJFGFFJH>>>>>HIKILIJPLSJHKLNIIHHIJHIKHJFHGIJHJJHLJGGHHIJSNJKLPNKHMKB@AAAILHJHEEEFDE>>>>>>21234GFFEGGNJSJPJLKJJFJA@@8000002
@215_PHV87F_11
ACCGCCCTGGAGGCTGTGGAAGGGGCTGCCTTCTTTGTGTCCCTCGATTCTGAGCCCGCGGGACTGACCAGAGAGGACCCCGCAGCTTCCCTGGACGCTTATGCCCACGCTCTGCTGGCTGGCCGAGGCCATGACCGGTGAGTCTACCCCCTACAATACCACCTACACACTTATGGAGACCTAGGGCTTCTCCACAGGGGGCAGCCAGACCTCATGCCTCAGC
+
=>@DEEGEGGFFGGGHJIHGGGFHHFMLILJD@?77678FGHICICFFGIJGEGAAAAAFKFHIHGHGEJIGJHIRNMHJD9CBBBD9767:@CAB@A=<<<<ABGGFFEEDGJHLIHGGGIIHGFDDEFFHHIFFDCBBDEDFDBCBDEGGDDCEDDBCBDGECCBCCDDFEECBA@BBBC===GFDECBCCBC??><<=<=?BDDCBDBDEED@BBA8,*)
@216_PHV87F_11
ACCGCCCTGGAGGCTGTGGAAGGGGCTGCCTTCTTTGTGTCCCTCGATTCTGAGCCCGCGGGACTGACCAGAGAGGACCCCGCAGCTTCCCTGGACGCTTATGCCCACGCTCTGCTGGCTGGCCGAGGCCATGACCGGTGAGTCTACCCCCTACAATACCACCTACACACTTATGGAGACCTAGGGCTTCTCCACAGGGGGCAGCCAGACCTCATGCCTCAGCGG
+
.17@CCEFKIEHFGFJHKJOQSJILKKEFIFFEBEGFJQSJLIIKHHEEFFFONNIJFOJJJNSSFGE@=>=@AACDABDB:?=<<>==<=9=DDJGHCCAAACDIJIHLHBCBBBQJHHJIJIGGGHHMJKGFFFGFF866646,+,1477555=<31112EC?AAKHAA@?@DDCBBAAAACDDCCCDEGE??333;?IGGHGIA?????CBA@AAB;997((
@217_PHV87F_11
CAGTGGCTGCGTGGGTCTCACCGACTCCCGCACCTGAGCCCACATACTCCTGTCCAAGTGGGATGGGCCTGAGCCCAGCTGGCCCTCTCCCTGCCCAGCCTGTTCCCTGGAGCCCAGCCTGCCCCCTGCAACCACAGGCTACTGGTTCTCACCTGGGAGCAGCAGTCAGAGCAGCTAGGTGTTCCTCAAGGGGACAGGCTGGGGAGGGGTCATCCAGGATGTCCTGGAACTGCTGTTCCAGGGCCCGTGGGGAAAGCAGGCCATTGGGAGAGTGAGTCCCTACACGGAAGAATCTGCCCCGGTGGAAGACAGCCACGTGTCGGCTGTCTTGAAGGTGACGAAGGTGGTCTGGAGGGACACGGGAGGAAGACGAAGGTGGGAAGAGGTCACATTTTAACAACCACCCCACTTACTAATCATGCCTTGGGCTATGTTTTTATGATTTTTGACAGCTGTATAAGTGTGAGCTCCATAGCCTGAGCATAGCTAGGGACAGTTTCGATTGTGCTATATATCAAGCAGAGGATGACTTTGAACTCTTGTTCCTAAGTGCCT
+
=BDEBASKGEC;66689;+++<<<<><:<>?IHEC887644*4340.1126.-1=+****2589))))<>5332456;;;21221,+*''(&..20+-EFGBDB89B>DLLMHSLLKSKJHFILGFJFGDDEIFRQOJIMMJFLIJLNRSSKSJJSQQJNKRQDEDA:667OPOIIMMKOOSKQMPNORFOJ?B<*((()0///;G@@???866557779KICD=333QQISSSQJNMOILSKSSJGFFEGNJMKKMLMJMOPJRISOPQMNMKSPLRSOSQSSSLILSNIINGGA@ES@<QKKPISLMNNJMOILOSKRNMSMNKSMSSJSOLMKLJHIJHHHKJPSOLLSPOOJLMOJNMMMSKSJNKGGHLRMPPKD<=MQSLKKPKOSGGSIJSKNLQMIOJNIKSNKMNJLMMSJJLPSOKMSKKJIIIMMSKOMHBA>?:999:D:+*)))*(****.+*+**++*------*,,+-/0788)(((()77666;;;<<FHHNIIFFFFJHHHGJGJGHJHH@??==:-,+*+--,))))*.,)((()'&
@218_PHV87F_11
CGCAGACCACCTTCGTCACCTTCAAGACAGCCAACCTGGCTGTCTTCCACCGGGGCAGATTCTTCCGTGTAGGGACTCACTCTCCCAATGGCCTGCTTTCCCCACGGGCCCTGGAACAGCAGTTCCAGGACATCCTGGATGACCCCTCCCCAGCCTGTCCCCTTGAGGAACACCTAGCTGCTCTGACTGCTGCTCCCAGGTGAGAACCAGTAGCCTGTGGTTGCAGGGGGCAGGCTGGGCTCCAGGGAACAGGCTGGGCAGGGTAGAGGGCCAGCTGGGCTCAGGCCATCCCACTCGGACAGGAGTATGTGGGCTCAGGTGCGGGAGTCGGTGAAGACCCACGCAGCCACTGCCCTGGAGGCTGTGGAAGGGGCTGCCTTCTTTGTGTCCCTCGATTCTGAGCCCGCGGGACTGACCAGAGAGGACCCCGCAGCTTCCCTGGACGCTTATGCCCACGCTCTGCTGGCTGGCCGAGGCCATGACCGGTGAGTCTACCCCCTACAATACCACCTACACACTTATGGAGACCTAGGGCTTCTCCACAGGGGGCAGCCAGACCTCATGCCTCAGCAGC
+
&((()*/37?EC33336??@>;52*'&&'&&%$###%%&'*4::::8877,+++-EHMPKMFFEB>;<MQGSSSSQSPLSJOPLKJHKMIRSNSSRLGJBRJKGLHOKHOSISMSKSSJP=;<;;?:;IFIDFA>=<<==98988<=3112-;BDEESFDEDB>678;55E??@@>@@@?@KF?655549GNSQ=974:;;;KJOMRMLMSLSQLSLJRJPKMLIJDMSLOFKKHGA888:ILGFLSJMSMOSSHMIKGMINNIKMJILJSKRKHS83334:0,,+-**7787?GFHJIPEKNDCCBABBBJSNNFFGHHKKHPMONSECCCDGMRJHJJJSSSISSNMKJKPMRKMHHSPKSLSIOOMOSOLFF9754,)))547><876559:EIHMKNJIKLMMIKMLKPSNIC???@BCJKAHHA.....><88:>@FEFLSDDCC@EFLEIQJK56HHKISJIJSQKKNSSQSSGFIJHOINPKJKOLKSJGJKPKGGLFGFEHNKIKMKHBBBA>===>JIIHJBAAFIGHCDCCBD:::AASKIGOG766667699889@?87731+
@219_PHV87F_11
CCCAGGCCTGTACCCTCTGAGGAACACCTAGCTGCTCTGACTGCTGCTCCCAGGTGAGAACCAGTAGCCTGTGGTTGCAGGGGGCAGGCTGGGCTCCAGGGAACAGGCTGGGCAGGGTAGAGGGCCAGCTGGGCTCAGGCCCATCCCACTCGGACAGGAGTATGTGGGCTCAGGTGCGGGAGTCGGTGAAGACCCACGCAGCCACCGCCCTGGAGGCTGTGGAAGGGGCTGCCTTCTTTGTGTCCCTCGATTCTGAGCCCGCGGGACTGACCAGAGAGGACCCCGCAGCTTCCCTGGACGCTTATGCCCACGCTCTGCTGGCTGGCCGAGGCCATGACCGGTGAGTCTACCCCCTACAATACCACCTACACACTTATGGAGACCTAGGGCTTCTCCACAGGGGGCAGCCAGACCTCATGCCTCAGCAGC
+
%&&&))%&,*'&%')()(((.DKNSKRSILHSNMJPOONLNHJKNOPOMSLFKOSJISKPIILKMMNLPSSLOLMJNSB?A=GPSFGFBB=93/010/0189EDDDEEFJHOSKIRGF:::::=EJSNMJACDCFFB@@@ASKJHKJGGIKIIKSJSMLNLNSNPKIOMJLIIJJIPILJSSPKMSNISSSLNSMNMJOJSIQOLOIJNOLLNKMIQIHKSSIIIGSOIMLIGCD??DDBCDSPIKKJLIMKHKKLKNHC?JKSSMNKKJLM=8888JHA@@A64CA@?@>9879CDEMHMHHAAAABKFOMPIJLLLGISGLISJFD?BBDEDH===:78;;HHOGJHIIHSQNDB9:5*(((+53-,-/..-,)+>@>CA>>>=@@DDEJEFEF::777:;IJDBBA@@ABA@@@?;<=@C?>>941
@220_PHV87F_11
TCAGGCCCATCCCACTCGGACAGGAGTATGTGGGCTCAGGTGCGGGAGTCGGTGAAGACCCACGCAGCCACTGCCCTGGAGGCTGTGGAAGGGGCTGCCTTCTTTGTGTCCCTCGATTCTGAGCCCGCGGGACTGACCAGAGAGGACCCCGCAGCTTCCCTGGACGCTTATGCCCACGCTCTGCTGGCTGGCCGAGGCCATGACCGGTGAGTCTACCCCCTACAATACCACCTACACACTTATGGAGACCTAGGGCTTCTCCACAGGGGGCAGCCAGACCTCATGCCTCGGCGG
+
DKKMJSNSISEJNONNKILSLJPJJNMKMLLKJSJMEEIKIKSISPJJLEEFCEJSGDAAA?CHGGILMGFF64443>DDIJKJKILLJKJKOPSIGGEDDBCA@@BCFCC?<2221-+*)--0132>@ABDSPMHGH=::::JKKLKMB9OGLKMJHSILMMHIIFHGDFGFEFEFKSKLMJLJDDEEDKLI>===OHSHHNSFGGFHSQOKKNGHLNOKMMGHLGJIIKNMGOHNJHLNGLIKJKHSJJJISJLOLOMJKGFDDEEGPSCBCD<;<<=>99999<C2''''(
@221_PHV87F_11
GCAGTGGCTGCGTGGGTCTTCACCGACTCCCGCACCTGAGCCCACATACTCCTGTCCGAGTGGGATGGGCCTGAGCCCAGCTGGCCCTCTACCCTGCCCAGCCTGTTCCCTGGAGCCCAGCCTGCCCCCTGCAACCACAGGCTACTGGTTCTCACCTGGGAGCAGCAGTCAGAGCAGCTAGGTGTTCCTCAAGGGGACAGGCTGGGGAGGGGTCATCCAGGATGTCCTGGAACTGCTGTTCCAGGGCCCGTGGGGAAAGCAGGCCATTGGGAGAGTGAGTCCCTACACGGAAGAATCTGCCCCGGTGGAAGACAGCCACGTGTCGGCTGTCTTGAAGGTGACGAAGGTGGTCTGGAGGGACACAGGGAGGAAGACGAAGGTGGGAAGAGGTCACATTTTAACAACCACCCCACTTACTAATCATGCCTTGGGCTATGTTTTTATGATTTTTGACAGCTGTATAGTAGTCCATAGCCTGAGCATAGCTCAGGACAGTTTCATTGTGCTATATATCAAGCAGAGGATGACTTTGAACTCTTGTTCCTCATGCCTATA
+
)<?FFFGFHDB@?656566666DFCCDDHRGCCEEDFDCCBBBBEBB<;7/-***589:@ACJGJJENIJMIJHDE=:;LPSSNMJIJHGFJEGJLLJIGSMLSSISEEOABISJSLJSLJGDE<A?>>@FGKHGLJQLLIJHEEEDFFFHJLLMHJKOHMJGGSHJJJPKOIOSHHGDBCCCDGFKGEEEEGFGFFEGKLJLDCGCDHDFGGGINILLHMJIIIGKHHIKJLJKIKE=<;<9=?;9996566@CDEFEDEDDDEEDEFEHFCCDCDDCF>>>ACEDFEEEFIKHFEDAA>22-//0<<<=?9877@ACBBCEDBBAAEFGFFEEFJHGGHCBABAEJFGEBABEFOGGDFFS,****=ADDFHDAAAADIONFBDIFIGEC5444;?@@BFHLEEGJGGIIKGIA@CCDEFIKGNHHFGEDCDBBACFSSPNPKIJDCBCBDHEFGEGHEFFFIHIGEFFEEIHFGGIJLIHGIJHDDEGFH@??=<1((((ABDEFEDEDEEFFGGFGEHCBDFLGLKKSILSPJHHHGJFFHBAAA><9'&%
@222_PHV87F_11
GCAGTGGCTGCGTCGGGTCTTCACCGACTCCCGCACCTGAGCCCACATACTCCTGTCCGAGTGGGATGGGCCTGAGCCCAGCTGGCCCTCTACCCTGCCCAGCCTGTTCCCTGGAGCCCAGCCTGCCCCCTGCAACCACAGGCTACTGGTTCTCACCTGGGAGCAGCAGTCAGAGCAGCTAGGTGTTCCTCAAGGGGACAGGCTGGGGAGGGGTCATCCAGGATGTCCTGGAACTGCTGTTCCAGGGCCCGTGGGGAAAGCAGGCCATTGGGAGAGTGAGTCCCTACACGGAAGAATCTGCCCGGTGGAAGACAGCCACGTGTCGGCTGTCTTGAAGGTGACGAAGGTGGTCTGGAGGGACACGGGAGGAAGACGAAGGTGGGAAGAGGTCACATTTTAACAACCACCCCACTTACTAATCATGCCTTGGGCTATGTTTTTATGATTTTTGACAGCTGTATAGTAGTCCATAGCCTGAGCATAGCTCAGGACAGGTTTGCGATTGTGCTATATATCAAGCAGAGGATGACTTTGAACTCTTGTTCCTCGTG
+
3211245:;=<::/+++-<><::;@A@@@99908EDA<;A83333GMPSKHKMONOMSLNOHKJMLJFSSLHSGG?=<==NJPNMRGGJGGCDFD?@MSOIIFDD??1//:*@EFFGHIJHE>=;<=@>>?BECCBFFILKMJIIGFFIIKLSNHJHIFSOLKSGIIGFJBA@ABMHHJEFEEHIHLHJJKLIKJJKJHIGHGKIFJ99EBCCBDILFC@@AILOKGIMHHJKHNISJKOGCCABGFCDFDCCBEKNSQKHHIDEEEFE44434;::-)(()*)))),///1<BDBAAAB@=7.777??@EEDCCDJGHFFGHFGFEEGHGGIECEECGEGDCCCCFJHHHFH@>:7773000.003A=>>;;677=CHEECE<EHIGGGGGFFIGK@=HD@@>?ACB<<<<=HEDH?CEJMJHEEFEDEDDECEDFEIKKHFIHIGJLNIGDCCBDDECDCBBDCCBBCCDFGDFGFEFFJEHHG@?>>>>95.))*/+)))+334AACCAB4A????@D;99:>====>:977:FEDDBA77((4*&&%
@223_PHV87F_11
ACCGGTCATGGCCTCGGCCAGCCAGCAGAGCGTGGGCATAAGCGTCCAGGGAAGCTGCGGGGTCCTCTCTGGTCAGTCCCGCGGGCTCAGAATCGAGGGACACAAAGAAGGCAGCCCCTTCCACAGCCTCCAGGGCAGTGGCTGCGTGGGTCTTCACCGACTCCCGCACCTGAGCCCACATACTCCTGTCCGAGTGGGATGGGCCTGAGCCCAGCTGGCCCTCTACCCTGCCCAGCCTGTTCCCTGGAGCCCAGCCTGCCCCCTGCAACCACAGGCTACTGGTTCTCACCTGGGAGCAGCAGTCAGAGCAGCTAGGTGTTCCTCAAGGGGACAGGCTGGGGAGGGGTCATCCAGGATGTCCTGGAACTGCTGTTCCAGGGCCCGTGGGGAAAGCAGGCCATTGGGAGAGTGAGTCCCTACACGGAAGAATCTGCCCCGGTGGAAGACAGCCACGTGTCGGCTGTCTTGAAGGTGACGAAGGTGGTCTGGAGGGACACGGGAGGAAGACGAAGGTGGGAAGAGGTCACATTTTAACAACCACCCCACTTACTAATCATGCCTTGGGCTATGTTTTTATGATTTTTGACAGCTGTATAGTAGTCCATAGCCTGAGCATAGCTCAGGACAGTTTCGATTGTGCTATATATCAAGCAGAGGATGACTTTGAACTCTTGTTCCTCATG
+
GGEEEFFGHGFFGJGFCHDDDDCC?==9999:?@FFFEFBBACAEEA??BIGJGIMSJFDFGHHLKRJIFJKHBABAASKBFEDD89GEDFB>><=?@BHIKLJMIGLSIMSPKRJMQJK>?FHKKKMMPSCCSJHDEFDDMJDDDDDJILPOFHIFGFIHF<99/BGDIOFIGE=99KKJNSNGHLKSILJDA@@@LGHDEEFFQ8888;HFKJSILGEDCCEEHIKILMSNIIJLJLLJDCIDDHHHHHMJIKKLHKDA?>>58+++@ACCGELEDDDDFKNNQHRSSOJOIMNIORNMKPSAABDCGPSQJIHHJQIMGHJGLSJJMJLLLLMH;;<<GH?CED====>@CGIGGEAAABIIIJNIIIHGGKJGIMKIHFCDBACCFESIMIHDEEDGIJIGFFGGNHFKKGHJKFIIFEGGGLHJKNLLNFF918331---<;;;=KGIDGDEEFDEEEIFEGCDGLJJJJGEEDDFIDEDCEFHLGHIFFHJEEFEH@@BBGCBBEDEGJGE=>IJKHHHISJQKJQSLOIKGHHFHEGFGGIHGFIIIGFHGJBCBBACCDBCCDEH<<<<;AAABILHHGDDDDEF>>/...../0:<=DEEEBCBCBHEGFGGGFEDDDCFEF=<<;=ESNHHHFEFFGDCCDDGFHEEEEFHHIGKKIHGIIKKRFGDDF<87.
@224_PHV87F_11
CAAAGAGTCCCCGGTGGAAGACAGCCACGTGTCGGCTGTCTTGAAGGTGACGAAGGTGGTCTGGAGGGACACGGGAGGAAGACGAAGGTGGGAAGAGGTCACATTTTAACAACCACCCCACTTACTAATCATGCCTTGGGCTATGTTCTTATGATTTTTGACAGCTGTATAGTAGTCATAGCCTGAGCATAGCTCAGGACAGTTTTGATTGTGCTATATATCAAGCAGAGGATGACTTTGAACTCTTGTTCCTCATGCCTC
+
'&%&&(&%$$(++./14??>BBBBEEDDCEFEGEDEDFFGFGDDEFGOIKHDCCDDJCBCCDCB==>@;;=>---,.44578333@BCEDDEADCCDDB@ACDGJNSMMGFFEFHHFGHHGILMHSHHSKLJIFDCA?@B@BFIGHH31111HOHLNSMEB????B>=<<///++(''(*0266889656488?<==A@CBBDCB75555=HOHIIGHGGIGDBBBCEDFGGGGFEFGFCESJHFKIHII??>8887653+
@225_PHV87F_11
TAGGTGGTATTGTAGGGGGTAGACTCACCGGTCATGGCCTCGGCCAGCCAGCAGAGCGTGGGCATAAGCGTCCAGGGAAGCTGCGGGGTCCTCTCTGGTCAGTCCCGCGGGCTCAGAATCGAGGGACACAAAGAAGGCAGCCCCTTCCACAGCCTCCAGGGCGGTGGCTGCGTGGGTCTTCACCGACTCCCGCACCTGAGCCCACATACTCCTGTCCGAGTGGGATGGGCCTGAGCCCAGCTGGCCCTCTACCCTGCCCAGCCTGTTCCCTGGAGCCCAGCCTGCCCCCTGCAACCACAGGCTACTGGTTCTCACCTGGGAGCAGCAGTCAGAGCAGCTAGGTGTTCCTCAAGGGGACAGGCTGGGGAGGGGTCATCCAGGATGTCCTGGAACTGCTGTTCCAGGGCCCGTGGGGAAAGCAGGCCATTGGGAGAGTGAGTCCCTACACGGAAGAATCTGCCCCGGTGGAAGACAGCCACGTGTCGGCTGTCTTGAAGGTGACGAAGGTGGTCTGGAGGGACACGGGAGGAAGACGAAGGTGGGAAGAGGTCACATTTTAACAACCACCCCACTTACTAATCATGCCTTGGGCTATGTTTTTATGATTTTTGACAGCTGTATAGTAGTCCATAGCCTGAGCATAGCTCAGGACAGTTTCGATTGTGCTATATATCAAGCAGAGGATGACTTTGAACTCTTGTTCCTCATGCC
+
GFJGEFEIIKILJFBCBHHDEFFHHHGEEDEFDJKGSMFGEDDCEFISKIJHGFFIGDCDDCFFFDJIEEGHFDEJIHLHJF<;:::?BJIJKJIDGGGGJHIHJQKI>>>?BBJGE>:9:AACLJQLMF:0//:@AFHGSIJJJNILHGHGFLJHIGGFIGFEFFFKHHJDEDELPSJPIHKGEEDFHGD::PIILHNINJNJOSJHFGGMKIOSIIJLNHHMLIA@AAAB+++,26/?DEDDFEIHHLIIJSLOSSSBLNMOMJH?>JBENHJQKNRLSKKIMBAHHHIGINIJINLLSMKHFGFHKSRMJMJMKJJJLHKKLIIHSHDCCCD??<<;==AIIOIMIJFDFEHGHGJLJJH>>>=FJDGGGBCB?@BBBLSIGJIJHMSOLKKRRLOMGGIHGGKIEEEEBADFELJKLHFFFEFGJJGFGGFFEFHFHFIIHPJIGEEFGNKPJGFGISC=FHEILOLLJJJIHIHFKGGHGFEDEJGKFFGEIEHGKF>>>>?PJIKHNFIFHFGEFGIFEFEGFFFEDCBCEFHNLJIGJHNJJHPPLJMIHHBBABNJJINIIKHJIHHGIIHGISLJRHHIHIIHIGHHFJLSSLNKKJSISSMLSIIJKILIKFKGGHIEFGIHHKGKHOOKJKJIGHCDAFGG666656/((()22FINGFIHGHJHMFC?<<=>SGISJNSPJINJLNHLFFCCB;6553.
@226_PHV87F_11
CTCAGGCTATGGACTACTATACAGCTGTCAAAAATCATAAAAACATAGCCCAAGGCATGATTAGTAAGTGGGGTGGTTGTTAAAATGTGACCTCTTCCCACCTTCGTCTTCTCCGTGTCCCTCCAGACCACCTTCGTCACCTTCAAGACAGCCGACACGTGGCTGTCTTCCACCGGGGCAGATTCTTCATATAGGACTCACTCTCCCAATGGCCTGCTTTCCCCACGGGCCCTGGAACAGCAGTTCCAGGACATCCTGGATGACCCCTCCCCAGCCTGTCCCCTTGAGGAACACCTAGCTGCTCTGACTGCTGCTCCCAGGTGAGAACCAGTAGCCTGTGGTTGCAGGGGGCAGGCTGGGCTCGGGAACAGGCTGGGCAGGGTAGAGGGCCAGCTGGGCTCAGGCCCATCCCACTCGGACAGGAGTATGTGGGCTCAGGTGCGGGAGTCGGTGAAGACCCACGCAGCCACCGCCCTGGAGGCTGTGGAAGGGGCTGCCTTCTTTGTGTCCCTCGATTCTGAGCCCGCGGGACTGACCAGAGAGGACCCCGCAGCTTCCCTGGACGCTTATGCCCACGCTCTGCTGGCTGGCCGAGGCCATGACCGGTGAGTATTTACCCCCTACAATACCACCTACACGCTTATGGAGACCTAGGGCTTCTCCACAGGGGGCAGCCAGACCTCATGCCTCAGCAGCT
+
GDECBBBBDDDCCBADEDCDDDCBBBBCDIJMIMLJILHIMLLNJIGBCAAACDCDDCDFGFIJSHGDDC?=>>>ADEEGGFGJIHHHGFEBCBB;772-/ABBAABA>;/'''-/48///./A@CDCBBA@AA@?@@::;;<>.---0/012;;?>>??>@BKGG@<=55<62,,00/0/...-00-*+&%%%%%&**))+,-,,.9:CHEFDCD@C?=4@?DC@<;;;<AADBCDECAB@=77668@CFD99844899>ABBBCCHBBCA<DDDDCE=<;=9C::?>>>>ABB@>==>@CFFH@???<?HIJHDDD<BFGFGEECAAABAA@@@BCCDDCCBBBBC???><=>??<;;:;9///09CBCBBBCCDEECDA??>>?ABAAADGH@??>@DDCCBAABCBBBABC><;<<?BCBB@@AAA<===BCBDAA@@=<<<>CA>=>=667>6667B@?>>>>=;9889:=BCBABBCDEBA??CEFD@CDDEC@=====FHF<;;;;??@@BHEEDCBA@>>>>?ACDFF?::::;?ABA@??>>@ABFGFCDBBBDBBBBAABBDBEECCDCDEHGJGJIHIFHD????AGMHFEEB;;;00//))''''(:>DDEEDEDBCCCEGHDDEE:9999EDCCDCCCC<==IGFGEEEDDFDFEBBCB?@??40----7;=:;99+*****+'
@227_PHV87F_11
CCTGAGCTATGCTCAGGCTATGGACTACTATACAGCTGTCAAAAATCATAAAAACATAGCCCAAGGCATGATTAGTAAGTGGGGTGGTTGTTAAAATGTGACCTCTTCCACCTTCGTCTTCCTCCCGTGTCCCTCCAGACCACCTTCGTCACCTTCAAGACAGCCGACACGTGGCTGTCTTCCACGGGGCAGATTCTTCCGTGTAGGGACTCACTCTCCCAATGGCCTGCTTTCCCCACGGGCCCTGGAACAGCAGTTCCAGGACATCCTGGATGACCCCTCCCCAGCCTGTCCCCTTGAGGAACACCTAGCTGCTCTGACTGCTGCTCCCAGGTGAGAACCAGTAGCCTGTGGTTGCAGGGGGCAGGCTGGGCTCCAGGGAACAGGCTGGGCAGGGTAGAGGGCCAGCTGGGCTCAGGCCCATCCCACTCGGACGGGTGTGTGGGCTCAGGTGCGGGAGTCAGGTGAAGACCCACGCAGCCACTGCCCTGGAGGCTGTGGAAGGGGCTGCCTTCTTTGTGTCCCTCGATTCTGAGCCCGCGGGACTGACCAGAGAGGACCCCGCAGCTTCCCTGGACGCTTATGCCCACGCTCTGCTGGCTGGCCGAGGCCATGACCGGTGAGTCTACCCCCTACAATACCACCTACACACTTATGGAGACCTAGGGCTTCTCCACAGGGGGCAGCCAGACCTCATGCCTCAGCAGC
+
IIJKPMINNJHIISSPOLMMSJJJIPSJRKSJKSSRMLPNQSLLKRSIRMPNOJPPMSNONSSJSNQGHMSSODDDCCNL>??>@JOJISJKMNIOISJJMSDEAA-,,*+<<;:9<977CFFHGD?AOPIJLJRLLKSOSLLRKNKSJLJOJJOIIGJKHIOFC?@@?@AA@AACDD980))**)++5:A=:==<=><833FEIKHSKKKKLSKNNMSMKKNKHQOLIAJHD==>BBJFLJILNNLSJJHRLJKSSMJSKJPMLMJLSSMMSSOFJSJBH=<960?FHJFGAAA;1F==DSLOISISLKISNOJSPJSRKSJILNSLNJIGINLLLSSKRKGJIGGSSNKL>D11BCADC@IOLEKNBE((((*./++256CD:9999BGJFFLJJF21113::;:65546879>:8889EDIHSIISQIEDB<((()*()*(--/01244478:@@BIKC.((()FLIGFDCADGIJLLSJLHHMQMMLJKOJSMKKIHFEFF@SMLPNPIM<;FE@@@@AEEAF<;<>@A77776211379:CB@=;;****43BHB@?=<AIIKJKHOKHIGKOHPIHFGHGGHIGHIKSNKKOLSJIMRMKHKGGILJFGHIHGMLKKKSKIGHIKINQGGGIEEJMGIIIHGJGHHOJNMLIKIHFDEDEEFGFHFFHHFEDDDFHGFGIGG??HGCFFGEDDDEDA@?<9.
@228_PHV87F_11
CTGGGAGCAGCAGTCAGAGCAGCTAGGTGTTCCTCAAGGGGACAGGCTGGGGAGGGGTCATCCAGGATGTCCTGGAACTGCTGTTCCAGGGCCCGTGGGGAAAGCAGGCCATTGGGAGAGTGAGTCCCTACACGGAAGAATCTGCCCGGTGGAAGACAGCCACGTGTCGGCTGTCTTGAAGGTGACGAAGGTGGTCTGGAGGGACACGGGAGGAAGACGAAGGTGGGAAGAGGTCACATTTTAACAACCACCCCACTTACTAATCATGCCTTGGGCTATGTTTTTATGATTTTTGACAGCTGTATAGTAGTCCATAGCCTGAGCATAGCTCAGGACAGTTTCGATTGTGCTATATATCAAGCAGAGGATGACTTTGAACTCTTGTTCCTCATGCCTC
+
;FINNMQSLMLJKLIJMNLOKMRIIGHHJHKIRMJLKKHNOQMIJJNLEHSFHKEFHIKIJMKJIMLIKKLJOQOMMEJNSKJJILPJSKMIRHGGHFJIGJPJN@@?@@CCA<9321,))))++../05;9:9:;???=<<;999:,--.EHJKGHFGHJJIGHHJHPKKMJGGFGGGLFHHLIGFFEGJLNLSLKKKOIKJGGIOLNIMKQGDEFA@BGJNLIRG?GJGGJGGCCCEESKHEGDBCDEHIJHGFEFDAA@@BEGEEGEDHGDDDBABBCCGSKLH@@?>BGJGFEDDDDECDCDDCDDDCDDCBBBBDGHGIFCCCCDFGFEEEDDCEFDCACCEIHJEECCCCEFHLGIGGIHGGGHGFCFDDEHFGHGIEG@==::?=<:98*
@229_PHV87F_11
AAGGGGCTGCCTTCTTTGTGTCCCTCGATTCTGAGCCCGCGGGACTGACCAGAGAGGACCCCGCAGCTTCCCTGGACGCTTATGCCCACGCTCTGCTGGCTGGCCGAGGCCATGACCGGTGAGTCTACCCCCTACAATACCACCTACACACTTATGGAGACCTAGGGCTTCTCCACAGGGGGCAGCCAGACCTCATGCCTCAGCAGCT
+
MMNSSOSHDC>>>?=><78AHJNSJSIJLQOLGIG@GB=CBBCJJLFEFEFEDFEGLSSOL<1HHGFIPHIEBCHHIFHEDAABCDF>QMKLPSPJGJKSIILKOGFFFGSKKJFGKIJJIJSGKNKSIJNSKJGGIHHGIHJNJLKKNJGPLLNJMLMMKSMJKJKLNSNMJNSSHHDGKLKJNJQHFFDGDDEDDCCE.....44'
@230_PHV87F_11
CAGGACATCCTGGATGACCCCTCCCCAGCCTGTCCCCTTGAGGAACACCTAGCTGCTCTGACTGCTGCTCCCAGGTGAGAACCAGTAGCCTGTGGTTGCAGGGGGCAGGCTGGGCTCCAGGGAACAGGCTGGGCAGGGTAGAGGGCCAGCTGGGCTCAGGCCCATCCCACTCGGACAGGAGTATGTGGGCTCAGGTGCGGGAGTCGGTGAAGACCCACGCAGCCACTGCCCTGGAGGCTGTGGAAAAGGGGCTGCCTTCTCTGTGTCCCTCGATTCTGAGCCCGCGGGACTGACCGAGAGGACCCCGCAGCTTCCTGGACGCTTATGCCCACGCTCTGCTGGCTGGCCGAGGCCATGACCGGTGAGTCTACCCCCTACAATACCACCTACACACTTATGGAGACCTAGGGCTTCTCCACAGGGGGCAGCCAGACCTCATGCCTCAGCAGT
+
FJKKINNRKSLLGHSMOJIAEB867>9EFHHFK===<2>556IJJPILFE@?>?>=@))''((('((((//@7@@A?CCCCEFFFDFHJKJLOHIJGJKDH9JRLSFFD@=0017??=:9:?>EICBBABHSSSKIORHB@??@A?BCACC:87794*(('(.+'''&&''''//0+)))*==>>>>AA@@NILSEEJGPKSSSA>>>?EJI@EC>590./01IGFIHGSKKNMNSMGNIG65332//8BCBB?>;;.**)+**+/0;:59CGJHPQKSLPIKISIIQSJKSKSQ9888DECC=CA>BAAAHB89--88KJKKGFEFFFK@JIBE?>>>D>=>>AINILOSJQRLSGHIMGEF::9:68889BBEEGNFFDEGHGNKSRQIOSGKJINMMJKKPIOGRIIJIGDED>77667>?IG=<<;;=BCCCDCCBECFA)''&&$
@231_PHV87F_11
ACCAGGGAGCAGCAGTCAGAGCAGCTAGGTGTTCCTCAAGGGGACAGGCTGGGGAGGGGTCATCCAGGATGTCCTGGAACTGCTGTTCCAGGGCCCGTGGGGAAAGCAGGCCATTGGGAGAGTGAGTCCCTACACGGAAGAATCTGCCCCGGTGGAAGACAGCCACGTGTCGGCTGTCTTGAAGGTGACGAAGGTGGTCTGGAGGGACACGGGAGGAAGACGAAGGTGGGAAGAGGTCACATTTTAACAACCACCCCACTTACTAATCATGCCTTGGGCTATGTTTTTATGATTTTTGACAGCTGTATAGTAGTCCATAGCCTGAGCATAGCTCAGGACAGTTTCGATTGTGCTATATATCAAGCAGAGGATGACTTTGAACTCTTGTTCCTCATGCCTCC
+
<@AAECAAABBDCCCBCBBCDDBAA?>?>>@@AAAAB?@=>B@@@@ACBDAA?<=><@BA?A@A><<<ECBCBBBCDDDCCCDDFDEDEEECBBB?>>>=>?@@CBBB@??>?@@A?>>>>@A@A@A@@@ABBB?>==>?BDC@A???B;:>>>?CBAACBBBCCCAA@A@AAABBBBCCDGGJBCCAA????@CCBAAAADDC>>>>?EA@@@ABDEDEDAAA@ACBC7//CBC??@@ACDFJIIGFECBBCBBBCCEDFEDDCCCCEEECCDDD@@??>??@BGINIFEDDFHFJFDBCAABAAAABBBBAAA@A@@@@?@ACBBBAAABACCBBAAABBCC?===>BFGEDBAACBCDCDCCDBAA@@@@CEFFFDEEDDCDEDBC?>???=7754.)
@232_PHV87F_11
TGGGGTGGTTGTTAAAATGTGACCTCTTCCAGCCTTCGTCTTCCTCCCGTGTCCCTCCAGACCACCTTCGTCACCTTCAAGACAGCCGACACGTGGCTGTCTTCCACCGGGGCGGATTCTTTCCGTGTAGGGACTCACTCTCCCAATGGCCTGCTTTCCCCACGGGCCCTGGAACAGCAGTTCCAGGACATCCTGGATGACCCCTCCCCAGCCTGTCCCCTTGAGGAACACCTAGCTGCTCTGACTGCTGCTCCCAGGTGAGAACCAGTAGCCTGTGGTTGCAGGGGGCAGGCTGGGCTCCAGGGAACAGGCTGGGCAGGGTAGAGGAGCAGCTGGGCTCAGGCCCATCCCACTCGGACAGGAGTATGTGGGCTCAGGTGCGGGGATCGGTGAAGACCCACGCAGCCACTGCCCTGGAGGCTGTGGAAGGGGCTGCCTTCTTTGTGTCCCTCGATTCTGAGCCCGCGGGACTGACCAGAGAGGACCCCGCAGCTTCCCTGGACGCTTATGCCCACGCTCTGCTGGCTGGCCGAGGCCATGACCGGTGAGTCTACCCCCTACAATACCACCTACACACTTATGGAGACCTAGGGCTTCTCCACAGGGGGCAGCCAGACCTCATGCCTCAGCAGCT
+
+.<>?==<<<<<:789;DKLD?BBC=;/.,''(())(''((+(((453(*BCDHHIFB:888:=AHGFCCCEDIPLHKQHKNRKIIIIHHIGGFJHIMLOC>;63,,+))+,.('&&&*)),()/038...46FPSIFF?>761-@HSJJSSLIMKB?BDC@IGHNJLSMJMROJJLNLONJIILOQSSIJILKQSSMSSNNJHK<99A9MLPSIF=BBD@E::>CCDIGJOLJQLKOIHLLIJEIFCGC::67717?DESPLKLOSLNIPKMPKSOSKQMQGFGBSQPAFDEDCHFILJKHDQGBBKKIKLSESRIH>NQSE?=:><:8889@AEE@?>-,,,,:;CBIB@AIJOJLKSLOKKKKGJIAABAB@BDA?<7554200/--./1.,,+*)'''''((:77888CA7ALFKIHKKIKKMHKKONKHKLHKF--@?--@?870-.34BGHHHMIJLQIKKIGJIKMHFC631125;><>@:3GGIHHFCBFAAGGJHHEFEEEFFHHFJFIJIJIOHSHJHNJMAAA@JNHHIFJG666/////868888>>CCBCBBEFEIGIILHPHEHHGJIEFEDCEDDFDEEEGHICCBCBGFJEGF;;;;766679888ACBC=76621-'
@233_PHV87F_11
CTGGGAGCAGCAGTCAGAGCAGCTAGGTGTTCCTCAAGGGGACAGGCTGGGGAGGGGTCATCCAGGATGTCCTGGAACTGCTGTTCCAGGGCCCGTGGGGAAAGCAGGCCATTGGGAGAGTGAGTCCCTACACGGAAGAATCTGCCCCGGTGGAAGACAGCCACGTGTCGGCTGTCTTGAAGGTGACGAAGGTGGTCTGGAGGGACACGGGAGGAAGACGAAGGTGGGAAGAGGTCACATTTTAACAACCACCCCACTTACTAATCATGCCTTGGGCTATGTTTTTATGATTTTTGACAGCTGTATAGTAGTCCATAGCCTGAGCATAGCTCAGGACAGTTTCGATTGTGCTATATATCAAGCAGAGGATGACTTTGAACTCTTGTTCCTCATGCCT
+
OIMSKKSSSQSONRIHGHILIKPBAAAAOSOPMJJHJJJSMINKGJIG8::56@@AAEFHJFJGHJRHLSKMSSIIKSNKHJIJID@636/)*/-,-/>EEJIGHDDCECEFFEFJLKHJKGFGGEBCCEFFD3322373-,,,***+,6;>MIOJILJJINPOSHJRJPPSMJG@>>=?HLKKLRSKKHIJJJHSILEDFCC:6312243/133233***4AEKHHHDFHKNHKJNSILJIHBAAABDEEEBDEEIIJFFHEJIGHKJJIQI@@A@GHIGIMSIJJIGHIJSSILKFGGFIHJHJGEEEHKFHGHFFFHGHHKIIJEGEFIGGHFFFFEIIHHEEGPKSKHKJHIIJGFFHEEFGIJHQJNIG11111IFHGIDC@@?@;888852
@234_PHV87F_11
CCCGGTGGAAGACAGCCACGTGTCGGCTGTCTTGAAGGTGACGAAGGTGGTCTGGAGGGACACGGGAGGAAGACGAAGGTGGGAAGAGGTCACATTTTAACAACCACCCCACTTACTAATCATGCCTTGGGCTATGTTTTTATGATTTTTGACAGCTGTATAGTAGTCCATAGCCTGAGCATAGCTCAGGACAGTTTCGATTGTGCTATATATCAAGCAGAGGATGACTTTGAACTCTTTCCTGGTGCT
+
8:<;>CB?A@@FECDEEGEEFFKHGEHGJHFHFDDHHESJGJHHBIKN?????FCDEIGCCCE????F=<96630//.****6)CAABDFDCDDDHJSGGAAAABGOKGHFGFOFGD999BBCCCHGICDCBDDEEHIDBBABCFEEIMJEDBCCCDEDDDDCCDDEEEDCDDDDGJIGFFEDDEHHEEFDEGGB>=<;;;;<GFFDCBABACBAABACJGAA@J>>>==A<<HJEDAA:139,+***'
@235_PHV87F_11
GTGGGGTGGTTGTTAAAATGTGACCTCTTCCCACCTTCGTCTTCCTCCCGTGTCCCTCCAGACCACCTTCGTCACCTTCAAGACAGCCGACACGTGGCTGTCTTCCACCGGGGCAGATTCTTCCGTGTTAGGGACTCACTCTCCCAATGGCCTGCTTTCCCCACGGGCCCTGGAACAGCAGTTCCAGGACATCCTGGATGACCCCTCCCCCCAGCCTGTCCCCTTGAGGAACACCTAGCTGCTCTGACTGCTGCTCCAGGTGAGAACCAGTAGCCTGTGGTTGCAGGGGGCAGGCTGGGCTCCAGGGAACAGGCTGGGCAGGGTAGAGGGCCAGCTGGGCTCGGCCCATCCCACTCGGACAGGAGTATGTGGGCTCAGGTGCGGGAGTGGGTGAAGACCCACGCAGCCACTGCCCTGGAGGCTGTGGAAGGGGCTGCCTTCTTTGTGTCCCTCGATTCTGAGCCCGCGGGACTGACCAGAGAGGACCCCGCAGCTTCCCTGGACGCTTATGCCCACGCTCTGCTGGCTGGCCGAGGCCATGACCGGTGAGTCTACCCCCTACAATACCACCTACACACTTATGGAGACCTAGGGCTTCTCCACAGGGGGCAGCCAGACCTCATGCCTCAGCAGG
+
//09MHEJSNMKOJEHINLLNOJSPKLS?;;;BCSSLGFLIGMIGIBDC0BHHGEF@C<889ESSJLJSKMHHJQLRNPJSJKSSMPIMLMLIJKLNKNSJIJA<;99=55>@KLLIHOKKGFEDEHS5,,,OPSPSSKOOIHNIA@IGJJISKSLSONSSOLSMPOKONSNMLMKOMSQSQIHSCEORKKGHF?22224@AACCKE9,))01FJJKJLCHHEDF?>ACIOHKNOSJKJLPROOSSLOLKKSMOGA922;887::::<=DDCNHNLJMMRSKKMGIKLSKSGFFEG::::::4))*KHMJHJJSPJSQQJSNMHNLMJJPSKJOMMIDDBAA.../SIJJDSMKMPJIQPLHNLLSRSLSJOLLMDEEDFFJJHBGBB1..-..564---.7666?@IEHFEHHMLJKJJJNIJLKMSKNMPOSHECFFHBBGB==MECEBCCOLNLOSKNPOOQMPILLJNJHMHHCCCCBMLFC?B0*CBABA?:9911GEGFHEC??=?@NLSISKNHJIF?B;:;;;EABCBEMJKLFHGBBCA?>>=>>CBMIIJJIGIIGJGHNJMGNJGPGMLINHBDEFGFFAABHGHIFGGIHHHHFFEGFFNJIGIGFJFHIFIKGK9655*)(
@236_PHV87F_11
CCCTTCCACAGCCTCCAGGGCGGTGGCTGCGTGGGTCTTCACCGACTCCCGCACCTGAGCCCACATACTCCTGTCCGAGTGGGATGGGCCTGAGCCCAGCTGGCCCTCTACCCTGCCCAGCCTGTTCCCTGGAGCCCAGCCTGCCCCCTGCAACCACAGGCTACTGGTTCTCACCTGGGAGCAGCAGTCAGAGCAGCTAGGTGTTCCTCAAGGGGACAGGCTGGGGAGGGGTCATCCAGGATGTCCTGGAACTGCTGTTCCAGGGCCCGTGGGAAGCCAGGCCATTGGGAGAGTGAGTCCCTACACGGAAGAATCTGCCCCGGTGGAAGACAGCCACGTGTCGGCTGTCTTGAAGGTGACGAAGGTGGTCTGGAGGGACACGGGAGGAAGACGAAGGTGGGAAGAGGTCACATTTTAACAACCACCCCACTTACTAATCATGCCTTGGGCTATGTTTTTATGATTTTTGACAGCTGTATAGTAGTCCATAGCCTGAGCATAGCTCAGGACAGTTTCGATTGTGCTATATATCAAGCAGAGGATGACTTTGAACTCTTGTTCCTCATGCCTA
+
0CC;?;;:BHKJIONMKNSLGGGHGHSKNMLJJSSSOSHIJPKMLLROJ>::JNLJJOLOJMQOSSNIMMPSLSLNJHJSHKLKJILQMMOMIMGD>;KSSMHJKKSGHGFJKHKMMSIKSLSMDL<=KKHLG@LKDCDDCFDD?ACAAPNKROSKGIJKLRKIHIISSLMKKSJSIIMKNSLJS;;;;;CBBCCHHGDGGHLSMIIGEKNGHILJLIKHOSGEDDF:7887*((''(()(())*/1267BJJISPJSSGF><:8/2,++++++*(''&&')*:@@?@BCEEDC?<;<=;?@??@KIIPSKMONMMEGEB=8ADCFIPISLHGMJGHHHIHCBBBDKIMNQOMSSONLKGFFEEILMNNSNNMINLKIIKKJPKLLLHIDGFDCFGGJLSLKPLLMRJKLKHJHHIJOKKPGLHSJHJMLGIIHHIKIKMSHMMSMIHJEEFEFIFNSKLJJJIJNSSLQPHLLIHLOSMIHIFHGIGEFIFGHISLKGFDEEG@ABFIRIFFDFGDCGFHHGSLGFFEDDEGEGHFJHHEEDFGHGGHLMHHMJGCB;;5644::::;C-
@237_PHV87F_11
ACTATATACAGCTGTCAAAAATCATAAAAACATAGCCCAAGGCATGATTGGTGCATTGGGGTGGTTGTTAAAATGTGACCTCTTCCCACCTTCGTCTTCCTACCGTGTCCCTCCAGACCACCTTCGTCACCTTCAAGACAGCCGACACGTGGCTGTCTTCCACCGGGGCAGATTCTTCCGTGTAGGGACTCACTCTCCCAATGGCCTGCTTTCCCCACGGGCCCTGGAACAGCAGTTCCAGGACATCCTGGATGACCCCTCCCCAGCCTGTCCCTTTGAGGAACACCTAGCTGCTCTGACTGCTGCTCCCAGGTGAGAACCAGTAGCCTGTGGTTGCAGGGGGCAGGCTGAGCTGCCGGGAACAGGCTGGGCAGGGTAGAGGGCCAGCTGGGCTCAGGCCCATCCCACTCGGACAGGAGTATGTCGGCTCAGGTTGGGAGTCGGTGAAGACCCACGCAGCCACTGCCCTGGAGGCTGTGGGAAAGGGGCTCCCTTCTTTGTGTCCCTCGATTCTCCGAGCCCGCGGGACTGACCAGAGAGGACCCCGCAGCTTCCTGGACGCTTATGCCCACGCTCTGCTGGCTGGCCGAGGCCATGACCGGTGAGTCTACCCCCTACAATACCACCTACCGCTCTGGAGACCCTCGGCTTCTCCACAGGGGGCAGCCGGACCTCATGCCTCAGCAG
+
%''*+('(45999::9655222)(,,3=?DE43///001GHHKPK::::.--,,,,+*'())(((('''&%%)+/<:::@ADGE994.8C@>778<>A>96,)'&(--/2.-./-/0466765-((('&&'(+)*/=@BDEFNHIJEGEGEI<<ISDB31114@66<;HJLJFGGJHFB>>CE767/--<<1//0067:?@AAKIOJSSJKKEHPMJOOOIIJSKMIIKPLLSSIPHIHCDOKIEFE><4112FFKIO?>4449-=FJIHHIED2H5/0@BFGLKSIHHLHSNPSJSSQOLSLPMPOFC=4AEGDFHGNHHGKJEDCCCB>:7771/'''')BEB@A@@64434--+((++HFDEEDFMHKJJCCC@988889@:88885663A:74445ILGASIFGG;:::;---,-41///-****)((('''''&+)('((+1333---.@CDEGMSKNSFKNISKIEICCBGG@A3167)78@??<<<;<;:8.))?@///55877757+&%%%&**+<788;CG@5)((*..../?=>>>?HEGDGD=?22?@FJJHGHEGEFPSRPKLSKSJGLQPLEGEGEJLIHKHGE@@>+++''''')')))(,.((((()44223303)()*+++++ACDC?<55544D?>>>89===ABLMDDCB0//---+--099;8***)(
@238_PHV87F_11
AGCTAGGTGTTCCTCAAGGGGACAGGCTGGGGAGGGGTCATCCAGGATGTCCTGGAACTGTATCCAGCCATGGTGGGGAAAGCAGGCCATTGGGAGAGTGAGTCCCTACACGGAAGAATCTGCCCCGGTGGAAGACAGCCACGTGTCGGCTGTCTTGAAGGTGACGAAGGTGGTCTGGAGGGACACGGGAGGAAGACGAAGGTGGGAAGAGGTCACATTTTAACAACCACCCCACTTACTAATCATGCCTTGGGCTATGTTTTTATGATTTTTGACAGCTGTATAGTAGTCCATAGACATAGCTCGGACAGTTTCGATTGTGCTATATATCAAGCAGAGGATGACTTTGAACTCTTGTTCCTCATGCCTA
+
+,,0+++6@BA@BAAEFFG@LIQJLKJMCDEFJIDKIJHGEFGJKJMRIGF=>444111(&&&&(&&%%%&&&'&&(,-4;@BA@ACCJLIHLOJOPGHEGHHJKSOGJGHGMHHOLMNLKNE?JHEIHMMMSSIIDDDD?????SSKQSOMRHI87777GJEGEEHGMOSDCDBCDDDONKLILSDCBCEABB>>>=@CDCEBC>12KMOPSIBBCADNJNNKQMMNJSISSKJMJMJSHIJSIGMKINSLJNKFJGGEGLNMSGHFEEM9603-...CCD8844432211./)(((&'&(()'&%%&'((('(()+,,,9>>DEDMFLGIJIIMHJFJKNMNMSNPKKLMSGOA55556;:888877'
@239_PHV87F_11
AAGGCATGATTAGTAAGTGGGGTGGTTGTTAAAATGTGACCTCTTCCACCTTCGTCTTCCTCCCGTGTCCCTCCAGACCACCTTCGTCACCTTCAAGACAGCCGACACGTGGCTGTCTTCCACCGGGGCAGATTCTTCCGTGTAGGGACTCACTCTCCCAATGGCCTGCTTTCCCCACGGGCCCTGGAACAGCAGTTCCAGGACATCCTGGATGACCCCTCCCCAGCCTGTCCCCTTGAGGAACACCTAGCTGCTCTGACTGCTGCTCCCAGGTGAGAACCAGTAGCCTGTGGTTGCAGGGGGCAGGCTGGGCTCCAGGGAACAGGCTGGGCAGGGTAGAGGGCCAGCTGGGCTCAGGCCCATCCCACTCGGACAGGAGTATGTGGGCTCAGGTGCGGGAGTCGGTGAAGACCCACGCAGCCACTGCCCTGGAGGCTGTGGAAGGGGCTGCCTTCTTTGTGTCCCTCGATTCTGAGCCCGCGGGACTGACCAGAGAGGACCCCGCAGCTTCCCTGGACGCTTATGCCCACGCTCTGCTGGCTGGCCGAGGCCATGACCGGTGAGTCTACCCCCTACAATACCACCTACACACTTATGGAGACCTAGGGCTTCTCCACAGGGGGCAGCCAGACCTCATGCCTCAGCA
+
HIKIGKIJHKIHHMFGJPHOHGIJSSMMSSSLSNSSKKNSLMKLID?22EB@?>@;7777EDGA79INBB;88AAGPSKILNOLMJLIIOLSMSMJPPSJSMKKOJLISSJSSRMSJJDDDEDE@@EFFHKGLKIJSLOJOIMJILMPSQILKMQKEC@>LQLSOISNNFG?3FKG@ICCDFJKJOHMSPKNSNJLJJSHMLOSLJOJJSNPSSNEDNDE><86)8GGJQKFKLA:JABDSRSSDCCCAEDISSJHMGHGEKFLLJSJED:FLRKPQKSQLNJLGJJLMJLMMLMLSKMGGJKLHIGDGFEDB=42--244?DEFJKLJGGJHHKMJHFFIJIIQKLKSJSKQKSH????OPGIMMLLLMHMNKILNHJHHIIHINJKJFNNMPIG===???<:;:;?DDDBBA<FEFDDEPJIGHFLSLIHIGHFJIJDDDDDIGIKHGIFGIHSHIIHOKIGGFFLGHHHILJJKJJGHCFDEEGGMHKHGEEOLQNJJNLGGGJGIIIPIJJKGGFEBBBBCDDHFDEDFDIHIHHNIGJOLGEECEHHFFGGIDEDDEGKHJHDCCCBBBDHGHGEIEGHGEA@A@@??3100015/----47:@BCBCDDDJDGDCCDCDDFHFFDCDDCBB@@>>620/(
@240_PHV87F_11
TTCAGCAGTGGCTGCGTGGGTCTTCACCGACTCCCGCACCTGAGCCCACATACTCCTGTCCGAGTGGGATGGGCCTGAGCCCAGCTGGCCCTCTACCTGCCCAGCCTGTTCCCTGGAGCCCAGCCTGCCCCCTGCAACCACAGGCTACTGGTTCTCACCTGGGAGCAGCAGTCAGAGCAGCTAGGTGTTCCTCAAGGGGACAGGCTGGGGAGGGGTCATCCAGGATGTCCTGGAACTGCTGTTCCAGGGCCCGTGGGGAAAGCAGGCCATTGGGAGAGTGAGTCCCTACACGGAAGAATCTGCCCCGGTGGAAGACAGCCACGTGTCGGCTGTCTTGAAGGTGACGAAGGTGGTCTGGAGGGACACGGGAGGAAGACGAAGGTGGGAAGAGGTCACATTTTAACAACCACCCCACTTACTAATCATGCCTTGGGCTATGTTTTTATGATTTTTGACAGCTGTATAGTAGTCCATAGCCTGAGCATAGCTCAGGACAGTTTCGATTGTGCTATATATCAAGCAGAGGATGACTTTGAATTGTCTCCTCGTGGC
+
111DHLIJHJJKGOJJG;:;?7641112BBBBCJFEGFFIHINMLLMIKSSNHMPRKMRNJIGGIJSOILFKPLSMEIGNHJISJMCBCCBD>=<41)*A@=.1GMIMMLCCJHIJLKKLSOJSIMSKG@SSSPPKHJMLPNSPOSPJNHSSNLSMKJFHHPOSLJMKSEDDA>@ADDEKJLIHJOMSSMSONOSMMLSSMOJIJSEONJSMMNKJCCD?@ABBSSKQSOSOJNLJKJPLLMMKJHKIMJMSIIOKGPNQMOKPLIHIMLHSSJSMNSKIIQMKPSKKPOKLJMPONOJSOEF=<1)<@AB>??OPIIQKJSJSSJSSSLOLMLINJMIJNKNJLJIEGHOKRPQSMNHSNJKKKOPQIMSJHSMJIHGJSSPMHH@JSSSLSIHHNNLSOOLKNLSKLSIJONGMD99JGFIIJLGGFHMHHHGFEDCEFLSLIIJNIBGHHEFFEFEEEEEGFGEFJGFGFDDDFDFDFFEFFFFEHIGIHHGFEEEJHFEGHHJJIEFECDDEFGIHHEFFFDDGGGFFEB61/))&'(''((+***(&
@241_PHV87F_11
ATTGTAGGGGGTAGACTCACCGGTCATGGCCTCGGCCAGCCAGCAGAGCGTGGGCATAAGCGTCCAGGGAAGCTGCGGGGTCCTCTCTGGTCAGTCCCGCGGGCTCAGAATCGAGGGACACAAAGAAGGCAGCCCCTTCCACAGCCTCCAGGGCGGTGGCTGCGTGGGTCTTCACCGACTCCCGCACCTCCGACCCCACATACTCCTGTCCAGTGGATGGGCCTAGAGCCCAGCTGGCCCTCTACCCTGCCCAGCCTGTTCCCTGGAGCCCAGCCTGCCCCTGCAACCACAGGCTACTGGTTCTCACCTGGGAGCAGCAGTCAGAGCAGCTAGGTGTTCCTCAAGGGGACAGGCTGGGGAGGGGTCATCCAGGATGTCCTGGAACTGCTGTTCCAGGGCCCGTGGGGAAAGCAGGCCATTGGGAGAGTGAGTCCCTACACGGAAGAATCTGCCCCGGTGGAAGACAGCCACGTGTCGGCTGTCTTGAAGGTGACGAAGGTGGTCTGGAGGGACACGGGAGGAAGACGAAGGTGGGAAGAGGTCACATTTTAACAACCACCCCACTTACTAATCATGCCTTGGGCTATGTTTTTATGATTTTTGACAGCTGTATAGTAGTCCATAGCCTGAGCATAGCTCAGGACAGTTTCGATTGTGCTATATATCAAGCAGAGGATGACTTTGAACTCTTGTTCCTC
+
FEGHGBAA@BDA@?@>=<>>=??ACEGEDCBB@@@AAGBBBACFFDDEBABBBACDCCECCBBCC?>@A@CEEFA?53440<>>=?>=>GEEFEFEGDCB??@@BG=<=@??<=>>>@ACC84.+,58997777<9<-+++-<==FHEHGFFFDA@@@ADDF???>@G@@@?:;;::<<=BDB;>::::41*))****BFEAA@?@CCBA?6556BBCJHHFDE52224;;:GKIHFEBA@BABCB?98:==69BDFKR@==B,A3445?@>?@=<;7>?><?BCCCE;;888<<<;:;=BHFDHECEB>@BBFFIFGGFFDDEEFFDDCBA@@ACEHFEDEDD@?DCDDDBEEE@?>>A?=?A@ACCCDDCDEDCDBCBCCDCCDC2110023:@@>==:9999;=>>@AAAA?A@@@AB?<=;;::9==A@>>@@@C@;;;;=DFDDBBABB<:;;;>ACDCDCCCDDC????>====>CBCB@AAA;BA@>;;;;=ABAABAABB?;;;;<A====>CBBBB>;;;:=BBADCEDED@@@@AFHHLMKHEFFDDCB@@@@@CDCBEDDDFEGDC@C+++++A????AFFSHGEEDFGJKGDBBA@@@ABCCBAA@@@??@@BBAACCBBBABBCCDDC@@@?@BBD<;;;<BDFBBBBBFEEEDECCCAAA?@@BDA<=><>GHJDDC@888781
@242_PHV87F_11
ACCGCCCTGGAGGCTGTGGAAGGGGCTGCCTTCTTTGTGTCCCTCGATTCTGAGCCCGCGGACTGACCAGAGAGGACCCCGCAGCTTCCCTGGACGCTTATGCCCACGCTCTGCTGGCTGGCCGAGGCCATGACCGGTGAGTCTACCCCCTACAATACCACCTACACACTTATGGAGACCTAGGGCTTCTCCACAGGGGGCAGCCAGACCTCATGCCTCGGCGATG
+
0DEFGHGGFDCDA76777??COJKHDA9998.++.0,.0>@EFDEJHGIEE335>DGD@60((;:;;<A@;;=E<;:;=1.5555ABA?6-/888DEEC@@=;=>7GHJIKOKJMIHMHIJJKKHJFHGHIHIJMPMSJNJSIIEFGGJNHFFCDDDIIABBBBBAGDDDEDE3222@>;;000269DAABCCF>>>?@BC<;<;;;;99::>>99:;+)))''''
@243_PHV87F_11
GGAAGACAGCCACGTGTCGGCTGTCTTGAAGGTGACGAAGGTGGTCTGGAGGGACACGGGAGGAAGACGAAGGTGGGAAGAGGTCACATTTTAACAACCACCCCACTTACTAATCATGCCTTGGGCTATGTTTTTATGATTTTTGACAGCTGTATAGTAGTCCATAGCCTGAGCATAGCTCAGGACAGTTTCGATTGTGCTATATATCAAGCAGAGGATGACTTTGAACTCTTGTTCCTCGTGCCTTG
+
JJJNKKPMSJLSKKQLNLKMKONLLJNGGHNMJJRIOLMJSNSJNNSNNMQPKOLMLPJQNNQLSSOSMSLSOLOLQESMHNSSKDCCCFSMLLJJHJIJGHGJIMFSKMPKKIKNNKSJJMMHIKSHHFKKPSSMIKSSKOSJNJGIGHMHIOMMSINPSOSMSLJPOSMSLKQLJKJLKKSOJMGHHHHGFHGGJSKKJKIKJFNJKHDSIILHJLSNLSLNKIKLLJHEB;;:6690////6<2)
@244_PHV87F_11
GCTGAGGCATGAGGTCTGGCTGCCCCCTGTGGAGAAGCCCTAGGTCTCCATAAGTGTGTAGGTGGTATTGTAGGGGGTAGACTCACCGGTCATGGCCTCGGCCAGCCAGCAGAGCGTGGGCATAAGCGTCCAGGGAAGCTGCGGGGTCCTCTCTGGTCAGTCCCGCGGGCTCAGAATCGAGGGACACAAAGAAGGCAGCCCCTTCCCACAGCCTCCAGGGCAGTGGCTGCGTGGGTCTTCACCGACTCCCGCACCTGAGCCCACATACTCCTGTCCGAGTGGGATGGGCCTGAGCCCAGCTGGCCCTCTACCCTGCCCAGCCTGTTCCCTGGAGCCCAGCCTGCCCCCTGCAACCACAGGCTACTGGTTCTCACCTGGGAGCAGCAGTCAGAGCAGCTAGGTGTTCCTCAAGGGGACAGGCTGGGGAGGGGTCATCCAGGATGTCCTGGAACTGCTGTTCCAGGGCCCGTGGGGAAAGCAGGCCATTGGGAGAGTGAGTCCCTACACGGAAGCTGCCCCGGTGGAAGACAGCCACGTGTCGGCTGTCTTGAAGGTGACGAAGGTGGTCTGGAGGGACACGGGAGGAAGACGAAGGTGGGAAGAGGTCACATTTTAACAACCACCCCACTTACTAATCATGCCTTGGGCTATGTTTTTATGATTTTTGACAGCTGTATAGTAGTCCATAGCCTGAGCATAGCTCAGGACAGTTTCGATTGTGCTATATATCAAGCAAGGAGTAGCTGAACTCTTGTTCCTCATCCT
+
@@BABDEGFGGGFFI>><<=?@@:9<:;?ABDGJIILJOLKHG@HHMJMJHGHHHHPJLGIGKKLSNJLSL====FKSLLFIG;::::?AAABAAFDFGFEED@>>:32227=>??@?A@AEEE8-.****+>ACDIHFAEJDCDDHKPJOLA??@@HJBIFKE99CBBBDLSISSKIJHIJKJSLLOJJJNPMOQJRILOSS;66522KQKLSJIBCOJLHIGHSINHHDEEDGDKNLJGFHHGHHJJF==BCDMFFHHIGDEA@??@ADGJJIFGGGGKGKGHGJGRKHIHHHJHIJRINMQILEGHBBBCFHADF4FLHLGGE77@BJRJISLHLGRDDBCA@CDDDKIKPJJSFEEECBBAABCHFGIKSGKGJGMHNGIKIJIHIIGKMKNHJBDDEHGADCEDBCCCDGDEHILHHIBABBA?DFD?@???AA>BCDEDGGFFFFGC@?=:9864/044245,,,,>BACCCDCDCDDFEEGEFECDCD888:::A@@>96(&%%$##$$(...5@ABFFHHNIKHLHFBBCBDECDDFIFE85556EHGGDAAAABHGHGFGEECDBBAADI2222?=:9346669?@KGJG@EIHKIHEIIFII88877>BABBCCDEDFGGFFGGIGHJLFGEEFCDDCBBCCDE?ABABIKJFMSSLIFEEDEFJGIFBA@ABBCBCDEDFEBB@@@@?@?966889DEFFGE>===>GFGFFFEFI>GA?<<;5.-,+-**'$$$$&)(((*((*,,,.('%%%
@245_PHV87F_11
GCAGTGGCTGCGTGGGTCTTCACCGACTCCCGCACCTGAGCCCACATACTCCTGTCCGAGTGGGATGGGCCTGAGCCCAGCTGGCCCTCTACCCTGCCCAGCCTGTTCCTGGAGCCCAGCCTGCCCCCTGCAACCACAGGCTACTGGTTCTCACCTGGGAGCAGCAGTCAGAGCAGCTAGGTGTTCCTCAAGGGGACAGGCTGGGGAGGGGTCATCCAGGATGTCCTGGAACTGCTGTTCCAGGGCCCGTGGGGAAAGCCGGCCATTGGGAGAGTGAGTCCCTACACGGAAGAATCTGCCCCGGTGGAAGACAGCCACGTGTCGGCTGTCTTGAAGGTGACGAAGGTGGTCTGGAGGGACACGGGAGGAAGACGAAGGTGGGAAGAGGTCACATTTTAACAACCACCCCACTTACTAATCATGCCTTGGGCTATGTTTTTATGATTTTTGACAGCTGTATAGTAGTCCATAGCCTGAGCATAGCTCAGGACAGTTTCGATTGTGCTATATATCAAGCAGAGGATG
+
>@AHPLKNIJJHHEGHIJKFEDFFGGMKPSFFGHHMIEEEEIHIKLLHDB<:00:99-((()EGJOFIHIFHEFFFHHHJSMSHOSMIHFBBB@9<FB;34BEJGO>54++DFHEHJ?=:9338,*))*0>;;<??BABAA?<<<=?BHFEFDGGJFLSSSSOMSIIHIGJJSNNLSSJKLLOONLNIJKGHCCNQOJNNOLEOLOSMFKKIHSJC=23JISKKNLSKIJIHCEA?540//1BE@>??.--,---,++,'&%%&&(*'''+)(((&'''(,.57:99---;<B>:99877873A<=MDGJMKFGGKHMKSLLKIHJSSOKSSMJSJFKNMSKMHSLPKKMPMLNJLLOKKJRKJKMKHIMKQHIIHBIJMH=23CDENIPRMKRNNSLQKILHMLHNHQMHEJGEFEEEKISIG<::99EHHHIFNLGFFFHHFKCE>====FSKLOGEEFGEH44444ABEEFMEGEDBCAA?@33334AEFGJIGGFEEILJGMKGGKFHEDDDDE;87974(
@246_PHV87F_11
CAGGGAAGCTGCGGGGTCCTCTCTGGTCAGTCCCGCGGGCTCAGAATCGAGGGACACAGAAGGCAGCCCCTTCCACAGCCTCCAGGGCGGTGGCTGCGTGGGTCTTCACCGACTCCCGCACCTGAGCCCACATACTCTGTCCGAGTGGGATGGGCCTGAGCCCAGCTGGCCCTCTACCCTGCCCAGCCTGTTCCCTGGAGCCCAGCCTGCCCCCTGCAACCACAGGCTACTGGTTCTCACCTGGGAGCAGCAGTCAGAGCAGCTAGGTGTTCCTCAAGGGGACAGGCTGGGGAGGGGTCATCCAGGATGTCCTGGAACTGCTGTTCCAGGGCCCGTGGGGAAAGCAGGCCATTGGGAGAGTGAGTCCCTACACGGAAGAATCTGCCCCGGTGGAAGACAGCCACGTGTCGGCTGTCTTGAAGGTGACGAAGGTGGTCTGGAGGGACACGGGAGGAAGACGAAGGTGGGAAGAGGTCACATTTTAACAACCACCCACTTATTAATCATGCCTTGGGCTATGTTTTTATGATTTTTGACAGCTGTATAGTAGTCCATAGCCTGAGCATAGCTCAGGACAGTTTTACAGAATATGCTGTATCTGAGCAAGATCATTTTGAATTATTGTTCTCGTGCT
+
;<<<<;GGFFDC@AB?>KLHOHJFGGJDEDFEGD=>CBCCCLHSFEE=66611110/,(()7=BGFIHHHSA88FFNHHJJLLIOJILHFFEHISLJIE<<=BDFFEDEFDFGGIRJDDEFEG53/)))*EFFFHDB666DGC>>>EFEEEIGEDGHBCCDISISJKLNKNSH??>=?ECE>HB:BLSOKOS@AHACGIMJSJSPSRKJHIGHHJSSOOHMPMNSKROGSHIISLKIJ99999BCHIIHHJKKLJQJRNNOMSMGGIIJNPMPSIIHHHLJJIGJEAB320(./+/645998:88899JHIIHGIINIGHSMKHIJMGISJIHIJGSIIJKKIHMA?>==?BB@@@B?===;===>GKGJJGGCCDCFHKPKHILAAA@DBDHPLKJJFDEDEGEFGIIHHEIGGEGGEGJMHFGGHEEFGGHKJSIGHKHGBBAABKFIHJHKFD??<<<>EEMBDFAJMFGEDFDEGEIRSKNSDDEEBE6.)...+)****FHFEDEDCBBCEEDDCDFIHQIG@@@@@BBA?;;;=CDGGFDDDDABBBBDEEFDFKJGGJHEHF@6//09<((('(*&&%$$%'(((()-)&&&'%%%&(**,,'&&&&'-6:52)((((1.-'&&&)&
@247_PHV87F_11
CACCGCCCTGGAGGCTGTGGAAGGGGCTGCCTTCTTTGTGTCCCTCGATTCTGAGCCCGCGGGACTGACCAGAGAGGACCCCGCAGCCTCCCTGGACGCTTATGCCCACGCTCTGCTGGCTGGCCGAGGCCATGACCGGTGAGTCTACCCCCTACAATACCACCTACACACTTATGGAGACCTAGGGCTTCTCCACAGGGGGCAGCCAGACCTCATGCCTACCGCAT
+
:BKFFDEFFIFEJHJHMIJKJIHHLJNLFIGF?;;=DDJILJKMKIFDDEGIJHHIILHKFGIIHKJKLJJRIPKPF@A>A849740(((((:?GEFFFFDEDCDHHIGIJIJJKLMHIGHMIIIGGHHKJKIHHHGHGGGKJHHIEGGFIMIDBAABEFFGFJGFHEEGEFE??>=<=:87)('''(>A><<;44/**++====ACBAAABDCECAA>@('&&&&&
@248_PHV87F_11
CCGTGTCCCTCCAGACCACCTTCGTCACCTTCAAGACAGCCGACACGTGGCTGTCTTCCACCCGGGGCAGATTCTTCCGTGTAGGGACTCACTCTCCCAATGGCCTGCTTTCCCCACGGGCCCTGGAACAGCAGTTCCAGGACATCCTGGATGACCCCTCCCCAGCCTGTCCCCTTGAGGAACACCTAGCTGCTCTGACTGCTGCTCCCAGGTGAGAACCAGTAGCCTGTGGTTGCAGGGGGCAGGCTGGGCTCCAGGGAACAGGCTGGGCAGGGTAGAGGGCCAGCTGGGCTCAGGCCCATCCCACTCGGACAGGAGTATGTGGGCTCAGGTGCGGGAGTCGGTGAAGACCCACGCAGCCACCGCCCTGGAGGCTGTGGAAGGGGCTGCCTTCTTTGTGTCCCTCGATTCTGAGCCCGCGGGACTGACCAGAGAGGACCCCGCAGCTTCCCTGGACGCTTATGCCCACGCTCTGCTGGCTGGCCGAGGCCATGACCGGTGAGTCTACCCCCTACAATACCACCTACACACTTATGGAGACCTAGGGCTTCTCCACAGGGGGCAGCCAGACCTCATGCCTCAGCAG
+
*)%%$%&'*'(23=>??BDHG?00112HQJHMJGKKKHGCA;:;++++.BBGHK545//+,,+()//5;<<;=::/,,++JKBDCEDJNPJJSGDFJSHHHLIMPPILLPKIMQKLLDEEENQSSMMMNSSHKDFMEEDGOLSIKSPHMS<=JFJKOLMEAAB>HGMLLMFFI=5E>?DOSMHSILPLLSSSSSKSMMILIISRFEEC7//IGIKPLONLNKJJHJMNSKMKSPMRJLEJLNSBAAA>.++++65112BFMKIHKRKKRSSJIRQJKQJONOPJMJOJKSIIIKHHJIFMLIIKQIMJOJPLNHMSIJKKMJJ665556-*))**&&&',001144EIIJGKGGSBBAAAEEMKHEHHIJHIILSJPKHJHIKHFMPJJIHGHIFLIHILS@@@@AJKIONIMNRQSKEKKLJPPKLOKJLGLGKKONJMKHERGJFHHHJICCKFSSMRKIIFIHIJJKMILLSPOKKOMGSOHF>??;755341234:;===<?>?@LNJKGFGGDDDEFKLHLGKLHJKIJGJHFIINJIJJJLFDFEDHKHIKGGDEEEELJJFEFEDEGDFACCC6100,*
@249_PHV87F_11
GTGGGGTGGTTGTTAAAATGTGACCTCTTCCCACCTTCCTCTTCCCTCCGTGTCCCTCCAGACCACCTTCGTCACCTTCAAGACAGCCGACACGTGGCTGTCTTCCACCCGGGGCAGATTCTTCCGTGTAGGGACTCACTCTCCCAATGGCCTGCTTTCCCCACGGGCCCTGGAACAGCAGTTCCAGGACATCCTGGATGACCCCTCCCCAGCCTGTCCCCTTGAGGAACACCTAGCTGCTCTGACTGCTGCTCCCAGGTGAGAACCAGTAGCCTGTGGTTGCAGGGGGCAGGCTGGGCTCCAGGGAACAGGCTGGGCAGGGTAGAGGGCCAGCTGGGCTCAGGCCCATCCCACTCGGACAGGAGTATGTGGGCTCAGTGCAGATGGTGAAGACCCACGCAGCCACCGCCCTGGAGGCTGTGGAAGGGGCTGCCTTCTTTGTGTCCCTCGATTCTGAGCCCCGCGGGACTAACAGAGAGGACCCCGCAGCTTCCCTGGACGCTTATGCCCACGCTCTGCTGGCTGGCCGAGGCCATGACCGGTGAGTCTACCCCCTACAATACCACCTACACACTTATGGAGACCTAGGGCTTCTCCACAGGGGGCAGCCAGACCTCATGCCTCAGCAGGC
+
%&(039EFISJCFGDCEIKKMSSSKPMHF===883/-'(++,/,,3,,@99KHSSJHMSJKKLIJIJSOMLJQKSLKSLJNSSSNSMKNSONJLRSMOOQKISLIH>>>1,-AAC@>??>><3001:AB>>??ABHOMSLAA@@A<GHKJMQSJGC=?5DIF>IHKLKPPSMKIKSHIKLIGHMJEGSNOIS?>AD@88:;<ACHJ<;<5.EHSNJNPJL@;KAAGMPLOOLPLOJINLISOOJSONFDSNNKFGC;<GEFJNKKSIEGHMJGEFGIEBBBB@;::CKKS?@?:::88:<FA=<?OLIIHEDCBA@AAAEJJHHHFILHHC?;99::@>DB<2222G@PFSCACGCA=<;;<=A?<<<>??BCDD7/.')*,+,..027=C@>;;;:?IHIGSKJJLHIGHIHMMJIMPMIKIIMLJKKSSPLKJI77IC=>>>?LE?JLHKMHGED?<<<:->ABA@CD----)()():<6999>HNKNKKPIKGKNOKHKHGEFEJHIJIHHKA>??;6666>@BB@@@@ELHJMIHHKIIKJPHPLKFEBIHIFHHJKHHIJLIKFHFKKJJIIHIFHFGHFFEFFFGFKGFGEDEEDDDGHIGMOHFFDDCA@BC@CAC<<;;:8.'
@250_PHV87F_11
CCGGGGCAGATTCTTCCGTGTAGGGACTGGCTCCTTCCCAATGGCCTGCTTTCCCCACGGGCCCTGGAACAGCAGTTCCAGGACATCCTGGATGACCCCTCCCAGCCTGTCCCCTTGAGGAACACCTAGCTGCTCTGACTGCTGCTCCCAGGTGAGAACCAGTAGCCTGTGGTTGCAGGGGGCAGGCTGGGCTCCAGGGAACAGGCTGGGCAGGGTAGAGGGCCAGCTGGGCTCAGGCCCATCCCACTCGGACAGGAGTATGTGGGCTGAGGTGCGGGAGTCGGTGAAGACCCGCGCCGCAGCCACCGCCCTGGAGGCTGTGGAAGGGGCTCCTTTCTTGTGTCCCTCGATTCTGAGCCCGCGGGACTGACCAGAGAGGACCCCGCAGCTTCCCTGGACGCTTATGCCCACGCTCTGCTGGCTGGCCGAGGCCATGACCGGTGAGTACCCCCTACAATACCACCTACACACTTATGGAGACCTAGGGCTTCTCCACAGGGGGCAGCCAGACCTCATGCCTCAGCG
+
@DEDHJMLSPPIDG=<<9:GJ8888=DE(((((*((')*0>KMNPINPSKJHAAALEH??@FJMLJNGEEDFE9999666677BA@@??=<>DFDSERGH:;=.FRLSKLFHS>AG99CMKQSMJSOQSOQLSKJILHJSKSSSGL@@?::=<<PRSJMOJRNKJSONLSLSRRSHFGCKMPOFIJIB9999<:9889CAFJDEEEEHJIFCIHJFB@AAA<9765588;;;>NHLJKJSOJJGAHGJJGGIHBDCA@AB?;8///2J1//..15BDCBDGA>>>>FEKFE@?99727016ADJ=>=<<CBBKILGJLKJMKKEFEECG<3**&%(&',+-42,,)))->?BGG>::;><;B@BCHSRGGLIDDDFELSKJLS>:SSRIOPLSPKHIKKLLPKIMGLHMQJRSGC@ABEHGJLGNNKJIIIIM??:9:97651111***9<BB22*****,**++.;1111299?==>HIJGB>@@@HIIFFFF?@EDBEIOICBB@;9::;<<<<9:<=8...&
@251_PHV87F_11
ACCGCCCTGGAGGCTGTGGAAGGGGCTGCCTTGTTTGTGTCCCTCGATTCTGAGCCCGCGGGACTGACCAGAGAGGACCCCGCAGCTTCCCTGGACGCTTATGCCCACGCTCTGCTGGCTGGCCGAGGCCATGACCGGTGAGTCTACCCCCTACAATACCACCTACACACTTATGGAGACCTAGGGCTTCTCCACAGGGGGCAGCCAGACCTCATGCCTCAGCAGCTAGACTCAGGGTCAGCAGCTAGACTCAGGGTCAGCAGG
+
((,123;@ADDEEFEGHHKHFFHIHKLFFCB?/....;GGGGEC.---/<6,,,34::ACCCCEEDFFFCBBDEGJGECCC@DCA>?>;;=AEEDBAA@@?@@@@CCCDEGFHFHHGHHGGHGFDDCCCGGGEDCBBBCCGDCBA>>?BBDC?????????DGDCCBCCBBB@?,,,,/2234557@@CEDEEFE-----AAAAEECABBBBDEC<>5))*@BDBC>====???@@A@AABCDBDB:987:9:99982100,,)
@252_PHV87F_11
GCAGTGGCTGCGTGGGTCTTCACCGACTCCCGCACCTGAGCCCACATACTCCTGTCCGAGTGGGATGGGCCTGAGCCCAGCTGGCCCTCTACCCTGCCCAGCCTGTTCCCTGAGGAGCCCAGCCTGCCCCCTGCAACCACAGGCTACTGGTTCTCACCTGGGAGCAGTGGGCGCGGCTCTAGGTGTTCCTCAAGGGGACAGGCTGGGGAGGGGTCATCCAGGATGTCCTGGAACTGCTGTTCCAGGGCCCGTGGGGAAAGCAGGCCATTGGGAGAGTGAGTCCCTACACGGAAGAATCTGCCCCCGTGAAAGCAGCCGCCACGTGTTGGCTGTCTTGAAGGTGACGAAGGTGGTCTGGAGGGACACGGGAGGAAGACGAAGGTGGGAAGAGGTCACATTTTAACAACCACCCCACTTACTAATCATGCCTTGGGCTATGTTTTTATGATTTTTGACAGCTGTAGTTGAGTCCATACCTGACATACGCTCAGGACGGTTTGGATTGTGCTATATATCAAGCAGAGGATCACTTTGAACTCTTTCTTCCTCATCCAC
+
45478765100/0,-.:<@>75557777774//CCBBAC@?=<;IGH55556CC@:92///04SKRFLPJLMHHHLIIFGEE??>?@D;9877;;982/..0688>?=>F9<7..00799:@FHHFF=4A@CKMSJSQOSJOJMLLSIHDI>GIHFGC:672//.&%'$#$$%%$$&&'--.49=FEFGHIHGIGSOLSIIQJSA>BBSPFSIHGEIDKAAFFEJG??==@C=<=:98+)((()8EA?A?>>?@JHHMGJJHIIJHJSIMPSNMSLNKIJGHJNIHIGHE<97777212447=<:553-*)))))))(-25<5555,***,@ECF?111COSISIHNKCEJFEEA@?;998:,,,+*-./9<>ABC===EEFPIIIDFLIJLPIHIBA96>211111349<>@=AC>545556EIKKIIIJIGFDECECEEIDLKGGHLINSKIFFDDCD52---.-0/0040*(''''*(&'%%$$$$$%%''))*)+(((&&&''&&&'&&&&%&%&&'*('''&&&(((+*..787663011126800.,++
@253_PHV87F_11
ACCGCCCTGGAGGCTGTGGAAGGGGCTGCCTTCTTTGTGTCCCTCGATTCTGAGCCCGCGGGACTGACCGAGAGGACCCCGCAGCTTCCCTGGACGCTTATGCCCACGCTCTGCTGGCTGGCCGAGGCCATGACCGGTGAGTCCCCTCCCAATACCACCTACACACTATGGAGACCTAGGGCTTCTCCACAGGGGGCAGCCGAGCCTCATGCCTCAGCAGG
+
+15@BCIIJGFKHHHMKMA22>?AA?B87632))99))>>AJGDABABCDB77677C=FGJJKMMEB?:)))*>AKKSSEBJFEEIFDDDAAJHIGIA@@?@CDI<HHHKNLNLMFFFDHFFF@><<<?>>66542345655-**--&&&%&)'''%%&&%(')(()(&&&'<<<86(()005833333933333GE++++)((((,,56<>AB=43300-
@254_PHV87F_11
CACCGCCCTGGAGGCTGTGGAAGGGGCTGCCTTCTTTGTGTCCCTCGATTCTGAGCCCGCGGGACTAACAGAGAGGACCCCGCAGCTTCCCTGGACGCTTATGCCCACGCTCTGCTGGCTGGCCGAGGCCATGACCGGTGAGTCTACCCCCTACAATACCACCTACACACTTATGGAGACCTAGGGCTTCTCCACAGGGGGCAGCCAGACCTCATGCCTGGCCATG
+
/<??BCJPSLIHMNJHGLIGGHHIGCB=65554//0:00GE/////:::;OJ=====IIILKNHGJ&&&%%%()./9554/*9EFFHE;;>,:BDEQMLFDDGGGQKGHIFDCDDF@@@@AJJHJJLSOKKLIGD?FGJHFJMKLFDIQRSQMHKSHGGSCECD112DA?CCBBEEEKLKOLEEFEMSNGGFD==@@A@DEB>877644211111/..-*+*'''&
@255_PHV87F_11
AGAGCAGCTAGGTGTTCCTCAAGGGGACAGGCTGGGGAGGGGTCATCCAGGATGTCCTGGAACTGCTGTTCCAGGGCCCGTGGGGAAAGCAGGCCATTGGGAGAGTGAGTCCCTACACGGAAGAATCTGCCCCGGTGGAAGACAGCCACGTGTCGGCTGTCTTGAAGGTGACGAAGGTGGTCTGGAGGGACACGGGAGGAAGACGAAGGTGGGAAGAGGTCACATTTTAACAACCACCCCACTTACTAATCATGCCTTGGGCTATGTTTTTATGATTTTTGACAGCTGTATAGTAGTCCATAGCCTGAGCATAGCTCAGGACAGTTTCGATTGTGCTATATATCAAGCAGAGGATGACTTTGAACTCTTGTTCCTCATGCCTCT
+
CGISONNOLLILKMJSNPMIRHNKMKMNJHERJILJHHS>>=<54445<<IHMJPJLOPPSLPSMLKKNLLIMLQSLMMJSSSSILJSNPHILIHKDDESHGIKIJSSLSJGGFGKEFDDEJNIMIIEF???61211322231115;<<;;<=789FHHGJKKHGJLJJJHKIIJLKPSJLMJIKMLJQHKNSJRHLKBD;?@99:AFFFBBDCGNJNILMSGLJIJHMLMDEEDACCDEFHOFGDFGGSMNLMHLLKLRIKJHLHLLSSLLKKJHKLSSMJMHHHJIHJL;;;;;FEEEFIHHGIIQNSOPISIJ9)))GQILLKRRJKKKKSSOJJGGGFIHSJDHJFGJHHKMLQHJHJHKGSKHGHEDBBD=:77879-,
@256_PHV87F_11
GGCATTCCGACCGCCTTCGTCACCTTCAAGACAGCCGACACGTGGCTGTCTTCCACCGGGGCAGATTCTTCCGTGTAGGGACTCACTCTCCCAATGGCCTGCTTTCCCCACGGGCCCTGGAACAGCAGTTCCGGACGTCCTGTGGATGACCCCTTCCCAGCCTGTCCCCTTGAGGAACACCTAGCTGCTCTGACTGCTGCTCCCAGGTGAGAACCAGTAGCCTGTGGTTGCAGGGGGCAGGCTGGGCTCCAGGGAACAGGCTGGGCAGGGTAGAGGGCCAGCTGGGCTCAGGCCCATCCCACTCGGACAGGAGTATGTGGGCTCAGGTGCGGGAGTCGGTGAAGACCCACGCAGCCACCGCCCTGGAGGCTGTGGAAGGGGCTGCCTTCTTTGTGTCCCTCGATTCTGAGCCCGCGGGACTGACCAGAGAGGACCCCGCAGCTTCCCTGGACGCTTATGCCCACGCTCTGCTGGCTGGCCGAGGCCATGACCGGTGAGTCTACCCCCTACAATACCACCTACACACTTATGGAGACCTAGGGCTTCTCCACAGGGGGCAGCCAGACCTCATGCCTCAGCAGC
+
+&&&'&%%$%%&'''''67<DFJHJFDCCJQJJIGLKJSLJJPJQOPMSNSHGGDE>99<=IHGJDDCCG>?EKHMLJOSSJNPOLLJLIIF8999LMSNJPISIIJSNJLIIMISSSIFRKRJILGDCD@@::;;11112940001=>>>@AF+''*+;EJJHMDKJGCHCDEJHIMSPKKIKQSPMLRPISSKSNSSSLE<>-KKIIJRSSOPKJSMSSSSSSKRSNLSKLLSSSSHHIIHA<<<=HIKLMSOMHJSJJLMJ?OLGKE?4/3,,-EILSSJHGHMJKLSJSPNGKDKSHHJIHMSSLNKPQJQIMLMMSSNNLQKSNMPLMLSHHLHHGHLSNKLLOSKOSLSOIMMRMMSSJJJMNSOMOMMMKRORSOSHKOSQNSMOMOKSKJNLSPSMSKI@>====<AGISSSNHIBAA?BCFGNSQSJ>;DCC@@A>9502CEIMOKNFEEEFLNKNSSMQPMNKLSKJMPJNISMJMOPKSJSJMKOPHLKLNLKRLSJJMKNIIPJLNSNJINPQRSSSQINOPMKKIIIFKKNOLND:10../12@A;:99-,,,,-DCCEEFNG=;;++*
@257_PHV87F_11
GCAGTGGCTGCGTGGGTCTTCACCGACTCCCGCTGGGCCCACATGCTCCTGTCCGAGTGGGATGGGCCTGAGCCCAGCTGGCCCTCTACCCTGCCCAGCCTGTTCCCTGGAGCCCAGCCTGCCCCTGCAACCACAGGCTACTGGTTCTCACCTGGGAGCAGCAGTCAGAGCAGCTAGGTGTTCCTCAAGGGGACAGGCTGGGGAGGGGTCATCCAGGATGTCCTGGAACTGCTGCTTCCAGGGCCCGTGGGGAAAGCAGGCCATTAGGAAAAGTAGTCCCTACACGGAAGAATCTGCCCCCATGGAGGAAGACAGCCACGTGTCGGCTGTCTTGAAGGTGACGAAGGTGGTCTGGAGGGACACGGAGGAAGACGAAGGTGGGAAGAGGTCACATTTTAACAACCACCCCACTTACTAATCATGCCTTGGGCTATGTTTTTATGATTTTTGACAGCTGTATAGTAGTCCATAGCCTGAGCATAGCTCAGGACAGTTTCGATTGTGCTATATATCAAGCAGAGGATAGACTTGAACTCTTGTTCCTCATGCCTA
+
7>>CD@>??>>533346772,(''&&'(&&&$$$$%('((&&''&()**.++++)*+.6;>DFDCDABIFJFKKLGLSJA==?>@87000,*.831,04BEBB9000..;;>@CH@DD??<?CFF;HJIISMHSDBCCDHGIEEFLHGGGHFGBB=;=<111)((('(,,./55:777=EGHEFFFJFHISQOQHJMHG2001EEBBA<A>>>>56ABBMIGIDEJEEEFH34**))*-2330.//**+*.=;CCAA9875458700/.,-++,'&&'*,.;=;;:<;@@D<:77440/40(('&&'''(332227@BCBAA=5444581--,,35>@AFPFCDDDES9999:41116<6800('%%'('')&&&',5788=9:@CDIGFIHFHGHJJIKEFEDAAAAABIJNCBD@@ABDCDDEFGCCGEFCDD;()((*?77777>>>?>@A@DDGBA;<<;:;<>?CCFEEIDDDCDCCDCEFA>@<:..,,,+***,,.===?=0///0=>@?>765576*((()*,,.2=HEGHCDBA@+***))+$
@258_PHV87F_11
GCAGTGGCTGCGTGGGTCTTCACCGACTCCCGCACCTGAGCCCACATACTCCTGTCCAGTGGGATGGGCCTGAGCCCAGCTGGCCCTCTACCCTGCCCAGCCTGTTCCCTGGAGCCCAGCCTGCCCCTGCAACCACAGGCTACTGGTTCTCACCTGGGAGCAGCAGTCAGAGCAGCTAGGTGTTCCTCAAGGGGACAGGCTGGGGAGGGGTCATCCAGGATGTCCTGGAACTGCTGTTCCAGGGCCCGTGGGGAAAGCAGGCCATTGGGAGAGTGAGTCCCTACACGGAAGAATCTGCCCCGGTGGAAGACAGCCACGTGTCGGCTGTCTTGAAGGTGACGAAGGTGGTCTGGAGGGACACGGGAGGAAGACGAAGGTGGGAAGAGGTCACATTTTAACAACCACCCCACTTACTAATCATGCCTTGGGCTATGTTTTTATGATTTTTGACAGCTGTATAGTAGTCCATAGCCTGAGCATAGCTCAGGACAGTTTCGATTGTGCTATATATCAAGCAGAGGATGACTTTGAACTCTTGTTCCTCATGCCT
+
5EFKNIMGL@?>>?EFGLHHNIGB;;85000./>=?:--/IIHIGHLEEFGHMFC@:---->NGIKSGKHJIGHEEEDDSLGINGGGDCA@@B@C>HE?APLJRJJFDMIFKOKJHGFIHHMEF>AA=DIJLGIGMISKJHGHFHFGFKILKFHGDHEGHGHJHJKIHKJLHIHHGEDEDCGHHFGGEGFEEHIHJFJJHGFHGEIFCCDCCFHIICDHSIPKNLDFHPNLHKHIIHIFHJMGFFFFEGEFHJJJFCHFCBBBBDDFFCDCDDBBBCCFFEDDEED@??@BEEDCFEB?C.+==?CJKIIHGHHGEDCCCDFDCCEEHGHFEGKJGIGIGCBBBCFFEHGKHGGEDBCCFF<;;<BCDDDDEBAAABFEDA<BBEGGGGEGGILPKNLFFFFHGGEEDEDFIGGHGGGHGJFEDED@@A@DEHIMB@@@@DFEGHHGLIKHGFGFEIEDDCDEDDCDCDDEFEFIJFHEFEGFGGHGJLGHECDE;9999CJIHEECDFGHIHEEGEFEEEEDEGGACDCHHGIFIFEEGBB?=;<<=85
@259_PHV87F_11
CCAGGACATCCTGGATGACCCCTCCCAGCCTGTCCCCTTGAGGAACACCTAGCTGCTCTGACTGCTGCTCCCAGGTGAGAACCAGTAGCCTGTGGTTGCAGGGGGCAGGCTGGGCTCAGGGAACAGGCTGGGCAGGGTAGAGGGCCAGCTGGGCTCAGGCCCATCCCACTCGGACAGGAGTATGTGGGCTCAGGTGCGGGAGTCGGTGAAGACCCACGCAGCCACTGCCCTGGAGGCTGTGGAAGGGGCTGCCTTCTTTGTGTCCCTCGATTCCGAGCCCGCGGGACTGACCAGAGAGGACCCCGCAGCTTCCCTGGACGCTTATGCCCACGCTCTGCTGGCTGGCCGAGGCCATGACCGGTGAGTCTACCCCTACAATACCACCTACACACTTATGGAGACCTAGGGCTTCTCCACAGGGGGCAGCCAGACCTCATGCCTCAGCGGC
+
<?ABHNKGSJLKJJSKJKIEIC@<;9.<FKHLJLGG>2JEEKJSMHLSLOJMIQMKMSN?@?@?@=:9989:-----5566???DHEFMJOLSIRSOMSCBBLKNHDHFBC4431366688=D@877568899<====<;<<=AKHLIHGBBABNG@;;;;QKHFGGEEKIHHKFHHDDDDCDE?;;?<HE::::;HGJIKRRMJSJHHSSSIORKIHH@?@@977557513CCDEIJKGKLPMOLMJMIIKKIKEDFHDFHHDFN6?:::9)'''''GHHNHHLMMSGISKSQJIOHLSFFB2+EIJKMHFFG@CKKNJMIFFFDGISJIIOQSLSJPLLLMHHLLMKIKNJHMHFCG....---+,++-221876778HJLHSIIQLHPGSOJKKGHILIOHGJKLIJIHHMSLLBCC====-,,*''((((567,,,,-667&&&
@260_PHV87F_11
CCGGTCATGGCCTCGGCCAGCCAGCAGAGCGTGGGCATAAGCGTCCAGGGAAGCTGCGGGGTCCTCTCTGGTCAGTCCCGGCAAGAGCTGGCTCAGATCGAGGGACACAAAGAAGGCAGCCCCTTCCACAGCCTCCAGGGCGGTGGCTGCGTGGGTCTTCACCGACTCCCGCACCTGAGCCCACATACTCCTGTCCGAGTGGGATGGGCCTGAGCCCAGCTGGCCCTACTACCCTGCCCAGCCTGTTCCCTGGAGCCCAGCCTGCCCCCTGCCAACCACAGGCTACTGGTTCTCACCTGGGAGCAGCAGTCAGAGCAGCTAGGTGTTCCTCAAGGGGACAGGCTGGGGAGGGGTCATCCAGGATGTCCTGGAACTGCTGTTCCAGGGCCCGTGGGGAAAGCAGGCCATTGGGAGAGTGAGTCCCTACACGGAAGAATCTGCCCCGGTGGAAGACAGCCACGTGTCGGCTGTCTTGAAGGTGACGAAGGTGGTCTGGAGGGACACGGGAGGAAGACGAAGGTGGGAAGAGGTCACATTTTAACAACCACCCCACTTACTAATCATGCCTTGGGCTATGTTTTTATGATTTTTGACAGCTGTATAGTAGTCCATAGCCTGAGCATAGCTCAGGACAGTTTCGATTGTGCTATATATCAAGCAGAGGATGACTTTGAACTCTTGTTCCTCATGCC
+
<GGGKHLSLMJSINMFSQRKSKISLHNJSNQHLIJIMSGJFEHKKSEGSLIMDE,***);<ONHKBA883366000*)**-+*****)*(((())*)&&'-:;ACCIND6545?@AGFDEEFFSKEDEHMMSMMNLNMSRNLKNLSMKKSINILMMSRLLLSOLPJKJLIEFNIMLJKIIFIFJMM<<<<=GRSKQBBBBBOJMRSJLNOKDCCBEF9ISKHEGD4,)''&')*)777629FELFLF88F/BBBFGKIFGIFG?@@<><=?=.(()>DGFGJJGGJKFKNMMINDEEEEIMOJOOHSEDEC754444EGJFJHFKILKKJLKKILIIHMJISKI=<=>KKHEECAABACHHMNKNMJMKJLLHQSMQJISJILEFKHACKIHDDJOIMLJJDECCCDDFFHIIHMGIDEDD?CC;EEFFFFGIIRNGGHPDLRD@CBCGGHQJM<<<<=><==BBJKFHGDDFECBDE>HGHFEFEEEJNOLFGIIIGJHHGHLJHIJHEGGDHEDDDDHOGEA;FKGKOKIFFEDEEF?>=;;::;B@BA8??>=BEGGEHIMHIIJIJLJHGFEDD@:;;;<CBA9A9?>>>EGFGDDA@<<<==BEFGGGHJEFGGFHEEEHEFGKNJLL=;;;;:==>>;<<@>ACBP@GGGCMJFJFGGGHGGFDGKFHKFHGFIGFE;:413244.
@261_PHV87F_11
ACGGAAGAATCTGCCCGGTGGAAGACAGCCACGTGTCGGCTGTCTTGAAGGTGACGAAGGTGGTCTGGAGGGACACGGGAGGAAGACGAAGGTGGGAAGAGGTCACATTTTAACAACCACCCCACTTACTAATCATGCCTTGGGCTATGTTTTTATGATTTTTGACAGCTGTATAGTAGTCCATAGCCTGAGCATAGCTCAGGACAGTTTCGATTGTGCTATATATCAAGCAGAGGATGACTTTGAACTCTTGTTCCTCATGCCT
+
??54344777545564/3@CHLSMNOFDFLOPLJLKNSOMSPMGKOLSHOKKMMSHKPINIMSQPSPSNSNPINPMMLMNNJJFPLLIHHLKLKLNGKMHKPLMMNJJJKKNILFFJIGHNSILSINHLJIKHLKSJSJNKLLIJMJKHKLKSSPSKNIQNSSQSSJKMJHLQPJHIFDEC@9:IHOIHLPLSJNJNIJJNOJKLIHIHH;:99:CLKNLLHHMMPGFFJIJJIMLLJNJJEINHLLKSLSHDIJHHHHDDBA:5
@262_PHV87F_11
GTGTTCCTCAAGGGGACAGGCTGGGGAGGGGTCATCCAGGATGTCCTGGAACTGCTGTTCCAGGGCCCGTGGGGAAAGCAGGCCATTGGGAGAGTGAGTCCCTACACGGAAGAATCTGCCCCGGTGGAAGACAGCCACGTGTCGGCTGTCTTGAAGGTGACGAAGGTGGTCTGGAGGGACACGGGAGGAAGACGAAGGTGGGAAGAGGTCACATTTTAACAACCACCCCACTTACTAATCATGCCTTGGGCTATGTTTTTATGATTTTTTGACAGCTGTATAGTAGTCCATAGCCTGAGCATAGCTCAGGACAGTTTCGATTGTGCTATATATCAAGCAGAGGATGACTTTGAACTCTTGTTCCTCATGCCTA
+
@@?DLSJEFGEGHMONOJOMLOLJJIJSFJKSMSSFDDDDOSMQJSSNQKOSSMGOKRPJHKJMSJMSNLDCHDBQOLHIJHJGIHJJPOGFECC22220.-.///@@BFIMKKJINJHILD=LHHISPSMSLJSHMIMSLSQOKMSSJQSOIJIKLJLNSGMRKNSSSSSSHEEGIPLIMSMNKSLLIIJQKJJKEPISSSHLILNSLPGFGFLLF4000175778DHJGERHGHFFEEFLHMKMNNLMQKJHGLLLONMMMLKGG?GHIFFGKJIJKIKHJGIMGJIJRJJGHJJGIKHG@?>=,++,BKFGHHIIGFIKMKNNSIKIHGHKMLKIIOIJJHLHMDCGJGMMLOLINJ@><<<0000022$
@263_PHV87F_11
CTGGAGCCCAGCCTGCCCCCTGCAACCACAGGCTACTGGTTCTCACCTGGGAGCAGCAGTCAGAGCAGCTAGGTGTTCCTCAAGGGGACAGGCTGGGGAGGGGTCATCCAGGATGTCCTGGAACTGCTGTTCCAGGACATCCTGGATGACCCCTCCCCAGCCTGTCCCCTTGAGGAACACCTAGCTGCTCTGACTGCTGCTCCCAGGTGAGAACCGAGTAGCCTGTGGTTGCAGGGGGCAGGCTGA
+
)./36ENJIGHGEFBC?@AAAGHIFIJKKKLLJIHJGFLKSRKMNLOLKJPSPMLIJMLLILSSMPPIHGFHFIKPSIKHE=<<<>KSJCFGCCC@ACFD@BAA;::96445?ABCCCDHKLNJKOQKJLIHS@?NSS<<<<<SKHJ??BDEGH68:7378989<8880(>23<>BCD21111<;;;<=<;;<<<;;;:620/.(((''),+++++(((*4:;<?;365311.,+,,.-+**))'$
@264_PHV87F_11
ACCGCCCTGGAGGCTGTGGAAGGGGCTGCCTTCTTTGTGTCCCTCGATTCTGAGCCCGCGGGACTGACCAGAGAGGACCCCGCAGCTTCCCTGGACGCTTATGCCCACGCTCTGCTGGCTGGCCGAGGCCATGACCGGTGAGTCTACCCCCTACAATACCACCTACACACTTATGGAGACCTAGGGCTTCTCCACAGGGGGCAGCCAGACCTCATGCCTCAGCAGCG
+
?@AFHFHGMIIGJKIJKGIHGFJGEDD<;::''*+-.9@GFIGFHIJLHJJJKLGJJLHNHLSNKHIKKHCCDEJSKMHGF@GHHFLMOGPKILHSOJEFEEFIQGEGLSKLKIMJBA@@@ECHOHLHJILFLFIHKJPIIJHIIEFFHHKJFGEGFEEEEJIHHHGJGEFHGHJHOKHHIGABAHHLHFFGGGG?>??@QMHFDDBA>:77=??>@@A:33300+&
@265_PHV87F_11
ACTACTATACAGCTGTCAAAAATCATAAAAACATAGCCCAAGGCATGATTAGTAAGTGGGGTGGTTGTTAAAATGTGACCTCTTCCACCTTCGTCTCCTTCCGTGTCCCTCCAGACCACCTTCGTCACCTTCAAGACAGCCGACACGTGGCTGTCTTCCACCGGGGCAGATTCTTCCGTGTAGGGACTCACTCTCCCAATGGCCTGCTTTCCCCACGGCCCTGGAACAGCAGTTCCAGGACATCCTGGATGACCCCTCCCCAGCCTGTCCCCTTGAGGAACACCTAGCTGCTCTGACTGCTGCTCCCAGGTGAGAACCAGTAGCCTGTGGTTGCAGGGGGCAGGCGAGCTCAGGGAACAGGCTGGGCAGGGTAGAGGGCCAGCTGGGCTCAGGCCCATCCCACTCGGACAGGAGTATGTGGGCTCAGGTGCGGGAGTCGGTGAAGACCCACGCAGCCACCGCCCTGGAGGCTGTGGAAGGGGCTGCCTTCTTTGTGTCCCTCGATTCTGAGCCCGCGGGACTGACCAGAGAGGACCCGCAGCTTCCCTGGACGCTTATGCCCACGCTCTGCTGGCTGGCCGAGGCCATGACCGGTGAGTCTACCCCCTCATACCACCTACACACTTATGGAGACCTAGGGCTTCTCCACAGGGGCAGCCAGACCTCATGCCTCAGCA
+
EILHJKJKKGJISLKHLMNSQONLSSGKMOLMQLJLPJLHLLSPJKJINPKPSKJMSMNQOJSJSNLSLSNJONLSMIKHHFSF?9,,<:941124444>999<JNJIKSJSLLPOIORKIFDDC=HSKSPIFFELOJISGIGJFGFC?@@SGFC?<0-**)))68DGHHIHHIIKLIILINNKKSSSLJKSHH<662IJNJSJIIMMSLEMISKKEIFJIKHFILMNNKJGCBA@=>IKJFHEFEFQLJSSSNMMSBDA/,?GKNJS888>6K<<HKLNKJKMNKIMSHMLOSMKONMGMMSLCB>*HGJLQKSSQNIIFHHIHGKSIKHILIKEHHSNH?@82((((),))+<>EKKKKIJFJHKMHLMGFEEFGHGJFLLK;;;=JHA=<:;@0>>>9..@=<>?@DNIJGEEDDEGLJIGDHHNMJF=;DDGFEBCBDESKMIPJKHGFEDGFDB?====BEEEFEFFHLIIFEFFIIIGBFCD;888><=DFEEDDCBBCCCCCDCABC<EDDGGFHFEDEDDDIFHGJID@7@ACFC@>>?;?GFEEDBA@@@BDFDCBCCCIHJKHIIFHHJGEFFEFMIGFFJA>>=832211234:;84)'&%&47:@BBBBEDD???@DDFCDEEBCDDDFGFGEFC@?;751/,)(''&&()+-,049:;>..-,)
@266_PHV87F_11
ACAGCTGTCAAAAATCATAAAAACATAGCCCAAGGCATGATTAGTAAGTGGGGTGGTTGTTAAAATGTGACCTCTTCCCACCTTCGTCTTCCTCCCGTGTCCCTCCAGACCACCTTCGTCACCTTCAAGACAGCCGACACGTGGCTGTCTTCCACCGGGGCAGATTCTTCCGTGTAGGGACTCACTCTCCCAATGGCCTGCTTTCCCCACGGGCCCTGGAACAGCAGTTCCAGGACATCCTGGATGACCCCTCCCCAGCCTGTCCCCTTGAGGAACACCTAGCTGCTCTGACTGCTGCTCCCAGGTGAGAACCAGTAGCCTGTGGTTGCAGGGGCAGGCTGGGCTCCAGGGAACAGGCTGGGCAGGGTAGAGGGCCAGCTGGGCTCAGGCCCATCCCACTCGGACAGGAGTATGTGGGCTCAGGTGCGGGAGTCGGTGAAGACCCACGCAGCCACTGCCCTGGAGGCTGTGGAAGGGGCTGCCTTCTTTGTGTCCCTCGATTCTGAGCCCGCGGGACTGACCAGAGAGGACCCCGCAGCTTCCCTGGACGCTTATGCCCACGCTCTGCTGGCTGGCCGAGGCCATGACCGGTGAGTCTACCCCCTACAATACCACCTACACACTTATGGAGACCTAGGGCTTCTCCACAGGGGGCAGCCAGACCTCATGCCTCAGCAGGGAT
+
)))=?@>CBBACBMMIKGFK>SKQLSHDECCCDDCEDEDDDE@A@@AGGHGEDDCEGGGGLIJIMJKKHFDA@@@AB@@:=EHFFCCDCFGFGKHDCCDCFFCBBCEIIGFFHFJGGECEDFGKHIJSIHJCDCD@BBA@AAAADGGHIGNGG@?-))))++,+++*+,((())+8@@BCFGGGFEFE>=80DEEIIJLKGIFEBDJNISAAB@BHFIGHGHGJJHFFFDHDCDC@@BCDMFIFFKPJIIFJ76794BDBDBD?=>:;=668GFINFFGKEGJFGKKIIKDEEEGIKIOMSSJOKHJKSSMMFCDCEDDEHHIIKHHHEEC?343*)((((((((-.()/=<?FFFHMGFLMRKLSOIDEEEGIKMMJGIIAC=GBC???@JMKKNNIKLHKFFGEKKJIJIHKSLIKILIOPNKNHDDFEHI@<<<<AJDB?==;;777:=GESIGGJJFKKIKKHHJLJSJHLGLMJJGJIFDBCEHHJJHLOMGGFGEHID9::;EDDGFEGGHGKIFIIFFFHIMSJFDC@EEFEFEDF95,,,+++***,379<<ADDDDEFIHHIJJHGKKFEDDFJHJKGFFCCECDFDFE;999;IJF><;:;EFDDFFGRMJKHHGEE;8778888EGJFGEGFDGGGEHJHGEGEDGFFECCCCEEHH>=<<+****/00..
@267_PHV87F_11
CCTGGAGGCTGTGGAAGGGGCTGCCTTCTTTGTGTCCCTCGATTCTGAGCCCGCGGGACTGACCAGAGAGGACCCCGCAGCTTCCCTGGACGCTTATGCCCACGCTCTGCTGGCTGGCCGAGGCCATGACCGGTGAGTCTACCCCCTACAATACCACCTACACACTTATGGAGACCTAGGGCTTCTCCACAGGGGGCAGCCAGACCTCATGCCTCGGCGGC
+
EFSJMKQJIJNIJGEDEFGMJJJGGC4//.1.04@BJJAFFFFHJJGJILJOMNPOLJLSIMPGHE=:BEMSQHFIFIMJSII<;</0HJHJIGEEFEGGIIJHHKPSMPKLSLLGHLILILPONJIKSIIISHSHNKJIGECGLIH:8----EHECJPJJIJGEHFFIGIFHIJLJGKJKIJQIOJKILIOLGGGIHGHE?<<<<=DGGCEEF0,,,+,+
@268_PHV87F_11
CTGGAGGGACACGGGAGGAAGACGAAGGTGGGAAGAGATCACATTTTAACAACCACCCCACTTACTAATCATGCCTTGGGCTATGTTTTTATGATTTTTGACAGCTGTATAGTAGTCCATAGCCTGAGCATAGCTCAGGACAGTTTCGATTGTGCTATATATCAAGAAAGCGAGAGGATGACTTTGAACTCTTGTTCCTCGTGCCT
+
8<<>?IFGGGJLNINGOLSSISHFFHFIHB>;5<62/&%%%%((-.//7;?AACCIGIOJIRMFEJEDEFGFFGFFGHFIGFEFFFGKNSSJGFGGIKMIHFDCB=>?:9888;<FFFFEFEGFLIRILHGGFFFHIEEEEDEDBB@@AABGJKJFCB8777+*****)(+)((()-(()3367::?BEGDD?;653/+)')((((
@269_PHV87F_11
TCCAGGGAACAGGCTGGGCAGGGTAGAGGGCCAGCTGGGCTCAGGCCCATCCCACTCGGACAGGAGTATGTGGGCTCAGGTGCGGGAGTCGGTGAAGACCCACGCAGCCACCGCCCTGGAGGCTGTGGAAGGGGCTGCCTTCTTTGTGTCCCTCGATTCTGAGCCCGCGGGACTGACCAGAGAGGACCCCGCAGCTTCCCTGGACGCTTATGCCCACGCTCTGCTGGCTGGCCGAGGCCATGACCGGTGAGTCTACCCCCTACAATACCACCTACACACTTATGGAGACCTAGGGCTTCTCACGGGGGCAGCCAGACCTCATGCCTCAGCAGC
+
RKSLJOMKNLJGLJIJJPOLSSSSNFEAHKLKMKMLSLSJILCAAAALJKHJKNOLLLKQLNKKSMSQMMJKJOSOLKMPSMSPLJSMSGDEEGSLOKJRNIIBBBBCKLGOHJILIKMFLKKHJHED>>@@BD?;76666;;<G?CIKJHOKNGJHJSISIOSNRLSJMMKLHOPJNNJJKRKNOSNJQKJLRSLJQHIGKKJHLSLKHKKJHJHHHKJKSPKIJJPIJHJOKJKIKINFFEHHQMIMKKPOSJLKQKQSLFOIHGIGJLJNJQGLIEHMLHM?EHMIEF>?@GHIDCC4)))*+,FGEILKKIKSKMHKNEGGJG444332
@270_PHV87F_11
ACTGCCCTGGAGGCTGTGGAAGGGGCTGCCTTCTTTGTGTCCCTCGATTCTGAGCCCGCGGGACTGACCAGAGAGGACCCCGCAGCTTCCCTGGACGCTTATGCCCACGCTCTGCTGGCTGGCCGAGGCCATGACCGGTGAGTCTACCCCCTACAATACCACCTACACACTTATGGAGACCTAGGGCTTCTCCACAGGGGGCAGCCAGACCTCATGCCTCAGCGG
+
())478;9BCEFGILIH=<;<9::30'''''((,,,-9==>DD@?@?@@FFEEEDHHJHKJLLJJIJIHGHHJFESIIGGG?HKGHHHHMKGEJHJFFECBBABCDFEEHIHOLKHGJPHIRIJHGHGHIIHGIJA==<566645334>>AABCBA@@ACCHJHFGHFGGGGFDDFEHEEEGDCCDDCFEDBB99333;;EEDBBB:..../*)0<<=>>/..&&
@271_PHV87F_11
ACCGCCCTGGAGGCTGTGGAAGGGGCTGCCTTCTTTGTGTCCCTCGATTCTGAGCCCGCGGGACTGACCAGAGAGGAGCCCCGCAGCTTCCCTGGACGCTTATGCCCACGCTCTGCTGGCTGGCCGAGGCCATGACCGGTGAGTCTACCCCCTACAATACCACCTACACACTTATGGAGACCTAGGGCTTCTCCACAGGGGGCAGCCAGACCTCATGCCTCAGCAGC
+
FQIHIIIHGEFHFIEIHIIGFJFGFDGDC><(''((.2667@@6GFIFFJMGKIIMPJPOKSKSJ?>=;542110220++++?EISMIHGIOGIIIIJKHIFFDEEIEKGHGLMMHIIPMHGPKHGKGHIILSKFLCAFFGKHLIGEFFFFIHDCBBCCCECFIKGKGFFGGGEEFGFEFGGJJLLIHJJJHLJLGFHEGJLFHGGHGDCBCCEEEDDDGD333/..
@272_PHV87F_11
ATAAGTGTGTAGGTGGTATTGTAGGGGGTAGACTCACCGGTCATGGCCTCGGCCAGCCAGCAGAGCGTGGGCATAAGCGTCCAGGGAAGCTGCGGGGTCCTCTCTGGTCAGTCCCGCGGGCTCAGAATCGAGGGACACAAAGAAGGCAGCCCCTTCCACAGCCTCCAGGGCGGTGGCTGCGTGGGTCTTCACCGACTCCCGCACCTGAGCCCACATACTCCTGTCCGAGTGGGATGGGCCTGAGCCCAGCTGGCCCTCTACCCTGCCCAGCCTGTTCCCTGGAGCCCAGCCTGCCCCCTGCAACCACAGGCTACTGGTTCTCACCTGGGAGCAGCAGTCAGAGCAGCTAGGTGTTCCTCAAGGGGACAGGCTGGGGAGGGGTCATCCAGGATGTCCTGGAACTGCTGTTCCAGGGCCCGTGGGGAAAGCAGGCCATTGGGAGAGTGAGTCCCTACACGGAAGAATCTGCCCCGGTGGAAGACAGCCACGTGTCGGCTGTCTTGAAGGTGACGAAGGTGGTCTGGAGGGACACGGGAGGAAGACGAAGGTGGGAAGAGGTCACATTTTAACAACCACCCCACTTACTAATCATGCCTTGGGCTATGTTTTTATGATTTTTGACAGCTGTATAGTAGTCCATAGCCTGAGCATAGCTCAGGACAGTTTCGATTGTGCTATATATCAAGCAGAGGATGACTTTGAACTCTTGTTCCTCATGCC
+
IGFECDCCEGEFEGIIPKKLNOFGFDKNLJHIJIHRHIIGGHJJGGGHKJGHHFGHHHGJGFGGGJJGGJKGGHGFHIFKFJEGJJMSSSIJMCBCCGMJHJJLGRHG43333KD>?FHEB@00020///2?BFHGMJ@1119::;CBCFDIGIQ??DGILHKJLMKIONGGFGFGIKFEEEBBCBFGFB887677777@>AEFLSKSJGFGFJKJHHHJIMLLSDDCEEHMIIIEHJNGG33313;*>CFIHJHGFEIEHDGFKKIHJPKIOIPO@?KEFIGGFIE>C::58==>>DDDECDDECGBBBBAJOFFFFJJJJIHLLGGIE>>-,,(&&&&&+.28??CBDBDEHIHIHGHHHFJGGHKIIHH9999CFFFIF75556CCCONIIKSJMNSIRIIGSS@@@?@FOJJHG@@?@@BCDFMOHFFFEFHGHEFEFGHIHPGOHG>9INIHDDEEGSJLJKHEGC5/ACCHSSMIFGJNKJFDDDEEEEEFIJLIHECCDFJIRGEEDEHONHIMIIMKJCCBCCLGGHGGKIIGHFCDEFISKHGAIGHOJIG::::>BCDCDNNOKJFFEC=FE9555?ABJJKHGEHGGEGEFDDDDFHSSJJJFKKLJNGMGGHEKJGHHEEFFDGGJJHEDDBBBEFSIHFFFEFFFGFEEFGFF;999:HKHGEEFEIFLHIGJHHFCEDEHGJGBCCCJOJIFJ=;983380,,++)
@273_PHV87F_11
TGGGAGAGTGAGTCCCTACACCGGAAGAATCTGCCCCGGTGGAAGACAGCCACGTGTCGGCTGTCTTGAAGGTGACGAAGGTGGTCTGGAGGGACACGGGAGGAAGACGAAGGTGGGAAGAGGTCACATTTTAACAACCACCCCACTTACTAATCATGCCTTGGGCTATGTTTTTATGATTTTTGACAGCTGTATAGTAGTCCATAGCCTGAGCATAGCTCAGGACAGTTTCGATTGTGCTATATATCAAGCAGAGGATGACTTTGAACTCTTGTTCCTCATGCC
+
LEFDFSLMLGHHHFHCC:9;:+(()AFSNLGHGHAB:-DEEHJHOPSNOSKNKMJMRMMJLMIMHMJIHIIIQILIGJIHNSLLNMLLIJMJMIHJKHFHJSB>>;;;:;?FEMKHJGHIIHKGHJSJKIHKKNIHGGHHFLILHSLKHJIJIJJNHIMJIIJNKIEGGFEEHJMKSIJLLJJLKIFHHGJJOHJHHGFFFGIGIGHGFGGFESBB@?>?52,,+++1346=@@AADFHHIFFEHEFHFGIKHIIFIHJIIKFKIJNIJJIHJHFHIHNGCBA?6
@274_PHV87F_11
CCTGAGCTATGCTCAGGCTATGGACTACTATACAGCTGTCAAAAATCATAAAAACATAGCCCAAGGCATGATTAGTAAGTGGGGTGGTTGTTAAAATGTGACCTCTTCCCACCTTCGTCTTCCTCCCGTGTCCCTCCAGACCACCTTCGTCACCTTCAAGACAGCCGACACGTGGCTGTCTTCCACCGGGGCAGATTCTTCCGTGTAGGGACTCACTCTCCCAATGGCCTGCTTTCCCCACGGGCCCTGGAACAGCAGTTCCAGGACATCCTGGATGACCCCTCCCCCAGCCTGTCCCTTGAGGAACACCTAGCTGCTCTGACTGCTGCTCCCAGGTGAGAACCAGTAGCCTGTGGTTGCAGGGGGCAGGCTGGGCTCCACAGGGAACAGGCTGGGCAGGGTAGAGGGCCAGCTGGGCTCAGGCCCATCCCACTCGGACAGGAGTATGTGGGCTCAGGTGCGGGAGTCGGTGAAGACCCACGCAGCCACCGCCCTGGAGGCTGTGGAAGGGGCTGCCTTCTTTGTGTCCCTCGATTCTGAGCCCGCGGGACTGACCAGAGAGGACCCCGCAGCTTCCCTGGACGCTTATGCCCACGCTCTGCTGGCTGGCCGAGGCCATGACCGGTGAGTCTACCCCCTACAATACCACCTACACACTTATGGAGACCTAGGGCTTCTCCACAGGGGGCAGCCAGACCTCATGCCTCAGCAG
+
SKPLSPJLPJJSSSPQKILJSPSJJOLNSLSSKMSRSMSJSOKKOKSKNJSSSSSRKSSSJKGISLKSNOSSOQLLHJSSGQSNJKLMPSIOGILPJKPJGHEIJPB<;836CGHNIHIIKSSSSSSFENSOPNLIJOJLKJJOOMSLQLNQIMJJLSMKMIISNHDDDDHHJINKNNPMSRML<=8./@@HIJJSMLSFDEDHLFDDEHNLLINMNSLJJSGIGKSOMQJKM>A>JKOMIHKFNKMMLJSSOSRJSSLSJB<<HLKLSSLMSSSRLSSNFD?59:=95667GFLAGE3F==DFMKSNRNMKLNKJLLMGAABBBELMLIDDC::KSLSLSKLINSKIOJIPJLBBCCAA==<:@KKCFFBA<6200.-*)())01>DCDFFDCDECEHJFDGIEFOKSMOLSLIIIIJPSJSHOLISILKLJOSKMKMMSLOOINHKMLHKLMIHHJMIKJINNKN=::::CEGGABA@FBBBACKFJGCDFGGJHGGKJEEE@BBCJOJOHME7344CDGLFJLNIMLHJGHJHHMMRKKLKFIHHHJOHKHIJ20000ADNGILGFHKGGHHBCFAGHHHGGHEAAAAAEEBEDDDGLIFHFGFFKHFDCCCFJIGHHGFGFEFKKSMJKJKLOMJA@@ACEFGFFHJHFFIIGHSHJIGGFEGFFHIJGHHGHJKK@@@??@@HHIGFLDEDDCC?@?<ACC==<;62
@275_PHV87F_11
CCCACATACTCCTGTCCGAGTGGGATGGGCCTGAGCCCAGCTGGCCCTCTACCCTGCCCAGCCTGTTCCCTGGAGCCCAGCCTGCCCCCTGCAACCACAGGCTACTGGTTCTCACCTGGGAGCAGCAGTCAGAGCAGCTAGGTGTTCCTCAAGGGGACAGGCTGGGGAGGGGTCATCCCAGGATGTCCTGGAACTGCTGTTCCAGGGCCCGTGGGGAAAGCAGGCCATTGGGAGAGTGAGTCCCTACACGGAAGAATCTGCCCCGGTGGAAGACAGCCACGTGTCGGCTGTCTTGAAGGTGACGAAGGTGGTCTGGAGGGACACGGGAGGAAGACGAAGGTGGGAAGAGGTCACATTTTAACAACCACCCCACTTACTAATCATGCCTTGGGCTATGTTTTTATGATTTTTGACAGCTGTATAGTAGTCCATAGCCTGAGCATAGCTCAGGACAGTTTCGATTGTGCTATATATCAAGCAGAGGATGACTTTGAACTCTTGTTCCTCATGCCTTT
+
*?A>KLNHLIJJKKMNSJSIGPKMLSHHLSOMKGNISSSSMSSLSKHHHGFDKMBEJGJ>PSLOKSS>>C>>SKSSJSEFFFBBFC@>=>JLKSLSMJKLROKJKMIEISJJONSKKJNRRSMORLQKKKMOPLSQOSMQRQNMHDOJJ<;;;=KSQJSSKJSDHJGLISSPOLLJKI1-.HSSLSOMSJJLJLOKIGEDCCFGLSMJINJKOKJLKLMMQKHFGJLJKMSLSRJRRSJJKISJFHIIMJOLNHJOHHS@===75GFCEJNSNSKSMNLSOSSMRQISSPSKIGEFFGMSOSLIPKJMSOIOMQSHLKNNSPKKSSIJLMPOQSLJSJLKNKSSGISONSSIPILJRMSQSISSNNQSQSKOPSSINJNNSKNLLLJMOIJLIJIHFMKPSSLNKGMLOSSNJMGJKLILHSJIPJMLQJHHKSJOLLSLSJGGIGHIIIJJIHGHGM<;;;;KJLLOHIKMHOLSF@LLLLMLNJNKKJJNLSKSINNOKJHFED655342(&$
@276_PHV87F_11
GCCTCTCCCCGAGTCGGATGGGCCTGAGCCCAGCTGGCCCTCTACCCTGCCCAGCCTGTTCCCTGGAGCCCAGCCTGCCCCCTGCAACCACAGGCTACTGGTTCTCACCTGGGAGCAGCAGTCAGAGCAGCTAGGTGTTCCTCAAGGGGACAGGCTGGGGAGGGGTCATCCAGGATGTCCTGGAACTGCTGTTCCAGGGCCCGTGGGGAAAGCAGGCCATTGGGAGAGTGAGTCCCTACACGGAAGAATCTGCCCCGGTGGAAGACAGCCACGTGTCGGCTGTCTTGAAGGTGACGAAGGTGGTCTGGAGGGACACGGGAGGAAGACGAAGGTGGGAAGAGGTCACATTTTAACAACCACCCCACTTACTAATCATGCCTTGGGCTATGTTTTTATGATTTTTGACAGCTGTATAGTAGTCCATAGCCTGAGCATAGCTCAGGACAGTTTCGATTGTGCTATATATCAAGCAGAGGATGACTTTGAACTCTTGTTCCTAGTGCT
+
$$%%&,,,+,*)+++/01256669<==?A@A@EGGJKMISHIJHJKPNSHLSFOSJMLGH??CCESQJSSNISKSSISHOSPSKSJHNLQINNNKSMRLSOKMQSM88888SLPLLJSNSLKIPSMLILKJJIKLKNRJ9999CDHPMSOKJJKMSIGIPLKSKMKJSIIRABJKSSSNSKSNMSOKJIJJ77778NLSIOOSPGHMNPMSNNFICFGISGJIKSQSKLSGKHLLSLJLLQJMLSNKIICC??>;2(@CGHHFIMLIHPKNKNPJH87778LSMKHLGHLSKJSSFFGFMQOOSMKLKJKKLHGLL???@GDKGFGDBDKIHHGED@IFLJKSS76667QGFHHMKSSNSQSKPSNRJOMLKNJMHGMHKKIJIIEEFEGGSSMLSMIGGNLMKNRJJHHNGNKKLKJGLPIIHKPKILLISQKHGHGKLIJHSKIIHIKB@@@@LSNLKHHGFFHHNHSIJMIILKKLKIJJOKOSLIGIC@>><<=(''''&
@277_PHV87F_11
GCGGGGTCCTCTCTGGTCAGTCCCGCGGGCTCAGATCGAGGGACACAAAGAAGGCAGCCCCTTCCACAGCCTCCAGGGCAGTGGCTGCGTGGGTCTTCACCGACTCCCGCACCTGAGCCCACATACTCCTGTCCGAGTGGGATGGGCCTGAGCCCAGCTGGCCTGTTTGCCCTCTGCCCAGCCTGTTTCCTGGAGCCCAGCCTGCCCCTGCAACCACAGGCTACTGGTTCTCACCTGGGAGCAGCAGTCAGAGCAGCTAGGTGTTCCTCAAGGGGACAGGCTGGGGAGGGGTCATCCAGGATGTCCTGGAACTGCTGTTCCAGGGCCCATGGGGAAAGCAGGCCATTGGGAGAGTGAGTCCCTACACGGAAGAATCTGCCCCGGTGGAAGACAGCCACGTGTCGGCTGTCTTGAAGGTGACGAAGGTGGTCTGGAGGGACACGGGAGGAAGACGAAGGTGGGAAGAGGTCACATTTTAACAACCACCCCACTTACTAATCATGCCTTGGGCTATGTTTTTATGATTTTTGACAGCTGTATAGTAGTCCATAGCCTGAGCATAGCTCAGGACAGTTTCGATTGTGCTATATATCAAGCAGAGGATGACTTTGAACTCTTGTTCCTAAGTGCCT
+
11CEDDHB@?<9..-////+**00),***+.321,))*,,-/0;BEBBB?@IJHSOMSJLFEB::GIEFDEFNRSOSPIKHSJSQNJJKMFFE@BIHHOJGHGFJNOQHHSNNKKKNSSJNPNSLOLKSKOKNSHFEHHILSJMNSJSSMSF<@40CABBCEFKIOKB=;>:3411/9807@BA@CA,*1++BBEEEGA=;;712:<=<AJJIPKOSKIPLRMLIKLSSLOQMJSISSSSSKOOMOSRKMSNSQLOQSISFNMJKNSJJQIKIKLKSLOSIIDILHHGCIIEF;::1.//01CCCDNHJNKMHIGSHIFED=>FD?B>*))))4.@CBBAABBBHHIGMIJJNMMHILJKEEFEEEGLJINMSKSJOHKIRB?JKJKPOPLOKMMJJLJKKLEDEDFLHHIDBBBIHNINLEFFGGKKSHA?:99;:FFHFFHNKOQKEOABFFFGJJMMIGEISLIHFEDEDEEOFDIKGIFHGCJLECCCCA66666GHKIGIKFIEGEDCDDDFMSKKJJIGJKSMJOHFGFFFEFFGEFEEEGFEECBDDF43331100/0***+,@?@ABACAABBFIQEFEEFHGFGIGGJHFEFEEGEHMHJJHJIGFCBCA@@;;7,(&&&*)&
@278_PHV87F_11
GTGCTGTGGGGTAGACTCACCGGTCATGGCCTCGGCCAGCCAGCAGAGCGTGGGCATAAGCGTCCAGGGAAGCTGCGGGGTCCTCTCTGGTCAGTCCCGCGGGCTCAGAATCGAGGGACACAAAGAAGGCAGCCCCTTCCACAGCCTCCAGGGCAGTGGCTGCGTGGGTCTTCACCGACTCCCGCACCTGAGCCCACATACTCCTGTCCGAGTGGGATGGGCCTGAGCCCAGCTGGCCCTCTACCCTGCCCAGCCTGTTCCCTGGAGCCCAGCCTGCCCCCTGCAACCACAGGCTACTGGTTCTCACCTGGGAGCAGCAGTCAGAGCAGCTAGGTGTTCCTCAAGGGGACAGGCTGGGGAGGGGTCATCCAGGATGTCCTGGAACTGCTGTTCCAGGGCCCGTGGGGAAAGCAGGCCATTGGGAGAGTGAGTCCCTACACGGAAGAATCTGCCCCGGTGGAAGACAGCCACGTGTCGGCTGTCTTGAAGGTGACGAAGGTGGTCTGGAGGGACACGGGAGGAAGACGAAGGTGGGAAGAGGTCACATTTTAACAACCACCCCACTTACTAATCATGCCTTGGGCTATGTTTTTATGATTTTTGACAGCTGTATAGTAGTCCATAGCCTGAGCATAGCTCAGGACAGGTTTGATTGTGCTATATATCAAGCAGAGGATGACTTTGAACTCTTGTTCCTCATGCCTA
+
++***'&$$$),'''''')24334<EHEEEEGGFFEHILHNKMJJHJLIDFEFDGHFFGGJGJIFJHJIKORQLMKEGCFFILKKKIEHKG@@???CC??=>>>DIJFD@;;:>>?AGHMHLHLKSSSLJJSINIJIJA@>>>HFJLNSEFGHEAAAAAFKDA@@ACGMIFGHIHGGGIS44435FEHGDFELSPLIJKFFEGHKMLMJFGHFEHLJGROJIJLFFECCEAGJIEFFA?>?>,****;9997:EHJEEG<<D8GGGJSPKGJJIGFH@3DDCHJHGGFHLQSJHJFIEFHHLIHHJHHGGJHILGMIIMLMLQJISSLKKDCDDDGIGGGFGHDEFGLFJIHMIGKIGEEFCGFDGHHEE9:GJMOMIFDFGGGJIHGLDCCCDGMIGEEGDDCBFFKJIKKHGFEDBACBCGHGHFE76552249;<?CCEEEFSMQJSGIGGEEEDCJOGRKJ;::::9222......FKIHIILKFFEFJE@@@AAIIFHGFFIFGEEDDFGGEEEEEDDDEEBBBBDJHHECFDGFFFEEEB@=:GHEFECCDFIDDD>???>CCGEHHIJHFCDEEBBCBCDEGGOIMKHHIJKLIJIJHHGEFGFFDC888AABBCCCEFDFGIGFFE@?<;766675,+(%%('(())99=CECCECDEFEDGJEFHHIJ@AA@AIHIK=<===AA?88;786///-'
@279_PHV87F_11
GAAACTGTCCTGAGCTATGCTCAGGCTATGGACTACTATACAGCTGTCAAAAATCATAAAAACATAGCCCAAGGCATGATTAGATAAGTGGGGTGGTTGTTAAAATGTGACCTCTTCCCACCTTCGTCTTCCTCCCGTGTCCCTCCAGACCACCTTCGTCACCTTCAAGACAGCCGACACGTGGCTGTCTTCCACCGGGGCAGATTCTTCCGTGTGGCTGCGCTTTCCCAATGGCCTGCTTTCCCCACGGGCCCTGGAACAGCAGTTCCAGGACATCCTGGATGACCCCTCCCCAGCCTGTCCCCTTGAGGAACACCTAGCTGCTCTGACTGCTGCTCCCAGGTGAGAACCAGTAGCCTGTGGTTGCAGGGGGCAGGCTGGGCTCCAGGGAACAGGCTGGGCAGGGTAGAGGGCCAGCTGGGCTCGGCCCATCCCACTCGGACAGGAGTATGTGGGCTCAGTCCGGGAGTCGGTGAAGACCCACGCAGCCACCGCCCTGGAGGCTGTGGAAGGGGCTGCCTTCTTTGTGTCCCTCGATTCTGAGCCCGCGGGACTGACCAGAGAGGACCCCGCAGCTTCCCTGGACGCTTATGCCCACGCTCTGCTGGCTGGCCGAGGCCATGACCGGTGAGTCTACCCCCTACAATACCACCTACACACTTATGGAGACCTAGGGCTTCTCCACAGGGGGCAGCCAGACCTCATGCCTCAGCAGC
+
>CFGGHJFEEE;;;;<OLJMLIPNKOLEGECDEEFLHJGJHHOLSSSHIMHHSJF:<66:EGIIJFEGEG@BBBBDF1111192((()47DDDCKHLHCF32223GNSSGFFDFHI?AD?JSLQJMSJGKSJNIRH2JKKLJMHJGILGISJSJHSQSLOSSMQONJLMNKJJSNEFD>>>??JJJOSIGBBBA<5.-322*****)(&%%'()(%$$%&%%%%'*)*+-9::;JLKA@@@;57985711112IQIIEEFGFHIFIIGGFGSEF<<11-.0))))))-9>98885=EFGHNHHSD>JBBEFHGDDEKG?>>>@AOHDEFLNSKJPSB767-?DFDHKKRKOFEJEFSJMMMMKJKIHB@ADSMHA>965)))+4?A=>?KIJLHIIQSJQNSJHKJSI=ACED?@@@@@AHIHEF((((B@KDSKAAAABKHJIIKLIGEDDH77778,++'&''()+3644477@><:7777HFJFFGLGPHFEGGFLOHKKMKIHHKIIHJKRHJGEEEDEFGI@@GKHKG>I@>>>>JOJMHMGHFFEHFGSKNIKBA?>ABF:10100DGFFIKIKJMLKJFBBAA@BBCDJHIIIHHHSINGHIFGSIOHFIEJJBAA@BE55500//05456;<?@CGFFEEFGGHIKGLFJKGGHIGFHGGDJFGDFGHFFFGGJJFEBB@ABIHFDBA?43333233399C>:9963.
@280_PHV87F_11
CGCCCACGCAGGACCACCGCCCTGGAGGCTGTGGAAGGGGCTGCCTTCTTTGTGTCCCTCGATTCTGAGCCCGCGGGACTGACCAGAGGACCCCGCAGCTTCCCTGGACGCTTATGCCCACGCTCTGCTGGCTGGCCGAGGCCATGACCGGTGAGTCTACCCCCTACAATACCACCTACACACTTATGGAGACCTAGGGCTTCTCCACAGGGGGCAGCCAGACCTCATGCCTCAGCAGG
+
&%%&+),((&&'('()+;>@FIJLNJMISIKNMPPINJOSLMISKIJC@A====<>KM>KFFGJSLKRMLKPNSJOKLSKIFL@9554GEE@HA>A+++*)%%&'7:;BSLCCCBAFFHJQLILMQMSJJLPIJLKLKKILLNILFIFGFNOSOOOKSKFFJSGLHFBBBDIIIGJKIINQQIIIMLISGLPLSJKJJGMILGFHGEHGFKNJJJGJJNHFBBCCBAB?ABF<-,,**(
@281_PHV87F_11
GTCTCCATAAGTGTGTAGGTGGTATTGTGAGGGATGACTCACCGGTCATGGCCTCGGCCAGCCAGCAGAGCGTGGGCATAAGCGTCCAGGGAAGCTGCGGGGTCCTCTCTGGTCAGTCCCGCGGGCTCAGAATCGAGGGACACAAAGAAGGCAGCCCCTTCCACAGCCTCCAGGGCGGTGGCTGCGTGGGTCTTCACCGACTCCCGCACCTGAGCCCACATACTCCTGTCCGAGTGGGATGGGCCTGAGCCCAGCTGGCCCTCTACCCTGCCCAGCCTGTTCCCTGGAGCCCAGCCTGCCCCCTGCAACCACAGGCTACTGGTTCTCACCTGGGAGCAGCAGTCAGAGCAGCTAGGTGTTCCTCAAGGGGACAGGCTGGGGAGGGGTCATCCAGGATGTCCTGGAACCTGCTCTTCCAGGGCCCGTGGAAGGCGGGGCCAGGTGCTTGGGAGAGTGAGTCCCTACACAGAAGTCTCCCCGTGGAGGACGAACAGCTACGTGTCGGCTGTCTTGAAGGTGACGAAGGTGGTCTGGAGGGACACGGGAGGAAGACGAAGGTGGGAAGAGGTCACATTTTAACAACCACCCCACTTACTAATCATGCCTTGGGCTATGTTTTTATGATTTTTGACAGCTGTATAGTAGTCCATAGCCTGAGCATAGCTGAGGACAGTTTCGATTGTGCTATATATCAAGCAGAGGATGACTTTGAACTTCTTCCTTCCTGGTGC
+
&<<==?@@??>>?@BA@@@@ACEFGFFD1/,+,&&&&&&))+,23;>?@?@@?@A@ABCDGDEDEFCCCDC@@@@>??>::999<<<:;BEDCBBBBBAAAABEDGFFD@<8878789<@>?BAAABB??=;997999DAB???@@HHOFEEDCFDEDFGDDDFDFEEFFFBBCCA@@??@BCDA@?@@DEDB?@??>??@@BCA>?@@AD@@?>>>=CE?====?CCBC@??@@BDCBBADCCDC=54342////..//;;;>==>??BDCA;BDGGGFDBBD@DDFFFFKEGEEEAAB8EFECECCCDDHEFFGCA@@@BFGFFKFDD<:?@HEDEFEGKJEEDEEHHHGA@?=@CCGFFEEEEBCEDEGCGEDEFEFFIEDBGE>>=75666IGFDDCCCB:41/,,+-('(&)*+*'%)*%%%%&%&&%$$%&',***)(+))().-/:99112239:<6.+*)))-,,,.---.+())1-+++&&%%%'('&&&(-59;;;;@DDCBBBABCDCCA????BCCDDDCDDEDAA@@AB444369=;683333BCCCCBBDCEFBBA@ABCFGKINIIFFEFECCCBCDEFEEEDEEDFDECBCBAAAB@BBBDFEFFFGHHHJIJGEDFECCDCDDDBCCBABABBBCDDEDCEDBB6666,++++;4444500/01;BCECDDCCDEDDCCDCCA@@BCBEEFFD@?<30+%%&%%&&%'+'&&&%
@282_PHV87F_11
GCGGGAGTCGGTGAAGACCCACGCAGCCACTGCCCTGGAGGCTGTGGAAGGGGCTGCCTTCTTTGTGTCCCTCGATTCTGAGCCCGCGGGACTGACCAGAGAGGACCCCGCAGCTTCCCTGGACGCTTATGCCCACGCTCTGCTGGCTGGCCGAGGCCATGACCGGTGAGTCTACCCCCTACAATACCACCTACACACTTATGGAGACCTAGGGCTTCTCCACAGGGGGCAGCCAGACCTCATGCCTCAGCAGG
+
())?=>>?=....GSMROJSLJIJKMJEINMJNMMIJSJPHSJKH??>@DKPJSOOSKSQNA>>=NPG*****JHJJJOJLMSNSKSKOJIPJGGIFLOEFLIKLHCF=5GEEC;63335/00FIIHHFEGKFSKLKKNKOKSJIGIHHHGLJJKMSSSSJOHSKSMEDDECGHFMMKQJJSHIHEGDFILKJSMNQLLKMHIIGKLSB@0005KIOHFHHDDBABIKJLHIJSIIHGGFDB@==>A>99821(
@283_PHV87F_11
GTGGGGGGTAGACTCACCGGTCATGGCCTCGGCCAGCCAGCAGAGCGTGGGCATAAGCGTCCAGGGAAGCTGCGGGGTCCTCTCTGGTCAGTCCCGCGGGCTCAGAATCGAGGGACACAAAGAAGGCAGCCCCTTCCACAGCCTCCAGGGCGGTGGCTGCGTGGGTCTTCACCGACTCCCGCACCTGAGCCCACATACTCCTGTCCGAGTGGGATGGGCCTGAGCCCAGCTGGCCCTCTACCCTGCCCAGCCTGTTCCCTGGAGCCCAGCCTGCCCCCTGCAACCACAGGCTACTGGTTCTCACCTGGGAGCAGCAGTCAGAGCAGCTAGGTGTTCCTCAAGGGGACAGGCTGGGGAGGGTCATCCAGGATGTCCTGGAACTGCTGTTCCAGGGCCCGTGGGGAAAGCAGGCCATTGGGAGAGTGAGTCCCTACACGGAAGAATCTGCCCGGTGGAAGACAGCCACGTGTCGGCTGTCTTGAAGGTGACGAAGGTGGTCTGGAGGGACACGGGAGGAAGACGAAGGTGGGAAGAGGTCACATTTTAACAACCACCCCACTTACTAATCATGCCTTGGGCTATGTTTTTATGATTTTTGGCAGCTGTATAGTAGTCCATAGCCTGAGCATAGCTCAGGACAGTTTCGATTGTGCTATATATCAAGCAGAGGATGACTTTGAACTCTTGTTTCCTAGTGCCTTG
+
-;;>GHOIIFFGKGHKLMJIGIMGHHHHEDECCDGJMFDGEFGIIHDDGGFHNIGFFFEDEGHIQKSMOLMIJ<;;<DEDCDEFCHQKEDACBEFCB=<;9:KOIKIGFEEEDECEDDDA@AAMILLKMKHKHHJDGILNIHIRKIDDFIKFDEDDHJHGEEDEFJFGGFDFA::99::2./--.//995443@DB@??AAJHLGE00001@ABEAAAAAA70/.11/?BEHFIFFFAA@@@C??SJC=>NNNIM>889>?GGIIISIHJJLGGEFFCDBCBCDPKLGKJGFEED@@<86556??@@KFHGFEFGECEEEFHHGFFFB@@??BDGGED-,,,,0>8?>=>=<1100/0000///,,(*/,--,,,-89:FDFGDFF>>>>:;;;:=E;;;:;=>AEDDBBAAAACC<;869644)(((*55*3222,)(((+****(&&&&)+89CCDEE8887+****;;>>=>@@?A@@BECADBBA;;;;<CCABAAABDC>>>>?E=<<<=AAB@A@====?DEBDCFDGDA@@@BEGLMNKNIFGDFFEBBCBCHHGEFDDDEEGEECDECAA@@?@@@BHJMPIGGFHQMJMFEDCDDEEDDCCDCEECCCBDFFDGGGFNFD@:65.--./AABDDDB@@AAFKGHEECCEDFFDHEHFGFIFIGILOLKIFEMKGGSKD;;1();+'''+-10)
@284_PHV87F_11
GCAGTGGCTGCGTGGGTCTTCACCGACTCCCGCACCTGAGCCCACATACTCCTGTCCGAGTGGGATGGGCCTGAGCCCAGCTGGCCCTCTACCCTGCCCAGCCTGTTCCCTGGAGCCCAGCCTGCCCCCTGCAACCACAGGCTACTGGTTCTCACCTGGGAGCAGCAGTCAGAGCAGCTAGGTGTTCCTCAAGGGGACAGGCTGGGGAGGGGTCATCCAGGATGTCCTGGAACTGCTGTTCCAGGGCCCGTGGGGAAAGCAGGCCATTGGGAGAGTGAGTCCCTACACGGAAGAATCTGCCCCGGTGGAAGACAGCCACGTGTCGGCTGTCTTGAAGGTGACGAAGGTGGTCTGGAGGGACACGGGAGGAAGACGAAGGTGGGAAGAGGTCACATTTTAACAACCACCCCACTTACTAATCATGCCTTGGGCTATGTTTTTATGATTTTTGACAGCTGTATAGTAGTCCATAGCCTGAGCATAGCTCAGGACAGTTTTGATTGTGCTATATATCAAGCAGAGGATGACTTTGAACTCTTGTTCCTAATG
+
CFDQIJIHIIJKJLSSSQSSJMI@EEFFDC=77EFJFCC64444GMSMNSLRSPIOSNKILJMOMNACBCKM5555@@8HSLMHJPSKSNHGHLKLOPKRLQKRIFK88G;;KILMJKIJFAFCGHHNJJKSJKHNSOLMLINHIG@@@HGHEDEEKEGFGJKOIMHDFDEHJKJCBAA:::??AKJGHC1289MNQMKOOJOCEEDFFBJIJCDEBEBBEEEFH@B?@NJIJKIFG7--,,,/00*.*''((JKIJSKMIFFIFIJIIJNGFCDD::::;MLSKKHFFBCDCECA;7...0.+024846?AGFGJEHJKLHSFDDDFJNHILHHFKPQMLGIJJHKSIGFFHKIILIIHHMS98313:88441113899885./;:FGD==<<<BDJHIHIRIHGISMMHJISGFI?>>;:;:<>@ACFGFGBCCB?;6434499897,)))<BFSKG@@ADFEEGDC@@EEDEEDCDDEMIJGLJHJJJKIKJHFB@@@@IPKLKGFGIFKGICIHJHIKIIIIGFBC;9<99:;AA><<976((('
@285_PHV87F_11
CTGAAGGGGACAGGCTGGGGAGGGGTGATCCAGGATGTCCTGGAACTGCTGTTCCAGGGCCCGTGGGGAAAGCAGGCCATTGGGAGAGTGAGTCCCTACACGGAAGAATCTGCCCCGGTGGAAGACAGCCACGTGTCGGCTGTCTTGAAGGTGACGAAGGTGGTCTGGAGGGACACGGGAGGAAGAACGAAGGTGGGAAGAGGTCACATTTTAACAACCACCCCACTTACTAATCATGCCTTGGGCTATGTTTTTATGATTTTTGACAGCTGTATAGTAGTCCATAGCCTGAGCATAGCTCAGGACAGTTTCGATTGTGCTATATATCAAGCAGAGGATGACTTTGAACTCTCTCCTCATAT
+
(/,,.00<A>CBCCCC@@B?DD><;:+++)*/=?GKIIJSKRMKMJLNMJB@@@AIOSHJKIGHIGIJIJNHHFKHGGDGFDDGHFHHKGMHKFEFEEG@>666@DGDA>@;:63-)345?EFDDA??@BBDDCDB53337;=;;9667:DCBCEBCDGJMKKKKJHIIKGEFFCECDAA?/+0)(/''(ABCFEFEAEGGOLHNKIGJKILOMKHHKGGLSNHIIFF<<9...CEEEFHSFDDCDEFDDGGOIJIGIOIIISKLHGJFDFFI@@;9994755678GHFJIGGEEEFIHG:999;IHGGJGGFFGHJHJLHGEGHEHDB@@@?=:9::J99999ACDIEG@?75110,('$$
@286_PHV87F_11
ACCGCCCTGGAGGCTGTGGAAGGGGCTGCCTTCTTTGTGTCCCTCGATTCTGAGCCCGCGGGACTGACCAGAGAGGACCCCGCAGCTTCCCTGGACGCTTATGCCCACGCTCTGCTGGCTGGCCGAGGCCATGACCGGTGAGTCTACCCCCTACAATACCACCTACACTTATGGAGACCTAGGGCTTCTCCACAGGGGGCAGCCAGACCTCATGCCTCAGCAG
+
FHGHIHIJNJIJKKFINJLGFGEKOSLISKSSNIMNJJKHHLKIJKISIMSJMGRMNNSKNPNPLLMD+++++3;BLCBC:7GIKJJJEDMILKNMLJCHEEDHFHJIJLLPSMNLMLIHJJMLIJJJIILJIJKKJKSIJJPLLGIMGJPE@?<877773321+'&*69;?DFIHGFEFEFFKLMLKNNLJJCBA=ACBBCGGJIGGJHIGFFHFHH>=<.,
@287_PHV87F_11
ACCGCCCTGGAGGCTGTGGAAGGGGCTGCCTTCTTTGTGTCCCTCGATTCTGAGCCCGCGGGACTGACCAGAGAGGACCCCGCAGCTTCCCTGGACGCTTATGCCCACGCTCTGCTGGCTGGCCGAGGCCATGACCGGTGAGTCTACCCCCTACAATACCACCTACACACTTATGGAGACCTAGGGCTTCTCCACAGGGGGCAGCCAGACCTCATGCCTAGGCA
+
59;CHKIIGGIIIIJKJJLKFHHIJJHISII;99<CCFHGGIHEDJGFNJJMLLHJOLIJLOHJN@?>.)()++AEOHJGGEKJHHSKCDE>?GGJNSEDCCBEFJMJKIINNKILJMHHSMQNNILOIINMMKGISNLFHFHFKFHHHGIJFDABBDSNSHJFEIIIHHKLJLIIIJGPJIDFJIJINHLKMGGDCDBEHGEHGF==<<<=745445;$$$##
@288_PHV87F_11
GGTCAGCACCTTCGTCACCTTCAAGACAGCCGACACGTGGCTGTCTTCCACCGGGGCAGATTCTTCCGTGTAGGGACTCACTCTCCCAATGGCCTGCTTTCCCCACGGGCCCTGGAACAGCAGTTCCAGGACATCCTGGATGACCCCTTCCCAGCCTGTCCCCTTGAGGAACACCTAGCTGCTCTGACTGCTGCTCCCAGGTGAGAACCAGTAGCCTGTGGTTGCAGGGGGCAGGCTGGGCTCCAGGGAACAGGCTGGGCAGGGTAGAGGGCAGCTGGGCTGAGCCATACCCACTCGGACAGGAGTATGTGGGCTCAGGTGCGGGAGTCGGTGAAGACCCACGCAGCCACCGCCCTGGAGGCTGTGGAAGGGGCTGCCTTCTTGCTGTTCCTCGATTCTGAGCCCGCGGGACTGACCAGAGAGGACCCCGCAGCTTCCCTGGACGCTTATGCCCACGCTCTGCTGGCTGGCCGAGGCCATGACCGGTGAGTCTACCCCCTACAATACCACCTACACACTTATGGAGACCTAGGGCTTCTCCACAGGGGGCAGCCAGACCTCATGCCTCAGCAGGGGG
+
)))(&&%%%%101119?CDDEJGJIJKLOQSOMKLKNSIHGIISFD2211391168GHGGHHGJ@==:;FC<;<@GJPJLJIMHDDF-GFHSKKLKMJLLCGJIEKHIFFKJJKDNOKCCC854411--789:;<?BGIIKLLHIGEI3--./1BBDEK999<5I>?GHMNIKQSKKSLKSSSSMQMHSPPKKFI9;<3CNSSJFBAAEBGIKHSMIISNMJSMOFCADKKK98887-+++.::889@>AIOPLLLESKRGSOKC8-*()*))%%&((**,''&&&''2++++9::;KJDJHK;;;::::++++-CCHHLJJDEFFGFECEEDHHHEBCBAMPSOKLPQLPJHGHGH>BFIKKOHIJHHSMLLSHAA>=*((-)*)))*))'(877668***))+*4BDGPKKJSILJPPKISNHKSQC?GINHKMIHQGIKIKKSIKLGMMMKRSNJQJLMPSISKKHNMJA@@APSSJIKNJRSK<<<<<IHLHIDBBIOJEGHGIGJHIHNJKIIILKMNDFFFFGFEHIHFHJFDDD?@>??GGLRCAB@332231079:><?4.,*)()*)(
@289_PHV87F_11
TCCAGGGAAGCTGCGGGGTCCTCTCTGGTCAGTCCCGCGGGCTCAGAATCGAGGGACACAAAGAAGGCAGCCCCTTCCACAGCCTCCAGGGCAGTGGCTGCGTGGGTCTTCACCGACTCCCGCACCTGAGCCCACATACTCCTGTCCGAGTGGGATGGGCCTGAGCCCAGCTGGCCCTCTACCCTGCCCAGCCTGTTCCCTGGAGCCCAGCCTGCCCCCTGCAACCACAGGCTACTGGTTCTCACCTGGGAGCAGCAGTCAGAGCAGCTAGGTGTTCCTCAAGGGGACAGGCTGGGGAGGGGTCATCCAGGATGTCCTGGAACTGCTGTTCCAGGGCCCGTGGGGAAAGCAGGCCATTGGGAGAGTGAGTCCCTACACGGAAGAATCTGCCCCGGTGGAAGACAGCCACGTGTCGGCTGTCTTGAAGGTGACGAAGGTGGTCTGGAGGGACACGGGAGGAAGACGAAGGTGGGAAGAGGTCACATTTTAACAACCACCCCACTTACTAATCATGCCTTGGGCTATGTTTTTATGATTTTTGACAGCTGTATAGTAGTCCATAGCCTGAGCATAGCTCAGGACAGTTTCGATTGTGCTATATATCAAGCAGAGGATGACTTTGAACTCTTGTTCCTCATGCCT
+
FHIHMKMKSSHEBCAA?99:BA@??@BHJMIKMHSSIPBCBBCKJJLNJKKGKIHIGSS:73//446DIGSJKJMLEDGLJLMIQNSNLKORLKLLOKKHIIFHSKINSGFGGFGJSQKKGEHIFHIGINJLIHHKMSLOQMINSLIIFIHIMKKJ>BA<54//035649FHQMMIMHGFHEFFDFIOH>@SIRDFM--C?3334?GHDQJJPPJFFBACMLHGILLSRLKJOKSLLIGINOMJIQSQKPJNSMSMKNSSJOKPKMINJNINOKNLKJKC===BOHHIJNNKJKFHMKKGJILMOSMKMKKSOSSKOJSSMQKSJSSSLPMMBBCC?ASHGHGJKJJSJKKLJGGGJJKGGFHFNILISJQSKSJLSIJKLNIKISIKHKKONHHHIJMLSNRLNHKJFGFHHGEFEEGIFKIGKHLLHJIJFKHHJIJKOIIHIIKJIGGLS2223IJKMJLHKGIHKISKF?ALJPNKFFIJFSJHMNHHIFHIKLHIGJKKLJJLIKFLLKFJILGHGGFEHEDGSSLLIIHGIFSILJFFGEGHGHHJHRJJJHGGGIMGJHHHHKGFFIGFIGHFFFEFFFHGFEFFHJPJJGEFEFGFGGIFFFEGEGHILG=::;IJKSKQFEB95577=><=:7
@290_PHV87F_11
ACTGCCCTGGAGGCTGTGGAAGGGGCTGCCTTCTTTGTGTCCCTCGATTCTGAGCCCGCCGGGACTGACCAGAGAGGACCCCGCAGCTTCCTGGACGCTTATGCCCACGCTCTGCTGGCTGGCCGAGGCCATGACCGGTGAGTCTACCCCCTACAATACCACCTACACACTTATGGAGACCTAGGGCTTCTCCACAGGGGGCAGCCAGACCTCATGCCTCAGCGGCT
+
(./;@ADCCDCFEEDFFGFDCFEHIGKGKGE?>=?B?@A@@KFC?;9.....2338854/(()?FFBAA=1...5<>@?DCA6F==<=;86++:<=BCA@?@?ABDECEFFFGKIJABABDSMGEFEEGIHLHFIIGHIBBBCCJCCCGKLGDDDDDDCDCFGHDDFB:9?>320+*+(&'()-29;@A>>??@CBABCCEEDGEGFDDCBBBA@?@ABCB@=++++
@291_PHV87F_11
GCAGTGGCTGCGTGGGTCTTCACCGACTCCCGCACCTGAGCCCACATACTCCTGTCCGAGTGGGATGGGCCTGAGCCCAGCTGGCCCTCTACCCTGCCCAGCCTGTTCCCTGGAGCCCAGCCTGCCCCCTGCAACCACAGGCTACTGGTTCTCACCTGGGAGCAGCAGTCAGAGCAGCTAGGTGTTCCTCAAGGGGACAGGCTGGGGAGGGGTCATCCAGGATGTCCTGGAACTGCTGTTCCAGGGCCCGTGGGGAAAGCAGGCCATTGGGAGAGTGAGTCCCTACACGGAAGAATCTGCCCCGGTGGAAGACAGCCACGTGTCGGCTGTCTTGAAGGTGACGAAGGTGGTCTGGAGGGACACGGGAGGAAGACGAAGGTGGGAAGAGGTCACATTTTAACAACCACCCCACTTACTAATCATGCCTTGGGCTATGTTTTTATGATTTTTGACAGCTGTATAGTAGTCCATAGCCTGAGCATAGCTCAGGACAGTTTCGATTGTGCTATATATCAAGCAGAGGATGACTTTGAACTCTTGTTCCTCATGCC
+
BGIIMIOSOEFDD==80(((((:DGGEFJSIKJHLKMMKJDEDACPMBA@@ADIJJKHLJKJJIJNFJKISLMNNLSSLKLNSSQOSKJSILIHH@CFH>DHFSNJKFEJDFSNPSSRJNNMJKJB<HIIIJKJKIPOPOQPKMKPMMINMNMKQKLJSRKRMSJSKKMLPLLPIRJSJGNJSKPSLLKRMJJMLPLSLJRJMIRJIQNIIKJNKJMNKLMSJNA8GHGKNLOSMKNOPMMMHHSNLNLKKLKSLPSSQOJIIQJKSJJIJSMSLSLMMMOOMPLSNMLNILNMSLNQKLGSOMLKHOSSPSOKLKLJSKSMIKSJIJOOLMMMJISMKIKGHGEGIQMMSSSLJLMFSKILS3334LDCJHJCCCHEEDEFJCKMOPMOHIKLRLPMOLSLNKMLSSJPKHGLJOMISJMKKHIJISJIJJGHFFJKLSSOLJINJNSSLKFGGHMQOJSLKGHKIECDDDLMLSMLPMKOKIKMDGDIIRJJQMLA?>?@FKJGFEGEHFIJJHDGGFEEEEFGHIHFNIJLJKJNNG=<;;=++++++
@292_PHV87F_11
GTAGGGGGTAGACTCACCGGTCATGGCCTCGGCCAGCCAGCAGAGCGTGGGCATAAGCGTCCAGGGAAGCTGCGGGGTCCTCTCTGGTCAGTCCCGCGGGCTCAGAATCGAGGGACACAAAGAAGGCAGCCCCTTCCACAGCCTCCAGGGCGGTGGCTGCGTGGGTCTTCACCGACTCCCGCACCTGAGCCCACATACTCCTGTCCGAGTGGGATGGGCCTGAGCCCAGCTGGCCCTCTACCCTGCCCAGCCTGTTCCCTGGAGCCCAGCCTGCCCCCTGCAACCACAGGCTACTGGTTCTCACCTGGGAGCAGCAGTCAGAGCAGCTAGGTGTTCCTCAAGGGGACAGGCTGGGGAGGGGTCATCCAGGATGTCCTGGAACTGCTGTTCCAGGGCCCGTGGGGAAAGCAGGCCATTGGGAGAGTGAGTCCCTACACGGAAGAATCTGCCCCGGTGGAAGACAGCCACGTGTCGGCTGTCTTGAAGGTGACGAAGGTGGTCTGGAGGGACACGGGAGGAAGACGAAGGTGGGAAGAGGTCACATTTTAACAACCACCCCACTTACTAATCATGCCTTGGGCTATGTTTTTATGATTTTTGACAGCTGTATAGTAGTCCATAGCCTGAGCATAGCTCAGGACAGTTTCGATTGTGCTATATATCAAGCAGAGGATGACTTTGAACTCTTGTTCCTCATGCCTA
+
))''''(:@A=<<;<?ACABIEEF55556EFDEHKNSJLPJIKJJLHHGIKJLSLIMKMIHSFIKKPSMJB>>>?GFGLLHGHGCHPOIFDDDLSEDBBBCEEIIQNMJKLHKLJSKJOJKJSKMSOPLIQIGHKDCCCNLKJSNOKMOMHKHJGISNSHJKIIKSPMIFFIHEFEFMD934HICC@>9444-0FGJKKINNOSKSNNSKSNNMRIIONMKGHCB<=->>B@ACD@@;999=@=CFLGHHPKKOIIEEE:;LKILSPSJLKJSK:7IHFMSKIMSILLPIFFDCCFHJSKGHFHHIIKNILLIQOIPJLKPJSSMLPNGGGFIKHKLIJLOHIDKKMMPSKSLHKEFKDHJHIJREEFHIKPSMMISHOJNSSRIMMNMIPFRSG@CIGGFGILRNKJKMIHGHFGGJJJGILJHFC@=<;<BBEDM666DCCB@@BBCBC@:CAAFBGSOHSLSIKNIMLKLQLMKKIOSNIQKOMLKKKGIFIJKQLOKLLHGLMSKNMSIHGHLIINOOJIJGLILOJIIKMNLSJKIJIGNJSHFFFHIKHKJOJKJOJISKKJIKKSFSSJKIKHKJEEEEFJJSPSLJJKMSJMKHIIGKJHIKGFFEGGGHJJHGGGIGFIGGGFHQHNJMGSKDFFFD87778FIHHHHIGKDFCBBA?3-(((-26<<==AADEFIGF;888::;++++*,3'
@293_PHV87F_11
ACAGGCTACTGGTTCTCACCTGGGAGCAGCAGTCAGAGCAGCTAGGTGTTCCTCAAGGGGACAGGCTGGGGAGGGGTCATCCAGGATGTCCTGGAACTGCTGTTCCAGGGCCCGTGGGGAAAGCAGGCCATTGGGAGAGTGAGTCCCTACACGGAAGAATCTGCCCCGGTGGAAGACAGCCACGTGTCGGCTGTCTTGAAGGTGACGAAGGTGGTCTGGAGGGACACGGGAGGAAGACGAAGGTGGGAAGAGGTCACATTTTCCAACAACCACCCCACTTACTAATCATGCCTTGGGCTATGTTTTTATGATTTTTGACAGCTGTATAGTAGTCCATAGCCTGAGCATAGCTCAGGACAGTTTCGATTGTGCTATATATCAAGCAGAGGATGACTTTGAACTCTTGTTCCTCATGCCTC
+
>>IHHIGJJLISISKNMIHHGDGKSOLKJSMKRMKSJSKNISJHGIKJHK=<<<DGJFKMJKGLIIH=;;0/:<????GEEDGFISSNKSSKKRKLKKLSSSQSLSKSSKKKNKJIJHFJJJLLMLHIJGMFIKLSKJLLIMJSSSSKMSMLBBCSNJPNNJLSJSLKLOJKJKLMSILSPPMKNNMKSKSQKIIKJDEFJHPJPHHKKIKMJLJHIOHGIOKDFFH@931430+***..67:::;CADFGGHH>8877811,())))GHHFEFHIHJINIIHIJGHIJIIIGHIGHIHDFEEHLSLNMHHFGJIIIFFFDEGHGIIGFHFHEDA--EFEHGJIIIIIHHHKCE@EGIGHFEJ?====GJKJLGFEHEHGHJHKKIIKNLSOMFFKLEFIHIIHGFE>@AC?::7666+
@294_PHV87F_11
ACAGGTGGCTGCGTGGGTCTTCACCGACTCCCGCACCTGAGCCCACATACTCCTGTCCGAGTGGGATGGGCCTGAGCCCAGCTGGCCCTCTACCCTGCCCAGCCTGTTCCCTGGAGCCCAGCCTGCCCCCTGCAACCACAGGCTACTGGTTCTCACCTGGGAGCAGCAGTCAGAGCAGCTAGGTGTTCCTCAAGGGGACAGGCTGGGGAGGGGTCATCCAGGATGTCCTGGAACTGCTGTTCCAGGGCCCGTGGGGAAAGCAGGCCATTGGGAGAGTGAGTCCCTACACGGAAGAATCTGCCCCGGTGGAAGACAGCCACGTGTCGGCTGTCTTGAAGGTGACGAAGGTGGTCTGGAGGGACACGGAAGGAGAGAGACGAAGGTGGGAAGAGGTCACATTTTAACAACCACCCCACTTACTAATCATGCCTTGGGCTATGTTTTTATGATTTTTGACAGCTGTATAGTAGTCCATAGCCTGAGCATAGCTCAGGACAGTTTCGATTGTGCTATATATCAAGCAGAGGATGACTTTGAACTCTTGTTCCTCATGC
+
$$$$%(((*+''''&*-1CCBAADDCADCFLHGHLJLNISOJJEFNSSOPSKLSSSMNJQKMLJSNSFHGJFF44331,-CGHA@AC==;;887612A@:34HMKMIJCCHFSINLOKSKOPJKLGBGCBD>====PJMOMSOSJHJJJILKSMONMSMRSPLSNSLLIJGGLMMLJSOIJOMKLOSMMQJSKKMNJNSJLJIJ::::IQSLLKIMFEF33334LKLKD677HJLSSME66666CNDBDC;:::EISKLIKORSHJKSOGGHJJHKHSHNQQJQMORKJEDEMBLD=<<<<9A1,EDDGSSLJKKJGIINQKLHFEEDEISLFA--..CEBA@?@@BIGSISHMHFBCCI;:;9-*)(*+,122211178??@KEHH9HGJJJF@<<;;<@0.CEHHFKJHFGGEJIKGFJJKGILHHPIIIHILMFGGGIHNMSJLKJIEIFFDFENNMJHMKHIMJHHIGGFEGEFFLGIJIJGGGHHD@@532223@87777>BCBHFFFEFFIHIGIGFHHJHGGHMIIKHGSLHSMHHA<;899+++*)
@295_PHV87F_11
GGCAGCCCCTTCCACAGCCTCCAGGGCAGTGGCTGCGTGGGTCTTCACCGACTCCCGCACCTGAGCCCACATACTCCTGTCCGAGTGGGATGGGCCTGAGCCCAGCTGGCCCTCTACCCTGCCCAGCCTGTTCCCTGAGGAGCCCGCCTGCCCCCTGCAACCACAGGCTACTGGTTCTCACCTGGGAGCAGCAGTCAGAGCAGCTAGGTGTTCCTCAAGGGGACAGGCTGGGGAGGGGTCATCCAGGATGTCCTGGAACTGCTGTTCCAGGGCCCGTGGGGAAAGCAGGCCATTGGGAGAGTGAGTCCCTACACGGAAGAATCTGCCCCGGTGGAAGACAGCCACGTGTCGGCTGTCTTGAAGGTGACGAGAAAGTGATCTGGAGGGACACAGGGAGGAAGACGAAGGTGGGAAGAGGTCACATTTTAACAACCACCCCACTTACTAATCATGCCTTGGGCTATGTTTTTATGATTTTTGACAGCTGTATAGTAGTCCATAGCCTGAGCATAGCTCAGGACAGTTTCGATTGTGCTATATATCAAGCAGAGGATGACTTTGAACTCTTGTTCCTCATGCC
+
BDCDEILSJSJCDDJKSKMNMSLKNSMCB?;5233445333444445BDFILFAAA=BHIHSRJNSSKOQSMHLKLKSSSNMFFGJNSKKSKSJKOS((((+4+AFMLMSMJOBB,,,,,@DDF6JHJSNFI;;7571-*(((()'''');45?CDJQKSIHJPPRPJJPJHILLISKOIRMJKHLSOKRNQMMJMSKSMSNLSKCEJNLNJAAA@DEFEKNKJKSKSIDFL@@GBEFGGMKJMIOMMIJJSISPNPJSKLNSOFEEFFLSLJMSLIJIKGJMSSSSHKJHLQQJSKPNKNSFMLKOJQJMLFGFFFFEJNSH;99;><4CBBGHKSQOQONNILJIKSKKHGLMKFI@=>>AD@9530.,%%%%&%%&&%%%&37:9:88(('((000/,,++))**-.000214<GFJLMPMNMSFFDBAAB==<;:998978DJIIMKMIIIHHHHIJGDECDFSSQMMKLSMSSSQINGIGIJHHJIKKHIFHIHHFHJILLKLJFFEHFGLLHJKHHFGGD?=;;<@MKHIFDEGFFFHFIIILHJFEHHKMLLJHIHRLKMH;632240('&&'
@296_PHV87F_11
CTGGGAGCAGCAGTCAGAGCAGCTAGGTGTTCCTCAAGGGGACAGGCTGGGGAGGGGTCATCCAGGATGTCCTGGAACTGCTGTTCCAGGGCCCGTGGGGAAAGCAGGCCATTGGGAGAGTGAGTCCCTACACGGAAGAATCTGCCCCGGTGGAAGACAGCCACGTGTCGGCTGTCTTGAAGGTGACGAAGGTGGTCTGGAGGGACACGGGAGGAAGACGAAGGTGGGAAGAGGTCACATTTTAACAACCACCCCACTTACTAATCATGCCTTGGGCTATGTTTTTATGATTTTTGACAGCTGTATAGTAGTCCATAGCCTGAGCATAGCTCAGGACAGTTTCGATTGTGCTATATATCAAGCAGAGGATGACTTTGAACTCTTGTTCCTCATGCCTCT
+
@FGHHIMGIKGKKSJLKNKLNJSIGIJHJSILPNIPIHHMOJHIJHIIAABGHGBDCCCFGGFHGPKMRSKOSMIJLBJJB@@@@AD<<?=;=IFHGHLJNLPJIHPGGGHKFJMLKRLNKIMHKJHMIPGNIJIHKMOLIOONJISJDGGHGLRILMMMLJJHFHGSEEEFF<OIHJFFEKIJJNIDCEDHHLMNKHHJSOJHHHIMGHFHNHJLKJHFDEGHMJQJHHONSPLE9888<GGFNOKHJJKJLJJJHMJOHJKJJHGHIHGIJHGHFFEGDCFJSSMSIJGIHLIJHHFFFIJIBDEDEJJGHHIGGJIJGJHKQIKBCCDBCEHJHIGHLJ;7778<BCBAAAAHGIGGGIHMMGKIHLLB@;;97;ABEBAAAAA;;=>AB::77)&
@297_PHV87F_11
CACGTGTCGGCTGTCTTGAAGGTGACGAAGGTGGTCTGGAGGGACACGGGAGGAAGACGAAGGTGGGAAGAGGTCACATTTTAACAACCACCCCACTTACTAATCATGCCTTGGGCTATGTTTTTATGTTTTGACAGCTGTATAGTAGTCCATAGCCTGAGCATAGCTCAGGACAGTTTCGATTGTGCTATATATAGACAAGGATGACTTTGAACTCTTGTTCCTCATGCCT
+
FHSFIGMGDBCEJLHHDAACFBIKQHJGKRNPPNSNQLSMONLIRONQKRPN9BA77ECDFPKJKJGCDJHHGFFCBCCCHJFIJIGJLMKHIHGLCJBBIFIIRIJGNGHJEFECEE?543458*)(&(*.+68<@BFDDA?===BCDILHJGGIGHIHGIHFGGFIFDADEFDCB?.,,,,<>CCGJHIGIBB+++++**,-<<<==>?>??>AAB?B>>>==<=:452/
@298_PHV87F_11
ACCGGGGCAGATTCTTCCGTGTAGGGACTCACTCTCCCAATGGCCTGCTTTCCCCACGGGCCCTGGAACAGCAGTTCCAGGACATCCTGGATGACCCCTCCCCCAGCCTGTCCCCTTGAGGAACACCTAGCTGCTCTGACTGCTGCTCCCAGGTGAGAACCAGTAGCCTGTGGTTGCAGGGGGCAGGCTGGGCTCCAGGGAACAGGCTGGGCAGGGTAGAGGGCCAGCTGGGCTCAGGCCCATCCCACTCGGACAGGAGTATGTGGGCTCAGGTGCGGGAGTCGGTGAAGACCCACGCAGCCACTGCCCTGGAGGCTGTGGAAGGGGCTGCCTTCTTTGTGTCCCTCGATTCTGAGCCCGCGGGACTGACCAGAGAGGACCCCGCAGCTTCCCTGGACGCTTATGCCCACGCTCTGCTGGCTGGCCGAGGCCATGACCGGTGAGTCTACCCCCTACAATACCACCTACACACTTATGGAGACCTAGGGCTTCTCCACAGGGGGCAGCCAGACCTCATGCCTCAGCAGGG
+
,,+,025A66669=<4///8<>?FFFPLJLHJONSKNRLKIMLSIKB@@@@>CKIBKGIHFMJEGIGGE<<<65.*))((-+*)-...1:99:DECFCE>>2101DGJSKSFIH?8D>>AFJJSLLLRISHJKOSSLIIIGIJSOOLKFJBHE>;948=<=<>?HSMKJMLOLKKLSGCIHQMJHGMFKJCBA?72**+55GKGJKJHHLKSJIJSIJJFLMMSQQJIJHIGEJB>;;;;OIJGJHIJSFDEEE<DF7777765589<MABBCCFKGIHHJKGDDDDGFEEJJIIJJHGFGKIJJJIPSKLGLNKHKSLPJHGIMSNMMKSIKSJJBCDSOLPNOIF@AACFLFLKNLIHIGFJIJPKIJMNBDAJKKNKHJFDIFFEDA;73((9?EJIGDDDDDIHJJGJJJOKSSLLHGINQLMKKKSNKI><8888=-----:567EFFIGKHGFGILGIIIJSQMSHMRMNJIORGKJHJMIILINKGNHHSGIDEIIHFEHEBB>>>>??@BDEI5444.,+'
@299_PHV87F_11
TCGACATGGACTACTATACAGCTGTCAAAAATCATAAAAACATAGCCCAAGGCATGATTAGTAAGTGGGGTGGTTGTTAAAATGTGACCTCTTCCCACCTTCGTCTTCCTCCCGTGTCCCTCCAGACCACCTTCGTCACCTTCAAGACAGCCGACACGTGGCTGTCTTCCACCGGGGCAGATTCTTCCGTGTAGGGACTCACTCTCCCAATGGCCTGCTTTCCCCACGGGCCCTGGAACAGCAGTTCCAGGACATCCTGGATGACCCCTCCCCAGCCTGTCCCCTTGGGGAACACCTAGCTGCTCTGACTGCTGCTCCCAGGTGAGAACCAGTAGCCTGTGGTTGCAGGGGGCAGGCTGGGCTCCAGGGAACAGGCTGGGCAGGTAGAGGGCCAGCTGGGCTCAGGCCCATCCCACTCGGACAGGAGTATGTGGGCTCAGGTGCGGGAGTCGGTGAAGACCCACGCAGCCACTGCCCTGGAGGCTGTGGAAGGGGCTGCCTTCTTTGTGTCCCTCGATTCTGAGCCCGCGGGACTGACCAGAGAGGACCCCGCAGCTTCCCTGGACGCTTATGCCCACGCTCTGCTGGCTGGCCGAGGCCATGACCGGTGAGTCTACCCCCTACAATACCACCTACACACTTATGGAGACCTAGGGCTTCTCCACAGGGGGCAGCCAGACCTCATGCCTCGGC
+
6/-+*'''(.6:=@BDEEEDDGKGJHHHKPOPMKJGJKKOMMLMKQJHJDFIGHHHIMJLLJIGHIEGLIOIJSNJHE;5557:931++,+..''404BDEBBEFGGNSJIHFCDFFDECCC667?FFFFKKKLHJHGLKOSMLLSMMKHHECCCCFEFFFHMOLMSAFFEF<.....?7:999?@B?>>CBFELHJSMJINLSPHHHGLPKIJJMJHGLE?CEGDEBBCCEJJIIHLMLPSQLLJMJHIOLSNJOJKNSLKMMSIHJJDCDIDJHLJKPA;?A<61,)+,.45689:?BBFHJKJGEEEEGKKHJJJPGSJJJOAMMLLSKLHGGGHIMKKMJJIHCHALJGCFEEEDGHFEHHGHJJIJGFHFHGCFBC@>ABB?AABEHJLEISHHFFAGFKHIHSJLFQHFJFCFMLIILPRRNLKLLKNKRIHG@IJIM@?@BGEC???@AGGLHEGGINJJNPNMLJJLMOJOJLONLGMKLKJSJIBNLSJJGIIKKESJISLCBA@@JFIIHHGLQSKLKHFFGFJG=<==;;>@DFGC@=>4+,+*''((,76:9995-(('(.34>>@DEDEGEFBFGFFGGGECBBCFIJIHHIECCDDEGGGEDDCABBA>??ABDDDDHHFEEEGJIKKILHEFEEEECAABBCBCA@BBAECAA@AAA66655******,-))*+(&&&
@300_PHV87F_11
CTGTGGTTGCAGGGGGCAGGCTGGGCTCCAGGGAACAGGCTGGGCAGGGTAGAGGGCCAGCTGGGCTCAGGCCCATCCCACTCGGACAGGAGTATGTGGGCTCAGGTGCGGGAGTCGGTGAAGACCCACGCAGCCACTGCCCTGGAGGCTGTGGAAGGGGCTGCCTTCTTTGTGTCCCTCGATTCTGAGCCCGCGGGACTGACCAGAGAGGACCCCGCAGCTTCCCTGGACGCTTATGCCCACGCTCTGCTGGCTGGCCGAGGCCATGACCGGTGAGTCTACCCCCTACAATACCACCTACACACTTATGGAGACCTAGGGCTTCTCCACAGGGGGCAGCCAGACCTCATGCCTCAGCAGCT
+
<AFGBCAA==54478HFEJFIIHFGFFGFEFFILMHHKHINGIISKHOMHJIGJLIIHGLLMNNSSMI:5555EDHGIJLIKJHGGI?====DCDDFGHHJJIHKIGGIFGFEHMJJIHGJOOSQJLGHGHHJHKKJGJHHLHMHHLKGGIIIPEFJ55?6GHGILGFEFHFLKRKSLIC@@?ACDBDDCCC@CBBCCHK)(((((*4;EFFSLHGDGGGFLIHSKHILILQIJGEECDFHBGFIGFEGHLKPKGHLPIGJIGGHIKHGIKEEDDFIKIEAAACBDDACDCDEFEFHHMIGHHJILMKJKIJFHIIFHIJLFHGFEIIFFFFDDEFFEGGFGHRSLFIGEEEEEC?><953/
@301_PHV87F_11
CCCACGGGCCCTGGAACAGCAGTTCCAGGACATCCTGGATGACCCCTCCCCAGCCTGTCCCCTTGAGGAACACCTAGCTGCTCTGACTGCTGCTCCCAGGTGAGAACCAGTAGCCTGTGGTTGCAGGGGGCAGGCTGGGCTCCAGGGAACAGGCTGGGCAGGGTAGAGGGCCAGCTGGGCTCAGGCCCATCCCACTCGGACAGGAGTATGTGGGCTCAGGTGCGGGAGTCGGTGAAGACCCACGCAGCCACTGCCCTGGAGGCTGTGGAAGGGGCTGCCTTCTTTGTGTCCCTCGATTCTGAGCCCGCGGGACTGACCAGAGAGGACCCCGCAGCTTCCCTGGACGCTTATGCCCACGCTCTGCTGGCTGGCCGAGGCCATGACCGGTGAGTCTACCCCCTACAATACCACCTACACACTTATGGAGACCTAGGGCTTCTCCACAGGGGGCAGCCAGACCTCATGCCTCAGCAGCCG
+
3<DAEDDDEHLIILMLSJKMLOSPISHJSSRPGKJISLKQPSJSSFJBAB@4FHHLJJ?JH7)E==GMNJIKMPMJRKLKJORNNSKLLROQMMHJIALRSSSRKOSSSSSNSSMJPNSSLNNILHIKLLKIOIGGDC@CF?><<>KLSHJMLPJIISRSPSMPNHSDOLSGIHJSGDE@IA65555MFJKHFDFOJLLMSJSQSJKLSPIKNKLNKC?GGFGGGISLMLHIMLPSOKHIJAJKIIHSJKKLNJQSOPSIKNSSSPIMNMOSMPSSNNKNJSSIJLLLLOKKRQOINSJMJSLHOLORKMISSQLQJHDJIIJJNB@>>>?BJJOILLMHCEKMLSSLLKSOMKLPSSLOSMMKSKOMQJKSSSNJSKKKJHJLSSLPJMJHNKJSSKKKNJFMQHHKJGHSIKSLIJHMNIJHOJOHHKKJOJIGGEEFHPJJGHHILKMNMQJLMKHKJLJGJGFH>3331/'%#
@302_PHV87F_11
GTGTAGGGACTCACTCTCCCAATGGCCTGCTTTCCCCACGGGCCCTGGAACAGCAGTTCCAGGACATCCTGGATGACCCCTCCCCAGCCTGTCCCCTTGAGGAACACCTAGCTGCTCTGACTGCTGCTCCCAGGTGAGAACCAGTAGCCTGTGGTTGCAGGGGGCAGGCTGGGCTCCAGGGAACAGGCTGGGCAGGGTAGAGGGCCAGCTGGGCTCAGGCCCATCCCACTCGGACAGGAGTATGTGGGCTCAGGTGCGGGAGTCGGTGAAGACCCACGCAGCCACCGCCCTGGAGGCTGTGGAAGGGGCTGCCTTCTTTGTGTCCCTGGATTCTGAGCCCGCGGGACTGACCAGAGAGGACCCCGCAGCTTCCCTGGACGCTTATGCCCACGCTCTGCTGGCTGGCCAGAGGCCATGACCGGTGAGTCTACCCCCTACAATACCACCTACACACTTATGGAGACCTAGGGCTTCTCCACAGGGGGCAGCCAGACCTCATGCCTCAGCAGCC
+
BCBDKGSOKNONKHKII@???@PLSLJIIGLLIDHSMFMIJGQJMLMPOKKKMIJFIIGFCCRKMGHHFLSMHGA@??C*8''(/)?FHNGL?DC</:4457?98)((((99:==SOOLHNHJJIPMSQJHFEEFEHLKINJIKJJKHJPJNMNIPISLMSGKLLESNMQGFD@AFGDDDLLMIHHHIHFIJLSNMOHIHIHNLJPIKPRGHFEHB??@@AHIHFIMJGK>>>>>=??<<>>?DE@DECEDHEHEIOHHJKJIIEEGEGNKFCA@?ACFHKHKIJMKGFGLPIIIKOSLKLLLJMHKLHLMIRIIISLJJLPRMSLF(((((ABBEEIIKGFHGFFIIGI?>?>?@AKIOKFHHCCEDFDB66945DFFGDEEDDEDEFGGFGGHJLQSJILKNJHI21111GIKFFIIFFGFGGMGGF?>>??@??@?CEFFGFFGGIGFIKJNKJIGFEEFDFEFEEFEGFEEFKDF@@@@ADDDFDDDDDDDC>=>>?>C<2220/)%
@303_PHV87F_11
GACAGGAGTATGTGGGCTCAGGTGCGGGAGTCGGTGAAGACCCACGCAGCCACCGCCCTGGAGGCTGTGGAAGGGGCTGCCTTCTTTGTGTCCCTCGATTCTGAGCCCGCGGGACTGACCAGAGAGGACCCCGCAGCTTCCCTGGACGCTTATGCCCACGCTCTGCTGGCTGGCCGAGGCCATGACCGGTGAGTCTACCCCCTACAATACCACCTACACACTTATGGAGACCTAGGGCTTCTCCACAGGGGGCAGCCAGACCTCATGCCTCAGCGGT
+
6;@AEGGFIEGHJGIIGIFF@HHIJLSLOLQJHLSIQNNISOSHHSLJSKKJISIIMJSLNKNPMSJLKIOLPINOOLJJKPNFPNJEKNIFIFDE?>===EEIHILIEHJGLMMLJNHIJHJKJOKKHNSGGKJNMLHKIIIHHNGFIEEDEEEDGGGFGHJMKQLJMKKJIPNKHIIHIJIJKIMJLHIHNIKJBHGHFLMGIGHHHGHGIMJHJIQMHLKILIKHGGGEFDACFEFFEEGJKHEFDDDFEFFIIEDDBBC?A?=??B;200'&$
@304_PHV87F_11
TGGGAGCAGCAGTCAGAGCAGCTAGGTGTTCCTCAAGGGGACAGGCTGGGGAGGGGTCATCCAGGATGTCCTGGAACTGCTGTTCCAGGGCCCGTGGGGAAAGCAGGCCATTGGGAGAGTGAGTCCCTACACGGAAGAATCTGCCCCGGTGGAAGACAGCCACGTGTCGGCTGTCTTGAAGGTGACGAAGGTGGTCTGGAGGGACACGGGAGGAAGACGAAGGTGGGAAGAGGTCACATTTTAACAACCACCCCACTTACTAATCATGCCTTGGGCTATGTTTTTATGATTTTTGACAGCTGTAGTAGTCCATAGCCTGAGCATAGCTCAGGACAGTTTCGATTGTGCTATATATCAAGCAGAGGATGACTTTGAACTCTTGTTCCTCATGCCTC
+
@DHISLILNSNMSLJNKIILJSNKHIRLPMHGFDGHIKISONISJJPIKKHLIDHID32223@@@BBIHJMSIPKOMIKKKPKSMIHLMSKIJLHHISKNSSSNKMNJLHSJGGJIILRSLGOJKNLNOMILLJKJSSNMKSEENPGBHIGFIHJIEDDCMJJJFJLSKSJMNKLQIGHMKOMJMHFIGJHOLLPPSQSQMSKKKSKSSLOKSMSSSIKIJMPJLPICMSSSQKK;;;;AFGIGIJFGGFLLQPRJJJJOMIMKKJKLRIOLJOHHNFHFGHSSKLQIILHKPJMMGMHID<.'&&((;;<<AAHEIPJJPHILGMIQJDAA@B?ABACGGIGGRKSLHGKIGHMJKSJOSKMHOPNPSQPKJPJSMMPJOHFGFGKHBD;876)
@305_PHV87F_11
GCAGTGGCTGCGTGGGTCTTCACCGACTCCCGCACCTGAGCCCACATACTCCTGTCCGAGTGGGATGGGCCTGAGCCCAGCTGGCCCTCTACCCTGCCCAGCCTGTTCCCTGGAGCCCAGCCTGCCCCTGCAACCACAGGCTACTGGTTCTCACCTGGGAGCAGCAGTCAGAGCAGCTAGGTGTTCCTCAAGGGGACAGGCTGGGGAGGGGTCATCCAGGATGTCCTGGAACTGCTGTTCCAGGGCCCGTGGGGAAAGCAGGCCATTGGGAGAGTGAGTCCCTACACGGAAGAATCTGCCCCGGTGGAAGACAGCCACGTGTCGGCTGTCTTGAAGGTGACGAAGGTGGTCTGGAGGGACACGGGAGGAAGACGAAGGTGGGAAGAGGTCAGTTTTTAACAACCACCCACTTCTAATCATGCCTTGGGCTATGTTTTTATGATTTTTGACAGCTGTATAGTAGTCCATAGCCTGAGCATAGCTCAGGACAGTTTCGATTGTGCTATATATCAAGCAGAGGATGACTTTGAACTCTTGTTCCTCAGTGCCT
+
9EGMJLMKSNGIHGHKQSSSHMQIFEMRKQCGGJSJHJKKMFIFGGSLRSLSSSJMHMMINMNSMJHMOKMSIJHFOSSSQPOSSOPINLHHNKC?>G?/EJHNNKJ88;33IGLKLLMHJOK??>DED>=;<;=>?>BDBBFEFEEGNLONKSMKKIQSMSLSSQNMSNOPPLKNSLKSLNNSEFD@>===>ESPKFMSJC8860/100/.1443444<INKPHF>?KJSSSIIJKGJJHGHHMPMSJOJISLNSNLSIOJSJLHIKLJSMSLLJONONNLLMNJKIKJJISSKKPKFSK=5KKMSOSSLSHGHJJLMJMSAAAAAGI?DA889DHJLKHGKGLMIKSSLMDA@>GHEKIJGHFISFSNNQKJKPJMIJHKFMIINHG20.+++*..660////566--.,()''->BHHOMKKHIJIJIKGJKQSPJNIKHNKSSNNKIMIGJLJLJIIMLKLRNHIJLOJKIQSPPJJJSHHGKKKDDBBB?;:;;<LKGKJLGHFIGGDCGFFGIPKSHD54444CGIIMIHBCD==4)&&$%&('
@306_PHV87F_11
CAGCCGACACGTGGCTGTCTTCCACCGGGGCAGATTCTTCCGTGTAGGGACTCACTCTCCCAATGGCCTGCTTTCCCCACGGGCCCTGGAACAGCAGTTCCAGGACATCCTGGATGACCCCTCCCCAGCCTGTCCCCTTGAGGAACACCTAGCTGCTCTGACTGCTGCTCCCAGGTGAGAACCAGTAGCCTGTGGTTGCAGGGGGCAGGCTGGGCTCCAGGGAACAGGCTGGGCAGGGTAGAGGGCCAGCTGGGCTCAGGCCCATCCCACTCGGACAGGAGTATGTGGGCTCAGGTGCGGGAGTCGGTGAAGACCCACGCAGCCACCGCCCTGGAGGCTGTGGAAGGGGCTGCCTTCTTTGTGTCCCTCGATTCTGAGCCCGCGGGACTGACCAGAGAGGACCCCGCAGCTTCCCTGGACGCTTATGCCCACGCTCTGCTGGCTGGCCGAGGCCATGACCGGTGAGTCTACCCCCTACAATACCACCTACACACTTATGGAGACCTAGGGCTTCTCCACAGGGGGCAGCCAGACCTCATGCCTCAGCAGTT
+
(@EFKGGKGIIIGOLKSSPQHCC?AA;:BERMHILMIS74444JJSMPSOSLLSKNJQEDDACHIHKKMMINJFDMILGMJKIISQHMBJMOQRMLRJHMKKMSSRKIHGSJLKSMBJEKKS=87@9KOSSLE;<<<0H??ALOJRIKNJPJSILSNOQJJJGKJLNSODGC/;@@@GMKMLLKSOMJSJSLLKISH@6/////RLFGFFE@A@AJSIJKSIHJMKSQSOISMKLOMNIMNHINMILLLSK??@JSMPSOHJKSJJSNKSSLPQPKRPKKLPJLKKIONMSA?;;<<PMPKGJGE22224<74***(0CEEGOKHNRJHSMHLSSQKJKOIKLSNNSLRMKDJII;99;@;=GHJIHG77668:723342//IHNSQPSMLJHCBAABEKIIHRGDOOJGLRKJNMMOLKHLEFEEDFHNGGIHKOHLLQNLIIHSKLNLMJKLKKSOPNQKIKOOKLIFDDHFGGHIFJFFHGGHLKIIIJKKSQLPJKHNFGGGCEHHIGIIIJHA@DEDGHJGFILNKIKSMGFFHFHHKG=;;32)#
@307_PHV87F_11
CTAGGTGTTCCTCAAGGGGACAGGCTGGGGAGGGGTCATCCAGGATGTCCTGGAACTGCTGTTCCAGGGCCCGTGGGGAAAGCAGGCCATTGGGAGAGTGAGTCCCTACACGGAAGAATCTGCCCCGGTGGAAGACAGCCACGTGTCGGCTGTCTTGAAGGTGACGAAGGTGGTCTGGAGGGAGCACGGGAGGAAGACGAAGGTGGGAAGAGGTCACATTTTAACAACCACCCCACTTACTAATCATGCCTTGGGCTATGTTTTTATGATTTTTGACAGCTGTATAGTAGTCCATAGCCTGAGCATAGCTCAGGACAGTTTCGATTGTGCTATATATCAAGCAGAGGATGACTTTGAACTCTTGTTCCTCATGCCTAT
+
<?ACEIGQIIILGFFDELHHJEJHHI@B@BF?>CEGGFKGIISSLGOLGEGIHNKPPINGNHKIGGIHFDFHHLGHFGFJEGIFGEGGHHIHOJJFBAA4/,+)))*1=?F==>HGLHGFIFFFGC@GHHHSJSLOSGKHHLKHIIKHFIOLOLLLGFGJMHHJHIHHHGH>=<55''''+243----89AIRSIHHJHFHIJSGKPFHHHJIIHHGGGFGKBDB::::;FFFHKJIIHJHGGMHJJHIGINIHHFFGGHHIILJGE9999:JHHGJFFFGGIGHHHHGGKHIHFGGGGGJQLIFGEFKKNGGJLLGGFCD?>>??LLMMHHFHIILHIGIIC???DEGKINIIJJHMLIIJHEGCA::7****+8*'
@308_PHV87F_11
CAGCTGTCAAAAATCATAAAAACATAGCCCAAGGCATGATTAGTAAGTGGGGTGGTTGTTAAAATGTGACCTCTTCCCACCTTCGTCTTCCTCCCGTGTCCCTCCAGACCACCTTCGTCACCTTCAAGACAGCCGACACGTGGCTGTCTCCACCGGGGCAGATTCTTCCGTGTAGGGACTCACTCTCCCAATGGCCTGCTTTCCCCACGGGCCCTGGAACAGCAGTTCCAGGACATCCTGGATGACCCCTCCCCAGCCTGTCCCTTGAGGAACACCTAGCTGCTCTGACTGCTGCTCCCAGGTGAGAACCAGTAGCCTGTGGTTGCAGGGGGCAGGCTGGGCTCCAGGGAACAGGCTGGGCAGGGTCAAGGGCCAGCTGGGCTCAGGCCCATCCCACTCGGACAGGAGTATGTGGGCTCAGGTGCGGGAGTCGGTGAAGACCCACGCAGCCACCGCCCTGGAGGCTGTGGAAGGGGCTGCCTTCTTTGTGTCCCTCGATTCTGAGCCCGCGGGACTGACCAGAGAGGACCCCGCAGCTTCCCTGGACGCTTATGCCCACGCTCTGCTGGCTGGCCGAGGCCATGACCGGTGAGTCTACCCCCTACAATACCACCTACACACTTATGGAGACCTAGGGCTTCTCCACAGGGGGCAGCCAGACCTCATGCCTCAGCAG
+
*?CCSGJLRSRSLOLHJIKHMSSJFCA@BA?DKJJIMFEGDCKJHIIKBSSMJKLSIKSLIJLMMMJJIKHLJG?<<<<=BB=76788=>?B?A@9>JHFEEDBC23DGKNQLJMKGFEEGHHHJHF>==;;:===DDEFIHMISKSB@//042..//ENIGGHHKG@><=LFJCGSINLO<<;;A::85EDBCEBA=6530,-1648@A@AISJSMMPJSSSHKNGHGGGMKH;;:::7521111223?=<<96>@BB?;996,4**,JKIIDFEC????ADJMLSMKPKJNSMLBD;0A=202334889FGGGGHLKNLNHLIGMFDEJLIBKHGC>?=:=@A>>?BBGSHFGGECNKIECBDA,*))))89DCCB43348JIKHHGKFIJJECBA10000JDDEEHFGIFCEFJHGAA@?>?8643440////AGKKHJJJSQJKKLKPIJFGJJFNOKRSKKMIKSGFKKMLIJKLLSMHILSPHLHKKHSHHFIGOMJJJILHKJLRKNSKKLIHDA@@BAKLGSPE@JISIMMHGG??KHLNKFFEGEHHIOSKMOKJSMKJJHJHHLOIQNLSSKLKIHSJJIGHLJHJFDEDEKLHIFJGGIFEEGEBCAAAABHGFCCCCGHEJGGHHHJLJGFHCB@CDIHLLCCBB755558@@@AABC?>>=43
@309_PHV87F_11
GTGGTTGTTAAAATGTGACCTCTTCCCACCTTCGTCTTGCCTCCGTGTCCCTCCAGACCACCTTCGTCACCTTCAAGACAGCCGACACGTGGCTGTCTTCCACCGGGGCAGATTCTTCCGTGTAGGGACTCACTCTCCCCAATGGCCTGCTTTCCCCACGGGCCCTGGAACAGCAGTTCCAGGACATCCTGGATGACCCCTCCCCAGCCTGTCCCCTTCAGGAACACCTAGCTGCTCTGACTGCTGCTCCCAGGTGAGAACCAGTAGCCTGTGGTTGCAGGGGGCAGGCTGGGCTCCAGGGAACAGGCTGGGCAGGGTAGAGGGCCAGCTGGGCTCAGGCCCATCCCACTCGGACAGGATTGTGGGCTCAGGTGCGGGAGTCAGTGAAGCCCACGCAGCCACTGCCCTGGAGGCTGTGGAAGGGGCTGCCTTCTTTGTGTCCCTCGATTCTGAGCCCGCGGGACTGACCAGAGAGGACCCCGCAGCTTCCCTGGACGCTTATGCCCACGCTCTGCTGGCTGGCCGAGGCCATGACCGGTGAGTCTACCCCCTACAATACCACCTACACACTTATGGAGACCTAGGGCTTCTCCACAGGGGGCAGCCAGACCTCATGCCTACAGCAGCC
+
...0;;;::;;>?CHRJJKLKIMI@>811EE:3---..'&'&)4**.,'''(*0,-00612IFFABCHNMRKNJSLJNPSQPLONPIIISKSSIMSFED97512**//8@D>A@?AE@@<=FD877688BA.---2-//;(>==>GIIFE:96.<=C=EFIIIIMKFCHGHHHFGE?<9978>@A<=;<89@=>CISIMSO???91<<;;:9767899*))).6667???@CFJSKPSOIIMNLJOOSJH923OSNNNSMSLIIFHHHISOONKSNPHIFHCRLHGHGJNCECGOLLHGJMGHJGMIQQILMJJRJJHB@@@DGGHKHKJGLEEHLOHEEELEJ@HS>==*)))+*))'+*(((/2-->====>A>77665.+***.41****?CDCEEMJSHGMIPLMKNKSKRHSKGGD@EMKSILGMIGFGGA<8445A@:CDEDDEGESOSKHGKIMSOJHJIOHDCCCDMNRSGN=2KGHJKSJNKIIMKJIMEFDGFGMFJEHIFGIKILIKHIHGKIFDCDDDDE66565==;97633346:=CDFGFGDCDEDGGKFEGGGKIHMIIIGDCDDDGJGIEHFFFGHGHHJHFCCCCEEFDCBBBB988248;-+**+--'%
@310_PHV87F_11
ACCACAGGCTACTGGTTCTCACCTGGGAGCAGCAGTCAGAGCAGCTAGGTGTTCCTCAAGGGGACAGGCTGGGGAGGGGTCATCCAGGATGTCCTGGAACTGCTGTTCCAGGGCCCGTGGGGAAAGCAGGCCATTGGGAGAGTGAGTCCCTACACGGAAGAATCTGCCCCGGTGGAAGACAGCCACGTGTCGGCTGTCTTGAAGGTGACGAAGGTGGTCTGGAGGGACACGGGAGGAAGACGAAGGTGGGAAGAGGTCACATTTTAACAACCACCCCACTTACTAATCATGCCTTGGGCTATGTTTTTATGATTTTTGACAGCTGTATAGTAGTCCATAGCCTGAGCATAGCTCAGGACAGTTTCGATTGTGCTATATATCAAGCAGAGGATGACTTTGAACTCTTGTTCCTCATGCCTTT
+
125:AEGGHHHLKKPKOOJMSJPNJSRSNSLLSQQSMMLMPSLSNOKSOLOSSRSSSFDEHLMJRKMOLK:::HKJELPJKSKKJIPJLOMISHSQJPGDD=876)))))DIGEMSMGMLKLHPJOSJHHGHGJJIMMRKKKQIPHIIRSSKLJH222BBGFHBA>>:>3/>CDFIFNPIEEFFDGGGHOGJFJMPSLMMKKJSPSRLIFJEFGJOLKKHKSLSNQSKSLKLILJGEFFIHBAAADB,,,+,//0@FECBB@B@BBEEEFFFFHFFMNMJJKIKCBC=<=<<<98111FEFFDDGLSJNLJILKHSKKJNIHKGHJHJHJHPGHIJSKGGPGJOHOSKJJLNGKROIKLISJMJLHKKIJSKNGGHGGFHGIMNKFJCCCCI99889EDGIRHIHHIFKCCD;996652+%
@311_PHV87F_11
GCCGACACGTGGCTGTCTTCCACCGGGGCAGATTCTTCCGTGTAGGGACTCACTCTCCCAATGGCCTGCTTTCCCCACGGGCCCTGGAACAGCAGTTCCAGGACATCCTGGATGACCCCTCCCCAGCCTGTCCCCTTGAGGAACACCTAGCTGCTCTGACTGCTGCTCCCAGGTGAGAACCAGTAGCCTGTGGTTGCAGGGGGCAGGCTGGGCTCCAGGGAACAGGCTGGGCAGGGTAGAGGGCCAGCTGGGCTCAGGCCCATCCCACTCGGACAGGAGTATGTGGGCTCAGGTGCGGGAGTCGGTGAAGACCCACGCAGCCACTGCCCTGGAGGCTGTGGAAGGGGCTGCCTTCTTTGTGTCCCTCGATTCTGAGCCCGCGGGACTGACCAGAGAGGACCCCGCAGCTTCCCTGGACGCTTATGCCCACGCTCTGCTGGCTGGCCGAGGCCATGACCGGTGAGTCTACCCCCTACAATACCACCTACACACTTATGGAGACCTAGGGCTTCTCCACAGGGGGCAGCCAGACCTCATGCCTCAG
+
CHHDDDCFEGGGGKIKHJIEFBCDAACEJP?<<<9:0,,,278?AAAFIHGFFFFGEDCBEEJNFFGEFHGHDFFFDCAAAACFHFGFIIGJJHHHE78//@2894202=@?AEHJFIEJ?>=1)BFGIIHCGD;:D67DKLIILNJHFFFIK>>>>=HEFGGIMKJDAA853//0@ADDJIJGFFFEICGIHGGFGBBBBBGECA?<7+**/002223BAEBCFEFDDB?EEDFCB,,,,01865667=>AEDDCCBDCDCDCDBBDED@???AFBBA@@@AACBA@@@CBBCB@<;;;<BC>>>>?DCCDBCB?>>>>@DDDDEEDDFCDDCBCDEHGGCA@?@C@CCCABBCEHHGHHFEGB>5-((((.-11598660016=;==99889;;@ACCA@<8::;>GHFEECCDEC>>>==@@@ABB@????ACEEDDCCFFE@====?CCDCDDA====@CCC@?>=;;<<;?@AAA@@@ABA@@ACEEDDCCB@@?>?@??@@AA????@BACCDB?>>==?@BA@AA@@AAAB@??=81
@312_PHV87F_11
ACCGCCCTGGAGGCTGTGGAAGGGGCTGCCTTCTTTGTGTCCCTCGATTCTGAGCCCGCGGGACTGACGAGAGGACCCCGCAGCTTCCCTGGACGCTTATGCCCACGCTCTGCTGGCTGGCCGAGGCCATGACCGGTGAGTCTACCCCCTACAATACCACCTACACACTTATGGAGACCTAGGGCTTCTCCACAGGGGGCAGCCAGACCTCATGCCTCACAG
+
)+68EKLPKKHSILHJSMSJJIGSQSLHFBF?99<<89AEDIJFKLKLSKSSONKLPMIKR>===000*)**?@GBDFGBIKKQJHIIMHIOLNJSGKHGFHJILLLQLNOSMLFHGEKKLJEDGGKLJJHJGJNLIKQLLONGJEKISSGILIGHILISKNKSKKJEHJIIGFKHILIIDCCB@BG?>+))('',//==;:::76555302346673,*('
@313_PHV87F_11
CCATCTCTTTTACCCTGCCCAGCCTGTTCCCTGGAGCCCAGCCTGCCCCCTGCAACCACAGGCTACTGGTTCTCACCTGGGAGCAGCAGTCAGAGCAGCTAGGTGTTCCTCAAGGGGACAGGCTGGGGAGGGGTCATCCAGGATGTCCTGGAACTGCTGTTCCAGGGCCCGTGGGGAAAGCAGGCCATTGGGAGAGTGAGTCCCTACACGGAAGAATCTGCCCGGTGGAAGACAGCCACGTGTCGGCTGTCTGAAGGCATAGAAGGTGGTCTTGCAGGGAGCACGGGAGGAAGACGAAGGTGGGAAGAGGTCACATTTTAACAACCACCCCACTTACTAATCATGCCTTGGGCTATGTTTTTATGATTTTTGACAGCTGTATAGTAGTCCATAGCCTGAGCATAGCTCAGGACAGTTTTGATTGTGCTATATATGAGCAGAGGATGACTTTGAACTCTTGTTCCTCATGCCTA
+
,++*))('&&&%&'((126946DIJIHHBCIFGDGOJJJHGIDD==84999BD??@IJIPJIIKHGFGLQNOPJCCCCBSKMSJJOMKKNKPKNLKKHSGJSHQISSMJJKKLKMLSJSKJLNISJOONSCSJOEEEEEGSJMJIGDD=>KSKOHSSJKMKJOEHRC?AC>==>BHKKIFGCEDIEHIG862'-+)(&$$$%&'1/-,,,.13:;6...88:4-;??DMPJMJHIKIIMIHGMGGEDFA@?>///011-)&%%%%'*...++)%%%%&'+/0011;;=DGFFDEBABDGHL@=712DDJMKOGEGGGHGDEDGGFFKSHHPHKHNMMLKKJLLIFFEG:8888JJIEH-----9DDFIHHIFH<<<<MJIFFCBB<;<<>??EFGGJMJKOGIFHKKJGGJOPMHPSJNIGIKLIIJLKIGJCC('''*0/013<:;:::=>CEFGIGFC@?55<4444459+
@314_PHV87F_11
AAGGTGACGAAGGTGGTCTGGAGGGACACGGGAGGAAGACGAAGGTGGGAAGAGGTCACATTTTAACAACCACCCCACTTACTAATCATGCCTTGGGCTATGTTTTTATGATTTTTGACAGCTGTCCTCGTCAGTCCATAGCCTGAGCATAGCTCAGGACAGTTTCGATTGTGCTATATATCAAGCAGAGGATGACTTTGAACTCTTGTTCCTCATGCCT
+
-??AJLIHEDEFGIJISJOMMIKPPIHJKJKHRQDLLKLKJMSJJNNSLHNIOSRNMMSLJRSQSNSLKLKRSKSRHSIKHIHGJJKJJHNJPLMKGJHFFFHINSMLHIHGIJSSNHJIKJHHD;76***)'**+27;@BBCGHJHKGEEDFFJJRMIK*****+++++FHKPKHHFFGHHHJKGJHHGKIGIHIISMHKHIHILNIFHFEED>=:;86
@315_PHV87F_11
ACCGCCCTGGAGGCTGTGGAAGGGGCTGCCTTCTTTGTGTCCCTCGATTCTGAGCCCGCGGGACTGACCAGAGAGAAACCGCAGCTTTTGCCTGGACGCTTATGCCCACGCTCTGCTGGCTGGCCGAGGCCATGACCGGTGAGTCTACCCCCTACAATACCACCTACACACTTATGGAGACCTAGGGCTTCTCCACAGGGGGCAGCCAGACCTAAGTGCTGAGCA
+
BJHHIJSIMHJNIJJJMKJLHKHLKSSKQLKKED<::HIGEH@????HMJJIIJOIHHJHGHEFJC@=<45,*,0'''&('(*))))*-(''((?EGEGEDBCBCDKJIMSKLJFAA<<<==8889BFEIKKIFCCBABCBDBB0000/,)))0,,,-4>DCDGGEHCCCBCHEGGFGIIJOLEFGIGLIIOMJCD<<<==HG4333.--,-/,+++***%$$$$
@316_PHV87F_11
GCGGTGGCTGCGTGGGTCTTCACCGACTCCCGCACCTGAGCCCACATACTCCTGTCCGAGTGGGATGGGCCTGAGCCCCAGCTGGCCCTCTACCCTGCCCAGCCTGTTCCCTGGAGCCCAGCCTGCCCCCTGCAACCACAGGCTACTGGTTCTCACCTGGGAGCAGCAGTCAGAGCAGCTAGGTGTTCCTCAAGGGGACAGGCTGGGGAGGGGTCATCCAGGATGTCCTGGAACTGCTGTTCCAGGGCCCGTGGGGAAAGCAGGCCATTGGGAGAGTGAGTCCCTACACGGAAGAATCTGCCCCGGTGGAAGACAGCCACGTGTCGGCTGTCTTGAAGGTGACGAAGGTGGTCTGGAGGGACACGGGAGGAAGACGAAGGTGGGAAGAGGTCACATTTTAACAACCACCCCACTTACTAATCATGCCTTGGGCTATGTTTTTATGATTTTTGACAGCTGTATAGTAGTCCATAGCCTGAGCATAGCTCAGGACAGTTTCGATTGTGCTATATATCAAGCAGAGGATGACTTTGAACTCTTGTTCCTCATGCCT
+
CFEGPGI=====F@@@BEEEDELMEGHFHSE>AFFHGFDDB:76@??>:999:LKIHHJKGJLMSSJHPOSS<;:6842+;EFAA@HHFDD@A@EDBFJHBILSJLAM-,G?ASIKKFHGHHGJHGFJJIHBB=<<ACSLPJLSRNHJQRLNLMMSKSIPSKJSLSPRSNJBBCBB@CDC?@@ABDF1001>??EMJSRKNKSLBBE:5ECJILIQQHGDFFIPOMDGCCF?<<===>6+++++3>>9=?:9::B64ABEEBCBB@DDDAABIHEIEEIINSKNJSMKLGEELIILOHNDF98=<?<<>D@A?;65677;::<BDLLJIHHIIIFHIKISJLIGQHFKNJQIIKNJLNKKEDMHNSIMOMKJ@??==@@EE@>=;@DCEGHJGHJGHGA;IFHJOKJHGKECM@IHIPJJLLPQIKHJHGKJJPHHGGKIBB@ABLSLKIHCBBCLHKHLA?)((('''-,-9<<=?ABBCCB<<=?=??@AEDA???>@BDEMLMJJJOHGHKJIIGGDEDGGHLJPLNJSNLLSSLPILBC<<=<;<;<;7
@317_PHV87F_11
CTGGGCTCAGGCCCATCCCACTCGGACAGGAGTATGTGGGCTCAGGTGCGGGAGTCGGTGAAGACCCACGCAGCCACTGCCCTGGAGGCTGTGGAAGGGGCTGCCTTCTTTGTGTCCCTCGATTCTGAGCCCGCGGGACTGACCAGAGAGGACCCCGCAGCTTCCCTGGACGCTTATGCCCACGCTCTGCTGGCTGGCCGAGGCCATGACCGGTGAGTCTACCCCCTACAATACCACCTACACACTTATGGAGACCTAGGGCTTCTCCACAGGGGGCAGCCAGACCTCATGCCTCAGCAGC
+
=>CCDEEL?<;<<SKIFIGDDLKNLIOEDEFESLJKNGMHINSGHKMJMLNJIMSMIMHGNSSMNLJKPHNONNSNSPJISKJKJHGJNILSFKJJMMNSLMKSMHKGFHCBBB@@D@>:8?FGHJGMF@:44KLJHFHEDEE;32225HIKEDIGCKSNJSLLLLBSMIRMLIFEDFFGGFHIKHLJNMKKNIISNJLKMLHKMKJSLSLJRSEFFFCDBCDHJJPHLIJIKGGJLSKNJLSKHJKJIGGIQPSMSNSLJIMOIMNLLHBAAABLG@???==9988567:<<<9433+*)
@318_PHV87F_11
GTGGTATTGTAGGGGGTAGACTCACCGGTCATGGCCTCGGCCAGCCAGCAGAGCGTGGGCATAAGCGTCCAGGGAAGCTGCGGGGTCTCTTCTGGTCAGTCCCGCGGGCTCAGAATCGAGGGACACAGAAGAAGGCAGCCCCTTCCACAGCCTCCAGGGCAGTGGCTGCGTGGGTCTTCACCGACTCCCGCACCTGAGCCCACATACTCCTGTCCGAGTGGGATGGGCCTGAGCCCAGCTGGCCCTCTACCCTGCCCAGCCTGTTCCCTGGAGCCCAGCCTGCCCCCTGCAACCACAGGCTACTGGTTCTCACCTGGGAGCAGCAGTCAGAGCAGCTAGGTGTTCCTCAAGGGGACAGGCTGGGGAGGGGTCATCCAGGATGTCCTGGAACTGCTGTTCCAGGGCCCGTGGGGAAAGCAGGCCATTGGGAGAGTGAGTCCCTACACGGAAGAATCTGCCCCGGTGGAAGACAGCCACGTGTCGGCTGTCTTGAAGGTGACGAAGGTGGTCTGGAGGGACACGGGAGGAAGACGAAGGTGGGAAGAGGTCACATTTTAACAACCACCCCACTTACTAATCATGCCTTGGGCTATGTTTTTATGATTTTTGACAGCTGTATAGTAGTCCATAGCCTGAGCATAGCTCAGGACAGTTTTGATTGTGCTATATATCAAGCAGAGGATGACTTTGAACTCTTGTTCCTCATGCCTAT
+
+<=EIHKG>976668FL86667669@CDJKJS====>KKJMMOSQKNOMNMKKKLNJJNINMINGKJKJHHHKIQNKKFEF;;;:;7---1..-11?@AAAKOE=>MKGSEKNJKFGHIIMNKHKID/---.>LSPNMSKSGKH=>CDJOSMSRSLISSLLPKIHMPMSLNLMONSSJHMHFFEFF<=@4QIJIPIQPLPKPSNSOOLOLPLPNSKNIISKMNNGSNPMI3333DSHLQILNSLISIJHKKLJMSOQMNSJMJGS>>KDGLOEMSKNOSNPLOCCMKIJJSLKPLKRSMSJKOHHJKSMMPLNKMNNRSSSSLSKSNJMLSQMRKOIIMILLHLLONMKNIMPMCSKSNSO;;;=QIFHHOLONJKJINNQMPKSQLRISMMJSHGEEEFECSMKLINGCFKIELJISHIHHFNIHGKFFHHD@'&&&'*,)9;>BEFHHPPLLKMNGHMKGIJHSMSSPMRPOJLKHHIOILLJJMLIOOCBDGFIKNGFGGELKIFBACB<?BEHCEII////EHKIHJHGIFFJSMMPEGMLSIJIKOSHMPKSLILJJHOOKJKKSJJJMIIGMBBBBDFHGFHHHEEFDIHIJSJLKJNLMSJKFGFGFEGFGJJMIKKKKGIGGJOHIHKGHHHGFGGJIJKGG21111+)))*EHHFDFFEEFIHMIHIGJJHJILIDGBGJGGMSKILLJPSJGFECC@A@A+*
@319_PHV87F_11
AAGAGTTCAAAGTCATCCTCTGCTTGATATATAGCACAATCGAAACTGTCCTGAGCTATGCTCAGGCTATGGACTACTATACAGCTGTCAAAAATCATAAAAACATAGCCCAAGGCATGATTAGTAAGTGGGGTGGTTGTTAAAATGTGACCTCTTCCCACCTCATCTTCCTCCGTGTCCCTCCAGACCACCTTCGTCACCTTCGACGCCGACACGTGGCTGTCTTCCACCGGGGCAGATTCTTCCGTGTAGGGACTCACTCTCCCAATGGCCTGCTTTCCCCACGGGCCCTGGAACAGCAGTTCCAGGACATCCTGGATGACCCCTCCCCAGCCTGTCCCCTTGAGGAACACCTAGCTGCTCTGACTGCTGCTCCCAGGTGAGAACCAGTAGCCTGTGGTTGCAGGGGGCAGGCTGGGCTCCAGGGAACAGGCTGGGCAGGGTAGAGGGCCAGCTGGGCTCAGGCCCATCCCACTCGGACAGGAGTATGTGGGCTCAGGTGCGGGAGTCGGTGAAGACCCACGCAGCCACTGCCCTGGAGGCTGTGGAAGGGGCTGCCTTCTTTGTGTCCCTCGATTCTGAGCCCGCGGGACTGACCAGAGAGGACCCCGCAGCTTCCCTGGACGCTTATGCCCACGCTCTGCTGGCTGGCCGAGGCCATGACCGGTGAGTCTGCCCTACAATACCACCTACACACTTATGGAGACCTAGGGCTTCTCCACAGGGGGCAGCCAGACCTCATGCCTCAGC
+
EIGSIH;IJQRKKRJKNMMKHISKRLKSJJRMJNRNLIIHOJSNKSMNSSSSMHOSLMNLKINKOLJLKGLGKJJIHGHLMMPSNPSSIMNSSSORMSSMRSSSOQJSLOLJPSLSILLOSMSOSIRKOJJNLSKSLNPKMQQSKLMMKNMSKOIKFFC@AEA1-.//.--+/:67EJHHGIHHDDCCCDCBCC@??=:10,,+%$$%&&(7:<CCGHHPOKLNKROKDE70028NHFCKJIIIEEEFSJJISPOSOSKSSSQKGIFKSOSOJQSPRBA4@998:GGIIIOKJNGJN44433334844DFFKGGGGKHMMDDDCC6?333:5FHLLNSINK@9NCDILKOSQNJJFGGLIJQLOKJQJLOSOSOGED:=IG?>???SJGFJFOPHSC@?=>GLHHJIKSSMSLKLMCDCDHLSGFJSNPMKNMSSKKMKIIOSSGFJIILKMSKKSRPSSMSB::::NJLHGLHMSKKNJJB@@@AMGFGGHRJKJFJRHHIFCCBDIM85553352,,,-6DDCCCDQIIHHGIJNKJJMIHIJHHKKSLSEECB?0(()4567..767;6/***&&''(345FFDIGHIGHHSKJF>=>>GNLKJOGC;KIHMLOLLQFJJIKFGHFFFEFDFHGFFIIINJJLJJKFHNNHGHHJKHGFFGFGFFDCED=9321*&)(()(()555778FDGEEEDCDDEFFFFGFFIFGHHLIGJKFF77767ECCDDJ>><<>;9778<<>4))(
@320_PHV87F_11
CCTGAGCTATGCTCAGGCTATGGACTACTATACAGCTGTCAAAAATCATAAAAACATAGCCCAAGGCATGATTAGTAAGTGGGGTGGTTGTTAAAATGTGACCTCTTCCCACCTTCGTCTTCCTCCCGTGTCCCTCCAGACCACCTTCGTCACCTTCAAGACAGCCGACACGTGGCTGTCTTCCACCGGGGCAGATTCTTCCGTGTAGGGACTCACTCTCCCAATGGCCTGCTTTCCCCACGGGCCCTGGAACAGCAGTTCCAGGACATCCTGGATGACCCCTCCCCAGCCTGTCCCCTTGAGGAACACCTAGCTGCTCTGACTGCTGCTCCCAGGTGAGAACCAGTAGCCTGTGGTTGCAGGGGGCAGGCTGGGCTCCAGGGAACAGGCTGGGCAGGGTAGAGGGCCAGCTGGGCTCAGGCCCATCCCACTCGGACAGGAGTATGTGGGCTCAGGTGCGGGAGTCGGTGAAGACCCACGCAGCCACTGCCCTGGAGGCTGTGGAAGGGGCTGCCTTCTTTGTGTCCCTCGATTCTGAGCCCGCGGGACTGACCAGAGAGGACCCCGCAGCTTCCCTGGACGCTTATGCCCACGCTCTGCTGGCTGGCCGAGGCCATGACCGGTGAGTCTACCCCCTACAATACCACCTACACACTTATGGAGACCTAGGGCTTCTCCACAGGGGGCAGCCAGACCTCATGCCTCAGCAG
+
EGKIIKOSKPSJQHKGNLKGMA???@CCLKLNGJGKJHIKNLSSSPLLSHOIJMSSOMHGFFGJHDDDCEJLPILOJHHJGJHGKIIILLPSHGJJJSSSQHLKFH855556DDE44448:446>>5*+99;EB?AB?BBGKFFIGFFFFGFGHLJHJKKJHKJGFEEDCCEFFEIJJHIOLOKEG?;;=>D@AAACFD=0005CCFHFIJPRSPJINSLIRKKKKPSNKHJMKLILLKILEFGEFHHGFHPJJIMLLMLLHBCGHRMKFGHHLQJJSSMSA@9772-CGIJHLLEECEA::;JLKHSIPJNKHIKSKGGEHMILKLSOSDJI=JLMOKKMLNOLPKLMMILMJLNHJKHGGHLIKKHKGPLJMKJHGNHGHMROIJONSOJSIIKHSNLHIIHHHJHSNKS00002A@@AECIIGGMIFKLCBCBC<;;,++****)+-.2)''(),,----00*(())1128789;F>>??@I@@@@AHGHGKLLHSILNOA==>POHE@54311..2600@@;;@131101241222566<;;;@DGBBCCIFMHDCKKKFDEADFDEOS=<E==IGGDDCBACCBCGFEEFEHILJIDCCCDNOGFDDDFJKMHFFC<::..../3333AA@@?:6677IGIHJIFFGJJFHIGHGGHIFGGEBDGEFDGFGGFHHLFJHEGDEFJIHEGEEDFFJEGFE75210-
@321_PHV87F_11
ACTGCCCTGGAGGCTGTGGAAGGGGCTGCCTTCTTTGTGTCCCTGATTCTGAGCCCGCGGGACTGACCAGAGAGGACCCCGCAGCTTCCCTGGACGCTTATGCCCACGCTCTGCTGGCTGGCCGAGGCCATGACCGGTGAGTCTACCCCCTACAATACCACCTACACACTTATGGAGACCTAGGGCTTCTCCACAGGGGGCAGCCCAACCTCATGCCTCAGCAGC
+
9DIJKJJPHGIIKJKKHSMHKMGSSKRMMIG0//018AG9////((((@C;@?::::;FGDDEECIHIDE@@@BGA@@@5.000080---.089;?B@@>>??@CAAHQMSHQMJHHMHIHSPHGHLGLSIJKOHJJLJIIPGD222AAIGEEFFBDDDDKSLLNIHFEGFEHHHIGEDE?54555@ECC@=9953344?<(((()23445788.....+,.--+
@322_PHV87F_11
CTGGCCCTCTACCCTGCCCAGCCTGTTTCCCTGGAGCCCAGCCTGCCCCCTGCAACCACAGGCTACTGGTTCTCACCTGGGAGCAGCAGTGAGAGCAGCTAGGTGTTCCTCAAGGGGACAGGCTGGGGAGGGGTCATCCAGGATGTCCTGGAACTGCTGTTCCAGGGCCCGTGGGGAAAGCAGGCCATTGGGAGAGTGAGTCCCTACACGGAAGAATCTGCCCCGGTGGAAGACAGCCACGTGTCGGCTGTCTTGAAGGTGACGAAGGTGGTCTGGAGGGACACGGGAGGAAGACGAAGGTGGGAAGAGGTCACATTTTAACAACCACCCCACTTACTAATCATGCCTTGGGCTATGTTTTATGATTTTTGACAGCTGTATAGTAGTCCATAGCCTGAGCATAGCTCAGGACAGTTTCGATTGTGCTATATATCAAGCAGAGGATGACTTTGAACTCTTGTTCCCTCATGCCTC
+
,<;;;EEDDDABB?=F>EA8DJJHMHH.*+G@CSOHHIHGKSLI=>CD@;<CGEJLKHJMJHGHDDCDFGJGFCBA;=<>>HGB@@@;::22223<::;;9<<DIGIHIIHGGEHPOJKJJIGIDJEGIGDEGEEHGMFGFQKKJLPHHIMSFDEFLKA=>=<75520142266=;:6533/--++*..-014>@@?5...../;>@>=7879=GFFDEAABI64DDESJNINIFDFIGHFFHMFGGFFIJHGFBADFHGDE94444ESEDDEDHSKODHFFGOMMSSIHHHHLIFHHFHLHJHIMJNSJNIGFHKKNMSKLILGHAA@@?==>=222227;??@>>>>>CECCAA@@5:;7;FGGEOJMPIIJHJJLKHGFGGDCEEGCEEEGDGLGGIFD@@@A?=>>?CFFFFIJCDDCEOJJGGGEFEHFKHKGQHGGJFH66666HFJHKLKJJHDE<<8+.:;871-%
@323_PHV87F_11
TCCAGACCACCTTCGTCACCTTAGAGACAGCCGACACGTGGCTGTCTTCCACCGGGGCAGATTCTTCCGTGTAGGGACTCACTCTCCCAATGGCCTGCTTTCCCCACGGGCCCTGGAACAGCAGTTCCAGGACATCCTGGATGACCCCTCCCCAGCCTGTCCCCTTGAGGAACACCTAGCTGCTCTGACTGCTGCTCCCAGGTGAGAACCAGTAGCCTGTGGTTGCAGGGGGCAGGCTGGGCTCCAGGGAACAGGCTGGGCAGGGTAGAGGGCCAGCTGGGCTCAGGCCTATCCCACTCGGACAGGAGTATGTGGGCTGAGGTGCGGGAGTCGGTGAAGACCCACGCAGCCACTGCCCTGGAGGCTGTGGAAGGGGCTGCCTTCTTTGTGTCCCTCGATTCTGAGCCCGCCGGGACTGACCAGAGAGGACCCCGCAGCTTCCCTGGACGCTTATGCCCACGCTCTGCTGGCTGGCCGAGGCCATGACCGGTGAGTCTACCCCCTACAATACCACCTACACACTTATGGAGACCTAGGGCTTCTCCACAGGGGGCAGCCAGACCTCATGCCTCAG
+
342++*+-+,999@?@@=<:;;****++CCDIFFGHJOJJIJSSSLS<;;;;<::<=GKOKIMHKD@><<KLNOJPPSOMQSSROHILQMMNOKLKKKLL@;=JJEHDJJSRNQOJNJMSMNDCC@>6//F?BFFFHHPKKIIHJJSGJ@>?A;ILHIGHJGG7*C99BISIISJKSPKJIQKONSJLSKKKQRKOFE>*@DCDSILQKJPJNJIIIHQQSMQMSQCC@?HJQDEE@:*)('+))()+DIJGFIGJKHIKSJKOOI...../RJMLNH?>>=BSLGIGHJJSAAABLKMMHKKJSINGA@=<10022<45555?AABBCHHDCCDCHMLLLRIIJNKLPOLKPLHIHIFHJSMLLGLSILLLOSSKJJKNLIKJNNJKGJM???>@DDCEGI;:::::775)))1333333389:<?SNGGED?EKNHJLA@C@HQOOFJGHGIGJSJKIKJKHMLIISPIMKPOMGFGFLSMJHLIMLLNJHIKFI<;<CENH?>>BBEGKDC?88CBDA@?A?AEJJHILJIABCKKGKHGIHCDEFEFGHHIJHQISFFKECBB@@@>3.)
@324_PHV87F_11
CACAGGCTACTGGTTCTCACCTGGGAGCAGCAGTCAGAGCAGCTAGGTGTTCCTCAAGGGGACAGGCTGGGGAGGGGTCATCCAGGATGTCCTGGAACTGCTGTTCCAGGGCCCGTGGGGAAAGCAGGCCATTGGGAGAGTGAGTCCCTACACGGAAGAATCTGCCCCGGTGGAAGACAGCCACGTGTCGGCTGTCTTGAAGGTGACGAAGGTGGTCTGGAGGGACACGGGAGGAAGACGAAGGTGGGAAGAGGTCACATTTTAACAACCACCCCACTTACTAATCATGCCTTGGGCTATGTTTTTATGATTTTTGACAGCTGTATAGTAGTCCATAGCCTGAGCATAGCTCAGGACAGTTTCGATTGTGCTATATATCAAGCAGAGGATGACTTTTTGTGACTCTTTCTCCTCATGCC
+
8873?>>?KKHGKQQMJLMKSNJQLMQJNKOPOSJMNSRSLIJILKMSSLKIH:;DFGJJKSHMOSSLF=@<AH????>CC><9:;GJSSCC@=?@OJNPSOKSPJIB@@@@EHFEFGKPLMKJSKIJIIMLIKSMPKRSKKJSOKHLLHKHI+++DEKDA??>?=A3/FHJJFLSRLJILLIJJSSINSIJPQSQQI??GJGSLSKLJJOKLJSRSLJINLINLSPSMNKSQHSRMLMKJPMSLMOKHGLKLOJOINJIKSMISKSIGMJOLLIIRNKKNKKIMNIJLLKJJKMJKJHHFGIOSKSMLKQOMSSNHPIPLSJJNIHIHIHSMKOMJHSLKJLLSMSJLJMLLKLKIG<;:=;11112ABFKISHHBLFEEEGA767::FC??8-,+++,,,,,,1//+/-/1.''(*,
@325_PHV87F_11
TTTCCCGCCTGGAGGCTGTGGAAGGGGCTGCCTTCTTTGTGTCCCTCGATTCTGAGCCCGCGGGACTGACCAGAGAGGACCCCGCAGCTTCCCTGGACGCTTATGCCCACGCTCTGCTGGCTGGCCGAGGCCATGACCGGTGAGTCTACCCCCTACAATACCACCTACACACTTATGGAGACCTAGGGCTTCTCCACAGGGGGCAGCCAGACCTCATGCCTCAGTG
+
&%'%'&%%'*+./431100236AGHJJINHPFFIGFDEDEGLNKNIJLJHKIM????NOGQLSKMLKIJFHEEC>E@7+,543/10/0///1977CCEEGDBBA@ACEIFGLJKGIHFLGKHHIIHLIIKHIGHOIHEKHKLHED@???@EHIKEGHEBAAABDGFGHEDEEEFFFFGHHFGDGGFIHGHGDDCCDEDE@EEFEDGGGECCCBCDDDBB?:*%%$$
@326_PHV87F_11
CCAGGGAACAGGCTGGGCAGGGTAGAGGGCCAGCTGGGCTCAGGCCCATCCCACTCGGACAGGAGTATGTGGGCTCAGGTGCGGGAGTCGGTGAAGACCCACGCAGCCACCGCCCTGGAGGCTGTGGAAGGGGCTGCTTCTTTGTGTCCCTCGATTCTGAGCCCGCGGGACTGACGAGAGGACCCCGCAGCTTCCCTGGACGCTTATGCCCACGCTCTGCTGGCTGGCCGAGGCCATGACCGGTGAGTCTACCCCCTACAATACCACCTACACACTTATGGAGACCTAGGGCTTCTCCACAGGGGGCAGCCAGACCTCATGCCTCAGCAG
+
@EEEHGHPLHJHIGIHLMKJISGHFFDIJJIGFID9999=I77777GEKHSKIJIJJLKMFA;CEHGKHKIJHMNSGGIGGHAB?@1)))*99CLH=9999=?FEFGLFHEGEIIOKEFGILMNKLHKIJSSMNG@633+,:6-/;;:??2CBCBCHFEDCDIIHIILRJKG>=8('()8;MKIMGGLECBBC@@C?@CCDHLJIHGEJJHKPINIKNOKNMHKHGSJHIKLNMIKMJJHHIINNPLKLFGEHFIKKJIHIFEFFELSOIKHKJFIRHIFSGGGGGEDGGGHIKHJIOIHCDABDGFEHOJIJGGILJFGEFGK@432.,
@327_PHV87F_11
CTGAGCTATGCTCAGGCTATGGACTACTATACAGCTGTCAAAAATCATAAAAACATAGCCCAAGGCATGATTAGTAAGTGGGGTGGTTGTTAAAATGTGACCTCTTCCCACCTTCGTCTTCCTCCCCGTGTCCCTCCAGACCACCTTCGTCACCTTCAAGACAGCCGACACGTGGCTGTCTTCCACCGGGGCAGATTCTTCCGTGTAGGGACTCACTCTCCCAATGGCCTGCTTTCCCCACGGGCCCTGGAACAGCAGTTCCAGGACATCCTGGATGACCCCTCCCAGCCTGTCCCCTTGAGGAACACCTAGCTGCTCTGACTGCTGCTCCCAGGTGAGAACCAGTAATGTCTGTGGTTGCAGGGGGCAGGCTGGGCTCCAGGGAACAGGCTGGGCAGGGTAGAGGGCCAGCTGGGCTCAGGCCCATCCCACTCGGACAGGAGTATGTGGGCTCAGGTGCGGGAGTCGGTGAAGACCCACGCAGCCACCGCCCTGGAGGCTGTGGAAGGGGCTGCCTTCTTTGTGTCCCTCGATTCTGAGCCCGCGGGACTGACCAGAGGACCCCGCAGCTTCCCTGGACGCTTATGCCCACGCTCTGCTGGCTGGCCGAGGCCATGACCGGTGAGTACCCCCTACAATACCACCTACACACTTATGGAGACCTAGGGCTTCTCCACAGGGGGCAGCCAGACCTCATGCCTCAGCAGC
+
6JJJOJOJQKKKFHIEGFFGBCEGHIIJJFCPKNIMPSSPPSMPOLSKKNSLSMOLSQLQQNKLRLOQPKKQKSSONMJSPNMSLKKLSNJNHSPJJSJLMJK@???A;79E;:889FFHJGFBED=8EIHFEEDEFDHSMKSMNKSNLOKRLLSJSLILOKMILNJMKSHIKKSSILSGLD>>=42+,<=GGLDCCCB=:923KHDCBDGLKSIPJ<<::B=MJGKJJOLCPJFCIGJJOIMPIKKKIKSILKOSLKSLQLKGMPMSSHKIFJIMKIIJSLNHFL>FMMLKKBFDC=?879IFDJHMNIIJMOHIH<;221127BGLSNFH?DLBBFFCGGD=<<*))))'%%%%));ABCDHOJSIHHHGDBB?<@00000JFLLKKJRPSLSOSPMSGIIKIOOKKOIKLFA@@CC=6666LOIFPKILKJLJKKKMSKMHHKJI===<>@CDDDMJDGFHGIHFGEHKKLRMJPMOIKJHHJJJF=<=<;AIFNKIKJILINMMGJLJJFGHIGDCCDDDFJKJE?HIIIMHHIKJOIGGMBCCEKHJ>>94+))(*)))))5666<<;=>CEHFECCAAABCDCCDCCDCDGKIHIKIHJHJJFEEEHGHOFJICC?=3///**+1;CDBAABADFFEFHFGJGFECEEEJFCDCCFFEBBBCGHHFHGGB@@B@AACBBDFGFHFGCGGFDDEEJ;332.-+
@328_PHV87F_11
GCGGTGGCTGCGTGGGTCTTCACCGACTCCCGCACCTGAGCCCACATACTCCTGTCCGAGTGGGATGGGCCTGAGCCCAGCTGGCCCTCTACCCTGCCCAGCCTGTTCCCTGGAGCCCAGCCTGCCCCCTGCAACCACAGGCTACTGGTTCTCACCTGGGAGCAGCAGTCAGAGCAGCTAGGTGTTCCTCAAGGGGACAGGCTGGGGAGGGGTCATCCAGGATGTCCTGGAACTGCTGTTCCAGGGCCCGTGGGGAAAGCAGGCCATTGGGAGAGTGAGTCCCTACACGGAAGAATCTGCCCCGGTGGAAGACAGCCACGTGTCGGCTGTCTTGAAGGTGACGAAGGTGGTCTGGAGGGACACGGGAGGAAGACGAAGGTGGGAAGAGGTCACATTTTAACAACCACCCCACTTACTAATCATGCCTTGGGCTATGTTTTTATGATTTTTGACAGCTGTATAGTAGTCCATAGCCTGAGCATAGCTCAGGACAGTTTCGATTGTGCTATATATCAAGCAGAGGATGACTTTGAACTCTTGTTCCTCATGCCT
+
MQRKKLLNKLLOKLJSSPPPKNIMIOMLHLF@AIILIHIHIEAASSSKJLLLKMPOISOSSSSSSSPSSSSSLJFHEDBDDFF@AJ88888==E?ADSJFLLSLSCJ00C==SOPSSLOKMSSJJKCJIPGKEFCEFHGJILHQNGNHMSLME++++,QINMNLNKPJQJKLROSLSSSLOKMNMSNRINKSIKKSPSKOMMI????HNSOLSJPSKJIJJMMISKSOSQMSSSPSSLJLIILPSOJNSOQKLSJLPLOJIPKIJIHLPOOOHJJSMSRLOMNNSSSSKIISJNKILLMSISB=JFISSKSLSOLKSLJIOIKRHNLLMJLISLRKSSMKPLIJHHQORLISMSSSPSSJSOSAA@@A?>;4433388CIFSF@ALKSQLSNMKKHSOQLIIKGJHISOIIOQLGFKGINPSOHJHSSHKKHGGEGGKLSOMJKIIKJNSMKGHHHGGQHLIIJIFHGGHLGHIIHHIIJOGFGIGGIJHFIFGEGFFEFFDHJIJPGHHJJLIKKNFIHEFGJHIGKKJJJIHKPJIHIFGEDFFA?9:75
@329_PHV87F_11
ACCGCCCTGGAGGCTGTGGAAGGGGCTGCCTTCTTTGTGTCCCTGATTCTTGAGCCCGCGGGACTGACCAGAGAGGACCCCGCAGCTTCCCTGGACGCTTATGCCCACGCTCTGCTGGCTGGCCGAGGCCATGACCGGTGAGTCTACCCCCTACAATACCACCTACACACTTATGGAGACCTAGGGCTTCTCCACAGGGGGCAGCCAGACCTCATGCCTCAGCAG
+
>@CDDDDF@??@GFFFHHIFFHGGHEHEC;876,***;AAAC42++++676))*5BB?@CFDIHGFFIGEFCDEHEDA?;2,<<<;;=<==BCFGEEEFCBBBACEAAEFFOJIGJHGIJJIJHCCBCFHGG><=>ABCAFEFFEDEFEGIHDD@?>>CDDCIJGIGGFEFFEHGFEFFFECCDDEFJFEEFFGHCDCAACCBFJHDCA@AB>=:8;<>=:::64
@330_PHV87F_11
CTGTGGAAGGGGCTGCCTTCTTTGTGTCCCTCGATTCTGAGCCCGCGGGACTGACCAGAGGAGCCCCGCAGCTTCCCTGGACGCTTATGCCCACGCTCTGCTGGCTGGCCGAGGCCATGACCGGTGAGTCTACCCCCTACAATACCACCTACACACTTATGGAGACCTCGGCTTCTCCACAGGGGGCAGCCAACCTCATGCCTCAGCGGG
+
=?@AFFFGLHNLIPCDCC@@?@AADFFDC@==@@CDCC:::::<;<=?>@AA<;:1+***+10)))).;00.0-((>9:GFE==;;:<<?@FEJGGGHHHGG@@@@DHHGGDDDHKHC::9/**+234434445>?HGCDAA@ABCCEKIFFEFEC>=46,,,,,110*))))A====<????CDDD<;;91***(,1258;=7544'''
@331_PHV87F_11
GAACCGCCCTGGAGGCTGTGGAAGGGGCTGCCTTCTTTGTGTCCCTCGATTCTCTGAGCCCGCGGGACTGACCAGAGAGGACCCCGCAGCTTCCCTGGACGCTTATGCCCACGCTCTGCTGGCTGGCCGAGGCCATGACCGGTGAGTCTACCCCCTACAATACCACCTACACACTTATGGAGACCTAGGGCTTCTCCACAGGGGGCAGCCAGACCTCCTGCCTCAAC
+
()---79ABBFGIHFFIHIOSGHMGKPIJGMIHGCA?>;<=@?@@+1***+?A0,.887888=<<<<HMGHGLGLGIHKSLOID=4FGDCE@<74/09DDFFIFCCBCDEFGFIGHISKHGGEFENJIGFIGHHIEGGEEIJIKIJGGGCCCFGHHCDBCCBBBCHGHGIGFHHGHFGFEEDCCDC@ABHFHLIGE@87-----;:))((''''''%&&&'('',*&
@332_PHV87F_11
TATATAGCACAATCGAAACTGTCCTGAGCTATGCTCAGGCTATGGACTACTATACAGCTGTCAAAAATCATAAAAACATAGCCCAAGGCATGATTAGTAAGTGGGGTGGTTGTTAAAATGTGACCTCTTCCCACCTTCGTCTTCCTCCCGTGTCCCTCCAGACCACCTTCGTCACCTTCAAGACAGCCGACACGTGACTGTCTTCCACCGGGGCAGATTCTTCCGTGTAGGGACTCACTCTCCCAATGGCCTGCTTTCCCCACGGGCCCTGGAACAGCAGTTCCAGGACATCCTGGATGACCCCTCCCCAGCCTGTCCCCTTGAGGAACACCTAGCTGCTCTGACTGCTGCTCCCAGGTGAGAACCAGTAGCCTGTGGTTGCAGGGGGCAGGCTGGGCTCCAGGGAACAGGCTGGGCAGGGTAGAGGGCCAGCTGGGCTCAGGCCCATCCCACTCGGACAGGAGTATGTGGGCTCAGGTGCGGGAGTCGGTGAAGACCCACGCAGCCACCGCCCTGGAGGCTGTGGAAGGGGCTGCCTTCTTTGTGTCCCTCGATTCTGAGCCCGCGGGACTGACCAGAGAGGACCCCGCAGCTTCCCTGGACGCTTATGCCCACGCTCTGCTGGCTGGCCGAGGCCATGACCGGTGAGTCTACCCCCTACAATACCACCTACACACTTATGGAGACCTAGGGCTTCTCCACAGGGGGCAGCAGACCTCATGCCTCAGCAGC
+
68HHHKMSIIKNLIJGOLNNMJISLJQKPLJNOPSPLLIKMLHHFHHFHGGKNNKMIKNLSNMSLOSSNHIKKNOROOJPNHLNJMJJHHJHHINHJPLKSOJIJIMINLSLPQKKMSKJRHOMKH@@@?><-FFGC@ABKSONJSOIA46HJLJJHISIMHMHJMMLMMLIKINOMSNMOSLKJGJHFFFGHGGJIGSKILOQNSJHFCEEFIKMJKJKMSQPJMLHMGMKLKMMLLOLLKLQLONJKMHIIKKLIGIJLJHFFEFHKLKONHNLOJONLLLSLONQSKSSKMPKHGSHIGGDG<==>7FNLSJSJJMB:LBAELIMKLRLMMIKMJLLOSJKLIKSSOSJFJB6DDEDKFNNJKPKKKSKIKSJLMOKLKKIQJMOIJMJQNFFJKJJIEEGHJLKJJHFGILIIH>HJLICFAABDFGNIKGHJKIKMKIHHSKKHKLKJJMHHGHHNMSMSJMMNJMIIPGCEB>=;1+(((('&&'(>B@80000???<<<:666,,--<EGHJLMOLGNJHOMOSSIIFHDGFBAFG=?JHABBCDFEEGFGAA@<<<<=ABAEINIGC@<>GMJIILSMIIDHHJIIH?::9>@@EFIEFEEDFFFFEEHGFIJSLLHJJJILE@<889:EIHHHFIFGEGINA>668>>FGEDFEDDDCDFFGGFHGJKKKIMGGHGD?:34?@AHDIFGGFCE?C@E@A>320)()0113=ACDCE?=<<97/
@333_PHV87F_11
GTCACCTTCAAGACAGCCGACACGTGGCTGTCTTCCACCGGGGCAGATTCTTCCGTGTAGGGACTCATTCTCCCAATGGCCTGCTTTCCCCACGGGCCCTGGAACAGCAGTTCCAGGACATCCTGGATGACCCCTCCCCAGCCTGTCCCCTTGAGGAACACCTAGCTGCTCTGACTGCTGCTCCCAGGTGAGAACCAGTAGCCTGTGGTTGCAGGGGGCAGGCTGGGCTCCAGGGAACAGGCTGGGCAGGGTAGAGGGCCAGCTGGGCTCAGGCCCATCCCACTCGGACAGGAGTATGTGGGCTCAGGTGCGGGAGTCGGTGAAGACCCACGCAGCCACCGCCCTGGAGGCTGTGGAAGGGGCTGCCTTCTTTGTGTCCCTCGATTCTGAGCCCGCGGGACTGACCAGAGAGGACCCCGCAGCTTCCCTGGACGCTTATGCCCACGCTCTGCTGGCTGGCCGAGGCCATGACCGGTGAGTCTACCCCCTACAATACCACCTACACACTTATGGAGACCTAGGGCTTCTCCACAGGGGGCAGCCAGACCTCATGCCTCAGCA
+
ACCISMQJIRJSNILMOIHGHHKHGJKIPSRJR@::77767@A>;:756665578>CA===?>??>>)))))DDCMJHKKSIJHNGHHJJPOSMJJIMNSKLQSNSRSPKHNJJLHOPRIIHFIKORJMPJKKKOG88;9GGINNSFLHG?JEFHLNOSIKLLMJJSLSSMPSMMJMKNLSMEFE>?LKKLSSKMKKQHIJOIHJKJHHLJSJIHFSLSHMIEC:4445;;96666DJEDEDDGF@MOIHIG222112FAB@==////5A;7999GKIKKIHHKIHIGGENJHGFEFEEEGKIKGGIINGHEEEFHQQEEFFHKJJMJIHIHFGGKKJHDA@ABDGEKGHGOJIJIHGIG?HFIDGDB5-+,/,.9=;;:3@@AACFIDEEFHDBB??@BEGGGHGIKHJIJHGGFD@?>>?BHEGGHFGEIEAAAA@A@@?ACAABCCFFIFFDCBBADA@>?=?@@@=6321233777893334444ABAB@@@@@AECCCCEEDCDBCBBCA@@@@ACEDDEE:854455445:<<<=ACBABAABBCCAA@@80.+)
@334_PHV87F_11
CTTGATATATAGCACAATCGAAACTGTCCTGAGCTATGCTCAGGCTATATGGACTACTATACAGCTGTCAAAAATCATAAAAACATAGCCCAAGGCATGATTAGTAAGTGGGGTGGTTGTTAAAATGTGACCTCTTCCCACCTTCGTCTTCCTCCCGTGTCCCTCCAGACCACCTTCGTCACCTTCAAGACAGCCGACACGTGGCTGTCTTCCACCGGGGCAGATTCTTCCGTGTAGGGACTCACTCTCCCAATGGCCTGCTTTCCCCACGGGCCCTGGAACAGCAGTTCCAGGACATCCTGGATGACCCCTCCCCAGCCTGTCCCTTGAGGAACACCTAGCTGCTCTGACTGCTGCTCCCAGGTGAGAACCAGTAGCCTGTGGTTGCAGGGGGCAGGCTGGGCTCCGGGAACAGGCTGGGCAGGGTAGAGGGCCAGCTGGGCTCAGGCCCATCCCACTCGGACAGGAGTATGTGGGCTCAGGTGCGGGAGTCGGTGAAGACCCACGCAGCCACTGCCCTGGAGGCTGTGGAAGGGGCTGCCTTCTTTGTGTCCCTCGATTCTGAGCCCGCGGGACTGACCAGAGAGGACCCCGCAGCTTCCCTGGACGCTTATGCCCACGCTCTGCTGGCTGCTGAGGCCATGACCGGTGAGTCTACCCCCTACAATACCACCTACACACTTATGGAGACCTAGGGCTTCTCCACAGGGGGCAGCCAGACCTCATGCCTCAGCAGC
+
GHKJJLJPQIBAA?><<<HEGKNSOIGFFCDRHJCKPHSONRSSSROI?<=CDFHFGHGJJLSSSSNSSQSIKNKQLSLOLNMSIKIFNIIFSLIRNJNMJJJJSOSJOIMSNOMJMMGHICDEGCNO88888:::<BDDHJKKLJGHIMISSDPKHF1)HID@B=6632334B?=<<<@ILSSSOJPOSKNOSECDEDHHPISJSQQLSJMSNSA@@AALIIIJJEF@82..DF===FGIGKKSNONNIKJIKSSJJI<;==<7@EGGGKJGHMSLIJHMMGHLSSJSIPHGH=91//00CE?@DDEDE?A>;52,3BCEHK>>8(HCBSSSKNLOPJJLPKMSLMLJLSLPSNRLH;<916GEHKKOMIOIPHIKIKKJIKSSKNSGDMHQSM<8765**))+,+'''(CFBBCBDGSLJSKRNHGGEGGIIHDGFFCA?::10189:JJJFJHGGJ66666IHIGJIIGHHGIIKLCJLHLIG6667DIHCGFGISMSJLKJJJGHJFJHGHKFOJGKJGHKIJJSJNMKKH@JOK>;;;;=BDE@A?A<<<>@CBBBEHHHGLNFGHEJFGMGFDE?77666:/----+)->=>?;9984@D<=CDBB@ABEEFCF??>>=@>9*)())($%$$%(->AFFEDBAB?ABAACBBCGEJGDFEFHEEEDFKKLNMIJJHHJNIHGIEFEFGGHIGHIHMJKIHFGEDBEDCCA@643346=?@>>=?53220.*
@335_PHV87F_11
GTGGGGTGGTTGTTAAAATGTGACCTCTTCCCACCTTCGTCTTCCTCCCGTGTCCCTCCAGACCACCTTCGTCACCTTCAAGACAGCCGACACGTGGCTGTCTTCCACCGGGGCAGATTCTTCCGTGTAGGGACTCACTCTCCCAATGGCCTGCTTTCCCCACGGGCCCTGGAACAGCAGTTCCAGGACATCCTGGATGACCCCTCCCCCAGCCTGTCCCCTTGAGGAACACCTAGCTGCTCTGACTGCTGCTCCCAGGTGAGAACCAGTAGCCTGTGGTTGCAGGGGGCAGGCTGGGCTCCAGGGAACAGGCTGGGCAGGGTAGAGGGCCAGCTGGGCTCAGGCCCATCCCACTCGGACAGGAGTATGTGGGCTCAGGTGCGGGAGTCGGTGAAGACCCACGCAGCCACTGCCCTGGAGGCTGTGGAAGGGGCTGCCTTCTTTGTGTCCCTCGATTCTGAGCCCGCGGAACTAACCGAGAGGACCCCGCAGCTTCCTGGACGCTTATGCCCACGCTCTGCTGGCTGGCCGAGGCCATGACCGGTGAGTCTACCCCCTACAATACCACCTACACACTTATGGAGACCTAGGGCTTCTCCACAGGGGGCAGCCAGACCTCATGCCTCAGCA
+
:HHLSKRMSSMSSNIOORSSSHDEDD><;42-()98611<<BBABABDE4<BBDJJGJLCBA??>?ILGCCIKOOMKOSSMKNMKLKQHGFHLKSLMILLHFHGDCGFD>?CHFMC><;;;:8522DD>=?JJLSLSNLSRJJMJSSSNSNMGD:996FHIGKIPIJSMSLKNSQOKQMRPMJICFSJM>>>>>IHHFREHMIIM>@@A==FFLOEG444?:E::=IAASEDDDBHIOFKPSLLISLKMLOLKKNIELKJMPKIQKKJHJMGNINMSIMJIB><;<<>GKJIFEC@>>=>=;72333CHFIHFHFGFIHJSLJLJHDDFIGIKGH<<<<DI@999:LHGGPLFGJIHNMSLOLJPSJMROJMJKMPJJHIHJKSJJJO=;;;;DNJHBCD@?59876876666:>>CDEGGGEIIJSLNOJKLHGAA=<4235733>H@@???EEFEJI????A;<B11**)*''''(0.((*0...04>>>=D@=<,,CDCCEBBBCCFJLHKIIHIKIMSKMJIHHHIHGKHLKILKJJGGEDGNRMIJEDDDDFEAAABBDLHIIJLGLKJKIKIIJJFGEFEDDABAFEIHGFFGEHHFFFFFEFDGHHHKEIHGGDEGDE:+++*
@336_PHV87F_11
TGAGGAACACCTAGCTGCTCTGACTGCTGCTCCCAGGTGAGAACCAGTAGCCTGTGGTTGCAGGGGGCAGGCTGGGCTCCAGGGAACAGGCTGGGCAGGGTAGAGGGCCAGCTGGGCTCAGGCCCATCCCACTCGGACAGGAGTATGTGGGCTCAGGTGCGGGAGTCGGTGAAGACCCACGCAGCCACCGCCCTGGAGGCTGTGGAAGGGGCTGCCTTCTTTGTGTCCCTCGATTCTGAGCCCGCGGGACTGACCAGAGAGGACCCCGCAGCTTCCCTGGACGCTTATGCCCACGCTCTGCTGGCTGGCCGAGGCCATGACCGGTGAGTCTACCCCCTACAATACCACCTACACACTTATGGAGACCTAGGGCTTCTCCACAGGGGGCAGCCAGACCTCATGCCTCAGCAGGG
+
)78:::?IILKMKJLKLPQNOKSQSMJSRSSIMNGLKNKMILSNPLNIHLKLIJQRSOSJKMCIIOSSJKFDD?888;NNJCILOKJJLMQMHPNSRSISKLIKIIJMLMLMMKQNSLSDAIIJSJLHSLLQMJMKMPLSISJMLIJQKSSIJISQSMLOOLIKMSMIQILPHOIJGLJLHOMKIJIPLOJKMILJMKNLSOIMSJRSSMOLSLSJLJPNSSONLSMMSSKGMJHHIBEEENSSLJLSKMMKKII8556<GNQLGF@=LIBBB-----?B>?BCBABEAGHGJHJJKJJOOSKPJHJLJIIJJHIJLLJPLSKNLINISLIHGGGHMHJFEFFFHI=<<<<BJOAAAA@DDGIHJSOHEIIIOKSKHJSEGEFGFFLGKGLMLFGIFDDEFCEFKGA?>971&
@337_PHV87F_11
CCCACGCAGCCACTGCCCTGGAGGCTGTGGAAGGGGCTGCCTTCTTTGTGTCCCTCGATTCTGAGCCCGCGGGACTGACCAGAGAGGACCCCGCAGCTTCCCTGGACGCTTATGCCCACGCTCTGCTGGCTGGCCGAGGCCATGACCGGTGAGTCTACCCCCTACAATACCACCTACACACTTATGGAGACCTAGGGCTTCTCCACAGGGGGCAGCCAGACCTCATGCCTCAGCAGC
+
/9:5;;ABEEGEGHGEIIIIGIHIIJKIOMKJKJNKOKHJIKSGFIHDFILIIMKIHHJIHLEGGHMIIJILKKMHFGKGEE@6FGKOL=J@:=66233/0:6<CDFHGEDCDCDDFFGIKLILIPHFGGFHLSMJHGHGHKJIGIFDCCADDCDDACCEEEECDDECBBCBEFEGKFGFDCDBBDEDDBCBCDDEFCCCDCCD=CBBCCEGFCCA@1.-+*'''(+/16)))))),
@338_PHV87F_11
GCAGTGGCTGCGTGGGTCTTCACCGACTCCCGCACCTGAGCCCACATACTCCTGTCCGAGTGGGATGGGCCTGAGCCCAGCTGGCCCTGCTCCCCTGCCCAGCCTGTTCCCTGGAGCCCAGCCTGCCCCTGCAACCACAGGCTACTGGTTCTCACCTGGGAGCAGCAGTCAGAGCAGCTAGGTGTTCCTCAAGGGGACAGGCTGGGGAGGGGTCATGCAGGATGTCCTGGAACTGCTGTTCCAGGGCCCGTGGGGAAAGCAGGCCATTGGAGAGTCGTCCCTACACGGAAGAATCTGCCCGGTGGAAGACAGCCACGTGTCGGCTGTCTTGAAGGTGACGAAGGTGGTCTGGAGGGACACGGGAGGAAGACGAAGGTGGGAAGAGGTCACATTTTAACAACCACCCCACTTACTAATCATGCCTTGGGCTATGTTTTTATGATTTTTGACAGCTGTATAGTAGTCCATAGCCTGAGCATAGCTCAGGACAGTTTCGATTGTGCTATATATCAAGCAGAGGATGACTTTGAACTCTTGTTCCTTCATGCC
+
))*HIHGIDDDBB>?@ABB@>***?@ABIKIBCEEJSFC>:999<<=33333FIGBA322229DDE>=<<<@5543678BJFA@?A==))(((--.4444/2=DGGFD00959@BHKKHIKLIGFF==SHFMFHGLOPJMKMJDFEEDSKJLMIINSHOKLSNSKHJPE-----GKJKKJFJGHISMGJHECEDILIHGHJGH><=:>HDFEF?>>(((((B@@??><?FKJLKKIJF66666FLIBCBBAFFIIKMSSR@@?>=;.,++().-,*((((.@EGFEDEDDFGGFDE;?=935<<CEIJSMJIEHKLGIHMNGSIIKSKLIKHGHGMJKLA=<=AC@:820006CFFFHGIGEDESQKKSLHFFIISSIK;))IFGIFBAA::::;CFIEEDEESIPIJJOIHHIGSGJINHJFGEEEFGEEIFFINSKLOKMKIIIIGFHHHFHIIFFGHIIFFFGFFFGGHSMQMIFKDEEIGIFIIFGFEEGECDDDIJLMHGGFKGGHHFGLHGFFDEEFSFEFE..---,++*)*((()('((((
@339_PHV87F_11
CCCCACGGGCCCTGGAACAGCAGTTCCAGGACATCCTGGATGACCCCTCCCCCAGCCTGTCCCCTTGAGGAACACCTAGCTGCTCTGACTGCTGCTCCCAGGTGAGAACCAGTAGCCTGTGGTTGCAGGGGGCAGGCTGGGCTCCAGGGAACAGGCTGGGCAGGGTGAGGGCCAGCTGGGCTCAGGCCCATCCCACTCGGACAGGAGTATGTGGGCTCAGGTGCGGGAGTCGGTGGAGCCCCACGCAGCCACGCCCTGGAGGCTGTGGAAGGGGCTGCCTTCTTTGTGTCCCTCGATTCTGAGCCCGCGGGACTGACCAGAGAGGACCCCGCAGCTTCCCTGGACGCTTATGCCCACGCTCTGCTGGCTGGCCGAGGCCATGACCGGTGAGTCTACCCCCTACAATACCACCTACACACTTATGGAGACCTAGGGCTTCTCCACAGGGGGCAGCCAGACCTCATGCCTCAGCGGC
+
-01/-4///0=<8:;879:;<55444645510.11119:AEFBDJKGC?>0-+,@AADFECAB50<77@GFIKHIKNJHHJSFC555CFIMGGIECB@3/02..2333345CBCCCBDGGGHIFFIIKSSNLIIHSSNJHEEHHOIMLJMKMHGGGFCCA?76673'&'&.(-=<=@<<<=A?.****A@DCEC==>=<@@@@BCBCGFFEG?@@@@F61113><<:;<<.,,**'&%%&&$%&&&%&'(((++,;A?@BIIKHNSJPIHIJPHHGKGHFF==B;77FIFIFGC::::0-*444BD>EFFBACE:88;>>??@B?>57:86@ABAA<985./66CHJGEDDCFFSGKSISKGBBELSJGLSMLKHNMJRHMOIIJKORLPSJIGEEFPKSNJHGJGGHMFOOJMNPIIFGGHGHHFHGHGH=>FJJGHGGII====>IGJMEFIECAAA@@?A=>;<<4110&&%
@340_PHV87F_11
ACGTGGCTGTCTTCCACCGGGGCAGATTCTTCCGTGTAGGGACTCACTCTCCCAATGGCCTGCTTTCCCCACGGGCCCTGGAACAGCAGTTCCAGGACATCCTGGATGACCCCTCCCAGCCTGTCCCCTTGAGGAACACCTAGCTGCTCTGACTGCTGCTCCCAGGTGAGAACCAGTAGCCTGTGGTTGCAGGGGGCAGGCTGGGCTCCAGGGAACAGGCTGGGCAGGGCCAGCTGGGCTCAGGCCCATCCCACTCGGACAGGAGTATGTGGGCTCAGGTGCGGGAGTCGGTGAAGACCCACGCAGCCACTGCCCTGGAGGCTGTGGAAGGGGCTGCCTTCTTTGTGTCCCTCGATTCTGAGCCCGCGGGACTGACCAGAGAGGACCCCGCAGCTTCCCTGGACGCTTATGCCCACGCTCTGCTGGCTGGCCGAGGCCATGACCGGTGAGTCTACCCCCTACAATACCACCTACACACTTATGGAGACCTAGGGCTTCTCCACAGGGGGCAGCCAGACCTCATGCCTCAGCAGC
+
/018ADCFIKIKMIHHIECBBCGIPKHLGOKIB<<AC;;<KJSILKGJSIKILGJIJRSIHIHGIGCGIKEFFGGFGKJHCQKJHLKKELG@@<=IQJNJJIHKOLQPEISN4<223(BKQJJIHNN9BH56FNJKKJSJSIGIIMMSJHJIHJKOMJIN8672BDC////0CBHJIKHFIMNNKLSMMMBBBHGPJFJGJICNHHLC<<;<FGJKIJKGC::9855))',ADDF>>>>??BABBBGAGHJLQIKJHGHGHKQSMSJKLJJKHNIIDDDGDHIGIIIOJGJHISMSLHGK>?>?<>>=;9998==89DCDFFEHLHOBCLSIQIE@@@>>BCCIEGKIGEGFCCCCEIJHLIKHHFFGGGFHICEB;77679=>9955.*6DGFFBAAGDEKHIFHGFDDDEFKHGHHJFGMMQIGHGGGHGIIFGISIEIJGEFGHILKSGHBBBBBBCCBACCDEEFFKFEGIIIHGHFFHGIEDDDEFEDEDEFGFHGFGFEFGEFDDGGEEDEFCCBA@<>?AB.----+
@341_PHV87F_11
ACCGCCCTGGAGGCTGTGGAAGGGGCTGCCTTCTTTGTGTCCCTCGATTCTGAGCCCGCGGGACTGACCAGAGAGGACCCCGCAGCTTCCCTGGACGCTTATGCCCACGCTCTGCTGGCTGGCCGAGGCCATGACCGGTGAGTCTACCCCCTACAATACCACCTACACACTTATGGAGACCTAGGGCTTCTCCACAGGGGGCAGCCAGACCTCATGCCTCAGCAGC
+
BGGGIMONJSAIHHJJIMLKKIMKMKMIPNNJIFEEFLLJNKLJGFFFHKPKIKNPRMJKOMPSLGGJD@??@@IOLLKJMJOJNKKKKKLGHIIJIJGFDCDEILIGJMIMQKIHLKJFHJSIJLKKMKKSFHHJGJIGSINJIGFFIHIJFGFEFEFEEIMKEGIHGBFFEIDGGFFFHGDEIIFDEDCFGEC@?>=<DDDFIJJHKFGFCBDCDDEE?>>30,
@342_PHV87F_11
CCTGGAGGCTGTGGAAGGGGCTGCCTTCTTTGTGTCCCTCGATTCTGAGCCCGCGGGACTGACCAGAGAGGACCCCGCAGCTTCCCTGGACGCTTATGCCCACGCTCTGCTGGCTGGCCGAGGCCATGACCGGTGAGTCTACCCTACAATACCACCTACACACTTATGGAGACCTAGGGCTTCTCCACAGGGGGCAGCCAGACCTCATGCCTCAGCAGGT
+
EHQJJILGEEFHGIGHHHKGFFGGIA?==@?;<B900/--;=ADGEEFFHGGGHHHIJMIHGGHLKRKJKQKOHE:2HIIHGGCED>=><77777;==DCIIEHGIIJJRHILHHGJNEEDEDJIRQIGGH@@A>?>?99870+,@;8889@EDGHPIIHHGGFEEEFFGFFEFDCDDIHGEEDDEEHEEEDGHGGGHG=:98899?@BBBB?32210,%
@343_PHV87F_11
ACCGCCCTGGAGGCTGTGGAAGGGGCTGCCTTCTTTGTGTCCCTCGATTCTGAGCCCGCGGGACTGACCAGAGAGGACCCCGCAGCTTCCCTGGACGCTTATGCCCACGCTCTGCTGGCTGGCCGAGGCCATGACCGGTGAGTCTACCCCCTACAATACCACCTACACACTTATGGAGACCTAGGGCTTCTCCACAGGGGGCAGCCAGACCTCATGCCTCAGCAGC
+
*+2233346334@>?@A@DEFFGJHJIFNIF>92110:::;GICEJIIMKS<;;:642?DDFHJKEFD=;:98;ACA=@A3.:77775343-.?@ADCDD-/CCEHHGFGFFGHMIOSGIJLJIHFFFHHKGGGJGEEDCEGECEBBBGGGJ=::::FFGEGKKGHHJMJMROKHHAACAAABHIGFFFEFGICFFDCCEDDEGKLHHGFFFDEDBFEF?>=<87,
@344_PHV87F_11
GGACCTGGAGGCTGTGGAAGGGGCTGCCTTCTTTGTGTCCCTGGATTCTTGAGCCCGCGGGACTGACCAGAGAGGACCCCGCAGCTTCCCTGGACGCTTATGCCCACGCTCTGCTGGCTGGCCGAGGCCATGACCGGTGAGTCTACCCCCTACAATACCACCTACACACTTATGGAGACCTAGGGCTTCTCCACAGGGGGCAGCCAGACCTCATGCCTGGGCGA
+
%$$%'$$'*1599?BDDFFGGNOHICC>=:64444=CGEIHG11111A@<001?@=:DDCFGJIGGHF??=<@EHLGFEECEFGFFC??@9:B?>;;;9...47?FGFHIHHHHIHJHGHNLIHEFGEFIGGGGFFFJDDEEDIBBACEFDABBCA@@AADKGEECBCABDBB3323ACDB@AAACEFFGGHGH??@?=?><=>=:9:898//079:<+***&%
@345_PHV87F_11
ACCGCCCTGGAGGCTGTGGAAGGGGCTGCCTTCTTTGTGTCCCTCGATTCTGAGCCCGCGGGACTGACCAGAGAGGACCCCGCAGCTTCCCTGGACGCTTATGCCCACGCTCTGCTGGCTGGCCGAGGCCATGACCGGTGAGTCTACCCCCTACAATACCACCTACACACTTATGGAGACCTAGGGCTTCTCCACAGGGGGCAGCCAGACCTCATGCCTCAGCGGGT
+
BFIHFHJIMHHKIIHJJHIIHJKMKKOKPKH754556ABJGLHGIJGILIKLIJHHDCHFGGFIIIMGI>6002GDC7888<BCBCJJHGIDFGHGGGFEDDDEFGFHGIOKLLNH>>>@BHHFABAAEIIHFLJIHIILHIGHJHGFEEGECDDEIIILEFGFDHKODDEEFJJHFFGEEDEDEEFFEGGJHJMJGFFGFFGFIMGJIOLIHFGDEDEE?=<+(&$
@346_PHV87F_11
GTCCAGGACCCATGGGGAAAGCGGCCATTGGGAGAGTGAGTCCCTCTTCCGGAAGAATCTGCCCGGTGGAAGACAGCCACGTGTCGGCTGTCTTGAAGGTGACGAAGGTGGTCTGGAGGGACACGGGAGGAAGACGAAGGTGGGAAGAGGTCACATTTTAACAACCACCCCACTTACTAATCATGCCTTGGGCTATGTTTTTATGATTTTTGACAGCTGTATAGTAGTCCATAGCCTGAGCATAGCTCAGGACAGTTTCGATTGTGCTATATATCAAGCAGAGGATGACTTTGAACTCTTGTTCCTCATGCCT
+
%&%%%%%&''($&&%%''))''%%%(*,,,13<C@=<2*)((+--()'&&&(*17;96555456+9GGKKIKRIIGSKHJLJONLNKLHJFGGGGJHOKHLLLFHGHHPJLOJJFBBFIA>9998;;;AIFFDFB>@BFHFEGC<CB:8866BA;:74A====DDFFIFIHGIIGFGFEEGGEGHHGHKGHIKFEDDGFISQLGIIFHLMQJIHFEFHFHFGDEHGEHGGEFDFEDGHIFGDDDDEGHKHHGGDAA=83333?EEGHGGECCCCCCDEFDGBCBBA;;:::==@@ACCD<9884581/..//-
@347_PHV87F_11
ACCGCCCTGGAGGCTGTGGAAGGGGCTGCCTTCTTTGTGTCCCTCGATTCTGAGCCCGCGGGACTGACCAGAGAGGACCCCGCAGCTTCCCTGGACGCTTATGCCCACGCTCTGCTGGCTGGCCGAGGCCATGACCGGTGAGTCTACCCCCTACAATACCACCTACACACTTATGGAGACCTAGGGCTTCTCCACAGGGGGCAGCCAGACCTCATGCCTCAGCAG
+
=DDGHIMQJHKLKSIJHJLLKKHKOKPHLIMSEFEFDGJGGIHG0///1@AAABACCADCECCBC>;;:77:9=?GI::;99OIIKIIGIKEIISILMKGGGEIEF;FEGGHINLHHKHH;:;;:EDDGIJHFFEEDDJFGIFEC@@AGHJSAABCDFHHFFGLGHJHHGIGIGHHHJEHFFCCEGMGKKIHLGG@@:ACCCCCDFDGJFFGEFDDDDE@111.-
@348_PHV87F_11
CCCTACACGGAAGAATCTGCCCCGGTGGAAGACAGCCACGTGTCGGCTGTCTTGAAGGTGACGAAGGTGGTCTGGAGGGACACGGGAGGAAGACGAAGGTGGGAAGAGGTCACATTTTAACAACCACCCCACTTACTAATCATGCCTTGGGCTATGTTTTTATGATTTTTGACAGCTGTATAGTAGTCCATAGCCTGAGCATAGCTCAGGACAGTTTCGATTGTGCTATATATCAAGCAGAGGATGACTTTGAACTCTTGTTCCTCATGCCT
+
:>JRHJHIGGKLIHJHGHFE?J3/EFEDKGGFHA>?=;;AACIJJHSIJGHGGHGHIHISIIILHHKILLSJLNLSNLJJMJIJSKSLRPSSSPLSMKKJ@@@>?GIJJGJJSRIOSOQSKJOSKKKJPMOOILIHHJMILKLINIHKFFHIJFFDHEGJSLGEDFDHSSLSMIKLGIIKLJIIGEIFGJHHIJJLHNJIKFHHNNLIJKKHFIIHNJFEFGIPMIGIGEIHHDC@??;642200,,,,,,,-0AEDFB;00/058555554
@349_PHV87F_11
GCAGTGGCTGCGTGGGTCTTCACCGACTCCCGCACCTGAGCCCACATACTCCTGTCCGAGTGGGATGGGCCTGAGCCCAGCTGGCCCTCTACCCTGCCCAGCCTGTTCCCTGGAGCCCAGCCTGCCCCTGCAACCACAGGCTACTGGTTCTCACCTGGGAGCAGCAGTCAGAGCAGCTAGGTGTTCCTCAAGGGGACAGGCTGGGGAGGGGTCATCCAGGATGTCCTGGAACTGCTGTTCCAGGGCCCGTGTGGGGAAAGCAGGCCATTGGGAGAGTGAGTCCCTACACGGAAGAATCTGCCCCGGTGGAAGACAGCCACGTGTCGGCTGTCTTGAAGGTGACGAAGGTGGTCTGGAGGGACACGGGAGGAAGACGAAGGTGGGAAGAGGTCACATTTTAACAACCACCCCACTTACTAATCATGCCTTGGGCTATGTTTTTATGATTTTTGACAGCTGTATAGTAGTCCATAGCCTGAGCATAGCTCAGGACGGTTTCGATTGTGCTATATATCAAGCAGAGGATGACTTTGAACTCTTGTTCCTCATGCCTA
+
9;=@A>8785/+*())*888778<<<<>:::9:FHHGCDCG><<MKRB@???BSSLIFIIJLMJKLISLOLG8888ABAJLIFDDHKJFCBBCECBEHC@CHOKCDD55?:>IMIMKE771034/././:DCCCGHKA@@?=?>>=ABAA@-''''')*GIKIKHJJSJJSKLOSLMJPPPHLSLSSJKSIIHHGGPHGKGG>=>?GC<<<;<<;77679<=SIKKBAJHJKKLMKHFFEC54444963462+,8ABHLIIFJGKEFHHIMIKJIRIKJLSISHGCC@?;<=DMIMGHJEGDFD@@BBEGILLSJMQNIOLNMSLIJPHIF><0,,,.BHHIJEEDDHLJISKGIKMLJLHIIF1001;>ACDBAAADGGPHNE99JJNKLLHGGGFESNRIHIJFIJHJHMLHOGFHFHGKJGHFGKJGEGIGHJGGM>>>=?FJIKOLLPJIGGGSHGEPHJNGHHHHHFFFHGJGOFKIFGFHH@DBFCB21110-)))*?BDFFFFFF9B@@@BBC@??;2/.......0=CCDCE@;9116///.//6&
@350_PHV87F_11
CCTTCCACAGCCTCCAGGGCGGTGGCTGCGTGGGTCTTCACCGACTCCCGCACCTGAGCCCACATACTCCTGTCCCAGTGGGATGGGCCTGAGCCCAGCTGGCCCTCTACCCTGCCCAGCCTGTTCCCTGGAGCCCAGCCTGCCCCCTGCAACCACAGGCTACTGGTTCTCACCTGGGAGCAGCAGTCAGAGCAGCTAGGTGTTCCTCAAGGGGACAGGCTGGGGAGGGGGTCATCCAGGATGTCCTGGAACTGCTGTTCCAGGGCCCGTGGGGAAAGCAGGCCATTGGGAGAGTGAGTCCCTACACGGAAGAATCTGCCCCGGTGGAAGACAGCCACGTGTCGGCTGTCTTGAAGGTGACGAAGGTGGTCTGGAGGGACACGGGAGGAAGACGAAGGTGGGAAGAGGTCACATTTTAACAACCACCCCACTTACTAATCATGCCTTGGGCTATGTTTTTATGATTTTTGACAGCTGTATAGTAGTCCATAGCCTGAGCATAGCTCAGGACAGTTTCGATTGTGCTATATATCAAGCAGAGGATGACTTTGAACTCTTTCCTCATGCCTG
+
.<<;99:DGGKHM:9999OHKONIHIHIJNOJRSRNMLS32224DCBD:**EDF801113==HJOFEDDGINIBI+****CCBEEDCEDIIIE;>@8DDF>>>JHJEHDEDEALFSOJIJKQSRLHFF=>DAB>>>321/,-00136634**+;<=FGFGJFILQKIMOLS88888NLQNSIPLOSOKSPKQNOJLGGNHGJLC@?@BIPKKKHIHDMKSI=867><75>>E=@@@ADFKIRJHAC??GKQSMKSIMJGKGHIJQSPSMJLLLSNQSQKKIJNLMJLJILHOLNLJOSJMJPSMNOSDCDNMSNHFDAB:?:6AJIJSSQKJLMJLJSMJSLJJJKJPKJSCBAACKQJSKKGLIMKPOSSSMNSSMSISKOBCBCMHINJPJIJIJOISKJGJPMPJSMDCDDDGCDEGMJINJJKMMKIISLSLMIKOJKJSKSIHKHJKJPLJJNSSMSISIMLIIJJMMNJGOJMNLIHIHMHJJIIIJKLIHISJHKJLMFGHKIKKHGIKJJIHGJPJIJHHHJHJHJR@HB:::;;B=:;==A??@=>.)&'%,0.011123'
@351_PHV87F_11
ACTGCCCTGGAGGCTGTGGAAGGGGCTGCCTTCTTTGTGTCCCTCGATTCTGAGACCGCGGGACTGACCAGAGAGGACCCCGCAGCTTCCCTGGACGCTTATGCCCACGCTCTGCTGGCTGGCCGAGGCCATGACCGGTGAGTCTACCCCCTACAATACCACCTACACACTTATGGAGACCTAGGGCTTCTCCACAGGGGGCAGCCAACCTCATGCCTCAGCAG
+
GHIGHLNKHIILIHKKNLIPKSKSPIKJHMKIHFKIINPMOSLJJAAAAAJ=870////>>?JSNIHI@66557CGJEEDCADEHGJLKKGBBKIJIJHFBABCDHJIJKRMSOSLIIIGFSIILGHIMIJIOHGHHHIHLSJKGGFFEKJIEEEEDEDEDOPJGKHHIHKIGDDDDDDCDDDDDFEEEDDDDBDFEDFJGF5554((((0<<;78897...**
@352_PHV87F_11
TTCAACTGCCCTGGAGGCTGTGGAAGGGGCTGCCTTCTTTGTGTCCCTCGATTCTGAGCCCGCGGGACTGACCAGAGAGGACCCCGCAGCTTCCTGGACGCTTATGCCCACGCTCTGCTGGCTGGCCGAGGCCATGACCGGTGAGTCTACCCCCTACAATACCACCTACACACTTATGGAGACCTAGGGCTTCTCCACAGGGGGCAGCCAGACCTCATGCCTCAGCAGTG
+
&)'*<CGEFGHKLGGIGIGJNLJKMLMLSJN:5556>@@EHJMNLSSSNIKKNMLHIJKKNOSKKRMSQMSSMHFGFHJSI?A;1)IHEEEB:;66OIPLJPOFDEFFHIKNIKLLRLHIJHHIJJNSHLHHIKIEMCEC@@====>@>>>GEHJGFECBBBDDGLIGHGFGGOHHHFFEFFFEEBCEFIS>====;>989BBBBBCEEDCBBCDDFDB@9:,,+.)(&%
@353_PHV87F_11
TGCCAATGTCCTGGAACTGCTGTTCCAGGGCCCGTGGGGAAAGCAGGCCATTGGGAGAGTGAGTCCCTACACGGAAGAATGCTGCCCCGGTGGAAGACAGCCACGTGTCGGCTGTCTTGAAGGTGACGAAGGTGGTCTGGAGGGACACGGGAGGAAGACGGGAGAGAGTGGGGAAGAGGTCACATTTTAACAACCACCCCACTTACTAATCATGCCTTGGGCTATGTTTTTATGATTTTTGACAGCTGTATAGTAGTCCATAGCCTGAGCATAGCTCAGGACAGTTTCGATTGTGCTATATATCAAGCAGAGGATGACTTTGAACTCTTGTTTCCTCAGTGCCTA
+
.,+*))*+8@AB445BBAAAAAAABAB@>=<<;::;;<>??BACA?>>>?AA@>>>>>AA==<<<>???AAA>966683/*((((,.../<==BBA?@@@BBCBAAAA@@??@BDCEDDGHFEFEFA??>?ABCDCDCBBABAB====;=<;<950**.--++,*'(((*+-0/225;=>@AAABCBIGDFDDFEEDCDEDFFHEEFBBBBEFDCAA>:9:<@@BACCEEECFEDDFEJKHCCECCEFEEFECDCBBCDDDCDDDDEFFGEECCCEEDDDCDCDEFH@>>??GJIHEFEEGEFGEFDFGEEEBABBCGHGGIHFGHFF@820.*,0-0.+++,2)
@354_PHV87F_11
CCTGTGGTTGCAGGGGGCAGGCTGGGCTCCAGGGAACAGGCTGGGCAGGGTAGAGGGCCAGCTGGGCTCAGGCCCATCCCACTCGGACAGGAGTATGTGGGCTCAGGTGCGGGAGTCGGTGAAGACCCACGCAGCCACTGCCCTGGAGGCTGTGGAAGGGGCTGCCTTCTTTGTGTTCCTCGATTCTGAGCCCGCGGGACTGACCAGAGAGGACCCCGCAGCTTCCCTGGACGCTTATGCCCACGCTCTGCTGGCTGGCCGAGGCCATGACCGGTGAGTCTACCCCCTACAATACCACCTACACACTTATGGAGACCTAGGGCTTCTCCACAGGGGGCAGCCAGACCTCATGCCTCAGCAGC
+
;?((CCGFGHKFGEEHLLGGFFIJIFFEFIIEJKHJHHILJHHJJMKOJKMHHHJIJHHMMMOBAAAASB;;;<KJIBMA<=ECCEFF:8856878999>??@HFIKIILGIMKIHGAB?321121232:8<;;<BBGECCDD?@JFHJGILH55557IJHGFEEDGEDFGHDGHC+))))77ABDEFJJINIOGFJGGLHFHD?54323776++++/BDDCE>88:<@DBDEFCDDDDFFHHGHOIIQLNPOHMMJRJLPJNIIIKICCCCBBJIJHKJGGGEEEIFEEFHGDDEDFGIGHISOIJIHGGFFGFEGIGFGHEFGFFFI>====?ADCEFHFDEEFFGFCB>==?>222/+)
@355_PHV87F_11
GTAGGGACTCACTCTCCCAATGGCCTGCTTTCCCCACGGGCCCTGGAACAGCAGTTCCAGGACATCCTGGATGACCCCTCCCCAGCCTGTCCCCTTGAGGAACACCTAGCTGCTCTGACTGCTGCTCCCAGGTGAGAACCAGTAGCCTGTGGTTGCAGGGGGCAGGCTGGGCTCCAGGGAACAGGCTGGGCAGGGTAGAGGGCCAGCTGGGCTCAGGCCCATCCCACTCGGACAGGAGTATGTGGGCTCAGGTGCGGGAGTCGGTGAAAACCCACGCAGCCACTGCCCTGGAGGCTGTGGAAGGGGCTGCCTTCTTTGTGTCCCTCGATTCTGAGCCCGCGGGACTGACCAGAGAGGACCCCGCAGCTTCCCTGGACGCTTATGCCCACGCTCTGCTGGCTGGCCGAGGCCATGACCGGTGAGTCTACCCCCTACAATACCACCTACACACTTATGGAGACCTAGGGCTTCTCCACAGGGGGCAGCCAGACCTCATGCCTCAGCAGG
+
223BCCJIHHIGHFNGGGFPIMISGJHGFL945@@>BAAABFJGIHIKKLLNJLKJJIJISKJSRJJH@@;<FGJLO@I///4,DHPIJRNGI=6F@?GSJJKLHJHFEGIF;999:GISHKQPKSHSJBCIEFKSKLKKHJJHHLILLGNKPJIIIIKLSSJFFGDD;;;<EIIDBCDDJJGHLILOSHHNJKSHEBCECDJDEEDD;<<<GFBBACDGEJBKHGGC10000FGGGHEDCDCDIHHMFIGHGHHDEDEHN('''(*&&&&'()**++,,C<;;;:??;?ABDKMJIGHHDDEGSSIOMSISIMHKLFIHHGIHEBBBABFE----DGBCCCBCIJDDDA??????E:8:;>8ABA?B?:96+,6667833333?BEEDHHJMNKIGFDDEGIMLEEEFEHDH5555>?AAEHJFFFEEFGIH><889:>E:::::@>=43555;;9:>@@@A4444559665533+**++:7533456:;<>@AA@BDE4)(('''
@356_PHV87F_11
GCGGTGGCTGCGTGGGTCTTCACCGACTCCCGCACCTGAGCCCACATACTCCTGCATGTGGATGAGGGCCTGAGCCCAGCTGGCCCTCTACCCTGCCCAGCCTGTTCCCTGGAGCCCAGCCTGCCCCCTGCAACCACAGGCTACTGGTTCTCACCTGGGAGCAGCAGTCAGAGCAGCTAGGTGTTCCTCAAGGGGACAGGCTGGGGAGGGGTCATCCAGGATGTCCTGGAACTGCTGTTCCAGGGCCCGTGGGGAAAGCAGGCCATTGGGAGAGTGAGTCCCTACACGGAAGAATCTGCCCCGGTGGAAGACAGCCACGTGTCGGCTGTCTTGAAGGTGACGAAGGTGGTCTGGAGGGACACGGGAGGAAGACGAAGGTGGGAAGAGGTCACATTTTAACAACCACCCCACTTACTAATCATGCCTTGGGCTATGTTTTTATGATTTTTGACAGCTGTATAGTCATCATAGCCTGAGCATAGCTCAGGACAGTTTCGATTGTGCTATATATCAAGCAGAGGATGACTTTGAACTCTTGTTCCTCATGCCTG
+
))()**,-.199::?BDCCBB?@@?@BB>==:;==>D=;976710**()(&&'$$$$$%$&%$%%$%%)+,---))))>AAAAA?BA=<:;=>=<BGG@DJHJHDI==J:GGCCGGFA@@>?;;:;@@ADEEDHMJE;MMKLIGIHHGJJPGFIHJFLLJKMMKSFDE<7777>?AEKCGEFKLSJJFGIHF@JRLSDFGIE><=;:41////6666;?BFGJMIHKLLHHFGDGKE@@??;<;75664445CDBA@???>?CBFEFGFC?AKHJFDEEC@>9876556>BHPJJIHGHEJ@>FIHMOMJJJCBCBDHGHGFDCFGKPLEF8000:;GBCCBABBCJHIGGGIDIILSHHJSKLJLMPJOOMJKCLILQLMF?JOMSLLJIIIHOSJLPIKKHHKHLHILJHJHHJHRJGEFEFFKSFFKGIHGGIHIRSKQHGJFSSOJHEHIFGGDDC?>>643-()++,-6211++++334.)))37EDCDEFFBCDFSKRLLKFG.=85655:>?EHHHNNIEHIHGIIEED>;::99855510-*$
@357_PHV87F_11
TTTTCAGGGAGGGTAGAGGGCCAGCTGGGCTCAGGCCCATCCCACTCGGACAGGAGTATGTGGGCTCAGGTGCGGGAGTCGGTGAAGACCCACGCAGCCACCGCCCTGGAGGCTGTGGAAGGGGCTGCCTTCTTGTGTCCCTCGATTCTGAGCCCGCGGGACTGACCGCGAGAGGACCCCGCAGCTTCCCTGGACGCTTATGCCCACGCTCTGCTGGCTGGCCGAGGCCATGACCGGTGAGTCTACCCCCTACAATACCACCTACACACTTATGGAGACCTAGGGCTTCTCCACAGGGGGCAGCCAGACCTCATGCCTCAGCAGC
+
((((&'*./FJSKL9889=DBDA@AAACEFD=6333377@>H=33:88==>2.../HEFEHEHEBD>821004=??>>A??@CCFGHC===<BCD>?@QDFGBBECDFJGMIGIHH>;110/:=844433357;((:B@DDD=<<<>?=0000;:7766656=<<=;221012998)))-(7>A@EDEI<88IHIHMHIHHDJJKFMIKINHHHK6667EMJIJININRHKLLKEDCC9::::FGEGSSIHIFFGGJJOOJLILSIOHJJMLMIHIHJOMIBBCEGFMFEDEAC??>>?KLFHIKECBAABCHFEEDGC><<//.
@358_PHV87F_11
GAACCGCCCTGGAGGCTGTGGAAGGGGCTGCCTTTCTTGTGTCCCTCGATTCTGAGCCCGCGGGACTGACCAGAGAGGACCCCGCAGCTTCCCTGGACGCTTATGCCCACGCTCTGCTGGCTGGCCGAGGCCATGACCGGTGAGTCTACCCCCTACAATACCACCTACACACTTATGGAGACCTAGGGCTTCTCCACAGGGGGCAGCCAGACCTCATGCCTCAGCAGTT
+
'&''+?CFGEJMIPHEHHKEDCDE>=F?IEFCB@/*26+,??=@?;))))*:84567CGHSLPNNRLMPM?10001FHKENJMCSNLKFI66GBCEEGGSNHEFHEJGDGIHIJCBBHJNJMLPHNHFJGGSIIFIIILMOKKMHMSKOHKNMOHKHIEDEEEJOSJKKLIFIGEGB==@DCCB((((((A9975((44477HLIFFGBDDDDFEDDDEFHA/--,+*%
@359_PHV87F_11
CTCTGCTTGATATATAGCACAATCGAAACTGTCCTGAGCTATGCTCAGGCTATGGACTACTATACAGCTGTCAAAAATCATAAAAACATAGCCCAAGGCATGATTAGTAAGTGGGGTGGTTGTTAAAATGTGACCTCTTCCCACCTTCGTCTTCCTCCCGTGTCCCTCCAGACCACCTTCGTCACCTTCAAGACAGCCGACACGTGGCTGTCTTCCACCGGGGCAGATTCTTCCGTGTAGGGACTCACTCTCCCAATGGCCTGCTTTCCCCACGGGCCCTGGAACAGCAGTTCCCAGGACATCCTGGATGACCCCTCCCCAGCCTGTCCCTTGAGGAACACCTAGCTGCTCTGACTGCTGCTCCCCAGGTGAGAACCAGTAGCCTGTGGTTGCAGGGGGCAGGCTGGGCTCCAGGGAACAGGCTGGGCAGGGTAGAGGGCCAGCTGGGCTCAGGCCCATCCCACTCGGACAGGAGTATGTGGGCTCAGGTGCGGGAGTCGGTGAAGACCCACGCAGCCACCGCCCTGGAGGCTGTGGAAGGGGCTGCCTTCTTTGTGTCCCTCGATTCTGAGCCCACAGGGACTGACCAGAGAGGACCCCGCAGCTTCCCTGGACGCTTATGCCCACGCTCTGCTGGCTGGCCGAGGCCATGACCGGTGAGTCTACCCCCTACAATACCACCTACACACTTATGGAGACCTAGGGCTTCTCCACAGGGGGCGGCCCAACCTCATCCCTCAGCAG
+
3:;==><:887ABAACGEFGHHGDAAAACKKMLFHHFGKGGEHHHGGFEEFEFGGGCCEDCCDDHFFEDFJIIKMRNOJKHGLPSSJSMGEDBAACCCFFEEFFHGHGHLIHGFDDFEHEEEGEKIMJMSSSJFFFEGJEEFACHNGA@?>?BCDHFJF7@DDEFDEEDFILMGGEGEGFCDDCGHJJILSOILFEFA>=>=?CBCBEIHGIIHGJIHA::@AFFDCDDCF:6655FBBDABDFFHHKIIHIGEHFGKMHKJGFEFA<>?BABBCBCFHFFHJHNQJMHEGEC<0()HSP<;;;;IJ@?NLNDGCE;;<=6FRNGJKAGB*E99BHHIJKILSIIGLLSMRHPJHIJLNSIL>=21(>FKKSHSNMIKNJKKMIJLPNILKKSG@EFHGNKIJFG@=>>HSGCFHLIKJKIJINJSSSJPSLKIKKOLJFEFEFF=>==RS@4446@5///1;=G;;;;;:4444DBABEDJJNLJGIHFGIJIGGJS7++++3?=>999:NIIIIIKIMOGGFHHJLHKKSLLOFGEFFFKMOLIKLIIFEHJEEEEAB@>)((()ACDFEHGG=====<<@@@C??@@A;:JRIJDSHFIHIHEC@BCBILPJISFHEEGGGIGHGHHLJLPOLLJJIOMJFDFGEOLRKLKGJFG99999CBACGKIJHGIIHGFHGIILKHIJCBCCCHE<;<=>===<<=>AFFEDD@D;:::8;;'''''&&&''./.-.-++-''&&
@360_PHV87F_11
GCAGTGGCTGCGTGGGTCTTCACCGACTCCGCACCTGAGCCCACATACTCCTGTCCGAGTGGGATGGGCCTGAGCCCAGCTGGCCATCTACCCTGCCCAGCCTGTTCCCTGGAGCCCAGCCTGCCCCCTGCAACCACAGGCTACTGGTTCTCACCTGGGAGCAGCAGTCAGAGCAGCTAGGTGTTCCTCAAGGGGACAGGCTGGGGAGGGGTCATCCAGGATGTCCTGGAACTGCTGTTCCAGGGCCCGTGGGGAAAGCAGGCCATTGGGAGAGTGAGTCCCTACACGGAAGAATCTGCCCCGGTGGAAGACAGCCACGTGTCGGCTGTCTTGAAGGTGACGAAGGTGGTCTGGAGGGACACGGGAGGAAGACGAAGGTGGGAAGAGGTCACATTTTAACAACCACCCCACTTACTAATCATGCCTTGGGCTATGTTTTTATGATTTTTGACAGCTGTATAGTAGTCCATAGCCTGAGCATAGCTCAGGACAGTTTTGATTGTGCTATATATCAAGCAGAGGATGACTTTGAACTCTTGTTCCTCATG
+
)00HRIOMSMFDEDDGSKJKIHFKDCEDC4))DEIJJSPJKNLMLLNKJHIIGIGSFGGHJPSJRGSOKNPGMFFHGESJOOJNOIS9999798CC@B<=KJMLJH==IBGQSMRMSKJHIMJSOHILSLNNGFKIOJJKIPLHEHIHFLSSKJKNKMMLLQSKSNQJ@@@?@IJKJODFEHJKKJLHJHIKLKSLMKMKKHKJIHKKIMOSLLSNNFIGGIINSRSJKSIKMHNLMHHFEB?>::985456@FGIIHHEEDFDJHGISHLMSNKIILSKKSJNJSSHKOKKSLQKOKOMNMFJHIHMSMNNOMPLLJMLHOLJHGINRMLNKMKHMMLJJGIJHIJLNOLJMMJKKLKIJSPNKNSKKSNKSHHHDHJKSJHJSMNKISSRLJQKMJNSSNILKLLMGJKJNMJIPMJKIKJSJMKJIMJJGNJGKMSJJMJGH=IGHFJJIKIJHILLHSJGGIJIIJLJMJJIMLNIKHNNLOKJLRIKKIKJMIJGJKJOKKOJLIINJNPSLKMNKSIIJMSHJIIJSRMNSIJIKBCF>:9-
@361_PHV87F_11
ACCGCCCTGGAGGCTGTGGAAGGGGCTGCCTTCTTTGTGTCCCTCGATTCTGAGCCCGCGGGACTGACCAGAGAGGACCCCGCAGCTTCCCTGGACGCTTATGCCCACGCTCTGCTGGCTGGCCGAGGCCATAGCCGGTGAGTCTACCCCCTACAATACCACCTACACACTTATGGAGACCTAGGGCTTCTCCACAGGGGGCAGCCAGACCTCATGCCTCAGCAGG
+
***KMSNLMHIMOOJMINKSNJLMKSQ=999,+++,015?BIHC86644888CFGJSHMOJMOSLKLILOKKPNOSPJCSGDIB@?@@?@EABJIKHHCCAB<===;=BEFFFHGNHGGGMMRKGFGGJMKJ100000FGKSSNSJLJIHMJHJHFFEFFGHHLIJJMNINSLOJGGMNJLJEEEDEGIJHHMFE-----KIDEFDBAABBDGDCABBD>+**'''
@362_PHV87F_11
AGCGAAGACAACCGCCCTGGAGGCTGTGGAAGGGGCTGCCTTCTTTGTGTCCCTCGATTCTGAGCCCGCGGGACTGAGAGAGGACCCCGCAGCTTCCCTGGACGCTTATGCCCACGCTCTGCTGGCTGGCCGAGGCCATGACCGGTGAGTCTACCCCCTACAATACCACCTACACACTTATGGAGACCTAGGGCTTCTCCACAGGGGGCAGCCAGACCTCATGCCTCAGCAG
+
$$$$'()&%$$%&79>??>>?BFGFKHHICCCCILMNIIGGIJMKNMPMIONKLLIHFFJMJMJJJKGJFHJFIF5+))*-7:654568????EECGGAEFFHGGHEEDDEFGGGGHHLIKHJIJKMINNKHIKGHHOIHFGD>>?;;;;::889?BGJ765556BCAAIIGGFFBAAAAC;:::;:9989=C@ABAAFFABDEFJFNE----,,88<<99:===>8521/.
@363_PHV87F_11
GCAGTGGCTGCGTGGGTCTTCACCGACTCCCGCACCTGAGCCCACATACTCCTGTCCGAGTGGGATGGGCCTGAGCCCAGCTGGCCCTCTACCCTGCCCAGCCTGTTCCCTGGAGCCCAGCCTGCCCCCTGCAACCACAGGCTACTGGTTCTCACCTGGGAGCAGCAGTCAGAGCAGCTAGGTGTTCCTCAAGGGGACAGGCTGGGGAGGGGTCATCCAGGATGTCCTGGAACTGCTGTTCCAGGGCCCGTGGGGAAAGCAGGCCATTGGGAGAGTGAGTCCCTACACGGAAGAATCTGCCCGGTGGAAGACAGCCACGTGTCGGCTGTCTTGAAGGTGACGAAGGTGGTCTGGAGGGACACAAGGGAGGAAGACGAAGGTGGGAAGAGGTCACATTTTAACAACCACCCCACTTACTAATCATGCCTTGGGCTATGTTTTTATGATTTTTGACAGCTGTATAGTAGTCCATAGCCTGAGCATAGCTCAGGACAGTTTCGATTGTGCTATATATCAAGCAGAGGATGACTTTGAACTCTTGTTCCTCATGCCTT
+
@FIMILNKNIKNGJMSKSKIKHIHJHFNOSJEFDEEFBEESLSRSPJJKIJLOKNMHIGGHLSSLGDFABCC>=<;::9=??@><;;231/..//83<?/?BENPKS@@GAAQGSMJSLRQSJHFESJFSPIPOHROJSPLNJNLKIIQIKSSKOPOIKSOSRSROKJOKIOMQLMOKHOIJKPSLPMPMMLMIFSOSLRMNKIEGEIOSGJKBBBAACDDNSPQRJJKLKSSLJNNSHA>=>LKKIONQJIIMPQLKSNLHKLMGKFLJKKOKMNNOOLQISSJSSNMGLJFSFEBA=?@7/1DDHISIOHFGNSQNKLLSNLLMJMNHOILGJINLMSSHOSJLSSRSOMMLKMILJKEC+))'&(**+04510016789=8,,DFDED>>>=>CBA@CHPISIHSKNLJSOKIKHIKLKMIMJLKHLHIGGHFGK99999EHGGHIIJJHJIGKJHIHJHHHJJJIJHKLSJIISMKORMGIHIJHHINLJLHHKA@?@?JSRLKLIGHHGIJHKKGFHIKINHFEGHJIQSGIFG?655441(''''(,)
@364_PHV87F_11
ATAGCCCAAGGCATGATTAGTAAGTGGGGTGGTTGTTAAAATGTGACCTCTTCCCACCTTCGTCTTCCTCCCGTGTCCCTCCAGACCACCTTCGTCACCTTCAAGACAGCCGACACGTGGCTGTCTTCCACCGGGGCAGATTCTTGGTGTAGGGACTCACTCTCCCAATGGCCTGCTTTCCCCACGGGCCCTGGAACAGCAGTTCCAGGACATCCTGGATGACCCCTCCCCAGCCTGTCCCCTTGAGGAACACCTAGCTGCTCTGACTGCTGCTCCCAGGTGAGAACCAGTAGCCTGTGGTTGCAGGGGGCAGGCTGGGCTCCAGGGAACAGGCTGGGCAGGGTAGAGGGCCAGCTGGGCTCAGGCCCATCCCACTCGGACAGGAGTATGTGGGCTCAGGTGCGGGAGTCGGTGAAGACCCACGCAGCCACCGCCCTGGAGGCTGTGGAAGGGGCTGCCTTCTTTGTGTCCCTCGATTCTGAGCCCGCGGGACTGACCAGAGAGGACCCCGCAGCTTCCCTGGACGCTTATGCCCACGCTCTGCTGGCTGGCCGAGGCCATGACCGGTGAGTCTACCCCCTACAATACCACCTACACACTTATGGAGACCTAGGGCTTCTCCACAGGGGGCAGCCAGACCTCATGCCTCAGCAG
+
'45CECFBDEFIGOIJNJJSSIIMLGLDMIMQLOPBF?>??DDIQFJKLIHHB?<68CB;889??@?@@?@914AABJJEISKJKKHHLOKIMNSJLHIFIIHSPMFEFKSQIPKKJIKMRJLMJNLMSOIB<;?DCFA;IFB>:*)))*))))*25200111*))'&+++5=FFHGHDBELNGIHLJKONJPSSOPQKSSSOMSSIIMNHSLMQNJPJLJMSKPKS=<=>9PGOKJSDEA8,>559::<<<>FFCDDEHSSPSJSNJHKSPSSA?>9DCA?B@ABBCSOSSOSMNMIMMLJLGGHIINPOIHHBD.../E=;98:;;LSQSSKSKMMNSSLRHHKHGKLOSNSSJMMHINH7,,,,OJQMPNKSNIIGLMJOLIMLMLSSPSLMNNIJMNJJHJKKJK>11/*)))))))*?ABBCCLIIKFGGHFQMKIIMGOLLOJKILQMJSKNSSLNKILFGGDBCA@AEEEHISIHGPNKLLMLJJKLJOONJSINLMSSSKJPJRKJOMLKSSHJQQJHKJIGHGJKHIJHPNPIJLMEFGEDHJHKHHHOJMPJGGLIFH<<;;<<5444477-)))*?FGHINLHHJGKHLPMOHSAJMIJHDCBBEILKJIIEFGGFGIIGGIKIGFFFEEEDDEGFEGEB?60
@365_PHV87F_11
GTCGACTCACCGGTCATGGCCTCGGCCAGCCAGCAGAGCGTGGGCATAAGCGTCCAGGGAAGCTGCGGGTCCTCTCTGGTCAGTCCCGCGGGCTCAGAATCGAGGGACACAAAGAAGGCAGCCCCTTCCACAGCCTCAGGGCAGTGGCTGCGTGGGTCTTCACCGACTCCCGCACCTGAGCCCACATACTCCTGTCCGAGTGGGATGGGCCTGAGCCCAGCTGGCCCTCTACCCCTGCCAGCCTGTTCCCTGGAGCCCAGCCTGCCCCCTGCAACCACAGGCTACTGGTTCTCACCTGGGAGCAGCGATCCAGAGCAGCTAGGTGTTCCTCAAGGGGACAGGCTGGGGAGGGGTCATCCAGGATGTCCTGGAACTGCTGTTCCAGGGCCCGTGGGGAAAGCAGGCCATTGGGAGAGTGAGTCCCTACACGGAAGAATCTGCCCCGGTGGAAGACAGCCACGTGTCGGCTGTCTTGAAGGTGACGAAGGTGGTCTGGAGGGACACGGGAGGAAGACGAAGGTGGGAAGAGGTCACATTTTAACAACCACCCCACTTACTAATCATGCCTTGGGCTATGTTTTTATGATTTTTGACAGCTGTATAGTAGTCCATAGCCTGAGCATAGCTCAGGACAGTTTCGATTGTGCTATATATCAAGCAGAGGATGACTTTGAACTCTTGTTCCTCATGCT
+
&%&&'''*,/:679...---..9>>?@IHNHCBBCEMOGBCAABFBA83/.-.***3;@?BAA7,+)((&)))))*1389BDGHFPIMJLLOMNC>====@@CDEHFHKGLIGIQMPSSDECCHIO;8857A;;850//133DIFHLOSGEFD???@@;:9::>?>>>@FD@DHHIODEDDDB@MKH?>>>?IKJLKEFHFISPPQHECBBB::::;@=@@?87664//1123::=9;3((IIIDJI<<H=HKLMPIMSSLHKGRIGMHHSINPJJIHLLKPJHLFECDDBD865541.--0.,+*))**,**,AB=====@??=>>::?.----.@:?>===?CCDGHSDFCACDGF6...FFLHILKGHSLJHHHJJ=<<:33B>02><==?DEGEHFEEEFDFIHKGFGIKOSOIGEEEEGHGGFH4447DIGEEG@756<9EDEBBCDGGDGFJFNKGLGGGFGGJMFG;2233>IJLFCECDFHJIQJHIJJIFGDEEJBBAAEIJLHSJFFEFGIIHHGHILKHKIHGIIMMPKJNGKHHHIJJIHIFIHHHHIKIHFGFDDECDCCCADBDEMJJIJHDFBHHIGFFFEEFFEFFHFFGDFEFEFEGFHICCBBBBBEHGCCEFD?94111/+****9999:99999221122633346555533/.+'')))/////00/..+%
@366_PHV87F_11
GAGCAGTGGCTGCGTGGGTCTTCACCGACTCCCGCACCTGAGCCCACATACTCCTGTCCGAGTGGGATGGGCCTAGAGCCCAGCTGGCCCTCTACCCTGCCCAGCCTGTTCCCTGGAGCCCAGCCTGCCCCCTGCAACCACAGGCTACTGGTTCTCACCTGGGAGCAGCAGTAGGAGCAGCTAGGTGTTCCTCAAGGGGACAGGCTGGGGAGGGGTCATCCAGGATGTCCTGGAACTGCTGTTCCAGGGCCCGTGGGGAAAGCAGGCCATTGGGAGAGTGAGTCCCTACACGGAAGAATCTGCCCCGGTGGAAGACAGCCACGTGTCGGCTGTCTTGAAGGTGACGAAGGTGGTCTGGAGGGACACGGGAGGAAGACGAAGGTGGGAAGAGGTCACATTTTAACAACCACCCCACTTACTAATCATGCCTTGGGCTATGTTTTTATGATTTTTGACAGCTGTATAGTAGTCCATAGCCTGAGCATAGCTCAGGACGGTTTCGATTGTGCTATATATCAAGCAGAGGATGACTTTGAACTCTTGTTCCTCGTGT
+
&'()+.5:;?DBB@@?A@BEEC@>>>??DEHFF?AEEHIHFHEFFHGGDBCCDINKHKIGFGFGHHKIFGHJKI*)))0<>/@DDDEEEGFDD@@ABDHHFDCCDEKLKD:8E6DGEHKFIEBCCEFHNJAAEAAA@DCCECCDEDDECCDDDEEGGFGEFHGIHHGHIEED33321,,+*+/09>@HIIJGGFDFDEMHKHIHGE4444<>:=BCBIJGOFGJJHIGGGGHHLFGJJSJIIHHKGJLHHIKHHECFIHJLJFGEEEDGHGDFHHFGFHFHGLHIKIMJHK@@BGHHKKJIE>;81)CDEFMIJKIMISNISIIJJJJSOKNKGGHFJFQHGGGGEGFDHILSLJJLMHKJIKIJSJNFJSJLLMMKKHHIOGJHOGLJSJLIJGKFHFHKLJJGEGFFDBEECGFC@?@BFGKHHGHGFIFEIHICCBBCLINLEGEFBKAA???BGEHIHCB?>>>?@@AEFHFDGHHFFHGGFHGKB>>>?@*****33666:>>>?>?>>>>=<<@ACDBAAABCDDEGIGEFFGEFKGEC>>52,,)%
@367_PHV87F_11
CGGGGTCCTCTCTGGTCAGTCCCGCGGGCTCAGAATCGAGGGACACAAAGAAGGCAGCCCCTTCCACAGCCTCCAGGGCGGTGGCTGCGTGGGTCTTCACCGACTCCCGCACCTGAGCCCACATACTCCTGTCCGAGTGGGATGGGCCTGAGCCCAGCTGGCCCTCTACCCTGCCCAGCCTGTTCCCTGGAGCCCAGCCTGCCCCCTGCAACCACAGGCTACTGGTTCTCACCTGGGAGCAGCAGTCAGAGCAGCTAGGTGTTCCTCAAGGGGACAGGCTGGGGAGGGGTCATCCAGGATGTCCTGGAACTGCTGTTCCAGGGCCCGTGGGGAAAGCAGGCCATTGGGAGAGTGAGTCCCTACACGGAAGAATCTGCCCCGGTGGAAGACAGCCACGTGTCGGCTGTCTTGAAGGTGACGAAGGTGGTCTGGAGGGACACGGGAGGAAGACGAAGGTGGGAAGAGGTCACATTTTAACAACCACCCCACTTACTAATCATGCCTTGGGCTATGTTTTTATGATTTTTGACAGCTGTATAGTAGTCCATAGCCTGAGCATAGCTCAGGACAGTTTCGATTGTGCTATATATCAAGCAGAGGATGACTTTGAACTCTTGTTCCTCATGCC
+
8333EJJIJHJHEDEEFOPMSNJGJHJJOKFFFGFCBBFDHOHHILECBABEGGOGMHJHKHJGHHILLIKJLHIINQJDDBCEQLSJKILKOJKSJLIKHGFIGCHA7?;;<<<>>:==<>SPHIJHHKSJMHJJMJKIKKPIQMSMMKLMJOIIPSJIIGHFK32....*-363-289?BHB?>C=CNKLKSOKJNJIMGGJISQLMNLKKJRKLLPHGGJHHNMMLIOJHGFKMOQLMKM65558EGGGIOJJJEEHIIHKGEGHJFJMJJSHSKKHD@E@@F?@@@@GGBAAABISKHEJGHILIKIMJPLLLLKGFJFFHC@@@@BEHFMLMKHFHFHGHHGHHEGFFGGHHGJGGJJIIIJHHKMIHGIHDEHA=EDDENJHJKHIIHGSFHIFGFFEEJJKGIFEJIHEFIDBAAAFKIIGHHJMISGHGHHR;;:::89?JGBAABCEJIEDFEGGKGFEGGKHJISPKSHFDFGFEGGFKIIIIGIMHJHGGEFHJFEDDCCDDCFJSNLQJHIFHJOIKGFEEGGFHFGGEEEDDFFFFGFFFGFHFEDDCDD:::;<EDFFEFB>>??CKHFFDDDEFFGGIFFFECDDDFEJIHIGFHLNGGIFFGD>>C600-+)
@368_PHV87F_11
CAGTGGCTGCGTGGGTCTTCACCGACTCCCGCACCTGAGCCACATACTCCTGTCCGAGTGGGATAGGGCCTGAGCCCAGCTGGCCCTCTACCCTGCCCAGCCTGTTCCCTGGAGCCCAGCCTGCCCCCTGCAACCACAGGCTACTGGTTCTCACCTGGGAGCAGCAGTCAGAGCAGCTAGGTGTTCCTCAAGGGGACAGGCTGGGGAGGGGTCATCCAGGATGTCCTGGAACTGCTGTTCCAGGGCCCGTGGGGAGAGCAGGGCCATTGGGAGAGTGAGTCCCTACACGAAAAGTGTCCCCGGTGGAAGACAGCCACGTGTCGGCTGTCTTGAAGGTGACGAAGGTGGTCTGGGAGGAACAGGAAGAACGAAGGTGGGAAGAGGTCACATTTTAACAACCACCCCACTTACTAATCATGCCTTGGGCTATGTTTTTATGATTTTTGACAGCTGTATAGTAGTCCATAGCCTGAGCATAGCTCAGGACAGTTTCGATTGTGCTATATATCAAGCAGAGGATGACTTTGAACTCTTGTTCCTAGTGCCTT
+
/59:DELJDDCB@CBDMSFCCD@=<;<99835655645483))AABFGFGLDFEFCKHGCDEES43334KS==<<?@<DLSISMHPLKSGGIIOIKBJ?IGLGIL>00D:;KOIJNOSOSKIDGGJDAABC>>>IIIOLJQRPJIIILISSNFIJFGKSNSOMLNRMLSKSKOSQSSRJIGMIJ:7777EESIDPOKHHHHIAHHLHOIIJIHINCBBBCFFIHHIQIIHKPOKKQI7754451/-/.''''((()+)('%&(%%89:99<>AB?=///0.++-556<2&&&(&))**++-*6=AEGLMJKKISJMLOHMNJMGKJNISMLKMISLKMJMIFGFHFEEC@@10/,,+('&&'+(''()'(+99;DCD@;<CDHSKLMMPSKLJLOLLIIISEHLHAOPSHJHOLHDCCCCGOFDEFHJGFEEGINJHIGKSFLSIKIIMHJKLLSNEDDCCHEFDIGKHIOINMSLHJJHJC;<<NMHIGJRIFFIEFLSPHIIGIFKHIIILQIHJJJHGLIISGFFGGLJLKICEA>?767761,%
@369_PHV87F_11
ACCGCCCTGGAGGCTGTGGAAGGGGCTGCCTTCTTTGTGTCCCTCGATTCTGAGCCCGCGGGACTGACCAGAGAGGACCCCGCAGCTTCCCTGGACGCTTATGCCCACGCTCTGCTGGCTGGCCGAGGCCATGACCGGTGAGTCTACCCCCTACAATACCACCTACACACTTATGGAGACCTAGGGCTTCTCCACAGGGGGCAGCCAGACCTCATGCCTCGGCGGC
+
*DGHLMMSLFLSIKFKLLGIFEGHJHG<9874233:77>DFHF@FFJGJIOJHRHQKQSSONHNLKHJHHKMKMSNSSKSA6FGDGDC:<;2?EDGIJB@>>@GCMKJLNSQJQISJSLSINMKMKLNOKSIIKSNJFG666666666RSLSHLFIFGHONJKPKHMLGGGFFJ2111@@A?AGFFGFGEEE<320014488+++))))+,2255557>0)(((('
@370_PHV87F_11
CTTGAAGGTGACGAAGGTGGTCTGGAGGGACACGGGAGGAAGACGAAGGTGGGAAGAGGTCACATTTTAACAACCACCCCACTTACTAATCATGCCTTGGGCTATGTTTTTATGATTTTTGACAGCTGTATAGTAGTCCATAGCCTGAGCATAGCTCAGGACAGTTTCGATTGTGCTATATATCAAGCAGAGGATGACTTTGAACTCTTGTTCCTCATGCCTA
+
JIMNKKJIIJJLHHHGISILKKHHMHNILHILSLLJKJC@=66666GFGGEL:,,FEMKGHGGJFHSIHGEEEHHHIIKHHLSSGFLFEHIIGHEFKGHEEEECEDDEISSMQ===;=NSMGIFEEFFHA@:::;;FHGFEECCDGJIGGFDEGFGHIHGGHGFGFI><<<<EHJFDDCBCBEC@@?>/)))))>?DFFGHFJJJLGIE><8556<?@???@4
@371_PHV87F_11
AAAGGGGACAGGCTCAGGGGAGGGGTCATCCAGGATGTCCTGGAACTGCTGTTCCAGGGCCCGTGGGGAAAGCAGGCCATTCAAAGTAGTCCCTACACGGAAGAATCTGCCCCGGTGGAAGACAGCCACGTGTCGGCTGTCTCCTTGAAGGTGACGAAGGTGGTCTGGAGGGACACGGGAGGAAGACGAAGGTGGGAAGAGGTCACATTTTAACAACCACCCCACTTACTAATCATGCCTTGGGCTATGTTTTTATGATTTTTGACAGCTGTATAGTAGTCCATAGCCTGAGCATAGCTCAGGACAGTTTCGATTGTGCTATATATCAAGCAGAGGATGACTTTGAACTCTTGTTCCTCATGCCTCCA
+
(().3::?:8../0&%%%%*GFCBCBBED75566PSSSJSJPSSLJKIIMB55555IIGDFFBBB?HGFMKKK::889300+)&&%'&'''2>CCGED>9:<<>8212222222CBBFGHHIHHGFHHGHIIHGFDCDJMC=..,,+,-@HJJHGEEEEERHGHHGJLSILHHIIK????DDBCBDD::::DHEJKEFSFFFB@4444<DBBBBFSOHLGHSSKKJC7655:;IHJMJIHKJFHFHFFEHJSSSLPKHGAEPSMMSOJQHIFFGGHPFEHHGHIIFEEFGGIKHKGGKJC77555598895766777BDFEDA@@AAEHHHI8----IEDEEGDCCDDHJIGGHBB?::??7651,(%
@372_PHV87F_11
CCTGAGCCCAGCTGGCCCTCTACCCTGCCCAGCCTGTTCCCTGGAGCCCAGCCTGCCCCCTGCAACCACAGGCTACTGGTTCTCACCTGGGAGCAGCAGTCAGAGCAGCTAGGTGTTCCTCAAGGGGACAGGCTGGGGGAGGGGTCATCCAGGATGTCCTGGAACTGCTGTTCCAGGGCCCGTGGGGAAAGCAGGCCATTGGGAGAGTGAGTCCCTACACGGAAGAATCTGCCCCGGTGGAAGACAGCCACGTGTCGGCTGTCTTGAAGGTGACGAAGGTGGTCTGGAGGGACACGGGAGGAAGAACGAAGGTGGGAAGAGGTCACATTTTAACGACCGCCCCACTTACTAATCATGCCTTGGGCTATGTTTTTATGATTTTTGACAGCTGTATAGTAGTCCATAGCCTGAGCATAGCTCAGGACAGTTTCGATTGTGCTATATATCAAGCAGGAGTAGCTTTTTTGAACTCTTGTTCCTCGTGCTT
+
9;@88888==CEEECDCA@AAACDC>FFHFFFIHHHL>;<@;GGFGIIGIIGHHHGBCCCEGEGGFGFGFIJGEDAABCHGGHFHLIFGHHHJIFGGGIFGHGFJIFIGEEEDDFHHFGFIFCCDIHHRJJKKH;79;CEJEDDDCDDFIHGNIGJJGFIHJNGFEGFHSNMHIIOHJHKGDDB@DCDEIJKGDDCCEGGIFLGECBB.&%%&'/>>??HFHGJKJPJHLIGACE@DCB@?ABDA>=??=<<<=EIGGIGINJGIGGHJHKIIJEGEGHIHIIHHHJIPIHEFJH==<:<:562/-((*888CEEKEGJLSIGFAAAAEIMCBB,+++('''())8/'''+58988888;9778FHFDDGFIJLKNHFNKKSJSGNHFGHGG??>;<?DEIGHHFGHGGKGMLKMJNHIKNGJIGCB?>@33333FHJFFFDDFFGA=<<:66/.41111/+***,,,@EC222000000-++++,)
@373_PHV87F_11
GCAGTGGCTGCGTGGGTCTTCACCGACTCCCGCACCTGAGCCCACATACTCCTGTCCGAGTGGGATGGGCCTGAGCCCAGCTGGCCCTCTACCCTGCCCCAGCCTGTTCCCTGGAGCCCAGCCTGCCCCCTGCAACCACAGGCTACTGGTTCTCACCTGGGAGCAGCAGTCAGAGCAGCTAGGTGTTCCTCAAGGGGACAGGCTGGGGAGGGGTCATCCAGGATGTCCTGGAACTGCTGTTCCAGGGCCCGTGGGGAAAGCAGGCCATTGGGAGAGTGAGTCCCTACACGGAAGAATCTGCCCCGGTGGAAGACAGCCACGTGTCGGCTGTCTTGAAGGTGACGAAGGTGGTCTGGAGGGACACGGGAGGAAGACGAAGGTGGGAAGAGGTCACATTTTAACAACCACCCCACTTACTAATCATGCCTTGGGCTATGTTTTTATGATTTTTGACAGCTGTATAGTAGTCCATAGCCTGAGCATAGCTCAGGACAGTTTCGATTGTGCTATATATCAAGCAGAGGATGACTTTGAACTCTTGTTCCTCATGCCTC
+
DIKLRHNJJHLGFDDDFD>>>=>KFGHGSSKEGHFJIAD?==<:AJPHJOIKSPKLFDDEEIKLLMOIMKIHGJKLJKLQMNOLJJMKIHEEDIFLFPFC=FGKSMI74467>IGJQPNJMNIHHID>=;;HPKNMJKPMIJJOGHGIISSMKGBAAB@IHJLSLHLLJMJJIHMNLJMGHFHFKLJJJNIKGRIMNJMISLIID@BDGF?FFGEEEEBBCCONKSILLGFJJKIMGPJCCCCDJMKGHOILIGQFHHKLKPJJHKJKHNHNMJKPLOIJNJKLSLGKHHHHHJOLJKSKSJLA?KFGHHGHKH<;;;;<BBCLHHHHFISPHLGLJSKIQQHFDDDILKPGLPIJLJJHKMJNHHFJKJCA>?CABBGIIMLHFJJFMIGFKKHJKKOSMLLHNJKSHJIIHHKIKKKIHJIHHHGGJGDHFFEDEEISLLKSEEFFFIJJGEEFFFHIHFFEDEDDFFFEEGEDEHGJMGKHLHMDEEDFIGHIGIECCBDHJIHEHFEFFHFGHFHGIGFDDEEIHFJHGGHGILIOJKKHGF@??<<:7)
@374_PHV87F_11
TCACCCGGTGGAAGACAGCCACGTGTCGGCTGTCTTGAAGGTGACGAAGGTGGTCTGGAGGGACACGGGAGGAAGACGAAGGTGGGAAGAGGTCACATTTTAACAACCACCCCACTTACTAATCATGCCTTGGGCTATGTTTTTATGATTTTTGACAGCTGTATAGTAGTCCATAGCCTGAGCATAGCTCAGGACAGTTTCGATTGTGCTATATATCAAGCAGAGGATGACTTTGAACTCTTGTTTCCTCATGCCT
+
((+-DCADGGPNSJHMBBBBCCAAAB2//*,86++(&&'(:A@==:;<<@DEJIGEEFFHHJHKKK8888E=A>?>:::?BGEIHH?CILLMKMFEEFC@==<>EFFGIFGHIGKIODEGJGIHJGHHGHGHIGHGEFFDHLSSLMHGFEOHEFEDFFEFHJIHHEBABBBDFIFEFDE====9777776-*((('((((''((***+13;<993>::96;>AADDCDEFGHHHDFGECCC>98;,((9+*****'
@375_PHV87F_11
ACCGCCCTGGAGGCTGTGGAAGGGGCTGCCTTCTTTGTGTCCCTCGATTCTGAGCCCGCGGGACTGACCAGAGAGGACCCCGCAGCTTCCCTGGACGCTTATGCCCACGCTCTGCTGGCTGGCCGAGGCCATGACCGGTGAGTCTACCCCCTACAATACCACCTACACACTTATGGAGACCTTAGGGCTTCTCCACAGGGGGCAGCCAAGCCTCATCCTAAAGG
+
7?@DCBBCDEEFFEFFFFFEFGGIKLMJGIL?=>;==>?HAA76666DEIK@A@@AGFEBBBBDEEGEEDBA@BGLGDCCB7ABBCJHDGG@DEDDCCBA@@@BCFFFGKHECMILJHIGKHJLFDCCDFHJIKKHEGEEEFFA?>>?DCED89?A@;<<;>@<9:<<87899<10--/---0'&'+-.2----,1/003267210/.,,,,--11+*(%&&%&
@376_PHV87F_11
ACGGGCCCTGGAACAGCAGTTCCAGGACATCCTGGATGACCCCTCCCCAGCCTGTCCCCTTGAGGAACACCTAGCTGCTCTGACTGCTGCTCCCAGGTGAGAACCAGTAGCCTGTGGTTGCAGGGGGCAGGCTGGGCTCCAGGGAACAGGCTGGGCAGGGTAGAGGGCCAGCTGGGCTCAGGCCCATCCCACTCGGACAGGAGTATGTGGGCTCAGGTGCGGGAGTCGGTGAAGACCCACGCAGCCACCGCCCTGGAGGCTGTGGAAGGGGCTGCCTTCTTTGTGTCCCTCGATTCTGAGCCCGCGGGACTGACCAGAGAGGACCCCGCAGCTTCCCTGGACGCTTATGCCCACGCTCTGCTGGCTGGCCGAGGCCATGACCGGTGAGTCTACCCCCTACAATACCACCTACACACTTATGGAGACCTAGGGCTTCTCCACAGGGGGCAGCCAGACCTCATGCCTCAGCAG
+
?ELRNQSPOJSQMNJLJOSRSSKSSPSSJIKJJKKSPSSSHNHI942A;HJKLSSKPLEED><HNOPQNLMNSSJPSSJPJJPPSKONSNOJKLDDSSNKOSRSJHLLJISPSLSNKIJHJIKLQKSSHMIJJJILMHNHJJKQPSSMQMKMISLIMFFHECCCDFFFIJLSSGJJGHK>>>??JIRMJPKOLLIMMLJNSLKJOKMSKMOISHSLKPKJ?CGFHF>99..:::<:;<:GJJFLHKJJJIIIISMGJJOJLSSJKMKKONMSH>EDDGGJKGEFFECDA??GGIHISPKOMKJOJNQJIKSPSLLLJOGKILHKFHGGJILSDB;:;-.FJLLLLGEFIFGG<CDEE@?>?KLIPNJSMSKJJHISJSJIIHGHJGKMHIHABAJLLIJOKFEGCEGFKRJNHIKFFHHJGIHJFHHGGGEGFFFEEFGEHCBBADFFGFMJKHGKGFDEC>BBBCA>>62
@377_PHV87F_11
ATGAGGAACAAGAGTTCAAAGTCATCCTCTGCTTGATATATAGCACAATCGAAACTGTCCTGAGCTATGCTCAGGCTATGGACTACTATACAGCTGTCAAAAATCATAAAAACATAGCCCAAGGCATGATTAGTAAGTGGGGTGGTTGTTAAAATGTGACCTCTTCCCACCTTCGTCTTCCTCCCGTGTCCCTCCAGACCACCTTCGTCACCTTCAAGACAGCGACACGTGGCTGTCTTCCACCGGGGCAGATTCTTCCGTGTAGGGACTCACTCTCCCAATGGCCTGCTTTCCCCACGGGCCCTGGAACAGCAGTTCCAGGACATCCTGGATGACCCCTCCCCAGCCTGTCCCCTTGAGGAACACCTAGCTGCTCTGACTGCTGCTCCCAGGTGAGAACCAGTAGCCTGTGGTTGCAGGGGGCAGGCTGGGCTCCAGGGAACAGGCTGGGCAGGGTAGAGGGCCAGCTGGGCTCAGGCCCATCCCACTCGGACAGGAGTATGTGGGCTCAGGTGCGGGAGTCGGTGAAGACCCACGCAGCCACCGCCCTGGAGGCTGTGGAAGGGGCTGCCTTCTTTGTGTCCCTCATTCTGAGCCCGCGGGACTGACCAGAGAGGACCCCGCAGCTTCCCCCTGGACGCTTATGCCCACGCTCTGCTGGCTGGCCGAGGCCATGACCGGTGAGTCTACCCCCTACAATACCACCTACACACTTATGGAGACCTAGGGCTTCTCCACAGGGGGCAGCCAGACCTCATGCCTCAGCAGGA
+
*ABPOSLSSSLILHJFEFHKKLLIMLSSOLKSSSSSSSSMSNSSMSKJLLHSOJIRIJEEDGFKJNNSLPNJMLKKJKHC:9:;<<LJSPMLSSSSSMLSNLSRSOISJQSQONMJGMIGHISLMNS98888HHHKONIRQLRMLLS93334AGFKLSGMSMDA-***+.=::76999>??CGHB78EEDEF>JOJFKIKHGHHA8.(()55553-))(****&&'),*,,--AISSOJHGHK@2233HIABEDEEEIHJGIJSKMSRLSNSOSQQIIECSSPMLSSSJLOGADJHGSPNSKLSNSMONLNISJMINFEA@C>=33333=<667<=<<:>6543*BJIHJOESQE?MAAINJKLJSKRHEFGJQOSRHNJJIKMLHHFKA<=IEFGIHGFGEGGFSNLSONSSSNKS<<9?IKLEKKED6320142---88GIGHGIJMOSSLHSSLJIGIIKNKJSMJADHDFS11111JHIMSIFIJFGGFG@EJAAA@@=<;<<>?A?@?;::220(0((((34>C@=4444C@?--.A<<<<=EEGKKJILONSH>-**+ACB?:98::::8686;=<=BB4/)))*2/..----1//01=D886211268?CB>;7<8;;;;>;43+*))6=?AAEBA>>><@@97666+))*=:;66ABC?8889?GGHHOKHFFEGJSKNHDHFIJISFDGFFGHJGJKDFEEDFFGIEEFHHECB=;2225<?GDECCBDFEEDEDEEFGDEBCDDEBAA=@??8221-,+&
@378_PHV87F_11
ACTACTATACAGCTGTCAAAAATCATAAAAACATAGCCCAAGGCATGATTAGTAAGTGGGGTGGTTGTTAAAATGTGACCTCTCCACCTTCGTCTTCCTCCCGTGTCCTCCAGACCACCTTCGTCACCTTCAAGACAGCCGACACGTGGCTGTCTTCCACCGGGGCAGATTCTTCCGTGTAGGGACTCACTCTCCCAATGGCCTGCTTTGCCCACGGGCCCTGGAACAGCAGTTCCAGGACATCCTGGATGAAGCGGCGCACCGAAAAACGCGAAAGCGTTTCACGATGATCCGAAAACCTGG
+
-19:::988867799HIHIHILQIGCB@ABHK65554653=DDEJG::990/////09;;?@-,,,,41///46BHHCFGH:4***+<=.)(()))009+++++.,))'(.-..4;<<EE@99:EGFIGINFEGHD;;;<:9:99/----/89997778;2***,.-,,**))+./3:9:,,,,,,=8310++)))*+-9?CBDFDC<:(((((/4679HHIB>BBEFGM555501112@BAA@@>841112222...)))*+,,,326645567<>H>>>61122560--)'(((((552&$
@379_PHV87F_11
ATGATTAGTAAGTGGGGTGGTTGTTAAAATGTGACCTCTTCCCACCTTCGTCTTCCTCCCGTGTCCCTCCAGACCACCTTCGTCACCTTCAAGTCAGCCGACACGTGGCTGTCTTCCACCGGGGCAGATTCTTCCGTGTAGGGACTCACTCTCCCAATGGCCTGCTTTCCCCACGGGCCCTGGAACAGCAGTTCCAGGACATCCTGGATGACCCCTCCCAGCCTGTCCCCTTGAGGAACACCTAGCTGCTCTGACTGCTGCTCCCAGGTGAGGAGAACCAGTAGCCTGTGGTTGCAGGGGGCAGGCTGGGCTCCAGGGAACAGGCTGGGCAGGGTAGAGGGCCAGCTGGGCTCAGGCCCATCCCACTCGGACAGGAGTATGTGGGCTCAGGTGCAGTAGGTGAAGCCCACGCGGGGCCCGCCCGCCCTGGAGGCTGTGGAAGGGGCTGCCTTCTTGTGTGCCTCGATTCTGAGCCCGCGGGACTGACCAGAGGACCCGCCGACTTACCTGAACAGCTTATGCCCACGCTCTGCTGGCTGGCCGAGGCCATGACCGGTGAGTCTACCCCCTACAATACCACCTACACACTTATGGAGACCTAGGGCTTCTCCACAGGGGGCAGCCAGACCTCATGCCTCAGCAGT
+
,ADFHIEDG?@@@:;;;;IILMHDD>>@@BLMF?@AKA@<::1+*-,+*+,9@AEBC@A5*;DCDFB@=<,+++++-679<;;=>AC@94-+)((()2223AAB66666EFHEC1.-+*+((/0+<>:<<;<ACCHJKKLIMKSSSNPSSPSIQNIKHSHSOMNSIFB@B@;56223:PKNLSKJKHLMDBBCABHGL:----;;EHGGB>=@A/7,,-.>IIPKJ8=@716//0EEGOSSMSGGGKSNLSSJSSMSNQMDCAA=79JF;:60,,-=>LKRRLQRINPSPINSSSE9>FLKHNKHNSHSGHGSKMKSPLNPKSLSQKSNPQNJLSJJJGKMKPSLSNOSSSOMPJISSSSMJKLFNLFDFDK86655@A@ABBEDEJAAF@?<=100*))))+/.)))).++'''&'''&'&&%',,,=ABFQGKHIJJGII>>;;=<;;<>==?4236+,,,+211.*)*-/7:;:DDFIMJIA@;;5410/,,,,)/,&%%%&&*,+-*)''&%%%&+,/5647:<;<:;;??@ACGKINIGHJSJLIIHGHSKMIPLHNHDEEHIFIFGEFEEGEFRLMKQOSFCBA,.6667LJGF:8998<B=<===D><=@AKIHKLJGPHIFILMIEEHF://.+*'
@380_PHV87F_11
TGGAAGACAGCCACGTGTCGGCTGTCTTGAAGGTGACGAAGGTGGTCTGGAGGGACACGGGAGGAAGACGAAGGTGGGAAGAGGTACATTTTAACGACCGCCCCACTTACTAATCATGCCTTGGGCTATGTTTTTATGATTTTTGACAGCTGTATAGTAGTCCATAGCCTGAGCATAGCTCAGGACAGTTTCGATTGTGCTATATATCAAGCAGAGGATGACTTTGAACTCTTGTTCCTAGTGC
+
+4CD@@??76779C?@?@4210122....19:@DDFH@===>>55555;;>?AFDLKMOMFLM=CDCCDBBHCDB=95/.210/,('''()*(4<****((''*2788777789=@CBLKHH??GFJLJGJG@@@@BCBB?CISKJMLKSKGDFEBBB6666A@FFGGDD334<=>>A?B=<;BEJFEGEE=;;<<IJJSKKGMS@JCBCDDGRGLQSSNIINNLLJPLKFCIB@?<<>)))))
@381_PHV87F_11
CATATCGTGGGTCTTCACCGACTCCCGCACCTGAGCCCACATACTCCTGTCCGAGTGGGATGGGCCTGAGCCCAGCTCGCCCTGTGTCCCCCTGCCCAGCCTGTTCCCTGGAGCCCAGCCTGCCCCCTGCAACCACAGGCTACTGGTTCTCACCTGGGAGCAGCAGTCAGAGCAGCTAGGTGTTCCTCAAGGGGACAGGCTGGGGAGGGGTCATCCAGGATGTCCTGGAACTGCTGTTCCAGGGCCCGTGGGGAAAGCAGGCCATTGGGAGAGTGAGTCCCTACACGAAGAATCTGCCCCGGTGGAAGACAGCCACGTGTCGGCTGTCTTGAAGGTGACGAAGGTGGTCTGGAGGGACACGGGAGGAAGACGAAGGTGGGAAGAGGTCACATTTTAACAACCACCCCACTTACTAATCATGCCTTGGGCTATGTTTTTATGATTTTTGACAGCTGTATAGTAGTCCATAGCCTGAGCATAGCTCAGGACAGTTTCGATTGTGCTATATATCAAGCAGAGGATGACTTTGAACTCTTGTTCCTCGTGCT
+
$$%&&%%&-8>@==>AAFEFEFEFFEDHEEFG///BHIISMQKSNJLQRQMKIMJJHGIIJDKGMCB2....3.167-)()*,-+&%&&'***3??3--GIGIII@@G@BLRMSSOJNSDHHGMIRKNMLLLJLJJHGJHGHJIJIIIFGFGHIGGLMNOSSLMKMNID>?@SJLJKJSPLISIJPJKQHGIPMMSHNJMK;;<<SPHIMSPJSJLKSNSKOSGJMHHOOJKKJKFCDDECCI?67@2222CILLSKOIFAGGIJIJOJISLMS@@@@?CBCCCCC3)),;52238:9=<<B::?K@>=;1/.-,,,-/111155>:::61..155678889:ADBBB@B110/789<;;9::=DBDBBA556DEFE@60/=</**)''''(++++?@DABBBIKKJLHGSEEHEHHIIKIQGKNHFGHEDFDDELOSLJDDC@CC@???AGMHGH>;:::;99999@ACCCFGKIHGFGEHGICBBGGGFGFFGDEDDLEEDDDCCHDGDF@?>;9;<;;<---*(((7;:911-(())*,-++*)(
@382_PHV87F_11
GACTACTATACCAGCTGTCAAAAATCATAAAAACATAGCCCAAGGCATGATTAGTAAGTGGGGTGGTTGTTAAAATGTGACCTCTTCCCACCTTCGTCTTCCTCCCGTGTCCCTCCAGACCACCTTCGTCACCTTCAAGACAGCCGACACGTGGCTGTCTTCCACCGGGGCAGATTCTTCCGTGTAGGGACTCACTCTCCCAATGGCCTGCTTTCCCCACGGGCCCTGGAACAGCAGTTCCCAGGACATCCTGGATGACCCCTCCCCAGCCTGTCCCCTTGAGGAACACCTAGCTGCTCTGACTGCTGCTCCCAGGTGAGAACCAGTAGCCTGTGGTTGCAGGGGGCAGGCTGGGCTCCAGGGAACAGGCTGGGCAGGGTAGAGGGCCAGCTGGGCTCAGGCCCATCCCACTCGGACAGGAGTATGTGGGCTCAGGTGCGGGAGTCGGTGAAGACCCACGCAGCCACTGCCCTGGAGGCTGTGGAAGGGGCTGCCTTCTTTGTGTCCCTCGATTCTGAGCCCGCGGGACTGACCAGAGAGGACCCCGCAGCTTCCCTGGACGCTTATGCCCACGCTCTGCTGGCTGGCCGAGGCCATGACCGGTGAGTCTACCCCCTACAATACCACCTACACACTTATGGAGACCTAGGGCTTCTCCACAGGGGGCAGCCAGACCTCATGCCTCAGCAG
+
0>@@?@A=;65(&&%()))('((,,,--.>IGQSKKHFHHHHKQISNSNJSNKKSNLJSEOOSSMSSMQSSJLOKMSLSSRSNSRC@?:55IHGGFFIHGGDLAA=11224@=4748:<GPECDCDGKJKEEHFJHILQLLGJJSKLQFGGGJJOJSKIJ5111A30000JJOKJOILISSRLMSB@CKJSQSIMHIFHLGAHMKPSRSSKSSIHMSKSOSHMINKJSOSNKSLIECBA?@401IA@>?@BDKSIIQISENHN10--*/HJSLS555?4N@AGJONOOLPSHKGJIHNLSKGKLQSMJSMHDC?GGA76265569:;;=QIKQSMLSKKSGLKGQJOFKJHQFMKLIMSG@JSIKRJQORHNSSSMNMNMHIMGOMJNSNQLMLKSMLHKHEFH@EBKHGGNIHHHINQISSIHGJKIKMOIPKHGGJNKLKJHPNSPOJOOPKNKPSS>=<==IGJJKGSSHJSHHIKSIPSPLJJMQOMSSSNHKLSOSEGLPKSOH77767:7667<NHFHLPKOIJSOSGB?@>CJGGIKI@;>==><<:;:;?BCBFHFC??@ABEFJJHLNILMKONSLHSOIIJHGHPILIKJLJILILLJLSHFHKSLIGEFIEEGGGIKNKJHLJHHLGJILMKNHIKDCBDJIHGFJGIJIHIHIHHFEFHFDBA@?:7<;<<<80//('
@383_PHV87F_11
ACTGCCCTGGAGGCTGTGGAAGGGGCTGCCTTCTTTGTGTCCCTCGATTCTGAGCCCGCGGGACTGACCAGAGAGGACCCCGCAGCTTCCCTGGACGCTTATGCCCACGCTCTGCTGGCTGGCCGAGGCCATGACCGGTGAGTCTACCCCCTACAATACCACCTACACACTTATGGAGACCTAGGGCTTCTCCACAGGGGGCAGCCAGACCTCATGCCTCAGCAGT
+
>EFJGJLHLJLQLNOPISKKPPKNKKIFA<<<??@CDFIGHKMNIA@AMNLJILJKPLJNSSNSJSMKNIE@@??SIOMJGFKSSSNSNSMHHLOSKIISJOIKSJMOMSQNOMJKLSMSKSSOPMKMRPKSRSOSISN55555LGPEPRQQLSLKJJKIKSMLMJNPIGLJKOLSMSKRNG999FFFJEEGGEJJJGHIMHSNSNJLJJGSLKKFJJS?98840'
@384_PHV87F_11
ATCCTCTGCTTGATATATAGCACAATCGAAACTGTCCTGAGCTATGCTCAGGCTATGGACTACTATACAGCTGTCAAAAATCATAAAAACATAGCCCAAGGCATGATTAGTAAGTGGGGTGGTTGTTAAAATGTGACCTCTTCCCACCTTCGTCTTCCTCCCGTGTCCCTCCAGACCACCTTCGTCACCTTCAAGACAGCCGACACGTGGCTGTCTTCCACCGGGGCAGATTCTTCCGTGTAGGGACTCACTCTCCCAATGGCCTGCTTTCCCCACGGGCCCTGGAACAGCAGTTCCAGGACATCCTGGATGACCCCTCCCCAGCCTGTCCCCTTGAGGAACACCTAGCTGCTCTGACTGCTGCTCCCAGGTGAGAACCAGTAGCCTGTGGTTGCAGGGGGCAGGCTGGGCTCCAGGGAACAGGCTGGGCAGGGTAGAGGGCCAGCTGGGCTCAGGCCCATCCCACTCGGACAGGAGTATGTGGGCTCAGGTGCGGGAGTCGGTGAAGACCCACGCAGCCACTGCCCTGGAGGCTGTGGAAGGGGCTGCCTTCTTTGTGTCCCTCGATTCTGAGCCCGCGGGACTGACCAGAGAGGACCCCGCAGCTTCCCTGGACGCTTATGCCCACGCTCTGCTGGCTGGCCGAGGCCATGACCGGTGAGTCTACCCCCTACAATACCACCTACACACTTATGGAGACCTAGGGCTTCTCCACAGGGGGCAGCCAGACCTCATGCCTCAGCAG
+
>ADIJIRILLQSPSMHNJMOSMKKRNNIKEJKLPSORJAAAAJPRKIS10001LDEFFGKSKHKKJSLJQPJJLIOOOSOONLSSJLPQPSLLRKJFEOSKSJKAAABBOSOPKOHSSSSSSRJSJJLOSSLNSSJJSLJSSIMSIHJIHFDGIIKOISGID<HMIKJIJNG9:;HHHKJSMRHOMQLKLSIMIJOLIJLPILHJMMIOLLSOSSPQLKGSJ@@KJSSIJLNJSSQSJLJSRQPJRSNNMSNRMQINDJSLMOJSKLISH?LIMGPJKJSLKKJLQOSLMSIPKORKQRMSSKIKQOJRNSKJSLS>H;6:30HHNSMSSMS@BM?@OIOONKSOQ@@ALKJNNSLOHLJONKSICDA35KKIHRLNMINJHISSLSOPLOQKIJ=<<;>IPGKINHEDB?B<:989FGLJIIKIKFKPOKOJQHGGGHNGIILLSNADCDFIA::::FIB=B=89L88889@====GEEEFJJNHHFFGIHMKJIGEEC=3333=KF?;;;9FHHNGJSJGIHHJLPKJJNKIJMMLGGGLPPNNOKJKPLGEBBBCDG;;;;:AA@BFGEIKIMJIIGGFIHJJHHQMLJMNSMSJEGC?@BABPHFHLEIMIGFEEFFIGHEECCFGHGKKKNJJKHIJKEBBBCEGSIFHJGFEFGJNILHIHGFEFFDEHGGEGJHIJHFFFHJGKJIGFFEFEFGDDFDDFEEEFFEFHEEFCBCBABBAA??AA@>>>678867650,
@385_PHV87F_11
ACCGCCCTGGAGGCTGTGGAAGGGGCTGCCTTCTTTGTGTCCCTCGATTCTGAGCCCGCGGGACTGACCAGAGAGGACCCCGCAGCTTCCCTGGACGCTTATGCCCACGCTCTGCTGGCTGGCCGAGGCCATGACCGGTGAGTCTACCCCCTACAATACCACCTACACACTTATGGAGACCTAGGGCTTCCCACAGGGGGCAGCCAGACCTCATGCCTCAGCAGTG
+
@A@@@@@BDCCDDEDEHFFFDGCJIF;1/...0=>;99>A?@??>BBEDEEEEDDCAABABCDDLGFIG43333@GIHCBA>@BBBFFDCEA@AACAB@A@@@CEEFDDGEGHJIFGGFEGHIFECCDGFHFGGFEFEFFHIFICBB@ABEEBBCCEDEDFHHGEFFEHEGGFICBBCCDEB>>==<:62((((,****@?>?ABBBCDEEEDEBAAC74420-)'
@386_PHV87F_11
CCACCTTCGTCTTCCTCCCGTGTCCCTCCAGACCACCTTCGTCACCTTCAAGACAGCCGACACGTGGCTGTCTTCCACCGGGGCCAATTCTTCCGTGTAGGGACTCACTCTCCCAATGGCCTGCTTTCCCCACGGGCCCTGGAACAGCAGTTCCAGGACATCCTGGATGACCCCTCCCCAGCCTGTCCCCTTGAGGAACACCTAGCTGCTCTGACTGCTGCTCCCAGGTGAGAACCAGTAGCCTGTGGTTGCAGGGGGCAGGCTGGGCTCCAGGGAACAGGCTGGGCAGGGTAGAGGGCCAGCTGGGCTCAGGCCCATCCCACTCGGACAGGAGTATGTGGGCTCAGGTGCGGGAGTCGAGTGAAGCCCACGCAGCCACTGCCCTGGAGGCTGTGGAAGGGGCTGCCTTCTTTGTGTCCCTCGATTCTGAGCCCGCGGGACTGACCAGAGAGGACCCCGCAGCTTCCCTGGACGCTTATGCCCACGCTCTGCTGGCTGGCCGAGGCCATGACCGGTGAGTCTACCCCCTACAATACCACCTACACACTTATGGAGACCTAGGGCTTCTCCACAGGGGGCAGCCAGACCTCATGCCTCAGCAGTG
+
HOGLFGFFEEDGGDHC==801FDGJEEEFDGHGFJIJF>:::HGGOKLKNJKSJNKLMMSPJIJLIKILSM@74//10/*)))(&$$$%&')*+.2BCGHFMNPSPKLPOSKSMLMNSLHSSNKDC@6DA@:AKSLNNSLKSNKNMSSCBBBAEEDSPKISKKR;;;;;>BCD<:0006+<NJJEIHIM>:F;;DGLNLNSMSLKLSNSSSSNONKMIKNSSGGECBLOIMKHJSLILSLRKSSLMOPSLJJPOHKPOSKSMB;)))*6BG;9:::NSSIJJSJSPSHOJMSFFEEEGKLSSNMHIKFFEFFLLHSNJMSNPSSPSLOKLPNKLSOLSSNPQSONIKNKHPLSOIKH811004887,,,-:IFGHJPKSMIRILKMPJSSSISJP@;;<HKOQSDIHLHNGJIHGIJDEBBACA@@CBBLHGSF><6665?A@CDB53333@CHJEEB=??@ALJHNLFIMPIKJIJHHHILJLJJLIJKSJMMHIIMKISMJSHPQMQEHFEDED=====>>>>LJLLLGHKGGFHHOIRJSLIIIMQILHSHNLKIHHJGGHMHHPMQAA.....HGFGSIIRSLILKMKIGGGFDCB93+'
@387_PHV87F_11
GCACAATCGAAACTGTCCTGAGCTATGCTCAGGCTCTGGAGCTCTACAGCTGTCAAAAATCATAAAAACATAGCCCAAGGCATGATTAGTAAGTGGGGTGGTTGTTAAAATGTGACCTCTTCCCACCTTCGTCTTCCTCCCGTGTCCCTCCAGACCACCTTCGTCACCTTCAAGACAGCCGACACGTGGCTGTCTTCCACCGGGGCAGATTCTTCCGTGTAGGGACTCACTCTCCCAATGGCCTGCTTTCCCCACGGGCCCTGGAACAGCAGTTCCAGGACGTCCTGGATGACCCCTCCCCAGCCTGTCCCCTTGAGGAACACCTAGCTGCTCTGACTGCTGCTCCCAGGTGAGAACCAGTAGCCTGTGGTTGCAGGGGGCAGGCTGGGCTCCAGGGAACAGGCTGGGCAGGGTAGAGGGCCAGCTGGGCTCAGGCCCATCCCACTCGGACAGGAGTATGTGGGCTCAGGTGCGGGAGTCGGTGAAGACCCACGCAGCCACCGCCCTGGAGGCTGTGGAAGGGGCTGCCTTCTTTGTGTCCCTCGATTCTGAGCCCGCGGGACTGACCAGAGAGGACCCCGCAGCTTCCCTGGACGCTTATGCCCACGCTCTGCTGGCTGGCCGAGGCCATGACCGGTGAGTCTACCCCCTACAATACCACCTACACACTTATGGAGACCTAGGGCTTCTCCACAGGGGGCAGCCAGACCTCATGCCTGGG
+
BFLIHSHD==8;;<999;<SJQJJNSNSI??>?;9,+*)')(('((),=>EHLKGDSSOSONHKSKLLNLKOLSKMOJLMPQNJIKLJJKILOSIMLMJMOLMLE@;<GGFLJSSSMSRME?>.),BBCDEOHMIGNSKMH>ANHIJA;IMJKISJSIHNKLJMPNMLSLROOJSJJLSLHHHLPLJMKSNSSJJKLSGJEDENMPLKMLNLJLPKMLSJKKISJPSRGEEGGHHMSOLKQSIIJGHJFDHOMKPIIIJJPKMSNSSMLQNQGMGFBDHC?//../30//////026**..)<BBDDJF@A?6GAAELNOLMJJMGHIIKOJOSIJJLIGSJKFCCD>AHFHJBSSHJGLHGFHIHIJJKJHIGHKPHIOSJJKPNGMKKLIHJJJLJSHKJNHJKFIHJDGLHGGBIIIJJHSHHLD>49942223FALFPIGJKFDDDDHJKHIGFFGFGHIHIEGGMFIFDECDIL42222:@>=<=>87555@ADCFDBBDDHHJHNIIILKKLFFFE>KGSJGEFHD;999BCA>@@ADCDCDHJJJKIIGEDCBCDDGFIJGGLIKLHGJ@CC818778>923?4EFJGCCBAACBDDFEDFIFGHLMIHINLILGFEDCDDFHGGGFGEFGEHGGGKDCDDDKHDFDFDEEEDIGHFFFFHHKIJJFGEDDCDCEGEEFHJEFCCB=43466CCBCEGBA@@@<66666<<--,
@388_PHV87F_11
ATAGCACAATCGAAACTGTCCTGAGCTATGCTCAGGCTATGGACTACTATACAGCTGTCAAAAATCATAAAAACATAGCCCAAGGCATGATTAGTAAGTGGGGTGGTTGTTAAAATGTGACCTCTTCCCACCTTCGTCTTCCTCCCGTGTCCCTCCAGACCACCTTCGTCACCTTCAAGACAGCCGACACGTGGCTGTCTTCCACCGGGGCAGATTCTTCCGTGTAGGGACTCACTCTCCCAATGGCCTGCTTTCCCCACGGGCCCTGGAACAGCAGTTCCAGGACATCCTGGATGACCCCTCCCAGCCTGTCCCCTTGAGGAACACCTAGCTGCTCTGACTGCTGCTCCCAGGTGAGAACCAGTAGCCTGTGGTTGCAGGGGGCAGGCTGGGCTCCAGGGAACAGGCTGGGCAGGGTAGAGGGCCAGCTGGGCTCAGGCCCATCCCACTCGGACAGGAGTATGTGGGCTCAGGTGCGGGAGTCGGTGAAGACCCACGCAGCCACCGCCCTGGAGGCTGTGGAAGGGGCTGCCTTCTTTGTGTCCCTCGATTCTGAGCCCGCGGGACTGACCAGAGAGGACCCCGCAGCTTCCCTGGACGCTTATGCCCACGCTCTGCTGGCTGGCCGAGGCCATGACCGGTGAGTCTACCCCCTACAATACCACCTACACACTTATGGAGACCTAGGGCTTCTCCACAGGGGGCAGCCAGACCTCATGCCTCAGCAG
+
FGIMLIJIJHGFFFKOSOILNJKNJLPNHIMJMNLMOHKLHFGHGIILKKJPMSLOMSHSMSMQSKLIILKSNSKSLJHFEFGFGJGHDDA@???DDDDDEFEDFJJKINIKIHIJIRNMHJHII96699@IKHDBBBBEGFEDEB<<FFGGEFEEIFFGGHHHIIECBCCHLGHLNSSNSKIJ@43334BBBGGSMSPLJHF@@)((((DGNGJIIJSMNIIGG...NKSKPLJKLKKLKKONNPPRJIRHFIENPLHNFFHGFPHIKIMPLISKPOIJLHSSNPMMQIHLSNSLSSILKLIHA4>BBDFI@A7?C>669@LKKILOSHFGJISHGFDCDDDDNLOKKKL@SLSSRPOLIIJHGGGHGNHJJJJHIKJJJHJJHHJHKNGHGIJMHHGLQPSLKJKMIHKJHHRLLFDBCDFGEGAA@@;<@?@@===>DJGIEHHFIFGGIHFHLHHGGGIJGHIIII?EECDHGGGGIJGGCCDDQJSIGHJOSGJFHKIHKG:999:HFFEFEIIPGH<<@AGHGFEEHRLHDEFCEGC;:84.+++.;:667>EFEEDDEEIJCABBBCCFFILJGEH:6@@@AFJIHHCBDDECCBBBDEEGJGEFFGFKLHIHIKGGLMFGDEDGIIJHHGIGGGGKLJJHGEEHHLJFEEIEDDDDHKJGEGHGGGIHIIGEECDCBCEDEGGFHED@<4('(**GHDGDEEDDDCEBBBBFDFC8663.
@389_PHV87F_11
AACACCTAGCCACTGCTCTGACTGCTGCTCCCAGGTGAGAACCAGTAGCCTGTGGTTGCAGGGGGCAGGCTGGGCTCCAGGGAACAGGCTGGGCAGGGTAGAGGGCCAGCTCGGCTCAGGCCCATCCCACTCGGACAGGAGTATGTGGGCTCAGGTGCGGGAGTCGGTGAAGACCCACGCAGCCACTGCCCTGGAGGCTGTGGAAGGGGCTGCCTTCTTTGTGTCCCTCGATTCTGAGCCCGCGGGACTGACCAGAGAGGACCCCGCAGCTTCCCTGGACGCTTATGCCCACGCTCTGCTGGCTGGCCGAGGCCATGACCGGTGAGTCTACCCCCTACAATACCACCTACACACTTATGGAGACCTAGGGCTTCTCCACAGGGGGCAGCCAGACCTAGTGCCTCAGCAGT
+
35635)(&%$$$$$%&)''''.223A>7644411AACPKIIJKIIKHIFLLKNHLGQBA@?>FHNJECCA;+*))+22222IKNKJLOSJILLLLSKMJEBDCEFGHGGEA10001:8778;FENEJF>>FGJIFIIKFGHNKHJJGHJMKJIIJKJKMKIIKNSONKKSKKKMKLLJLSMOSSMSKKJMSNSJHLLKGPHIKFDKPEFCA====7444>++CA<>>>?IHGILL@><<KFIJHSKHJIF>@?=;:9DLIE>>>>?SNSGJKBAA7:KHGHSKHEGDGFHHHJJLKPNRKLLIKKJPKOSKIKIIIJISSHGIQOKJIGFFMJHSSFGFFGFGGGQJKIMOJLHNNNGHGJHGMKHFGIHGGIGKLLKIHJGHFHHHPHJJFDDDB((((()@=864('&
@390_PHV87F_11
CTCGGACAGGAGTATGTGGGCTCAGGTGCGGGAGTCGGTGAAGACCCACGCAGCCACCGCCCTGGAGGCTGTGGAAGGGGCTGCCTTCTTTGTGTCCCTCGATTCTGAGCCCGCGGGACCGACCAGAGAGGACCCCGCAGCTTCCCTGGACGCTTATGCCCACGCTCTGCTGGCTGGCCGAGGCCATGACCGGTGAGTCTACCCCCTACAATACCACCTACACACTTATGGAGACCTAGGGCTTCTCCACAGGGGGCAGCCAGACCTCATGCCTCAGCAGT
+
4447CDE>???@JPSIGEGIHJBAAA@AJHJGGKNGCEEEHILLJJJHHNJNKKKLMQINKNQLPMNJMJJMLSPINISOSQLOQPKIJJKKMKIHSLFJKHHSMKHILOSPMJKIMNNA@@@AEFHKJSHGJEMFAFEFFHHGG>67LKLISGHEFGFGLHHLJNLKKOLNIJGMIIOJNMJSJMHJNLNKLSGJRMEGCCCOMOPGFFFEDFEHLJMIHHMHHNLGGHKHLOJIKJNKHNIKHIIJHLCEFGHKIBAB@*((())(()6::BB+**('&
@391_PHV87F_11
CGGTGGAAGACAGCCACGTGTCGGCTGTCTTGAAGGTGACGAAGGTGGTCTGGAGGGACACGGGAGGAAGACGAAGGTGGGAAGAGGTCACATTTTAACAACCACCCCACTTACTAATCATGCCTTGGGCTATGTTTTTATGATTTTTGACAGCTGTATAGTAGTCCATAGCCTGAGCATAGCTCAGGACAGTTTCGATTGTGCTATATATCAAGCAGAGGATGACTTTGAACTCTTGTTTCCTCATGCCTCT
+
7**)5==<;=9000--.+++.***;>GGGIHGHGGGHGIPEHKGJKSLNOJKNGICKIGJQMMJKSKJCCCJFEGFIGIJHEHOJKGJGBCBBDIB@@AEEIFEFGFFEGFHFFFFFJGGRGGGFFFIGGFEEDDDGIKNIIJLKKJSLHFDDDEEHEFEFGFFHIHGIHKIHJGGGFFEFNNKJFGGKKFFDGH====>HIRILJGHMGI<;;;;9;:;??GGGJEGKFEG?D321,+,+()13''''(/+*
@392_PHV87F_11
CAGGGCCCGTGGGGAAAGCAGGCCATTGGGAGAGTGAGTCCCTACACGGAAGAATCTGCCCCGGTGGAAGACAGCCACGTGTCGGCTGTCTTGAAGGTGACGAAGGTGGTCTGGAGGGACACGGGAGGAAGACGAAGGTGGGAAGAGGTCACATTTTAACAACCACCCCACTTACTAATCATGCCTTGGGCTATGTTTTTATGATTTTTGACAGCTGTATAGTAGTCCATAGCCTGAGCATAGCTGAGGACAGTTTGCCGATTGTGCTATATATCAAGCAGAGGATGACTTTGAACTCTTGTTCCTCATGCCTA
+
DFEFEGJIBBACHKKOKKILFHIIEIFHLGGDCDE:8887537333==>AHHMHJFIHGEB4-CGIHJPJRNPKSIIHJSNJIHHGIJOSGFB@@A@?BCEBCCCDLJIQJOISLKLJGLNOIQIQPJIMSLNHJKGIKJC?7AFEHRSKIHEE:9AAGHDDFDDGEFHGKHSC=>=>?IHIHOKSKBBEEFHIGIJJNNOPJIICRBBAAAJGJKIHKHGJGIJIGHKKIKIGNINNGEFGHHG+++++=AAA@=310./39CGISKFHGFGGGHGIIIIGFIIFIMHCDDAAAAA@@?:899785432210'
@393_PHV87F_11
TAGGGGGTAGACTCACCGGTCATGGCCTCGGCCAGCCAGCAGAGCGTGGGCATAAGCGTCCAGGGAAGCTGCGGGGTCCTCTCTGGTCAGTCCCGCGGGCTCAGAATCGAGGGACACAAAGAAGGCAGCCCCTTCCACAGCCTCCAGGGCGGTGGCTGCGTGGGTCTTCACCGACTCCCGCACCTGAGCCCACATACTCCTGTCCGAGTGGGATAGGGCCTAGAGCCCAGCTGGCCCTCTACCCTGCCCAGCCTGTTCCCTGGAGCCCAGCCTGCCCCCTGCAACCACAGGCTACTGGTTCTCACCTGGGAGCAGCAGTCAGAGCAGCTAGGTGTTCCTCAAGGGGACAGGCTGGGGAGGGGTCATCCAGGATGTCCTGGAACTGCTGTTCCAGGGCCCGTGGGGAAAGCAGGCCATTGGGAGAGTGAGTCCCTACACGGAAGAATCTGCCCCGGTGGAAGACAGCCACGTGTCGGCTGTCTTGAAGGTGACGAAGGTGGTCTGGAGGGACACGGGAGGAAGACGAAGGTGGGAAGAGGTCACATTTTAACAACCACCCCACTTACTAATCATGCCTTGGGCTATGTTTTTATGATTTTTGACAGCTGTATAGTAGTCCATAGCCTGAGCATAGCTCAGGACAGTTTCGATTGTGCTATATATCAAGCAGAGGATGACTTTGAACTCTTGTTCCTCATGC
+
=<==<>QLEDEEEEJIHHJLKLJJLHFFECCEHLKKSJLOPIHMLJIHIIJGKHJ>IJNIIGISLKQJLNKFHFIIIMMSSKJIMMJJHHHHJGIIFEFGFOMMSOHIJHJHJKMLNMMRSSNKQQKLSLGKKQEGEGIKHJNLFBBAINIIIFIIMJJGFEEHHHQEDDDDGGGHHI@<<>=>>>BCFHFEMIGEDCEILOMKKAAAA?B-++))++)+:20002;?7BEBGIKIRKIIHIHSJJJFH:HGGMIJOCEFFKRILLLSMQMJRGLG=NPJIJMKIMPSLJKILOSOKKSFMMMLSORMRJPPKMSQOQMLSMOLSMQNMHSHJNSFSSONOMKIKSQPKOOSJEGLLLJD<LJLNPSHMSSNINSLJIDFGNMLKSSPSMKSMNSQSPLJHDI?GFIJJHGDECCFJHJSFGID?>,+++,9:::>;:40///95312222222ABCFIISLS;;::88888HKPGLJKKIJFCCCFJKJJKJJKKKLLKJKIMSJPSLKSMSKKLHMJMMNRSIJKLJMLPHFKQOSMSMMHIKRSSLIMMLMOLMJKOJMSSMIMIJKNJKIRIKKHIIKFGGFEGKOQSSNPSJKGKFIGGSLILPIGIJIHIJLKIKGGJGHIIMJIKHGGMKJLOPIGIHHJBAAABEJJIIJIHIHLHNHJJLLHJGIIJHOMMKHSSOOKSQLQLJKKDA@;0
@394_PHV87F_11
GCAGTGGCTGCGTGGGTCTTCACCGACTCCCGCACCTGAGCCCACATACTCCTGTCCGAGTGGGATGGGCCTGAGCCCAGCTGGCCCTCTACCCTGCCCAGCCTGTTCCCTGGAGCCCAGCCTGCCCCCTGCAACCACAGGCTACTGGTTCTCACCTGGGAGCAGCAGTCAGAGCAGCTAGGTGTTCCTCAAGGGGACAGGCTGGGGAGGGGTCATCCAGGATGTCCTGGAACTGCTGTTCCAGGGCCCGTGGGGAAAGCAGGCCATTGGGAGAGTGAGTCCCTACACGGAAGAATCTGCCCCGGTGGAAGACAGCCACGTGTCGGCTGTCTTGAAGGTGACGAAGGTGGTCTGGAGGGACACGGGAGGAAGACGAAGGTGGGAAGAGGTCACATTTTAACAACCACCCCACTTACTAATCATGCCTTGGGCTATGTTTTTATGATTTTTGACAGCTGTATAGTAGTCCATAGCCTGAGCATAGCTCAGGACAGTTTCGATTGTGCTATATATCAAGCAGAGGATGACTTTGAACTCTTGTTCCTCATGCCTT
+
,55DLEFGFGHJHLINSOKLIHJEEFFFHKJHIJHFJIJLJLGFSNKMLLMSSRLIOJMHKNNJLJFSPMQPIJIHGLCEKOKMMIHJFGEEFFGHISLDLSLJSKG??B?AFKISNJMMJKJHKGSMNSMISJSMLQKSJSMNMILHNNRSNJHEF999;IS9999;DBACEFIMIMGFIHHIMIPIQJIHIGLLIRQPSNSDAFFQLFEEGFKGEA<<=ACKHFGGGPLOMNQSNHDEDEDE>E?AMFCEEHMNKJMSIIHKIHJIKLLKRNMKAAABAMGJJSOSJKIHISMPILKOELKFIHGGSMIIPNNSMMSIILSKRSOJLKIKLEFFGGSJHHKSJKOLNIOKIMJIKIIHJIKKNFDJKHLGOKJJKJLKSOKEIONSIKGFHSLPSOSHPLLSNIIIKOLLOKJGJJHRMNIKIGGGFFGHIFGEGGIIKIGLGHHJJSIJDCDCFHHHJHIIMKKHSNFFAAAGHMIHGIEFFMLGFIHHHGHHKMJHFJIMLJLGHHGHHJHMHFJEHFDFFHKNHIIFGKIMIJIKHHJGEC@@=:4/+
@395_PHV87F_11
GCGGGCTCAGAATCGAGGGACACAAAGAAGGCAGCCCCTTCCACAGCCTCCAGGGCGGTGGCTGCGTGGGTCTTCACCGACTCCCGCACCTGAGCCCACATACTCCTGTCCGAGTGGGATGGGCCTGAGCCCAGCTGGCCCTCTACCCTGCCCAGCCTGTTCCTGGAGCCCAGCCTGCCCCCTGCAACCACAGGCTACTGGTTCTCACCTGGGAGCAGCAGTCAGAGCAGCTAGGTTATTGCTGCCTCAAGGGGACAGGCTGGGGAGGGGTCATCCAGGATGTCCTGGAACTGCTGTTCCAGGGCCCGTGGGAAAGCAGGCCATTGGGAGAGTGAGTCCCTACACCGGAAGAATCTGCCCCGGTGGAAGACAGCCACGTGTCGGCTGTCTTGAAGGTGACGAAGGTGGTCTGGAGGGACACGGGAGGAAGACGAAGGTGGGAAGAGGTCACATTTTAACAACCACCCCACTTACTAATCATGCCTTGGGCTATGTTTTTATGATTTTTGACAGCTGTATAGTAGTCCATAGCCTGAGCATAGCTCAGGACAGTTTCGATTGTGCTATATATCAAGCAGAGGATGACTTTGAACTCTTGTTCCTCATGCCCTCC
+
%%%*++.00-,*3349>>OIJJIEDCBEC?@JIIKMSIKO?@GOIORSKFB66GSSKJHJNMSMQSPJILRMLSPJHIIJHSGSLJJNRKKISLMJHLSIOSOKLPOOSOQPHNSGKIGGFEEGJJIFEEEE?HIOMSKKCCBBADFLMCEOB3FJHHS@C01*+BABABA@@??:9::;?EFGSJOQMKSJJLOIPSSIPKIFI@@@=>?EFKNJMJLDDF@>=@@B;;<<;<<=<0..,'''''++39>BFJIKGIMHF5555C?BEHGEEE@>;;;;;AB?@>=@@LIPLMLPQQJKHGSKFID:9/+*)0;==>??A@DGHFHEHJJGMEDED@BBIFEHH5333FGGFEB>889D40<88=DEDILFEEHGIFHGMSSSSSKSJLKLIJJJPSLSHFIGIINSKJIFFJQSSSLSSILFIGCHJSJCCBGGMKSLNSIQHOMJLGIILJSKJJSMLIKKLPMMKLIJLQIIHONKIHJIJSLSJIJJGGCHPKHDDBHLKQSSOHSKMILLRCCCCCINIOSLJIKIPHKMILIHFHHHINGMNPA??>??>==>DFKMKKKJHFH=>==?@DEHKJOMSI?>>=EHJSHHGJGJEDE<;:9:9+&&#
@396_PHV87F_11
GCAGTGGCTGCGTGGGTCTTCACCGACTCCCGCACCTGAGCCCACATACTCCTGTCCGAGTGGGATGGGCCTGAGCCCAGCTGGCCCTCTACCCTGCCCAGCCTGTTCCCTGGAGCCCAGCCTGCCCTCGACCCACAGGCTACTGGTTCTCACCTGGGAGCAGCAGTCAGAGCAGCTAGGTGTTCCTCAAGGGGACAGGCTGGGGAGGGGTCATCCAGGATGTCCTGGAACTGCTGTTCCAGGGCCCGTGGGGAAAGCAGGCCATTGGGAGAGTGAGTCCCTACACGGAAGAATCTGCCCCGGTGGAAGACAGCCACGTGTCGGCTGTCTTGAAGGTGACGAAGGTGGTCTGGAGGGACACGGGAGGAAGACGAAGGTGGAAGAGGTCACATTTTAACAACCACCCCACTTACTAATCATGCCTTGGGCTATGTTTTTATGATTTTTGACAGCTGTATAGTAGTCCATAGCCTGAGCATAGCTCAGGACAGTTTCGATTGTGCTATATATCAAGCAGAGGATGACTTTGAACTCTTGTTCCTCATGCCT
+
?FELGIIISLSGGHGJMPSISIQHKGFHIJIEKJIQLCEEEFJGMISGHHGIKLSLJA=<<=GNMOFHLMKSIMIGCDDSPSEEIFGG7767666:EB>:;AKLGCA;:B67LSSKNKRSLKKIB7448////016+((((EHIGCMIEA@@CFGEMNMSSNKOQMSSSSNRSKKJMIJMJLSQMLHJLMSSSPMSKSNSL;<=<BJ?KHDHKSHKHHPORJJKOPQLNSSSKSQNLLLNKMLKLSRIHLMKKOJLPSQOKJHHOH9988BPSSMSMSLJLHMSLJORJOJKJMIGHFDR=:??@CIHHNLLLPJSSLOSOPJISIOMKIIHGFFDB@?BADCDFHA@?>>??@CQJFSHSKSJFS;8<//////CHKH6((HFOIKJKIIIJSQSMPJLOKMIOLQKHIPJKLHLJLLJLQISE==ABKIJFKKMSPMQGMIIPIIIGIFFGKIIIIHIGHGJIJIIFFGIGHGQKFIGGJSLIFHIJGHKIJCBBBCOSNMJIGFFEHFIMONIDGFGFIEFFDDGDESKJFFEEBGBBEEAB9865
@397_PHV87F_11
ACCGCCCTGGAGGCTGTGGAAGGGGCTGCCTTCTTTGTGTCCCTCGATTCTGAGCCCGCGGGACTGACCAGAGAGGACCCCGCAGCTTCCCTGGACGCTTATGCCCACGCTCTGCTGGCTGGCCGAGGCCATGAGCCGGTGAGTCTACCCCCTACAATACCACCTACACTATGGAGACCTAGGGCTTCTCCACAGGGGGCAGCCAGACCTCATGCCTCAGCAGGGT
+
5EELOMKMKKKINKLRJMJIHSJPPOLJCA@7446<:<I:8853345;<?@9666@AAAKHJFEI<;:653223431.//6/6::>>>323101:9:;<=55556A<>??@?=<<=-,,,.799762223@?//.))**3333337/...-12.*))))*+*)++,5*),+++./;;965((((+7CCCDH;;9::A?AGDAB;972224:9:9;;<1.,+(('%$
@398_PHV87F_11
TACACGGAAGAATCTGCCCCAGTGGAAGCAGCCACGTGTCGGCTGTCTTGAAGGTGACGAAGGTGGTCTGGAGGGACACGGGAGGAAGACGAAGGTGGGAAGAGGTCACATTTTAACAACCACCCCACTTACTAATCATGCCTTGGGCTATGTTTTTATGATTTTTGACAGCTGTATAGTAGTCCATAGCCTGAGCATAGCTCAGGACAGTTTCGATTGTGCTATATATCAAGCAGAGGATGACTTTGAACTCTTGTTCCTAGTAT
+
=CIFECBCDEFDB?>...1/*****0/.)(((-56667FD===>HHGGFDGFGHEDGDEFDFGGHKJLHHJHHHHHGKIJHHDC>==AA??>BGGJJHIFKIKIHLHFGGFGMOSJFFHHFJSHIJHHELGFHFGFFHIGFFJGGIGGFDEEFISSLNHHIGJKSSMHGEEDFEEGEEEFEEEFDEDEEFEGGJHIHDEFFFFGGGFFFFGDE>4////LNLMEEDEDFGIJLGIGFHHHHFHEGIIFIJHGJHGEKEC?>)((&%
@399_PHV87F_11
GTGGTTGTTAAAATGTGACCTCTTCCCACCTTCGTCTTCCTCCCGTGTCCCTCCAGACCACCTTCGTCACCTTCAAGACAGCCGACACGTGGCTGTCTTCCACCGGGGCAGATTCTTCCGTGTAGGGACTCACTCTCCCAATGGCCTGCTTTCCCCACGGGCCCTGGAACAGCAGTTCCAGGGACATCCTGCGATAACCCCCTCCCAGCCTGTCCCCTTGAGGAACACCTAGCTGCTCTGACTGCTGCTCCCAGGTGAGAACCAGTAGCCTGTGGTTGCAGGGGGCAGGCTGGGCTCCAGGGAACAGGCTGGGCAGGGTAGAGGGCCAGCTGGGCTCAGGCCCATCCCACTCGGACAGGAGTATGTGGGCTCAGGTGCGGGAGTCAGTAGAACCCCACGCAGCCACCGCCCTGGAGGCTGTGGAAGGGGCTGCCTTCTTTGTGTCCCTCGATTCTGAGCCCGCGGGACTGACCAGAGAGGACCCCGCAGCTTCCTGGACGCTTATGCCCACGCTCTGCTGGCTGGCCGAGGCCATGACCGGTGAGTCTACCCCCTACAATACCACCTACACACTTATGGAGACCTAGGGCTTCTCCACAGGGGGCAGCCAGACCTCATGCCTCAGCAG
+
24:<==<=:6668<=@CCCEHAA?<:2+.?;;A@ABHLHJA@J9))GECBCAELIKHKHPLHKMKQIJSKMMPKLKSIMKSJMIHGLGLSJNSRNJILOSIBB/.../5<>9:::954468==:::;HJMLSLSLNLJGEFSKOSKLIMLK86=DPJHGJIHMKNKKSILJKSKEGF@>73-(%&'()((((&'''****659;;;2@EFKIIDIIC7I?@FKKLNKNMKKNSIKLKSJHJHIIHSONNJMNFIQSLMNSNOSOMJKSSRPKOQMNNSNGLBHMMMEKIIJ8:9:C<:98:DHMRHLJIMHSOKJKHJFGDFGGJKKKSSSILKGEIA<<<<IFJGSKJLIKHHLNHLKLLSLKKOJLMOKGKILKHKHISINI5110*'''((+.+7ADDFJMMHNLKIMSJILHLSMKSKKKIMKSSNSDHEC36:+++++EHIKFKLLIILKQSOPPINRLQLISOOLSMNIOKLHSSINJKHKIHLMJ<>66FGJMJFFDDDEDFGIJJILLLKHHKOIHMSQIGHIJMLKLJPJINGIIKHJJGGIGJJHFGKIFEGEHJNIKSHIKGHJIHGGFFFHEGFHGIEEDDEGIGHCCCCDEFFIJKLLHFFGFEDCBDECA@?;3
@400_PHV87F_11
GCCCTGGAACAGCAGTTCCAGGACATCCTGGATGACCCCTCCCCAGCCTGTCCCCTTGAGGAACACCTAGCTGCTCTGACTGCTGCTCCCAGGTGAGAACCAGTAGCCTGTGGTTGCAGGGGGCAGGCTGGGCTCCAGGGAACAGGCTGGGCAGGGTAGAGGGCCAGCTGGGCTCAGGCCCATCCCACTCGGACAGGAGTATGTGGGCTCAGGTGCGGGAGTCGGTGAAGACCCACGCAGCCACTGCTGAAGCGGCGCACGAAAAACGCGAAAGCGTTTCACGATAAATGCGAAAACCTACCGTCGAGTCAACAACGAAAGGGT
+
::;DDIHIHHGHFAAD?><88>93241--...<AGIHLIGCCCG@OMKSNLEFE?9IBBIJLNSKSRHMIIKSSMOPLMMPIHSNJPLK=0-../HISMSPPNSJHPJSSKINDCDDDMHHSSNAAAA@9999=JKKHKJLKIILLMIKSKOIKSLJA@AEHGFJIIIIOLPJSJPLKMHSGCAABEELJOKSSPISJNNKQOLRSKOLLINQSLLHSMSSSFDHEFISSOOLJNKQSDCEKIHHISPIHGGGKJLGHLKFEEIILJGHKIIHISOKNKJIFDABACCBCCAABCC@>=<:8743112336777896540//+(
@401_PHV87F_11
TGGGGGTAGACTCACCGGTCATGGCCTCGGCCAGCCAGCAGAGCGTGGGCATAAGCGTTGCCAGGGAAGCTGCGGGGTCCCTGTCTGGTCAGTCCCGCGGGCTCAGAATCGAGGGACACAAAGAAGGCAGCCCCTTCCACAGCCTCCAGGGCAGTGGCTGCGTGGGTCTTCACCGACTCCCGCACCTGAGCCCACATACTCCTGTCCGAGTGGGATGGGCCTGAGCCCAGCTGGCCCTCTACCCTGCCCAGCCTGTTCCCTGGAGCCCAGCCTGCCCCCTGCAACCACAGGCTACTGGTTCTCACCTGGGAGCAGCAGTCAGAGCAGCTAGGTGTTCCTCAAGGGGACAGGCTGGGGAGGGGTCATCCAGGATGTCCTGGAACTGCTGTTCCAGGGCCCGTGAGGAAAGCAGGCCATTGGGAGAGTGAGTCCCTACACGGAAGAATCTGCCCCGGTGGAAGACAGCCACGTGTCGGCTGTCTTGAAGGTGACGAAGGTGGTCTGGAGGGACACGGGAGGAAGACGAAGGTGGGAAGAGGTCACATTTTCTAACAACCACCCCACTTACTCAGTCAGTCCTTGGGCTATGTTTTTATGATTTTTGACAGCTGTATAGTAGTCCATAGCCTGAGCATAGCTCAGGACAGTTTCGATTGTACTATATATCAAGCAGAGGATGACTTTGAACTCTTGTTCCTCATGCCTAT
+
-())):9311111DLHGFLIHLDDCDEKINHLMSKNFBBA@CBCAB===>=@872000.(((()<?>A>><31+*)*+,-)''((((3477777EFDEGFHFQFLJH?<99;<<IBDNNC95-1BFGNQSLNSRSNJSLILLKOSQNSLOSSOKNHSKJLMOSHSQPKLGHJIJLKOMSPIIGJJFH656))(((BB;:::;INSMHBBCB@A87788:78G66677FGJOS766668.*'&'',)*?>8;HJSCDH))D5ENHINIOFSSJJFFEC@?@DDCGMJEEEDDLIHMIIIIIHNGEEFFFKMSMSMOSLKSIKIPKLISONIJKNKMLMPSMLLJSSSLPNSHJD666FHJHKLIBCBBCBBIJJSSNKNSOKPLHLSJH????>AHEDDA;:7)((''(*/...33<FDCDA>BNGHC?@?>?A@BEEJE=:::FB::;@AAF@9HEFJJSKKSHHGFISKKSS=<<<<IIIHGGCCDJSJIKJKHGKS=>>=>OKHJNLIIISDB@@AHIHHC;;<CFGNEEF=>MMMHF44435@B?:-'''(356111126543-,,,-.0---/***))++7DGFDGHIMJMHJJNLKSOMIHJGNJIOMJEEDBBCBBDGHFGIGIKSOINHMHLFFEEHOKGLGK65555GNIPHEGGIGMJGC?B?===@@KDDDBCE===:966+)))++,,,*)))-*(
@402_PHV87F_11
GCTGTCTTGAAGGTGACGAAGGTGGTCTGGAGGGACACGGGAGGAAGACGAAGGTGGGAAGAGGTCACATTTTAACAACCACCCCACTTACTAATCATGCCTTGGGCTATGTTTTTATGATTTTTGACAGCTGTATAGTAGTCCATAGCCTGAGCATAGCTCAGGACAGTTTCATTGTGCTATATATCAAGCAGAGGATGACTTTGAACTCTTGTTCCTCATGCCTA
+
$(-*****229KJKIJFEFGFFHIGJGGFGFJLHGJMOFDE@FCB>>B>;;;DFOA@@??ECCAA/...../32677==<<@CCDCIHHFFFGGFGHHFEEEFEGDECBCACDJSPQJIKIGLOILHGEEDDEHDDDDBCCEEEDBCDDEGFJHGGGEEGGGKFGHGBBB52/((((::AA@A@GEEEFKIGHHFFDDEDHFJGHLHSFGFEFFFJGDE@@B6754)
@403_PHV87F_11
CTGGAGCCCAGCCTGCCCCCTGCAACCACAGGCTACTGGTTCTCACCTGGGAGCAGCAGTCAGAGCAGCTAGGTGTTCCTCAAGGGGACAGGCTGGGGAGGGGTCATCCAGGATGTCCTGGAACTGCTGTTCCAGGGCCCGTGGGGAAAGCAGGCCATTGGGAGAGTGAGTCCCTACACGGAAGAATCTGCCCCGGTGGAAGACAGCCACGTGTCGGCTGTCTTGAAGGTGACGAAGGTGGTCTGGAGGGACACGGGAGGAAGACGAAGGTGGGAAGAGGTCACATTTTAACAACCACCCCACTTACTAATCATGCCTTGGGCTATGTTTTTATGATTTTTGACAGCTGTATAGTAGTCCATAGCCTGAGCATAGCTCAGGACAGTTTCGATTGTGCTATATATCAAGCAGAGGATGACTTTGAACTCTTGTTCCTAGTGC
+
<CCEEKJKPEDABA@DC?;:;DHGHKILPSLOLSKQKSLRNOSKDEEGFKJSMOSRS9999;====111103333@J@??>>>>BEKGJEFFEBC@C@EQJJHHCDDCD22EIJLSNKAAKJOKMJLSN776601HGFJSGFFGKHHMQKSEDEFESSQNLLHHFHNKLHLSSOPKJLJ>>?FFG@;;8---,,(29>FAJRSSKJSIQSLSKSPOIRKKLKHSJIJIKHJKFKIHISIQLLMJKHIJKKHLJSJLMMLQLMOPLISJPSKKSJFGJMKNJNLMKMMLMKHGECCCC@?A9/...&&&&&&&&'&&&'''**?DEECEEGHG@@@BHEFNLHJGIKJSHIKLJLHLINHIOPJMOHLJJIIILLHHJGIFGLMGFGCH?>>>>LSNNSKLNJIIIKPIJIIFDDGJMSLRIRHIGGJGBF?<<610*))(&
@404_PHV87F_11
TCTGGAGGGACACGGGAGGAAGACGAAGGTGGGAAGAGGTCACATTTTAACAACCACCCCACTTACTAATCATGCCTTGGGCTATGTTTTTATGATTTTTGACAGCTGTATAGTAGTCCATAGCCTGAGCATAGCTCAGGACAGTTTCGATTGTGCTATATATCAAGCAAGGAGTAAGCTGAACTCTTGTTCCTCATGCCTCT
+
8?@@AAC@;97889@?CKHFGABGBBDCDKDDB7AKSIIKMKSQOKJIILKKPJLKMRSLMSKRPIPKJSLSSKSMMKPKJPNGJHKJMSKOOLOQPSSMJLQKPIMLSKSJKFBAA@EDHIILPOMSSJKNKMHKLCCDNJJHHQMJHEJRSSPMONSMPHR877766.,+*)'('&&'''(3CCEFDFEEEHCA@:865+'
@405_PHV87F_11
GCCTATTCGGAGCAGCAGTCAGAGCAGCTAGGTGTTCCTCAAGGGGACAGGCTGGGGAGGGGTCATCCAGGATGTCCTGGAACTGCTGTTCCAGGGCCCGTGGGGAAAGCAGGCCATTGGGAGAGTGAGTCCCTACACGGAAGAATCTGCCCCGGTGGAAGACAGCCACGTGTCGGCTGTCTTGAAGGTGACGAAGGTGGTCTGGAGGGACACGGGAGGAAGACGAAGGTGGGAAGAGGTCACATTTTAACAACCACCCCACTTACTAATCATGCCTTGGGCTATGTTTTTATGATTTTTGACAGCTGTATAGTAGTCCATAGCCTGAGCATAGCTCAGGACAGTTTCGATTGTGCTATATATCAAGCAGAGGATGACTTTGAACTCTTGTTCCTCATGCCTA
+
''()())'&&((5556CCCBBCCDDDCCC@???@BDEBCA??@>DEDCCBCBB@>?;:A=AA@ABEFEFDDEECCCCCDEGCBA??;1.---0A@@??==>>=<<==?CDD@@@?@ADD?>>==?@@@@@@?@ABBCC@AAABFFECAA@??@?@AABCDBBD:999:=88783239<BCBDBCDEDBBBA?===>?BAAAAABCDD????@C?>=>>@ACBCDBBCBBDB@@?B@CC@@@=>??A11111@EDDFBA@A@DFIC@BBBBIFHEDCDEEBBA@@BCDDCBCBBFHFJIKIFFCCBAABB=ABCCEFHECC=<=</,++,29==BBDCBCA@@@?@?5.***.4;=ABBBBDBBBCCDDEDAABBGGEGFIGFHIHIHJJD?>9:A;;<9;;<'
@406_PHV87F_11
CCCGGTGGAAGACAGCCACGTGTCGGCTGTCTTGAAGGTGACGAAGGTGGTCTGGAGGGACACGGGAGGAAGACGAAGGTGGGAAGAGGTAGCATTTTAACAACCACCCCACTTACTAATCATGCCTTGGGCTATGTTTTTATGATTTTTGACAGCTGTATAGTAGTCCATAGCCTGAGCATAGCTCAGGACAGTTTCGATTGTGCTATATATCAAGCAGAGGATGACTTGAACTCTTGTTCCTCATGCC
+
&)))*>>AFEEFC>>?FGGDEDEDFEEDDECE?<==B??/*AABADFG00001DCCFDDBCFGEFEFGFECAB>>=@C@?.,,+..0...*((()*+&&&&%%%%%2;><;@@@?@C=>?@@A@ABG=<<<<@3100099?>?ABCFECAABACACCCDBBAACBAAA;44@@@@CCBDC??>??CDBCCCDDDCBC76667>AA4322,-*,'(())7:9==>C@?=;<34=<<776:98..0/45555
@407_PHV87F_11
CCCACGCAGCCACCGCCCTGGAGGCTGTGGAAGGGGCTGCCTTCTTTGTGTCCCTCGATTCTGAGCCCGCGGGACTGACCAGAGAGGACCCCGCAGCTTCCCTGGACGCTTATGCCCACGCTCTGCTGGCTGGCCGAGGCCATGACCGGTGAGTCTACCCCCTACAATACCACCTACACACTTATGGAGACCTAGGGCTTCTCCGGGGCAGCCAGACCTCATGCCTCAGCCG
+
/00/000'''''(300320=FHLMSMSNSOSNNJQKJNLNQJMRKIJJISGFSJG>;:::87555ADGDHIKJKOQJFCCABC@IOKMCBCBEIJIINSKRJIGBAABEDBBBCFFILIJSPPMLIMKONNGQKKMSJMSISIIHIGEEI??????>?>JKSHEFDCCBCBBFHJGRGGMHKJFGDFDGIHFE5441//5+)('''''&''''))(((+(*+++1;)(&&&%
@408_PHV87F_11
GCAGTGGCTGCGTGGGTCTTCACCGACTCCCGCACCTGAGCCCACATACTCCTGTCCGAGTGGGATGGGCCTGAGCCCAGCTGGCCCTCTACCCTGCCCAGCCTGTTCCCTGGAGCCCAGCCTGCCCCCTGCAACCACAGGCTACTGGTTCTCACCTGGGAGCAGCAGTCAGAGCAGCTAGGTGTTCCTCAAGGGGACAGGCTGGGGAGGGGTCATCCAGGATGTCCTGGAACTGCTGTTCCAGGGCCCGTGGGGAAAGCAGGCCATTGGGAGAGTGAGTCCCTACACGGAAGAATCTGCCCCGGTGGAAGACAGCCACGTGTCGGCTGTCTTGAAGGTGACGAAGGTGGTCTGGAGGGACACGGGAGGAAGACGAAGGTGGGAAGAGGTCACATTTTAACAACCACCCCACTTACTAATCATGCCTTGGGCTATGTTTTTATGATTTTTGACAGCTGTATAGTAGTCCATAGCCTGAGCATAGCTCAGGACAGTTTCGATTGTGCTATATATCAAGCAGAGGATGACTTTGAACTCTTGTTCCTAGTGC
+
))*JKRGJJFFBCA@BEFFGEENK@?@@AFA<=KOED6557993;DDFEKHIMHIJHCEFDKSNKSCIIHHE)(((((()EIHLMIGGDDBAFFBBC>4.=>>GGPE55>89==>FKKDA?3/1778;=>IKHLGOMSIJJJIG@@@ADQJKMISOSJSQKSOISOOPSSLKNNNPSSSFJJJMKB@??@BADHIIKNKHJILCCDCIJJRLHEEEEEDDFHGRNHEB4446JGIIKEGGIKFFLCBE>75,(35.BFDFDDDCEHGFFCEHRLJRDCDCBCDBDBBB//0EIHNGEF;:::71BDFHPMNJSGJEGIFGGGJEGJKMSIQLNLMSKLNIIHDGEGFKGGFFHJJJQMLKKLS65559<<755334AEHHJLP@IIOSOSIGJGHISQRMKHJILJLJHIFJIG988///.5512200889=GHEGFDBBBBCHEFJIKHJHIGHFIEHGIGKHFEEFEEHGFGFKGHFIGEEFEEEGFEFFCA@>A>=<<<@DEGEFKEG6ACB@AACFFKLINABAAASGIHCC<<;444115.--,(
@409_PHV87F_11
CAGGGGGCAGGCTGGGCTCCAGGGAACAGGCTGGGCAGGGTAGAGGGCCAGCTGGGCTCAGGCCCATCCCACTCGGACAGGAGTATGTGGGCTCAGGTGCGGGAGTCGGTGAAGACCCACGCAGCCACTGCCCTGGAGGCTGTGGAAGGGGCTGCCTTCTTTGTGTCCCTCGATTCTGAGCCCGCGGGACTGACCAGAGAGCCGCAGCTTCCCTGGACGCTTATGCCCACGCTCTGCTGGCTGGCCGAGGCCATGACCGGTGAGTCTACCCCCTACAATACCACCTACACACTTATGGAGACCTAGGGCTTCTCCACAGGGGGCAGCCAGACCTCATGCCTCAGCAG
+
'&'5ABOJDHHEHFFHIGB@99<?>HQJGSLLJIMSMJOLSLHNHGIMSOMSS54446E=9999FBE?FC;;@@@SOKGEDCEPLQMNDDEBB9666666777DKJ64444SLNROSKJJJLHKOMMOSKHQSSMOJPKSLSKKSMMQSSNQSHG@GGIJHLIIKJLSRNNNMJFHHIHLSQKHJIISHLE@:92.+((''&&&'7AEFEBAA>?GFMJLJJGGFGFIILMLKRJMSJSNSSJJQSILSSMLNMJIHE??EBBCCCGFEFKPPSMPHKHGHIISJSIINNJJSIIJGGHGSJFF@@@BFGLIHGJEFFDDEHKSLMJQFDBABBAAAABCCA0//-*
@410_PHV87F_11
CCCTGTGGAGAAGCCCTAGGTCTCCATAAGTGTGTAGGTGGTATTGTAGGGGGTAGACTCACCGGTCATGGCCTCGGCCAGCCAGCAGAGCGTGGGCATAAGCGTCCAGGGAAGCTGCGGGGTCCTCTCTGGTCAGTCCCGCGGGCTCAGGAATTCGAGGGACACAAAGAAGGCAGCCCCTTCCACAGCCTCCAGGGCGGTGGCTGCGTGGGTCTTCACCGACTCCCGCACCTGAGCCCACATACTCCTGTCCGAGTGGGATGGGCCTGAGCCCAGCTGGCCCTCTACCCTGCCCAGCCTGTTCCCTGGAGCCCAGCCTGCCCCCTGCAACCACAGGCTACTGGTTCTCACCTGGGAGCAGCAGTCAGAGCAGCTAGGTGTTCCTCAAGGGGACAGGCTGGGGAGGGGTCATCCAGGATGTCCTGGAACTGCTGTTCCAGGGCCCGTGGGGAAAGCAGGCCATTGGGAGAGTGAGTCCCTACACGGAAGATTGTCCCGGTGGAAGACAGCCACGTGTCGGCTGTCTTGAAGGTGACGAAGGTGGTCTGGAGGGACACGGGAGGAAGACGAAGGTGGGAAGAGGTCACATTTTAACAACCACCCCACTTACTAATCATGCCTTGGGCTATGTTTTTATGATTTTTGACAGCTGTATAGTAGTCCATAGCCTGAGCATAGCTCAGGACAGTTTCGATTGTGCTATATATCAAGCAGAGGATGACTTTGAACTCTTGTTCCTCATGCC
+
EPIDELIGILLOIFCABACHOOSHJGJGGIGLLNLMKJMIMLJSKQMHIGHOQSLKHKIIHLHIHIMNOKKHIEFDDBDLHFEDCEDCIJPKGLIJKLHNHMIIJNSFHSRSRJLINMGLL@>KOMNLRIHIKJMFGFFGBA443244331---2---78@FGLILHHJKLMJLRSPSKKSKEEKK>;;=BA@;;;IFFEFEKLRSOJSDEDCEBBBBBCCCDDIKJJLKLKJMJKFILKKNSLOIORLSLLMCBBBBPJSSSKOJSJ9:::CEBIPROKSMJHINJHJJJBCDF:EBADGMLEEF?@LKMLSSMJKFHG?E?LNLKJQJIJJIRJNSSOOSMHJLNINPSLLKIMJSIPKSKLSJOMPLORKNIHGOSLRIJMLJQJFIFJNSJIMGH1111JJCKHF21100145822,,..8EHIIQLISS====<CPKGMMMHDHOJLSOMQHSGOIJGJNOLNMJOIQOMJKSJIIFHJ<533/<*******)@DFPNSRQJNNKNOIJIIFKSKPNOQMSMNQIMKJMNOIHJKJSSPJMSMSJSSJLIOS2222@AFHSMOGHSIHSCCB@JJLONOKJHKJKNKLKLHKJMIKJJKMOHOE=>>>>IMMEEIHGGHRMGHMGHICCBBCOHSIRPKSIOKLJKKKHIHIFKJOHHIHHKHIMHIJJIJIHJSKMGIHGGHHJNFEEFGGKLKIILLIBIHHGEEC2++++FEIGGGLHKSHIMKLJHFEE?;97760
@411_PHV87F_11
TTGAGTGGGGAAAGCAGGCCATTGGGAGAGTGAGTCCCTACACGGAAGAATCTGCCCGGTGGAAGACAGCCACGTGTCGGCTGTCTTGAAGGTGACGAAGGTGGTCTGGAGGGACACGGGAGGAAGACGAAGGTGGGAAGAGGTCACATTTTAACAACCACCCCACTTACTAATCATGCCTTGGGCTATGTTTTTATGATTTTTGACAGCTGTATAGTAGTCCATAGCCTGAGCATAGCTCAGGACAGTTTCGATTGTGCTATATATCAAGCAGAGGATGACTTTGAACTCTTGTTGGTGCT
+
'(&'''*8D@CDDACCEEIDBBAADA?>:71*(('&(()*05<<>>CFMHKEGFACB6EEEIJHFC@---*))))*998889?A<<<54555DGKMFHJIKMSNJHKGIGSSICDJMFEEEA>?@CBD>AACHI1/8.GHPJISIIFFGGIJJFEDEHGHDJHJQSKIMHKGFIHKIGIIHGCBCCEFEFHI88888GFHLIKJNEDDEEGIFAA@@@EDFFFFGGGECEEEEIFEDEFKKIJGIFDDDDD<:;;;FMHGHFGDDCE>><<<<7----;554421//344321/(&&&(('$
@412_PHV87F_11
CCTACACGGAAGAATCTGCCCCGGTGGAAGACAGCCACGTGTCGGCTGTCTTGAAGGTGACGAAGGTGGTCTGGAGGGACACGGGAGGAAGACGAAGGTGGGAAGAGGTCACATTTTAACAACCACCCCACTTACTAATCATGCCTTGGGCTATGTTTTTATGATTTTTGACAGCTGTATAGTAGTCCATAGCCTGAGCATAGCTCAGGACAGTTTCGATTGTGCTATATATCAAGCAGAGGATGACTTTGAACTCTTGTTCCTCATGCCTC
+
HGLJNHJGGHGLIJNIF<:;2,,03120114A??@CEEFFJJILGLSJKISOJIISJLKNHILEHLLKPKLRNIQKKKLILO2111476422....23>??<;<HHILSLLLKNJOSQSKNLMIKGLJKJSGHJHKOLLKMNJKIJJIKLNFIGEHIISKLMHHINSSSSMHGFFFHMHFDBBBDHGIDEFFHHD9555<<..-4133468==?@A?A@@ABEEDEGDDD@F@>>=>>A@DEEJJSGEEEDEGHEHHID:::9=<6533/.'
@413_PHV87F_11
ACCGCCCTGGAGGCTGTGGAAGGGGCTGCCTTCTTTGTGTCCCTCGATTTTGAGCCCGCGGGACTGACCAGAGAGGACCCCGCAGCTTCCCTGGACGCTTATGCCCACGCTCTGCTGGCTGGCCGAGGCCATGACCGGTGAGTCTACCCCCTACAATACCACCTACACACTTATGGAGACCTAGGGCTTCTCCACAGGGGGCAGCCAGACCTCATGCCTCAGCAGT
+
DHEEGKJNFCBHFB?@A@DEGHGPGEC<95100//-+-2:;B@=****)+(')*3564;BCCCFH=<96.,,,-8ACEA92(:8:97757<5>ABEFGCEA@?ABDDEGJIHSHHSIGFFEIHHNHGJMMOIHEDB???@IFFEDAAACCAA-,*)(()+((**'''''((*+6:>AEEFCGBE?EGAC=<;<<EAA>DEGFEEFGABA@AD@@@?@@@:8763+%
@414_PHV87F_11
ATAGCCCAAGGCATGATTAGTAAGTGGGGTGGTTGTTAAAATGTGACCTCTTCCCACCTTCGTCTTCCTCCCGTGTCCCTCCAGACCACCTTCGTCACCTTCAAGACAGCCGACACGTGGCTGTCTTCCACGGGGCAGATTCTTCCGTGTAGGGACTCACTCTCCCAATGGCCTGCTTTCCCCACGGGCCCTGGAACAGCAGTTCCAGGACATCCTGGATGACCCCTCCCAGCCTGTCCCCTTGAGGAACACCTAGCTGCTCTGACTGCTGCTCCCAGGTGAGAACCAGTAGCCTGTGGTTGCAGGGGGCAGGCTGGGCTCCAGGGAACAGGCTGGGCAGGGTAGAGGGCCAGCTGGGCTCAGGCCCATCCCACTCGGACAGGAGTATGTGGGCTCAGGTGCGGGAGTCGGTGAAGACCCACGCAGCCACTGCCCTGGAGGCTGTGGAAGGGGCTGCCTTCTTTGTGTCCCTCGATTCTGAGCCCGCGGGACTGACCAGAGAGGACCCCGCAGCTTCCCTGGACGCTTATGCCCACGCTCTGCTGGCTGGCCGAGGCCATGACCGGTGAGTCTACCCCCTACAATACCACCTACACACTTATGGAGACCTAGGGCTTCTCCACAGGGGGCAGCCAGACCTCATGCCTCAGCAGCT
+
688<==>GORISSKIIKILSHKOPSIMIKSRHJQDAAADLRINSOMSHIHFGHHFBBNJIKNPKJOLSOSNS>MSIOIKLSNOJJIJMIGQJGHHHEMHKHFABBJIGIPQFJKEEHGHGJKMSBG;::42'''+;31+''''+00/0FF:::9<;;::;>>D>>>EKLOSNJKIIKHRFNSNNOFLJMLPLOPLSSNKI655556--@CJLRLMHLQLLMKKEI>C322-7==?>;:::62>55?GFHHHIHJJNKNNMLMH8888JSSMKS<=<1EFEGOSSQJLMQGKIHILSKJIJIJSHEEJHLRDHHCB;;;:>?@?@DFGLIGJIHKIJSSSSMNKECDDDEEFGHGIGGFEEMC<==>MHQHOIGIMHHILMMSLILLIQHJIKLNH@CJCB;:321.0---.8<DHIJHGHFJOKGGHJGGHHJHGIHKHLJJJJSJKLJGKJPIMIIMSKHIJLHKSILIIHFHIJLMOJIKNJJGJEHGHJIORKG?;;<;@FE>@?:4;AB@DB;=?=EHKGFFDDDCCEEJGCBBBBLJKIJKHJQISNFEEEINQSLSKLGHNGHJJNJFGGKFFGEHGHGHGGGIKLHOLSLILJKQMIPIIORKNJLKJGGFFFGCD111;>IFHGFGHKHGFE??@?@BC:6640/)$
@415_PHV87F_11
TTCAGCAGTGGCTGCGTGGGTCTTCACCGACTCCCGCACCTGAGCCCACATACTCCTGTCCGAGTGGGATGGGCCTGAGCCCAGCTGGCCCTCTACCCTGCCCAGCCTGTTTCCCTGGAGCCCAGCCTGCCCCCTGCAACCACAGGCTACTGGTTCTCACCTGGGAGCAGCAGTCAGAGCAGCTAGGTGTTCCTCAAGGGGACAGGCTGGGGAGGGGTCATCCAGGATGTCCTGGAACTGCTGTTCCAGGGCCCGTGGGGAAAGCAGGCCATTGGGAGAGTGAGTCCCTACACGGAAGAATCTGCCCCGGTGGAAGACAGCCACGTGTCGGCTGTCTTGAAGGTGACGAAGGTGGTCTGGAGGGACACGGGAGGAAGACGAAGGTGGGAAGAGGTCACATTTTAACAACCACCCCACTTACTAATCATGCCTTGGGCTATGTTTTTATGATTTTTGACAGCTGTATAGTAGTCCATAGCTGACGAGCATAGCTCAGGACAGTTTCGATTGTGCTATATATCAAGCAGAGGATGACTTTGAACTCTTGTTCCTCATGCCT
+
((''(**8<7''''''''7DKKSFGFFFHHIIJSIFJIHKNMMLKJEESKNJQJKKISRKRIIKJKSKKSEEGFFH(('&'''78:++++*+*))))*+=@@<66GKSLJN723H?AGIMIJRNMSNKIKINSRSJIAFHIKOOSKKKNKMJJJRISMSOIRKHNMOMJQJMHSLIMSLLCBBB@A@A?<9888:AADCHGHGGGLEA222+,-9>BCCFMFFFGISSMSJOMKKLJKPLKSJFGDGAEIIHLI>?>>AKISLIQIIGFFIKGHHGGHHJOKJPMMHMQOSNKGFEFJNJIGI?AGA70@AABABLIIOFIJFEEIFHJECEFLHHGJCEGSRJKMHDCDCDHHIMHMIKLKFHGGGPJFGGHEBBDEEAAAADFDFE=DKNIIJGEEGINSSLJSHJMFH@AA=/ACDCDH???HMIHIGHGHGJEGEIGHHMKLHHGEC=<<<<@FHHHGFGGGFFGHHGFMFHB=8/))&%%&)1:>ECFCDCGFGECCCDEB?>??BCCEGGGGBGEEFEFGEBC?:9888766567?GHJHHGDC@>;<<7766
@416_PHV87F_11
CTCAGAGGTGGTGATCCAGGATGTCCTGGAACTGCTGTTCCAGCCGTGGGGAAAGCAGGCCATTGGGAGAGTGAGTCCCTACACGGAAGAATCTGCCCCGGTGGAAGACAGCCACGTGTCGGCTGTCTTGAAGGTGACGAAGGTGGTCTGGAGGGAGCACGGGAGGAAGACGAAGGTGGGAAGAGGTCACATTTTAACAACCACCCCACTTACTAATCATGCCTTGGGCTATGTTTTTATGATTTTTGACAGCTGTATAGTAGTCCATAGCCTGAGCATAGCTCAGGACGGTTTGCCGATTGTGCTATATCAAGCAAGGATGACTTTGAACTCTTGTTCCTCGTGC
+
+,)(((()*'&%$$$$%(((,.3333/1>?EFGFGE;9988<EEFFFB?EDCGHOPIDFCBB@>420-/.*++.2269AABCABABBHJSOSOGKS?C0,>@@BCCDJKFGIIGHGHHI?>><=@D76534=ABDDLHEHFIJI>==:92,,,-.,+(())++3B?BA??<;;@JHSKHG?BMHQSJFGFHHIHHLMJSLHHIHFCE?KOLEEGCHILQHIDCDCGHIHNIJGJJQSSLKGCCBB;:999==>EGJDA900..--24;8777879:=>A@@@?==<=99'&&&'*-...3<FGELGGEECB?@A?500019:4357721112-.../0.-+*++,(
@417_PHV87F_11
CGGGCCCTGGAACAGCAGTTCCAGGACATCCTGGATGACCCCTCCCCAGCCTGTCCCCTTGAGGAACACCTAGCTGCTCTGACTGCTGCTCCCAGGTGAGAACCAGTAGCCTGTGGTTGCAGGGGGCAGGCTGGGCTCCAGGGAACAGGCTGGGCAGGGTAGAAGGGCCAGCTGGGCTCAGGCCCATCCCACTCGGACAGGAGTATGTGGGCTCAGGTGCGGGAGTCGGTGAAGACCCACGCAGCCACCGCCCTGGAGGCTGTGGAAGGGGCTGCCTTCTTTGTGTCCCTCGATTCTGAGCCCGCGGGACTGACCAGAGAGGACCCCGCAGCTTCCCTGGACGCTTATGCCCACGCTCTGCTGGCTGGCCGAGGCCATGACCGGTGAGTCTACCCCCTACAATACCACCTACACACTTATGGAGACCTAGGGCTTCTCCACAGGGGGCAGCCAGACCTCATGCCTCGGCG
+
KDGHKNJOKINJMLMLLISQJLLSMPLISJNQSJSSJFEFF581116,=IKLSR?>>4790+,,,,336@DFHHMJSRNRMSJKJKIPPSHLOISPSIMOSKSKIHJILPPILPSNNNPPGFGEGNPCLHLSGHFGIEB==ADCMSISLJHDKJSFHLIS6761***CDDEFFBDBFKKOHIGMMLJLODBDGEFMHIGIMKLSSLKPMKLSSNJOSKQIGSKHKKHIIFISSNPSNSKSHSMNISNSNIJSJLEEGJKSQJSMKMMSKKSLSLSIKA??@@EGGFHMKHJMNLLJSNJQJLKOSLISKSQSNSF32223AEISJJMIMOLLKIPJSHJSISSRPLJJJLIKFJHLOJSMMSMSPHLMSSGGGHILRJIJOHRMMFDCDBFBBAGHHGHQJLIJIOINPPKJLKKHLLPSISLJLJOLEFFIMLSSSLD82++,12GHJHGJEFGIIHBA@??AG0'''&
@418_PHV87F_11
ACGCCCTGGAGGCTGTGGAAGGGGCTGCCTCCTTTGTGTCCCTCGATTCTGAGCCCGCGGGACTGACCAGAGAGGACCCCGCAGCTTCCCTGGACGCTTATGCCCACGCTCTGCTGGCTGGCCGAGGCCATGACCGGTGAGTCTACCCCCTACAATACCACCTACACGCTTATGGAGACCTAGGGCTTCTCCACAGGGGGCAGCCAGACCTCATGCCTCAGCAGC
+
)*-02459<<>BCDDDGDCDCFHFFEBECC))(()0@><<<:1.-..28;4223>:43111:<?//.-(((((;<EACCB?EDB@A?:95))CEFEGFCBBBBDFDFHEEGFIILKKJIHLIIGEFEHILJGHGFEGHFFEE@?999=>C;212889::99:875-*-,---==?ACDEEECEEDFIHGGGHDDDDDCDDCCEFHHFFEEFDCCCCCF8))))(&
@419_PHV87F_11
GGGGGTAGACTCACCGGTCATGGCCTCAGCCACCAGCAGAGCGTGGGCATAAGCGTCCAGGGAAGCTGCGGGGTCCTCTCTGGTCAGTCCCGCGGGCTCAGAATCGAGGGACACAAAGAAGGCAGCCCCTTCCACAGCCTCCAGGGCAGTGGCTGCGTGGGTCTTCACCGACTCCCGCACCTGAGCCCACATACTCCTGTCCGAGTGGGATGGGCCTGAGACCCCCAGCTGGCCCTCTACCCTGCCCAGCCTGTTCCCTGGAGCCCAGCCTGCCCCCTGCAACCACAGGCTACTGGTTCTCACCTGGGAGCAGCAGTCAGAGCAGCTAGGTGTTCCTCAAGGGGACAGGCTGGGGAGGGGTCATCCAGGATGTCCTGGAACTGCTGTTCCAGGGCCCGTGGGGAAAGCAGGCCATTGGGAGGCGTGAGTCCCTACACGGAAGAATCTGCCCGGTGGAAGACAGCCACGTGTCGGCTGTCTTGAAGGTGACGAAGGTGGTCTGGAGGGACACGGGAGGAAGACGAAGGTGGGAAGAGGTCACATTTTAACAACCACCCCACTTACTAATCATGCCTTGGGCTATGTTTTTATGATTTTTGACAGCTGTATAGTAGTCCATAGCCTGAGCATAGCTCAGGCTATGGACTACTATACAGCTGTCAAAAATCATAAAAACATAGCCCAAGGCATGATTAGTAAGTGGGGTGGTTGTTAAAATGTGACCTCTTCCCACACCTTCGTCTTCCTCCCGTGTCCCTCCCAACCACCTTCGTCACCTTCAAGACAGCCGACACGTGGCTGTCTTGAAGGTGACGAAGGTGGTCTGGAGGGACACGGGAGGAAGACGAAGGTGGGAAGAGGTCACATTTTAACAACCACCCCACTTACTAATCATGCCTTGGGCTATGTTTTTATGATTTTTGACAGCTGTATAGTAGTCCATAGCCTGAGCTATGCTCAGGCTATGGACTACTATACAGCTGTCAAAAATCATAAAAACATAGCCCAAGGCATGATTAGTAAGTGGGGTGGTTGTTAAAATGTGACCTCTTCCCACCTCGTCTTCCTCCCGTGTCCCTCCAGACCACCTTCGTCACCTTCAAGACAGCCGACACGTGGCTGTCTTGAAGGTGACGAAGGTGGTCTGGAGGGACACGGGAGGAAGACGAAGGTGGGAAGAGGTCACATTTTAACAACCACCCCACTTACTAATCATGCCTTGGGCTATGTTTTTATGATTTTTGACAGCTGTATAGTAGTCCATAGCCTGAGCATAGCTCAGGCTATGGACTACTATACAGTTGTGGAATTAAAGCATCACCCAAGGCATGATTAGTAAGTGGGGTGGTTTGTAAAATGTGACCTCTTCCCACCTTCGTCTCCTCCCGTGTCCCTCCAGACCACCTTCGTCACCTTCAAGACAGCCACGTGTCGGCTGTCTTGAAGGTGACGAAGGTGGTCTGGAGGGACACGGGAGGAAGACGAAGGTGGGAAGAGGTCACATTTTAACAACCACCCCACTTACTAATCATGCCTTTTGGGGTATGTTTTTCTTATGATTTTTGACAGCTGTATAGTAGTCCATAGCCTGAGCTATGCTCAGGCTATGGACTACTTCTGCACTGTCAAAAATCATAAAAACATAGCCCAAGGCATGATTAGTAAGTGGGGTGGTTGTTAAAATGTGACCTCTTCCCACCTCTTCGTCTTCCTCCCGTGTCCCTCCAGACCACCTTCGTCACCTTCAAGACAGCCGACACGTGGCTGTCTTGAAGGTGACGAAGGTGGTCTGGAGGGACACGGGAGGAAGACGAAGGTGGGAAGAGGTCACATTTTAACAACCACCCCACTTACTAATCATGCCTTGGGCTATGTTTTTATGATTTTTGACAGCTGTATAGTAGTCCATAGCCTGAGCATAGCTCAGGCTATGGACTACTATACAGCTGTCA
+
,-11=7666667?>@@AFAAB>>?<2+)))*.+++,::CMLOGGHGJIIGHEHHLSJJDCFSCLFC?:64446SHLF9965456EJKGGMKOLSPOOSISSC=888BCDOKKKLJMMSSKSSOSINSRHM53336GSLHSKLJGKJEEHFEEKLJ????@NLMHJHKG60000122-6;;<<::738514IGFEFGKQJIDE<988:BLNSA@@ABC81*(%%''./><<::>>975779<A==AA7022125@<77;);=;:<<<853334789BCDLKJMJSMKSINLGJIMHMQNLJI<<<<<IEMSOMSLNJKHGNQIKRPHLJNHHLSPRJS20----24334668?B@14<66666FDDFEHKLOSLSLKEDDKIJLSLF>>>>=AGG@AHCC@C>?<==?@B;A@AAB@=<;:;(((('()))..119:<88;EDICA==6550):?@KKJPRSNIKJDEEEFILNMLJKMKLNJOQPNPLFJDEEDKQGLIIGGFFIOSLSMS<;87<:6646334;>@DEHHAESKKSJHMLLIJFJGLKIIKSLSOSSNHSQGMSIKKLJKKLKLLORLKHHFDHEDGGAABFIGLKPKPNMNSSMSKHJGNIMJJIKKFGFEFEFEEEE@ABCD?3333FG>=<3332375553322330/-,+(*(()*))*>@CFEBDCAAA=:989;;<@<;;:;;<=FAGF;:96,,,,,,:5EB;<=<>;<9322-----.,''),.10/.05311.***)*+/-(*//.10001136;?BAA<9877898764441,(((((4./++,.3<GSSJKHEFFGLSMMLLKJGJSSLIGPLBBBDHBHKNILEFGJINACA6EHIKSLLIHIMSRQNSRQKMMPEJKMHSSOIGQJSSNKNILLNNKMIJLPIGHA88888KD:?@77778KILNKSKNGIHIBCCDFJKSSKPGHOJJJKFDFDFNKIIJI=;;;?@?@B@87778DFI87778HH;63323A?941))((()+,01=AACB@?@@@BCGFJMLJHLEEGEGCADDBGSG;;<647600.++*)'*,-00..0497/2341/,+++++,2443321,++-378:7+&'&)*2125ACGFGFEGGHSNSISJDIJPMIKMSHJHSHIIJGGFLNIIMSHJGM====@?>:663349?>;87625567ECCEFDBCCEEHSIKOOJJMLKISLMIILILIIIHGLLIHEFIGFHGEGFHJFFF6554596++++@AE>>=A??@CDCFFFFGGGIF@?>==>>@@A??@CCCAB21112343-,((''%%$$%%&%$%&&&)'&&%&&''(8=@ABECCDC@@A>=<=>>===82//,*++++>@EE??@@CB@?535.6775((()***+3:;69<;<>:90,(()25568:8612256;:;>;<@@AECEFEGCBCECBBABDHBDBBD?CFIINPCDBAAIHHHGIJFEJIGFGGN==:9>>;54411118<>?DC<?FILFG;876688:.../AABEHJJIJLJKGHJ>>>>?GDFE@@40((('((((.-,-,)))67=FGFFMJIHFGHIHJPLJNMGMLSMNEGIHHPKFHEDEEDDCEEDF???=>866430//+((),,--+*++->@CC<:;68:==...033333611:<><<988:;?AADBFGGGGHHGEHH@?@>=SNKDEGFDC>541.,,-.)'(*-48:888<@?59;;;=;992//.1224;66//0=78888A?>===??AB@@@@@@AAAAFDECDDDCDEEDDCA????ADDCDCCBDCEBBACBH?>>>?A@?:;:9:>?AFDCB?ECEHFFEEEEDIHKKQHFFEDEECCCBBDFDEEEEEEFIEEEEEDCCBABDBDE?????FEGHHJMGDBBAABBCCDDEDEEFCBBB@@??@AABBBBBCDE?=<=A@??><;<<?>>>=>?>>;974*'
@420_PHV87F_11
ATAGCACAATCGAAACTGTCCTGAGCTATGCTCAGGCTATGGACTACTATACAGCTGTCAAAAATCATAAAAACATAGCCCAAGGCATGATTAGTAAGTGGGGTGGTTGTTAAAATGTGACCTCTTCCCGCCTTCGTCTTCCTCCCGTGTCCCTCCAGACCACCTTCGTCACCTTCAAGACAGCCGACACGTGGCTGTCTTCCACCGGGGCAGATTCTTCCGTGTAGGGACTCACTCTCCCAATGGCCTGCTTTCCCCACGGGCCCTGGAACAGCAGTTCCAGGACATCCTGGATGACCCCTCCCAGCCTGTCCCCTTGAGGAACACCTAGCTGCTCTGACTGCTGCTCCCAGGTGAGAACCAGTAGCCTGTGGTTGCAGGGGGCAGGCTGGGCTCCAGGGAACAGGCTGGGCAGGGTAGAGGGCCAGCTGGGCTCAGGCCCATCCCACTCGGACAGGAGTATGTGGGCTCAGGTGCGGGAGTCGGTGAAGACCCACGCAGCCACTGCCCTGGAGGCTGTGGAAGGGGCTGCCTTCTTTGTGTCCCTCGATTCTGAGCCCGCGGGACTGACCAGAGAGGACCCCGCAGCTTCCCTGGACGCTTATGCCCACGCTCTGCTGGCTGGCCGAGGCCATGACCGGTGAGTCTACCCCCTACAATACCACCTACACACTTATGGAGACCTAGGGCTTCTCCACAGGGGGCAGCCAGACCTCATGCCTCAGCAGCTAGACTCAGGGTCAGCAGCTAGACTCAGGGTCAGCAGCTAGACTCAGGGTCAGCAGCTAGACTCAGGGTCAGCAGCTAGACTCAGGGTCAGCAG
+
888;;;<DDEEFINIGQPLMMNISMOMINHFHKGKHEH;;::;EHHEEGKFHHKOKPQKSMSSSPGCDDDJGHISSHIIPHHGOKLMOJGKLJJKHIKHGIIMLLKSLNOB>>DLJPLFBDCB@=2../(())*3338::;<HFGJ@ALLMIHIHKSSMSQKSMCBBBDMOKORLJCCCPJLLHHHJJEHMHINSSNS<<9../@:99:;OOKKQNKNSLKSKMSKHGMLMSMIIJHF9653BDJGOHQJJIE<:?C<7DEDDGHHNKLNHSMGH88888><<KQKKJIJKKSSNMSJDA0/--.)1GMHKLJKJA3MFJKLNNLLSOKIKKJPNMSSRMKPNQQILK>AE2ILF??>??CDJHILJSSNKOLNIKJLKNHOHKRGOPLMDDCDFGNIISSJKIIJJMHGCJKFDB@<.---1<;ADCGGBBCCD@92222HIHDJGFFLECCCCABBCCGFHHK@AA@@LHIGFGJFGIHIJF;;;;DMLDA<<;<=IFHE>33333FHKGDILHMHJIF2//1>GILJIGFIGGHHKHKMOJHIGEBCCDGJCEDCDBADDEFFIH?>=-)(((19>87>>5(@EDHED>>>88JJGCECCDGDGHGHEFFHIHOSJLPQHKQSJHFHGJPNSOIH>;<<89::9EDEEDDGECDFFGFGIIKKKHHHHKIKKHLHJIJGHHFFGEIHGGGGK>//333<<EGECCDA>====<<<=>JSGLJLMQSPA@AACA@@@AEFEJF<<;;6544510133GFHIGLHGDEEEEGFKMGHGGGIJGFGF<<:9:==>@AF<<<<<DEEDDDDGHHGGFF;9886/
@421_PHV87F_11
GCAGTGGCTGCGTGGGTCTTCACCGACTCCCGCACCTGAGCCCACATACTCCTGTCCGAGTGGGATGGGCCTGAGCCCAGCTGGCCCTCTACCCTGCCCAGCCTGTTCCCTGGAGCCCAGCCTGCCCCCTGCAACCACAGGCTACTGGTTCTCACCTGGGAGCAGCAGTCAGAGCAGCTAGGTGTTCCTCAAGGGGACAGGCTGGGGAGGGGTCATCCAGGATGTCCTGGAACTGCTGTTCCAGGGCCCGTGGGGAAAGCAGGCCATTGGGAGAGTGAGTCCCTACACGGAAGAATCTGCCCCGGTGGAAGACAGCCACGTGTCGGCTGTCTTGAAGGTGACGAAGGTGGTCTGGAGGGACACGGGAGGAAGACGAAGGTGGGAAGAGGTCACATTTTAACAACCACCCCACTTACTAATCATGCCTTGGGCTATGTTTTTATGATTTTTGACAGCTGTATAGTAGTCCATAGCCTGAGCATAGCTCAGGACAGTTTCGATTGTGCTATATATCAAGCAGAGGATGACTTTGAACTCTTGTTCCTAGTGCCTCT
+
BCCBBCCDDC@?@?@ABBAABBB@>==>@F<::::>C==<<1,,EDGA@@?@CCDC>;;;;=CDDCEIHFA@;;:;=93HKGJGEBCAAB??@ABAC@934CHSKCB>=<,7:;<=====BA@@@?ACDEGFEGDEFFFFFEDC@AABDEFFGEJHHFGIKGHFJJGFHHFGJIIJFIEDCBBDHHLEFEEDFGGGIGFHHEGFEG89ECDEC====>JHNJKGJGEFFGMHKIHHNGHDCBAADIFHCBBBABBCCGIIGGFGFFFGGFFFHGLFD???>>A@DFHC??@EDHGGEFEFDJECFFEGKKKIMIIFGGFFDDEEGGEGEFCEBBCCFJJJGGDDFEGHHHIGKHIHLIHGFIIJEBCDCCA?BCBABFFLNMIDFMJHGFFHIHHJMMLKGIFIMIMGHFEQHHHGFHIIHHIFHGHJB@BCDDIGHFJMKKMIJQMNJRSKIGEEEEFEEGFEDDDDCDCCEFEFEGEEFEDFEHB@=<=>>BDDD86667EIKJEFDDEDEEDABB>888EDGEC<;<=;DEKHGHCA88779)(((((,*(
@422_PHV87F_11
AGTGGGGTGGTTGTTAAAATGTCACCTCTTCCCACCTTCGTCTTCCTCCCGTGTCCCTCCAGACCACCTTCGTCACCTTCAAGACAGCCGACACGTGGCTGTCTTCCACCGGGGCAGATTCTTCCGTGTAGGGACTCACTCTCCCAATGGCCTGCTTTCCCCACGGGCCCTGGAACAGCAGTTCCAGGACATCCTGGATGACCCCTCCCCAGCCTGTCCCCTTGAGGAACACCTAGCTGCTCTGACTGCTGCTCCCAGGTGAGAACCAGTAGCCTGTGGTTGCAGGGGGCAGGCTGGGCTCCAGGGAACAGGCTGGGCAGGGTAGAGGGCCAGCTGGGCTCGGCCCATCCCACTCGGACAGGAGTATGTGGGCTCAGGTGCGGGAGTCAGGTGAAGACCCACGCAGCCACTGCCCTGGAGGCTGTGGAAGGGGCTGCCTCTTTTGTGTCCCTCGATTCTGAGCCCGCGGGACTGACCAGAGAGGACCCCGCAGCTTCCCTGGACGCTTATGCCCACGCTCTGCTGGCTGGCCGAGGCCATGACCGGTGAGTCTACCCCCTACAATACCACCTACACACTTATGGAGACCTAGGGCTTCTCCACAGGGGGCAGCCAGACCTCATGCCTCAGCAG
+
4566;;<=4333*((()@ACJL55555AAHBA5/1GHDBBCFCB@@BBF>23446ED>@C<=@@AGFG9655ABEHJNJJIISKHINIIHGHHIPKNSSOJINOLOSGKA<:;@FHQOSSSJIIJEENNSJIIKOLS98877;;CCGJHSISJJJGHHCGFG?>===CPKIMNSJKKFFBBBB=>9:BSPHJC?=>DDF>::789<123B:DHIOSSAA@>9G88BLKMKLKSJINLLMPM@?8999IOLOLQPGF>@IHKSSNQPD@@@GSSISSSABAADJ>>9JJNNIJLGD<;;<=@B==?DCKLHKPISQPLSIHSFH7)(((*),,,,-557?KI))))NHJGKGDDJFCCDC8775566666/0002966221..///67.+***,9=<:4,,,--;:BBGHIGDDDIRKJFKIOLIMKGGFFD<:97679<4431/-0000@@<BAA@@AA@CEEHJKSOPJSKHFGDB><<<>CEEBBAB<>>;<?><<<<@DKOIOFEEGEHKNIIHMLMJMIKAAAAASSSRKHIJRJSKIMIHIKIHNLJJDCEOLQSKJMHHKHIJMLHJHHLFFFC<=DB>>@<;:--.BDDH>=;20/../88;=((((((((()656778<9100//
@423_PHV87F_11
CTGAGCTATGCTCAGGCTATGGACTACTATACAGCTGTCAAAAATCATAAAAACATAGCCCAAGGCATGATTAGTAAGTGGGGTGGTTGTTAAAATGTGACCTCTTCCCACCTTCGTCTTTTCCTCCGTGTCCCTCCAGACCACCTTCGTCACCTTCAGGACGGCCCACGTGGCTGTCTTCCACCGGGGCAGATTCTTCCGTGTAGGGACTCACTCTCCCAATGGCCTGCTTTCCCCACGGGCCCTGGAACAGCAGTTCCAGGACATCCTGGATGACCCCTCCCCAGCCTGTCCCCTTGAGGAACACCTAGCTGCTGACTGCTGCTCCCAGGTGAGAACCAGTAGCCTGTGGTTGCAGGGGGCAGGCTGCAGCTCAGGGAACAGGCTGGGCAGGGTAGAGGGCCAGCTGGGCTCAGGCCCATCCCACTCGGACAGGAGTATGTGGGCTCAGGTGCGGGAGTCGGTGAAGACCCACGCAGCCACTGCCCTGGAGGCTGTGGAAGGGGCTGCCTTCTTTGTGTCCCTCGATTCTGAGCCCGCGGGACTGACCAGAGAGGACCCCGCAGCTTCCCTGGACGCTTATGCCCACGCTCTGCTGGCTGGCCGAGGCCATGACCGGTGAGTCTACCCCCTACAATACCACCTACACACTTATGGAGACCTAGGGCTTCTCCACAGGGGGCAGCCAGACCTCATGCCTCAGCAGGAG
+
9GPJJHLISKJPINSSKSDBB=<<=FFJHJJMLSIINSOKPOLSPIIISISSNOSOKSLSJIMKPRPSKJNHFGKJJSOISNISSPOSSRLEDFFSKJSISJEEFDBA<-4>?;/./56-**)*66=,-GIQQRI;9100112?DDB777JHGDFG;9(&&&&''&''''6:>@CGJJHA::9;877:;JSMIIOEHIGMHFKLLPNSSOJKHEE88779<<CDEG53/----)+688;DDFFKRSSKSSQHHNSFHB==;;NLOKSKKGNMIQLBF@?:<0/185544422288828334=>EG666622111,(),;=?BFFHD;:5-.ECBDBCDDEEGFGJIISILEBB@FEECCDBCC1//-,+)%%%&)))*24DA>>>>?CSMSHORSH><====;/..//1::;D>:9999=7<8?A45555@@AEE>=A??@DGDSOMGEHHHEFSFJE;::3110)(()))**,>ACDDGHBBA=<><1=>>DEGCBB433355=@A:9999:889?<<<<>MMEE====::999;DCEIFGIPOISMJLA??@@SNPIHH<4JFEHDA<<;7:JIGJPKJEFEDDGKJIGHHDEFGFFDDDCDCDEFDB?886511+(''%$$#$$'+04?@62224<==<<GA?@?@DA75357667?B:98:=DEFIHGGLJSGGCEFMSIKLJDA?=>>?>>>B@?8651-,,%$
@424_PHV87F_11
ACAAAGAAGGCAGCCCCTTCCACAGCCTCCAGGGCGGTGGCTGCGTGGGTCTTCACCGACTCCCGCACCTGAGCCCACATACTCCTGTCCGAGTGGGATGGGCCTGAGCCCAGCTGGCCCTCTACCCTGCCCAGCCTGTTCCCTGGAGCCCAGCCTGCCCCCTGCAACCACAGGCTACTGGTTCTCACCTGGGAGCAGCAGTCAGAGCAGCTAGGTGTTCCTCAAGGGGACAGGCTGGGGAGGGGTGATCCAGGATGTCCTGGAACTGCTGCTCCAGGGCCCGTGGGGAAAGCAGGCCATTGGGAGAGTGAGTCCCTACACGGAAGAATCTGCCCCGGTGGAAGACAGCCACGTGTCGGCTGTCTTGAAGGTGACGAAGGTGGTCTGGAGGGACACGGGAGGAAGACGAAGGTGGGAAGAGGTCACATTTTAACAACCACCCCACTTACTAATCATGCCTTGGGCTATGTTTTTATGATTTTTGACAGCTGTATAGTAGTCCATAGCCTGAGCATAGCTCAGGACAGTTTCGATTGTGCTATATATCAAGCAGAGGATGACTTTGAACTCTTGTTCCTCATGCCTA
+
[truncated: 46,649 more chars]
