# Supplementary material for: Dysfunction of a SET3-like complex underlies a family of related neurological disorders
Source: Nat Commun. 2026 May 16;17:6729. doi: 10.1038/s41467-026-73227-5 (PMC13385800; doi:10.1038/s41467-026-73227-5)
Supplement: Supplementary file 6 — Source Data [file 41467_2026_73227_MOESM6_ESM.zip › Source data/CRISPR off-targets sequencing/fastq /Cpt1c_WT_mouse_155.fastq]

@0_PHV87F_10
CACTGCCCTGGAGGCTGTGGAAGGGGCTGCCTTCTTTGTGTCCCTCGATTCTGAGCCCGCGGGACTGACCAGAGAGGACCCCGCAGCTTCCCTGGACGCTTATGCCCACGCTCTGCTGGCTGGCCGAGGCCATGACCGGTGAGTCTACCCCCTACAATACCACCTACACACTTATGGAGACCTAGGGCTTCTCCACAGGGGGCAGCCAGACCTCATGCCTCAGCAG
+
;=CDADGF@CBDJGHGIMHISKLLFFD876520,..;88?DENII65556DHGHHLLKHRHHJJKOKHG31100006=6=B?22222DEEFHBCFIIGGGHFGFFFLIHFIIJLLSNLIIHIHHF76668JHJGLHFEFEBCCBCGCCDELJS@@????@?<:;;8:75.+,--0589<DGDD@@?BDHKMLJIGFEDEHHIGCCCDA<::::2210001+'%$##
@1_PHV87F_10
ACCGCCCTGGAGGCTGTGGAAGGGGCTGCCTTCTTTGTGTCCCTCGATTCTGAGCCCGCGGGACTGACCAGAGAGGACCCCGCAGCTTCCCTGGACGCTTATGCCCACGCTCTGCTGGCTGGCCGAGGCCATGACCGGTGAGTCTACCCCCTACAATACCACCTACACACTTATGGAGACCTAGGGCTTCTCCACAGGGGGCAGCCAGACCTCATGCCTCAGCAGCG
+
.89=BBCCGJKHKPJIJJHIKOF<KML>6556?ABDHHJOLSNJJSJIHJG>?>8855DBCCONIMLKJHJHHMJLKEFFFEDFMS?=89H@@JGIJKFEDEDHNSNKJSSSMQJROQKIIHD@-,,,,;BH;;:956@=??@@HDECFHJJFHCCCA@@ACELGHGSGFFGHNHFHIIJD@+++>HGIGFFFFLEEEFGQKIHNFDCDEFJ?>>=>>C>:9751+(
@2_PHV87F_10
GTAAGTGGGGTGGTTGTTAAAATGTGACCTCTTCCCACCTTCGTCTTCCTCCCGTGTCCCTCCAGACCACCTTCGTCACCTTCAAGACAGCCGACACGTGGCTGTCTCCACCGGGCACATTCTTCCGTGTAGGGACTCACTCTCCCAATGGCCTGCTTCCCCCACGGGCCCTGGAACAGCAGTTCCAGGACATCCTGGATGACCCCTCCCCAGCCTGTCCCCTTGAGGAACACCTAGCTGCTCTGACTGCTGCTCCCAGGTGAGAACCAGTAGCCTGGTGTGGGTTGCAGGGGGCAGGCTGGGCTCCAGGGAACAGGCTGGGCAGGGTAGAGGGCCAGCTGGGCTCAGGCCCATCCCACTCGGACAGGGTGTCTGGGGCTCAGGTGCGGGAGTCGGTGAAGACCCACGCAGCCACCGCCCTGGAGGCTGTGGAAGGGGCTGCCTTCTTTGTGTCCCTCGATTCTGAGCCCGCGGGACTGACCAGAGAGGACCCCGCAGCCTCCCTGGACGCTTATGCCCACGCTCTGCTGGCTGGCCGAGGCCATGACCGGTGAGTCTACCCCCTACAATACCACCTACACACTTATGGAGACCTAGGGCTTCTCCACAGGGGGCAGCCAGACCTCATGCCTCAGCA
+
:::<EDDBAAAAAB>8,))))EIKRFJECCBCC=<=0:CIFGDDCDDEHFFIA==EEEJEEFFDECCDCCEHEDBBBBEEGHJKIHGEEEDDAABACEFDDFG@=/-)**))''*('%%$$$%'&&'(..,,-/046666;@AAB?;<DDEFAA?><:.-2A??D?>?ADEFDDGHIKIKHGHC9988DBA==>=?GH?DEHEEFCI767;3DFFFGJEFE>:E<=CBEDCDGFEDCCDGGGGFECECCEKE:866726985666777111134459,461(>.()999;9==>==??@A;999942+*-.0268:?@BBD@CBCCA==<<<=>?>@BACCABAAABA@A?@?@@@@@A@?7777100.-,%%%%%'+*@@?@?>?<9999;?;988666797778B@?>>?AA@<999:=CDCBABABBBB@@A@@@?@@?@?@??A?>>BCB@?==:9999;2224=:5:99;;=?@A@ACBCCBA@AA?>=7753+)())+6BBA>;;;::===>??>==<<>ABCDDCCCA@=8888=A@AA@@=8889:AA@>>=<9:;;;?@ABA@??@AA???AABDCBDB>><;;<<=>>>?????@@@AAA@><<::;=A@?@??@@@@@@=<.,++'
@3_PHV87F_10
CCGGTGGAAGACAGCCACGTGTCGGCTGTCTTGAAGGTGACGAAGGTGGTCTGGAGGGACACGGGAGGAAGACGAAGGTGGGAAGAGGTCACATTTTAACAACCACCCCACTTACTAATCATGCCTTGGGCTATGTTTTTATGATTTTTGACATTTCTGTAGTAGTCCATAGCCTGAGCATACGCTCAGGACAGTTTCGATTGTGCTATATATCAAGCAGAGGATGACTTTGAACTCTTGTTCCTCATGCCTA
+
@>=<==>@@??A@@AAAA@@AAA??>??@?@?@AAA@@@@>;;;;=BA?????AAA>>>>?B?>>>>>?@?@@==>=>@@?>>A@BD@?@?ACDFHNIEDBBAAAB??@?ADF@@@?ABDBCA@@AA@>==<;=>?AFLMFDAAABC@=952.,+'$$%(&&&&&&$%&'((//49<<=883/*)))+-36:=>>?>:888:@CEDCCDCEEGFEFECB@@@BBEAB@??A=HLJJIIGIFIECC..---.2*
@4_PHV87F_10
GCAGTGGCTGCGTGGGTCTTCACCGACTCCCGCACCTGAGCCCACATACTCCTGTCCGAGTGGGATGGGCCTGAGCCCAGCTGGCCCTCTACCCTGCCCAGCCTCTTTCCCTGGAGCCCAGCCTGCCCCCTGCAACCACAGGCTACTGGTTCTCACCTGGGAGCAGCAGTCAGAGCAGCTAGGTGTTCCTCAAGGGGACAGGCTGGGGAGGGGTCATCCAGGATGTCCTGGAACTGCTGTTCCAGGGCCCGTGGGGAAAGCAGGCCATTGGGAGAGTGAGTCCCTACACCGAAGAATCTGCCCCGGTGGAAGACGGCCGCGTGTCGGCTGTCTTGAAGGTGACGAAGGTGGTCTGGAGGGACACGGGAGGAAGACGAAGGTGGGAAGAGGTCACATTTTAACAACCACCCCACTTACTAATCATGCCTTGGGCTATGTTTTTATGATTTTTGACAGCTGTATAGTAGTCCATAGCCTGAGCATAGCTCAGGACAGTTTCGATTGTGCTATATATCAAGCAGAGGATGACTTTGAACTCTTGTTCCTCATGCCTA
+
BDCDDEEEEEA>>>?ADCAABBA>>=>>BC=====CC>??CBBBFIDCBBBCEDFFB<7665566D@BBBBC?>>?CFFLLSHEEB@75333498;>@A=>@??-)))')4/4?>??@@>A@=;<>;<BAAEHEDCCBEDCBBB???@@BDEEFGEGEFGDFEDGFJGHFFFFGFFECDA?>>>?@CEBBBCCEDEEBDDCDCBAAB?AA?@AAABDDEEEFFECBCABDDEDDCCEFICCBBBDB@??=;;<;<>??ABBB@???@BAB?>>>>?@@A@AA@@@@ABD-+*+,54)))*+./40<=9:::563)'''(((();;>==>?A????CDFBBBB?>>>>?BCAAABBBCDAA@@BF@A>>@89745855688BDCD=>E?9988BBBDFIJIHFCCAAAAABAABCDCCCCDDEDECB@AAA???>=??@BEISIGCBBABEEDBBA@?@@@AAAA@@?????@@AA@BBCCCBBAAA@A@????@@@@@=<<;<@EECBABACBDDDCBBCCCA>=>>?DCCDDFEEFDCDB?=4451--++,-#
@5_PHV87F_10
CTTTCACGACTCCCGCACCTGAGCCCACATACTCCTGTCCGAGTGGGATGGGCCTGAGCCCAGCTGGCCCTCTACCCTGCCCAGCCTGTTCCCTGGAGCCCAGCCTGCCCCCTGCAACCACAGGCTACTGGTTCTCACCTGGGAGCAGCAGTCAGAGCAGCTAGGTGTTCCTCAAGGGGACAGGCTGGGGAGGGGTCATCCAGGATGTCCTGGAACTGCTGTTCCAGGGCCCGTGGGGAAAGCAGGCCATTGGGAGAGTGAGTCCCTACACGGAAGAATCTGCCCCGGTGGAAGACAGCCACGTGTCGGCTGTCTTGAAGGTGACGAAGGTGGTCTGGAGGGACACGGGAGGAAGACGAAGGTGGGAAGAGGTCACATTTTAACAACCACCCCACTTACTAATCATGCCTTGGGCTATGTTTTTATGATTTTTGACAGCTGTATAGTAGTCCATAGCCTGAGCATAGCTCAGGACAGTTTCGATTGTGCTATATATCAAGCAGAGGATGACTTTGAACTCTTGTTCCTCATGCCC
+
&&(&%&*++*+)))(')*421129:<<EGEDCCBDGGHHC@AAAFHGGHDKHHHFA@A@ADBKHLJRFDCBBBBACDCNHIHEFHISCCD55=33EEJFHGCCAAB>>;<EDDEJIKIIKHHGHHEBBAACCDGGLLHIGGKGHGGFGGJGGHIHHHLEGHCABAADDEDDCEFDCBDDCDEJIHGBCDDGMBAA@@DDDDCDIFGFEFFDEEFGFHFFIGEEEEEMEDCDC<=<<@DEEGFFECBAAABDEFEC??>>?CCDECBBABBA????AFEEDDDCDECAA@AAAAAAHGFFGEA????@BAABCFDCECDEFBDEDB????AFFDCDDDEGE????AEA@@?B<6559;>>@CEEDEB>@CDDABBBCEFIQNILJIHFJHFFFGFEIHEDDEFGGHHHJFHIDEFDCABBBCJISIFEDFHHNJIGFEECDDCDEDBBBBABCCBCBCDCEEEEDCBBBBCCCCEDDCCCE@>>>?BHJFEECCFEEEEFDDEDDEGGIEEFAD6-.GFHIGHGEDBBA>==<60$
@6_PHV87F_10
ACCGCCCTGGAGGCTGTGGAAGGGGCTGCCTTCTTTGTGTCCCTCGATTCTGAGCCCGCGGGACTGACCAGAGAGGACCCCGCAGCTTCCCTGGACGCTTATGCCCACGCTCTGCTGGCTGGCCGAGGCCATGACCGGTGAGTCTACCCCCTACAATACCACCTACACACTTATGGAGACCTAGGGCTTCTCCACAGGGGGCAGCCAGACCTCATGCCTCAGCAGC
+
.BDGHIJKHFFHGHIJMIHMOISGGEGDIMGBAABDMSISJOOMMHKLSKMMJKSNHJKLMHMILINHLJLKIIILSSKQIBHFGGJKLJOPJJJISJDDCBCLIMKIHJKMLJJMIJGHHLMHIIIJFIPHFGLHLKKPJMJCDAABECCB@??BBBDECDEEEGHFHFHHGHGGFEFFGFGFPGIHJIGHKDE@@@BDIIAA@63+++-40027=?AA=8730,
@7_PHV87F_10
GCGGTGGCTGCGTGGGTCTTCACCGACTCCCGCACCTGAGCCCACATACTCCTGTCCGAGTGGGATGGGCCTGAGCCCAGCTGGCCCTCTACCCTGCCCAGCCTGTTCCCTGGAGCCCAGCCTGCCCCTGCAACCACAGGCTACTGGTTCTCACCTGGGAGCAGCAGTCAGAGCAGCTAGGTGTTCCTCAAGGGGACAGGCTGGGGAGGGGTCATCCAGGATGTCCTGGAACTGCTGTTCCAGGGCCCGTGGGGAAAGCAGGCCATTGGGAGAGTGAGTCCCTACACGGAAGAATCTGCCCCGGTGGAAGACAGCCACGTGTCGGCTGTCTTGAAGGTGACGAAGGTGGTCTGGAGGGACACGGGAGGAAGACGAAGGTGGGAAGAGGTCACATTTTAACAACCACCCCACTTACTAATCATGCCTTGGGCTATGTTTTTATGATTTTTGACAGCTGTATAGTAGTCCATAGCCTGAGCATAGCTCAGGACAGTTTCGATTGTGCTATATATCAAGCAGAGGATGACTTTGAACTCTTGTTCCTCATGCCTC
+
CB?>>>>ABB<:::;>DDA@A@A=;:::;=86677=AAABA?>>AAABAA@ABCBB<8888:@@?@?BA????@A@?>=A@CD@><;;;;:::;<@@@BABBEDDDC88>78CBBBCC2111220.,---.445>?@A@?@>==>=>@AAA?<<>>=E@@>>>@@BA????@CCBAA>><<<>?@?>???@@?A@?@@AAAAA??>?>;>A=>??88888A@?@?ABCAA?>?@@BA@@?@@B?>=<955657:::<@@??>>>>=??;:;::<=66662122<;=<;;;;<@AA@@???@;68778@B?@@@?AAB?==<<:8888<>=>>>?A@>>>>;:999<A@@??@??@?==<<==88889>>>=><9899:@??>>A@BA>===?ACFFFHHDCB@??=<<<=>@CA@AA@AAABA@>>>=<<<;;=>?@EFSHDBBBCCEGCA??>=>>>??@>>>>=?>???@@==>>>AB@???>@@><<<<<>>@;9999=DCB@@@@BCCCCCBAAA@?<<<=>CDDDCAA88995222115777//+('
@8_PHV87F_10
CCTAGGTCTCCATAAGTGTGTAGGTGGTATTGTAGGGGGTAGACTCACCGGTCATGGCCTCGGCCAGCCAGCAGAGCGTGGGCATAAGCGTCCAGGGAAGCTGCGGGGTCCTCTCTGGGTGGAGTCCCGCGGCTCAGAATCGAGGGACACAAAGAAGGCAGCCCCTCCCCACACAGCCTCCAGGGCAGTGGCTGCGTGGGGTCTTCACCGACTCCCGCACCTGAGCCCACATACTCCTGTCCGAGTGGGATGGGCCTGAGCCCAGCTGGCCCTCTACCCTGCCCAGCCTGTTCCCTGGAGCCCAGCCTGCCCCCTGCAACCACAGGCTACTGGTTCTCACCTGGGAGCAGCAGTCAGAGCAGCTAGGTGTTCCTCAAGGGGACAGGCTGGGGAGGGGTCATCAGGATGTCCTGGAACTGCTGTTCCAGGGCCCGTGGGGAAAGCAGGCCATTGGGAGAGTGAGTCCCTACACGGAAGAATCTGCCCCGGTGGAAGACAGCCACGTGTCGGCTGTCTTGAAGGCAGCGAAGGTGGTCTGGAGGGAGCACGGGAGGAAGACGAAGGTGGGAAGAGGTCAGTTTTTAACAACCACCCCACTTACTAATCATGCCTTGGGCTATGTTTTTATGATTTTTGACAGCTGTATAGTAGTCCATAGCCTGAGCATAGCTCAGGACAGTTTCGATTGTGCTATATATCAAGCAGAGGATGACTTTGAACTCTTGTTCCTAAGTGC
+
0:<<>>??@===>=A@@@@?><;;;=>?@ABBC:99;<?>>>?????>=<;;<=@@@?>>=<<==>AAAAABAAA@=<<<=>A@?>?>><<<<>@AAABACBCA=<;;<??A?@?>79=-+++++/..''''')***+++-.556=>>@ACFFEEEDAB@@ABA85)((+(,2*)>>BB<;867874443389=>9921321<??::?>9999452-.559>=>@@@?@BCA>>>>?BB@A?:9::<>>>>)((()8.)))*,/:?A66666:44*)))+0141)9BCDEEF66B3;CBBBBCBA@??=>:2><=CEDBBBBBBCAA@>>=>>AABBDDBCBBDCDBA@?>=<;8742233777....>@AA@@ABCA?BA@ABCBBBCBCBCA>>?=7777699CCBB@A@BBCCBBBDCECBBBAA?=<;97889<@A@BBB000/0320//014==@7778=AB@@@?<::::<ABAABBABBA===;;<<>?BBAAAB@=>>><9888:=3///+(((''&&&''*02****+-,+,,.&'%%%%),4>?<:::10/4356436),('-+''('((()..678?@ACDBABBABBBBDDDD444444==++./=@@@ABGIOJFEEDEFHKFCCC@A@@?ABBBCBBBBBBABDDCEDFA@@@@EEEB@????@@ADC><<<=@JFGEBCBC@DDCCGFCBA@@?@@CCBBBAGGHHGGFA>><<:+))))&
@9_PHV87F_10
ACCGCCCTGGAGGCTGTGGAAGGGGCTGCCTTCTTTGTGTCCCTCGATTCTGAGCCCGCGGGACTGACCAGAGAGGACCCCGCAGCTTCCCTGGACGCTTATGCCCACGCTCTGCTGGCTGGCCGAGGCCATGACCGGTGAGTCTACCCCCTACAATACCACCTACACACTTATGGAGACCTAGGGCTTCTCCACAGGGGGCAGCCAGACCTCATGCCTCAGCAGC
+
367BEFGJJHFFIGGLJLJGFFGLKGFDEFF=99;>>JMJGIGEEEGFFFGFIIIIHFFEGHIHLJRIF86667;NHJFGE@IIGIIJIKJHHJJGDDCAABBFFI>GFHGHGHOGGJJHHPJLFEGEIKIIHIGH?<<2100(((((((+,>CDDCCDEEJLIGEGKKIIHGHFFFFDFFFGEFFEEGGGIE@?;<;<=ECCDEHIFEEDEDFEDDDFC>==:5-
@10_PHV87F_10
CCCCATGCTCCCTCCAGACCACCTTCGTCACCTTCAAGACAGCCGACACGTGGCTGTCTTCCACCGGGGCAGATTCTTCCGTGTCAGGACTCGCTTCTCCCAATGGCCTGCTTTCCCCACGGGCCCTGGAACAGCAGTTCCAGGACATCCTGGATGACCCCTCCCCAGCCTGTCCCCTTGAGGAACACCTAGCTGCTCTGACTGCTGCTCCCAGGTGAGAACCAGTCCTCCTGTGGTTGCAGGGGGCAGGCTGGGCTCAGGGAACAGGCTGGGCAGGGTAGAGGGCCAGCTGGGCTCAGGCCCATCCCACTCGGACAGGAGTATGTGGGCTCAGGTGCGGGAGTCAGTGAAGCCCACGCAGCCACCGCCCTGGAGGCTGTGGAAGGGGCTGCCTTCTTTGTGTCCCTCGATTCTGAGCCCGCGGGACTGACCAGAGAGGACCCCGCAGCTTCCCTGGACGCTTATGCCCACGCTCTGCTGGCTGGCCGAGGCCATGACCGGTGAGTCTACCCCCTACAATACCACCTACACACTTATGGAGACCCTCAGGGCTTCTCCACAGGGGGCAGCCAGACCTCATGCCTCAGCAA
+
,,,)(),(%%%&.16455:;=BF?54348DEMEFFJHHIHJISLGIFGFHLHJMSMMMS.(()/7((?BEILJJJFG@?97565***+,0==<<?>=?=36.CCIMQMLJKIHIBFISLISGHIJSPKSPQLRSSIGFCBC=?C95558?<=IA8999AA9=,,,.*7@AABIHKEA@D<;>>>?@@@BA@EFIJKSKJKSIGJHSSSSBEF<?GB@@BAA?;766+******.(((*+++009<HGBBBBBPJHHF5,,,GHJFLGJIQSLJEKSMMS:7867;?@GJGIDCCBCD<<<>?JKKKGKILKLHJKSHJHKHIGLHGOLSPKINJIIC>@@??DB7)(((+23,,,,344233CBED@@AAAHHFFFFEHJHHIFHMJIGNFMHKMIKLMJLKSHMJIB@@@AHSKIILIIKQJMIJJIJJLSHIFEGSLL@BCE>EHHHKJEDC<>SIIIHDDBCCFLLIRRSMKKSPSJLHHIMMSGEFCHHJLHGIIAAAAJLI@<,,,,0AABBCCBDGFEFKSIKLKIEHFIIGC@>;/.(&&'(**@EHFGEF9:===>>CBBCEF@?==>@CCDA@AB9322/&
@11_PHV87F_10
CCACGGGCCCTGGAACAGCAGTTCCAGGACATCCTGGATGACCCCTCCCCAGCCTGTCCCTTGAGGAACACCTAGCTGCTCTGACTGCTGCTCCCAGGTGAGAACCAGTAGCCTGTGGTTGCAGGGGGCAGGCTGGGCTCCAGGGAACAGGCTGGGCAGGGTAGAGGGCCAGCTGGGCTCAGGCCCATCCCACTCGGACAGGAGTATGTGGGCTCAGGTGCGGGAGTCGGTGAAGACCCACGCAGCCACCGCCCTGGAGGCTGTGGAAGGGGCTGCCTTCTTTGTGTCCCTCGATTCTGAGCCCGCAGAACAGCCAGAGAGGACCCCGCAGCTTCCCTGGACGCTTATGCCCACGCTCTGCTGGCTGGCCGAGGCCATGACCGGTGAGTCTACCCCCTACAATACCACCTACACACTTATGGAGACCTAGGGCTTCTCCACAGGGGGCAGCCAGACCTCATGCCTCAGCAGC
+
=@A<77677=>??AAAACCDCAABBCEBAB@?A@@CABEDEFB@?@?>>>;@?@@?>979)?55??>??@A?=<;<=@DEEEEAAAABBBAA??5(BBBACCCC@@@@>>===?@AAA??@@AC;===;<=>BBB?;66??>>CDBFBACAAA@>?>?>@A;:999>><>>?AD7776:6544349/?=>=>@@>:999;???==<<<=???>??@ACAA?=;1./.,++++09898889>::::;B??<::;;>BBAAAABBBA@?>??@@??A@A?>=>>?@BCDB@>=;9:::::0///11.,*)'(&&()**+09:<??><<;89::<CCCCDBCELE>>;;:<;><=>==>=>?ABBABA@BBA?<<<<=BCC@AA?====@DCB?===;<=<;===?@??@AB@???@BBCB@@A@A?????==<?>??AABDAA==<><=<<<=>;221124;;;;;?5222-,)
@12_PHV87F_10
GAGGGACACAAAGAAGGCAGCCCCTTCCACAGCCTCCAGGGCAGTGGCTGCGTGGGTCTTCACCGACTCCCGCACCTGAGCCCACATACTCCTGTCCGAGTGGGATGGGCCTGAGCCCAGCTGGCCCTCTACCCTGCCCAGCCTGTTCCCTGGAGCCCAGCCTGCCCCCTGCAACCACAGGCTACTGGTTCTCACCTGGGAGCAGCAGTCCAAC
+
=??@LLHKGJHKIMMLJHJLHJHLJHEEHGIOKILJHIGIIJHFGFFJKIDBB::::;;;;;IGFHGGIRB>>GEKMHMJIC<<NOLGFEDFPIRJGGHHHIIMLKHGHHIGAAA@;54@;?@DFFHGFGCDDEEHLJIHISIPKILIHJFHHKJILNHHKJHHCACJFGEFHGGHHIHGGJEDBBDDDAFHGGHIGGKGGGGGEE222+('%$
@13_PHV87F_10
GGAGGGGTCGTCGGATGTCCTGGAACTGCTGTTCCAGGGCCCGTGGGGAAAGCAGGCCATTGGGAGAGTAGTCCCTACACGGAAGAATCTGCCCCGGTGGAAGACGGCCGCGTGTCGGCTGTCTGAAGGTGACGAAGGTGGTCTGGAGGGACACGGGAGGAAGACGAAGGTGGGAAGAGGTCACATTTTAACAACCACCCCACTTACTAATCATGCCTTGGGCTATGTTTTTATGATTTTTGACAGCTGTATAGTAGTCCATAGCCTGAGCATAGCTCAGGACAGTTTCGATTGTGCTATATATCAAGCAGAGGATGACTTTGAACTCTTGTTCCTCATGCCT
+
)'&''211.++**++,AA>><222GJSJHJH,,,,*..-.35000011FGJFKIIFGHEDDDD@B7777,,,.9<<:::<:<>HSQLDDF@ABC5-?CAB@A544(''((((((ACEHFOKJ,,'&&)++)(''--7:C-----==<>>DBDEPCCDCC;22.....3AACBCC>@JIOKJGIFHHISKLKJJILIGPIIJILJIIJIIGGHIJILHIG;;ADGKKGI?====CHGHGKSJIHGFGEGHLHGLJGFFGIIHJIHHHIPQJHGHGFGGFKLMJNEDC>=;999AEJHHGGHFGEGEFE@MHFHFEEHEFFEDJGJGFJEFFHEEFBD>>500//
@14_PHV87F_10
CTGCCCAGCCTGTTCCCTGGAGCCCAGCCTGCCCCCTGCAACCACAGGCTACTGGTTCTCACCTGGGAGCAGCAGTCAGAGCAGCTAGGTGTTCCTCAAGGGGACAGGCTGGGGAGGGGTCATCCAGGATGTCCTGGAACTGCTGTTCCAGGGCCCGTGGGGAAAGCAGGCCATTGGGAGAGTGAGTCCCTACACGGAAGAATCTGCCCCATC
+
DEGHDEDEDHLJGF<<I=IEGEFFFGGHFFEEDBEDDDGFGFGIHGGGFDDEDEEFFMHICDCCCNKKHIHKJGGJ>>>>>>>FFFEDCCEFCIICCFFFEIEEFEDFFGA?AAEJBDFFCCB@=44DJLKSGFFHFJIJHHGJFBABABEGEDDCBCCA@>>@>=>776559:::>?A?>>=+++++033:;:;*)))(''&&&%&''&'($
@15_PHV87F_10
CAGGGAAGCTGCGGGGTCCTCTCTGGTCAGTCCCGCGGGCTCAGAATAGAGGGACACAAAGAAGGCAGCCCCTTCCACAGCCTCCAGGGCAGTGGCTGCGTGGGTCTTCACCGACTCCCGCACCTGAGCCCACATACTCCTGTCCGAGTGGGATGGGCCTGAGCCCAGCTGGCCCTCTACCCTGCCCAGCCTGTTCCCTGGAGCCCAGCCTGCCCCCTGCAACCACAGGCTACTGGTTCTCACCTGGGAGCAGCAGTCAGAGCAGCTAGGTGTTCCTCAAGGGGACAGGCTGGGGAGGGGTCATCCAGGATGTCCTGGAACTGCTGTTCCAGGGCCCGTGGGAAAGCAGGCCATTGGGAGAGTGAGTCCCTACACGGAAGAATCTGCCCCGGTGGAAGACAGCCACGTGTCGGCTGTCTTGAAGGTGACGAAGGTGGTCTGGAGGGACACGGGAGGAAGACGAAGGTGGGAAGAGGTCACATTTTAACAACCACCCCACTTACTAATCATGCCTTGGGCTATGTTTTTATGATTTTTGACAGCTGTATAGTAGTCCATAGCCTGAGCATAGCTCAGGACAGTTTCGATTGTGCTATATATCAAGCAGAGGATGACTTTGAACTCTTGTTTCCTCATGCCTC
+
+*,,<?@@AA@>;:::<?BEFF=<>>>@>==<=6,,6677:831)))'&&%'(.9>>>DDBBC@>??@CAA@AA==@AACCCBCC77A????@==892/('''(-;;;;<=;;;:;>@;999:=B@@?AA@ADD@@???@ABAB<;;;;@A@AA@BC@@?==>?BDCDEDFB@>==<;:99:;ACCCBCDCCCDD77D=?CCCCCDECAA@@@><<<<=BEDCCDDDGDDA=====AAAABCBDCACAA@@@BBCBBBBBCCBBBA?>>>=@ACB????@??@@@??ADCC?>>=>>=>A?:;:;9557CDBCBBCBCC@?@AAD;666724?<:;954421*0012222233;::9;;:;<<<>>?BA@A?@A>::::;CDCCDCB@B626557788=<;;<=76666?==<<=?A@@?<<BEABAA?<<<<=AA??>>?CBB====?C==;:9989<<7779??AA@@@BADDAA@ABCDGGLRHFDDCCCB@@@@BCDCACBCCCDFDBABA=;<<=<??@BIINJHHHFKNJJECAA@@BAAAABA@A@AA@@@@BBBDDECDCBCDCDDDDCCCBDDCD=;::;@EFDCCCCEFJHDFEFFHEDCCDCEEEBEDCCBCDFGB@?4)*:.-..-.5+
@16_PHV87F_10
CTGCTGAGGCATGAGGTCTGGCTGCCCTGTGGAGAAGCCCTAGGTCTCCATAAGTGTGTAGGTGGTATTGTAGGGGGTAGACTCACCGGTCATGGCCTCGGCCAGCCAGCAGAGCGTGGGCATAAGCGTCAGGGAAGCTGCGGGGTCCTCTCTGGTCAGTCCCGCGGGCTCAGAATCGAGGGACACAAAGAAGGCAGCCCCTTCCACAGCCTCCAGGGCAGTGGCTGCGTGGGTCTTCACCGACTCCCGCACCTGAGCCCACATACTCCCTGTCCAGTGGGATGGGCCTGAGCCCAGCTGGCCCTCTACCCTGCCAGCCTGTTCCCTGGAGCCCAGCCTGCCCCCTGCAACCACAGGCTACTGGTTCTCACCTGGGAGCAGCAGTCAGAGCAGCTAGGTGTTCCTCAAGGGGACAAGGCTGGGGAGGGGTCATCCAGGATGTCCTGGAACTGCTGTTCCAGGGCCCGTGTGGGAAGCCCGGCCATTGGGAGAGTGAGTCCCTACACGGAAGAATCTGCCCCGGTGGAAGACAGCCACGTGTCGGCTGTCTTGAAGGTGACGAAGGTGGTCTGGAGGGACACGGGAGGAAGAACGAAGGTGGGAAGAGGTCACATTTTAACAACCACCCCACTTACTAATCATGCCTTGGGCTATGTTTTTATGATTTTTGACAGCTGTATAGTAGTCCATAGCCTGAGCATAGCTCAGGACAGTTTCGATTGTGCTATATATCAAGCAGAGGATGACTTTGAACTCTTGTTCCTCATGCCTCTTTAGC
+
?ABBBBA?===>>?=7754444587.)'3<<;;;;<=<========>???@@@@?@@AA=:::811./3//.1111><<=>>AAA@><<<<>AA@@?>=:;;=@BCBBBA@??@>=====>??@DCDAB>...;:<CA?=<::;:9????B./../@CBAA@=<:999;=ACDDEDB=<;;<?@BCEFEEHE@???@CCBBCC=>??DCDCCCCCDDCBBABBBBEC=;;;<@DBA@AAB944446@=11<<>?))))*7599946655923@@E?>@A?@@@AFDCCCB?>>?@6EGHIEBA@@@@??@>@=>=7556@ADF99C0@BAABDCEDCCBA@<=@AABFCBBDDGDECDA?@?@ACBDEFGHED77656::;BAAAABDDDECDCA?>>>ABDDCDD<;;:<:0641**+>DBAABB@AA@@BCBCAACEEEECDCDDHBBBBCDDBDDDCDCB@A>6541+--*4)&,'&&**<>>??>>>=?@@@BBBAACBBCA====?EFFFEDFCC@>>==@DDCCCCCECCC>??><<;;<@E@A;778=CECC=;<<;@DA>=;;++++466;;<:::;?99<622,,,:=?A??@;<ACBAABACEEFHGFFGGGFEEEECCCDDDEDFEEEGEFEDCCBA>>??>AABDFFHEFGEGGJKLGGEFCCCDDEB>;;:??@?EDDFDDDFEFECBCCDFEFGGE@-,'''+&''(3BC@@@@@DCCCCB@CCB@A@@BBDEEGFDGGFI@AB<:;,,,,22335D<97.'&$
@17_PHV87F_10
ACTCACTCTCCCAATGACGTCTTCCCCACGGGCCCTGGAACAGCAGTTCCAGGACATCCTGGATGACCCCTCCCAGCCTGTCCCCTTGAGGAACACCTAGCTGCTCTGACTGCTGCTCCCAGGTGAGAACCAGTAGCCTGTGGTTGCAGGGGGCAGGCTGGAGCCCGGGGGCACAGGCTGGGCAGGGTAGAGGGCCAGCTGGGCTCAGGCCCATCCCACTCGGACAGGAGTATGTGGGCTCAGGTGCGGGAGTCGGTGAAGACCCACGCAGCCACCGCCCTGGAGGCTGTGGAAGGGGCTGCCTTCTTTGTCCCTCGATTCTGAGCCCGCCGGGACTGACCAGAGAGGACCCCGCAGGCTTCCCTGGACGCTTATGCCCACGCTCTGCTGGCTGGCCGAGGCCATGACCGGTGAGTCTACCCCCTACAATACCACCTACACACTTATGGAGACCTAGGGCTTCTCCACAGGGGGCAGCCAGACCTCATGCCTCAGCAG
+
,3568888;;<4///*&&$$&''(*-001:??AFPHIHHLJONSOJKLFGFLQORSGJHHSJKLM@F>@@8:;7+=KKSPSBEFE:KB?DCKHBBECB777;;<:AA??>???@A@H855.9EECC?@DAB@BAACFFF7>AJJHKSJFECOKNCQHEE41(''%%%&(')())))/47ACED====<FFEFFFEE@@?655>AFC?>>>?DBDAC<55AEFFJH53334EDDDDBGFFFIHIISKJNNJIHLDC@A@CGHF>>>8FDECCCKGGFEHJJIHLJSKKIKOIJGF>EJEF?:;9963357.**55/*))))*&())000/1/))*1>?842/---..=<<8;<:5876400023403AFGEEBAAAAEEIHHHJMIKKJLPIHKHLIGFFGGHJPHJLHCAAA?BCDBB@??BBEECCDFFDDCDDFFEFFFHHIGCDEDEDDDECDEEJIGGJHKHDDCC@CBCBBCCDC@?=<;788<=@B71-('&
@18_PHV87F_10
GCTTGATATATAGCACAATCGAAACTGTCCTGAGCTATGCTCAGGCTATGGAGTTACTCTGCACTCTCAAAAATCATAAAAACATAGCCCAAGGCATGATTAGTAAGTGGGGTGGTTGTTAAAATGTGACCTCTCCCACCTTCGTCTTCCTCCCGTGTCCCTCCAGACCACCTTCGTCACCTTCAAGACAGCCGACACGTGGCTGTCTTCCACCGGGGCAGATTCTTCCGTGTAGGGACTCACTCTCCCAATGGCCTGCTTTCCCCACGGGCCCTGGAACAGCAGTTCCAGGACATCCTGGATGACCCTTCCCAGCCTGTCCCCTTGAGGAACACCTAGCTGCTCTGACTGCTGCTCCCAGGTGAGAACGAGTAGCCTGTGGTTGCAGGGGGCAGGCTGGGCTCAGGGAACAGGCTGGGCAGGGTAGAGGGCCAGCTGGGCTCGGCCCATCCCACTCGGACAGGAGTATGTGGGCTGGGTGCGGGAGTGAGTGAAGCCCACGCAGCCACCGCCCTGGAGGCTGTGGAAGGGGCTGCCTTCTTTGTGTCCCTCGATTCTGAGCCCGCGGGACTGACCAGAGAGGACCCCCGCAGCTTCCCTGGACGCTTATGCCCACGCTCTGCTGGCTGGCCGAGGCCATGACCGGTGAGTCTACCCCCTACAATACCACCTACACACTTATGGAGACCTAGGGCTTCTCCCACAGGGGGCAGCCAGACCTCATGCCTCAGCAGCTAGACTCAGGGTCAGCAGCTAGACTCAGGGTCAGCAGCTAGACTCAGGGTCAGCAGCTAGACTCAGGGTCAGCGGCTGGACTCAGGGTCAGCAGCTAGACTCAGGGTCA
+
0000023CGJAHGGADEGFDB@ABCMBAABBFMLLOILIJSHHKGGEGI2***''&&&%%%'(-+((''',,33000./089:CEBABAA=ISJHJJGEIJGLSLSKOHSPSNMPSLMSFHHGGJSSMLRMSPI;;:7:;9:7789:@5543;<1?JIOFEBCFBABBDDAA;;++++)))((,,->FIONSOOLSNKSOIKSKSGGC?<<>>=;;?AHHDAFG??2....1201145?FGJGSSLGE51111?IHHD;CB>9AFPHLAAABOOJJIIHFA@B888734652***)(()5.&&&'''((2&&))-=@=>?347700('()*89ABJGGGGLKPMSLKKKEFFILDI???7:A@><<;:9(''((/88:=EFGCDJSIHF>IOJLINPJHECCCA,,,?>EGIKFFDCCED97665)((((9=>FIFE21/198***+FBCABB@AF644456421333477001-4)(((((((()./&%%%(.11((((3:??@ARFDA>;<=@AEDJIIHKIRIFGRJNKEAACCE=11=<01DD@B@?86777>=::;?722KEGEGQK?>22..006;87455587?@AAGHAA;/1DDFHH@?<;;ABEDEHJHEEFFEEFCBDGFLFHFGHIOSIK?@@@EFFGE:9333BCGIECCCBCFD<;//...20001/1587=JFCB<;<;;BFDC::+'+)((('+*)('''&(((*+-0.////2110013..))--++,;<=<<<;===>;;:;4)))?EEDFEDGJIHFGFGHJKSQIKOJKLHGEBBBCFFHFJKIGHGE-----****6;=?BGCC@@>?@@0////--+***)&
@19_PHV87F_10
GCAGTGGCTGCGTGGGTCTTCACCGACTCCCGCACCTGAGCCCACATACTCCTGTCCGAGTGGGATGGGCCTGAGCCCAGCTGGCCCTCTACCCTGCCCAGCCTGTTCCCTGGAGCCCAGCCTGCCCCTGCAACCACAGGCTACTGGTTCTCACCTGGGAGCAGCAGTCAGAGCAGCTAGGTGTTCCTCAAGGGGACAGGCTGGGGAGGGGTCATCCAGGATGTCCTGGAACTGCTGTTCCAGGGCCCGTGGGGAAAGCAGGCCATTGGGAGAGTGAGTCCCTACACGGAAGAATCTGCCCCGGTGGAAGACAGCCACGTGTCGGCTGTCTTGAAGGTGACGAAGGTGGTCTGGAGGGACACGGGAGGAAAGACGAAGGTGGGAAGAGGTCACATTTTAACAACCACCCCACTTACTAATCATGCCTTGGGCTATGTTTTTATGATTTTTGACAGCTGTATAGTAGTCCATAGCCTGAGCATAGCTCAGGACAGTTTCGATTGTGCTATATATCAAGCAGAGGATGACTTTGAACTCTTGTTCCTCATGCCTC
+
EIGGGFIHGGFDEDDGLJIIHIJECBBCDFEBCFFEFCCDSIIGJLFDCCCDJHJKDDDDDILNHJDHHIILDD@=>>=DNLJQMG@@@A?CCDFGFLIIGGNKJIJA@E>?EEDGDDEEDKGDA9@BCBDFFLHIJIJJHFFDEFEFCHIHKJKIEFFJJHGIGGHEFFHILLHJHCBBAADGEDDDCCEEFHHGKFHHFEB>A>@G?EGGDHFEEGLFGGHFEEEEFHFHGHIGKHFFFFFGCBB@>>>>?ABACGGFCABABDDECBBBBBEDEDEDDDDDCFDA@@@BEGHEGED@5B@BAAEHIFGFCCA;@G@@@@ACCCDEGEGFEGFHEFEED@@@@BHGDCDCDFDGFEDEEGBDCCC@;/0*+5559?AFDDDDFGIGFFD@@AAFHSLKIJGGEEDBBBBBEFFEFHGGGIGGFCCCBBDBCABBCEJISRHHGGGJJJHEEDCCEFFEFFEEEEFDDDDCEEEFGFGGEFEEFDFGGFEEIGGI76666<ADDEDFDDEFFCCCCDEA::9696554//..0FJGHIFHGHGEA?>><84+
@20_PHV87F_10
CTCTGCTTGATATATAGCACAATCGAAACTGTCCTGAGCTATGCTCAGGCTATGGACTACTATACAGCTGTCAAAAATCATAAAAACATAGCCCAAGGCATGATTAGTAAGTGGGGTGGTTGTTAAAATGTGACCTCTTCCCACCTTCGTCTTCCTCCCGTGTCCCTCCAGACCACCTTCGTCACCTTCAAGACAGCCGACACGTGGCTGTCTTCCACCGGGGCAGATTCTTCCGTGTAGGGACTCACTCTCCCAATGGCCTGCTTTCCCCACGGGCCCTGGAACAGCAGTTCCAGGACATCCTGGATGACCCCTCCCCAGCCTGTCCCCTTGAGGAACACCTAGCTGCTCTGACTGCTGCTCCCAGGTGAGAACCAGTAGCCTGTGGTTGCAGGGGGCAGGCTGGGCTCCAGGGAACAGGCTGGGCAGGGTAGAGGGCCAGCTGGGCTCAGGCCCATCCCACTCGGACAGGAGTATGTGGGCTCAGGTGCGGGAGTCGGTGAAGACCCACGCAGCCACCGCCCTGGAGGCTGTGGAAGGGGCTGCCTTCTTTGTGTCCCTCGATTCTGAGCCCGCGGGACTGACCAGAGAGGACCCCGCAGCTTCCCTGGACGCTTATGCCCACGCTCTGCTGGCTGGCCGAGGCCATGACCGGTGAGTCTACCCCCTACAATACCACCTACACACTTATGGAGACCTAGGGCTTCTCCACAGGGGGCAGCCAGACCTCATGCCTCAGCAGCTAGACTCAGGGTCAGCAGCTAGACTCAGGGTCAGCAGCTGAGGGTCAGCAGCTAGACTCAGGGTCAGCAGCTAGACTCAGGGTCAGCAGCTAGACTCAGGGTCAGCAGCTAGACTCAGGGTCAGCAGCTAGACTCAGGGTCAGCAGCTAGACTCAGGGTCAGCAGCTAGACTCAGGGTCAGCAGCTAGACTCAGGGCAGCAGCTAGACTCAGGGTCAGCAGCTAGACTCAGGGTCAGCAGCTAGACTCAGGGCAGCAGCTAGACTCAGGGCAGCAGCTAGACTCAGGGCAGCAGCTAGACTCAGGGCAGCAG
+
?????@?@??AAACCD?@@??A@;7777:@?@>>>>>?AA@A@?>==<<<<<?@>=<<<>=>>>???>>>??DCIIKNEDCBCFJQFFDC@?===>>>???@ABBCBBAA?@@?>>>>?@CAAA@@EFIKJFC@??>>>22<:;==<;8889>AADA?;88::=><<<<<?@>??>>??;::::>@AABDFDA@@??:77779<=>=?BBACDDBDDA833989><===BB=:87799=A@?@@AAAAAAAA@@AAAECBBAAABCCACACA<77779>>@@CDCDGEHEBCBBCGEGFDDCCBCCCDEEDB@?@?@AB?BCDCDDBCB=7C??@====@AA@=<==>CCCBB????ADEED@BC4EDEDDDCB@A@@>=<<<>?@A@?>??@B?=<<;;=>AABA@@BAA?>???B@AB@ABBA@@@@AC?>>>?>>==>BCEDBAAAAAA@?>??@???>>?@<<<<=@@@??>???@??>>>@AAAA>9988:??;:;:;?=;8887@====>BA@;9989<ABDCBCBCCDC@@A@AA??:8863--18+,<C>?>+61101787?>?@:88669:;@ACBBDCDECDCDBBA;7999=CBCBBAAA@=;;::;???=====>?>ADEFDCEDEFE?::::<BAAABB>9999:DCA@?>=;;<<;?@AA?>>>>@???@@CDCCBCC@@=<<=<?@@@?>???AAACDFA;:;::>?A@@??@??ACCBBBBBDDDDFCBBABDAABAAAABDEFFGDBBBBDF;:B?3?>?@A?>?,)'+7=AFFEDDDA2223=?AB@@@?AFDGFECBAA@BBBCBCBBDFFGFHHCBA>>=>B@AA@@@A<===;;;<EEEDAA@@@EIGHEB>===DDBB@??@BDEFGEF?>=77678BA@@@CDDIG@>>=>DB@?C=6585557;=.---66;<BCEEEFEEFCA@@@BBCBCCCCDDCCBC@?@@@CFFEFDBCDDEGGJGBBBBDABABBDEDEDEDBA@@@BCCDEDEDCHGFDCAB@@BCCCCBBBCCCCBA@?@@DDDECA@=<<81
@21_PHV87F_10
GCAGTGGCTGCGTGGGTCTTCACCGACTCCCGCACCTGAGCCCACATACTCCTGTCCGAGTGGGATGGGCCTGAGCCCAGCTGGCCCTCTACCCTGCCCAGCCTGTTCCCTGGAGCCCAGCCTGCCCCTGCAACCACAGGCTACTGGTTCTCACCTGGGAGCAGCAGTCAGAGCAGCTAGGTGTTCCTCAAGGGGACAGGCTGGGGAGGGGTCATCCAGGATGTCCTGGAACTGCTGTTCCAGGGCCCGTGGGGAAAGCAGGCCATTGGGAGAGTGAGTCCCTACACGGAAGAATCTGCCCCGGTGGAAGACAGCCACGTGTCGGCTGTCTTGAAGGTGACGAAGGTGGTCTGGAGGGACACGGGAGGAAGACGAAGGTGGGAAGAGGTCACATTTTAACAACCACCCCACTTACTAATCATGCCTTGGGCTATGTTTTTATGATTTTTGACAGCTGTATAGTAGTCCATAGCCTGAGCATAGCTCAGGACAGTTTCGATTGTGCTATATATCAAGCAGAGGATGACTTTGAACTCTTGTTCCTCATGCCTCA
+
0339:::;@A>;;;<=@@@@@@A=;:::<?:899:>BAB@@???BC?>==<>??@A?<;;<=A@@@?BB@?>4444:;4FFEEB@=<<:::;<>?ACCA8BDEDCCC??C?@CBABBBCABB@@>>>=<@ADDBABBBBABA=>=>?CBCCEHDEDEEDDDCBDCDBCBABABBBCC@?>>>@ACCA@@@?@@AA@AABCCB>>?>AA?@A@?====79IJGEDCCCCBAA@@BBDC<<<<<BA@??<:::9:;<=A?@@>=>>??@?;::::?@?A????>???@><<<=>EDBAAAA@@><<<<=AA?AB@?@@A?>>?>=::::=?>>>?BCDAAA@<::::=AA@@???@@>;;;<=B?>>>===><>><;<<>EDD>:;BBC????@DGFJMIGCCCBCA@??>??@BA@BABBBBBBA@AAA==<<;>>@BGGRGEEEEFGEGCA@@??@?@@@@??>?>?>>>???>??@@A@>>??@AA@??>>>???;999:?BCA@@@@BCCCCCAAA??@>>??BDCCDCDFEGFEHD;?55<7210002)$
@22_PHV87F_10
ATCATAAAAACATAGCCCAAGGCATGATTAGTAAGTGGGGTGGTTGTTAAAATGTGACCTCTTCCCACCTTCGTCTTCCTCCCGTGTCCCTCCAGACCACCTTCGTCACCTTCAAGACAGCCGACACGTGGCTGTCTTCCACCGGGGCAGATTCTTCCCGTCCAGGACTCACTCTCCCAATGGCCTGCTTTCCCCACGGGCCCTGGAACAGCAGTTCCAGGACATCCTGGATGACCCCTCCCAGCCTGTCCCCTTGAGGAACACCTAGCTGCTCTGACTGCTGCTCCCAGGTGAGAACCAGTAGCCTGTGGTTGCAGGGGGCAGGCTGGGCTCCAGGGAACAGGCTGGGCAGGGTAGAGGGCCAGCTGGGCTCAGGCCCATCCCACTCGGACAGGAGTATGTGGGCTCAGGTGCGGGAGTCAGTGAAGACCCACGCAGCCACCGCCCTGGAGGCTGTGGAAGGGGCTGCCTTCTTTGTGTCCCTCGATTCTGAGCCCGCGGGACTGACCAGAGAGGACCCCGCAGCTTCCCTGGACGCTTATGCCCACGCTCTGCTGGCTGGCCGAGGCCATGACCGGTGAGTCTACCCCCTACAATACCACCTACACACTTATGGAGACCTAGGGCTTCTCCACAGGGGGCAGCCAGACCTCATGCCTCAGCAGCT
+
=DCFFGGGLHIGDDB@>>>?>=>>?ABCBCBCAA@AA@@??@@ABAABA@EGGIHEE@????A98756@@?><<==?CCB>@911668?:8899<=>>???@>;99<<=CDCDFHFCCA??<::::<>???BEDE?@1))*/6449;>=522223/**'%%%$%%%)-24****,+--0?DEBCCCBCCAA9>;:9;::::<?@ACEEFEGDCBBBBCABFEDEDDDEFFIGFHDBB;A6454DEDDDECB@32@11>@@A=?AAB656666ECDBBAABCDDDC<<<-@CCCDEGDCBBB?=<<<?BCB?;;;:66667AA?=>>>>>@9?BDBCBABCBDFEECDDAD::;;:CAABCCBCCABB:::;>BB@@A@DBCBCAADC@====@ECBA@??@?BA@?@?ABBABA?@>>>=;+++*2:<;2222DBB??@DCDA>>>>@EDEDBBDEGGFEEGFEEEGFDEEECD@DCDFFGFD@AABBDEDDDCB?>>==?AABEFIFED@?=CCLFBAA<7CDEEFFBAB<BEFDCCBA@AABCEFDDEDDIILIJFFGGJHHHHHFGGISFFIB>>>>JIHFFDDCBCEFDGFGFFFFFGIIGGGFHEKIIGLSKGGIHFBBBFIEFFPIKHIDDCDEFCEGHG?64444598;>?ECCCD876.
@23_PHV87F_10
TTCCCACCTTCGTCTTCCTCCCGTGTCCCTCCAGACCACCTTCGTCACCTTCAGACCAGCCGACACGTGGCTGTCTTCCACCGGGGCAGATTCTTCCGTGTAGGGACTCACTCTCCCAATGGCCTGCTTTCCCCACGGGCCCTGGAACAGCAGTTCCAGGACATCCTGGATGACCCCTCCCAGCCTGTCCCCTTGAGGAACACCTAGCTGCTCTGACTGCTGCTCCCAGGTGAGAACCAGTAGCCTGTGGTTGCAGGGGGCAGGCTGGGCTCCAGGGAACAGGCTGGGCAGGGTAGAGGGCCAGCTGGGCTCAGGCCCATCCCACTCGGACAGGAGTATGTGGGCTCAGGTGCGGGAGTCGGTGAAGACCCACGCAGCCACCGCCCTGGAGGCTGTGGAAGGGGCTGCCTTCTTTGTGTCCCTCGATTCTGAGCCCGCGGGACTGACCAGAGAGGACCCCGCAGCTTCCCTGGACGCTTATGCCCACGCTCTGCTGGCTGGCCGAGGCCATGACCGGTGAGTCTACCCCCTACAATACCACCTACACACTTATGGAGACCTAGGGCTTCTCCACAGGGGGCAGCCAGACCTCATGCCTCAGCAGCTAGACTCAGGGTCAGCAGCTAGACTCAGGGTCAGCAGCTAGACTCAGGGTCAGCAGCTAGACTCAGGGTCAGCAGCTGACTCAGGGTCAGCAGCTAGACTCAGGGTCAGCAGCTAGACTCAGGGTCAGCAGCTAGACTCAGGTCAGCAG
+
,5007.=DCCBBCISKMNSKSHCDLKKJLOKJGKJJIHNNLNPSMJJSRJKI<***1/13?@@MHSLJNSKQSSJSFEDABDCBFJKLKLKSLSSKQJMNJKRSNSRNKSOOKLLOMJMSOSJMSPONFI>FKFBLGHIJMKNLMKKLQSIJRQKMMKMQKLEEDDGID@@==>>@@A744+HNPSSSFAEFBSEEFLOMNKJSJMONNRKOKRSOMSRGLSSLHHD:;<<<JMKOKQLONJHLJSLNOSKLLSDCD>GSOFNNCE55556?BAAEIKQOIJISKISKNRJJICHDEFEFLQNORLJSIILKECCDCMHMISMSIKLLOJJJIKMJRSONNJSSMSHSMPMLKMNSSQNMFGEGGRMPONMSJSJMSPSNLNKGFC78KJPLNIKQLPRSSKSSMIIIKILGGGLIILPHLG@=..--039:;FGIIJFGHJQQJOKPJHILSQSSMJSLDEDDDHJ::F<=NMJISIGFIHIJMNHKLKJMLRMMIONJSJGIHIFJMMQQSLJMHHKKSJNLJSHHHKJHHHIHSMMINLQMSRKMMKMJISOOPJFLH>>>AHGGJKGIJHDDCBEJFHHSMOSOSHSJSNIMHKLKLSPKPFEEEGIJLGGKIKOMMOIJNHHKIIHGBHIKLKMPPKIHEFFFOIC@IKMJJGGHHFFDDGEFGKHGIIGLHSMKJG//-,--.>?KDDECEMKK788898556BFEHGKJHIDAAAAEFHJHHH98888NIFEDECDEEDFIECB@7.
@24_PHV87F_10
TCAGGAGCAGCAGTCAGAGCAGCTAGGTGTTCCTCAAGGGGACAGGCTGGGGAGGGGTCATCCAGGATGTCCTGGAACTGCTGTTCCAGGGCCCGTGGGGAAAGCAGGCCATTGGGAGAGTGAGTCCCTCACCGGAAGAATCTGCCCCGGTGGAAGACAGCCACGTGTCGGCTGTCTTGAAGGTGACGAAGGTGGTCTGGAGGGACACAGGAGGAAGACGAAGGTGGGAAGAGGTCACATTTTAACAACCACCCCACTTACTAATCATGCCTTGGGCTATGTTTTTATGATTTTTGACAGCTGTATAGTAGTCCATAGCCTGAGCATAGCTCAGGACAGTTTCGATTGTGCTATATATCAAGCAGAGGATGACTTTGAACTCTTGTTCCTCATGCCT
+
'&()-/0AAABBBBBBCCCDCCCBA@??ABDCBAAAB@?BCAC>???>9998:E@@AA@CDCB==>A<<;841**7:@BCDEE?@@@@DDCAA?<;;:CEFEFEGEDCBBCFDEEDB?>>>;0/.//0))22.(((ACFFEBCCDDGDCBAABEEDFFEEEEGDCCDBBCCCCEGDEDCDEFEJHHDBBBBDGGEHGIGGFGEEEEDN//.((65557223BCDDCBCBDCDCAAAACDDHPHLIHFDCDEEBAABDDGGEDFEEGHGGGEFA?>>>DBCCDFIOMPLDCDCEMJJGEGFCEDCDCDBCCCCDDBDEFHFJHHHGGIEHFD?>>AAFFGGFIECDDEGKGFEDGFGGJIHHGHIFGGDEDEFIGFIFGJLJKKLGFGAB>8554545
@25_PHV87F_10
AGCCTGGGCTCAGAATCGAGGGACACAAAGAAGGCAGCCCCTTCCACAGCCTCCAGGGCAGTGGCTGCGTGGGTCTTCACCGACTCCCGCACCTGAGCCCACATACTCCTGTCCGAGTGGGATGGGCCTGAGCCCAGCTGGCCCTCTACCCTGCCCAGCCTGTTCCCTGGAGCCCAGCCTGCCCCCTGCAACCACAGGCTACTGGTTCTCACCTGGGAGCAGCAGTCAGAGCAGCTAGGTGTTCCTCAAGGGGACAGGCTGGGGAGGGGTCATCCAGGATGTCCTGGAACTGCTGTTCCAGGGCCCGTGGGGAAAGCAGGCCATTGGGAGAGTGAGTCCCTACACGGAAGAATCTGCCCCGGTGGAAGACAGCCACGTGTCGGCTGTCTTGAAGGTGACGAAGGTGGTCTGGAGGGACACGGGAGGAAGACGAAGGTGGGAAGAGGTCACATTTTAACAACCACCCCACTTACTAATCATGCCTTGGGCTATGTTTTTATGATTTTTGACAGCTGTATAGTAGTCCATAGCCTGAGCATAGCTCAGGACAGTTTCGATTGTGCTATATATCAAGCAGAGGATGACTTTGAACTCTTGTTCCTCATG
+
##$%$$%&'/=?ABB@>;;;;<??@ACDDHGGEAA@AAB@@AA??>?BDECED@33@>>>>@A@AAA;:::<?BDBCECD8666744422::<=4454999:FA?>=<=>>>A=;;;;>AA@@@BBAAA:999964>@DFB?=;;;<<==>?BABC7CCCCB@B66C>@BBABAAA@@@?@?<=<<=>?@DCBCCECBA@>>>>?BCCDEEEC99B?@???BCCBB????@ECBB@==<=?ABA>>>>@A@CAAA@@@?@@>>=>==>@??AABDCDEDDDDBAAACCDCBBDBC@AAAADA@??655548:<<?@BA@@@????@;:::=?AACBBB???>>?=:999;BCBBBB@?:-)111456=><;:;===;;:7300039?@??@ABD????<88889AB@ABBA>;9;94,--.7778<;<;==6655789E@9:DCB?>?>@BCDEGGHEEEA@A>9999:>BBA@A@AABBBA@???<<<<;==>>BFIFECCCDGBB@??@?=>>>???=====>=>>??>>>>?=====?>;;:;=?@?>>>>97778<CC@@@??A@?32+))))*333@?@AAADEDCBBBBBBADA??;32.
@26_PHV87F_10
GCAGTGGCTGCGTGGGTCTTCACCGACTCCCGCACCTGAGCCCACATACTCCTGTCCGAGTGGGATGGGCCTGAGCCCTGGCCCTCTACCCTGCCCAGCCTGTTCCCTGGAGCCCAGCCTGCCCCCCTGCAACCACAGGCTACTGGTTCTCACCTGGGAGCAGCAGTCAGAGCAGCTAGGTGTTCCTCAAGGGGACAGGCTGGGGAGGGGTCATCCAGGATGTCCTGGAACTGCTGTTCCAGGGCCCGTGGGGAAAGCAGGCCATTGGGAGAGTGAGTCCCTACACGGAAGAATCTGCCCCGGTGGAAGACAGCCACGTGTCGGCTGTCTTGAAGGTGACGAAGGTGGTCTGGAGGGACACGGGAGGAAGACGAAGGTGGGAAGAGGTCACATTTTAACAACCACCCCACTTACTAATCATGCCTTGGGCTATGTTTTTATGATTTTTGACAGCTGTATAGTAGTCCATAGCCTGAGCATAGCTCAGGACAGTTTCGATTGTGCTATATATCAAGCAGAGGATAGCTTTGAACTCTTGTTCCTCATGCC
+
CCCCCBAAAA>>>>@ADDCCCDA?<;<<==:9;;;@CCBCCBBBCCCA@@@@BBAB>====BAAAA?CBAAA@AA<B:888FH>=98899><>AEFDEGGFFGFCCGBECAAABBDBDCCAB>91/;>DEFDCCBCCBA@><<==>ABCCCCCDEDCBBBBBBCCBDCDDCAB>>>=<===?BCCAAB@AA?@CBA?ABBCDBAAA@?AB@ACCCDCBBCCCECBABBBBBBCBCCAAAA@?A>>><;<<:;<<=AAAA?>@@@@AA@=>>>?BCCABBABBCCEA<<<<=BDCCDDCBCA<>==>CDCBDDDEEDA??????>>>@BAABBDEFCDDD@====?EEDDCD@=;:95--562210//-+)))('(),116/((339CDCFFGIHHNLOHFHFGGIDCDDEIGKFHEEFFGFDDCCC>=@?@?AAADHJSLFDCGEDNIIIFEECDEEEEEDDC@A@@@BCDFCCDDEFEFEFHJDDDCFFDCCCE+***+@GGDCCDCGEH??>???=7777?,*****<@DHKIIFA?=11/+..--)
@27_PHV87F_10
CTGGATGACCCCTCCCCAGCCTGTCCCCTTGAGGAACACCTAGCTGCTCTGACTGCTGCTCCCAGGTGAGAACCAGTAGCCTGTGGTTGCAGGGGGCAGGCTGGGCTCCAGGGAACAGGCTAGGGGCGGGGTAGAGGGCCAGCTGGGCTCAGGCCCATCCCACTCGGACAGGAGTATGTGGGCTCAGGTGCGGGAGTCGGTGAAGACCCACGCAGCCACCGCCCTGGAGGCTGTGGAAGGGGCTGCCTTCTTTGTGTCCCTCGATTCTGAGCCCGCGGGACTGACCAGAGAGGACCCCGCAGCTTCCCTGGACGCTTATGCCCACGCTCTGCTGGCTGGCCGAGGCCATGACCGGTGAGTCTACCCCCTACAATACCACCTACACACTTATGGAGACCTAGGGCTTCTCCACAGGGGGCAGCCAGACCTCATGCCTCA
+
(AECDCBBB@?>?931B=???@?C;7:;88,*))..224=>999=@BDCCC====?CCBBBBABCEFFGEFDCBCB@?>>>?ACDDDCCCBCABBA@@@@BACAA>?A<888>=@AADB@?3222249::;<?>>>>?@@@CDF>===>@87788@5@@CBBCBA=<<<>ACAA?===>@BA@@?@??A@>;;;:<A?<<<=>BAA@@AAA@A@ABCECA>>>?@GGEBAB@ABCBAAB?DDCCDDCBBBDDFEFFDB@?>===>?ADCBAAA>==;<==>AAACBCCCBBBBBB>@=::::<DDEDEDDBA?<<;<<>??>?@?@A@@B?@@CCCDCCEC<;:::<?@@AA?<<<<>CBB@?>=<=>>=?@@AB@AAABCAABCGGHFEECAB?>>??@BAA??@@ADCBCDCB>==<=?ACBA@@?@111111>2/
@28_PHV87F_10
TCCAGGGAAGCTGCGGGGTCCTCTCTGGTCAGTCCCGCGGGCTCAGAATCGAGGGACACGAAGAAGGCAGCCCCTTCCACAGCCTCCAGGGCAGTGGCTGCGTGGGTCTTCACCGACTCCCGCACCTGAGCCCACATACTCCTGTCCGAGTGGGATGGGCCTGAGCCCAGCTGGCCCTCTACCCTGCCCGGCCTGTTCCCTGGAGCCCAGCCTGCCCCCTGCAACCACAGGCTACTGGTTCTCACCTGGGAGCAGCAGTCAGAGCAGCTAGGTGTTCCTCAAGGGGACAGGCTGGGGAGGGGTCATCCAGGATGTCCTGGAACTGCTGTTCCAGGGCCCGTGGGGAAAGCAGGCCATTGGGAGAGTGAGTCCCTACACGGAAGAATCTGCCCCGGTGGAAGACAGCCACGTGTCGGCTGTCTTGAAGGTGACGAAGGTGGTCTGGAGGGACACGGGAGGAAGACGAAGGTGGGAAGAGGTCACATTTTAACAACCACCCCACTTACTAATCATGCCTTGGGCTATGTTTTTATGATTTTTGACAGCTGTATAGTAGTCCATAGCCTGAGCATAGCTCAGGACAGTTTCGATTGTGCTATATATCAAGCAGAGGATGACTTTGAACTCTTGTTCCTCATGCC
+
>BDBABAACABCBB:::96ABA@@CAACA@???>?>;:889:<CDDDDCA==<<<>>>>&%%%')-.7887677=>===??CCBACBBBAA@AABBAABB:9999>?AAABC?;:::<CB<::;;>BBBCBBAACCB???>?@A@A=;;;;@BAABACCBABBBCBB@<BFKHDB@:8898<<:62100-.000FBB==?;=BABCCEDCDDCCABADFDFHEDDDDEFGDC@?>>>?CCDDA555535.)+/((),-4667??@?>>@<=<=>>??>>?@ACBDCBCDFFCB86410:<<==>CDCDBCFEC<5555?CECDCDCDE>>>=>A>A?@=<<<<=>??ACBBBACBCBDDBBAAAAABCBDDDBBCBDA>==>ADGEEFFFD@;3BBCCGEEFHEDEDEDAAABBB@AABEDDCCFFFHGDDA????BICCCBAFGGGDDCDFKEFDDFSGDDEB??A@AGFFFEGGIGDCBABCCFLLSHJGGFGFCCCBCDFGHEFFDEEEGGFDEEDDECCDDDEGMQKKKJFJG=GGHDDEEEEDEDEEGGHGEECEEDDDDCEGFGFDDEDFEEFFEEDEEEE@>>>?DILJEDEDCDDDDDEEECAABBI@@?<>B?CB???>>8--,,))/.--#
@29_PHV87F_10
ACCGCCCTGGAGGCTGTGGAAGGGGCTGCCTTCTTTGTGTCCCTCGATTCTGAGCCCGCGGGACTGACCAGAGAGGACCCCGCAGCTTTTCCCTGGACGCTTATGCCCACGCTCTGCTGGCTGGCCGAGGCCATGACCGGTGAGTCTACCCCCTACAATACCACCTACACACTTATGGAGACCTAGGGCTTCTCCACAGGGGGCAGCCAGACCTCATGCCTCAGCAG
+
8>=<<<<?ABBBBBBDCCCAAA@CDACDDC@;878879BDCA@>?>?@ABDDCBA@>=====>?ACFHE@@@@BHI==AAA;><:;=85334A7FEDDBBAA@AABBDCCDFEDHJIIGFGEFGGEECDCEE8822233<;79999<999<=KIDDDDCCCBEFGIGGIFLHKSKJKFHFEDEDEEEFFEHGFGGEFEECCCCCDHHSRKJJJJGFFDEEF544420
@30_PHV87F_10
GGATGTCCTGGAACTGCTGTTCCAGGGCCCGTGGGGAAAGCAGGCCATTGGGAGAGTGAGTCCCTACACGGAAGAATCTGCCCCGGTGGAAGACAGCCACGTGTCGGCTGTCTTGAAGGTGACGAAGGTGGTCTGGAGGGACACGGGAGGAAGACGAAGGTGGGAAGAGGTCACATTTTAACAACCACCCCACTTACTAATCATGCCTTGGGCTATGTTTTTATGATTTTTGACAGCTGTATAGTAGTCCATAGCCTGAGCATAGCTCAGGACAGTTTCGATTGTGCTATATATCAAGCAGAGGATGACTTTGAACTCTTGTTCCTCATGC
+
-0>???>>>??@A?@A@@@???=9831*+422788>>?@ABA?>>>>@@A;::9:=???=>>=>@??@=:999;ABA@@@?@?<:;;;=@@>?@??@@@?<<<=<<<<<?@????ACC????=::::;AA>>>>>@AB<<<<=@<<;;;:::9:944446===700?>>;;<<>ABFGGIGEDAAAA>====>?AA@A@@?@AA@??@@?=<<<;=>?ACFGDCBBBCDGGCA@@>>?>>???>>>=<<;;<==>=>>??@??>????>=;<;;<>>?98888>CB??>??BBDBBB???>>=<<==@B@AAAACCBBBBBABC??833/+
@31_PHV87F_10
ACCTTCAAGACAGCCGACACGTGGCTGTCTTCCACCGGGGCAGATTCTTCCGTGTAGGGACTCACTCTCCCAATGGCCTGCTTTCCCCACGGGCCCTGGAACAGCAGTTCCCAGGACATCCTGGATGACCCCTCCCCAGCCTGTCCCCTTGAGGAACACCTAGCTGCTCTGACTGCTGCTCCCAGGTGAGAACCAGTAGCCTGTGGTTGCAGGGGGCAGGCTGGGCTCAGGGAACAGGCTGGGCAGGGTAGAGGGCCAGCTGGGCTCAGGCCCATCCCACTCGGACAGGAGTATGTGGGCTCAGGTGCGGGAGTCGGTGAAGACCCACGCAGCCACTGCCCTGGAGGCTGTGGAAGGGGCTGCCTTCTTTGTGTCCCTCGATTCTGAGCCCGCGGGACTGACCAGAGAGGACCCCGCAGCTTCCCTGGACGCTTATGCCCACGCTCTGCTGGCTGGCCGAGGCCATGACCGGTGAGTCTACCCCCTACAATACCACCTACACACTTATGGAGACCTAGGGCTTCTCCACAGGGGGCAGCCAGACCTCATGCCTCAGCAGC
+
((*6:00>==>>==86777:::::<@@@AAAAABB:8777:>A???<<998-.>=8989<?A@@@@@@???A@BCCC@@@>>@??@A@?=::99;>>@@CBBBCD:987566(*<138:;;;?@<;;:9899<8765+7@@BBDDDA;7A<<=;:::;>?=<<<<>ABBAA@@@BACDDC?@>3@CBCDAA@??<<<<<;;8:CCBA@@@@BA@?@=++*(()''&'(*)*1((:*))))5=>9??BCB2222247,****,;<;@B>;;;;@?@@A:35C?<<<<>AA@@>>>>?AA@@@?AA@@@=:::;<B?:999;IKJJHGBC<<;;<CCDE@??@=BEDBACCDEECAB@ADDB:67777;>>C@AFFBA>==<<=>@BBAA@?=;:99:;<=<=<<ADA?DE?:455:4=>>?BCCCBAAAA??>>??@@?>??>>???ABGFEFCCCCC@<;;;=BDCDCB?<<<<>A@@?>>=<=>>9::ACA@@??AA@A76666BAC9888?@@?@A@A@@ABADDEDA@?>>?>?BBB?>?@@@<<=A@@A?77721,
@32_PHV87F_10
CCCCCAGGTGAGAACCAGTAGCCTGTGGTTGCAGGGGGCAGGCTGGGCTCCAGGGAACAGGCTGGGCAGGGTAGAGGGCCAGCTGGGCTCAGGCCCATCCCACTCGGACAGGAGTATGTGGGCTCAGGTGCGGGAGTCGGTGAAGACCCACGCAGCCACCGCCCTGGAGGCTGTGGAAGGGGCTGCCTTCTTTGTGTCCCTCGATTCTGAGCCCGCGGGACTGACCAGAGAGGACCCCGCAGCTTCCCTGGACGCTTATGCCCACGCTCTGCTGGCTGGCCGAGGCCATGACCGGTGAGTCTACCCCCTACAATACCACCTACACACTTATGGAGACCTAGGGCTTCTCCACAGGGGGCAGCCAGACCTCATGCCTCAGCAGCTAGACTCAGGGCAGCAGCTAGACTCAGGGCAGCAGCTAGACTCAGGGCAGCAGCTAGACTCAGGGCAGCAGCTAGACTCAGGGTCAGCAGCTAGACTCAGCAGCTAGACTCAGGGTCAGCAGCTAGACTCAGGGCAGCAGTG
+
+***''4677:999:99899:==>@ABB@@???B@???=>?@BA<952741))*7:BA@@@@@B@A@@@@C?>>>>?@===<<>==BAA@??>>=>>>?@?@@A@:999:@@:9999997::::>?@>>;:7788;AA3333?DA@?>???<=<<=BBA><;<<>DEECBBCDHGJ;;DAA@??@???@>A::99;DA@==<;;==?A??>>=;::8899:=>A@ACECCHOECA?>:7778:BBBBCCCBB>;;::;=>@?@@>=>>>ADGGECCAA@A<;;;;?CCBBCB?<<<<=AA?@??=<=>?=>@@AA@@?@A@???ABDCCCCC@A>==>>?@?@@@AAAB;,,?=;:9989;>B>543444A@@@BDCCDEEFGEDDCBABAAABBBBCBA@@>???BDDCCCBBADCCCA?@@@BEDEDDCCCFGIGFBBBCDDFEDDEFEIFFGFDFDCFEICDED76556ADEBCCBGFEEFFMKGEDEEOEEEDDDEFEEEDCDBCCDF?88888211,+'%
@33_PHV87F_10
GCTGCTGAGGCATGAGGTCTGGCTGCCCCCTGTGGAGAAGCCCTAGGTCTCCATAAGTGTGTAGGTGGTATTGTCGGGGGTAGACTCACCGGTCATGGCCTCGGCCAGCCAGCAGAGCGTGGGCATAAGCGTCCAGGGAAGCTGCGGGGTCCTCTCTGGTCAGTCCCGCGGGCTCAGAATCGAGGGACACAAAGAAGGCAGCCCCTTCCACAGCCTCCAGGGCGGTGGCTGCGTGGGTCTTCACCGACTCCCGCACCTGAGCCCACATACTCCTGTCCGAGTGGGATGGGCCTGAGCCCAGCTGGCCCTCTACCCTGCCCAGCCTGTTCCCTGGAGCCCAGCCTGCCCCCTGCAACCACAGGCTACTGGTTCTCACCTGGGAGCAGCAGTCAGAGCAGCTAGGTGTTCCTCAAGGGGACAGGCTGGGGAGGGGTCATCCAGGATGTCCTGGAACTGCTGTTCCAGGGCCCGTGGGGAAAGCAGGCCATTGGGAGAGTGAGTCCCTACACGGAAGAATCTGCCCCGGTGGAAGACAGCCACGTGTCGGCTGTCTTGAAGGTGACGAAGGTGGTCTGGAGGGACACGGGAGGAAGACGAAGGTGGGAAGAGGTCACATTTTAACGACCGCCCCACTTACTAATCATGCCTTGGGCTATGTTTTTATGATTTTTGACAGCTGTATAGTAGTCCATAGCCTGAGCATAGCTCAGGACAGTTTTGATTGTGCTATATATCAAGCAGAGGATGACTTTGAACTCTTGTTCCTCATGCCT
+
**+/,,,--9>>BCCCABA@BCCBB@>>=>?=?ABEDCCCBCCCA@@@>?+****667;=;=<??>21100.,,&&&&'A?:::::;<==>>>?BCCBB??>==>?@BBEDDDCCCA@==>>>AA?=>>><=<;97787=@>:5444365:EB6530599CDDEBCC@>::::<DEGGHEB??>?ADEGGBA=:9:;<LIIGDFDEG??FFFFEEEDEBDACA????ACFF@????DDECDDEGBABBDFKC>?AABEEDF340.HFECBBBCCEDC@====AFDCCBEEFCDEEEEDDCFFHEECBCBBDBBCA093:</CCGHFFI==C>>GDEECFEFGGEEFEEEFEGFFFJGFHGIEEDAAAABCDEEGLGIPKHGGFEEHGGFGEFFFGHEFDB@@@@CCGDCDCEFDEEECDFIKJHHEECFECDEDCGEEGBBIGHIGEEFEGKHIGGKHJSJKE??KHFGFBABA@BBCCFGDDCDCBCBABEBDDEDCCCEFEEEFGHFEEDFDIJHFGECBEDBBAABGILNMHGGFFEABBA9999:BJHEE@;;;?>@AA@AAADJIHHFFFGILFFFEFKEDCCEDFFEFECDEFEHKQJDGGGJKECEDDDJJILIG('''&&&&&(*5/))))668888976666<CDBDDFEHIMIGIGHEIOJHJGFGGEFECEHSHFFHFGFFDEFGFGJHGIEHGIHHJFKKR76766-++++5EEDDCCCDDEDFDEFEEFFDEFEGICDGEHNIIDB71..*+:2-))))0
@34_PHV87F_10
CTCAGGCCCATCCCACTCGGACAGGAGTATGTGGGCTCAGGTGCGGGAGTCGGTGAAGACCCACGCAGCCACTGCCCTGGAGGCTGTGGAAGGGGCTGCCTTCTTTGTGTCCCTCGATTCTGAGCCCGCGGGACTGACCAGAGAGGACCCCGCAGCTTCCCTGGACGCTTATGCCCACGCTCTGCTGGCTGGCCGAGGCCATGACCGGTGAGTCTACCCCCTACAATACCACCTACACACTTATGGAGACCTAGGGCTTCTCCACAGGGGGCAGCCAGACCTCATGCCTAG
+
15435689@@?@IFEEFGJJJSKKJIIPLRMNISSSLL?>>>?SKLIHLO9666000/....-2<@@GLMLLIGILJKJKJSLKQKOJMLFJKSLSSSIMSLIPOJMNORKHRMSRGIJLSLPMISSLKKRJJJKJQEKA=<<=>KGHOINHLJJJA967ECFKLSJLIHHGDFHGLLIMMJMSSKPNJHJPKKPIMMSJHNIGKSLSQMOLSMHGFGKHIKGHIHIIKFHISJSIKILNMLKSHLLJLPINNIKJHJLJRSKKLHGFEIHGFFIEEDEEDFHCD;:75+%
@35_PHV87F_10
GCAGTGGCTGCGTGGGTCTTCACCGACTCTTCCGCACCTGAGCCCACATACTCCTGTCCGAGTGGGATGGGCCTGAGCCCAGCTGGCCCTCTACCCTGCCCCAGCCTGTTCCTGGAGCCCAGCCTGCCCCCTGCAACCACAGGCTACTGGTTCTCACCTGGGAGCAGCAGTCAGAGCAGCTAGGTGTTCCTCAAGGGGACAGGCTGGGGAGGGGTCATCCAGGATGTCCTGGAACTGCTGTTCCAGGGCCCGTGGGGAAAGCAGGCCATTGGGAGAAGTGAGTCCCTACACGGAAGAATCTGCCCCATGGAAGACAGCCACGTGTCGGCTGTCTTGAAGGTGACGAAGGTGGTCTGGAGGGACACAGAAGAAGCGAAGGTGGGAAGAGGTCACATTTTAACAACCACCCCACTTACTAATCATGCCTTGGGCTATGTTTTTATGATTTTTGACAGCTGTATAGTAGTCCATAGCCTGAGCATAGCTCAGGACAGTTTGCCGATTGTGCTATATATCAAGCAGAGGATGACTTTGAACTCTTGTTTCCTCATGC
+
9:>>???ABB>=<;;<<ABBCBA?>>>B@2)(('(;;=@=>?????EGKB???>?>>@=<<==@DCCC?AA@CD>?:9742532/...)('''***(99762/676650,)+**>BBAABBBCBA@@?>??@@EEHDDDCDEDBA????@BBDDFCDEDDDDCBBCCCA@A?<==;;=??>>@@@CEB@??@ABABDDDCCEFFG?=><>D=>==88875333=BCA>>;<DFDDCDGJF<<8911@<67=65312469AAD@=754222///).('')&&&--7889@@A65555764442112/'%%&'--.....99999:=??>??A@>>71114???BA?>>@BE?=<===>>ABB;;;;0,%$''()*+++>?@@?>:BBDFEEEEEGIFGLLKHFEDDDC<@B?CDEEDDEFDIGHGE?@C00CBABCCEEJSMKSJIMKLKJKIFGGEEFEFIKGIFDCBABBCBCBFEDDC444434+((((**,..+)((((+/129<<99998999:DFGGHHMIFFDC6341:=CCDC94111568311.,
@36_PHV87F_10
GCAGTGGCTGCGTGGGTCTTCACCGACTCCCGCACCTGAGCCCACATACTCCTGTCCGAGTGGGATGGGCCTGAGCCCAGCTGGCCCTCTACCCTGCCCAGCCTGTTCCCTGGAGCCCAGCCTGCCCCCTGCAACCACAGGCTACTGGTTCTCACCTGGGAGCAGCAGTCAGAGCAGCTAGGTGTTCCTCAAGGGGACAGGCTGGGGGAGGGGTCATCCAGGATGTCCTGGAACTGCTGTTCCAGGGCCCGTGGGGAAAGCAGGCCATTGGGAGAGTGAGTCCCTACACGGAAGAATCTGCCCCGGTGGAAGACAGCCACGTGTCGGCTGTCTTGAAGGTGACGAAGGTGGTCTGGACACGGGAGGAAGACGAAGGTGGGAAGAGGTCACATTTTAACAACCACCCCACTTACTAATCATGCCTTGGGCTATGTTTTTATGATTTTTGACAGCTGTATAGTAGTCCATAGCCTGAGCATAGCTCAGGACAGTTTCGATTGTGCTATATT
+
EFGFFFFHHFA????CGFCCBCBA@@@AEG>====BEEFEECDFGHDBBAADDEFGB@A@AFECCCBFDCCF,,,,-1/?DE;;;;;?98789:5:999/?CEHHGFFFGFFGGFFHIHIIGFEBB>BFEGFGFGGFFFEDGCA@@@B>>>>>GFGPEIDFFFEJGFGFDEDGFEEFFB@@?@CDFFEEDEDCCEGEFFGGED=94210202000AA@BDCCDDEEIECEGEFFDB@@@?BDDCFGECCAA@AACDDEFHFFDDDCDFGGHAAC@??0///--.*:?BC>??@AFEFECCEDHDBABABEDEFJAA@@77777=96666;=<==>?@HCD<==<<=@AKA?>::4*'&))+8:>@@@A@A@>=>=@BDCECEDFDA@AABDDIHBCHD:0///9;;<=ACDBBDDCDDDDDDCDDDAA@@?BBCDJIKKKGGHINKNJGFDEBDDBBCBBCBABBCCCBBBACBCDB?@?@ACA99989<<7552+++<>BBA@A@31-
@37_PHV87F_10
CTGAGTCTAGCTGCTGACCCTGAGTCGCTGCTGACCCTGTGAGTCTGACTGCTGAGGCATGAGGTCTGGCTGCCCCCTGTGGAGAAGCCCTAGGTCTCCATAAGTGTGTAGGTGGTATTGTAGGGGGTAGACTCACCGGTCATGGCCTCGGCCAGCCAGCAGAGCGTGGGCATAAGCGTCCAGGGAAGCTGCGGGGTCCTCTCTGGTTGTCCCGCGGGCTCAGAATCGAGGGACACAAAGAAGGCAGCCCCTTCCACAGCCTCCAGGGCAGTGGCTGCGTGGGTCTTCACCGACTCCCGCACCTGG
+
')2321//))))**8/,,,-.0.-,(%%%(+*)*--.-30''(///*)))).665434210001111126566665554432232133464111/02224..--.134.---.3421...,,---24/,,,,--..0//0011...//443343444356544540000165/////23--,-/65444411,,+/011//1.-,+)%$$%(++,---./43421.*)))*03555655444445578:::<7542233476897566577444458866677775444443232233124456-,
@38_PHV87F_10
GCAGTGGTTGCGTCGGTATTCACCGACTCCCGCACCTGAGCCCACATACTCCTGTCCGAGTGGGATGGGCCTGAGCCCAGCTGGCCCTCTACCCTGCCCAGCCTGTTCCCTGGAGCCCAGCCTGCCCCCTGCAACCACAGGCTACTGGTTCTCACCTGGGAGCAGCAGTCAGAGCAGCTAGGTGTTCCTCAAGGGGACAGGCTAGGGGAGGGGTCATCCAGGATGTCCTGGAACTGCTGTTCCAGGGCCCGTGGGGAAAGCAGGCCATTGGGAGAGTGAGTCCCTACACGGAAGAATCTGCCCCGGTGGAAGACAGCCACGTGTCGGCTGTCTTGAAGGTGACGAAGGTGGTCTGGAGGGACACGGGAGAGAACGAAGGTGGGAAGAGGTCACATTTTAACAACCACCCCACTTACTAATCATGCCTTGGGCTATGTTTTTATGATTTTTGACAGCTGTATAGTAGTCCATAGCCTGAGCATAGCTCAGGACAGTTTCGATTGTGCTATATATCAAGCAGAGGATGACTTTGAACTCTTGTTCCTCATGC
+
??>>?@@,,++*1)(((())))<=;;;;=?:8899=A@@A@??@AAA??>=>>?@A=;;;;=@@@@@AB@??@@ABBBACDEFCA?>=7777==6@A@?<A@CBCBB@?A>@AABBBCCCCCBBAA@@CCCEEDAAAABCCB@>>??@CBCCDECEECCDCCBABCBBBBBBAA@@@@@??>>@@@@?>??BB@AA@@ACD@>;::;<BA@@@??@@ABBCCDDCBA@@AA@AAABCCC<<=<=CA>==:99:9<=>>?=>>=<?>>@A@=<<<<=>>>?A@>====?=;;;;=BBAAAA@@?><<<<=AAAACAABBB?;<;<<<<<<>?>><;<=>=>??;::::>BB?@?@?ABA=<<=>@32/,-6668?=>>=>@?>>>A?AA=>>>@CDFGLKKEDCBBC?====??:,,--46EHHEDCBA>>?@?=<<=>FGLGDBACAFIKEB@@>>??>?@@=====>=>>>AA@BABBBBAAA@@@@?>>><=??@>433344455:988380///0:???<<<=>?>??==<776646540-+&&&&&
@39_PHV87F_10
ACCGCCCTGGAGGCTGTGGAAGGGGCTGCCTTCTTTGTGTCCCTCGATTCTGAGCCCGCGGGACTGGCGGAGGGACCCGCAGCTTCCCTGGACGCTTATGCCCACGCTCTGCTGGCTGGCCGAGGCCATGACCGGTGAGTCTACCCCCTACAATACCACCTACACACTTATGGAGACCTAGGGCTTCTCCACAGGGGGCAGCCAGACCTCATGCCTGGGCCATG
+
689BBBCCEDCCDDEHHBA<<A?@C=?8767665566>>?=>></---/63,,-355:=<<;:;<0'&%&'(*/-16759<;99867;/@BBBDGBA>>>ABGEHDEFFHHHIFFFEEHFEDCBBCEFFEDEA:98/////0001BBEEAAAA@BBBABCCABBEA@AAAFFE?=;::;5555ABHEEDC<=ACBBBBA@ABCBBBABC>====>D++++)((&
@40_PHV87F_10
AGGTCTGGCTGCCCCCTGTGGAGAAGCCCTAGGTCTCCATAAGTGTGTAGGTGGTATTGTAGGGGGTAGACTCACCGGTCATGGCCTCGGCCAGCCAGCAGAGCGTGGGCATAAGCGTCCAGGGAAGCTGCGGGGTCCTCTCTGGTCAGTCCCGCGGGCTCAGAATCGAGGGACACAAAGAAGGCAGCCCCTTCCCAGCCTCCAGGGCAGTGGCTGCGTGGGTCTTCACCGACTCCCGCACCTGAGCCCACATACTCCTGTCCGAGTGGGATGGGCCTGGACCCAGCTCACCCTGTTGTTCCCTGCCCAGCCTGTTCCCTGGAGCCCAGCCTGCCCCCTGCAACCACAGGCTACTGGTTCTCACCTGGGAGCAGCAGTCAGAGCAGCTAGGTGTTCCTCAAGGGGACAGGCTGGGGAGGGGTCATCCAGGATGTCCTGGAACTGCTGTTCCAGGGGCCATCAGGGCCATTGGGAGAGTGAGTCCCTACACGGAAGAATCTGCCCCGGTGGAAGACAGCCACGTGTCGGCTGTCTTGAAGGTGACGAAGGTGGTCTGGAGGGACACGGGAGGAAGACGAAGGTGGGAAGAGGTCACATTTTAACAACCACCCCACTTACTAATCATGCCTTGGGCTATGTTTTTATGATTTTTGACAGCTGTATAGTAGTCCATAGCCTGAGCATAGCTCAGGGACAGAGACTCATTGTGCTATATATCAAGCAGAGGATGACTTTGAACTCTTGTTCCTCATGCC
+
CJSJMIMHKHHGEEAILFEDFHMOSKJKMKHEGHEJFGGGHEDLIJMKHIFKKISIGGA@/...74(((((((;<@@BFFIJDECDEFDEGFNKLKHHLHHJHFGGGHGHKIHGFEFHFFEGLLJJIOJSIHIJHJPMLJICA?>??@?@@DIDEA@@ACIHHHJHHGEHHIIIINLLRSKRPMSLIHE=501+)(%&',,;<55ABAABA@CFFE@?@>>@@ABAAAFGFFFEKMHEFGGED=<41-*+?DBACCBEKHIKIFEFFEFEGNEGFGGC5,'%'%$&&&%%-00191.,,,,,-/<<<<9=?ABAAA@@BABCDCBBABBDCAB@><;<<=CCDCCCDDEDC@>>>>@BCCBCCDFEDCBCBABCCDDAAAABBCBCBC;=:>?@DECCBBBB@;?@???@@@@>=<=<=>@><==>@FFDCBAAA@AAA@@@@BCCB>=>>:8740/,)(&%%%.,-688::<=<;<==>>>><==>>@=;;;;=DDBA??>>?:8::;=AB?@AA@BAA?<<<<;9999:??>>>@@C>>>>;77779@@>>===>=<:99:;?::99:?@@??>;;;;<@>:94;:??=><<=>?EGEEFFAC@@@=<;;;=?AA@@@AABABB@????;:999<=>@DDJFC@@?@@EGCB@??>>?>???@@@??>===>??>??@????>@@@=;92/(*3/,+'&&&%%''/8<=>@;:3:9;;:<??>=;:;;<B@@AABDCCBBC@?=99;-,++*(
@41_PHV87F_10
CCCCTACAATACCACCTACACACTTATGGAGACCTAGGGCTTCTCCACAGGGGGCAGCCAGACCTCATGCCTCAGCAGCTAGACTCAGGGTCAGCAGCTAGACTCAGGGTCAGCAGCTAGACTCAGGCTCAGCAGCTAGACTCAGGGTCAGCAGCTAGACTCAGGCAGCAGCTAGACTCAGGCAGCAGCTAGACTCAGGGTCAGCAGCTAGACTCAGGCAGCAGCTAGACTCAGCAGCAGCTAGACTCAGGCAGCAGCTAGACTCAGGCAGCAGCTAGACTCAGGGCAGCAGCTAGACTCAGGGCAGCAGCTAGACTCAGGGCAGCAGCTAGACTCAGGGCAGCAGCTAGACTCAGGGCAGCAGCTAGACTCAGGGTCAGCAGCTAGACTCAGGGTCAGCAGCTAGACTCAGGGTCAGCAGCTAGACTCAGGGTCAGCAGCTAGACTCAGGGTCAGCAG
+
+-35>?DDHHHJJFHIIHLLLOIMSLNEGGFFFA;;?@@@DIGFGF>>BCDDEFFFHKGGGDGC@?>==@AAABIJJMMLIHQJJJSMIJGJJKHLIILGKHISQKKLSJIKOH666)((((;A@AADDDDEHIHKSFIIHPIDBJPSISHLJJMLHHIGHIHIDGECFJHKDCDDEPKSRFGGGHJLS:8888DA?@@FDGMOKLGSHHHFFHLMLFHFFGHJJGDEEFKEB3++,7:::@999??>587**?A<;<<657<DGAIICCKSKLJFBBAADECEKLHJOIGHGFDEEEGHFIGIHGIIOHJHEEEFJKJOOJMJHJNMSF????HEHIMSLJJLHHJGEEBCGHIHINJSKRJJSJFIKGSNGJIGHKSNNMMNSGGHHIGGGJMGILMJKNOHFHGFIHIHIFIGOHFHMSMFGGFIGFIIJFFHGGJGNGDEDDKFCBDCBCDDE>=
@42_PHV87F_10
GCAGTGGCTGCGTGGGTCTTCACCGACTCCCGCACCTGAGCCCACATACTCCTGTCCGAGTGGGATGGGCCTGAGCCCAGCTGGCCCTCTACCCTGCCCAGCCTGTTCCCTGGAGCCCAGCCTGCCCCCTGCAACCACAGGCTACTGGTTCTCACCTGGGAGCAGCAGTCAGAGCAGCTAGGTGTTCCTCAAGGGGACAGGCTGGGGAGGGGTCATCCAGGATGTCCTGGAACTGCTGTTCCAGGGCCCGTGGGGAAAGCAGGCCATTGGGAGAGTGAGTCCCTACACGGAAGAATCTGCCCCGGTGGAAGACAGCCACGTGTCGGCTGTCTTGAAGGTGACGAAGGTGGTCTGGAGGGACACGGGAGGAAGACGAAGGTGGGAAGAGGTCACATTTTAACAACCACCCCACTTACTAATCATGCCTTGGGCTATGTTTTTATGATTTTTGACAGCTGTATAGTAGTCCATAGCCTGAGCATAGCTCAGGACAGTTTCGATTGTGCTATATATCAAGCAGAGGATGACTTTGAACTCTTGTTCCTCATGC
+
DEEDDDEEFC@???@BECDCDDCB@A@ACE>====AFEEEFEEFHGEBBBACEEEGB@@@AEEDCDAEGIFGHEHIGFCGGNKGEDBA@?>>?@5ECDCBCGIHFS>::A7?DEDFFHGHFFGEDD;BDDEIJGGFFFEECEDBABBCGHHFGGHHIHIIGGGGGH99978:====IHCABAADFFFEDEEDB@CC@DDDGIHA@@@EFACDCDBBBDCBBCCBCAABBBCDBCEEHG98888BB@>>98888<<=>A@A@??@???@@=;<;;=??AA@A???@AB?::::;BBDDBC@A@=8;;<>CDBACBCCCDA>>>>=;:::<??@@@CDEBBBB?<<<<>ECAA@@@BBB????@B;:::;?>?>?><;<<?BBABACCFECAA@@@>933333:EDBBBAAAACCEDDDDCCCCDECCCBCAA@?>>>?BGINJEEDEEFFFEECCBBCCBDFDCCCBABBBBBCCBCDCCCBBBDCCCB@@???DCDD?===>DJEDBBCCFEGFJHFEDDCBAABBCFDEDEKIHHEDEDEFA??>;;8.
@43_PHV87F_10
CCCTCGGTCTCCATAAGTGTGTAGGTGGTATTGTAGGGGGTAGACTCACCGGTCATGGCCTCGGCCAGCCAGCAGAGCGTGGTGGGGGCCCAGGGAAGCTGCGGGGTCCTCTCTGGTCAGTCCCGCGGGCTCAGATGAGGGACACAAAGAAGGCAGCCCCTTCCACAGCCTCCAGGGCAGTGGCTGCGTGGGTCTTCACCGACTCCCGCACCTGAGCCCACATACTCCTGTCCGAGTGGGATGGGCCTGAGCCCAGCTGGCCCTCTACCCTGCCCAGCCTGTTCCCTGGAGCCCAGCCTGCCCCCCTGCAACCACAGGCTACTGGTTCTCACCTGGGAGCAGCAGTCAGAGCAGCTAGGTGTTCCTCAAGGGGACAGGCTGGGGAGGGGTCATCCAGGATGTCCTGGAACTGCTGTTCCAGGGCCCGTGGGGAAAGCAGGCCATTGGAGGAGTTGAGTCCCTACACGGAAGAATCTGCCCCGGTGGAAGACAGCCACGTGTCGGCTGTCTTGAAGGTGACGAAGGTGGTCTGGAGGGACACAGGAGAGAACGAAGGTGGGAAGAGGTCACATTTTAACAACCACCCCACTTACTAATCATGCCTTGGGCTATGTTTTTATGATTTTTGACAGCTGTATAGTAGTCCATAGCCTGAGCATAGCTCAGGACAGTTTCAATTGTGCTATATATCAAGCAGAGGATGACTTTGAACTCTGTCCTCATGCCTCC
+
9<<3*)))*8<;;<=????@@A@>>=>?A@B<;;76558:7('&&%##$$''()4:000/05333422221100-***073'&$%%%%%%&)*089>@>?>?////3?A=:950--.40/////.233303/-,,-++++43488456BDDC@A@@ABAACC:;AAABCCCCDBCCBAA@@@@@AB><<;;=>A?73444<;;;<<:::;;?BAA@=>><=+++++**)0;;955557EA@????@??<=;7652BFHDB??>>==>>>BBEECDCDDEEEGE==G>?CABAACDCDFC>:92+(++*('''.9<;;;:;888889;=<<;>>@?FCDCBABBBCC=<==<EDCC@>>==@BCBBBBBDCACDCDEEDCEEBBACA@@@??ABDGEEDCBCCCDBBDGEDECDC=;;:<78FB>@D><<111156...-/2324853.11+/+(%%%&'9999999789;9::989544565=<<>FGDFGEDDCDB??@?@@@@A@?><<79BEDFFFB@@??ADECDBCCGGIBB@?>=*)&&*(&&'**,6;<=?C@89CEDDCCCCEFGNLGHJHGHGDCBBCDHMSGDHEFFAAAAHHHJFDCCCADDFFMISMGGGGIJKJHJGJFGGIHGHGHGFCDCDEHDEEBC66666CDFGHB==;9;96432.(((((--22BB<;4:54445<?<8567677679:>C??765,()&'32//.-'%
@44_PHV87F_10
TCGAGTTGTTAAAATGTGACCTCTTCCCACCTTCGTCTTCCTCCGTGTCCCTCCAGACCACCTTCGTCACCTTCAAGACAGCCGACACGTGGCTGTCTTCCACCGGGGCAGATTCTTCCGTGTAGGGACTCACTCTCCCAATGGCCTGCTTTCCCCACCGGCCCTGGAACAGCAGATTCCAGGACATCCTGGATGACCCCTCCCCAGCCTGTCCCCTTGAGGAACACCTAGCTGCTCTGACTGCTGCTCCAGGTGAGAACCAGTAGCCTGTGGTTGCAGGGGGCAGGCTGGGCTCAGGGAACAGGCTGGGCAGGGTCGAGGGCCAGCTGGGCTCAGGCCCATCCCACTCGGACAGGAGTATGTGGGCTCAGGTGCGGGAGTCGGTGAAGGCCCACGCAGCCACCGCCCTGGAGGCTGTGGAAGGGGCTGCCTTCTTTGTGTCCCTCGATTCTGAGCCCGCGGGACTGACCAGAGAGGACCCCGCAGCTTCCCTGGACGCTTATGCCCACGCTCTGCTGGCTGGCCGAGGCCATGACCGGTGAGTCTACCCCCTACAATACCGCCTCTACACACTTATGGAGACCTAGGGCTTCTCCACAGGGGGCAGCCAGACCTCATGCCTCAGCAGCGACTCAGGGCAGCAGCTAGACTCAGGGCAGCAGCTAGACTCAGGGCAGCGGCTGGACTCAGGGCGGCGGCCAGACTCAGGGCAGCAGCTAGACTCAGGGCAGCAGCTAGACTCAGGGCAGCAGCTAGACTCAGGGTCAGCGGCTGGACTGCAGGGTCAGCAGCTAGACTCAGGGTCAGCAGCTAGACTCAGGGTCAGCAGCTGAGACTCAGGGTCAGCAGCTAGACTCAGGGTCAGCAGCTAGACTCAGGGTCAGCAGCTAGACTCAGGGTCAGCAGCTAGACTCAGCA
+
4-2///0CGFDEEJMJLFOMOKLMF>:/))BGDA>>==>?=>:<))A@=><::;0.,,,-==9'''(./1111234@JOIKSJEEDEFRIGKPSJLJDA<<;==55ADMJLHEF?=61,'&))////1275---+)()..@@==???G>A?1----.3+(')+:B;;:9;:89/.-++*++,5470++++3434;?@>>>@==;2.=JILNJE88<50++,BCCGGMLIFEEFGGSIFC?;;0.1+)))*+,594/--,++011335666<@AAFHFEB<@IKI@DBBB733237000:9BEACBCCFCGJINGHB+****=GEIJKHEFDEIHEGLKRRJGGJEEFLMFIGFDCBBCHFEHGGJJIJHHGEFEEBA?=>>3++&&'869))))BEFBBEFGHFDDEEHJLNOKSKJGNNIRMLJSKOKGFLICEIGGGJIJIHFEDEEGJMNSMKJNKIFIGHJNJIJGFHFGJNKORSQFCCDDDKKISLHJGKHGGDCDEFLIJJEEEEEGMSMOKKJMKOHJB@@ABJH=74335:;=;;55/..//23+*+++,--((((*0/077767879:;<DEIIF211111:888812:::=>HFB>>6/-,,,,167BDEDDEFJ@>?(''',....?<==7666,*))/,,-..9;FI9998-++)))()))&'((((*+.+++,9:>ABC2000//'''''/022BFIJSP@@@<8766:=<=@AFJJGHGNJHIIHGFDKJLKGEF,,,+++++-8555444555/...----..++++GI9888566654336?@ADDG;;;;:@A@>>>?BDD=DBC54445::8'%%%&,../=>?0////8882112:<<=DDABCDCDDEF??>?@@BCDDBCEEFEDDG><:8=<=>@BA;;;;-----,,-0&&%%%
@45_PHV87F_10
CCTTAGGTCTCCATAAGTGTGTAGGTGGTATTGTAGGGGGTAGACTCACCGGTCATGGCCTCGGCCAGCCAGCAGAGCGTGGGCATAAGCGTCCAGGGAAGCTGCGGGGTCCTCTCTGGTCAGTCCCGCGGGCTCAGAATCGAGGGACACAAAGAAGGCAGCCCCTTCCACAGCCTCCAGGGCAGTGGCTGCGTGGGTCTTCACCGACTCCCGCACCTGAGCCCACATACTCCTGTCCGAGTGGGATGGGCCTGAGCCCAGCTGGCCCTCTACCCTGCCCAGCCTGTTCCCTGGAGCCCAGCCTGCCCCCTGCAACCACAGGCTACTGGTTCTCACCTGGGAGCAGCAGTCAGAGCAGCTAGGTGTTCCTCAAGGGGACAGGCTGGGGAGGGGTCATCCAGGATGTCCTGGAACTGCTGTTCCAGGGCCCGTGGGGAAAGCAGGCCATTGGGAGAGTGAGTCCCTACACGGAAGAATCTGCCCCGGTGGAAGACAGCCACGTGTCGGCTGTCTTGAAGGTGACGAAGGTGGTCTGGAGGGACACGGGAGGAAGACGAAGGTGGGAAGAGGTCACATTTTAACAACCACCCCACTTACTAATCATGCCTTGGGCTATGTTTTTATGATTTTTGACAGCTGTATAGTAGTCCATAGCCTGAGCATAGCTCAGGACAGTTTCGATTGTGCTATATATCAAGCAGAGGATGACTTTGAACTCTTGTTCCTCATGC
+
11,+**+>==<834;;@ABBB?>;;;<<??@@AB@?9=>?<<<=>@BB@?==<=?BA@?>>=<<==>A@@?@@@@BA?=====??>?@@?>?>?@AC@@CABBB@;::9:>?@@@@ABB@@???@@@=;9899;ABCECA@=<;;<==AB?9510688BCDDA@?@?==<@BCCBCCCBBCA@@?@AABDC<;;;;>A@@?@A@=<;;;;;:7888<B<8733335F@<;<;<?@@@<::::>>=<==?A@@@AABBBBBCDDEB@<;;;;=??>>:7988>BCBBBA==F?@CBBA?@889989>===@@ADDCBBCBCBA@><<<=>BBCCCEDDCDDCCAABBBBA@@@@ABBBDD@>===?AB@>>??AA>>????BAAB==><?@<====@A?BBBEIJGFAA@AECBA@@AAA@A@@AB@>==87777;=?>@@A@?>????@?=<===?AAABAA?>>=>@;9999<BDBBABAA@;8999<BCCBECBABB@<=<<:9999<@?>>>?@@===><9999:AA>>>==?@?<<<<>@99889>?@>?;9899<AA@>?A@A?<<;<=BDEHLGEECBA@B?>>>>?@AAAAAABABBB@@@??<<<;;=>?AEFHEDBBBBDCDBA?@>>>>=>??>>>>>===<=@@?@@@AAA@?@>>>>?>>>=<=<=75556=DDA@@@@BBCBBB?==<;<;;<<>BA@ABEDDCCAABBCA>?>==:3
@46_PHV87F_10
ACCGCCCTGGAGGCTGTGGAAGGGGCTGCCTTCTTTGTGTCCCTCGATTCTGAGCCCGCGGGACTGACCAGAGAGGACCCCGCAGCTTCCCTGGACGCTTATGCCCACGCTCTGCTGGCTGGCCGAGGCCATGACCGGTGAGTCTACCCCCTACAATACCACCTACACACTTATGGAGACCTAGGGCTTCTCCACAGGGGGCGGCCGACCTCATGCCTCAGCA
+
9;A@ABBCEDDDEFGGJIJJHNGMKGI@CBA>==>GIJJIHGDECDDEFKIJNJIGDCFEEDEIFGKQICBA@GHHFHFDDCEHGI@;99F>ABBHCC@@?@?B@HCF11112A@?>>>?:::99588<>EECC@>>>>=?@@=>=>?>@@@?CCCCABBACDDABBCBDGECCA<;<=@A@=@??@AAAABBAEBAAC;;9''''%%%'+++.88890*))(
@47_PHV87F_10
GGCCAAACCACCACCTTTGGTCCCCTTCAAGACAGCCGACACGTGGCTGTCTTCCACCGGGGCAGATTCTTCCGTGTAGGGACTCACTCTCCCAATGGCCTGCTTTCCCCACGGGCCCTGGAACAGCAGTTCCAGGACATCCTGGATGACCCCTCCCCAGCCTGTCCCCTTGAGGAACACCTAGCTGCTCTGACTGCTGCTCCCAGGTGAGAACCAGTAGCCTGTGGTTGCAGGGGGCAGGCTGGGCTCAGGGAACAGGCTGGGCAGGGTAGAGGGCCAGCTGGGCTCAGGCCCATCCCACTCGGACAGGAGTATGTGGGCTCAGGTGCGGGAGTCGGTGAAGACCCACGCAGCCACTGCCCTGGAGGCTGTGGAAGGGGCTGCCTTCTTTGTGTCCCTCGATTCTGAGCCCGCGGGACTGACCAGAGAGGACCCCGCAGCTTCCCTGGACGCTTATGCCCACGCTCTGCTGGCTGGCCGAGGCCATGACCGGTGAGTCTACCCCCTACAATACCACCTACACACTTATGGAGACCTAGGGCTTCTCCACAGGGGGCAGCCAGACC
+
%%%%%&'%&+0.,-,))(%%%%&&&%'(()8AHHIQIGHHHKNKKPLSNSKSLKMEE>=>?@MMSILQKLH=744IIIKISJSJJLNKLJJJD?SMIJSKNMQKSSKQKQJONIKOIONRPMMSONSPMSNSJEDNSOGECDEHJHGOKHSSEH:::6)ISKRIJLKSGHJDDFLKOSKSKHJJOKKOKMSSRMLJSSRSPGFGAMKMOSKSSSRKSOKMMLSMSNSSLMSC@FHOSNADB<8,,,,,2*(),-DIGGOHKFSHMRLMRLIIKIKJJHFDF?,(()-++++++,,->CA::::;LLOLMLSOIJKKLKSSMSJIMKIKSJCINLSSHLLJMSSJLILJSSMMPOPJPJKGKLMIJMJLSLKSLINMSPRRRQJSLKKGGINKJFFKOMBLHNMLSNJKKL:23SKLHNLMHIKJCBBADHOQJFSQHKHIHBDDFEEHPMIJLFGFGGFGSHJPOINNLNLKSJLLLNNIEEEEENSIJSNJHKINSKOKJLKIINJJJLLHFGGGKLKIIMJMIMIJLGA>CGFED@??AHIGHILOGHKKLEJMHFHEI=9652
@48_PHV87F_10
ATACAGCTGTCAAAAATCATAAAAACATAGCCCAAGGCATGATTAGTAAGTGGGGTGGTTGTTAAAATGTGACCTCTTCCCACCTTCGTCTTCCTCCCGTGTCCCTCCAGACCACCTTCGTCACCTTCAAGACAGCCGACACGTGGCTGTCTTCCACCGGGGCAGATTCTTCCGTGTAGGGACTCACTCTCCCAATGGCCTGCTTTCCCCACGGGCCCTGGAACAGCAGTTCCAGGACATCCTGGATGACCCCTCCCCAGCCTGTCCCCTTGAGGAACACCTAGCTGCTCTGACTGCTGCTCCCAGGTGAGAACCAGTAGCCTGTGGTTGCAGGGGGCAGGCTGGGCTCCAGGGAACAGGCTGGGCAGGGTAGAGGGCCAGCTGGGCTCAGGCCCATCCCACTCGGACAGGAGTATGTGGGCTCAGGTGCGGGAGTCAGGGTGAAGACCCACGCAGCCACCGCCCTGGAGGCTGTGGAAGGGGCTGCCTTCTTTGTGTCCCTCGATTCTGAGCCCGCGGGACTGACCAGAGAGGACCCCGCAGCTTCCCTGGACGCTTATGCCCACGCTCTGCTGGCTGGCCGAGGCCATGACCGGTGAGTCTACCCCCTACAATACCACCTACACACTTATGGAGACCTAGGGCTTCTCCACAGGGGGCAGCCAGACCTCATGCCTCGG
+
'--GHEFFDIGJMNRNOMLGIMSQMQPOKIIGFEKIHHFE;<<<<JMIGGIDGJGIIKMNDHGGIHPSOPKNPMKLGDAADCEJJOHIGGHGILKHJHCFHHMSNJNSMIHHHHIJMOIKKIJGLKLLOJNKLJJOIFFGEJIHMIKSKMSKMNJLJD?>DGIIJHSJISSLKIRKHKQIKSKOKLSGDB<;;:<<KIIIOLJHHGDFPSKIKIHIKSQLEIQKMKIOKLIHHAARLSEHEEEKHKQMHIJKHI@<<;5MOKMNMJKH;.IBBEJGILJSMMGHFIJMJSLSGFHHHKIHG>@B<@KKMKKOMNLMNGHFGEHLIKKHJIIGJGGHIHEJHDC;;;=@A9445DBHJHJLLHKLKLJSJLICCCBABFFHHSM@???ACDCBCFHGJEIHHJGHCCCDCHGGHIFEFEDJIGFBCDDDDB>95554-*))(()57784451<@CCBDFEDD@??@AHGGEFGIHJIKHFIDEFDFGIEFEDGHMGLGFEGEEDCEDDEFEHEGFCBCAABBCJHFFEFEFGHHHHEEDB@ADBEHEB>7/0EDDBCBBBGDIFEBCCDCCFGFLGGDFHFFDAAAAA>?@76654444<@@@A@BBABDDBCFEDCCCCDFDDEDFECEDEHIEEDCCBBAABBDDDEHKG?=>>?B@A@>??>--,,30,,-2224*''
@49_PHV87F_10
CTGAGCTATGCTCAGGCTATGGACTACTATACAGCTGTCAAAAATCATAAAAACATAGCCCAAGGCATGATTAGTAAGTGGGGTGGTTGTTAAAATGTGACCTCTTCCCACCTTCGTCTTCCTCCCGTGTCCCTCCAGACCACCTTCGTCACCTTCAAGACAGCCGACACGTGGCTGTCTTCCACCGGGGCAGATTCTTCCGTGTAGGGACTCACTCTCCCAATGGCCTGCTTTCCCCACGGGCCCTGGAACAGCAGTTCCAGGACATCCTGGATGACCCCTCCCCAGCCTGTCCCCTTGAGGAACACCTAGCTGCTCTGACTGCTGCTCCCAGGTGAGAACCAGTAGCCTGTGGTTGCAGGGGGCAGGCTGGGCTCCAGGGAACAGGCTGGGCAGGGTAGAGGGCCAGCTGGGCTCAGGCCCATCCCACTCGGACAGGAGTATGTGGGCTCAGGTGCGGGAGTCGGTGAAGACCCACGCAGCCACTGCCCTGGAGGCTGTGGAAGGGGCTGCCTTCTTTGTGTCCTCGATTCTGAGCCCGCGGGACTGACCAGAGAGGACCCCGCAGCTTCCCTGGACGCTTATGCCCACGCTCTGCTGGCTGGCCGAGGCCATGACCGGTGAGTCTACCCCCTACAATACCACCTACACACTTATGGAGACCTAGGGCTTCTCCACAGGGGGCAGCCAGACCTCATGCCTCAGCAG
+
5FECBBAAABAABBBA@@??7/////---00<=??ABCFFFIJKIFGG@@@JIGECA?>=>>A@@AAAABCBCJFCDBABA>>=>?ADCCEFCHFHGFCC?==>>@B@@>>=?>445449669:B@;<??===<=?@@@?@A@@A@?====>DEEFGJHDCBAB>88888===>ADDCFGEEE@?;0023>@CBA@ADDE=<<<<@EDCDEEFGFDEDC@>=BEEDCDCC=<<:84+++,<<<<>DEEFGIFFFGGGJGEMFHKHGEFECEEECDFFDC@??>7684CBDBBCCB@?@@>@?@??@@C@=;;<<>@>.-,,,-=?EDCB766.DDBBECBA@@AB?????AACCB@@@@ACA???>>@@A@@@@AC<>55:A@EBBEBBBCBDEECDC?>>>>@BBBBCAB>>?:EE<6556A?AAC@>AFB<;;;;ACBA@?>??AA@@@ADEDDB=8888:@>>??ACLGDCBBAB>=<==@<:9223302::DAA@ABDBBBBADEB@==;::22@813:734**466:;;778885////13:7,+++*+,8:BA@@?@>9===?CEEDCBBBB@==<<<>?A@AA@???@ACFEEDDDDEEA?>??@CDCCCCA:9:665557455:;?>>??@BBBBBCDDCCCCDFEGDDEDCCCDD@ACBBBABBCEFDEA@?=>?>?ACEFDDDDEDCECCCC:87530
@50_PHV87F_10
GCAGTGGCTGCGTGGGTCTTCACCGACTCCCGCACCTGAGCCCACATACTCCTGTCCGAGTGGGATGGGCCTGAGCCCAGCTGGCCCTCTACCCTGCCCAGCCTGTTCCCTGGAGCCCAGCCTGCCCCCTGCAACCACAGGCTACTGGTTCTCACCTGGGAGCAGCAGTCAGAGCAGCTAGGTGTTCCTCAAGGGGACAGGCTGGGGAGGGGTCATCCAGGATGTCCTGGAACTGCTGTTCCAGGGCCCGTGGGGAAAGCAGGCCATTGGGAGAGTGAGTCCCTACACGGAAGAATCTGCCCGGTGGAAGACAGCCACGTGTCGGCTGTCTTGAAGGTGACGAAGGTGGTCTGGAGGGACACAGGAAGAACGAAGGTCGGGAAGAGGTCACATTTTAACAACCACCCCACTTACTAATCATGCCTTGGGCTATGTTTTTATGATTTTTGACAGCTGTATAGTAGTCCATAGCCTGAGCATAGCTCAGGACAGTTTCGATTGTGCTATATATCAAGCAGAGGATGACTTTGAACTCTTGTTCCTCATGC
+
>>>??BABDC=;;;;=CAA????:9999=?97777:AAACB?>??@A@??>?@A@A;::::>AA@A@BBBBBBDBBAAACEFJCA>=<<=>?@@>ABAA?AADEDEE==D@A@A@@@AABBBAA?=<9:>>BCBAAABCBBA?====>BCDCDEDCDBBBBA@@@@AAAAAAACCCCCA>>==>@A@>>>?@@???>>@BBBBA@?>?><?A??BBBECCCCDCBA@@@ABA@@@@BB@@@@@A?<99521116=?>ABBB@?????@?<;<;;=>>?A@@>>==>?;8888:BCBBBA??<,988;BCB@A@@AAB>;;;;;::9:=AA@AABCECBA@;66668@A>>>>>?@@==<==>.,*)))++212<=>?)&%%%+**()+))))*0;??CFCDB@@>=::::;@@@AABBDDECA?>?>;;:::=>@ADFFDCAAABDDGB?>>====<<===========>@?>??@>?@??@@@A@?<<<<<>>>633338CB??@@@CABAAB??@?>>:9::;A@@BADDCCA@AA@C@<;+**)(
@51_PHV87F_10
CCCTGTGGAGAAGCCCTAGGTCTCCATAAGTGTGTAGGTGGTATTGTAGGGGGTAGACTCACCGGTCATGGCCTCGGCCAGCCGCAGAGCGTGGGCATAAGCGTCCAGGGAAGCTGCGGGGTCCTCTCTGGTCAGTCCCGCAGGGCTGGGATGGAACACGAAAGGCAGCCCCTTCCACAGCCTCCAGGGCGGTGGCTGCGTGGGTCTTCACCGACTCCCGCACCTGAGCCCACATACTCCTGTCCGAGTGGGATGGGCCTGAGCCCAGCTGGCCCTCTACCCTGCCCAGCCTGTTCCCTGGAGCCCCGCCTGCCCCCTGCAACCACAGGCTACTGGTTCTCACCTGGGAGCAGCAGTCAGAGCAGCTAGGTGTTCCTCAAGGGGACAGGCTGGGGAGGGGTCATCCAGGATGTCCTGGAACTGCTGTTCCAGGGCCCGTGGGGAAAGCAGGCCATTGGGAGAGTGAGTCCCTACACGGAAGAATCTGCCCCGGTGGAAGACAGCCACGTGTCGGCTGTCTTGAAGGTGACGAAGGTGGTCTGGAGGGACACGGGAGGAAGACGAAGGTGGGAAGAGGTCACATTTTAACAACCACCCCACTTACTAATCATGCCTTGGGCTATGTTTTTATGATTTTTGAT
+
->?>AAA@@?>???@@@@?@A??@??ABCBABBBAA?>>?@BBBBBC;:::;A@?>?@BBDDB@@@A@AA?>>>>>??<///.&''&((((+,.-*+.--,,,22336CB?>A@@?@=<<<<?@ABBDDEDC@?>==?><9+****0*'&&%$$$$''''%%%%(+045559=6--.4679@ACDBCBB@?>>>?@CC?>>>>ABCB@@A@=====?B=;;==AF??>>>>>EEA>>>==:;DC>;;;;=B@??>?@??@332242)1111123@@??::::;DCDC=ABCECCB==>:;DCBBBA.)))),865=>>@@A?AAAC;<<;;<BBBAABABEEDFFEEDCCBCCDCBABBBBCCBBB?>==>@@BB@?@@@A?@@@@CCCBBA@@?@?=@BA7661/001CCCBBA@@BCCCBDBE<::::>AA?>>;8986:;;<@DCBA???@@AB?>>==>??@?????AAAB?;;;;=ACCA@@??@92<;;<@A@AC@@BBBA>>>><<<<=??>>>>@AA>>??<<<<<?C:9922-,-.9989;>;;;;<??@?@>;;;;=BA@@>@@CB?>??@CEHGJKHFDDCCCA???@@BCCABBBCCCCBBAABA??>>>@@BCFGLFE@?>=;DC70.
@52_PHV87F_10
ACGGAAGAATCTGCCCCGGTGGAAGACAGCCACGTGTCGGCTGTCTTGAAGGTGACGAAGGTGGTCTGGAGGGACACGGGAGGAAGACGAAGGTGGGAAGAGGTCACATTTTAACAACCACCCCACTTACTAATCATGCCTTGGGCTATGTTTTTATGATTTTTGACAGCTGTATAGTAGTCCATAGCCTGAGCATAGCTCAGGACAGTTTCGATTGTGCTATATATCAAGCAGAGGATGACTTTGAACTCTTGTTCCTCATGCCTATG
+
344ADFFKIHJHLHHFFCEJKHLHSRSHFHKGGHGFNKOSKLKOMONHEHJILKMPHHPPPPNSONLNMPLLMKLSJDD@CGLGOHIIFFSPGRKG=55SOSKSFCECBDGIA???GHHJLSKJLIHJHKJJPJIKKIIJJKKIIHPFEGDHQSSSNNOJIGSSLMIHMHHNJMOHOKKSMKMKJGHIHOKLNMOPJKINJNLJKJMOIKIGFCFGSKPPHKHJPIKILGBKE>@AKEFSKGB@??@@BDCCC?@A=<A/////0:,*'
@53_PHV87F_10
CTGAGCCCACATACTCCTGTCTGAGTGGGATGGGCCTGAGCCCAGCTGGCCCTCTACCCTGCCCAGCCTGTTCCTGGAGCCCAGCCTGCCCCCTGCAACCACAGGCTACTGGTTCTCACCTGGGAGCAGCAGTCAGAGCAGCTAGGTGTTCCTCAAGGGGACAGGCTGGGGAGGGGTCATCCAGGATGTCCTGGAACTGCTGTTCCAGGGCCCGTGGGGAAAGCAGGCCATTGGGAGAGTGAGTCCCTACACGGAAGAATCTGCCCCGGTGGAAGACAGCCACGTGTCGGCTGTCTTGAAGGTGACGAAGGTGGTCTGGAGGGACACGGGAGGAAGACGAAGGTGGGAAGAGGTCACATTTTAACAACCACCCCACTTACTAATCATGCCTTGGGCTATGTTTTTATGATTTTTGACAGCTGTATAGTAGTCCATAGCCTGAGCATAGCTCAGGACAGTTTCGATTGTGCTATATATCAAGCAGAGGATGACTTTGAACTCTTGTTCCTCATGCCT
+
EIKHDFCCCECCBCCBCDDABCBBFGEBAAA?BBBBB@@A@CDCGGEAAAAAD<;::;@=>?A?27@CDDEA<<--DDFGJEFGEHEEEE=EIIGIGFFHGHIIFGCAAAACFFEEGLOHLKJDDCCDEFHJIDDDDDNIHGFCCBBEEEGDEEDEDAEFDDEGFDDDBCCDCBBBABCCEGFFKKHJGEEEGEFJHHHGGGFHFEFIIDCDB@@@@BEEFHFGEDBBCBEEFCAAAADEFFDFDCCDGFEB===BCIJKFEDEDEFCCCDDHFKGG@?@@@DDCC@>75445=87723;@EEEEDAA@@AFEEDDFDEEEBBAACGEEDDFHDECDBA@AADGGFDAEDGECBBCBEIIOHIRGHEEEEEFFFGFEFFDFFEFFFFECBCCCA????BCHGEHKHGFIIJMJJIEEEDCDFFFHCBBAABABCCBCCCDEEEFCBABBEFFGDDCCDFFGC@A@@DIHGEDDDEEFFGFGFECCCBBDCEGHFGEGHGHFGHHIGCA?999889<
@54_PHV87F_10
GCGGTGGCTGCGTGGGTCTTCACCGACTCCCGCACCTGAGCCCACATACTCCTGTCCGAGTGGGATGGGCCTGAGCCCAGCTGGCCCTCTACCCTGCCCAGCCTGTTCCCTGGAGCCCAGCCTGCCCCCTGCAACCACAGGCTACTGGTTCTCACCTGGGAGCAGCAGTCAGAGCAGCTAGGTGTTCCTCAAGGGACAGGCTGGGGAGGGGTCATCCAGGATGTCCTGGAACTGCTGTTCCAGGGCCCGTGGGGAAAGCAGGCCATTGGGAGAGTGAGTCCCTACACGGAAGAATCTGCCCGGTGGAAGACAGCCGTGTCGGCTGTCTTGAAGGTGACGAAGGTGGTCTGGAGGGACACGGGAGGAAGACGAAGGTGGGAAGAGGTCACATTTTAACAACCACCCCACTTACTAATCATGCCTTGGGCTATGTTTTTATGATTTTTGACAGCTGTATAGTAGCTCATAGCCTGAGCATAGCTCAGGACAGTTTCGATTGTGCTATATATCAAGCAGAGGATGACTTTTTTGAACTCTATTTTTCCTCATGCCTT
+
')7=>>>AABFCB>??AGEA@??=87786:9/0CEFHDDB>>>>@KIJGHHHKGPIIFKHGIJIGHDGHFGHIFFDICCGFGGGGHBBAB>ABA=>AGJCGHIOFG0,,5+CGGHKFLLLJMLGFB>>;<=;;;;=HGGJHKFEEE------,,,223FFHFDCCDBCE@????ECEDDADDD>63...(''()0.:<<;=>;<<>DG@EHFBAAABIGKMHOSHGKJHKJJHIIKLFIFFIIHEDDCBBC@AAAACFG@@@@@EFE>:1/366632243434211118>@DGFFDC@@>=-/,*)*'&&&#$#$&&'+789<=FIEFFBBBDDDDECAAABCJIHHGFFFDC?<:9)(&&&'((''''&&'778GDCD>EEEGFFEFHGINKOSILJFJILHFFDEFHIDCJJJJIJGGGHFFHDBBBADCEFGKMJJ<<<;<IFEDEDFEGIK996543,*))))-BBDEEEFFFDCCEFDDEEDD2111+&'&'*++++,666:2979899=??CDCEBDC?511111=@??52'%%%&''&(*))%%%'&
@55_PHV87F_10
GTGGGCATAAGCGTCCAGGGAAGCTGCGGGGTCCTCTCTGGTCAGTCCCGCGGGCTCAGAATCGAGGGACACAAAGAAGGCAGCCCCTTCCACAGCCTCCAGGGCAGTGGCTGCGTGGGTCTTCACCGACTCCCGCACCTGAGCCCACATACTCCTGTCCGAGTGGGATGGGCCTGAGCCCAGCTGGCCCTCTACCCTGCCCAGCCTGTTCCCTGGAGCCCAGCCTGCCCCCTGCAACCACAGGCTACTGGTTCTCACCTGGGAGCAGCAGTCAGAGCAGCTAGGTGTTCCTCAAGGGGACAGGCTGGGGAGGGGTCATCCAGGATGTCCTGGAACTGCTGTTCCAGGGCCCGTGGGGAAAGCAGGCCATTGGGAGAGTGAGTCCCTACACGGAAGAATCTGCCCCGGTGGAAGACAGCCACGTGTCGGCTGTCTTGAAGGTGACGAAGGTGGTCTGGAGGGACACGGGAGGAAGACGAAGGTGGGAAGAGGTCACATTTTAACAACCACCCCACTTACTAATCATGCCTTGGGCTATGTTTTTATGATTTTTGACAGCTGTATAGTAGTCCATAGCCTGAGCATAGCTCAGGACAGTTTCGATTGTGCTATATATCAAGCAGAGGATGACTTTGAACTCTTGTTCCTCATG
+
9???AAAA@AA@>>>>=>>8410-,)))/05@CBABCCCDEG)((()EEBA=<==>EEFGGDC???@ADDDEGILHHKIGG@@@@AHH73215GKHGHGHFIEDEDDFCBCBBA@@AAEKIGDEFFCAAAADG><<==BJEGEGFEDJKIFEEEJIHJIDBBDCFDEDEFHGFEEFDGFKJGHSJIGFEDDCDBABBEFIIFCEMKILKEC>A<BABBBACEDDC@AA?>==>>@FDCCBCEFEDA=<<<=AAAAA>><==BA@@?@CCDCEDBEFDDFEEA?===?ACBA@AABBAB@?AACCDC5555@???A@@BBCDDCCBBBDB@AAABBCCCBD@;;;;;BB;57>99:9;==>A@AA@?@??A@A=9888:?>@@@@@@@@@B=::::<CDCBBBBBA=;;;;=@A@@B>>????<;;<;:989:@@AAABEEAAAA<9999;BB?>>>>>?>;;;;<?:::::<<<;=;8888:@@>>>?>?><<<=?ABCEEEEDDDBAC@>===>@AB@CABBBCDB?>===<<<<;<=>?CDJEECDEEGFGDB@@@@@@?@BA???>?===<=??>?@A@@@>>>??AAA????>??@65556;CC@?@??AABABB>??==>;;<<=BBBCCEHGGGE><7755643/.
@56_PHV87F_10
CTAGGGCTTCTCCACAGGGGGCAGCCAGACCTCATGCCTCAGCAGCTAGACTCAGGGCAGCAGCTAGACTCAGGGCAGCAGCTAGACTCAGGGCAGCAGCTAGACTCAGGGCAGCAGCTAGACTCAGGGCAGCAGCTAGACTCAGGGCAGCAGCTAGACTCAGGGCAGCAGCTAGACTCAGGGCAGCAGCTAGACTCAGGGCAGCAGCTAGACTCAGGCAGCAT
+
7<99:<;EEBBDEDD<;=@BGFEGIHIFEDCBBCEEGHIIGGLJLQFEDDDFGFHGGFGGKGHHGEFEFIKKGGHHGGKMKKA@A@@IIHJHJKLJMKKHC?==>B?>>?@GHJKGHHDCCBBEFIJHHGKGLOSSA<<<<GDEFIJKJGHGGGFDFDDEEIJKJHKHIFGGBAAAAEFHGILIFGGFGJE????DEEGFFFEEHGFGF:99890+*)&&))&$
@57_PHV87F_10
GCCAGCCTGCCCCCTGCAACCACAGGCTACTGGTTCTCACCTGGGAGCAGCAGTCAGAGCAGCTAGGTGTTCCTCAAGGGGACAGGCTGGGGAGGGGTCATCCAGGATGTCCTGGAACTGCTGTTCCAGGGCCCGTGGGGAAAGCAGGCCATTGGGAGAGTGAGTCCCTACACGGAAGAATCTGCCCCGGTGGAAGACAGCCACGTGCTGGCTGTCTTGAAGGTGACGAAGGTGGTCTGGAGGGACACGGGAGGAAGACGAAGGTGGGAAGAGGTCACATTTTAACAACCACCCCACTTACTAATCATGCCTTGGGCTATGTTTTTATGATTTTTGACAGCTGTATAGTAGTCCATAGCCTGAGCATAGCTCAGGACAGTTTCGATTGTGCTATATATGACAAAGATGGTTTTGGAACTTCTTGTTCCTCATGCCTAT
+
&''''45=;::99;;???@BDEDCB@@><;<<=BCCBDDCDCDCA@@@@BB<;;9677898666;==>>BCCBA,,,,,<???>@A@@<==06=/....@@ACBABBBAACAABBEDBDA:<-,,++,3<700;77879:;;?@A@?????ABB><;;<>B>=<<;;;<<=>>;;;;<CCDAAA@@@=;;;<=>>==222889:555301112>?==.-,,-<AAA=::::<@......./3552///,..-1:9989:65667?=99899<;;<>>>@AEFJIJE:....7778?A@A@@AAABBCCCA???>;:998:;<<@BIFECCDGGGFCAA@@@A@@ACBA@@?>?@@@@A??@@@BBBBACBBAA@?@@@A@@?;8889<BBAAAABFCE6543))('''&&''('''(),4&&&'',+,1////02654
@58_PHV87F_10
GCTGCTGCCCTGAGTCTAGCTGCTGCCCTGAGTCTAGCTGCTGCCCTGAGTCTAGCTGCTGCCCTGAGTCTAGCTGCTGCCCTGAGTCTAGCTGCTGCCCTGAGTCTAGCTGCTGCCCTGAGTCTAGCTGCTAGACTCAGGGCAGCAGCTAGACTCAGGGCAGCAGCTAGACTCAGGGCAGCAGCTAGACTCAGGGCAGCAGCTAGACTCAGGGCAGCAGCTAGACTCAGGGGCAGCAGCTGAAGCGGCGCACGAA
+
:CFG765496(5AACCFEEGFHJHMKGGGFFFDDDCCFFFJGIOLC=77779CAAACBCSHB@<8@@A@BFEDIGGLMJKHFFEEGLFIFFGHGISHGD@7BHGNHKFIKHHOSDHJF<63349:;;;<CEHEDED@787861+++++++(+/476558;8:99,++*&%%%&'-,,,+3?@4333//.-34;<==<EHJDCDC=<;:>@@@@@=?AE@=<<8888::6510,*(&%%%&*3331/***)**)&&%
@59_PHV87F_10
GCTGCTCCCAGGTGAGAACCAGTAGCCTGTGGTTGCAGGGGGCAGGCTGGGCTCCAGGGAACAGGCTGGGCAGGGTAGAGGGCCAGCTGGGCTCAGGCCCATCCCACTCGGACAGGAGTATGTGGGCTCAGGTGCGGGAGTCGGTGAAGACCCACGCAGCCACTGCCCTGGAGGCTGTGGAAGGGGCTGCCTTCTTTGTGTCCCTCGATTCTGAGCCCGCGGGACTGACCAGAGAGGACCCCGCAGCTTCCCTGGACGCTTATGCCCACGCTCTGCTGGCTGGCCGAGGCCATGACCGGTGAGTCTACCCCCTACAATACCACCTACGCTTATGGAGACCTAGGGCTTCTCCACAGGGGGCAGCCAGACCTCATGCCTCAGCAGC
+
8CDIHOEC@;@FLIHCHLGIGGCBA9211=787?421124<EDCDHGMAA?@AHKHJQQLJLMNKJHJJIJIENNJIEHFHFHIJKIJKLHHLE2,,,,?=???@?@KIGHJIDFDDFOHSLHLHKIOJFEEFEHGJHGILJFEE<@DGE===>JIHMLJPKKLLEFJDKSJIJJGOIILHLKSASPJKJJGB@?@DDENKIGIAFEFFIHLGNHGGGFGIHIHINIJLKNJKIFHMLSHFECEHLHHFFHIJHFFGDDCBBEDDEGEEFFHGFKJGJGIGHHGGDDBCDFGHFEGFEEEHGMKGGCCBBBDDCDCDCAA;42.,&%$$%()455788777789?BGG@=<<<@97777BAABCD@@CBBAABA?AAEB=<;851
@60_PHV87F_10
CCGGTGGAAGACAGCCACGTGTCGGCTGTCTTGAAGGTGACGAAGGTGGTCTGGAGGGACACGGGAGGAAGACGAAGGTGGGAAGAGGTCACATTTTAACAACCACCCCACTTACTAATCATGCCTTGGGCTATGTTTTTATGATTTTTGACAGCTGTATAGTAGTCCATAGCCTGAGCATAGCTCAGGACAGTTTCGATTGTGCTATATATCAAGCAGAGGATGACTTTGAACTCTTGTTCCTCATGCCTA
+
PIMMKSIINNSPKMIKSLJRRINPKSMMSKJOMNGJKJJHIJMLNMSJHGDCCDCBHKFKJSNSOSOSIHNHCBBJ@HKCF>6EEGOLLLLKIJKSOPJIKGIHHRIJLIRJMIHKIGIHGGFFFKGIFJEGFMGGGMLSNM?>?=8632223;<GGIGEGLHJKSJOKNJHSIKHJNLMIHKIKBBDKJHGFJJHKKGMGKOSSKMGLPKLMKHHSLSISKOSRJMGGHLKNSILJNLJJIGIJFEBDBB1
@61_PHV87F_10
CAGCCACGTGTCGGCTGTCTTGAAGGTGACGAAGGTGGTCTGGAGGGACACGGGAGGAAGACGAAGGTGGGAAGAGGTCACATTTTAACAACCACCCCACTTACTAATCATGCCTTGGGCTATGTTTTTATGATTTTTGACAGCTGTATAGTAGTCCATAGCCTGAGCATAGCTCAGGACAGTTTCGATTGTGCTATATATCAAGCAGAGGATGACTTTGAACTCTTGTTCCTCATGCCTCTTT
+
<???BBDBBBAA@???@A@ABBFIDDCCCA@@@ACDDBBBCCDDE@???@EBAAAABAAAD@=<<<?B@@@?CCBEBA<;<;<@HKHHFFEECDB@@@@BCFDBAAAACBCB@@AAA>===<>??AFKJFDDDEDGJGGEAA@>??@@ACBBBABBBBCBCBBBCCBCCBCDCCBCA@@?????@?@@@?AEDBAAAACCCCCCA@@??@>?@?ACBCDCEHFFEDC>>=89<<=@;:64.,&#
@62_PHV87F_10
ACCGCCCTGGAGGCTGTGGAAGGGGCTGCCTTCTTTGTGTCCCTCGATTCTGAGCCCGCGGGACTGACCAGAGAGGACCCCGCAGCTTCCCTGGACGCTTATGCCCACGCTCTGCTGGCTGGCCGAGGCCATGACCGGTGAGTCTACCCCCTACAATACCACCTACACACTTATGGAGACCTAGGGCTTCTCCACAGGGGGCAGCCAGACCTCATGCCTCAGCAGT
+
>??CCCCCDDEGFFFHHGGJGJHGFFF@?;;:899<<FHMLMIEFDEDDJQIGECBB@EBBBDIJGHGC65530/=CCDECADDEEGGKJHGGEEEFGCCBBBCDEEFGGHINKNIFGGFGKFGGEGEGFIGFHHFFIGCCCBCGDECBEFDBECC@???@GKGDDDEFFHDDCCCCEDDBEAAABADFEGGEEFCBBA@CBBEGFHEFCDB@?@?@ABB987+*)
@63_PHV87F_10
GGGACTCACTCTCCCAATGGCCTGCTTTCCCCACGGGCCCTGGAACAGCAGTTCCAGGACATCCTGGATGACCCCTCCCCAGCCTGTCCCCTTGAGGAACACCTAGCTGCTCTGACTGCTGCTCCCAGGTGAGAACCAGTAGCCTGTGGTTGCAGGGGGCAGGCTGGGCTCCAGGGAACAGGCTGGGCAGGGTAGAGGGCCAGCTGGGCTCAGGCCCATCCCACTCGGACAGGAGTATGTGGGCTCAGGTGCGGGAGTCGGTGAAGACCCACGCAGCCACTGCCCTGGAGGCTGTGGAAGGGGCTGCCTTCTTTGTGTCCCTCGATTCTGAGCCCGCGGGACTGACCAGAGAGGACCCCGCAGCTTCCCTGGACGCTTATGCCCACGCTCTGCTGGCTGGCCGAGGCCATGACCGGTGAGTCTACCCCCTACAATACCACCTACACACTTATGGAGACCTAGGGCTTCTCCACAGGGGGCAGCCAGACCTCATGCCTTGGC
+
EFGJIKJILIJLJSIILJKLLHIINKJGCKKRLIHIHGKILILPNIMIQPSSPIKNPSSOLLFDDCFEFDGPJGIGHHE@=GHJJHHCF<A9N==IJNLSNLKJGGGHINSQSJFGGIKLMJIDF@8;GEGGMMNNMJNJHGEFHIJILHGHJHHSGSLLHGGHGHDIHNGE==IGDGKJIKLKHONKGDLLH>;;::;SHMLMSHGDFHEHBLJJLIIEIGCEGFEHHGGKRKKLGFGFGGNKLCCEEGCB;::===-(''(*..-***()))))))'''''4,&'FILIKHHJIFMHC@AGKGA@?@@?@@B?@B>9999/-+*'7<=@CHFHCGGHGHGJIHIF;6666:AGEDDB=HJIIIJCCGCDFGFFEDDDEEGEHHIHHKJJKSIIKKGGFIHFEDDFKHFFFFBBCDCDEIJHEDEDEGDBDDDEEDC@FHGHIIIJIIGHHIIHHGGGGGHFEHHHHHJKHKCF@DCCBBDDGFGDDCCCGEDDDB=970
@64_PHV87F_10
GTGGCAGCATCCGGTACACCCGCACAGCAGAGCTGCCCTTGTTCCTACTCTGATCCTTCACTTCCTCGATGTCTGGCAGGGAGTTCATGGCACAACGGAAGTTTGCCTTCCATGTCTTGGGATCTGGCTCTTTTTCTCCTGCTTTGTATCGGCCTACAGGACGGAAGAGTAAAAATGCATACAGCAGCTGCTCCCTGGGCTGGGAGAAGAAAGGCAAGGGAACCCCAGACATCCATACTAGCAAAAACCAACTGTCAACGGGCCCTGGGGCTTCTCACATGCCCAGAGTTGGCTTAGACATCCAGCAGACTGTGAAGGACTCAAATGGGCTCACTTCAGTCTCCGTCCCCCATAACTGCGCTGACTTGGACCTCTACAGTCTCCCTGCTTAGGTTCTCAGCAGCTAGACTCAGGGTCAGCAGCTAGACTCAGGGTCAGCAGCTAGACTCAGGGTCAGCAGCTGAGACTCAGGGTCAGCAGCTAGACTCAGGGTCAGCAGCTAGACTCAGGGTGAGCAGG
+
****?@@ABAAB@@??@A@=:999:>CCBBCDCDBB?=.>88:@>><<=>>DEFB@@@@ADDCCAB?<<<<>BDA@@@@@@@?@ABACCBB@A==<::<<998876533256?BDECDB@??@@BDCACAAABDFEKB@@@?ABBBDDC<87779?ABCBCA21125?@@?@CFIHEDCA@ABBDDCDDDCC@?><<BBBBADBDCCDEEIJEEBBA@=?/5..688999>DEFEGFEDA@@A@FFLFFEDEFECEED=;;::=@@A@?A?@@BCFGEIFHFFA33323?44>>AABABCCCDCBBBCBCDDFHKJIGGFHHEFGFIEEFFEEDC?30000;73//27?AAABCDGJEE???=;431'%$$$%$$$&'),+,.5301>?B@A@@BBCFLHMIFG<7665889;ADDDFGEFEFCAA@@EIGBEEECCDE65555445>@@CDDB44441222*)(''*)((((('(''%,,,,,,,34//1CFFGEGGFIECBABC;78897(''''-'
@65_PHV87F_10
GTTTGCGGTCTGGCTGAGGTGGGTCTTCACCGACTCCCGCACCTGAGCCCACATACTCCTGTCCGAGTGGGATGGGCCTGAGCCCAGCTGGCCCTCTACCCTGCCCAGCCTGTTCCCTGGAGCCCAGCCTGCCCCCTGCAACCACAGGCTACTGGTTCTCACCTGGGAGCAGCAGTCAGAGCAGCTAGGTGTTCCTCAAGGGGACAGGCTGGGGAGGGGTCATCCAGGATGTCCTGGAACTGCTGTTCCAGGGCCCGTGGGGAAAGCAGGCCATTGGGAGAGTGAGTCCCTACACGGAAGAATCTGCCCCGGTGGAAGACAGCCACGTGTCGGCTGTCTTGAAGGTGACGAAGGTGGTCTGGAGGGACACGGGAGGAAGACGAAGGTGGGAAGAGGTCACATTTTAACAACCACCCCACTTACTAATCATGCCTTGGGCTATGTTTTTATGATTTTTGACAGCTGTATAGTAGTCCATAGCCTGAGCATAGCTCAGGACAGTTTCGATTGTGCTATATATCAAGCAGAGGATGACTTTGAACTCTTGTTCCTAGTGCCT
+
'(''%%$##$%%%%''&%%%&(/./0000798888;?:8999=@<<<=<==?A?=<<<>@BAA;9999=A@???@@@@@/...46+?CBB?>===;;422228751-.3??:8<++8')<==@ABBABBAA@>9<<=BEGDBBBABCCBA<==<=ABABCDDFDCCCBBBABBBAB?=/****9::;>==>??>==>>>>>??>?ACBBA>>>>@<<?A@74444/0001??@@@BCBBAABBCCAA@@?A??==98888;=>>@?@@>>??@BBB>====>?>??@?=;;99:9788:ADB?=>::8:2,9::=CBBADCCBBB@=====;:::;?????BBDABA@=::::<B88888>BA@<<<<=B=<<<=?>>=><::::<>=;;;=<?><;<9:;<>AC@@@>A@??<<==<BBA@??A@@@AAAA@@@@===<;=>??DHSFGDDDDFFGCB@A??@??@A@>====>==<=;;;<<@@A@=7778757799:=?<<;<=??BGFA@@@@CCCBBBBCCCCA@???ACABDBCDDDDEDBA@?<5..--*&%
@66_PHV87F_10
CTGGGGAGGGGTCATCCAGGATGTCCTGGAACTGCTGTTCCAGGGCCCGTGGGGAAAGCAGGCCATTGGGAGAGTGAGTCCCTACACGGAAGAATCTGCCCCGGTGGAAGACAGCCACGTGTCGGCTGTCTTGAAGGTGACGAAGGTGGTCTGGAGGGACACGGGAGGAAGACGAAGGTGGGAAGAGGTCACATTTTAACAACCACCCCACTTACTAATCATGCCTTGGGCTATGTTTTTATGATTTTTGACAGCTGTATAGTAGTCCATAGCCTGAGCATAGCTCAGGACAGTTTCGATTGTGCTATATATCAAGCAGAGGATGACTTTGAACTCTTGTTCCTCATGCCTA
+
5;<=IIJNFFJJGKLKHIMJKIMPJNKSPNMIKHKFEEEGEDDGD<@E2223IJLSRJJMKPIIIGIIHIHIHHKHLJLIMMOLJMRJNNMJMPSMMJJKPJHIIHJSHOLOKQSKNNKNLJEGFFEOMLJJDEDFFGKKGGIIGHJJSHFNHJFJLPGFIK>;87::41111<=?BHIIKIJNOKSKSJIMKHISMSJNINKJIIJIHGDJE;;;;HGMQKIJFIKIIJHIHLFGLKJSIMMKGLSSSKLKIJHJHQJJIIJKGNIKMLJGHLKKJJHGJEEFEA=99667?@?=;:::GQIRGGFHEGGIKKJKKLGJHJMKHMHHJJIMLLKKNJIHG=<DCBB:;:7(
@67_PHV87F_10
CTGTCAAAAATCATAAAAACATAGCCCAAGGCATGATTAGTAAGTGGGGTGGTTGTTCAAATGTGACCTCTTCCCACCTTCGTCTTCCTCCCGTGTCCCTCCAGACCACCTTCGTCACCTTCAAGACAGCCGACACGTGGCTGTCTTCCACCGGGGCAGATTCTTCCGTGTAGGGACTCACTCTCCCAATGGCCTGCTTTCCCCACGGGCCCTGGAACAGCAGTTCCAGGACATCCTGGATGACCCCTCCCCAGCCTGTCTCCCTAGAGGAACACCTAGCTGCTCTGACTGCTGCTCCCAGGTGAGAACCAGTAGCCTGTGGTTGCAGGGGGCAGGCTGGGCTCCAGGGAACAGGCTGGGCAGGGTAGAGGGCCAGCTGGGCTCAGGCCCATCCCACTCGGACAGGAGTATGTGGGCTCAGGTGCGGGAGTCGGTGAAGACCCACGCAGCCACTGCCCTGGAGGCTGTGGAAGGGGCTGCCTTCTTTGTGTCCCTCGATTCTGAGCCCGCGGGACTGACAAGGACCCCGCAGCTTCCCTGGACGCTTATGCCCACGCTCTGCTGGCTGGCCGAGGCCATGACCGGTGAGTCTACCCCCTACAATACCACCTACACACTTATGGAGACCTAGGGCTTCTCCACAGGGGGCAGCCAGACCTCATGCCTCAGCAGCTAGACTCAGGTCAGCAGCTAGACTCAGGTCAGCAGCTAGACTCAGGTCAGCAGCTAGACTCAGGTCAGCAGCTAGACTCAGGTCAGCAGCTAGACTCAGGGTCAGCAGCTAGACTCAGGGTCAGCAGC
+
998833334DEBFHEFIJOKJLJGFEEEGFEHHGEHIGCBCAABCB;;:::<32111)))))7G<<<<=FF91118:GECAAACEHJSSOPF??EEHMGCGHDGFFFJFJIGGCBBBCGFDFGKSIJGFFECBCCEFGJIIGGGGIKISJI?<<??GGGHFGGHGDCBCBCDCCCDDHPIMLDDBCC9GHJHHKHEFFFE@FHEAD,++,CHEELJHGJIS>==<<=44EJICCCCDLJEDHLFFJEFFCB<4BCCGA??=:;82,****6741133100000GA<<=EIGHHJMMBDF=JHLHFFFJGILKGGBABBBFIJGHGEHIGGFHGCDEEIGIGHJJHINKHJLSGKHHIIOMJKIMPGECDBDFFHGGHOHLPSMLJFDDD@>A:;4))?<<>>?A@@@CB@AAAAOFFJHHHGGJGDDDDDHHFFFFIIFEBBBAFDDCDDIGIFFGKHGHHLKHIHJJHHHKGFJIGHCC><;799;/0IEBEFCCCCDEHMQOLHFGDDDFEEFG=::***++22225BEEEOIMLG@ASIKGFEFDDCEB0,.>???@ABCEGGKKSOGA?@@CLJLKJKEEIFEIJHEFGGJILSLINHKGFIGGGJGFEGEHGHHJI====IHED<==EEDC<<;;;GGFHFEEDDHLISECBBBBGFD===<=FSKIKGCCBBIJJILJHIMGEEFDCGEFNBAAA=<:6645770///31459:::><<?@CABBBIFFGHHFHEEGHSD===ACBCBDFGEEHHLJ@>>=>FGFHGHHDDCEBDCB/('&))344554766/.,
@68_PHV87F_10
CCCGGTGGAAGACAGCCACGTGTCGGCTGTCTTGAAGGTGACGAAGGTGGTCTGGAGGGACACGGGAGGAAGACGAAGGTGGGAAGAGGTCACATTTTAACAACCACCCCACTTACTAATCATGCCTTGGGCTATGTTTTTATGATTTTTGACAGCTGTATAGTAGTCCATAGCCTGAGCATAGCTCAGGACAGTTTCGATTGTGCTATATATCAAGCAGAGGATGACTTTGAACTCTTGTTCCTCATGCC
+
+@=6300367:<<;;<==?>???<;;;;>@????@BDBAAA>==>>@CCA@?>>??@?>>?@A<;::;>>?>??<;<;=@@===>>AB????AEFGHLIHFCCBAC@????AACCBBCDEEFDCAAA@?<<<<=?@@BDCIGEDED;G?=:9:<CCBAAAAA?????>>>>?A@@@AC??>>=AABBBA@@@@?@@@=;;<;AFEBA@@@CBBABBABCAA?====?DCACABACA@@??=>=<<:73//-
@69_PHV87F_10
GTGGTATTGTAGGGGGTAGACTCACCGGTCATGGCCTCGGCCAGCCAGCAGAGCGTGGGCATAAGCGTCCCAGGGAAGCTGCGGGGTCCTCTCTGGTCAGTCCCGCGGGCTCAGAATCGAGGGACACAAAGAAGGCAGCCCCTTCCACAGCCTCCAGGGCGGTGGCTGCGTGGGTCTTCACCGACTCCCGCACCTGAGCCCACATACTCCTGTCCGAGTGGGATGGGCCTGAGCCCAGCTGGCCCTCTACCCTGCCCAGCCTGTTCCCTGGAGCCCAGCCTGCCCCCTGCAACCACAGGCTACTGGTTCTCACCTGGGAGCAGCAGTCAGAGCAGCTAGGTGTTCCTCAAGGGGACAGGCTGGGGAGGGGTCATCCAGGATGTCCTGGAACTGCTGTTCCAGGGCCGGTGGGGAAAGCAGGCCATTGGGAGAGTGAGTCCCTACACGGAAGAATCTGCCCCGGTGGAAGACAGCCACGTGTCGGCTGTCTTGAAGGTGACGAAGGTGGTCTGGAGGGACACGGGAGGAAGACGAAGGTGGGAAGAGGTCACATTTTAACAACCACCCCACTTACTAATCATGCCTTGGGCTATGTTTTTATGATTTTTGACAGCTGTATTGATGTCGTCCATAGCCTGAGCATAGCTCAGGACAGTTTCGATTGTGCTATATATCAAGCAGAGGATGACTTTGAACTCTTGTTCCTCATGCCT
+
3668???@BB?=;::>===??>>>>;:::;>AA@>>>=<<<<>A@A@?@@@CB=;::;;=>==??>==<<5--??>@@CBA?;;;:<@@AABAABCAA@AAAA@=;8788:B><<<=2111699:<=6/.-,,*)(''''0>@?;:;@CDBBBBB@ACC?<;<;=?AA;;;;;B@A@??@B><;;;>A:8888<@@@@@???AA@===<<===><;:;;>A@?>?@@?>>?>????@ABGFEA>>=<<;;;<>BDA?<<@BBBB@?>A<A@@@A@AAACCAA>=;;;<<ADBAAAADECBA>===>BBCDDA@AABDBA@@?AAA@@AABCCC??>>>@@@>=7*('&&,67=>>>>ABAA?>>>?>;;<<<BAABBABGFDCBBABCCBBABBBA43334?>;85(((()9888;??>>=>>>>@?<<<<=>><:;;;:8889><:999;ACAAA@??@51999:AA??@??@AA>:::::::::>@??==>>E@@??;77779@A@??>=<<<66667>--,+,21237,,,9::?>===?>@@<<<==CDFFGGFCCB???<;;;<=?AA?????ABBB@????<<;:9:;;=CGIGDBBDCA?>===@>>>>>877+***+...-.49<===>=>==<<<??AB@>====?@@A;999:?DDBCBBABBBBBBAABBBB@AAABECCDDFHGIEDA611,,,*))))*+
@70_PHV87F_10
ATTGGGAATAAGTACATATTGGTGAGCACAGGGCATTGTGGGAGGTTGTGGACACAGGGAGCTCACCTTCCATCCCAACCCAGGTCTCTCCAAACCCATTTTTCAGCAAGCGGCTAGTTCTGTCTTACCCTTGGCTGCTGAGCAAAGCAGGGTTGCAAAGATGCTTTCCTAATAGATTTCTTGAGGCTGGTTAGTGTTCTGCTGTGGGGCATGGCTCAGCAGCTAGACTCAGGGTCAGCAGCTAGACTCAGGGTCAGCAGCTAGACTCAGGGTCAGCAGCTAGACTCAGGGTCAGCAGCTAGACTCAGGGTCAGCAGCTAGACTCAGGGTCAGCAGC
+
)-/=?>>A??A=<<<<?AADB@@?@@@AAA@@===>>DDC?>>>>?@??AA@A>>:998348888:71/'&&&''''&&((-0.--..1,,,--A@????@CEDB@@AAA:77668;:;;=@B@DB88?>=@@@@@?@@A@AAABBDDCA??>?@AA??@C@@<=;722))):AAA@@ABBCBBA@?@@ABCCBABBCBBBBBDCCB@??@ABCBBBCDDECECDBACIBDCDCDDCECCBBB?>>>?@GDBA@ABFEFEGBAAAABCDCBA@ABCGEEE@????ACFDAA@@ACCCCBB@???ABBBA???@AEEFI:33338778;<?8777/.+
@71_PHV87F_10
AAGACAGCCACGTGTCGGCTGTCTTGAAGGTGACGAAGGTGGTCTGGAGGGACACGGGAGGAAGACGAAGGTGGGAAGAGGTCACATTTTAACAACCACCCCACTTACTAATCATGCCTTGGGCTATGTTTTTATGATTTTTGACAGCTGTATAGTAGTCCATAGCCTGAGCATAGCTCAGGACAGTTTCGATTGTGCTATATATCAAGCAGAGGATGACTTTGAACTCTTGTTCCTCATGCCTA
+
68?INIHLLISLOKLSSPMHMJJSC99@EFHDGF????AA111/.,35<?AAD433225>?>><=::;?ILLNMKHHMKSRONIKJIRJSLIPJHHLJFOIRLQILOIHLLHKIKIIINSJSSKKLHFGJMSNSLOOIJNPSLJIFFHFHSJJICCCHHKNKPKHJNKKJPSHIJKHLPIILNJPLHLJIFGJGKSQSSSPLKGJSMSLNPGFFHHSJHISMJIKIIMGFHB<<-.=55543/,&
@72_PHV87F_10
GGGCGGGGGTGAGAAGAAGCAGCTAGGTGTTCCTCAAGGGGACAGGCTGGGGAGGGGTCATCCAGGATGTCCTGGAACTGCTGTTCCAGGGCCCGTGGGGAAAGCAGGCCATTGGGAGAGTGAGTCCCTACACGGAAGAATCTGCCCCGGTGGAAGACAGCCACGTGTCGGCTGTCTTGAAGGTGACGAAGGTGGTCTGGAGGGACACGGGAGAAGACGAAGGTGGGAAGAGGTCACATTTTAACAACCACCCCACTTACTAATCATGCCTTGGGCTATGTTTTTATGATTTTTGACAGCTGTATAGTAGTCCATAGCCTGAGCATAGCTCAGGACAGTTTCGATTGTGCTATATATCAAGCAGAGGATGACTTTGAACTCTCCTCATAGT
+
+*-+.11000(&&&&**+--.;;=37:<=HKIIIIIGIJOJJNJHGLIHFHJNS@FFD////0ABHMJKHIKSKNSNKLMINSMSLISJSMOKKHIJJMLPNSNSJLFGFHFJIOOIIJKSGKMSJSKSIMNI>>?PISKGED@CBGE@GHGLLNLKSJOLLJHJQMOSJLMLMHEE1000AGLNIOHJIHKKMLSKLNMJIIKFE;;**(&)*,/7../??@JGHNEJILRSIBAA@@BACCHIIIGSGIGFHFNGHIHJGIGIIGHGGOKGEEDDDEFIHSSJSSKLIHOSJKJHFHFHGJIEFEHIGJIFGGGMGJMMMJJHHGIHIGHHJFGFEHHJKJGIJKOJLIGIHJGKHMKLHIHFFIHFOKSEGE;;>==;:(%%$$%$##
@73_PHV87F_10
TCAGGCCCATCCCACTCGGACAGGAGTATGTGGGCTCAGGTGCGCGAATCATGAAGACCGCAAGGAGCCGCTTGCCCTGGAGGCTGTGGAAGGGCCTGCTTCTTTGTGTCCCTCGATCCTGAGCCCGCGGGACTGACGAGAGGACCCCGCAGCTTCCCTGGACGCTTATGCCCACGCTCTGCTGGCTGGCCGAGGCCATGACCGGTGAGTCTACCCCCTACAATACCACCTACACACTTATGGAGACCTAGGGCTTCTCCACAGGGGGCAGCCAGACCTCATGCCTCAGCAGCTAGACTCAGGGTCAGCAGCTAGACTCAGGTCAGCAGCTAGACTCAGGTCAGCAGCTAGACTCAGGTCAGCAGCTAGACTCAGGTCAGCAGCTAGACTCAGGGTCAGCAGCTAGACTCAGGGTCAGCAGCTAGACTCAGGTCAGCAGCTAGACTCAGGTCAGCAGCTAGACTCAGGTCAGCAGCTAGACTCAGGTCAGCAGCTAGACTCAGGTCAGCAGCTAGACTCAGGTCAGCAGCTAGACTCAGGGTCAGCAGCTAGACTCAGGGTCAGCAGCTAGACTCAGGGTCAGCAGCTAGACTCAGGGTCAGCAGCTAGACTCAGGGTCAGCAGCTAGACTCAGGGTCAGCAGCTAGACTCAGGGTCAGCAGCTAGACTCAGGGTCAGCAGCTAGACTCAGGGTCAGCAGCTAGACTCAGGGTCAGCAGCTGAGCAACTCAGGGTCAGCAGCTAGACTCAGGGTCAGCAGCTAGACTCAGGGTCAGCAGCTAGACTCAGGGTCAGCAGCTAGACTCAGGGTCAGCAGCTAGACTCAGGGTCAGCAGCTAGACTCAGGGTCAGCAGCTAGACTCAGGGTCAGCAGCTAGACTCAGGGTCAGCAGCTAGACTCAGGGTCAGCAGCTAGACTCAGGGTCA
+
FKHHGDCFCDBECCDDDCBCCCDFEFEEEDC432012/.-+%$$##$%%&%$%&())()&%%%%%%&%$$$$$$%&))0237955**)''''))&'$$%%'&&'(%%$$$$%&()++'('''58622A>?<<<>//.&&&)<>A<;<<;CCCBEEEDHCDIGEDECCCEBEEGGFGHIIINLSNLIGLJIIEDDDEKLKNIKEDCC>?@@@A@?@FFJHGIGIIGGFGGILIKLQLIPMLKLKLLJLQJPSKKMINIMKGEEA@@?@DEFIJJKLRLSGINIGJHHGHSKNKJ?===>IHEISLIA@@??BBBAAA@GGFLIJMLHSODDEC?<;DBAA>>>>?BBCBBBAA@A@?:AC+***+CCEBAB@@@AABABCCFGFGDCBCBEEECBAAABEEFEEDCCCCGHFDA@@AADDDCCCBBABBCCCABBBCEFEEDBBAAABCCCCDDEFHFEDCBBDEFEECCDDDEGEDCBBBBCDD@??@@BEEEFFCCCCCCCABBBBDEGCDCBBBBCB?@?@56666;==+++,../4AAA??@ABDFFDBBBC>??@ABBFIGIHGE8778<?>??>=;;;;;=>BBACBFFGBA@@@AAAABCDBBCCEEEDCBAABDDGGGFECCDECCBA@@ACDGGFEE@??@EEFECCBCDFGIGFEBBBBDCDEDDCCGFHIJGG9877788;=?CDFKJSISKBA@AA9889AF00000>>>,++++******++,*///0ABC8888999BEGECBCCDGKL@BABABBHDDCDFEGHHF?>>>=E?44522)))))9;;>>??CBACCCDEGGHHGGGECDBBA@ADEFEGOHFGED:556@AAABCGFGFGHGGDCDCCIJEFFEEEEEJIGGJHDDCFGCCDHFEEGGGGKLDEDEJHFDECCAABA3222/(''((55568+)
@74_PHV87F_10
GGTGGGGTGGCTCCGCCGGTCATGGCCTCGGCCAGCCAGCAGAGCGTGGGCATAAGCGTCCAGGGAAGCTGCGGGGTCCTCTCTGGTCAGTCCCGCGGGCTCAGAATCGAGGGACACAAAGAAGGCAGCCCCTTCCACAGCCTCCAGGGCAGTGGCTGCGTGGGTCTTCTTCCGCACCTGAGCCCACATACTCCTGTCCGAGTGGGATGGGCCTGAGCCCAGCTGGCCCTCTACCCTGCCCAGCCTGTTCCCTGGAGCCCAGCCTGCCCCCTGCAACCACAGGCTACTGGTTCTCACCTGGGAGCAGCAGTCAGAGCAGCTAGGTGTTCCTCAAGGGGACAGGCTGGGGAGGGGTCATCCAGGATGTCCTGGAACTGCTGTTCCAGGGCCCGTGGGGAAAGCAGGCCATTGGGAGAGTGAGTCCCTACACGGAAGAATCTGCCCGGTGGAAGACAGCCACGTGTCGGCTGTCTTGAAGGTGACGAAGGTGGTCTGGAGGGACACGGGAGGAAGACGAAGGTGGGAAGAGGTCACATTTTAACAACCACCCCACTTACTAATCATGCCTTGGGCTATGTTTTTATGATTTTTGACAGCTGTATAGTAGTCCATAGCCTGAGCATAGCTCAGGACAGTTTCGATTGTGCTATATATCAAGCAGAGGATGACTTTGAACTCTTGTTCCTCATGCCT
+
(%$$&)-.(((()))(***13@BABAA@@>>??>?????CBABA@>>>>>@A@@BA>>>>>?A@BB?????B>==5-DC<:9877=>,+++-::9;999:<ACBCCA=<<;;=>?AABD@>;;;;EDEHEDCDDAA::GFFDCDCCDDBBAABBBBED?<<999975/)%%%((+88;>>ABAABBEE@??>>BDDCC>====BDCBCCDDCBB@@AA@91DHGEBBAAAABABBBCDCCECDCFGFIGDCCABCCAAABCCCEBBB><?>?@BCCCBBCCEBA@==<=>BBACDCBDDCBBAA@@ABBAA@@ABBBAAA><<;;>?B@???>B=<@AAA@BAAA@@?>?<89;89::983352332222556CCDCCCC@AA@@B?=:;:77778;;<BAAA?>>>?@AB>==:;;;67777<>>>??;8888;BCBABBB@7/211445<?;:;ABC?<<<<;8888:>>>>>ABB????;9999<AB@????@@>:999:;22225445675668;<A@===?>@@>==>@BDFFMIGCCAAAA>====>?A@@@AABBCDB@>=>><<<;;=>?@EEIGB@@AACCDA@??=<==<>>?>=>===<<<=???@AACBB@@@????>====>??@:8888>BBA@@@?AABBBC@?@==;99::=?>>??CGDDCCCCACC??766652+
@75_PHV87F_10
ACCGCCCTGGAGGCTGTGGAAGGGGCTGCCTTCTTTGTGTCCCTCGATTCTGAGCCCGCGGGACTGACCAGAGAGGACCCCGCAGCTTCCCTGGACGCTTATGCCCACGCTCTGCTGGCTGGCCGAGGCCATGACCGGTCAGTCTACCCCCTACAATACCACCTACACACTTATGGAGACCTAGGGCTTCTATCCACAGGGGGCAGCCAGACCTCATGCCTCAGCAA
+
ACAAAABBECDFEDFGIHGDCCBFGFFA@;72246=9:@@AGDC>===>DEABA>@>97444>CCCEDEDDECKJKC?<<1(?@?A>=*+=8:??>?@@?.../0EDDEGEFFHLNKIMIFFIDDCCCEEGGFFFC<<<,***+1.//45BCEDCCBBDE@@AA@FFFAAABAB9999@@@C1111132110-,117778EEEDCBDECBCB@?<<=BCCD=211.&
@76_PHV87F_10
ACTACTATACAGCTGTCAAAAATCATAAAAACATAGCCCAAGGCATGATTAGTAAGTGGGGTGGTTGCAAATGTGACCTCTTCCCACCTTCGTCTTCCTCCCGTGTCCCTCCAGACCACCTTCGTCACCTTCAAGACAGCCGACACGTGGCTGTCTTCCACCGGGGCAGATTCTTCCGTGTAGGGACTCACTCTCCCAATGGCCTGCTTTCCCCACGGGCCCTGGAACAGCAGTTCCAGGGACAGTCCCTGGATGACCCCTCCCCAGCCTGTCCCCTTGAGGAACACCTAGCTGCTCTGACTGCTGCTCCCAGGTGAGAACCAGTAGCCTGTGGTTGCAGGGGGCAGGCTTGACTTGCACAGGGAACAGGCTGGGCAGGGTAGAGGGCCAGCTGGGCTCAGGCCCATCCCACTCGGACAGGAGTATGTGGGCTCAGGTGCGGGAGTCGGTGAAGACCCACGCAGCCACCGCCCTGGAGGCTGTGGAAGGGGCTGCCTTCTTTGTGTCCCTCGATTCTGAGCCCGCGGGACTGACCAGAGAGGACCCCGCAGCTTCCCTGGACGCTTATGCCCACGCTCTGCTGGCTGGCCGAGGCCATGACCGGTGAGTCTACCCCCTACAATACCACCTACACACTTATGGAGACCTAGGGCTTCTCCACAGGGGGCAGCCAGACCTCATGCCTCAGCAG
+
-.2444CCCDDHFILJHHHGHKJ><<<=HIRSSMMLFGA;IJHHIKAAA@)))))EIGMSKJKSLE=;22216B222228:3//0/0<<6//54333366A@6:>><=;89;445CCDIMFJGFEGILLJLKLJPLKQJSPHGGFINKLOSLMNINLIJED1,,,-..,*****589<@AGGMHHISNKILIDCADGBKJJJSKJHGIFA0BA2,@ABBCFLLKIIFFGFL???>77/0:868332235./;;GSQPJIGG931A=JIPJMSBFD;=?55;<EDB21111445522223IFGMMJPISAD;-@>9:>>=???AABAAEBDHI97//+))))*3HE98776-)((((&&%&&''))?ABBEFGMLMSLLNSJCA=BDCBCDDFEFGDADDDDGFEECHFHGCCD20001>DDBDDEEGFCFIGHDHJHKJMIHHJNICAA@@CDGJDECBECBBGGFCDDBBDDCFEFHHIOSLHKKGNHQHHIC=:5401362222233<<@??@GG=987777:777:CD?><:6677:AIGEHFFDDFECA@>>><:65656566;;?AFEEHMFHBBCI=;44?BCB?>>>AGEG87760//-----1000445;766647<<7753356;;<>==><97:8777455CGEEDFDEEHDDBCDCCCDFSHJFFFGGGDAGDF85440)
@77_PHV87F_10
GCTTGATATATAGCACAATCGAAACTGTCCTGAGCTATGCTCAGGCTATGGACTACTATACAGCTGTCAAAAATCATAAAAACATAGCCCAAGGCATGATTAGTAAGTGGGGTGGTTGTTAAAATGTGACCTCTTCCACCTTCGTCTTCCTCCCGTGTCCCTCCAGACCACCTTCGTCACCTTCAAGACAGCCGACACGTGGCTGTCTTCCACCGGGGCAGATTCTTCCGTGTAGGGACTCACTCTCCCAATGGCCTGCTTTCCCCACGGGCCCTGGAACAGCAGTTCCAGGACATCCTGGATGACCCCTCCCCAGCCTGTCCCCTTGAGGAACACCTAGCTGCTCTGACTGCTGCTCCCAGGTGAGAACCAGTAGCCTGTGGTTGCAGGGGGCAGGCTGGGCTCCAGGAACAGGCTGGGCAGGGTAGAGGGCCAGCTGGGCTCAGGCCCATCCCACTCGGACAGGAGTATGTGGGCTCAGGTGCGGGAGTCGGTGAAGACCCACGCAGCCACCGCCCTGGAGGCTGTGGAAGGGGCTGCCTTCTTTGTGTCCCTCGATTCTGAGCCCGCGGGACTGACCAGAGAGGACCCCGCAGCTTCCCTGGACGCTTATGCCCACGCTCTGCTGGCTGGCCGAGGCCATGACCGGTGAGTCTACCCCCTACAATACCACCTACACACTTATGGAGACCTAGGGCTTCTCCACAGGGGGCAGCCAGACCTCATGCCTCAGCAGCTAGACTCAGGGTCAGCAGCTAGACTCAGGGTCAGCAGCTAGACTCAGGGTCAGCAGCTAGACTCAGGGTCAGCAGCTAGACTCAGGGTCAGCAGCTAGACTCAGGGTCAGCAGCTAGACTCAGGGTCAGCAGCTAGACTCAGGGTCAGCAGCTAGACTCAGGGTCAGCAGCTAGACTCAGGGTCAGCAGCTAGACTCAGGGTCAGCAGCTAGACTCAGGCTCAGCAGCTAGACTCAGGGCAGCAGCTAGACTCAGGGCAGCAGCTAGACTCAGGGCAGCAGCTAGACTCAGGGCAGCAGCTAGACTCAGGGCAGCAGCTAGACTCAGGGTCAGCAGCTAGACTCAGGGTCAGCAGCTAGACTCAGGGTCAGCAGCTAGACTCAGGGTCAGCAGCTAGACTCAGGGTCAGCAGCTAGACTCAGGGTCAGCAGCTAGACTCAGGGTCAGCAGCTAGACTCAGGGTCAGCAGCTAGACTCAGGGCAGCAGCTAGACTCAGGGCAGCAGCTAGACTCAGGGCAGCAGCTAGACTCAGGGCAGCAGCTAGACTCAGGGCAGCAGCTAGACTCAGGGCAGCAGCTAGACTCAGGGCAGCAGCTAGACTCAGGGCAGCAGCTAGACTCAGGGCAGCAGCTAGACTCAGGGCAGCAGCTAGACTCAGGGCAGCAGCTAGACTCAGGGCAGCAGCTAGACTCAGGGCAGCAGCTAGACTCAGGGCAGCAGCTAGACTCAGGGCAGCAG
+
HGA>>>MJIKJKLIMSJLIIGFJQMJSNNSSIJGILKMOMLJOSSJSISFGEDDHIJKKHLJMRMOSJOMNSSSMISJSNOSSPMMLSKJEDJJKPPLMLLLLIKLMSJKJKLPLSRJGHFIMISKLQMIJJEED;7++55<67EDHISSMSMD<=B?IIHKKJHMMJISKMPSSQMHKJLPJKSLJOKKMKLLSLKOKSGOKISR=@6**.0966<=GGHHKFFHJIH?@FKKHGKSMSSMOJIJLJKMJSINMOMSSNSGESSSPQGJHHQSRSKKOPNMSRLRLLSSISNSSPSKJOPILSRKJPOSDDEJEKJRLISFLSG=RCCERHSMRMOSMPLROISSOJJMJNPONJI?>>;;==<=??@JSKSHJIMKLKJKKJJMLBBEKJPLPGHGDFCCA?>2-+.)**('''(3447:BDDA9999::ADECCD*))))*1////FGKHHIGHHGGIEE>BBABOGHFHEEJHJFGJIIMSGJGHBB/....1==:////EEFFFHLIILHGFFHKKJLNSLLLHLIIGHNSMNGMEIGEEFHBBKHHEGCEGGAAAA@SHKSKIGPHHIHGDDAAADDEEKSIGIGFFGHIGIJNMLHKIEFCFCCBEEGIINGHFC?===FDDCCFGKIGFFFHGGGMILGKGIGEEEBCBBEFGHIBBCHIEDEDGHLEMILKGKJGHFD?<?B>A5344CBIGFGJEFFIHKJLSBDC4.)('''())-AELMSISMNIKORINNKSQSMMSLKOPLQSIHJSLSLGMOMOSMMLMMSGKIHMHLLOJISLSNOSSK65545445DEMKSKLNMMSINOJLFSGSIH.....>>>>====?>@BDSMSMQJKKSLSQKOHISSSSNSSQLSHKKHEEAAADHMMKMSPLJSICDDESSSJSKOJIEEGHLSHFEHKDEFISSLJKOLKIOSPSSMJHHHRSSNQLSSSMJIJLQLMNJSOLQSLLMLQMKSJNSOMSJMSSSKNMJIMJOKJKPSSLRMSMSQLKOIMKJOSOSPSLSRMRIB@??LHCCCLSRKJNKIFCDDDPEFEFFLLSKIIJHGKMGMMJISLSIIIPIQP;6655<>;;;<D:9999FFKGDCCEFCGJSLEEFGEQMK<<<7878AFFMJSOMJMKKIIKLJFEHFNAAA@@EJGSCBBBAB@EHMKHOPSMSRE@>>?JGGHHNHLLHRSJKPHGGGSJJILMG::::7888)((),,-.>@MSJSOLISB=<<BBJKJLNKLMKIJLHGHKJNMLJLMQKRIKC=<<<<LQIOJSKMLIKNIKFIGINOKSNMLJJOJSSKHHMJPSSOSLLLLKKNJPGLGHKHHQJINNNKKLHEABBCKOJKSJJKIJKHLIJSHGLPHNILMIIGKJHIFEFIKKJIILGHGNKFEF200/0/,-./@FIGFDDECBDCFGGFIIIHJPLIIGB>>>@@KILLIIISJIHHBBABKHHMGHHGGJLHIFCBBACA@@BEA><6.,
@78_PHV87F_10
GCTGCTGACCCTGAGTCTAGCTGCTGACCCTGAGTCTAGCTGCTGACCCTGAGTCTAGCTGCTGACCCTGAGTCTAGCTGCTGACCCTGAGTCTAGCTGCTGACCCTGAGTCTAGCTGCTGAGACAAATGTGTGGCTTAAGGGGCAGCAGAATAAGTAAAGACTCTTACCTACCAGGCTCTCCAGGGCGGAGCCACTCACCAGCACTACAGAATCAGTGACCATAACAGTAATCCGTTAACAGTTTGACTAGAGGGGCAGCTTCCTCCCCACAGCATGCCAATCTAAGTTATTTAGATTGGCATGCTGTGGGGAGGAAGCTGCCCCTCTTAGTCAAACTGTTAACGGATTACTGTTATGGTCACTGATTCTGTAGTGCTGGTGAGTGGCTCCGCCCTGGAGAGCCTGGTAGGTAAGAGTCTTTACTATTCTGCTGCCCCTTAAGCCACACATTTGTCTCAGCAGCTAGACTCAGGGTCAGCAGCTAGACTCAGGGTCAGCAGCTAGACTCAGGGTCAGCAGCTAGACTCAGGGTCAGCAGCTTGACTCGGGTCAGCACTGAAGCGGCGCACGAAAAACGCG
+
;>?@BCDBA?><;0//21111126BBAA>=6<==>@@@??@AABCCC?>>>>@AAAA@@@ACBCA@=<;<<>?@B@@???@BBBB>==<<>?@@?@?@ABAAA@?<:61..00028::;DCB????@CFFGFDB?=<=<<<:;;::;;;-,-..0--.99;>==:;<67==<<<>>>>>>?89889>;55556>???A?>>?@ABCAAAAABCDCDBABAAAAABCEC@?@@@A97777;BCBBCDCCFD:)()9;=997443211266,)2C@A@@???==>?@CAA?@??AC6DD@A;;;99;;<<96456222--,,,,+,./.3<?===>?AECCBBBBA;9888<?>=<6522012378;:;;===<<;;<=:78889///<>?@?;98:978>>DDDBAABB?>>>>@CEE??>==AAB@=88888>=:742+,-((/7;<;;;;@@@?666589<=@>?///0<9555@;DEEECCBA>=><=>AA@@?@@@@;;88(((+6;<@@A@@@CCBA?=;;<<==<=@?=:988531/,''''('&&&*,,,,('''...)))''$##$$(*/.+*)
@79_PHV87F_10
GCAGTGGCTGCGTGGGTCTTCACCGACTCCCGCACCTGAGCCCACATACTCCTGTCCGAGTGGGATGGGCCTGAGCCCAGCTGGCCCTCTACCCTGCCCAGCCTGTTCCCTGGAGCCCAGCCTGCCCCCTGCAACCACAGGCTACTGGTTCTCACCTGGGAGCAGCAGTCAGAGCAGCTAGGTGTTCCTCAAGGGGACAGGCTGGGGAGGGGTCATCCAGGATGTCCTGGAACTGCTGTTCCAGGGCCCGTGGGGAAAGCAGGCCATTGGGAGAGTGAGTCCCTACACGGAAGAATCTGCCCCGGTGGAAGACAGCCACGTGTCGGCTGTCTTGAAGGTGACGAAGGTGGTCTGGAGGGACACGGGAGGAAGACGAAGGTGGGAAGAGGTCACATTTTAACAACCACCCCACTTACTAATCATGCCTTGGGCTATGTTTTTATGATTTTTGACAGCTGTATAGTAGTCCATAGCCTGAGCATAGCTCAGGACAGTTTCGATTGTGCTATATATCAAGCAAGGATGACTTTGAACTCTTGTTCCTCATGCCT
+
?ABABBBBDC@<<<<=AA????@=;;;;;=5./.---.::::>:;DECBBAAAAA@<;:;;>BBA@ABBAA@@@AACBACDFFB@==<<=>>?@A@B3.&+=>?@EA33B5@CBBBBBBBBB?@?>=>??@DFCBBBBBEAA?==>>>?86666;@AACA@@@@AAA@@@AABCDCCC>=<<<>@AA????@@@@AAAACCAB:99128<<<<<AA@C@?ABBABAAAABDBBBCCCCBAABAC?=;<:8899;@@BBAAA??@@?@@A=====?AAABAA@@@A@B>77778B?864---.-*69<>BCAACBBDCD@>??>?==<<?@>??@BCDBBCB@<<<<=BC??>>>@?A=>>>?E4444=9666:@>>>>?BA??=@?AB@?AABDEIHNMHFFDBCEC@@??@CDDCECDDEEDDCBABA@@??>@AABDCDCCDEEEGFJFECCCABBBBDDFHEDBBAAAAACBCCDCDCBBCDDEDDCBCBA@AB@88////0CBFDBB<B755557)))*=<>>>DDBKIHIFGGCCD>>AA@?@@=:
@80_PHV87F_10
GCTGTCAAAAATCATAAAAACATAGCCCAAGGCATGATTAGTAAGTGGGGTGGTTGTTAAAATGTGACCTCTTCCCACCTTCGTCTTCCTCCCGTGTCCCTCCAGACCACCTTCGTCACCTTCAAGACAGCCGACACGTGGCTGTCTTCCACCGGGGCAGATTCTTCCGTGTAGGGACTCACTCTCCCAATGGCCTGCTTTCCCCACGGGCCCTGGAACAGCAGTTCCAGGACATCCTGGATGACCCCTCCCCCAGCCTGTCCCCTTGAGGAACACCTAGCTGCTCTGACTGCTGCTCCCAGGTGAGAACCAGTAGCCTGTGGTTGCAGGGGGCAGGCTGGGCTCCAGGGAACAGGCTGGGCAGGGTAGAGGGCCAGCTGGGCTCAGGCCCATCCCACTCGGACAGGAGTATGTGGGCTCAGGTGCGGGAGTCAGTGGAAGCCCACGCAGCCACTGCCCTGGAGGCTGTGGAAGGGGCTGCCTTCTTTGTGTCCCTCGATTCTGAGCCCGCGGGACTGACCAGAGAGGACCCCGCAGCTTCCCTGGACGCTTATGCCCACGCTCTGCTGGCTGGCCGAGGCCATGACCGGTGAGTCTACCCCCTACAATACCACCTACACACTTATGGAGACCTAGGGCTTCTCCACAGGGGGCAGCCAGACCTCATGCCTGGC
+
-@ABCBCCDGJFECCBBGHJFECB>=<;<===>??@BBCCBAA@@@A>=<<<>?BBCEEEGIGEHEB@>>;;;;;>99;;;>::::=>>>>A<:;;;>?><@?=>?AABA@BB?<<<<=ABBCEFDCBBAB966646999>@BCDDEDCC?>43333;>@A@AABDD=<<<;@@??@@@AAAACC?;;9@??@@?@??@@?<CBB@=::::;??@@BCCCEGCBABAA99:9=><9:66CHFHLIDB<:2/./..31111<:8892@55=????ACA>===>ACCDCC@A@@ADDCC>==;<@ACDDDBA@@@>>=>=>AACC@@@??A@>=>==>?@@<::8?CDA?@A?CDBDBBBBACCBCDDB@@??@><7-+***,,,<>@?>>??>>>??@AB@<<;;=B@@?>=>>@BBAABBDA@>=754447773-,,)''&&&&'+.0145>>???@AABBB@@@@ABA(&&',6;DAC=;877789;89BDCB@?=<<<=?A444449766689;??A@@:899:CCBB@><::;;>DDEEDBBCA@==<<=@@AAAC@@???@ADDCBBBCCFB>>>=>BBBDDCA====?BBB?>>>==>>=@BBCBA@ABCCBBBDEBDCCBBAA@@AA=>>>>???>?AA@DB@>=====@ACA@????1/,+,,--1-
@81_PHV87F_10
GTGGTTGTTAAAATGTGACCTCTTCCCACCTTCGTCTTCCTCCCGTGTCCCTCCGGACCCACCTTCGTCACCTTCAAGACAGCCGACACGTGGCTGTCTTCCACCGGGGCAGATTCTTCCGTGTAGGGACTCACTCTCCCAATGGCCTGCTTCCCCCACGGGCCCTGGAACAGCAGTTCCAGGACATCCTGGATGACCCCTCCCCCAGCCTGTCCCCTTGAGGAACACCTAGCTGCTCTGACTGCTGCTCCCAGGTGAGAACCAGTAGCCTGTGGTTGCAGGGGGCAGGCTGGGCTCCAGGGAACAGGCTGGGCAGGGTAGAGGGCCAGCTGGGCTCAGGCCCATCCCACTCGGACAGGAGTATGTGGGCTCAGGTGCGGGAGTCGGTGAAGACCCACGCAGCCACTGCCCTGGAGGCTGTGGAAGGGGCTGCCTTCTTTGTGTCCCTCGATTCTGAGCCCGCGGGACTGACCAGAGAGGACCCCGCAGCTTCCCTGGACGCTTATGCCCACGCTCTGCTGGCTGGCCGAGGCCATGACCGGTGAGTCTACCCCCTACAATACCACCTACACACTTATGGAGACCTTCAGGGCTTCTCCACAGGGGGCAGCCAGACCTCATGCCTCAGCAG
+
>>=@@@?AB?=><;CA9665446/(((45ACBA???@?=<98<>:?C@@?<910,++--7--AAAA?@A??B@@CBBHF@??A=98889>???ADCDDGGEEEC=8788;>=<;;;<?87666<?A@@BBBDCBCBAAABAECFGEBAA??<..:=>=><<;;<@?ABDCDDFFGEBCCCDEDCDCCCBB>>>>==><<>?>;412:?@CDEDBCC9=?55<=@@@BDCA>>=>?CCCCB>???@CDCCBBCEECDDDCCDABBAAA?@?@@@ADAAB@>?>>>??=>><======43)&&&&)-*))**;@??9?A@>555456CA@?@A@CCBCCCBB@?@=?@A@ABB@<<<<<>==<>>>>@AAAAB;41.+*)((((*-//067;EEA@??@?=<<<=AABBCBBA@@AAA@@@AED>:::<?C>BB?????BABABDFCA??>==>?ADDDCC@=<:9:;<>ABAABBCEDEDCCCA?<::;;?DDDDCABCC@<<;;<?@@@AA@@@A@CDEFEDDCDDDC>===>BCCCDDA@@@@CEFCBA@@>?AA?@AABA@@ACEDCCCEGGHGEEECBBA@;9)'''()?ABCDCCCDCCB?>?>?@;;:::??@@@@??@A3221-+
@82_PHV87F_10
ATGGCCTCGGCCAGCCAGCAGAGCGTGGGCGTAAGCGTCCAGGGAAGCTGCGGGGTCCTCTCTGGTCAGTCCCGCGGGCTCAGAATCGAGGGACACAAAGAAGGCAGCCCCTTCCACAGCCTCCAGGGCAGTGGCTGCGTGGGTCTTCACCGACTCCCGCACCTGAGCCCACATACTCCTGTCCGAGTGGGATGGGCCTGAGCCCAGCTGGCCCTCTACCCTGCCCAGCCTGTTCCCTGGAGCCCAGCCTGCCCCTGCAACCACAGGCTACTGGTTCTCACCTGGGAGCAGCAGTCAGAGCAGCTAGGTGTTCCTCAAGGGGACAGGCTGGGGAGGGTAGAGGGCCAGCTGGGCTCAGGCCCATCCCACTCGGACAGGAGTATGTGGGCTCAGGTGCGGGAGTCAGTGAAGCCCCACGCAGCCACTGCCCTGGAGGCTGTGGAAGGGGCTGCCTTCTTTGTGTCCCTGGATTCTGAGCCCGCGGGACTGACCAGGAGAGAACCCGCAGCTTCCTGGACGCTTATGCCCACGCTCTGCTGGCTGGCCGAGGCCATTGAAGCGGCGCACGAAAGCGCGAAAGCATTCACGATAAACCGAAACCTGGCAGGTATGG
+
999:>==?999:===<96777<<<;<<;;<)))))6677::<<????ABCA;::9:>?@?@?@ABC???>?A@<;8889:@ACCDCA?>>>>@@ABBED@BGDDCCBCCCAD<:::;EEECDCCBCEECBCBBBECB9999:ECDCBAAA?:999;B<::;;>BA??@;88DEA@>==??BCC?<<<<?BBAA?AAAA@@@@?A@?BBEEEEAAA@B@?>=9;=73,:<>CGFEDCDACABBBDF;:976646776?BBAABAHGDDDA>>>>>ABBCCDCEEEDBBAABCEECDDCBBBBAAA????BECBAA@A@@=<?C@CDEDCC?>@@EC?>;-+**+,:<??AD====?@4332362;:;;99=97888:AC???>@??-----;;<<::<888:;A?3322:<;111/-3.---.99;<<;CC<AAAAAAAABBBAA@?ADAB@@?@@?BFD@AHHEDDD@@???DG=;:9;;:;;;;<??:9951/,''*+''''*'+,,,4454/0CBA??>>>?@@@AA??@@?@A?;33229DCBB@A@@A@@?=;<<:////00/-)()(('&&&&''4-++**1*))&')))))))%()),,,-,'&%$#
@83_PHV87F_10
TCCAGGGAAGCTGCGGGGTCCTCTCTGGTCAGTCCCGCGGGCTCAGAATCGAGGGACACAAAGAAGGCAGCCCCTTCCACAGCCTCCAGGGCGGTGGCTGCGTGGGTCTTCACCGACTCCCGCACCTGAGCCCACATCTCCTGTCCGAGTGGGATGGGCCTGAGCCCAGCTGGCCCTCTACCCTGCCCAGCCTGTTCCCTGGAGCCCAGCCTGCCCCCTGCAACCACAGGCTACTGGTTCTCACCTGGGAGCAGCAGTCAGAGCAGCTAGGTGTTCCTCAAGGGGACAGGCTGGGGAGGGGTCATCCAGGATGTCCTGGAACTGCTGTTCCAGGGCCCGTGGGGAAAGCAGGCCATTGGGAGAGTGAGTCCCTACACGGAAGGTCCCGGTGGAAGACAGCCACGTGTCGGCTGTCTTGAAGGTGACGAAGGTGGTCTGGAGGGACACGGGAGGAAGACGAAGGTGGGAAGAGGTCACATTTTAACAACCACCCCACTTACTAATCATGCCTTGGGCTATGTTTTTATGATTTTTGACAGCTGTATAGTAGTCCATAGCCTGAGCATAGCTCAGGACAGTTTTGATTGTGCTATATATCAAGCAGAGGATGACTTTGAACTCTTGCTCCTCATGCC
+
'))338@ADFEDCB=<===BFCDG997440-,,,/0/02337=33344443499?AACDBCBBEJFDDCDEGFEKF52))CCDDDEFFFGFC@@@@@BDEA??@@DGDCCBCD?????CC=:<<<CA====BCEIIS++++CFEE>====@BBBF@FGFEGB@??@=:=CB32222212225701;>A48AACDDD99=./DDFFEHDDDDCB@BCBBCGIJFDDCCBDBBC@A@AAGGEEGFHGJHHFEEFHIFGEEGFHGGIGGIDBBBBBEDBAC?666<@CAHFFFFCDBAACA@BDABDDBA>>ALGJIDD@555HIFGIFHEGEFFHFEEE@>>>>BCEEHFHFEBCCDDFECCDBCDEAA@@@CAA@@??0-,+(&&()++.346:95550/00.-+,,/*****::9853346888;65555:DABBABA@?@?=::6/.../8BCDDGFAABBDGHFHFLIJJGFDEEGGJIJLILKIEDCAA@@@DEHFHEEHGGKKIGDEFEEECBBCCDEKIPJGFEFGEHJKKFEEEEFEEHDBDDDDFDCCBEDEEBA@A=<:761'''''..>?ABCEGKGHGHCDDEDKHIHDBBDDIGEEEE=====BCDGHFAA:4*((((++++++
@84_PHV87F_10
CCCGGTGGAAGACAGCCACGTGTCGGCTGTCTTGAAGGTGACGAAGGTGGTCTGGAGGGACACGGGAGGAAGACGAAGGTGGGAAGAGGTCACATTTTAACAACCACCCCACTTACTAATCATGCCTTGGGCTATGTTTTTATGATTTTTGACAGCTGTATAGTAGTCCATAGCCTGAGCATAGCTCAGGACGGTTTCGATTGTGCTATATATCAAGCAGAGGATGACTTTGAACTCTTGTTCCTCATGCCT
+
AEE;A??AGEA?>4345EGGEFSGECBCBCAA50/002DJMSFEFEGSNJSOOIEBB@C?BAB?@ABKHLLLKPIKMQJHKIJFLMFKA>=;;;;AFCBEDDGHHKIHJJEILF:999:;FIFHGFHHFIJEDCA@@??<;;;?@>=CHFFGEEEGFFHFEDCEFIIFFFGEGFFHHIGFCCA@ACBDDFKG000007778=>??A@BABBCCDFFIJIIFHFGGISLDGG7666687644211,+00001<
@85_PHV87F_10
ACCGGTCATGGCCTCGGCCAGCCAGCAGAGCGTGGGCATAAGCGTCCAGGGAAGCTGCGGGGTCCTCTCTGGTCAGTCCCGCGGGCTCAGAATCGAGGGACACAAAGAAGGCAGCCCCTTCCACAGCCTCCAGGGCAGTGGCTGCGTGGGTCTTCACCGACTCCCGCACCTGAGCCCACATACTCCTGTCCGAGTGGGATGGGCCTGAGCCCAGCTGGCCCTCTACCCTGCCCAGCCTGTTCCCTGGAGCCCAGCCTGCCCCCTGCAACCACAGGCTACTGGTTCTCACCTGGGAGCAGCAGTCAGAGCAGCTAGGTGTTCCTCAAGGGGACAGGCTGGGGAGGGGTCATCCAGGATGTCCTGGAACTGCTGTTCCAGGGCCCGTGGGGAAAGCAGGCCATTGGGAGAGTGAGTCCCTACACGGAAGAATCTGCCCCGGTGGAAGACAGCCACGTGTCGGCTGTCTTGAAGGTGACGAAGGTGGTCTGGAGGGACACGGGAGGAAGACGAAGGTGGGAAGAGGTCACATTTTAACAACCACCCCACTTACTAATCATGCCTTGGGCTATGTTTTTATGATTTTTGACAGCTGTATAGTAGTCCATAGCCTGAGCATAGCTCAGGACAGTTTCGATTGTGCTATATATCAAGCAGAGGATGACTTTGAACTCTTGTTCCTCATGC
+
>?>;:::<@>====>=<==?ABBBBBAAA@>;;;;;>?>>@@?<<;;<@BBBBBCCB?::99;?@BCCCBCBAAAACDED?:7777:<===>??=<<<>@?@AEEF@<<:;CEFEDBBC>667:?DEFEDD??DAAAA@A???@<<<<<@ABBAAAB>==<=?A<::::>A@A>>1,,6667;;;<?AAA?98889A????ACA@@@@A@A?>CDFFA@>>>>>===?@BBBCBCCEGEFDB@B?@ABBBBBBCCCBB@?:=>>?DDCBABCCECC@>>>>@CDCCCDBEEECAA@AACBCCBBCCEEFECB@@>>>@ACDA@@?@@AB@@@@BCBBA?B@B@@:C@@@@@AAABDCCCA@@@ACCAABBDDAAA@@C@>==99999<>??CDCB@?@?@BCB>==<=>?>@?A@@??>?@<88889BCCBBB@AA:6:::<AB@ABB@@@@<;;;;;::::;@?@@@CFC@@AA=:999;A@???>?AAA>>>>?A87778>>@?@<8888:A@==<><=?==>>@CEFJKNGGECBBA???>?@@BC@@A@ACDDBAA@AA>>===?@ACHIJGGDCCEFIJECBA@?@@??@?>>>=>>>>>?@???@AAAABADDE<:AAABAAAAB=::::>EDA@AA@DCDCDCCBDCBA>>??ACBCDDGFDDCDDDCF>=@?>>:5
@86_PHV87F_10
CACAGGCTACTGGTTCTCACCTGGGAGCAGCAGTCAGAGCAGCTAGGTGTTCCTCAAGGGGACAGGCTGGGGAGGGGTCATCCAGGATGTCCTGGAACTGCTGTTCCAGGGCCCGTGGGGAAAGCAGGCCATTGGGAGAGTGAGTCCCTACACGGAAGAATCTGCCCCGGTGGAAGACAGCCACGTGTCGGCTGTCTTGAAGGTGACGAAGGTGGTCTGGAGGGACACGGGAGGAAGACGAAGGTGGGAAGAGGTCACATTTTAACAACCACCCCACTTACTAATCATGCCTTGGGCTATGTTTTTATGATTTTTGACAGCTGTATAGTAGTCCATAGCCTGAGCATAGCTCAGGACAGTTTCGATTGTGCTATATATCAAGCAAGAAGATCATTTTGAACTCTTGTTCCTCATGCCT
+
3??<==DFION@>>??@=88899>?IOKIJOISSHHIJKPIKIGKNOSNMSHJJJCCDFNKKMGFFEF6665>DCEBA.....AAIILSIIA@444IHMGIJ???>?FJKHKIORHJSMKLKNLROOJGGIEJEJFDHOOLMJJLLLOPJGLKHEFFEE9655100021>@DGFOSLSLIHIMJISOMQSHNQRPIGGCEHHSIHSLDIMORNPKSKKMKLHSC>>**))((+****4.../FHSGFGCJIGPISKIGHFFFPJJGELKKHIJLILGGHFHIMJMKHSHGHIOHFHEFFIGHNJSSKJGHGHMJSJKNIIHIHMHKHHHILHIJIKHKIKILSSLIHGDBB:20012>??=8++++,=?@DFEHFGAE9988842000201/.*)))*.+''''',-/*+47:<4543
@87_PHV87F_10
GTGGTTGTTAAAATGTCATCTTCCCACCTTCGTCTTCCTCCCGTGTCCCTCCAGACCACCTTCGTCACCTTCAAGACAGCCGACACGTGGCTGTCTTCCACAGGGGCAGATTCTTCCGTGTAGGGACTCACTCTCCCAATGGCCTGCTTTCCCCACGGGCCCTGGAACAGCAGTTCCAGGACATCCTGGATGACCCCTCCCCCAGCCTGTCCCCTTGAGGAACACCTAGCTGCTCTGACTGCTGCTCCCAGGTGAGAACCAGTAGCCTGTGGTTGCAGGGGGCAGGCTGGGCTCCAGGGAACAGGCTGGGCAGGGTAGAGGGCCAGCTGGGCTCAGGCCCATCCCACTCGGACAGGAGTATGTGGGCTCAGGTGCGGGAGTCGGTGAAGACCCACGCAGCCACTGCCCTGGAGGCTGTGGAAGGGGCTGCCTTCTTTGTGTCCCTCGATTCTGAGCCCGCGGGACTGACCAGAGAGGACCCCGCAGCTTCCCTGGACGCTTATGCCCACGCTCTGCTGGCTGGCCGAGGCCATGACCGGTGAGTCTACCCCCTACAATACCACCTACACACTTATGGAGACCTAGGGCTTCTCCACAGGGGGCAGCCAGACCTCATGCCTCAGCAG
+
JIIFPLKJB93222//'%%%&*&')05CED??BEIJKGQKJIBDNHIJA4IEBBGMJGIPIPCCKHFIFIJIFLHNJIPHGGGFHIJJSLOMOL=;/++-2&&&&&.((((+(((*1))AA99:@=>MHJSSLIEDE:IMQLSKSSJHKIKSJLMSIIJJKSKOSSSJNNNLKKOKIGHGQMQJSSPFFGGKGGGINH=A=C??IQHGHPILPBCG44DFHJLNSSQLNHJOPQNMLMIMPMSSJSH;;09::;BCCDCCDDDDHNLMSQHHDDIJHKSOJNSHONKF899:@??;:;BBKNLHJQJISLLNNSLMKKJSLMIMOSSPLEIDD966688HGKFSSJLI;998821-**)(('''()8=CCCCEHGIJMLMMKBCBCHOSPGHIIISQCBBEDFKBAAAADKHNJSJKSKINKJSLOSHJGIGB??@EFGMIKSILKSIKKHSISSJLLHFEFFGIIOSRSLOLSNJKPQJJGGKIGIMKCCRFFIKJJHFGFGGFFJGHFFKHKSSLLKHJLSNHGGEGFSHGHGJGHSKGHLOIH@??@EEEENGHHHHGGJNKKIMHJHKIKHJHJKMHKFGEEFJKMGFGE>??>?@@LFFJFGEEEEDEEEGGIFKG<;;21
@88_PHV87F_10
GACCTCAAGGAGGCAGCAGTCAGAGCAGCTAGGTGTTCCTCAAGGGGACAGGCTGGGGAGGGGTCATCCAGGATGTCCTGGAACTGCTGTTCCAGGGCCCGTGGGGAAAGCAGGCCATTGGGAGAGTGAGTCCCTACACGGAAGAATCTGCCCCGGTGGAAGACAGCCACGTGTCGGCTGTCTTGAAGGTGACGAAGGTGGTCTGGAGGGACACGGGAGGAAGACGAAGGTGGGAAGAGGTCACATTTTAACAACCACCCCACTTACTAATCATGCCTTGGGCTATGTTTTTATGATTTTTGACAGCTGTATAGTAGTCCATAGCCTGAGCATAGCTCAGGACAGTTTCGATTGTGCTATATATCAAGCAGAGGATGACTTTGAACTCTTGTTCCTGGTG
+
$#$$$%$$$%'.1('(/-././02365=>?DHKLLMLJSNMJMIHSMNIKSSLK2223AD@@EH@??=<@@@KSLLLLPKMJJQPKGKMMKMSRNSPQLSNSQSOSRPONSIKHSIIIIGHHGJPIJFEEDBGELPSLKONSSJOMMNSNSIJC==<=JJKHNHHIJQJOMKSNMPSMIKNNSQJJHIMJIJKDDCCOIKISSJKIINLMKQJLMSNLPI>:;;;GHIHKKJKDDHLSMNRFA@??BB?@AABEGFGCKKIFLJKIIIKIKGIJHKOLLIKHJIIIHFHJIJLNHIFD?ED@>>.-./0DDFDDCB@AAABCIJFIJNIKOKIHHJJIKSPGISOHHGFGGKMMSKINIJJHGG;654455+++,1///../-.;@A883//.++0''''
@89_PHV87F_10
ACGGAAGAATCTGCCCCGGTGGAAGACAGCCACGTGTCGGCTGTCTTGAAGGTGACGAAGGTGGTCTGGAGGGACACGGGAGGAAGACGAAGGTGGGAAGAGGTCACATTTTAACAACCACCCCACTTACTAATCATGCCTTGGGCTATGTTTTTATGATTTTTGACAGCTGTATAGTAGTCCATAGCCTGAGCATAGCTCAGGACAGTTTCGATTGTGCTATATATCAAGCAGAGGATGACTTTGAACTCTTGTTCCCTCATGCCTC
+
5666DFKHHEEFHMGSFDIIGIFSKOHLOSKKKKKJKKJLLOLMGHHIMKKILLNPKSSSMSGFHEEJLMLJNHHIOABACIIOSRPNJJIHQKNKE4JMSOOSKFGGIILSCAA@JIMQMIHIJKIJJGKHIGIJHIILJJHIIIHEFDCGKSMMLIKKILSSKKKIGHFIHKHKMLJJKIMOILJIHMLGJIKKHIKJMJQJOLLLDDCDDJOKKMNMJLIIJJQHSLMKKJIPKLSJLEGHMFISMSLNMIAA>?,)(*****8)
@90_PHV87F_10
TCCAGGGAAGCTGCGGGGTCCTCTCTGGTCAGTCCCGCGGGCTCAGAATCGAGGGACACAAGAGAAGGCAGCCCCTTCCACAGCCTCCAGGGCAGTGGCTGCGTGGGTCTTCACCGACTCCCGCACCTGAGCCCACATACTCCTGTCCGAGTGGGATGGGCCTGAGCCCAGCTGGCCCTCTACCCTGCCCAGCCTGTTCCCTGGAGCCCAGCCTGCCCCCTGCAACCACAGGCTACTGGTTCTCACCTGGGAGCAGCAGTCAGAGCAGCTAGGTGTTCCTCAAGGGGACAGGCTGGGGAGGGGTCATCCAGGATGTCCTGGAACTGCTGTTCCAGGGCCCGTGGGGAAAGCAGGCCATTGGGAGAGTGAGTCCCTCACGGAAGAATCTGCCCCGGTGGAAGACAGCCACGTGTCGGCTGTCTTGAAGGTGACGAAGGTGGTCTGGAGGGACACAGGGAGGAAGACGAAGGTGGGAAGAGGTCACATTTTAACAACCACCCCACTTACTAATCATGCCTTGGGCTATGTTTTTATGATTTTTGACAGCTGTATAGTAGTCCATAGCCTGAGCATAGCTCAGGACAGTTTCGATTGTGCTATATATCAAGCAGAGGATGACTTTGAACTCTTGTTCCTCGTG
+
3;>=>?GFQGMG?>;;<=A@?>>@GEFGFLNFJGRIGEFFDDIHKOSRLJJHIKLLMJL9,**001A?>=?>@@@B;2256FJHKIKSJJSLJMJMOLJPGK>>=>>>==;99;@CCDGGS?::FEEE88888889JHEFFGGJLIIKCACBDNNOLBIKHGSIHHIGCBJSMDDCLMJ@@??FGCBFQLEJSMSKSS98D>=6666=<110/)))**-//?HAABKSIISHJINSKJKJLIQOKKKLMKMILLLHLJJLIHMJNMSSSJ@<<=JINPLJMJLGLSNLLMSQLSFGGKKLFFGHGMQ@??@@ILHKEGBBKOOSSMKS@765524@;::;99==@KPMSKKKKHIGEFEDDHSKSNK65555>;:)))(..00-+)(()))**+:;55556A>>>ELJJIMHHOPKQPOKJQMHMIJGJKSJEHHGLLSONMSMSMKHHFFDA+***+888852----CDQJ<71=HMKKKLNJJHMFFFFESSRONJHJNQJKJKLJKPKKLHJOJLSSKSIJIJIKJLSNKKMNJMPSSLIJJKKKPLLKIKSKMKJIIOJKGJKHJSJHIIHKLGGKHNMIHGGD;55567SSSKIPGGFSJIFDC???CFDE<;:89::<===65532401)($$$
@91_PHV87F_10
GTAAGTGGGGTGGTTGTTAAAATGTGACCTCTTCCCACCTTCGTCTTCCTCCCGTGTCCCTCCAGACCACCTTCGTCACCTTCAAGACAGCCGACACGTGGCTGTCTTCCACCGGGGCAGATTCTTCCGTGTAGGGACTCACTCTCCCAATGGCCTGCTTTCCCCACGGGCCCTGGAACAGCAGTTCCAGGACATCCTGGATGACCCCTCCCCAGCCTGTCCCCTTGAGGAACACCTAGCTGCTCTGACTGCTGCTCCCAGGTGAGAACCAGTAGCCTGTGGTTGCAGGGGGCAGGCTGGGCTCCAGGGAACAGGCTGGGCAGGGTAGAGGGCCAGCTGGGCTCAGGCCCATCCCACTCGGACAGGAGTATGTGGGCTCAGGTGCGGGAGTCGGTGAAGACCCACGCAGCCACCAGCCCTGGAGGCTGTGGAAGGGGCTGCCTTCTTTGTGTCCCTCGATTCTGAGCCCGCGGGACTGACCAGAGAGGACCCCGCAGCTTCCCTGGACGCTTATGCCCACGCTCTGCTGGCTGGCCGAGGCCATGACCGGTGAGTCTACCCCCTACAATACCACCTACACACTTATGGAGACCTAGGGCTTCTCCACAGGGGGCAGCCAGACCTCATGCCTCAGCAGCTAGACTCAGGGTCAGCAGCTAGACTCAGGGTCAGCGGCTGGACTCAGGGCAGCAGCTAGACTCAGGGCAGCAGCTAGACTCAGGGCAGCAGCTAGACTCAGGGCAGCAGCTAGACTCAGGGCAGCAGCTAGACTCAGGGTCAGCAGCTAGACTCAGGGTCAGC
+
SKRSJSFSKKPQLNQIKKGHKPOLSNHSSSHLGDEB?AEC@=<>DEGFEIEFE<?MMMSLJKLIIJHLKSJSLKLSOMMQLLMNSMJSNIHOIJGLMKOKSOLMKAA@?@AA=::>CHLHPIIPRPQNLSNSINLONMOQSJSSSJMODEDDEJLHKJMOLINLNRLKSOSSSKNLJSLLKIH@?=<<<>SJMRSLMHIILLGCE@?<>;;;:6DSPSNLIIE8.E??DHIJSLRSJIJJLMLKGGECEF>?;;;@>@C8BGCCEHGHEF@@@@A@@@DIJHFIJJIJKILJS9999:E@??A?><<<@<C==DC@@>BAD>>?>?=<<<>@BEGECE====GHPPJGGIDKFINKNJKJIIK>KLFCBBCCECDFFEDFGEFFDAAAABEC>=>>AQSE@@@>FEEBBBCA<<7///1@HGGFGHEGJIKFHGIKJDGHFKC=999A55CB@@>9)('')/4399;BBA@@?@BCGGFFEFFFGIKJIRDDD>>???GGEFIDFDEC@@>==>>@BECAABAAFGFHFHEEGFHEABBBDGGGHFJD===66666:77788BCDCEEDCCCCEFDCBDFGGIGFFEDECCBBABCCBBBCBBDCDEEEDBBCBCB>?>>BCDBBEEEEEDEDGGGJIECDDDGGGHECC@@@ABEDGA@@?AFGFKHFFFJE=====<<<=EDDGGDFHJHHJC@@@@DFIIIGGGHIEDDD333:;==BBEEFDHFEFDDCDDEDEFEDFEEFDCBA?@??ADEFECDCCFEEFCBAAAEGHHFECDDFDEFGECCCADCEEEDD/..,
@92_PHV87F_10
CTCAAGGGGACAGGCTGGGGAGGGGTCATCCAGGATGTCCTGGAACTGCTGTTCCAGGGCCCGTGGGGAAAGCAGGCCATTGGGAGAGTGAGTCCCTACACGGAAGAATCTGCCCCGGTGGAAGACAGCCACGTGTCGGCTGTCTTGAAGGTGACGAAGGTGGTCTGGAGGGACACGGGAGGAAGACGAAGGTGGGAAGAGGTCACATTTTAACAACCACCCCACTTACTAATCATGCCTTGGGCTATGTTTTTATGATTTTTGACAGCTGTATAGTAGTCCATAGCCTGAGCATAGCTCAGGACAGTTTTGATTGTGCTATATATCAAGCAGAGGATGACTTTGAACTCTTGTTCCTC
+
CEDDHEFJKHHIHNHLBCBFHPGHIFFGEH:666KSOMHOMJHHRRMLKJJRNJQISOSJJIFJHHGGGHIKKHHFE@EBBBBABA>==666677789HGHFHGKINKHJLKKHKJIRHFJNKKNPPJSLE5555ICCBBBOLGEEAAEIIIIJFEDBDEFHKJLSSROSSHEEEE233366772,)((())AACBAEIGSKH?==<<AC@533345545556?@B3.-.56>5555554....0ACCBC=====GFDEEFDCCBCEFDEHGHEECBCBBBEDFGFEGEHHJGEEEEGGGDCEIL>==;9+))))/@@ABDEEEBECDCDCBC@@@??9997:<0=>>B77+)))'&&&
@93_PHV87F_10
CAAAGAAGGCAGCCCCTTCCACAGCCTCCAGGGCAGTGGCTGCGTGGCACCGACTCCCGCACCTGAGCCCACATACTCCTGTCCGAGTGGGATGGGCCTGAGCCCAGCTGGCCCTCTACCCTGCCCAGCCTGTTCCCTGGAGCCCAGCCTGCCCCCTGCAACCACAGGCTACTGGTTCTCACCTGGGAGCAGCAGTCAGAGCAGCTAGGTGTTCCTCAAGGGACCGGGGAGGGGTCATCCAGGATGTCCTGGAACTGCTGTTCCAGGGCCCGTGGGGAAAGCAGGCCATTGGGAGAGTGAGTCCCTACACGGAAGAATCTGCCCCGGTGGAAGACGGCCTGTGTCGGCTGTCTTGAAGGTGACGAAGGTGGTCTGGAGGGACACGGGAGGAAGACGAAGGTGGGAAGAGGTCACATTTTAACAACCACCCCACTTACTAATAATGCCCCACTTTCGGGCTATGTTTTTATGATTTTTGACAGCTGTATAGTAGTCCATAGCCTGAGCATAGCTCAGGACAGTTTCGATTGTGCTATATATCAAGCAGAGGATGACTTTGAACTCTTGTTCCTCATGCCTATA
+
*+*+56FJHIGFIKLEJG<<==EGELIJMAADCCCCD@?@:9:33/..*))%%&&((,((33889ABBACBBEHDDCCBC71/,))*.58>>FDFFFCB???BCFESRISMILIFEGECBB?KKSLKJKGHLFLAAF;EHGIJSLIHIOHEFDLICFILGGIHHGGJKKEECDDEGFKKIGFJKHIHJJHHHLGSHHFDCEFDNHG@@@BCEABCDE;544.)(&$%%&;DCBDA54434::<FGFHFA@521.---,-,+++++/33123220.>BBFOGIGEEEEEEGFFEFEFGF8889;CDCBECCBBCDDFFEDC;;835.6764100..*)(%%%&&(***++<A@BB<<<GHEGEAABAAHHHIHJIJFGDEHFGCE55446:;836667;@AHBC<4<BBCFCA:::998?>??CFEEGGDFEFDAA>>B866444)&''(&&&&'&*+++1<=;;4-,,,->?DDFGHFEFEDDFFEEFGAACBBBFDDCFEFJHLIHCEDCED;:;DEE<;:;:ACCEFFFFEGGGGGEJCBCCCGEDDIGJIHSKSJGHLISILICCE<=@9555332&%#
@94_PHV87F_10
AGGGCAGTGGCTGCGTGGGTCTTCACCGACTCCCGCACCTGAGCCCACATACTCCTGTCCGAGTGGGATGGGCCTGAGCCCAGCTGGCCCTCTACCCTGCCCAGCCTGTTCCCTGGAGCCCAGCCTGCCCCCTGCAACCACAGGCTACTGGTTCTCACCTGGGAGCAGCAGTCAGAGCAGCTAGGTGTTCCTCAAGGGGACAGGCTGGGGAGGGGTCATCAGGATGTCCTGGAACTGCTGTTCCAGGGCCCGTGGGGAAAGCAGGCCATTGGGAGAGTGAGTCCCTACACGGAAGAATCTGCCCGGTGGAAGACAGCCACGTGTCGGCTGTCTTGAAGGTGACGAAGGTGGTCTGGAGGGACACGGGAGGAAGACGAAGGTGGGAAGAGGTCACATTTTAACAACCACCCCACTTACTAATCATGCCTTGGGCTATGTTTTTATGATTTTTGACAGCTGTATAGTAGTCCATAGCCTGAGCATAGCTCAGGACCAGTCTTCATTGTGCTATATATCAAGCAGAGGATGACTTTGAACTCTCTCCTCGTGCC
+
<>?CGFIGFGLKLEEDEFGJLLLGGJFGGGGISGBEFFKLGHLMKNHJMKKKQJISLMJI98888KKSILOJKKJMLHLILGSRSIIIGEDDDDHGIIKDIE;KJJLJKNDDG9HJKKSKMPKJINH?D@EEFHIKSJIJMJHMJLHGGGHHNGLLISMECLIKKIIKJJSNKNMLOJHOINHHGGJHIHJJJKMGISMIHKSLQJPFG45C?CCEFLI=))*LLJKCG9:EFFGIGLH?<;9945;9689201010/**)**,,+,0::;=AEDDCB71)((((5@ECCAABFCGD>>>900/):=>FGPKJKHHSNEEDCDD===<>DDDCB?@BSJFIFDDCDDFHJKIIKJJGFGJGJGKDA>;=78??>6556?DF3330:=>>CD??@@@EDLCBBBJHIHJHGIIHHKGJJJJLIKKHJHJGGEGFEDDDDFLSSQSKSSKSNSLIKIHEGIJHGA@@@;;=>EGFHFHFFCDFDC?=::3320..)%%%%%'*++,,448:==<>=>:76556:8677E;;;::=8CC=>99665663//,,+
@95_PHV87F_10
GAGGGGTCATCCAGGATGTCCTGGAACTGCTGTTCCAGGGCCCGTGGGGAAAGCAGGCCATTGGGAGAGTGAGTCCCTACACGGAAGAATCTGCCCGTGTGGAAGACAGCCACGTGTCGGCTGTCTTGAAGGTGACGAAGGTGGTCTGGAGGGACACGGGAGGAAGACGAAGGTGGGAAGAGGTCACATTTTAACAACCACCCCACTTACTAATCATGCCTTGGGCTATGTTTTTATGATTTTTGACAGCTGTATAGTAGTCCATAGCCTGAGCATAGCTCAGGACAGTTTCGATTGTGCTATATATCAAGCAGAGGATGACTTTGAACTCTTGTTCCTCATGCTT
+
KGFEHGGAAA??CBCLOILISJIGIMLOLLPLJNKLHGGGDGFHIKLMJIOJMSIJDOGIFGHJGGHGLIGFMKHLGGGHHGKGGHIQHLEF=942.**)()-.278;<BEEGFGGLLMFJHGHFIHHJMSKMJKIGIHKKJLKHILHJIFJHGILMMLLMLGHJHIIIHJFKPJMOKNLLIIJHHJHJLQLLLGGFIHHFGGGFHJKHKJHGHGGHGEEFGEDEECCCBCBEFNJLIFHIIINJHFEEGGHIGKGHHFEEFKIJGHFGIIGJHHHEHGJHHFFEEDFGHF@>>>?EJJJGGFDGFFGJIOHJF@@A@GGKGHHHEHNGSKHL;<76661//-,)%
@96_PHV87F_10
ACCGCCCTGGAGGCTGTGGAAGGGGCTGCCTACTTTTGTGTCCCTCGATTCTGAGCCCGCGGGACTGACCAGAGAGGACCCCGCAGCTTCCCTGGACGCTTATGCCCACGCTCTGCTGGCTGGCCGAGGCCATGACCGGTGAGTCTACCCCCTACAATACCACCTACACACTTATGGAGACCTAGGGCTTCTCCACAGGGGGCAGCCAGACCTCATGCCTCAGCAGGT
+
FGIJHJHJSJGFHIISPMIMNMJSLJPBF@<(''')-)79BABA=>DCEHSLHMOLLSJMSOLLPKMJIGFCBCBDGD>??<2C?>>;877736===EFDDAABDGIMGHFFFLJSLGJGFECB=410018JJIKIGFEIFHEEBB>=?AADE?>:;9677445,-433655769>>?@FGFJFGEGFGIHGNIKIEEEFEFFEEFGEB???A<:B@BCDFCA@/.*$
@97_PHV87F_10
GGGCATAAGCGTCCAGGGAAGCTGCGGGGTCCTCTCTGGTCAGTCCCGCGGGCTCAGAATCGAGGGACACAAAGAAGGCAGCCCCTTCCACAGCCTCCAGGGCAGTGGCTGCGTGGGTCTTCACCGACTCCCGCACCTGAGCCCACATACTCCTGTCCGAGTGGGATGGGCCTGAGCCCAGCTGGCCCTCTACCCTGCCCAGCCTGTTCCCTGGAGCCCAGCCTGCCCCCTGCAACCACAGGCTACTGGTTCTCACCTGGGAGCAGCAGTCAGAGCAGCTAGGTGTTCCTCAAGGGGACAGGCTGGGGAGGGGTCATCCAGGATGTCCTGGAACTGCTGTTCCAGGGCCCGTGGGGAAAGCAGGCCATTGGGAGAGTGAGTCCCTACACGGAAGAATCTGCCCCGGTGGAAGACAGCCACGTGTCGGCTGTCTTGAAGGTGACGAAGGTGGTCTGGAGGGACACGGGAGGAAGACGAAGGTGGGAAGAGGTCACATTTTAACAACCACCCCACTTACTAATCATGCCTTGGGCTATGTTTTTATGATTTTTGACAGCTGTATAGTAGTCCATAGCCTGAGCATAGCTCAGGACAGTTTTGATTGTGCTATATATCAAGCAGAGGATGACTTTGAACTCTTGTTCCTAGTGCCT
+
467?;;;:::00/+))*=BECBBBA<;;;<?BDDDDA444=@????=9:44448EC??>==<?>>?BCDCHJHGGJBAAABCCCBCEDCACCDFDGFGEFFCDDDEEEDFDA=<00//?BABDEA@@@ACE?====ADDCCCBBDFEC8888:@9311/.,,-.BBCCEECCC77667A@BHF32222442+((((78=:56<FJ>?A*)0((EFFDEEDEHEFFBB@<;<899::AACBBDDB?????CDCCCEDEGEFEDEEEDEEDGDA@@@A>>>86668DDCB@@AAACBEEDEEDFEE>>>>CDA@74@AAAFEIEEDEDDDDEDCBABDFFF==<==B@?>><9:::<BDDFGGEDBCBBCCDA>?>>?BBCABBBBBABC@>>>>?HEECDA>=>?>?<8=-.@ACCBBDC@<<<<<?>=>>A@AA:889?BCBB====?DDABBBBCC@>>>?AC=====@?@?@>==>=BB@;9-;99=::98877;A@?AA@CCCCDBAAAACEECFBAAEFEEDBBBA?@>>>?@B8..../DFJFFEDBAAAA@BCBCDDCCBBBBAAAACCCCDDEDDCACCC@@A@AC><***(''''<EEDBDCCDCDEFFGEEFDDCCDDF@>BB@HFHGGGFB65555......-
@98_PHV87F_10
CTGGAGCCCAGCCTGCCCCCTGCAACCACAGGCTACTGGTTCTCACCTGGGAGCAGCAGTCAGAGCAGCTAGGTGTTCCTCAAGGGGACAGGCTGGGGAGGGGTCATCCAGGATGTCCTGGAACTGCTGTTCCAGGGCCCGTGGGGAAAGCAGGCCATTGGGAGAGTGAGTCCCTACACGGAAGAATCTGCCCCGGTGGAAGACAGCCACGTGTCGGCTGTCTTGAAGGTGACGAAGGTGGTCTGGAGGGACACGGGAGGAAGACGAAGGTGGGAAGAGGTCACATTTTAACAACCACCCCACTTACTAATCATGCCTTGGGCTATGTTTTTATGATTTTTGACAGCTGTATAGTAGTCCATAGCCTGAGCATAGCTCAGGACAGTTTCGATTGTGCTATATATCAAGCAGAGGATGACTTTGAACTCTTGTTCCTCATCCTT
+
,3>?BQRHLMJNNMSNBMEDEIPIJJSKOOSLSHSISLSKROKLMSNOKKPSRQNNSMMSNLNIPSKSSPSSHKLNISMLFHEEHPNLOFKLAF3222<:677744445GKJSSORSSKSSIQKPPSSJ>>>>>JR??DB>??@DJKIMHQIHGFFHLNKHGGGGGI@@DEDCEFSINQLIJKJQDDBC@ABG>9KGKLNLJPSIJJLLIKSKNHEGGGDE@@@?ADNIFCA<999:?ICCBBCCCEHMSIQKSHGAA@62.,2++,;=>@@?A:HILEC88HFFFHGSNIJIIHGHJJNKJIGLKNQIKHJJKSMIFJFFJGKGHFHSIIIJGKSSFKNIIMIIQGJGHHSJJHMIKLHLHJJEEGGJMKJLHJHHFHFIHG?<<<=98888@CB88887?=>?FIJGHGFGFFGHKFFJHDHDDB==:544))3/))'%$#
@99_PHV87F_10
GCTAGGTGTTCCTCAAGGGGACAGGCTGGGGAGGGGTCATCCAGGATGTCCTGGAACTGCTGTTCCAGGGCCCGTGGGGAAAGCAGGCCATTGGGAGAGTGAGTCCCTACACGGAAGAATCTGCCCCGGTGGAAGACAGCCACGTGTCGGCTGTCTTGAAGGTGACGAAGGTGGTCTGGAGGGACACGGGAGGAAGACGAAGGTGGGAAGAGGTCACATTTTAACAACCACCCCACTTACTAATCATGCCTTGGGCTATGTTTTTATGATTTTTGACAGCTGTATAGTAGTCCATAGCCTGAGCATAGCTCAGGACAGTTTCGATTGTGCTATATATCAAGCAGAGGATGACTTTGAACTCTTGTTCCTCGTGCCT
+
'+,;@AABD4////?@CCIPHMJJLJKHHJNHOGGHIKSHSLLKLNKSSJNLIDOQSNJHJKISDD<=EE>?G==<=GGGIKGLJIHHMGGLLSMHHPJHFFGHAABB@@CB335IOLQKKSJNHN;9GGFFDDSMICCEDFSGIGFCA@@=DGBA:4459DEGPHFHHGLOSJSGKSHIHHJFDEGFHIOMJINILMLOIJNSMMLDFKQMJJHGIHIHPSPGIFDDCDEDJHGJMIHFJHFHIKIGDDGHFEGFGFGGFHSKSGJHGECFHGEGEPLIMFFFGJMLLJLJJGHFFEFGIKGIGIGGHMDGFFDEBBABA<<<=AJJLNHHFGHHKJKNGJFEECDDHFFDDEJLIKKSKMDDBA<<>0''&'(+
@100_PHV87F_10
ACCGCCCTGGAGGTCGGGAAGGGGCTGCCTTCTTTGTGTCCCTCGATTCTGAGCCCGCGGGACTGACCAGAGAGAGGACCCCGCAGCTTCCCTGGACGCTTATGCCCACGCTCTGCTGGCTGGCCGAGGCCATGACCGGTGAGTCTACCCCCTACAATACCACCTACACGGCTCTGGAGACCTCGGGCTTCTCCACAGGGGGCAGCCACGACCTAGTGCCTCAGCAG
+
?@A?@@?@C62155,++++/ABEFAA@?>>:456=:<?@DKNHIKKKIIILLJFFEDEJQNSMJFBB:72..+)5:@A9=>>:=>=>IB9:B6GLIJSKFHEDCDHLSPJMLLGHKSJIJGGSKIHGCDDEGLIGJIHGGA222///239<A=0/0135665595220/*(''(****77766*&&&',:8753//./-./110..-)(%%&(*%%&()+8/---++
@101_PHV87F_10
GGGAAGCTGCGGGGTCCTCTCTGGTCAGTCCCGCGGGCTCAGAATCGAGGAACAAAGAAGGCAGCCCCTTCCACAGCCTCCAGGGCAGTGGCTGCGTGGGTCTTCACCGACTCCCGCACCTGAGCCACATACTCCTGTCCGAGTGGGATGGGCCTGAGCCCAGCTGGCCCTCTACCCTGCCCAGCCTGTTCCCTGGAGCCCAGCCTGCCCCCTGCAACCACAGGCTACTGGTTCTCACCTGGGAGCAGCAGTCAGAGCAGCTAGGTGTTCCTCAAGGGGACAGGCTGGGGAGGGGTCATCCAGGATGTCCTGGAACTGCTGTTCCAGGGCCCGTGGGGAAAGCAGGCCATTGGGAGAGTGAGTCCCTACACGGAAGAGAGTCTGCCCCGGTGGAAGACAGCCACGTGTCGGCTGTCTT
+
+5A?C@?=??>><7.CDCCDEFDDC10001>@:=BCCCEKAA>>?<+****.,-.0.----@CHKFEEHE<<=?GGHJLHM;:GEDCECDDEEGEFC>>>@LJLEEB::::;;;<6:??@A22/.)()@FCCDDLMLKIH????@SNKJEGHFGGCA<6665FLGNNHGIGGLDDCDCEGGG8GLJHKHPEFHCEHIIHSIJHGIBDD@?<<@BF9::EDGHFIHFGEGEGMHIJLIIOLFLQOJINIHHJPOJIHIJOLHLGIHIHLILJKJLKGHSOIHJKMNH<;<;?LCEDDCHGEB?>@IMKQISIJKGEGIHIS???@?@GIKHKNHIE@A@@@@@?87-,,-/0--.9>A>>//...348<A;;554443+*))'&'(()))1<CEFCDDD??>>=;;;=GDBAAA?=52+
@102_PHV87F_10
CTAGGGCTTCTCCACAGGGGGCAGCCAGACCTCATGCCTCAGCAGCTAGACTCAGGGTCAGCAGCTAGACTCAGGGCAGCAGCTAGACTCAGGGCAGCAGCTAGACTCAGGGCAGCAGCTAGACTCAGGGTCAGCAGCTAGACTCAGGGTCAGCAGCTAGACTCAGGGTCAGCAGCTAGACTCAGGGTCAGCAGCTAGACTCAGGGTCAGCAGCTAGACTCAGGGTCAGCAGCTAGACTCAGGGTCAGCAGCTAGACTCAGGGTCAGCAGT
+
%'--.12<@>>;;33=<;;>FF?>=<;;<<<<>DFFHGHGJKQKKNNHFGGFFCIGKLKQOSJHLG6.-++++/CGJHIKJKLDCCBCIHJMJLSQJLCCBCA;:9;766?AEGJLHGHB@AAADJILILJJJJLKISGDBBCGECFIMJKMNKKIS@<<::=GDEJKNLJJGLIJHFHFEOHGJKOGLLKSKIMEBCBADAA?GIFIMLPMJJEB>>>@@?AGJHMLPPKNLIHGGBAAAAHHGIKKKIIHFDDEEHHDCEEDA?>>81$
@103_PHV87F_10
CACCGCCCTGGAGGCTGTGGAAGGGGCTGCCTTCTTTGTGTCCCTCGATTCTGAGCCCGCGGGACTGACCAGAGAGGACCCCGCAGCTTCCCTGGACGCTTATGCCCACGCTCTGCTGGCTGGCCGAGGCCATGACCGGTGAGTCTACCCCCTACAATACCACCTACACACTTATGGAGACCTAGGGCTTCTCCACAGGGGGCAGCCAGACCTCATGCCTCAGCAGC
+
,BEFBBFGGIIIGHHGISLKJMSMSLOLIGHFA>?@GHHIKILKIIIIIHJKLQINSJKKIGJJSJKIIG<<<<<SQSLJSKIIHIGLIFFC@ADDCA@:97779::9<EJLIJLMIINLGHHIHKGHHINJJIIF?????DCDDD@@@AAEDGBAA>>@AAHHFEFEFHEEDDDCDEDDDEBBEEEIHGKGHHAADEFGGGFEEEDDDDDDDEB@AAAEF55521,
@104_PHV87F_10
ACCCCCTACAATACCACCTACACACTTATGGAGACCTAGGGCTTCTCCACAGGGGGCAGCCAGACCTCATGCCTCAGCAGCTAGACTCAGGGTCAGCAGCTAGACTCAGGGTCAGCAGCTAGACTCAGGGCAGCAGCTGAGCTCAGGGCAGCAGCTAGACTCAGGGCAGCAGCTAGACTCAGGGCAGCAGCTAGACTCAGGGCAGCAGCTAGACTCAGGGCAGCAGCTAGACTCAGGGCAGCAGCTAGACTCAGGGCAGCAGCTAGACTCAT
+
0@EGILSFFEGMLIHFFFFHJJHLHOJIIJIHNQMKIIGFHFFGGFIMKMEGFDEGFFFMMIJIGHGHJFFHHGQKISNJPSF@??@><>>:<42/****-+*,,79BCEEEIGFEGHKE>>==FSHFGIFBBB@@A,'''''''//04?EFFFEF:999;;;:ABGIJMJJSFDDEEFFGKJKHHLICBBB4320//./1103>>=>@B21119<=@DGFHGHHIGCAABDJLJKGHGIHJJIKCBAAAEDDEDFEGGHHFIB72222)'$
@105_PHV87F_10
CCCACATACTCCTGTCCGAGTGGGATGGGCCTGAGCCCAGCTGGCCCTCTACCCTGCCCAGCCTGTTCCCTGGAGCCCAGCCTGCCCCCTGCAACCACAGGCTACTGGTTCTCACCTGGGAGCAGCAGTCAGAGCAGCTAGGTGTTCCTCAAGGGGACAGGCTGGGGAGGGGTCATCCAGGATGTCCTGGAACTGCTGTTCCAGGGCCCGTGGGGAAAGCAGGCCATTGGGAGAGTGAGTCCCTACACGGAAGAATCTGCCCCGGTGGAAGACAGCCACGTGTCGGCTGTCTTGAAGGTGACGAAGGTGGTCTGGAGGGACACGGGAGGAAGACGAAGGTGGGAAGAGGTCACATTTTAACAACCACCCCACTTACTAATCATGCCTTGGGCTATGTTTTTATGATTTTTGACAGCTGTATAGTAGTCCATAGCCTGAGCATAGCTCAGGACAGTTTCGATTGTGCTATATATCAAGCAGAGGATGACTTTGAACTCTTGTTCCTCATGCCT
+
RKQKSLJILFJMPNOQLHIJHJIONSHSQKMMHJEGJJKMILNKLOSJIFEIFKGNHLSFSSKPOKSAAI;PSLEJHSMNSQLHJNEINJNKMIPQNMSSSSJILJJKILJPJOLJILHSSPKMPSQOSLKMNSSSLKNRJMMNIJNLOJMLMINOLSLSRJMESLLJKONOLKNRJKPSOMKMSKNJLIOOLSIKMOJLJMHIJOSNMLOHLSRSOSPNEGDDBCCCBDGJNRSSMNSOJJNKSLLLIILNJQLOJPMLBAB@GGFA;;;SKKRJJMOMKMPKLKJHJMFFA>>>FKKNNSJMJPKI?=<<>FDHSKNNLNSHJC@GDOJNMMHSPEIHSSLFEPSSKSKOJMSMMPKLMSOLOMNLKMRSJSCCG=???AB@ABCEHKGJGIFFJ99999HIILHSJSIMKHRHNSLLLKIIKSJMQILJNPNHLIPRJLGIHQJKLNIPJFJGE?>=>?EIIROLMDEBCCKDNNNKOGLLIJSRJNKOJMIMRQNRHLJLHECC<<8,
@106_PHV87F_10
CAGTGGCTGCGTGGGTCTTCACCGACTCCCGCACCTGAGCCCACATACTCCTGTCCGAGTGGGATGGGCCTGAGCCCAGCTGGCCCTCTACCCTGCCCAGCCTGTTCCCTGGAGCCCAGCCTGCCCCCTGCAACCACAGGCTACTGGTTCTCACCTGGGAGCAGCAGTCAGAGCAGCTAGGTGTTCCTCAAGGGGACAGGCTGGGGAGGGGTCATCCAGGATGTCCTGGAACTGCTGTTCCAGGGCCCGTGGGGAAAGCAGGCCATTGGGAGAGTGAGTCCCTACACGGAAGAATCTGCCCGGTGGAAGACAGCCACGTGTCGGCTGTCTTGAAGGTGACGAAGGTGGTCTGGAGGGACACGGGAGGAAGACGAAGGTGGGAAGAGGTCACATTTTAACAACCACCCCACTTACTAATCATGCCTTGGGCTATGTTTTTATGATTTTTGACAGCTTTGCTGTCAGTAGTCCATAGCCTGAGCATAGCTCAGGACAGTTTCGATTGTGCTATATATCAAGCAGAGGATGACTTTGAACTCTTGTTCCTCATGCC
+
>?HG?AE>866669FLSGFCCCCGJIHPNIDDMLFF99311004:?DIJLLNHSMSNNILNSMNNJOSOJM????GJELKO>>>>:9::677DBDKNIEGSKJLNOAAJHJIHPLRMJSNSNMSLHHJKHHAAABCL=<<<=<999:GKNKLRILLHJNNOMKJSMPQMOMNSLJKILIHGKKMKSPRKKNIJGNMNJNOKG9899<F?AAAAIK34((HMSNKKPHJHSIRNMNOPKG?><<JLHNNGFEEGMIJLJSOFGGFKHOKJMKMJGEDEFEIJKIJSNLKJMJHSIJKSJLSJ;JKKQNPNSNJOLLLLSIISLOKIHLKJLKGKKSQQGFG<???LKJHIFF;8667876*)&&&',03545111;AABDFNEGIMJOMKDCDCDDNMKKIHIJILIKHDHNQJIOIHGHIFHSJNNHHHGIGJFHHQSSKIHJGCEKSILJF?>7-)(()**'((()3335?CCDCCEFGGIFEEHGHEFGICD><<<=>???@HJKHJGFFGFHHLIKGGFEBAAA//////GHKGJKIHHKIGFF>98874
@107_PHV87F_10
GCAGTGGCTGCGTGGGTCTTCACCGACTCCCGCACCTGAGCCCACATACTCCTGTCCGAGTGGGATGGGCCTGAGCCCAGCTGGCCCTCTACCCTGCCCAGCCTGTTCCCTGGAGCCCAGCCTGCCCCCTGCAACCACAGGCTACTGGTTCTCACCTGGGAGCAGCAGTCAGAGCAGCTAGGTGTTCCTCAAGGGGACAGGCTGGGGAGGGGTCATCCAGGATGTCCTGGAACTGCTGTTCCAGGGCCCGTGGGGAAAGCAGGCCATTGGGAGAGTGAGTCCCTACACGGAAGAATCTGCCCCGGTGGAAGACAGCCACGTGTCGGCTGTCTTGAAGGTGACGAAGGTGGTCTGGAGGGACACGGGAGGAAGACGAAGGTGGGAAGAGGTCACATTTTAACAACCACCCCACTTACTAATCATGCCTTGGGCTATGTTTTTATGATTTTTGACAGCTGTATAGTAGTCCATAGCCTGAGCATAGCTCAGGACAGTTTCGATTGTGCTATATATCAAGCAGAGGATGACTTTGAACTCTTGTTCCTCATGCCT
+
***EKHGLJHJFFFFHPKMJILKHHFJJGEB9:GGJJ??>>;55KPLKHFGFFJHCF9:98;=HFLGFJIIQ==<=CJIJSFGGFJJK88887912=DF@DOHJLLF88A0FIGIIHIJIGBE@A?BA?@HIHGGJJKIPEJHGIHIIINNIMLFDDCDDFJKJJKKIHHIHGMPLLKKHKHKJIJJLLIMFGF=DD><FGHHE@GHLJFFJLNLKLPBGNKLKJJJGI?KJKQLFLRQQHD>?C>55A==>?JJPPIKPIGCIHHHHJHKIIJMHC:77333::GEEEKIIHQKFEHCDBA<:DDDLNINNSMRPMLNJSLNLRJLLJMMLOJRKG@HLLMHHKFMPLMIKNIIGCEBCFIMKJKLKGA><@=<<ABDOIKMHHFNLJJSGGFFDEKLIILJSMLMJJMKKJNJKMLLOKMPLNKKPKGIGFIHFCCDGMJGFEGBIPIKIIJGHHHEEEEGJKPRPGDKJJOJKLLMDJJHIKSEH?AKIHIGIF>;;;;ESKREJFHJFFFGBGIIIGKDCFDCDADEDDJGIFFFFCI??C=<:32+(
@108_PHV87F_10
CCCACGGGCCCTGGAACAGCAGTTCCAGGACATCCTGGATGACCCCTCCCCAGCCTGTCCCCTTGAGGAACACCTAGCTGCTCTGACTGCTGCTCCCAGGTGAGAACCAGTAGCCTGTGGTTGCAGGGGGCAGGCTGGGCTCAGGGAACAGGCTGGGCAGGGTAGAGGGCCAGCTGGGCTCAGGCCCATCCCACTCGGACAGGAGTATGTGGGCTCAGGTGCGGGAGTCGGTGAAGACCCACGCAGCCACTGCCCTGGAGGCTGTGGAAGGGGCTGCCTTCTTTGTGTCCCTCGATTCTGAGCCCGCGGGACTGACCAGAGAGGACCCCGCAGCTTCCCTGGACGCTTATGCCCACGCTCTGCTGGCTGGCCGAGGCCATGACCGGTGAGTCTACCCCCTACAATACCACCTACACACTTATGGAGACCTAGGGCTTCTCCACAGGGGGCAGCCAGACCTCATGCCTAGG
+
BEDEK>==>HLSLIIJSLLSSLPJOSSMOKJFHFGILIKMI;>CC03(((-)FIIIOE>@@@9C?>BKJKPHNIHEHIKJKSSRJQHKLKSLNSLLOESSPRJPKSNNLMOJLLRKKJOKHIHIIJJJMSSSSJD<3/.,.-)()34BFGJJIHGJKSKJNMEEEDCGJNJKOSLKKHMONISLPJIKSJSSKJDIIOKIKAGJKHKKLIHJKMOLLHKPIIKQIOJSIFKGHLKPKJLLRSLIKJMSIMNLPHJ(EHGKLJGSONKKHRSOKSOLKKNIA@;:9::PHMKEJHHKJOSHQKIRQJIJKJNKSSJSONJHILISLJKLG@HKLINLLJLHHSHKONFHGEFGIPJIGPNHKJHKKHNJKJNGIHGHDDDCC@?C...,222177;<BBFFFIHHEEFGFKJGHIJGHIMKKHIKMGJOLHJIIIIKHLJIOIICB@A@KPFC@=4,,,.5452-,+*&$$
@109_PHV87F_10
CCCCTGCAACCACAGGCTACTGGTTCTCACCTGGGAGCAGCAGTCAGAGCAGCTAGGTGTTCCTCAAGGGGACAGGCTGGGGAGGGGTCATCCAGGATGTCCTGGAACTGCTGTTCCAGGGCCCGTGGGGAAAGCAGGCCATTGGGAGAGTGAGTCCCTACACGGAAGAATCTGCCCCGGTGGAAGACAGCCACGTGTCGGCTGTCTTGAAGGTGACGAAGGTGGTCTGGAGGGACACGGGAGGAAGACGAAGGTGGGAAGAGGTCACATTTTAACAACCACCCCACTTACTAATCATGCCTTGGGCTATGTTTTTATGATTTTTGACAGCTGTATAGTAGTCCATAGCCTGAGCATAGCTCAGGACAGTTTCGATTGTGCTATATATCAAGCAGAGGATGACTTTGAACTCTTGTTCCTCATGCCTA
+
IKKNSSLRLKLQSKIJKMIKKJJGEJJMPIMKKRPMMNJOLIJMKHHLMPJSLHHGHGKKKPKSJJISKMKIHISJQJEGHHIHDEIJIOMPJIKLNKSJISSPHSMSLSNIIFFEECGGF>@HGGDHGGHKNISJHFIGHLJLLIQHHHLKMLSNIKPKPMPJKHLJSJIMSLRPSJJHHHILPQNMKKHJMNKIGMIPKMPMMKSIKLIOLSJOFGHFFHJJLLJKHGKSJIHNJOKLNMOESSSMLHIJLPSLNKHSOOSLOJLLJNJLJKSLKKLOIHIIKJII73333<=====@ADC==HGFDFFCIMSSLNKIJIKSSNLKJJKJISLJIIGHGHIJIJHGIGOHMJGHGDDBB?>>CLKJHJIGBBBBDIQKLKGEFGEIHJJFGHIHHFGFKNGJHJJKJKHIIHHIGHFHJFGCFDD;
@110_PHV87F_10
GGTGGTCTGGAGGGACACGGGAGGAAGACGAAGGTGGGAAGAGGTCACATTTTAACAACCACCCCACTTACTAATCATGCCTTGGGCTATGTTTTTATGATTTTTGACAGCTGTATAGTAGTCCATAGCCTGAGCATAGCTCAGGACAGTTTCGATTGTGCTATATATCAAGCAGAGGATGACTTTGAACTCTTGTTCCTAGTGCCTC
+
*9:BFJEMDFDGQKJSNSISIOOGFINQHGDFFGGBB=77IHNSPJNKHHFCMNLMIGGGFIJHSILHKKLIHIIIGJGJJSH6566BHGDB00000CBCCEEAAAAAFKGHHIHFGIMIIIHFFGDEFEFGJKIFGEEFC9332))-/..---/28888GGFDDDBDFEHGHHHGEGFFGHG@EB=BHFECGFD=<655)'''(--*
@111_PHV87F_10
GGGAGGGTAGAGGGCCAGCTGGGCTCAGGCCCATCCCACTCGGACAGGAGTATGTGGGCTCAGGTGCGGGAGTCGGTGAAGACGCACGCAGCCACTGCCCTGGAGGCTGTGGAAGGGGCTGCCTTCTTTGTGTCCCTCGATTCTGAGCCCGCGGGACTGACCAGAGAGGACCCCGCAGCTTCCCTGGACGCTTATGCCCACGCTCTGCTGGCTGGCCGAGGCCATGACCGGTGAGTCTACCCCCTACAATACCACCTACACACTTATGGAGACCTAGGGCTTCTCCACAGGGGGCAGCCAGACCTCATGCCTCAGCAGCTAGACTCAGGGTCAGCAGT
+
899;;;;766569:;;;<<<=>>>==:8888<99786...+*--.67722111224<<;;:::999:9:::<;31112455<932---..222-,,,+00(0;>??>?@@@?>=>=ABBAAB>=1,,47-;;?=>>;=<;:;;<>=>><<==<=>?@@@?>>:986DFF>====<>@@@A@??@?@@@?==;::::<<>???AABCEDDCCBABDDB@?>>?BBB@@?>;;;788989888<?CC=>@CA>>?>ACA>>=<=>=>>??;<=.((((,145<@??@A??>>=>=>=<<>=98888;=?>?@?@B@@@>>>>======<<;<<;;<<553
@112_PHV87F_10
GAGGGACACAAAGAAGGCAGCCCCTCCACAGCCTCCAGGGCAGTGGCTGCGTGGGTCTTCACCGACTCCCGCACCTGAGCCCACATACTCCTGTCCCGAGTGGGATGGGCCTGAGCCCAGCTGGCCCTCTACCCTGCCCAGCCTGTTCCCCTGGAGCCCAGCCTGCCCCCTGCAACCACAGGCTACTGGTTCTCACCTGGGAGCAGCAGTCAGAGCAGCTAGGTGTTCCTCAAGGGGACAGGCTGGGGAGGGGTCATCCAGGATGTCCTGGAACTGCTGTTCCAGGGGCCCGTGGGGAAAGCAGGCCATTGGGAGAGTGAGTCCCTACACGGAAGAATCTGCCCCGGTGGAAGACAGCCACGTGTCGGCTGTCTTGAAGGTGACGAAGGTGGTCTGGAGGGACACGGGAGGAAGACGAAGGTGGGGAAGAGGTCACATTTTAACAACCACCCCACTTACTAATCATGCCTTGGGCTATGTTTTTATGATTTTTGACAGCTGTATAGTAGTCCATAGCCTGAGCATAGCTCAGGACAGTTTCGATTGTGCTATATATCAAGCAGAGGATGACTTTGAACTCTGTCCTCAGTGCCT
+
555<CBCBCB?6,+,++...576+-*+&)EMIKLISABIJLJISDAA?7411./219CCBCDKGHKMQSIDGGKIC?A2.../A986652)&%%%&&')+,39;ABHKHHHL9887?41D?>?@IJIKFFCCEED>ANI>@LHJFHO**=0)@ABACHG@2////151.-.,0../:9BDDCDCCBAACFCABBBGHIIHKJKPOSHECGDBDFHKMOQSKSKILIOIINJNJIKSLPSHMIJICCH57B?CCD<::3+++++-AA@@@DMLHHLGHM=88776734-,2.***+<<<>BBDEEDDDEFGLLNHGFEE::9:456<9922.,*++.((''((()('09?FGEFEF<;::;:552333344CMBA<55<BHJINHGGFEILKKNLSFGEGBHGPHK.../BDB@BDBBBDEGK<9240A?=CBA>6555:(((((,//01?EEB>LRKDCCBBAEHLGHMSJFIJILFGGDCGGKGQGGGEMHJCAABEEEDD650//111////0459@@@A>=>=CBF32222=+***)''))****77?@CC7DCBBED>+))))?>?=??ABDGDF<5**()*,*'&&(,+
@113_PHV87F_10
GCAGTGGCTGCGTGGGTCTTCACCGACTCCCGCACCTGAGCCCACATACTCCTGTCCGAGTGGGATGGGCCTGAGCCCAGCTGGCCCTCTACCCCTGCCCAGCCTGTTCCCTGGAGCCCAGCCTGCCCTCAACCACAGGCTACTGGTTCTCACCTGGGAGCAGCAGTCAGAGCAGCTAGGTGTTCCTCAAGGGGACAGGCTGGGGAGGGGTCATGCGGATGTACCCTGGAACTGCTGTTCCAGGGCCCGTGGGGAAAGCAGGCCATTGGGAGAGTGAGTCCCTACACGGAAGAATCTGCCCCGGTGGAAGACAGCCACGTGTCGGCTGTCTTGAAGGTGACGAAGGTGGTCTGGAGGGACACGGGAGGAAGACGAAGGTGGGAAGAGGTGACGTTTAACAACCACCCCACTTACTAATCATGCCTTGGGCTATGTTTTTATGATTTTTGACAGCTGTATAGTAGTCCATAGCCTGAGCATAGCTCAGGACAGTTTCGATTGTGCTATATATCAAGCAGAGGATGACTTTGAACTCTTGTTCCTCATGCCTA
+
8DBEDCBCDCB>90003=>>>>AGGEFIMKHEGGHHHFDCDDEEHISIHJHGJMNLKHHEFGHMSMHKJLSN;;99<94BHHHKLJIEDC?@;=3276775BGGSLSS55H;EIGIHLNHHIMF@@-)(&%%&'*-./012GGEFHGLLPMJSLLJLMPOMNSJKIIMMOMSSIIFICDCFOOHHHFC8888@LNILSKKJHHIHLHEKIK<::/.---/?=2///.3HJLKHKKMJFEFEDESJHHJ>=:,01-9:9;>=>AAGGJKNJFHHHF)))))EFFDDDGFKFMJMOJHJGLBGGCC@?BBSKLRKIHIHIGIGOHGGGGHKJJHHIIJIJIJGFJGLLOLKHGGHEEGFHFFGKKIIIJHIHGICB>@AB?96534421)'&&'))**.<CCBBBCIEEHJGHJGFGHHGLIKPGFDDFEFFECFEEDFILIGHJFIIJJGEEFDFFHIGLIFIHEFEFDEDFHGJNFIKHEEEFFHLEGFGEEEEFEDDCDHMIHJFFFKFPE<;;:7+&%$&&&'''')-01//...1.....2-,****%
@114_PHV87F_10
ACCGCCCTGGAGGCTGTGGAAGGGGCTGCCTTCTTTGTGTCCCTCGATTCTGAGCCCGCGGGACTGACCAGAGAGGACCCCGCAGCTTCCCTGGACGCTTCTGCCACGCTCTGCTGGCTGGCCGAGGCCATGACCGGTGAGTCTACCCCCTACAATACCACCTACACACTTATGGAGACCTAGGGTTTCTCCACAGGGGGCAGCCAGACCTCATGCCTCAGCAGCTAGACTCAGGCTCGGCT
+
2>FFDEDEFGEFHGGGHIMKHHFFGDCCCA@*''(*)+,/2B?<:999:=>::::::7::::<=DA@?52...3@B=999918888E>888::EFD::::)))))''<EEFHFKJCDACHJHGGEFFHIKKFFE65555KJJHFCBCCFGGDEDEGIFHEFGGFF98GFHGFEF@@>>;;;,,,+''(((21,,,--.1ABDEEGEECBBCCCCBCCEHIGGHGFB?????6554240)('&
@115_PHV87F_10
GCAGTGGCTGCGTGGGTCTTCACCGACTCCCGCACCTGAGCCCACATACTCCTGTCCGAGTGGGATGGGCCTGAGCCCAGCTGGCCCTCTACCCTGCCCAGCCTGTTCCCTGGAGCCCGCCCCTGCCCCTGCAACCACAGGCTACTGGTTCTCACCTGGGAGCAGCAGTCAGAGCAGCTAGGTGTTCCTCAAGGGGACAGGCTGGCGGAGGTAATCCAGGATGTCCTGGAACTGCTGTTCCAGGGCCCGTGGGGAAAGCAGGCCATTGGGAGAGTGGTTTCCCTCACGGAAGAATCTGCCCCGGTGGAAGACAGCCACGTGTCGGCTGTCTTGAAGGTGACGAAGGTGGTCTGGAGGGACACGGGAGGAAGACGAAGGTGGGAAGAGGTCACATTTTAACAACCACCCCACTTACTAATCATGCCTTGGGCTATGTTTTTATGATTTTTGACAGCTGTATAGTAGTCCATAGCCTGAGCATAGCTCAGGACGGTTTGATTGTGCTATATATCAAGCAGAGGATGACTTTGAACTCTTGTTCCTCATGCCTC
+
9;CGFFFEFDBAABBDEFFDEEDA@@AAHIB@@@?BDDDDA@??HHGDDCCDCDDDCCCCCIGGGGDGFFEE:99::::BEB@AECAA@A@BBEEHHBCABCIGIIGA@C<=866389.333778<??@:FEDCCDCDFEDFEDBBCCDFFGGGFHGHGIHHFGIMGGEHHGHKLIIJECCBBCGIGGFGEECBFFBFBBA<1-,**++,...12229:;FEEGDFEDGGKNSLIQJEEFGEKHFDGCABA@DEFEGFHEDBBBBFFFE;:=B@<9+''''''69;<=ABCCC@?<<-(((((<=>FFHIHH@?@@AE99999?=ADHFFGHGHHHFGGGCCBBBDGGGGHJF>@ADDBCDHGIFGIBGG???<899:;;<>?DILKMFECCCDFNI??>>DCCDGFFFEFFFEDDCCCEEEFCCCDC@@>=>??EC:::::BFGJIJJJECCCDDEEEFGEEDDDEBB@BBBBEEEHF000/00.2///232228,----FFFDEDBDCDC<;;;;>??EEGFHEEEB>>>?DDCDDFIBBBA@A@;991
@116_PHV87F_10
ACCGCCCTGGAGGCTGTGGAAGGGGCTGCCTTCTTTGTGTCCCTCGATTCTGAGCCCGCGGGACTGACCAGAGAGGACCCCGCAGCTTCCCTGGACGCTTATGCCCACGCTCTGCTGGCTGGCCGAGGCCATGACCGGTGAGTCTACCCCCTACAATACCACCTACACACTTATGGAGACCTAGGGCTTCTCCACAGGGGGCAGCCAGACCTCATGCCTCAGCAG
+
8EDECDEEGGEEFEGKKIIHFLJIGCFBA?>/+++/8BCDDIGEIGFGGGJJLLJKIGHECEDEGHIGILHISJMPHLHLHDFFFGGJIKIGGJHHFFEFDEDEFFFFFKIJLJIHHKIGHSKGFEGFGJPHGGHGGGHHIMKGDEEFGSSL@@@ECDDEEIHLHGFIHFHHFIGJGFFFFFEFHIHHGIHKSGFA@ACBGCBAA@>:88856<?AA?@+*)))*
@117_PHV87F_10
CAGTGGCTGCGTGGGTCTTCACCGACTCCCGCACCTGAGCCCACATACTCCTGTCCGAGTGGGATGGGCCTGAGCCCAGCTGGCCCTCTACCCTGCCCAGCCTGTTCCCTGGAGCCCAGCCTGCCCCCTGCAACCACAGGCTACTGGTTCTCACCTGGGAGCAGCAGTCAGAGCAGCTAGGTGTTCCTCAAGGGGACAGGCTGGGGAGGGGTCATCCAGGATGTCCTGGAACTGCTGTTCCAGGGCCCGTGGGGAAAGCAGGCCATTGGGAGAGTGAGTCCCTACACGGAAGAATCTGCCCCGGTGGAAGACAGCCACGTGTCGGCTGTCTTGAAGGTGACGAAGGTGGTCTGGAGGGACACGGGAGGAAGACGAAGGTGGGAAGAGGTCACATTTTAACAACCACCCCACTTACTAATCATGCCTTGGGCTATGTTTTTATGATTTTTGACAGCTGTATAGTAGTCCATAGCCTGAGCATAGCTCAGGACAGTTTCGATTGTGCTATATATCAAGCAGAGGATGACTTTGAACTCTTGTTCCTCAT
+
DBCBBCGHJBA@@?AACEDDFEBABBCGE712???G9998:979HIGFEGGFEF?@85566HLSO>>>?FK/../C@>@FGIGGFFE?>=>?B5B9A?8CHKIGFGEFKDHSSJSPOKKSJKIHPKMKJISIIGLHMKSJHHKGHFFFKIKPJIIGJKNJKJLNLJJGJIMRMMJOKGFEDEHLJKKIJKGGG?LGOLPKKI5555EHCEEFDGIHGGOQKILLSJOSSSKSJMKLMCBBBBHOMKFH;;::;GINQKSKIHFHIIGSSLQJHHQQKIJJHJRFOLQJILHKSOKLQEEGFC;<<<HHRKMOPIJIKJHLNMHFEGGIKNILISIHJLKMIFGHHHQKMSJQGAFGFH976669??FPGLGIMHKIJHJLQMGLJSSLROQSHIB>QKSSKSKKNJMORJLNLMJNLLMPKJMNLGHIJLJKHGHHGJIJMKLILSSSSJMPKIHQJKKKNJIIHJIJISIMKKQLOQMKOMLNLOKNOHLJKJKJHHFGIMSLKSJLHJIQJSSKHJKSJSRJGF?;=>>IJLJKNSNMQMJI?<1
@118_PHV87F_10
ACCGCCCTGGAGGCTGTGGAAGGGGCTGCCTCTTTTGTGTCCCTCGATTCTGAGCCCGCGGGACTGACCAGAGAGGACCCCACAGCTTCCCTGGACGCTTATGCCCACGCTCTGCTGGCTGGCCGAGGCCATGACCGGTGAGTCTACCCCCTACAATACCACCTACACACTTATGGAGACCTAGGGCTTCTCCACAGGGGGCAGCCAGACCTCATGCCTCAGCG
+
9FIJIGIID>?AFFEFDEBBDFSSSILG?99***44(6:BEIHE=<;;=?@===>@:3DDCCHGGFDEDEDGIMSKJ@<HC88667B=:;8+,>???A77667?BFGKIIKPIMSGHJKGIJJOKHGGKKILIHHKGIHIKHKIEDEFFOSLGHEEDBCDDGMIIHIHLGHI=<430040000023263))))*7888;<BA@BCCA>;;;=;;;;<<E/-,+&
@119_PHV87F_10
GCAGTGGCTGCGTGGGTCTTCACCGACTCCCGCACCTGAGCCCACATACTCCTGTCCGAGTGGGATGGGCCTGAGCCCAGCTGGCCCTCTACCCTGCCCAGCCTGTTCCCTGGAGCCCAGCCTGCCCCCTGCAACCACAGGCTACTGGTTCTCACCTGGGAGCAGCAGTCAGAGCAGCTAGGTGTTCCTCAAGGGGACAGGCTGGGGAGGGGTCATCCAGGATGTCCTGGAACTGCTGTTCCAGGGCCCGTGGGGAAAGCAGGCCATTGGGAGAGTGAGTCCCTACACGGAAGAATCTGCCCCGGTGAAGACAGCCACGTGTCGGCTGTCTTGAAGGTGACGAAGGTGGTCTGGAGGGACACGGGAGGAAGACGAAGGTGGGGAGGGGTGACGTTTGACGAGCAGCCCACTTACTACTAATCATGCCTTGGGCTATGTTTTTATGATTTTTGACAGCTGTATAGTAGTCCATAGCCTGAGCATAGCTCAGGACAGTTTCGATTGTGCTATATATCAAGCAAGAGATCACTTTGAACTTTGTTCTTATAATTATT
+
9;<IKHHKIAA@@@CDEBA?<<=ABADBMLF>>GDFDDDEFJIGFNLHSHHFJMPLJGGGJLPMIIEJMGIGGFEFNEAJJPIIGGIGFFECDIHJBSHAHGHOBCB00=79HIHLIJDBEBAA?9865712112@CEFJFOHGLFHGIHKONKMIJJPJHMJKKJOMKJHLHSIIIHJEFFFHJHJJLLHMHFMNINKIHEF>666CC=EDH@??<>//667=AAC@@DHIKKLRJKFIFEDHNKIJH9888KGIOKIJFEGEFEKGFECEEHHHHIJIGHFIHHHSHJGIHGNHIIHHINA>C@6**,<<<==GHFGHGSJDBCCKJDB=88;<NLKII>>>>>G?????CBBEDIFEEF222234,)%&%%%')(((+/+-+,---&&&&&((()*++***,.00(6==300/,.557>BB?DCCAAAAFFGGHGFLSRKS@?>=?DA@@@DDCCBC<:89998886-.DEFGFNJKJNMGIJHJKMNILJHHLLC@@@AELKKLHSKM=E:44444-)*0**''(((--..,,+*'((&&'%(%%%%$$%
@120_PHV87F_10
GCAGTGGCTGCGTGGGTCTTCACCGACTCCCGCACCTGAGCCCACATACTCCTGTCCGAGTGGGATGGGCCTGAGCCCAGCTGGCCCTCTACCCTGCCCAGCCTGTTCCCTGGAGCCCAGCCTGCCCCCTGCAACCACAGGCTACTGGTTCTCACCTGGGAGCAGCAGTCAGAGCAGCTAGGTGTTCCTCAAGGGGACAGGCTAGGGAGGGGTCATCCAGGATGTCCTGGAACTGCTGTTCCAGGGCCCGTGGGGAAAGCAGGCCATTGGGAGAGTGAGTCCCTACACGGAAGAATCTGCCCCGGTGGAAGACAGCCACGTGTCGGCTGTCTTGAAGGTGACGAAGGTGGTCTGGAGGGACACGGGAGGAAGACGAAGGTGGGAAGAGGTCACATTTTAACAACCACCCCACTTACTAATCATGCCTTGGGCTATGTTTTTATGATTTTTGACGGCCTAGTAGTCCATAGCCTGAGCATAGCTCAGGACAGTTTCGATTGTGCTATATATCAAGCAGAGGATGACTTTGAACTCTTGTTCCTCATGCTT
+
ACCOKEFHLCA22///034334FGGPHMNPSFIIJNNSILSSKJMLNKISPSMPJMPMSNPPNSSMGSRSLSNKIHKQHOMSNQSSMLRSHJOI@AQIOJKSSSOLSFE?<<LINPKONKSSSMSMOJIGGMHHKJLSSLJSRJSSSKPQLOMIOSJHLLSSKLSQQKSKJOOMSFGFFHKHGGIJGJMFJGKFSKNLLSLIA('''(8089:;HMJIFFHKMPINKSNJIONMIJJNGI>>=?@=9:;6668JJHIBBB+***),,,,@D?DECDACBEAB;7777KPJQSKIOMKSRKPSFDIGHCLMIJKLKIJRJLSLKLLLSPJNMKJJHJOIKKISHIGQKOLSSNSKJFLGNKI@@9885:899;<@889@ASKLJFIKSSPKJGGFFIKNHHHKKLPLINSILKKRIHNLPSNMSIMHHJKJOLJFGFHHLSSMMHGF@>87211((((*'&'(())*8>?@@@ABAAACB>>>>876669:;;;>DCCDCHHJIHFGGGFHHIHJHIIGGHIIIKIGHJJJNOJKSGKFFBBBA@@?1(%
@121_PHV87F_10
CCAGCAGAGCGTGGGCATAAGCGTCCAGGGAAGCTGCGGGGTCCTCTCTGGTCAGTCCCGCGGGCTCAGAATCGAGGGACACAAAGAAGGCAGCCCCTTCCACAGCCTCCAGGGCAGTGGCTGCGTGGGTCTTCACCGACTCCCGCACCTGAGCCCACATACTCCTGTCCGAGTGGGATGGGCCTGAGCCCAGCTGGCCCTCTCCTGCCCAGCCTGTTCCCTGGAGCCCAGCCTGCCCCCTGCAACCACAGGCTACTGGTTCTCACCTGGGAGCAGCAGTCAGAGCAGCTAGGTGTTCCTCAAGGGGACAGGCTGGGGAGGGGTCATCCAGGATGTCCTGGAACTGCTGTTCCAGGGCCCGTGGGGAAAGCAGGCCATTGGGAGAGTGAGTCCCTACACGGAAGAATCTGCCCCGGTGGAAGACAGCCACGTGTCGGCTGTCTTGAAGGTGACGAAGGTGGTCTGGAGGGACACGGGAGGAAGACGAAGGTGGGAAGAGGTCACATTTTAACAACCACCCCACTTACTAATCATGCCTTGGGCTATGTTTTTATGATTTTTGACAGCTGTATAGTAGTCCATAGCCTGAGCATAGCTCAGGACAGTTTCGATTGTGCTATATATCAAGCAGAGGATGACTTTGAACTCTTGTTCCTCATGCCTGC
+
3=<=FGHFHLKHCDCDIKBA<<=BEOCFOLLNKSQPHNHNJHSSSOSSHMSMJKSOISSKISSPLNESKKJF21111?;<FL?;967977ESIIHISRB77CFIHQLSMPKSNNSLKSJMSMKSSKEFHEDEA54599A@@;;;89@@AFCFGEFKGKRLLLHIMKISHLHIEFEILSSHIMOJMGGECCE@@@A?@ADHE65''')5<<5AEKMKKIKLMBGHGNSISQLSFJBC<7999HSGOJISSSSKJNMKPQGSINRLQSPSHKMMSRSLSSSIMPMSSJPJPKESLSKLMKKIMMHFGIPKLLSOOOLMQSLRKHOSMKPLPINMNSLOKMJSLSNSJKFSNHKIGHQSJRONISHFSFOKNSSPLSFGJGFJKRKMJKSOKHIILLOSSKIKJJPJSLQHG<@DL7/IJIPIKRLKJNHJHLHHKIJIORMSSPMKJJSNLRQNSJNGHIISSKINLJEFFJDDC@...=BE?=::800000NJMKFKLHMNIIKLPGISLIGD<:88:<DEFHGJIIKNIHKLLIHIIGKJFFFFDGDDDGGJNMMKKIKSSJJLHKHLJHFGFFJGGHJFFGHHFGMHJOKJKHHKRLKGHKKGKFLIFDFEFJONJKFHFFFHIIKLMJHIGEFFHLSIJMJGILKKLHKHKFJG7665576/,
@122_PHV87F_10
ACCGCCCTGGAGGCTGTGGAAGGGGCTGCCTTCTTTGTGTCCCTCGATTCTGAGCCCGCGGGACTGACCAGAGAGGACCCCGCAGCTTCCCTGGACGCTTATGCCCACGCTCTGCTGGCTGGCCGAGGCCATGACCGGTGAGTCTACCCCCTACAATACCACCTACACACTTATGGAGACCTAGGGCTTCTCCACAGGGGGCAGCCAAGCATCATGCCTGG
+
LMJIJPJLKIHMJJJSJKKHHHKMOJJISHKHFFAJEKOJJHJGJIIJJJNNLJJNMKJLLHHFC@@A;86678GQIFGFD?HHGHKLBIKDKKKJGHDCCC@C@BBCILLIJKNIKKHIJILJIGGGKJOJGGHHGEDCCDCAAAACGJJJEEFFDDDDDGHIEFEEHFKHFFC:::8654235:>@A:87600001:=AA6553.))'&&&&&../2)&
@123_PHV87F_10
CAGTGGCTGCGTGGGTCTTCACCGACTCCCGCACCTGAGCCCACATACTCCTGTCCGAGTGGGATGGGCCTGAGCCCAGCTGGCCCTCTACCCTGCCCAGCCTGTTCCCTGGAGCCCAGCCTGCCCCCTGCAACCACAGGCTACTGGTTCTCACCTGGGAGCAGCAGTCAGAGCAGCTAGGTGTTCCTCAAGGGGACAGGCTGGGGAGGGGTCATCCAGGATGTCCTGGAACTGCTGTTCCAGGGCCCGTGGGGAAAGCAGGCCATTGGGAGAGTGAGTCCCTACACGGAAGAATCTGCCCCGGTGGAAGACAGCCACGTGTCGGCTGTCTTGAAGGTGACGAAGGTGGTCTGGAGGGACACGGGAGGAAGACGAAGGTGGGAAGAGGTCACATTTTAACAACCACCCCACTTACTAATCATGCCTTGGGCTATGTTTTTATGATTTTTGACAGCTGTATCGTCGTGGTAGCAGCATAGCTCAGGACAGTTTCGATTGTGCTATATTCAGCCAAGATCATTTGATTCTCCTGATCCT
+
;CHJJJSSJSKJJLJOOSSKMPHEGFGMSIBCJHKLJMIKC@ASSRKLKJJNB=;=;/****MSRLMKSJSC@=<<<.?DOHFIKOSFGA@ABBMSLKLLPLSLLSIFMHJLGLSJMSSIHIDGE>JMPJQSQJNLOLPSKROGKJSOSMONEEDEELQLPSSKH??A-,,,-C>=>>BEEGLLMKLSJLQJHNPOJKFNINH@C37A=HHKJMHMJRIOQSRNKSSNSSSJD@7+)'*)*+78;;?>==ACEMLQKONIPJQKOSSJQNQNISMNQMOLIKJLJGDBABILLLHIJIGIJJJMMKHIHIKKISHQJGKHLSMKSJRNJJSJBABABRLLLIKLHNMSKRLPKJILIJLLKSNLNOMMKNLPIJOLIMLFONGKIEMJMIHJPJMSLSSLMKINMLLNOOJMOIHIHJJMNOIGKKLHIGIJFHEHJKMSNHIKMCGFFDDDCD=:.,('%%%$$$$&'%%%$$$$''))*-../3622112....09:88732)))&%%&'&'('(&&$$%%&&&%&%&&&&&%%$
@124_PHV87F_10
CGTATGATCTAATGAAAGACAAGATTAGCCTAAGGGTAGTATTAGATATGTTTACACACCCCCTCACACATATCCTGCCTTCAATTTTCTGAGATCTTCTGTTTTGGACAATAAATATAGTGCTATCACAAGGATGGACAGTGCACACCACAGAACAGGGATTATTAGGAGTCTGAGGAGAAGCATTAGAAGAGACAGTTTGAAGTCATGTTTACAGGGTCCTGTGACAGTATTTTTATCTGGGAAGTTCTGCCATTCTCCAAATTTGCAAATAAAACTGATTATCTTCCTCTCCCACTACTCTCCAAACCTCTTTCTCCTTTCATGGTTCATGCTATAGAGAACAAGAGTAGCAGGATGAAGGAACTACTGGGAACATCCTTTTATGTCTCCATCCTCTCACCCATATCTGTAATTTATGCCTTCTCAGCAGCTAGACTCAGGGTCAGCAGCTAGACTCAGGGTCAGCAGCTAGACTCAGGGCAGCAGCTAGACTCAGGGCAGCAGCTAGACTCAGGGCAGCAGCTAGACTCAGGGCAGCAGCTAGACTCAGGGCAGCAGCTAGACTCAGGGCAGCAGCTAGACTCAGGGCAGCAGCTAGACTCAGGGCAGCAGCTAGACTCAGGGCAGCAGCTAGACTCAGGGCAGCAGCTAGACTCAGGGCAGCAGCTAGACTCAGGGCAGCAGCTAGACTCAGGGCAGCAGCTAGACTCAGGGCAGCAGCTAGACTCAGGGCAGCAGCTAGACTCAGGGTCAGCAGCTAGACTCAGGGTCAGCAG
+
FIIGHIIQKJGFGIGPNPLSLOJMKMD?@?<788FNHIJSJKKILQSILGIHIKONIJH@@856;2222=FCCCDEHHJHB@@ACILNKG@@AGIJHG==OJQMSPOJMPSMONKSSSLMPIPKJSPHLJLLILOPMRJIORIJIPIGGHSPHHGG>=;96*****556::JJOKKINPNKKPJQMJKISJKLOMSPSKQPJSLSSKINJSQMJLOPJMNHHLHOKKJSMOHDA<<<:::5,,,DIFDE)((((((+)))00EHOLIHIJGJIKPNSRJSSNSGGJLCAABLRHJHCBOJSJILJMDDIHOJIHKE>>?HEHHOKSLNKSKSJJIIIMHHGHHOLHBDGHSLMFFEDCDEGOSMMMSHLHKSMLSMKNIPMOIJNFKLLMSLNQINNMOKHEGHLNOISORNRLLLNONLLPJJJHHSOJOQOIHGGGFNIKLHISEDHHGAFPDDGCC@?BFINJJKHKJKHHJHIOJHJIPRKJNJIIGFGGEGGDEHMJKOJJKGIEGFFIKLLNLLHSQMJJKB@??B?B;EJSIRILKSGDFEFNJKKNKKIGNSSSGDCDELHMLKJJNHK7666-,,,.+)**,*+--,,.1---.:6455AKISIIHSDDDEEJ=<<<=FIII=;;;1.,+.00001>CKIHJIHEECBEDGHLJJHGLCDDC=>==HHFJJMIHKGHGNHDDDCFECFHHFOGHHGJHB@ADHGIKKJHHHHGF@=65224:<=ACEHEFHHG?=;88;ABBEDEEELL<;;;9765-**+55520/.-+
@125_PHV87F_10
ACCGCCCTGGAGGCTGTGGAAGGGGCTGCCTTCTTTGTGCTCCTCGATTCTGAGCCCGCGGGACTGACCAGAGAGGACCCCGCAGCTTCCCTGGACGCTTATGCCCACGCTCTGCTGGCTGGCCGAGGCCATGACCGGTGAGTCTACCCCCTACAATACCACCTACACACTTATGGAGACCTAGGGCTTCTCCACAGGGGGCAGCCAGACCTCATGCCTCAGCAGCTAGACTCAGGGTCAGCAGCTAGACTCAGGGTCAGCAGCTAGACTCAGGGTCAGCAGCTAGACTCAGGGTCAGCAGCTAGACTCAGGGTCAGCAGCTAGACTCAGGGTCAGCAGCTAGACTCAGGGTCAGCAGGGT
+
/00/101229:BGKLIPNJIJKSLOQJ0++++*+/3,/?343434@@@CGNMMLSRSSSPQOMSSGOSLNLMIPQSIBGGC2I@@?HHGLJDEJHECC76667BEPJKIOLKKLJJNLSIKPKOOSSQKLSPKLRIHLSLSSSSSJGLQLOPILHJLMSOSNPMLKRLSNSSSMLJSPSJLSHISIKMKPJMPJNNHGGIMI;::8668899<DHFHOSHSIMGG@B::;==:::CJLMSLSMSSIIOJJSSSSKSOGIGFHKH77667GFKSKSSHHIHHLKJIILLSJKKMOONMSNMJQJIKINJNLJSNSLSILLJKI@AAAIMFKSIJSSNLPNMSC@@@AAACKHH;99822+'%
@126_PHV87F_10
CCTAGCCTGTCTGGAGTCTGCAGCTTAACTATGGACAAGCCCACTTCCACACCCCTGTCCAGGCCTTAGTTTTCCTATCGCTTTCTGTGTGAGGGTGTTTATCCTGAGCTTATCATGGGAGGGTGGCTAGTTTCTATAGCCTGTGAGGACTGGTACCAGCTAGGCCTCAAGCTTTCTCTTGGGGTTCAGTTTCCTGCCTGATACTTCGCCACCCACCGGAAGGGGCTGTGATTGGGGTCCGCCCCATGTGCCTGACTCAGCAGCTAGACTCAGGGTCAGCAGCTAGACTCAGGTCAGCAGCTAGACTCAGGTCAGCAGCTAGACTCAGGGTCAGCAGCTAGACTCAGGTCAGCAGCTAGACTCAGGGTCAGCAGCTAGACTCAGGGTCAGCAGCTAGACTCAGGGTCAGCAGCTAGACTCAGGGTCAGCAGCTAGACTCAGGGTCAGCAGCTAGACTCAGGGTCAGCAGCTAGACTCAGGGTCAGCAGCTAGACTCAGGGTCAGCAGCTAGACTCAGGGTCAGCAGCTAGACTCAGGGTCAGCAGCTAGGACTCAGGGTCAGCAGCTAGACTCAGGGTCAGCAGCTAGACTCAGGGTCAGCAGCTAGACTCAGGGTCAGCAGCTAGACTCAGGGTCAGCAGCTAGACTCAGGGTCAGCAGCTAGACTCAGGGTC
+
<KKGIHHMLSLSOLOJPLRKMPLLHJINIJJE-,,,3=<>EGGGKGJHFLHFGJBB@@@I<<EAA@A<<<<=318568=BDEGIRNQRLQRSIHKHLSKLMKLRSSQJIHGJSJMHSJLSIMSHKJIFEHDHKKSLIIORLKSJHKNLFEB998<>@?<9:9:@?>=?@CEEEEECG1112=DGSLSLHGGKSOSGEDE,,'''7,'''ABEFFCNFDDDEIHJHFHJI6500022>CB@;;;<=>IJJ77777OJMKOOOKILKFFIIKGIIJSLMOSMEEFDCDBAD@ACDGFGLKNSHHKKJLNIIIKIIKILKJMKHHLGFGFIKPPIQOSLKHLESGGOCCDDDJRKKSQSNKKIHIGGGLKHKIRNNSSMKHKJKGJNMNLIJKJLLIJKKNOKLFNSLQHINHIIQMLSIJNSSKSSSNIJLIJHKCBBEFCCGILIKJFKJKII9998877;?AJGFJLJSMIHJKOLLKKJSHJGGIIILKBAACFIHFIKHCDCCCPLJDCBCFHSIHJKIMFPHLJHFGGFMIHPJLIB@@@AJSI775./0;:<<<=<:99877777:=A?AABCJHILJJGSFGGFFJJJGGHFAABCCAABA@@ADA?AACGIKHHHJGD@?>>FDKJIFE;;;;<GIGBBBCDFDCEFFCCDHFFPH0-001000553+
@127_PHV87F_10
TTCACTGGAGGGACACGGGAGGAAGACGAAGGTGGGAAGAGGTCACATTTTAACAACCACCCCACTTACTAATCATGCCTTGGGCTATGTTTTTATGATTTTTGACAGCTGTATAGTAGTCCATAGCCTGAGCATAGCTCAGGACAGTTTCGATTGTGCTATATATCAAGCAGAGGATGACTTTGAACTCTTGTTCCTCATGCCTA
+
'+(/33357GGLFJKMHIGQSRMLKQKQNLLSRKCF=KNJSLLHFGIGHRMSIHF<<<=HLGF>ROKGHOHHSFFFDDDDFFINJIHKFFGOSOOMGLJISOSMIHKKNJNIJNGGFGHNGJILHHLJJKKHLGF=<;:3110/-'&%&((00138DFHJHGFGGFFIHIHJGGEGCB:98655234,,,,,3353346678644'
@128_PHV87F_10
CTGGAGGCTGTGGAAGGGGCTGCCTTCTTTGTGTCCCTCGATTCTGAGCCCGCGGGACTGACCAGAGAGGACCCCGCAGCTTCCCTGGACGCTTATGCCCACGCTCTGCTGGCTGGCCGAGGCCATGACCGGTGAGTCTACCCCCTACAATACCACCTACACACTTATGGAGACCTAGGGCTTCTCCACAGGGGGCAGCCAGACCTCATGCCTCAGCAGC
+
IHGLGGGHDGFHHHFNHJJNLDHKJE<;<=<GEGDA30000>AG@9::>DFEDJFFDDF@AA?<52/778>77742EA?<:877<<?FGEHICCBAABDFHHGJJIGKKLHJIEDFFGFDCDEGIIHFFGIJI8443))))*:<@@731113>AACFEDEEFECDDBCBCCDCCDGDFJFGFNJFGIEE22213FI76444459<>=>=?@@AC==<+))
@129_PHV87F_10
GTAGGGGGTAGACTCACCGGTCATGGCCTCGGCCAGCCAGCAGAGCGTGTGCATAAGCGTCCAGGGAAGCTGCGGGGTCCTCTCTGGTCAGTCCTGCGGGCTCAGAATCGAGGGACACAAAGAAGGCAGCCCCTTCCACAGCCTCCAGGGCAGTGGCTGCGTGGGTCTTCACCGACTCCCGCACCTGAGCCCACATACTCCTGTCCGAGTGGGATGGGCCTGAGCCCAGCTCGCCCTCTACCCTGCCCAGCCTGTTCCCTGGAGCCCAGCCTGCCCCCCTGCAACCACAGGCTACTGGTTCTCACCTGGGAGCAGCAGTCAGAGCAGCTAGGTGTTCCTCAAGGGGACAGGCTGGGGAGGGGTCATCCAGGATGTCCTGGAACTGCTGTTCCAGGGCCCGTGGGGAAAGCAGGCCATTGGGAGAGTGAGTCCCTACACGGAAGAAGTCTCCCGGTGGAAGACAGCCACGTGTCGGCTGTCTTGAAGGTGACGAAGGTGGTCTGGAGGGACACGGGAGGAAGAACAAAGGTGGGAAGAGGTCACATTTTGACAGACCACCCACTTACTAATCATGCCTTGGGCTATGTTTTTATGATTTTTGACAGCTGTATAGTAGTCCATAGCCTGAGCATAGCTCAGGACAGTTTTGATTGTGCTATATATCAAGCAGAGGATGACTTTGAACTCTTGTTCCTAAGTGCT
+
;?=?@?@A;0////34789<ACCEFFEGHFEDFFGHHG>999;GEEEDDCFEIGGFHFGMFGEFFFHHJGFHE?>>=<QOGEH?>554.&&%&'),,331.18;;90(((888BFEHEKRKJSRSOLGFFEDCC?9744FGIGD?<00EHGHFFGFFGFCCBCFGJHHGHHIECBBCGJ<77CDIIIIHIFFIIHGFEEFIJHIHBBBBBHFGFH@BAABI1111477CFE<9999<7765:9.2222.;?;>DI@==A;DIFKGIGGKHHD<<:9666612358=>?OHJGFCCCCCGHGFIA@@@@HGEGFGIHIGMLBBBBHFKGDCCBBEHLJEEFEEEDGFEGHHLHLAA@@EB=>?>=??>?>@BIIHGGGGGJHHGFKKQJGGED?>E=68=5555:;;;2222239876635:?ADDD<<;;;>>?>><6,***+,--&&&'(('5779CBBCDDCCHDCBCBA<::::EF>=51126AEDEB>??>ALBBBCDD:446:66650*('')),-,,(((*,->=??<=EGJFGE@@?>@A6++++,.../8<C=CIICBBBBCHHHGFFEDDDDEIFIHHJ////0HGGEMSNJHGGFEEHHFEDHGGFHEEEEEFDFEGHLFBA????5548:;8:78843334>EHDFEEAA@@?AAAAB2))))<;:::;<<BKGE@?=:/.../.+++++,
@130_PHV87F_10
GTCTAGCTGCTGACCCTGAGTCTAGCTGCTGACCTGAGTCTAGCTGCTGACCTGAGTCTAGCTGCTGACCTGAGTCTAGCTGCTTGACCCTGAGGTCCAGCTGCTGACCCTCAGTCTAGCTGCTGACCCTGAGTCTAGCTGCTGACCCTGCATCTAGCTGCTGACCCTGAGTCTAGCTGCTGACCCTGAGTCTAGCTGCTGACCCTGAGTCTAGCTGCTGAGGCATGAGGTCTGGCTGCCCCCTGTGGAGAAGCCCTAGGTCTCCATAAGTGTGTAGGTG
+
<>@@@?@@ACECDCB@?555554,,,,,,=;<;;?@@@?@@>>>>@DGFDAB@>788CDBAAAACDBB>4:,))+5888888;@/++,:<<31113/+*'&&'(''(3666*''''5666:;<BAAAA@;;::;:>99::?><554886*'&&&%$&'**+AA?>=956669>A@@@@BDEEBB@@?AACDDDCCBDCBAABBBB@::::@@??@@BCCABB@@AA?A@@@CCCBABA@A@@@@ABA???>?@???><<<==@BAAA@??>@ACB=;:72
@131_PHV87F_10
GTGACCTCTTCCCACCTTCGTCTTCCTCCCGTGTCCCTCCAGACCACCTTCGTCACCTTCAAGACAGCCGACACGTGGCTGTCTTCCCACCAGGGCAGATTCTTCCCGTGTAGGGACTCACTCTCCCAATGGCCTGCTTTCCCCACGGGCCCTGGAACAGCAGTTCCAGGACATCCTGGATGACCCCTCCCCAGCCTGTCCCCTTGAGGAACACCTAGCTGCTCTGACTGCTGCTCCCAGGTGAGAACCAGTAGCCTGTGGTTGCAGGGGGCAGGCTGGGCTCAGGGAACAGGCTGGGCAGGGTAGAGGGCCAGCTGGGCTCAGGCCCATCCCACTCGGACAGGAGTATGTGGGCTCAGGTGCGGGAGTCGGTGAAGACCCACGCAGCCACCGCCCTGGAGGCTGTGGAAGGGGCTGCCTTCTTTGTGTCCCTCGATTCTGAGCCCGCGGGACTGACCAGAGAGGACCCCGCAGCTTCCCTGGACGCTTATGCCCACGCTCTGCTGGCTGGCCGAGGCCATGACCGGTGAGTCTACCCCCTACAATACCACCTACACACTTATGGAGACCTAGGGCTTCTCCACAGGGGGCAGCCAGACCTCATGCCTCAGCAGCTAGACTCAGGGTCAGCAGCTAGACTCAGGGTCAGCAGCTAGACTCAGGGTCAGCAGCTCATTCAGGGTCAGCAGCTAGACTCAGGGTCAGCAGCTAGACTCAGGGTCAGCGGCTGAGACTCAGGGTCAGCAGCTAGACTCAGGGTCAGCAGCTAGACTCAGGGTCAGCAGCTAGACTCAGGGTCAGCAGCTAGACTCAGGGTCAGCAGCTAGACTCAGGGTCAGCAGCTAGACTCAGGGTCAGCAGCTAGACTCAGGGTCAGCAGCTAGACTCAGGGTCAGCAGCTAGACTCAGGGCAGCAGCTAGACTCAGGGTCAGCAGCTAGACTCAGGGTCAGCAGCTAGACTCAGGGTCAGCAGCTAGACTCAGGGTCAGCAGCTAGACTCAGGGTCAGCAGCTAGACTCAGGGTGAGCAGCTAGACTCAGGGTCAGCAGCTAGACTCAGGGTCAGCAGCTAGACTCAGGGTCAGCAGCTAGACTCAGGGTGAGCAG
+
?@@EPLNQJJNGE??MRIHHGHIINOF@@:44DDEFC@;?22EGIHSJLOLHSKGHGFGNHLRMSJIJKIILJHLJOGONIREKDBBA::<21/+))*(&&&&&%&''(;=@@BCGHNBBAAABDFGOSIIJLNLLJKKPISMLFSLMKHSKFGNISPLMSJH@A@@>AIFG?B3223@?GFPSJKHKHHG9/BGIHLSEKH314*))*/189;;<ACDIECB;;:;ABJMPSRSLNSRSMIGLIGLHB<<=GFGIMJOLSLKLMJNRSKSOFSCAB:877C<97889ASISJKOJSSRHQSPIHGIGIMPMRJMLPLSEK>98789PHJMSGADGEDJJJIHHHISKOIPSLJQPCKFECC@@@=@IG:8888=BCGECD?>;::>>?;::88;<AMKLKPJNMMLSKSRISSOSGGIFIBBFGHLLIHPHEFEEFGJJ--------FEISSSA===<=@FJGOMFPHIMMJKOPIFIHIED?CBDBCDGKFKOOSIHGJKKNGCCDCFSJJKJSSKNLNSSSSJKIRKSPKKJKKGMPPGJORIKMKLSQSJNNOOLKSLSJ>9=???B<<>?ACGA@?@=@77788JIKOJMNOSONIJJHIKIH77778RJJFHIEGGHKKHI/////DIG<;:4556FHLNOIKNSNSOFDHINEAFMLGDBCC=<==,+**++,338=<===HHFA@@AHFEJKSSSSOLPSMEB@?@BACEFFD*))))...--''').,,,.A:=@AEDGF7555710011:CDBCBCC?------->FIMMQMMNKPQEHDHHQKPSKIHGLJOLSM9=?><31125>3230334=9989@HGIHIOA@?@AKHK:::<LHLNLKMSKOSOHHPCBCBFFHLSPSMIMSSOSIEHGGIHKHJLSILHGKPGF===>GDHISKSIKKMHPSIMINORILMLKFHHFGLNLC@??E>855416/,,,-11'&&&'''):@FGMHGKLJFGGHHNRSJHIJHHJLIJHG=888A==>DEIHJGJGHHD(((((((067)&&&&&344,,,-;::?ACBDCBB;;;:645133;=EFFAAAAAHLK;;;;;;;BDEDCCEIGIFH@>>>@4000-/''''&&
@132_PHV87F_10
CAGAGCGTGGGCATAAGCGTCCAGGGAAGCTGCGGGGTCCTCTCTGGTCAGTCCCGCGGGCTCAGAATCGAGGGACACAAAGAAGGCAGCCCCTTCCACAGCCTCCAGGGCAGTGGCTGCGTGGGTCTTCACCGACTCCCGCACCTGAGCCCACATACTCCTGTCCGAGTGGGATGGGCCTGAGCCCAGCTGGCCCTCTACCCTGCCCAGCCTGTTTCCTGGAGCCCAGCCTGCCCCCTGCAACCACAGGCTACTGGTTCTCACCTGGGAGCAGCAGTCAGAGCAGCTAGGTGTTCCTCAAGGGGACAGGCTGGGGAGGGGTCATCCAGGATGTCCTGGAACTGCTGTTCCAGGGCCCGTGGGGAAAGCAGGCCATTGGGAGAGTGAGTCCCTACACGGAAGAATCTGCCCCGGTGGAAGACAGCCACGTGTCGGCTGTCTTGAAGGTGACGAAGGTGGTCTGGAGGGACACGGGAGGAAGACGAAGGTGGGAAGAGGTCACATTTTAACAACCACCCCACTTACTAATCATGCCTTGGGCTATGTTTTTATGATTTTTGACAGCTGTATAGTAGTCCATAGCCTGAGCATAGCTCAGGACAGTTTCGATTGTGCTATATATCAAGCAGAGGATGACTTTGAACTCTTGTTCCTGGTG
+
?CCCDEHGENGLKHJMISLLJGGPMSKSJSLOOHMPMKMKMOO?>DEFFEHFFMNPKNJLIOKLNSIIDABCBSKILPLJSIOSSQKSOOMLLKKGEBDNLSMSSSKQSSLLKKJIJSHNHLIMJLPKC9543*+9:==A@ENGILRMPSOLSSSKKMJKRLMKMMJJLHNMLSSISPLKNSIPLMJFSJISSKIHJJHKKMKOLFSOIPJSNBBE('+**><>??@@AGICCI?:CEHKLKSMQLSLQKJOLMGKJLKKSSNRPQOSKSMMJOSLRLLQJLSLNOMMKHIKIKRMLJIIIIJIMJKKSMSPGSIDFRIHJNIOIKJKJKLHNOMKIKPHKNJKOILBAA@;=BBBGHEEGGINSOKKSNKMKJJNLJLLKNRSMOJKSSKOIORJSLJSLNMNSOKHSJIHDKHJNJRKOMKLJMLIISK>98889KMJG86556HQLJSHGIILMSMSLQKSISKJMJNPPMRSJNLSJOSLMJPKNQNMGJKSONMKJKI:9+++++@CHGIMIHJJIFRKLMLSSPSJJPLNNKLOSJKSJSIELSSNKNKLLSSOSMKLSLSRSKKMGFBBBBBIHKKSIKJNQOIGFGIEFFHKKSSNINFDEDEHLSLSIJHKIMGHJHGHFDABDI===<=CABDDCCB;553-)(%$$%
@133_PHV87F_10
ATGAGGAACAAGAGTTCAAAGTCATCCTCTGCTTGATATATAGCACAATCGAAACTGTCCTGAGCTATGCTCAGGCTATGGACTACTATACAGCTGTCAAAAATCATAAAAACATAGCCCAAGGCATGATTAGTAAGTGGGGTGGTTGTTAAAATGTGACCTCTTCCACCTTCGTCTTCCTCCCGTGTCCCTCCAGACCACCTTCGTCACCTTCAAGACAGCCGACACGTGGCTGTCTTCCACCGGGGCAGATTCTTCCGTGTAGGGACTCACTCTCCCAATGGCCTGCTTTCCCCACGGGCCCTGGAACAGCAGTTCCAGGACATCCTGGATGACCCCTCCCCAGCCTGTCCCCTTGAGGAACACCTAGCTGCTCTGACTGCTGCTCCCAGGTGAGAACCAGTAGCCTGTGGTTGCAGGGGGCAGGCTGGGCTCCAGGGAACAGGCTGGGCAGGGTAGAGGGCCAGCTGGGCTCAGGCCCATCCCACTCGGACAGGAGTATGTGGGCTCAGGTGCGGGAGTCGGTGAAGACCCACGCAGCCACCGCCCTGGAGGCTGTGGAAGGGGCTGCCTTCTTTGTGTCCCTCGATTCTGAGCCCGCGGGACTGACCAGAGAGGACCCCGCAGCTTCCCTGGACGCTTATGCCCACGCTCTGCTGGCTGGCCGAGGCCATGACCGGTGAGTCTACCCCCTACAATACCACCTACACACTTATGGAGACCTAGGGCTTCTCCACAGGGGGCAGCCAGACCTCATGCCTCAGCAGCTAGACTCAGGGCAGCAGCTAGACTCAGGGCAGAACATAGACTCAGGGCAGCAGCTAGACTCAGGGCAGCAGCTAGACTCAGGGCAGCAGCTAGACTCAGGGCAGCAGCTAGACTCAGGGCAGCAGCTAGACTCAGGGTCAGCAGCTAGACTCAGGGTCAGCAGCTAGACTCAGGGTCAGCAGCTAGACTCAGGGCAGCAGCTAGACTCAGGGCAGCAGCTAGACTCAGGGCAGCAGCTAGACTCAGGGTCAGCAGCTGAGGGTCAGC
+
>?@HLPLSKMKKMKSPLOOSSILQNMKSQSMSMSMNKNNMMSNSKRONLQPMKSMSLPSNRSSINSSIMSKSSSMSNJSLKLOINNKLJMSPSRIKSQORPOPKFGGEJCRSJOLNKHNSPKSLSLPJKJMLLNMLLKKLOSNQMJS96666;?>?@HSOISJQI<<**E@;;;<?SPJLSGJ:27LSHKF@GH>>::=::IIJFFEFENPLNQSONNSMQQMILHIIIFHLIPKL<62..3??9:CDKKISHLIMJLSIPORJIKLSSOLOSSPSNOSOSQKHSLLSPSSQKPSSNSKSKSRLSJPIJSKSSKNSSSJOMSLSIMLJMSSLSJSSKH>G000H3HJLMMSHSSA?E<<EKKPPMPRJEEFBBCBCINGJISJHPSNFRSGSILNQKORKSMSLJMSRJLPSSNGJIGG=DOSQLLMLJMFIKLLSSJLLPNNJNNLKINRPKHLSLL>@<BD?AFHLLHHIHLJJKSSSONSINSMNKKKPNPISRLMILSKSIJMIKBEFFEROKIMMKOPNMJMSOLOSSSJMONKJSKJSMIINNPSKMMKIPPSNSRNMSMSSMLSSNLLLOSMSNNHSMBQRMPJNMSRPSDA@LJKSRSOIHFOEDDEFFD?54410:==<<888NEIGSJJSPJJJGGLMPILKQSSOPRMOQSKKSSFGGGGSKOSKSNMKLSKPFIJFLGSSSNNHKIIRLKNNSLMSOSJPLKSSISHLSRSJISSQPKJJINPKMEEDCGSIPMRRPLNSRLKOLKRLKNLSKOPOSHIGHJEFJSKMMSSLRKF644476678734A:7300,*''+++079<ISL444444444ECCFJJPOQOSOOGMIHGGMJQMSMPLOMKSOISJIE>??MRORPOLSKJKOSMSSNJMKRSLONLH=<<<>;50/,))*+****1....1177@DGFHGJIMSJ=;::EIEHPSKMJLIMMKGEFEFGHEDJNKQJSLMJOIKLMSLIGOSLMNLQOLHGIHHKLJLNSKSLNKLJIIIOHIC>>AE?A@@@@HIC*)%&&'((('
@134_PHV87F_10
CCCAGCCTGCCCCCTGCAACCACAGGCTACTGGTTCTCACCTGGGAGCAGCAGTCAGAGCAGCTAGGTGTTCCTCAAGGGGACAGGCTGGGGCCATCCAGGATGTCCTGGAACTGCTGTTCCAGGGCCCGTGGGGAAAGCAGGCCATTGGGAGAGTGAGTCCCTACACGGAAGAATCTGCCCCGGTGAACAAGCCACGTGTCGGCTGTCTTGAAGGTGACGAAGGTGGTCTGGAGGGACACGGGAGGAAGACGAAGGTGGGAAGAGGTAGCAAACAACCACCCCACTTACTAATCATGCCTTGGGCTATGTTTTTATGATTTTTGACAGCTGTATAGTAGTCCATAGCCTGAGCATAGCTCAGGACAGTTTCGATTGTGCTATATATCAAGCAGAGGATGACTTTGAACTCTTGTTCCTCATGCC
+
6IHDISGMHDA>FFFEKIKKIKKKIHJHIHGGFIGLGIILHHHIIIIHHMRKIKJILKKNHGKFDHFEHGGKMPJIG?EQJJMJMGCB542*%(+,,1<>FILNJGLPKOFIOIMMQMGGE>66JHIMGGGEEFEEFHKPFEFFFHQGHJKILMKNGHJHIIIJHIGHBCAEFC@?<<211:8,*))'*))**)+++;;<CFFDHFJFEEFDFFGHFFHEEIEGHGIIJIKHHHJHHGJMSOSKLNINNJLGGGFJJIJHIDGHDC?;)('&%%$&,,--,**+*+9?>??AAACEFFEDHDFFGFCBA@?@CGIHDCCDDHIKGCAA@AABCAAAAABBCBBBAAABBFFHKNFDCCCDEECCCCCBBCCEDDDDFGHGFCAAA@BCDCCDDEDCBCBCEEEEGCDCDEDED?@A>?A<::87.
@135_PHV87F_10
TTAACGGACTACTATACAGCTGTCAAAAATCATAAAAACATAGCCCAAGGCATGATTAGTAAGTGGGGTGGTTGTTAAAATGTGACCTCTTCCACCTTCGTCTTCCTCCCGTGTCCCTCCAGACCACCTTCGTCACCTTCAAGACAGCCGACACGTGGCTGTCTTCCACCGGGGCAGATTCTTCCGTGTAGGGACTCACTCTCCCAATGGCCTGCTTTCCCCACGGGCCCTGGAACAGCAGTTCCAGGACATCCTGGATGACCCCTCCCCCAGCCTGTCCCCTTGAGGAACACCTAGCTGCTCTGACTGCTGCTCCCAGGTGAGAACCAGTAGCCTGTGGTTGCAGGGGGCAGGCTGGGCTCCAGGGAACAGGCTGGGCAGGGTCAAGGGCCAGCTGGGCTCAGGCCCATCCCACTCGGACAGGAGTATGTGGGCTCAGGTGCGGGAGTCGGTGAAGACCCACGCAGCCACTGCCCTGGAGGCTGTGGAAGGGGCTGCCTTCTTTGTGTCCCTCGATTCTGAGCCCGCGGGACTTGACCCAGAGAGGACCCCGCAGCTTCCCTGGACGCTTATGCCCACGCTCTGCTGGCTGGCCGAGGCCATGACCGGTGAGTCTACCCCCTACAATACCACCTACACACTTATGGAGACCTAGGGCTTCTCCACAGGGGGCAGCCAGACCTCATGCCTCAG
+
*$$##$%&'+++,788;;DHIJSHKPSKPKLLJKNKPKOKSNMMHKGKOLJKOHHHHGIFFDFE;;;;;KIJIIMLFGSMJNQEAHEI@AB5/)*<::<=?FGJHONKSH<BSIJJJEINHIKSISMSOOKOIJJOKKMLMMSMNMNLHHFHEIKJISPPMLLMHIJHOB>>@CSKOPPPLJSJIIKKKFKHLLKPNSKI655565FHNLNISKKI@KIKSMNSGILJMSOMKFBAAAAAAHIFMHGD?>?@CBBBB>>ADFDFGFA:5433EKHMMLGOI?;E==AFDDGEIKSLPSLSSRMLJIKGIMMMJJIILBFNSLSNRSLINKSMMIINLSJMLIIHISSFHHGDIGHHDEFDFIHEBJLJSKFHJGD:===@CJIE------JKLIJKCHIFGFGIJMIHGIEOJGKJFEDDDGOIGFJGKIGHSSSI?764000.)('''&&&&&?GHIHIHHGGGFFHKHKHFLIKIIFKMJHKJLJHLKMMHKJJKHFHHDEHC<<BAACCCDKFFFGKKKJIKI>=443489611271(1=>>GJDBCD>8AAACJGHLJDGIGGFGEDDCCCBEEDDHFFJIOPLSKMJMQGFFEEFILHIGFDABCCFIIHIDGEEFIMCABBDDDEEIHIGFGHJIKHGKGHHGEGDDBABEGGGGHHJGIDGDBBCCBDEGEEDDCECC@;;86,+)
@136_PHV87F_10
TCCAGGGCCCGTGGGGAAAGCAGGCCATTGGGAGAGTGAGTCCCTACACGGAAGAATCTGCCCCGGTGGAAGACAGCCACGTGTCGGCTGTCTTGAAGGTGACGAAGGTGGTCTGGAGGGACACGGGAGGAAGACGAAGGTGGGAAGAGGTCACATTTTAACAACCACCCCACTTACTAATCATGCCTTGGGCTATGTTTTTATGATTTTTGACAGCTGTATAGTAGTCCATAGCCTGAGCATAGCTCAGGACAGTTTGGATTGTGCTATATATCAAGCAAGGATGACTTTGAACTCTTGTTCCTCATGCCTT
+
ACMJKSRSLSLLKHHIJKISLIHHHHFA@65001/...00456?AADDECEDOIGFB?B667?<5?BCFISNLKIHHHJOJHHINLOIJSJFEB@ABHLJLMHFFEEFIKIJFGCBBEHRHNGF3333?HGFBA<;<<EHJEBBBKJLQIMG>>>>BGDCDEBCBBAB?:5)8984457==?@DFEEGGCDECCDEDGGEDECCBBC@@@>>??FDBCDC320//,**+-49?@@@ADDEGCD;;;;;:<>AFBBBA>,+***;==>>FGAA>@;33230)))*855566999:GEEDE???>>B32110//&
@137_PHV87F_10
GCAGTGGCTGCGTGGGTCTTCACCGACTCCCGCACCTGAGCCCACATACTCCTGTCCGAGTGGGATGGGCCTGAGCCCAGCTGGCCCTCTACCCTGCCCAGCCTGTTCCCTGGAGCCCAGCCTGCCCCCTGCAACCACAGGCTACTGGTTCTCACCTGGGAGCAGCAGTCAGAGCAGCTAGGTGTTCCTCAAGGGGACAGGCTGGGGAGGGGTCATCCAGGATGTCCTGGAACTGCTGTTCCAGGGCCCGTGGGGAAAGCAGGCCATTGGGAGAGTGAGTCCCTACACGGAAGAATCTGCCCCGGTGGAAGACAGCCACGTGTCGGCTGTCTTGAAGGTGACGAAGGTGGTCTGGAGGGACACGGGAGGAAGACGAAGGTGGGAAGAGGTCACATTTTAACAACCACCCCACTTACTAATCATGCCTTGGGCTATGTTTTTATGATTTTTGACAGCTGTATAGTAGTCCATAGCCTGAGCATCGCTCAGGACAGTTTTGATTGTGCTATATATCAAGCAGAGGATGACTTTGAACTCTTGTTCCTAGTAT
+
..045<::<33221445;=<7783.+))))111FHHFFKHNKKMJNHMLOKSMLLJJKOILJKOPSJLKJOSKNLSSOMLQSJISSMSKSSFSKEDDBN7KQMSNINFGPJLNEKKKQNEGCD@;FMIQOSSSIQRSMOQSSLLSSFHGJGIG<<<<=SSKMJKSNPJJKKMLSLMJLJIJIKLSKLOOJLNMMNONMNHJNMKKOLQPMSMISJQSKKKMMNNJMPSQRNQSMLMILRJPSNOSKJMMHEFGLSSMSPLKSIHKMMJLSIHKSQLSQKJIPMPJSSLMSPNKRMQSJIGJSEEFHISGJSRSLJSQSKMPSNRPKSHKKMJSJJJMJJMLSNNHOKSMMLLOJSSKSOONLMNKLLSKLKSSSMKQSNSLLF=JOLSLSJMJIKKORSJKSJPJKROJOKNOLMIJSJLOMJLLJJKJFMILHIHHIJSSLIKHHMSJILKMJMKSLMLMJJJIEFEC@>76677;::>;<(((('())*4;<=BCB<<<<<OJSSOJIP;C77777=EEGGFHHJMJIKGFILHHLIHHI33.'&&%%
@138_PHV87F_10
GCCCTGGAGGCTGTGGAAGGGGCTGCCTTCTTTGTGTCCCTCGATTCTGAGCCCGCGGGACTGACCAGAGAGGACCCCGCAGCTTCCCTGGACGCTTATGCCCACGCTCTGCTGGCTGGCCGAGGCCATGACCGGTGAGTCTACCCCCTACAATACCACCTACACACTTATGGAGACCTAGGGCTTCTCCACAGGGGGCAGCCAGACCTCATGCCTCAGCAG
+
HSISRJHHKIPGIMJMMSSMKJSSHKGIKHJHHKHKNJJGD====?DCAAABMM??6551141111019::DNMHJMJGKHJJKJFEFEEOJIHHGIFGEFEHMHJHOKKJSSKOIHHJJKILJJKSJIHOQOJRSNQPNMHHHHHJLKJJJKFFGFFLSSIJKIKIHJILHIJIJMJH<<<JHHIFEHIGJ@?>@GGHEFGHDDBBBCBDB>?>@>5441+
@139_PHV87F_10
CTGAGTCTAGCTGCTGAGGCATGAGGTCTGGCTGCCCCCTGTGGAGAAGCCCTAGGTCTCCATAAGTGTGTAGGTGGTATTGTAGGGGGTAGACCACCGGTCATGGCCTCGGCCAGCCAGCAGAGCGTGGGCATAAGCGTCCAGGGAAGCTGCGGGGTCCTCTCTGGTCAGTCCCGCGGGCTCAGAATCGAGGGACACAAAGAAGGCAGCCCCTTCCACAGCCTCCAGGGCGGTGGCTGCGTGGGTCTTCACCGACTCCCGCACCTGAGCCCACATACTCCTGTCCGAGTGGGATGGGCCTGAGCCCAGCTGGCCCTCTACCCTGCCCAGCCTGTTCCCTGGAGCCCAGCCTGCCCCCTGCAACCACAGGCTACTGGTTCTCACCTGGGAGCAGCAGTCAGAGCAGCTAGGTGTTCCTCAAGGGGACAGGCTGGGGGAGGGGTCATCCAGGATGTCCTGGAACTGCTGTTCCAGGGCCCGTGGGGAAAGCAGGCCATTGGGAGAGTGAGTCCCTACACGGAAGAATCTGCCCCGGTGGAAGACAGCCACGTGTCGGCTGTCTTGAAGGTGACGAAGGTGGTCTGGAGGGACACGGGAGGAAGACGAAGGTGGGAAGAGGTCACATTTTAACAACCACCCCACTTACTAATCATGCCTTGGGCTATGTTTTTATGATTTTTGACAGCTGTATAGTAGTCCATAGCCTGAGCATAGCTCAGGACAGTTTCGATTGTGCTATATATCAAGCAGAGGATGACTTTGAACTCTTGTTCCTCATGCCT
+
HSLHHFHJKKLKJLJJHLHIFIFIKGJLPSMKJHB?;@<=BBCHJJSKKJIIFFNKJIJKLHHGDFFGJLJIHKJKMMOOMKJ::::>GF<;;8((()67EHJJHMHJLHJGSKIMKKHJJDBBDDFHGGIJMJIIGGIKLSIHSMQSJOSGIAAB<8?D<:9888AABCDCDHSJOLGJJIJONJNSMJJJNIKLJSE32223??;<<<<GHMLC@::HEFAGFA888FJJHFGKLJNPKHJHPLMNJKINMSKJISKFDGPNPK;;;8778LLQHJHGC>>OKGGGIGILOSSOMOSSS5424=>9;FFB@BBDH?=;;<??>>>A3MNSHNIJEGKDEC@@DHFKJGEFC@@AJNKOSHGJJJI@;;;<JJJJJQLSJSOPKQHJKNNJOQSQONSMKRLKIGSNJPIMMSJSNPNRJKHSLKQKSMJE@@BAG?F>?>?0///1-/3//..+,,/89NGILGKHA?>??LIJIPICBBBMECGD@@987542.../0HGIGGCEDDDFJSLSQMHGJKMSMOLNFEAH;64400///6////874444222222JSIKJHGHIJKKLIFHFGJLGHFPIBALILKEJLJFGEFIC;FDCDAADEFKKNJFJLSRLRJIMIGM@@@AAISNJKRHLD9BFE<99899HJGFEEGFHFHIEEECDEMSSMKJHHLSSSLMIIGGGJIHNJJFIFKGHGHIHIGJJHLHMHHIGEDBA@::73-,,((&&,,FHGFIFFCDDDFKHFGEFEEEEFLISIJINSSSKKC=@A@@@442223/
@140_PHV87F_10
CTTGAGTCTAGCTGCTGACCCTGAGTCTAGCTGCTGACCCTGGAGTCTAGCTGCTGACCCTGAGTCTAGCTGCTGACCCTGAGTGTTCACTGCTGACCCTGAGTCTAGCTGCTGACCCTGAGTCTAGCTGCTGACCCTGAGTCTAGCTGCTGACCCTGAGTCTAGCTGCTGACCCTGAGTCTAGCTGCTGACCCTGAGTCTAGCTGCTGACCCTGAGTCTAGCTGCTGCCCTGGTCTAGCTGCTGCCCTGAGTCTAGCTGCTGCCCTGAGTGCTTAGCTGCTGCCCTGAGTCTAGCTGCTGCCCTGAGTCTAGCTGCTGACCCTGAGTCTAGCTGCTGACCCTGAGTCTAGCTGCTGACCCTGAGTCTAGCTGCTGACCCTGAGTCTAGCTGCTGAGGCATGAGGTCGGCTCCCTGTGAGAAGCCCTAGGTACTCATAGTGTGTAGGTGCATATGTAGGGGGTAGACTCACCGGTCATGGCCTCGGCCAGCCAGCAGAGCGTGGGCATAAGCGTCCAGGGAAGCTGCGGGGTCCTCTGGTCAGTCCCGCGGCTCAGAATCAGAGGGACACAAAGAAGGCAGCCCCTTCCACAGCCTCCAGGGCGGTGGCTGCGTGGGTCTTCACCGACTCCCGCACCTGAGCCCACATACTCCTGTCCGAGTGGGATGGGCCTGAGCCCAGCTGGCCTGCCCTCCCCAGCCTGTTCCCTGGAGCCCAGCCTGCCCCCTGCAACCACAGGCTACTGGTTCTCACCTGGGAGCAGCAGTCAGAGCAGCTAGGTGTCCTTGGGGACAGGCTGGGGAGGGGTCATCCAGGATGTCCTGGAACTGCTGTTCCAGGGCCCGTGGGGAAAGCAGGCCATTGGGAGAGTGAGTCCCTACACGGAAGAATCTGCCCCGGTGGAAGACAGCCACGTGTCGGCTGTCTTGAAGGTGACGAAGGTGGTCTGGAGGGACACGGGAGGAAGACGAAGGTGGGAAGAGGTCACATTTTAACAACCACCCCACTTACTAATCATGCCTTGGGCTATGTTTTATGATTTTTGACAGCTGTATCGTAGTCCATAGCTGACATAGCTCAGGACAGTTTCGATTGTGCTATATATCAAGCAAGGATGATTTTGAACTCTTGTTCCTCATGCCTATG
+
4*.)))0039;<<>BE=<=BB>1-))(''((((?EB@<=>:@86689:;<=>>?JIKGEA>,****5999<?ACECCBA?83222)(&&%(()2356778.----4;@AABBA>433:90/----***,,-3/+++++*)(()--./7=>HC@=>>=80,-------->FECEEDDDEGFFGFEDEGHGJHKJFE@??DHGFGHEEEG===DED8422123458=<;;;;@:3))'(-----8<;<D?>:::<<DCCEDEDDBCEE@=410+***)**6;<FDFFC?76555:98999;@>>>;4,+**)*)**++1BEDHDDEB>>?EECDEEFSIJJGEDD720/01,++++,HFF@CB?;;;;<>//0DCCECBAA?<2,,./09<===@?;;::889???<<2,,112333;=4***;=?@BB==;7+*(&&%%'''+**(**+,,'&&&'))***+4744333223:889;CFEDBCDCBBBBCEFDCCCBBDBAA@:887(((((-+,**'&&''.)))()**182>>:+)*//1/**++:5555443-,+++*(&&&(3.7++++,9:@AABDECEDCC@1/+,22344FB>?ABA?>>>?FEC<8888<HKLEEDHEBCCCIN>89CBBA853221/1111332334@BA=?AACGLIH>AAAAD887695/0::667400143345565FHHGFFF<<A;<@CCEFCA@<<54983322=DBABA>5,*+)*:::9:CA@@@CKGHFJJKKIIHI=<<<<FEFEDGEA>??@:;)))+((('/11228==???HLDEFD----.00=MSGIGGFLKFIGFHGI411111310./8.;;<@EFFG==;;:<<=>>>@HJPSKIIEEFGGHIGGFHCDCDCGHDDEBBBA94843-+('''''(/0?>?>A0///0DKHIJHHDHEDCDB@@@ABGIHGHKGJGFBB@@BHEBABA984./.--111>=@?3@@BDDD?87669<;;=>=9976:=?@ADEKFDGFIIHGGGFDCBAABAABCB>B>>>>CEFCCFC@@?BEEECD,+'''''2238<,,+))/++++<:>21168B999867667;<>=??BCABAB>>==:*((()2,,)((,-6222022115)*99??>>>?0-)
@141_PHV87F_10
CTGAGCTATGCTCAGGCTATGGACTACTATACAGCTGTCAAAAATCATAAAACATAGCCCAAGGCATGATTAGTAAGTGGGGTGGTTGTTAAAATGTGACCTCTTCCCACCTTCGTCTTCCTCCCGTGTCCCTCCAGACCACCTTCGTCACCTTCAAGACAGCCGACACGTGGCTGTCTTCCACCGGGGCAGATTCTTCCGTGTAGGGACTCACTCTCCCAATGGCCTGCTTTCCCCACGGGCCCTGGAACAGCAGTTCCAGGAGCATCCTGGATGACCCCTCCCCAGCCTGTCCCCTTGAGGAACACCTAGCTGCTCTGACTGCTGCTCCCAGGTGAGAACCAGTAGCCTGTGGTTGCAGGGGGCAGGCTGGGCTCCAGGGAACAGGCTGGGCAGGGTAGAGGGCCAGCTGGGCTCAGGCCCATCCCACTCGGACAGGAGTATGTGGGCTCAGGTGCGGGAGTCGGTGAAGACCCACGCAGCCACCGCCCTGGAGGCTGTGGAAGGGGCTGCCTTCTTTGTGTCCCTCGATTCTGAGCCCGCGGGACTGACCAGAGAGGACCCCGCAGCTTCCCTGGACGCTTATGCCCACGCTCTGCTGGCTGGCCGAGGCCATGACCGGTGAGTCTACCCCCTACAATACCACCTACACACTTATGGAGACCTAGGGCTTCTCCACAGGGGGCAGCCAGACCTCATGCCTGGGCCAT
+
ABBCIISOSPLKIKJGMJIIGCAAA.,,,,-FGKGHIIPMHSNSJDED7778898877889BGHILIHIHGLSKHFEEGIGGGGKNSKLLIGIF?SKKKPJJDEDAAC78GHHDDLGGKJINKIGBFMLKINGHKFGKIGDFGFFDDDIHGHGKNLKMLIKIHFDDDCFFHGFILNKMSLNMLSKFEDDGFHFFFGGKKFDDIIGHEDGEEEFGGHKHFE>???JQMKMKGFFCGGIHFFEEDEFEEGGGHHGIGEED?>32,((%%%&+/577:;?>?@BE5574,CEEFFKDOH71J44DGHHJKNNDDFFGLOPJNHFHFIJKOSEBAF?BIJKHKKJHGFGEEFGDFGNJMKLIHIH?KGHEGLKIHFCA@AFIHSKMIJGIHKGFSJGLJIHLIBAAAACCBA=;;6778DKIDCCCHGNHKJEGFDBCCD>CC<;;:9:4,,,11+))))()''''8:;;<AAESKIGGGJIEECCDGGHE><=<<AIFGGGGHIHIGGHHLJIE@ABBDHEIKFGLJMFFDEBBCCEFEEHEEBADEDDEFGGIC<99::=FMMGDCB>BDCFGGEFHCDGEDBBAA@@AAADDCCCCCFHGKIEEFDDFEBABBFCBBCCFE>>>>CFEDDCCBABCB@ACBDEDDEEEHDFDFEDDDCGFGFNGA:3......=::9;;@76667>>>?CDDBBBABABACCAB.---,)(
@142_PHV87F_10
GGGACAGGCTGGGGAGGGGTCATCCAGGATGTCCTGGAACTGCTGTTCCAGGGCCCGTGGGGAAAGCAGGCCATTGGGAGAGTGAGTCCCTACACGGAAGAATCTGCCCCGGTGGAAGACAGCCACGTGTCGGCTGTCTTGAAGGTGACGAAGGTGGTCTGGAGGGACACGGGAGGAAGACGAAGGTGGGAAGAGGTCACATTTTAACAACCACCCCACTTACTAATCATGCCTTGGGCTATGTTTTTATGATTTTTGACAGCTGTATAGTAGTCCATAGCCTGAGCATAGCTCAGGACAGTTTCGATTGTGCTATATATCAAGCAGAGGATGACTTTGAACTCTTGTTCCTCATGCTTT
+
>BCEHEHFEF;<<=EIBECC?@@AA76677ISIRJEEDHIGGGFB@A@@A?@<752//0178>A@>>;::;;@CDDFGGFGHMFHIIHIIFEGEGEFIKINIHFHFCCF=<FEGJINIKKJKGKHMOPPIIGIKKMSHOF>=BFEGIGKFHGFIJJKSLLSKHJJJBCGSEFBELKNMJLKIHJHJJJCD8CFGKIMJLIJHJKMLLIIIHFFIIIHJNHIGLIJJMIHJGGJKIGJGFGEEGIJMSLPLEED@C54/..001?CFEGFHIIGIHSHEEHDFHJIHG?>:::95001=CGFEGGFHDGEHHKHHFGFFGFFIGGIIGFGHGFGSFFIFGIKHGHKILCB@?<:::30)&#
@143_PHV87F_10
GAGAGTGAGTCCCTACACGGAAGAAATCTGCCCCGGTGGAAGACAGCCACGTGTCGGCTGTCTTGAAGGTGACGAAGGTGGTCTGGAGGGACACGGGAGGAAGACGAAGGTGGGAAGAGGTCACATTTTAACAACCACCCCACTTACTAATCATGCCTTGGGCTATGTTTTTATGATTTTTGACAGCTGTATAGTAGTCCATAGCCTGAGCATAGCTCAGGACAGTTTCGATTGTGCTATATATCAAGCAGAGGATGACTTTGAACTCTTGTTCCTCATGCCTCA
+
8A???>==<<<<<=>?@@:8656621.-11101228:<=@@@@AAABBB@>>?>>>><=>@?A@@BBEBBBB?====?CDBCA@ABBB??>>?A9998>@?@BCA????ADDCB@CCEEBBABBEEHIIIIIEECCCB>>>>?FEEEEEHGIFFDCBBDB@@???AABCGJSJHFEFGHJKHDBBCBBCDCDCBBBBBBAABABBCEEFEDCCBCCCDCBBA@@@@@@<9888>HFECCAAAAAAAAACDECDCBCBCEDDEEEEGGFGDA><66:6554345*&
@144_PHV87F_10
CTGCCCAGCCTGTTCCCTGGAGCCCAGCCTGCCCCCTGCAACCACAGGCTACTGGTTCTCACCTGGGAGCAGCAGTCAGAGCAGCTAGGTGTCCCTCAAGGGGACAGGCTGGGGAGGGGTCATCCAGGATGTCCTGGAACTGCTGTTCCAGGGCCCGTGGGGAAAGCAGGCCATTGGGAGAGTGAGTCCCTACACGGAAGAATCTGCCCCGGTGGAAGACAGCCACGTGTCGGCTGTCTTGAAGGTGACGAAGGTGGTCTGGAGGGACACGGGAGGAAGACGAAGGTGGGAAGAGGTCACATTTTAACAACCACCCCACTTACTAATCATGCCTTGGGCTATGTTTTTATGATTTTTGACAGCTG
+
SKOOLLPJJIKKMPABL<IOEJELFDHSMHHJF@SSONSSMJSMQLLJSSLSMLQLPJLQQKOSLOOLNJISLJNSGMKSNSOMLPHHILFI99889CDIGSLOHHSKSKDJJSNODHNMMLKGFFFHPQLSMKOSSOMNOKONK<<<<<HMKKNSOOLJILJINHLEGHHLILKIKOMKOPLNMSJMNLONSQSMMMLLNLLKOONFMGGKLLNLOOSSNSLILPKKNSSJSIPH<77666@EHOHJJA<=<>CCCDADCFDJJJJILSLGGGE=74/0000<>DEEGPMNLNSMKHKLJJRQSOSOMGINKJJKLHKSSHJJKGGFGFEJGJKIJMJHFKEHFHJJHFCAB?DFDC?@:3.-*
@145_PHV87F_10
CACCGCCCTGGAGGCTGTGGAAGGGGCTGCCTTCTTTGTGTCCCTCGATTCTGAGCCCGCGGGACTGACGAGAGAGGACCCCGCAGCTTCCCTGGACGCTTATGCCCACGCTCTGCTGGCTGGCCGAGGCCATGACCGGTGAGTCTACCCCCTACAATACCACCTACACACTTATGGAGACCTAGGGCTTCTCCACAGGGGGCAGCCTCAGACCTCATGCCTGGCGGT
+
5>@@BACA@@<@ACCDGE::11=6776>>CB?<88=??BDEELFIGGJJHIHHEFFHFDKLGHCIK=;9,++*))67>8888;CGEEB@/05->@AIHGDDBBACDHHLMSJISJIIFGBCEDHGFGGJFLJQLFHFIGQGJLLIIEEEJIJICBCCCDFDDFG@@GEEHDEGFECCAA@A@@211117==>?;225432210++++,***+123+****->-,+&&%
@146_PHV87F_10
GCCCCGGTGGAAGACAGCCACGTGTCGGCTGTCTTGAAGGTGACGAAGGTGGTCTGGAGGGACACGGGAGGAAGACGAAGGTGGGAAGAGGTCACATTTTAACAACCACCCCACTTACTAATCATGCCTTGGGCTATGTTTTTATGATTTTTGACAGCTGTATAGTAGTCCATAGCCTGAGCATAGCTCAGGACAGTTTGGATTCTGCTATATATAAGACAGAGGATGACTTTGAACTCTTGTTCCTCATGCCTAT
+
78=<???BBBDDBBC****-*(((*,3388>DBDCACEEEEEDB@@??ACCCBBCCEDDA@@@BD????@DB@?B?>>@BBDAA=68@ACBBCBCCDCEIOHHEECCDCABBACEFDDDDDDFFFEFC@?55=<A@A@ABFHJGEBBCBEGKECAAABCBBCDEEDDDDCCBAAAA@BCCDDECBBBB?=>>@A10//0%&&&%%%%&%%%%%%&$'&&'(()666DCCBBCEFFJIGEEEDEFB@@:99899<)(
@147_PHV87F_10
TTCAAGACAGCCGACACGTGGCTGTCTTCCACCGGGGCAGATTCTTCCGTGTAGGGACTCACTCTCCCAATGGCCTGCTTTCCCCACGGGCCCTGGAACAGCAGTTCCAGGACATCCTGATGACCCCTCCCCAGCCTGTCCCCTTGAGGAACACCTAGCTGCTCTGACTGCTGCTCCCAGGTGAGAACCAGTAGCCTGTGGTTGCAGGGGGCAGGCTGGGCTCCAGGGAACAGGCTGGGCAGGGTGCGGGGCAGCTGGGCTCGGCCCATCCACTCGGACAGGAGTATGTGGGCTCAGGTGCGGGAGTCGGTGAAGACCCACGCAGCCACCGCCCTGGGAGGTATGTGGAAGGGGCTGCCTTCTTTGTGTCCCTCGATTCTGAGCCCGCGGGACTGACCAGAGAGGACCCCGCAGCTTCCCTGGACGCTTATGCCCACGCTCTGCTGGCTGGCCGAGGCCATGACCGGTGAGTCTACCCCCTACAATACCACCTACACACTTATGGAGACCTAGGGCTTCTCCACAGGGGGCAGCCAGACCTCATGCCTCAG
+
?IJIHIGHHGIDAAABCDDDDHJLIMMHJSNSFEDDDFJIGFFHGSJHGGGFKNMIHJMRJJJIHC:55FHLLJGLIMHLIGHSSHGEDDEGJRMJJMHJISSHGJMQISOSSBBBAB<9::GGDFDE>;:F=IHGJHJHIG;?B99BBCBCFGFFCBBBDHJHEHCDCCDGGKGEEE;HFHFGGHHFFFEDCAAABDDFFDDDDEEDBABABBFGGFEEEDFDEEFFEIFFIHJGGGJH857642-'&''.)))***2564+++-=6652/0656:>?EEEEDA@@@ACCCBDDHHDEFB??>>??/+*'(42-*(''(*+79<AEEC@====???.+-1,+,,/2;>@A?9@?ACECBCBCDCCDDGIFBAB?@ABDFEGDDCA?><<==?BBDDDDCCDDCDCDBAA?ABDECB><900CA?====>AAAEG/@@??@CFJEECCDFEFCBAAACFEHB<872.+)((('+)*-//=><;;<<DEKGEFCAAAA@>>>>BDCDAAAA?ABAABBABCDEFGFGCA???@CFGEBBBA@AAB@???7.*
@148_PHV87F_10
CCCTGGAGCCCAGCCTGCCCCCTGCAACCACAGGCTACTGGTTCTCACCTGGGAGCAGCAGTCAGAGCAGCTAGGTGTTCCTCAAGGGGACAGGCTGGGGAGGGGTCATCCAGGATGTCCTGGAACTGCTGTTCCAGGGCCCAGTGGGGAAAGCAGGCCATTGGGAGAGTGAGTCCCTACACGGAAGAATCTGCCCCGGTGGAAGACAGCCACGTGTCGGCTGTCTTGAAGGTGACGAAGGTGGTCTGGAGGGACACGGGAGGAAGACGAAGGTGGGAAGAGGTCACATTTTAACAACCACCCCACTTACTAATCATGCCTTGGGCTATGTTTTTATGATTTTTGACAGCTGTATAGTAGTCCATAGCCTGAGCATAGCTCAGGACAGTTTTGATTGTGCTATATATCAAGCAGAGGATGACTTTGAACTCTTGTTCCTAAGTGCCTT
+
+=;67:;<?BHGKOIJGHBAFGGKJNSJSLIQMSIOHGFIJGKKMPKGFFFQNKSSLKSOJHKNNLOPJLKKBCELKNJOHLISHHHIRIOJNHIIGIMSOKFHJHGEFCC66EGSGFGHC:9998:89:0.../-.12(7/((+++.../--1001348@BBEHJJIMSMLSLJLMHJKHECDCDEJMKKILLHKLFIIGKIOSJJGFIFFKHHIEC===>GJEDC@@AEJIJLHDGFFIJJKIJKGFDEPJEEJS=<<;?:6242,,-555<<?@;=HOLGNHIPJLJNLPPKIKHKKNSOKJOSNHILKLKIJHJIJIIGIFEECC@>----.;))))+22133;AAGFFEDEDGGEJIJNJGHFGGGIEC//-((()))))+,..../((()*BBDEIIISDOILHEIFA>>==?>@@@@AAGHLJHSOFDA@?;,+**+,.40
@149_PHV87F_10
CGTGGGTCTTCGCCCGACTCCCGCACCTGAGCCCACATACTCCTGTCCGAGTGGGATGGGCCTGAGCCAGCTGGCCCTCTACCCTCCCCAGCCTGTCCCTGGAGCCCAGCCTGCCCCCTGCAACCACAGGCTACTGGTTCTCACCTGGGAGCAGCAGTCAGAGCAGCTAGGTGTTCCTCAAGGGGACAGGCTGGGGAGGGGTCATCCAGGATGTCCTTGGAACTGCTGTTCCAGGGCCCGTGGGGAAAGCAGGCCATTGGGAGAGTGAGTCCCTACACGGAAGAATTGTCCCGGTGGAAGACAGCCACGTGTCGGCTGTCTTGAAGGTGACGAAGGTGGTTTCTGGAGGGACACGGGAGGAAGACGAAGGTGGGAAGAGGTCACATTTTAACAACCACCCCACTTACTAATCATGCCTTGGGCTATGTTTTTATGATTTTTGACAGCTGTATAGTAGTCCATAGCCTGAGCATAGCTCAGGACAGTTTCGATTGTGCTATATATCAAGCAGAGGATGACTTTGAACTCTTGTTCCTCATGCCT
+
5677FDD;<=4,***')-.-/0.299:>>BADCA@JIEECDCCE?==>;;;;;GIFGCHEEGLHG>?>;;888:GDDC><5530*,,,,+/77;>@)))3@DDEGEHILJJHJCADMKIKJGKHGFGCDCCBBAABCHGIIGKGKLFHIHIHHHIGGIFJJPMLGHHCBCBBDDDFEDFFGDBFEDGCCFDD>=?<>EABCCBCC?<779::;:433+(()CEFEEHE;;;;;DJC@AB;;74<;<<@BBBA@AAADCBA>>>>@E=====CDDCDFD32222D2.(((())*<>?@CBCDFCBEGEEBBBBA>>>>?DCDDDEHGDEEFA==<<;<)((('&&'&&&&('&)*+479=@><:;:77999A99878==>==??ACDGJHHSGDCCCBBAAAABCEEDDDEEFFGEECDDCBDBBAABCDHISIEDCEEGIJHDBCCBBCBCDAA@A@CA@???@ABDAABA@AAABEDEDDGG86666****+AFICDCBBFDFEEGHED>=>@?CBCEDCEDFFFFFEGDBA>>?;;;:::;
@150_PHV87F_10
ACCGCCCTGGAGGCTGTGGAAGGGGCTGCCTTCTTTGTGTCCCTCGATTCTGAGCCCGCGGGACTGACCAGAGAGGAGCCCCGCAGCTTCCCTGGACGCTTATGCCCACGCTCTGCTGGCTGGCCGAGGCCATGACCGGTGAGTCTACCCCCTACAATACCACCTACACACTTATGGAGACCTAGGGCTTCTCCACAGGGGGCGGCCCAACCTCATGCCTCAGCAGC
+
EGHEGFGHIIJHJHIIOKJMSJLSNKLKIHFHCCBDESPIGHGGGIHEGFEBDCDGFGMGLLIKIHQMD=9652111/-,---27:<?>==ECEFDDCDC;448884008>===DECCCDDDHGHIGEFFGHJGGGEEEGHIIFGECABBEIHCB66665555BFEGFFFDEFEEDFFEDDDCDEEECDDCDGFFFDCDGFHG*****+,---999899<:211,+'
@151_PHV87F_10
ACTATACAGCTGTCAAAAATCATAAAAACATAGCCCAAGGCATGATTAGTAAGTGGGGTGGTTGTTAAAATGTGACCTCTTCCCACCTTCGTCTTCCTCCCGTGTCCCTCCAGACCACCTTCGTCACCTTCAAGACAGCCGACACGTGGCTGTCTTCCACCGGGGCAGATTCTTCCGTGTAGGGACTCACTCTCCCAATGGCCTGCTTTCCCCACGGGCCCTGGAACAGCAGTTCCAGGACATCCTGGATGACCCCTCCCCAGCCTGTCCCTTGAGGAACACCTAGCTGCTCTGACTGCTGCTCCCAGGTGAGAACCAGTAGCCTGTGGTTGCAGGGGGCAGGCTGGGCTCCAGGGAACAGGCTGGGCAGGGTAGAGGGCCAGCTGGGCTCAGGCCCATCCCACTCGGACAGGAGTATGTGGGCTCAGGTGCGGGAGTCGGTGAAGACCCACGCAGCCACCGCCCTGGAGGCTGTGGAAGGGGCTGCCTTCTTTGTGTCCCTCGATTCTGAGCCCGCGGGACTGACCAGAGAGGACCCCGCAGCTTCCCTGGACGCTTATGCCCACGCTCTGCTGGCTGGCCGAGGCCATGACCGGTGAGTCTACCCCCTACAATACCACCTACACACTTATGGAGACCTAGGGCTTCTCCACAGGGGGCAGCCAGACCTCATGCCTCAGCAGCC
+
EEEGHDCDEBC@@@BBLOSQGED><;<<=@@?=<===?@ABCCDDCDDECCBBCDCCBBBDEGECBAAAC@SHHHDBCA87))1*,>?@A@@AADDCCCB<88AAACBABCCEDCEDDCDDCAABABEECEEFHFFECD@???>ADDEHIIHH@???@EE?>>>>ABCGGGILC@>;;AA655533<,)(((()34:;DEGEEDCEDDD@DDEBB@@??@BBCDFHHHJKHJIIGGFFHHGGHFGFJHMJIGJEDCD?@?82CDHHFG@B;0F>>EFEFGEFDB:;;AGOJHHHDEEDGJHIGFJHGLIIJIIKKHHHKEEDEFGHI<<<<=D999:;DB><;;;7677<@@:9>@?BB@??@ACEGGB>BA@76666:8;>>>?:::9@IC????JGRDJD<<?>>BCBDJIHJGFFFFJKIFGJGIIGIICC=?>?<;::=BDDHIEDCHEEEEFIIGFEEEEIHJEGGGJMKHECD<;CDEHEGDIEBABCABHIGFFFEDDCEDHFGII>:9GEEEGHLHH>==<=>BGHGKFCB?CDEECC00><BC@??>==22233GEKEEDEFMIILNLHKKIHBBBBDFDE;97779DACDC?@32233<;445<<DGGHHFJEHHFECDB@@><=>??>=+++*))-'&&&):?A=@ABAAABBCABB??;<==;;<10//*(%#
@152_PHV87F_10
CCAGGATGTCCTGGAACTGCTGTTCCAGGGCCCGTGGGGAAAGCAGGCCATTGGGAGAGTGAGTCCCTACACGGAAGAATCTGCCCCGGTGGAAGACAGCCACGTGTCGGCTGTCTTGAAGGTGACGAAGGTGGTCTGGAGGGACACGGGAGGAAGACGAAGGTGGGAAGAGGTCACATTTTAACAACCACCCCACTTACTAATCATGCCTTGGGCTATGTTTTTATGATTTTTGACAGCTGTATAGTAGTCCATAGCCTGAGCATAGCTCAGGACAGTTTCGATTGTGCTATATATCAAGCAGAGGATGACTTTGAACTCTTGTTCCTCATGCCTT
+
6<33HHHIHIFKKKKJIJJSMRKPHHFJMGBDMILHGSLRJHHKHGHIJA@@?>@?BMMIHFGFFIHIISMHIIGIINMPKLECDJ@;HCBISIQOSJJSRIHIFHICBBBEJLJHD==<=>HGIIMKKHMIKOSNKJHBBED@AFGEGDEGDB:78555>BHFIHGBDHLKGGGCEFGFLLONHIFHFCD8=?5566578889FHHFFFFFGEFEFCDCCEKJKHH@AAA@NKIGHIEEEEFEE---+++*)),:A@?AAACEECDDDDFECCCBDEFFHECBDDHHIKEEDDEEFGFIGIFGBABBIDAA@@>;<;:;::----,,,3'&&&'5#
@153_PHV87F_10
ACTCACTCTCCCAATGGCCTGCTTTCCCCACGGGCCCTGGAACAGCAGTTCCAGGACATCCTGGATGACCCCTCCCCAGCCTGTCCCCTTGAGGAACACCTAGCTGCTCTGACTGCTGCTCCCAGGTGAGAACCAGTAGCCTGTGGTTGCAGGGGGCAGGCTGGGCTCCAGGGAACAGGCTGGGCAGGGTAGAGGGCCAGCTGGGCTCAGGCCCATCCCACTCGGACAGGAGTATGTGGGCTCAGGTGCGGGAGTCGGTGAAGACCCACACAGCCACTGCCCTGGAGGCTGTGGAAGGGGCTGCCTTCTTTGTGTCCCTCGATTCTGAGCCCGCGGGACTGACCAGAGAGGACCCCGCAGCTTCCCTGGACGCTTATGCCCACGCTCTGCTGGCTGGCCGAGGCCATGACCGGTGAGTCTACCCCCTACAATACCACCTACACACTTATGGAGACCTAGGGCTTCTCCACAGGGGGCAGCCAGACCTCATGCCTCAGCAG
+
@EMONJLPGMKMELGJJSOSJHONJAGMPKIGIHGSKIMLIJII>SJHMGCCCCQPPSSOJKRSKSMSSJLJS98885>JIKEEA@@?;C>>BCKKQSSOJPHHJLPKQNJKPOOSSLIMPOF::PJLQMMSKRPJJIKSLSOILSRGMNLHH@SOOISGFMHOLSGBD:67GIKSLLKIJGQSSSLOJH?333982287795567<81--./C;FFJOIJJMHCCB?B<::33334>?CCFEFEDCDHFGHFJH.----2---.--+.***+,B@DGEFMIDKJIORLINKPIMPKJPJLB<88861222-.=<<=>=DDDEHLSIJMJHIJIIIHISH322,**++,--31124:ABBCEEC@GDJFFHJKHEGFGHKE@CGJLJKMMH>>>>?NIJLNHKJKPJGGGKLGNGFFEAA<<;<;>>FGFKCCDEDIKMHKKKIHNKIQKKKMKKHF<??GEDFFEFF::CBCDDGLFIIIJMIKIECDB<====???80
@154_PHV87F_10
CGCTTCGTAGGGGGTAGACTCACCGGTCATGGCCTCGGCCAGCCAGCAGAGCGTGGGCATAAGCGTCCAGGGAAGCTGCGGGGTCCTCTCTGGTCAGTCCCGCGGGCTCAGAATCGAGGGACACAAAGAAGGCAGCCCCTTCCACAGCCTCCAGGGCGGTGGCTGCGTGGGTCTTCACCGACTCCCGCACCTGAGCCCACATACTCCTGTCCGAGTGGGATGGGCCTGAGCCCAGCTGGCCCTCTACCCTGCCCAGCCTGTTCCCTGGAGCCCAGCCCTCCCTGCAACCACAGGCTACTGGTTCTCACCTGGGAGCAGCAGTCAGAGCAGCTAGGTGTTCCTCAAGGGACAGGCTGGGGAGGGGTCATCCAGGATGTCCTGGAACTGCTGTTCCAGGGCCCGTGGGGAAAGCAGGCCATTGGGAGAGTGAGTCCCTACACGGAAGAATCTGCCCCGGTGGAAGACAGCCACGTGTCGGCTGTCTCCCACGGCATTTCTTCCGTGTAGGGACTCACTCTCCCAATGGCCTGCTTTCCCCACGGGCCCTGGAACAGCAGTTCCCGGACATCCTTCGATGTTCCCCAGCCTGTCCCCTTGAGGAACACCTAGCTGCTCTGACTGCTGCTCCCAGGTGAGAACCAGTGGCCTGTGGTTGCAGGGGCAGGCTGGGGCTCCAGGGGAACAGGCTGGGCAGGGTAGAGGGCCAGCTGGGCTCAGGCCGTCCCCACTCGGAGCCGTATGTGGGCTCAGGTCAGGGAGTCGGTGAAGACCCACGCAGCCACCGCCCTGGAGGCTGTGGAAGGGGCTCTCCTCTTTGTGTCCCTCGATTCTGAGCCCGCGGGACTGACCAGAGAGGACCCGGCAGCCCCTCAACGCTATGCCCACGCTCTGCTGGCTGGCTAGGCCATGACCGGTGGGT
+
'%$%%$$%&'558GI<<;;/----GFPJKKIIGIINKJMFKHHMROMLPLPRPOLLMSMJNE=>>SSIKRQSKIISJQM;:::@333..(''((-BECDOJHIPLJOICHGJRHFEFGFLOSNSPMJMSSSPLLKALF4;0----..27>95..==<76666BG87778?@@GEBBBCCIHGHSPC<>JPHE@B;::96JSIJSKPSSSSMLJSMPLSOOSNLSSPSOSNPOLSKROLSSSIILLIIJSMPOHSISSNLLGM<<C?BGHHFGH<;;:1''''';IILOMJSJRSKPSISKEFGHGGCBEDDKLHKMMMMGIJGFCJLSMLNIFHKKMSNGHGFJMKHNJNLSMFLC@BEEFFIKLOSLJISPLKSSSJKSKSSMSLPSNKNQPSKMOSPLMNSSLNNSRKSSHEHGEGIGILOSSKSOMJNOMSNSSLLJ889JHMHCAB986793;=>;456FJ=;;;;B===1****+>?99((((*..,*%%%'*.-.(())))***+,,++,,,36968889;;::4///.477471111>@::?<==BAC8767572))446644+(%$$&&((''(-.56544.,*)('):;>?@DE====7889;9<A@BFEDFHPGBA<<<6:8//1:887:110**+(()**;=<;8755772(((()+'&&)..-(()(((((()*13455679775100//01331.///434*)('%&$$$$%'&())&%%$$$$%&',/2565775542(%&&''0,*'((*178===<;=>>99:<<=>;:=<45?>@A>===:;./6784*(''&&'(()+)-*'(89:9,,*))*)+++299:;=<;>>>BCC?A>==<>=;;1./,,010*1/+((''''%&')*,+---,.-,,((''))'$%$$%(...-,..---+'&%
@155_PHV87F_10
GCAGTGGCTGCGTGGGTCTTCACCGACTCCCGCACCTGAGCCCACATACTCCTGTCCGAGTGGGATGGGCCTGAGCCCAGCTGGCCCTCTACCCTGCCCAGCCTGTTCCCTGGAGCCCAGCCTGCCCCCTGCAACCACAGGCTACTGGTTCTCACCTGGGAGCAGCAGTCAGAGCAGCTAGGTGTTCCTCAAGGGGACAGGCTGGGGAGGGGTCATCCAGGATGTCCTGGAACTGCTGTTCCAGGGCCCGTGGGGAAAGCAGGCCATTGGGAGGAGCTGAGTCCCTACACGGAAGAATCTGCCCCGGTGGAAGACAGCCACGTGTCGGCTGTCTTGAAGGTGACGAAGGTGGTCTGGAGGGACACGGGAGGAAGACGAAGGTGGGAAGAGGTCACATTTTAACAACCACCCCACTTACTAATCATGCCTTGGGCTATGTTTTTATGATTTTTGACAGCTGTATAGTAGTCCATAGCCTGAGCATAGCTCAGGACAGTTTCGATTGTGCTATATATCAAGCAGAGGATGACTTTGAACTCTTGTTCCTCATGC
+
:;FFEEIFGEBABBCDFEEEDDDA@@@@EE@???@CD76667956BFBDC@7./EDD44445FHGGBGGFEFDCBCG?9DDECCEEFEBA@@B@22?EHBGHHJLDE667116ABKEEEHFEFBB@=@AABBDDEKHFGGHHECDCCEILMIKJOJJHIKHHGIJJGGFGGGJIIIHIDCCBDFGFFGGFEEFDHJIIGLJHKGEFEFFCFGEFGIIJKLJJJIEEHEGIINLGIGGMKJGHFFEDCEDBBBAABCDENIGFDDCCE<74200*))'&&'(,-027:<>@@AACDFIHGFFFEDC@GFFFGJHHIJINIHGDCDDCCCCDHGGIECBBCCGFEDCDCCGJIGIGGFGHGEEEEFPEGEFIEB@BCHEEGGGIJMIDGKHMIIG7777;>EFSFFGHEEHFFIGSGIGFKFHGLIKHGHIJGFFFEEGFIGHKKGLIGIHJIIJJGFGFEHHFGGEEGGFFFFFFGEGPHHGGFEEDFFIFEDED::::;<;;;;DJJHFEEDDEGFFGGEDA@BEEGFGHFFEFFFEHGKE:;:--40..(%
@156_PHV87F_10
CCCGGTGGAAGACAGCCACGTGTCGGCTGTCTTGAAGGTGACGAAGGTCGTCTGGAGGGACACGGAGAGAACGAAGGTGGGAAGAGGTCACATTTTAACAACCACCCCACTTACTAATCATGCCTTGGGCTATGTTTTTATGATTTTTGACAGCTGTATAGTAGTCCATAGCCTGAGCATAGCTCAGGACGGTTTCATTGTGCTATATATCAAGCAGAGGATGACTTTGAACTCTTGTTCCTCATGCCTG
+
-<=:;CCEFJIJGHIJJGPFKII66666??>><99>CELCDDAAADCQ)((((<:897633..,+******+++;?AC>>>=@CEGED?888887?;;;;HHKJLJLIJGHIHGJGJSJKPINHFD@@GFHFFEFFLNSIS;::::HEFJLCBBA@CA>777''''''./@AAGGHHLKIJHII??><==100030++++8899EFDFCG544444A@ABBGGHGAB=9;KFDDDDAA@87<:65.-,+$
@157_PHV87F_10
CTGGGAGCAGCAGTCAGAGCAGCTAGGTGTTCCTCAAGGGGACAGGCTGGGGAGGGGTCATCCAGGATGTCCTGGAACTGCTGTTCCAGGGCCCGTGGGGAAAGCAGGCCATTGGGAGAGTCATCCCTACACGGAAGAATCTGCCCCGGTGGAAGACAGCCACGTGTCGGCTGTCTTGAAGGTGACGAAGGTGGTCTGGAGGGACACGGGAGGAAGACGAAGGTGGGAAGAGGTCACATTTTAACAACCACCCCACTTACTAATCATGCCTTGGGCTATGTTTTTATGATTTTTGACAGCTGTATAGTAGTCCATAGCCTGAGCATAGCTCAGGACGGTTTGGATTGTGCTATATATCAAGCAGAGGATGACTTTGAACTCTTGTTCCTCATGCC
+
9787667789:98665568888964444644556:6444668765677;;:9:;999665423345855223348977767772100.098787544468:8988550++-//--/24422*)''''()2243335565443457752555677876.-)))0000778989:5545575654565-,,,-3,,,,-886655678:999998886766566789:98;::;:::::877788977666556678:7655433332233368877763322379<85444689:8654345650/(''%$%%%%()11267878621112777665+***,''&''-.388875443445577767765+*('&&&,,12111-,,,,2346555
@158_PHV87F_10
GCAGTGGCTGCGTGGGTCTTCACCGACTCCCGCACCTGAGCCCACATACTCCTGTCCGAGTGGGATGGGCCTGAGCCCAGCTGGCCCTCTACCCTGCCCAGCCTGTTTCCTGGAGCCCAGCCTGCCCCCTGCAACCACAGGCTACTGGTTCTCACCTGGGAGCAGCAGTCAGAGCAGCTAGGTGTTCCTCAAGGGGACAGGCTGGGGAGGGGTCATCCAGGATGTCCTGGAACTGCTGTTCCAGGGCCCGTGGGGAAAGCAGGCCATTGGGAGAGTGAGTCCCTACACGGAAGAATCTGCCCCGGTGGAAGACAGCCACGTGTCGGCTGTCTTGAAGGTGACGAAGGTGGTCTGGAGGGACACGGGAGGAAGACGAAGGTGGGAAGAGGTCACATTTTAACAACCACCCCACTTACTAATCATGCCTTGGGCTATGTTTTTATGATTTTTGACAGCTGTATAGTAGTCCATAGCCTGAGCATAGCTCAGGACAGTTTCATTGTGCTATATATCAAGCAGAGGATGACTTTGAACTCTTGTTCCTCGTGTT
+
;=>FFFIGFDDDDDNLPPHIHIIHISKJOPHCBKJKL9889DEBCMSIHFHJIJRKNILJOHSMOSIOJLSLIIOJMLILJSNIQJRJQHLEGDBHORI@FFHEFSI-)2**HKJKSP544482321234=GDEEGJISSIQPSSSLSSSMLPISSLOQMLMOMSKSMJMLRKRLINSHHHISSJMMSOMSFGIKSKSSHGGHSSHLOIIJIINLSOJKIKLNLSLQIKLONKKJSIIIJGIJKMKEHOIHJQSJSMNSOLSJFIKIMPPHHNHJOGJMIHOSHGLMLLPKSMMRKKA6342=>:77954332,,,,.////CFHEHKKLHE;778ADSINSJMIIIG?<<<<>@==9:87999>>ACCB???=>>AHJLGSH89HGSSLHGJJJSKNSSSEDFGEHHHFFJIIFDE?FQJPHIIISJKRMNJKHGHINSMMPJLGHDPSHNHHIGJHMHIHSJJNLHKQHHLHOMPQSSGHEFDG87799;-----*****@EGLIGFFFGFHHKJLSPIISJJF@=@?===<=66)(((((+(%%%%'
@159_PHV87F_10
GCAGTGGCTGCGTGGGTCTTCACCGACTCCCGCACCTGAGCCCACATACTCCTGTCCGAGTGGGATGGGCCTGAGCCCAGCTGGCCCTCTACCCTGCCCAGCCTGTTCCCTGGAGCCCAGCCTGCCCCTGCAACCACAGGCTACCGGTGCTCACCTGGGAGCAGCAGTCGAGCAGCTAGGTGTTCCTCAAGGGGACAGGCTAGGGGAGGGGTCATCCAGGATGTCCCTGGAACTGCTGTTCCAGGGCCCGTGGGGAAAGCAGGCCATTGGGAGAGTGAGTTCCCTACACGGAAGAATCTGCCCCGGTGGAAGACAGCCACGTGTCGGCTGTCTTGAAGGTGACGAAGGTGGTCTGGAGGGACACGGGAGGAAGACGAAGGTGGGAAGAGGTAGCATTTTAACAACCACCCCACTTACTAATCATGCCTTGGGCTATGTTTTTATGATTTTTGACAGCTGTATAGTAGTCCATAGCCTGAGCATAGCTCAGGACGGTTTGATTGTGCTATATATCAAGCAAGGATGACTTTGAACTCTTGTTCCTCATGCCTT
+
---=EIJNLJIFGDGFFAA<::;A>=?@ACD>BMKQIJIED=;;SHI;;;=?LKMLJLJIHLJLMSJKNJLK==<>EFANNIFEDDEG<;9:>?9?EED9<DAB>><00740-''(((')''&'))*0.0101/.(''&&(('&$#$$$%&&&''(*7=PQK:::8885******)******IMMHKIGEBCIIJFGJC;:.--+/55455=:;;987795554+++(1CGNIILLNLIDBB=B;<994335@HGGNRJNDEDGEISIIFA5:88857663++-0;EEKMSJSMSPSONMK?BF@DDDMHQSMSDFHA?@?>>=410+****+2028@CE@AA?@BFEJMOSGRFGKJMMISLR?>;:<426*****+6779?@8?DCBA<......:::CEEBBCCFHPKGMLSJMQEEE???@@?@>=>>@HHKGJJ-----FHG@GSMOKLIHHPOPSJSLOIKJKHHJKPJKSPIKQIJFFGFCEDIGI200028887777<>DECB=FDDEED=///1B==<:30--./2/01/..---)))))**$
@160_PHV87F_10
CAGCCACTGCCCTGGAGGCTGTGGAAGGGGCTGCCTTCTTTGTGTCCCTCGATTCTGAGCCCGCGGGACTGACCAGAGAGGACCCCGCAGCTTCCCTGGACGCTTATGCCCACGCTCTGCTGGCTGGCCAAGGCCATGACCGGTGAGTCTACCCCCTACAATACCACCTACACACTTATGGAGACCTAGGGCTTCTCCACAGGGGGCAGCCAGACCTCATGCCTCAGCAGC
+
@@GJIMMNIFJJEFGHJFGGFE9999:DECB662212.-.006>>?GC?FDCDGFHGSOSSJMSKJKQLKMKGGEEGJKGKIQHKKFFIHGFC963*3...::30,,1;BFDEHHIJNMLFIIIHFEEE544448<>8/'''(..55557:<<EGJHEGEEDBBCDFISJKKQIEFDCDEJGFHJHIGIHBHHIILJLGKFHFFFJFHILHGFFHCGFCFBCAB<:9:430
@161_PHV87F_10
GAGGGATGACTCACCGGTCATGGCCTCGGCCAGCCAGCAGAGCGTGGGCATAAGCGTCCAGGGAAGCTGCGGGGTCCTCTCTGGTCAGTCCCGCGGGCTCAGAATCGAGGGACACAAAGAAGGCAGCCCCTTCCACAGCCTCCAGGGCAGTGGCTGCGTGGGTCTTCACCGACTCCCGCACCTGAGCCCACATACTCCTGTCCGAGTGGGATGGGCCTGAGCCCAGCTGGCCCTCTACCCTGCCCAGCCTGTTCCCTGGAGCCCAGCCTGCCCCCTGCAACCACAGGCTACTGGTTCTCACCTGGGAGCAGCAGTCAGAGCAGCTAGGTGTTCCTCAAGGGGACAGGCTGGGGAGGGGTCATCCAGGATGTCCTGGAACTGCTGTTCCAGGGCCCGTGGGGAAAGCAGGCCATTGGGAGAGTGAGTCCCTACACGGAAGAATCTGCCCCGGTGGAAGACAGCCACGTGTCGGCTGTCTTGAAGGTGACGAAGGTGGTCTGGAGGGACACGGGAGGAAGACGAAGGTGGGAAGAGGTCACATTTTAACAACCACCCCACTTACTAATCATGCCTTGGGCTATGTTTTTATGATTTTTGACAGCTGTATAGTAGTCCATAGCCTGAGCATAGCTCAGGACAGTTTCGATTGTGCTATATATCAAGCAGAGGATGACTTTGAACTCTTGTTCCTCATGCCTCTACTTTCCCGGCATGCCTCTACTTTCCCGGCATGCCGGGAAAGTCGAGGCATGCCGGGAAAGTAGAGGCATGCCGGGAAAGTAGAGGCATGCCTCTACTTCCCGGCATGCCTCTACTTTCCCGGCATGCCTCTACTTCCCGGCATGCCGGGAAAGTAGAGGCATGCCGGGAAAGTAGAGGCATGCCGGGAAAGTAGAGGCATGCCTCTACTTCCCGCATGCCTCTACTTTTCCCGGCATGCCGGGAAAGTAGAGGCATGCCGGGAAAGTAAGGGCGTGCCTCTACTTCCCGGCATGCCTCTACTTTCCCGGCATGCCTCTACTTCCCCGGCATGCCGGGAAAGTAGAGGCGGTACCCCGGGAAAGTAGAGGTGCCGGGAAAGTAGAGGCATGCCTCTACTTTCCCGGCATGCTACTTTCCCGGCATGCCTCTACTTTCCCGGCATGCCGGGAAAGTAGAGGCATGCCGGGGAAAGTAGAGGCATGAGGAACAAGAGTTCAAAGTCATCCTCTGCTTGATATATAGCACAATCGAAACTGTCCTGAGCTATGCTCAGGCTATGGACTACTATACAAGCTGTCAAAAATCATAAAAACATAGCCCAAGGCATGATTAGTAAGTGGGGTGGTTGTTAAAATGTGACCTCTTCCCACCTTCGTCTTCCTCCCGTGTCCCTCCAGACCACCTTCGTCACCTTCAAGACAGCCGACACGTGGCTGTCTTCCACCAGGGGCAGATTCTTCCGTGTAGGGACTCACTCTCCCAATGGCCTGCTTTTCCCCACGGGCCCTGGAACAGCAGTTCCAGGACATCCTGGATGACCCCTCCCCAGCCTGTCCCCTTGAGGAACACCTAGCTGCTCTGACTGCTGCTCCCAGGTGAGAACCAGTAGCCTGTGGTTGCAGGGGGCAGGCTGGGCTCCAGGGAACAGGCTGGGCAGGGTAGAGGGGCCAGCTGGGCTCAGGCCCATCCCACTCGGACAGGAGTATGTGGGCTCAGGTGTGCGGGAGTCGGTGAAGACCCACGCAGCCACTGCCCTGGAGGCTGTGGAAGGGGCTGCCTTCTTTGTGTCCCTCAATTCTGAGCCCGCGGGACTGACCAGAGAGGACCCCGCAGCTTCCCTGGACGCTTATGCCCACGCTCTGCTGGCTGGCCAAGGCCAGTGACCAGTAGCACCCCCTACAATACCACCTACACACTTATGGAGACCTAGGGCTTCTCCACAGGGGGCAGCCAGACCTCATGCCTCAGCAGCTAGACTCAGGGTCAGCAGCTAGACTCAGGGTCAGCAGCTAGACTCAGGGTCAGCAG
+
(&&',()'''',,-3@CCFSLGIKKHMJJHQOSJSMQLKMSLJJILIMOSLJROSOLNGSISKLSSNMKSACDCPPRPGD..--->;;<=EECEIGJFIOJGGGFB@@AAJKHSKQOOSSMLRIOKSKJSN@::9<KIKMPSMOHILSJHMMISKNFGJIISSSLJJIOGGJIHLSLJHSPQOSPKO500MSOKNSJSSSSKIFHHHMSQJSEKIKIH;;:8:8,FSSKNIMNIHJBCCC=JGJFCDGFMENG:8522558@AA<>=;<<<A>A@@MSSLNSSSNSKNOIIHFGHLHSOLIQOKRKMNMHKMIMGHIKILJSSSSIJIIKOSKOKOMLPLSQSPLHQLOIIPJMHFILKSSNRLLPMPLQROOLLQPLNMFLLMNNNNIGKNFSJIHERSIJLLLJIHIQHJJIJJOLSSSKKKJSSHNOMSIOQJKIJQNJMIGGGL93===HIIMJKIIJKJMNOGFHNGGJSSFM.,,-/AEJJIFIGFGNGGHEFA<=>IFBCBC4431233434*+++CDHHSJKMHGKPKEGFEEGKFDJFFHFFFHHFHGHGJGHJHKEHHFJHGHIHHHIHGJISHHHJHPIFHHSIIKKJGGIIFI>>/////0334:;PHHMOGKSKPKMIOHLKNRSEGEAC<====SORSOKGIJLHSRJLSORRMMKHPNPIMLGRIOLNJPMMOOMM=<<;<<SHMJHKE401>77JIHLNKQOLSIHSB6SG<ISGJLIQHRBOSIDC7++++.44445;<CEIGEG><<<<HJJKOIHOLMSORHHHKLNKLSNGLIMSDCD=//?79CBD@??@>B==>E733D?@E@ABDAB**))(*'(/38GFOGIIISMJ>=<<7322452111379GGHJQSGIFGHJIJLSKNMRLISPMGSNJIIGGJGSH776686))+*,44688;)('&(&&*'-/+-12CEDCA@=68IIK@@@@ASHFEFEGHJNMJIFA@AA@B;;;;::0-,,/5111*.HJGGEHHIKED>C0+,@3=KHHHGKJGFGED?55>>4BBBPLMNEHEB:865/,))*+))&&&&&&&*223321,))))&$$$%()*,,----./3<@BELJKJPOJHJB?DH<CB>;7,&&&,-)&'//>CDEIJJOKIFDCD63:F/CMGHQRHHJHHC987/)'(('((''(*)*+)1((('&&''24;?ABQLILRHOJJSKLLSONSLSSKJHKOLPLSLISSJNILSJSJPMK=<<<<GDA?>>=AGIRHKRLA;;;AISSINLIJHNFJJHA@@9:883-+(((-/@C===:=@B>@LIJMHSMSSIISJQLLJMLJHFIJRKILSLSOKSHSJHNHMPPJE>CCEBB@>=;89<>>???BFHKGHSSC>?LSHEEFFH???@EEFGSLOMQJPSLLNMSOSMKNSLHOMPKRJSLIILSPKGG<888=33334SGLJEF;:98;..@@?@@JKLMHIHINSEFKJISQIJDHC?>><3)>>>=GGGGFISLLOKKRGFH@>?::::;GDISSJMLKKSSSSFCMNS<;<A7SPNIJKHJPFDHABFONSLGIKHKJJIHKSPOMRMOPSSNNF;=B01112SNMKNIIKHEEHIMJIIFEDA<77100/0++*++****+<?<<>C?CBAGIGFDKGAA@@A;000/177-9;;;>=?@BCF<;:99?98882/09(''''...,)(('''&,+()&&&'-.+()'''&),))))*7<>>;<=<BAA@@BGEEGHIH@7DECKLDDDDCFA?ADFGF@@=:543365-.;;:>;:8*)))+66<>BCCAC88817888>>>>?A=<CEEED?;A?:86669>>?B>8887=<=<@B@<;422*&&'))()+--,-)())(+)'%&'*.(''&%$$$%&066789;;<ABDGHKGGHMHEILHLIIIOKJHIFDEHGFEFHJMNKHEFDGFFGJIICCBBCEFFGFIGJKLHGMGJFEEEEHJDEFHHGKFJQIJLHGGEEGEDDFEFHFKDEDC--,,,,,/67><;;:0.
@162_PHV87F_10
CCGGGGCAGATTCTTCCGTGTAGGGACTCACTCTCCCAATGGCCTGCTTTCCCCACGGGCCCTGGAACAGCAGTTCCAGGACATCCTGGATGACCCCTCCCCAGCCTGTCCCCTTGAGGAACACCTAGCTGCTCTGACTGCTGCTCCCAGGTGAGAACCAGTAGCCTGTGGTTGCAGGGGGCAGGCTGGGCTCCAGGGAACAGGCTGGGCAGGGTGCGAGGGCCAGCTGGGCTCAGGCCCATCCCACTCGGACAGGAGTATGTGGGCTCAGGTGCGGGAGTCGGTGAAGACCCACGCAGCCACTGCCCTGGAGGCTGTGGAAGGGGCTGCCTTCTTTGTGTCCCTCGATTCTGAGCCCGCGGGACTCACAGAGAGGACCCCGCAGCTTCCCTGGACGCTTATGCCCACGCTCTGCTGGCTGGCCGAGGCCATGACCGGTGAGTCTACCCCCTACAATACCACCTACACACTTATGGAGACCTAGGGCTTCTCCACAGGGGGCAGCCAGACCTCATGCCTCAGCAGGT
+
,47;@GHCA===7666666BFGMHSSKKOPSQKINMMMKKINJRSNKSJQAHJSILNNJJPLJKJSNFDAE11111<55FID??>D@BSISMKKGJ2@001?4CFKENG>>>;4A6688DIMIQSOIIIIKNOSSJSQRNMNNLPQKF?@ILJHILMGKJRLROSMSKOMSRNNLPLIHMPO?>?>?<:978?8555BCHJLJKIJGEFE:9:74,)'''')()88899:?CFHKIJIKJMHDSKDEFEFMKSPSSSOSLLLIQMLLMMIOLOSSOSLSRKLIKNKLMLKIHMGSHDEEFSIIPKKOSSKKLOHIRJNHKCDGHLGL?=<<<;=<BD:@A@AIKHIJGJOMOOIMJOPIJIFEBCC(&&%%&))--><;;;8BFHFIHFEIAHQOJGFBA@AAEEJNPJLLMHKJI2222?@@BCEJHHS@@???EDEE@@AAAC:::GCBEGFFGFBBA>=>>?NHIECGF=<4334BCCC4445FEGDCECAD/.../KFHHGKA@?>>@>???AAA;3//..-*
@163_PHV87F_10
CAGGGCCCGTGGGGAAAGCAGGCCATTGGGAGAGTGAGTCCCTACACGGAAGAATCTGCCCCGGTGGAAGACAGCCACGTGTCGGCTGTCTTGAAGGTGACGAAGGTGGTCTGGAGGACAGGGAGGAAGACGAAGGTGGGAAGAGGTCACATTTTAACAGACCACCCCACTTACTAATCATGCCTTGGGCTATGTTTTTATGATTTTTGACAGCTGTATAGTAGTCCATAGCCTGAGCATAGCTCAGGACAGTTTCGACTGTGCTATATATCAAGCAGAGGATGACTTTGAACTCTTGTTCCTCATGCCTCT
+
--3356??==>?@DFCBBBAA@?>>@?<<<?BAAAABBCBCDEEFEECDCDECEGEFAA<:.+9=?FGKFDDDEKJHJFEFHFIGHGFFEGIFJFMFEEFCBDAACC@A@:943330**+++,-ABB?ABCBBDDDE.-.*BDDDEDCDDDFGE@?664)''++;?CFEGFDCDCCCBBCCCBBDDDEDBA@A@ACDEHEEDDEGJGHDEBCBABCCDBCBABAAABBAAABBDFDCBA?>>>>?=??==0/--*)))(()**;<CCBC<@866666A>???ABDEDDDCCDCDEEHE>A34>4444348-*
@164_PHV87F_10
CCAGGGCAGTGGCTGCGTGGGTCTTCACCGACTCCCGCACCTGAGCCCACATACTCCTGTCCGAGTGGGATGGGCCTGAGCCCAGCTGGCCCTCTACCCTGCCCAGCCTGTTCCCTGGAGCCCAGCCTGCCCCCTGCAACCACAGGCTACTGGTTCTCACCTGGGAGCAGCAGTCAGAGCAGCTAGGTGTTCCTCAAGGGGACAGGCTGGGGAGGGGTCATCCAGGATGTCCTGGAACTGCTGTTCCAGGGCCCCTAGGGGAAAGCAGGCCATTGGGAGAGTGAGTCCTTAT
+
KJILQSSHHPLSIKECAA999999999BEIESNGHECCRKMSJNNSRSSJLMOIOLLSRSLLHIJIKIOJMFKJNKSHFFESHFHSKGCBE@77889=C7?AA@;?NIJPLNCCHBDOJOJSSPRMSJEEKJOJSJKJONSMLNQSKMLIIKNPNOSSPSSLKSPRMJPNOOPSKKNNLMJHHJBDDJISF;;?<<=?@IIIJIKKKNEDEDGHFIIGISLIMINOKOIJJHLFMJINGNKJC110018<:651+'(((+,0FIFGGDEDEELFGIFEFFFE??>>=:9:1/
@165_PHV87F_10
TCCAGTCCCCTTACTGTTTCTAGGTTCACCTGACAGAGAGAAGCTCCCTCCTTCTCTGTGCCCACACCTGGCTCTCCTGCCTCACCTCAAGGAGTTGAGGTGGACATAGAATAAGAACTCATGTCTTCTTGTATCAGCTAGGGTTCTCTAAAAGAACAGAACATAAAATGAATATTATTAGCGTGGCCGGGGCCTGGGTAGTCCCACAATGGCTGTCTCTCCAGTCGTTGTTCAGTCCACAAGGCTGGATGTCTCAGCAGCTAGACTCAGGGTCAGCAGCTAGACTCAGGGTCAGCAGCTAGACTCAGGGTCAGCAGCTAGACTCAGGGTCAGCGGT
+
*1HFHGAACEEC>=>AA;,((44=FJIJKJIIJRI@CDLKSPMGHEGFAES?><<<DFJDEDFCCGGFECISKSSPSHHNKKKKSKKA>;;9:99:67?BCEHFPFM@43333457000033CEFIMRJSLOSQLIJKHIIKLJLNNJPLKRSQLSKQKHGKJGIILRNFMIKIJG=46PJLIQHIHLIILLMLSIPMJHHGJLLMKJSIJOSSQISMSHHJFHJF:::::99;??;9..HKLRSKSQIMKISSKKISNMPSHKMPKIKOLKNMJSONMSLMSSOIKFGJGF0///0KSIFFFGHKSLILLOKPPQJKGEFHIKA,++++5333))'
@166_PHV87F_10
GCGGGGTCCTCTCTGGTCAGTCCCGCGGGCTCAGAATCGAGGGACACAAAGAAGGCAGCCCCTTCCACAGCCTCCAGGGCAGTGGCTGCGTGGGTCTTCACCGACTCCCGCACCTGAGCCCACATACTCCTGTCCGAGTGGGATGGGCCTGAGCCCAGCTGGCCCTCTACCCTGCCCAGCCTGTTCCCTGGAGCCCAGCCTGCCCCTGCAACCACAGGCTACTGGTTCTCACCTGGGAGCAGCAGTCAGAGCAGCTAGGTGTTCCTCAAGGGGACAGGCTGGGGAGGGGTCATCCAGGATGTCCTGGAACTGCTGTTCCAGGGCCCGTGGGGAAAGCAGGCCATTGGGAGAGTGAGTCCCTACACGGAAGAATCTGCCCGGTGGAAGACAGCCACGTGTCGGCTGTCTTGAAGGTGACGAAGGTGGTCTGGAGGGACACGGGAGGAAGACGAAGGTGGGAAGAGGTCACATTTTAACAACCACCCCACTTACTAATCATGCCTTGGGCTATGTTTTTATGATTTTTGACAGCTGTATAGTAGTCCATAGCCTGAGCATAGCTCAGGACAGTTTTGATTGTGCTATATATCAAGCAGAGGATGACTTTGAACTCTTGTTCCTCATGC
+
378>@ADEGJHIHDIHFGIKEEFHFFAAAABIGHHGH=<;<=C@BFGGHGHB>>?HEEJEGCEG22:;HJIQJG5,,,OGGHHGGPOHFEGHJKIHHFFEJCAAABEKDBDEEGJGHKLRSHJLLHFFFE@@HKGCCDCILKKOFQONIS===>DJGJKLHFGGFJBBA@AAACKSE;BIMKHJS;;KBCBA??@:((((((*7;BEBCEHGKFH><<<>ABBBFJKJGIIGJLIQJGHIKIJGHSECCEGHIJGGDDCDFFHGFFFEFCCDGEEFCCDFA@@AD@>BECBCCBCCCEECCDBCBCCDCCCEDFEDDDDAAB=:;<7676;=ABDADCA????AAC@??>>@@@A@@@>?@BACA0*((''&&%%&*++%.558===??>>?AA@?@@?=<;;<?A@@A@CDCAAAA=:999;BC@?@@@BC@>>=>?B8878:A@@<=?<<<<?CBAAADCCB@@@ABEEGFHIKGFFDCC@?>?>@BBBABCCEFGFDB@@@@>?>==>?@BDINGFFEEFFJLHDBBAABAACD???>==?A@@@A@?A@A??;;9:89///6<>:9:9:*((((;BBA@@@@C@E>=>>>ECCB>>??BEFFFFKJID;<1++,11501110
@167_PHV87F_10
GCAGTGGCTGCGTGGGTCTTCACGACTCCCGCACCTGAGCCCACATACTCCTGTCCGAGTGGGATGGGCCTGAGCCCAGCTGGCCCTCTACCCTGCCCAGCCTGTTCCCTGGAGCCCAGCCTGCCCCTGCAACCACAGGCTACTGGTTCTCACCTGGGAGCAGCAGTCAGAGCAGCTAGGTGTTCCTCAAGGGGACAGGCTGGGGAGGGGTCATCCAGGATGTCCTGGAACTGCTGTTCCAGGGCCCGTGGGGAAAGCAGGCCATTGGGAGAGTGAGTCCCTACACGGAAGAATCTGCCCCGGTGGAAGACAGCCACGTGTCGGCTGTCTTGAAGGTGACGAAGGTGGTCTGGAGGGACACGGGAGGAAGACGAAGGTGGGAAGAGGTCACATTTTAACAACCACCCCACTTACTAATCATGCCTTGGGCTATGTTTTTATGATTTTTGACAGCTGTATAGTAGTCCATAGCCTGAGCATAGCTCAGGACAGTTTCGATTGTGCTATATATCAAGCAGAGGATGACTTTGAACTCTTGTTCCTCATGCC
+
JJIILKHOREHDEDEFJJIEB9<)))47?<00@ACG@??><;;EGHMQJILIHIIHFEEEJJJJJEKJMILNIJKSD@IGLEEDEEA11017?@HKPGBFJIRIJHIGIDISHNIHKPKSJGGFCJHJIC@?@OPQLSJKGFFEEFIIJJMEDEECJSOSSNJSQKJMNKJOSSPJJFFFGHPLLNKBBA?>FMJNLKLNK@CEFJMFFFB<<<;=DDGISOPGJGGOSPJSMQNJ/////DLIKHHEFCCHHJHHHIABB?=<<;;=?HFLHK???>?KFEDFIHGFGKHILSJKKEDDB@CAAFSISIIFFEECCCCEB>8778EIFFEAADDHHHGHFFIIMLOKSIMIIIKHECDDG??@EKESQNSIFEEEHKIHFDGOJIKGJGIHHKMSSSKHKJJHFIGIGHGHHHGGFFFPKJGHIIGEDDEDGEFGKJNNKKLMINSNIKGGIGKGEGEFDEDDCFEDFFHFIIGGGFFGFFEJMHFGFFDCEDD;::::IIJNFHF>>=>>IHHIGGDEBCCADCDCDCEEGHIJIIIDFDC:---,-
@168_PHV87F_10
CTGCTCCCAGGTGAGAACCAGTAGCCTGTGGTTTCAGGGGGCAGGCTGGGCTCCAGGGAACAGGCTGGGCAGGGTAGAGGGCCAGCTGGGCTCAGGCCCATCCCACTCGGACAGGAGTATGTGGGCTCAGGTGCGGGAGTCGGTGAAGACCCACGCAGCCACTGCCCTGGAGGCTGTGGAAGGGGCTGCCTCTCTTGTGCTCCTCGATTCTGAGCCCGCGGGACTGACCAGAGAGGACCCCGCAGCTTCCCTGGACGCTTATGCCCACGCTCTGCTGGCTGGCCGAGGCCATGACCGGTGAGTCTACCCCCTACAATACCACCTACACACTTATGGAGACCTAGGGCTTCTCCACAGGGGGCAGCCAGACCTCATGCCTCAGCAGC
+
?JHLSMDF7FFDEHJSNLIIIHFGMJJKH<;:6,((((/2DECCABCAJJLJJGOMSSQNSIMLIKHSMLNSSSLPNKMNOLKMJLSSLOOMJHMIJKPLLKKIOKSKNSNLGPIMJHOSNSJSMSLNHHHGIKSMGIEIDCFDFSJSLMSLLQLNRIMSSSKQKLSSOSJKJLIJLJIHGJISSOSKFDD<;:9;AAB711110,++++633466666==::;;9;;712:;?AFAAA?:0JEFCGGEGC@87779::;<?BHMJIIPKLRSOPMLJDI@A@@@GIJPNJSJIJLFIG.....7679CDGFDDDDEJIKIOISNSLOSJMKKSNNJSMOOQGLLOJKSKLKSGPCDDCELQLKKLIHJLGHGHFEGFS?87755-
@169_PHV87F_10
CCTGAGTCTAGCTGCTGACCCTGAGTCTAGCTGCTGACCCTGAGTCTAGCTGCTGAGGCATGAGGTCTGGCTGCCCCCTGTGGAGAAGCCCTAGGTCTCCATAAGTGTGTAGGTGGTATTGTAGGGGGTAGACTCACCGGTCATGGCCTCGGCCAGCCAGCAGAGCGTGGGCATAAGCGTCCAGGGAAGCTGCGGGGTCCTCTCTGGTCAGTCCCGCGGGCTCAGAATCGAGGGACACAAAGAAGGCAGCCCCTTCCACAGCCTCCAGGGCGGTGGCTGCGTGGGTCTTCACCGACTCCCGCACCTGAGCCCACATACTCCTGTCCGAGTGGGATGGGCCTGAGCCCAGCTGGCCCTCTACCCTGCCCCAGCCTGTTCCCTGGAGCCCAGCCTGCCCCTGCAACCACAGGCTACTGGTTCTCACCTGGGAGCAGCAGTCAGAGCAGCTAGGTGTTCCTCAAGGGGACAGGCTGGGGGAGGGGTCATCCAGGATGTCCTGGAACTGCTGTTCCAGGGCCCGTGGGGAAAGCAGGCCATTGGGAGAGTGAGTCCCTACACGGAAGAATCTGCCCCGGTGGAAGACAGCCACGTGTGGGCTGCTCTGAAGGTGACGAAGGTGGTCTGGAGGGACACGGGAGGAAGACGAAGGTGGGAAGAGGTCAGCGTTAACAACCACCCCACTTACTAATCATGCCTTGGGCTATGTTTTTATGATTTTTGACAGCTGTATAGTAGTCCATAGCCTGAGCATAGCTCAGGACAGTTTCGATTGTGCTATATATCAAGCAGAGGATGACTTTGAACTCTTGTTCCTCAT
+
GLJFGKKISILJIINMKPSJIKIGHJJIJIKOKKSQMLMSLSHEEHOOSQIJSMKNLKLJHIHGLOIJBEDHB<98:65.-,)''())**+--./?CJJJIGHFHHGHKNHHGFLOIKLJKKGGFEJKIHKJLOKSSGIIGIJMJSKIKSJSIKKLMNNOJKMOJHKGILLRNMSLNNSHLHJJMMOMRKABE@@@FKKNSSSNLSSSKMJNLSNLNNMQMKSMKSKIIHIMOONMNMOJNLJLMSNOPSKJQNSIGHILJPKNQKSMSRINIJLNQKSMMKJSSOSPSSKJHGGLKLLEBCDDGPMNLSOMNSSSEFEEEKNSMKSIILKOSSJGSLNMMMOOSSPKLSKPKLNMSMSHNLPLHMKD6(IHJIJSI;;S=IJLKPSKSPSNSLLSSMBLJKRKMNMSMSKRKJMNJSSSSMONNONOKMQNSSMOMSPSSKSSNSSKKLPNOKSJSSC/.../JIF;:::;>?=9796667@@ILEGCEPKSMMFJFCEEFSLIJRSNSJIDEMISSONILHNSKOSSJMKMONKSKIIDBEHHJA??@CDJLSKPLRMMMJMOSSSSMJSJDKMSROSOLLSNSSKRJHLS55556B65'''((8>IHJSKKJKGKGED@?8665233.//.3337@@??AD>;<=>@***,066555++*'&&&%%%%&&',7CHGFNHGFFHHJSJIHSOIHK>>HMSKKGNHDNSPSLLSKPRSNJJKRKIMMMKIMNMSISKSKISSSSKSMSNSIHKSJJFIHJHGECC@???AHHHHJA>==<>322227>=>BBSGIFKFFDHHKQSLGFFDD@=*'&
@170_PHV87F_10
GCTGCTGAGGCATGAGGTCTGGCTGCCCCCTGTGGAGAAGCCCTAGGTCTCCATAAGTGTGTAGGTGGTATTGTAGGGGGTAGACTCACCGGTCATGGCCTCGGCCAGCCAGCAGAGCGTGGGCATAAGCGTCCAGGGAAGCTGCGGGGTCCTCTCTGGTCAGTCCCGCGGGCTCAGAATCGAGGGACACAAAGAAGGCAGCCCCTTCCACAGCCTCCAGGGCAGTGGCTGCGTGGGTCTTCACCGACTCCCGCACCTGAGCCCACATACTCCTGTCCGAGTGGGATGGGCCTGAGCCCAGCTGGCCCTCTACCCTGCCCAGCCTGTTCCCTGGAGCCCAGCCTGCCCCCTGCAACCACAGGCTACTGGTTCTCACCTGGGAGCAGCAGTCAGAGCAGCTAGGTGTTCCTCAAGGGGACAGGCTGGGGAGGGGTCATCCAGGATGTCCTGGAACTGCTGTTCCAGGGCCCGTGGGGAAAGCAGGCCATTGGGAGAGTGAGTCCCTACACGGAAGAATCTGCCCCGGTGGAAGACAGCCACGTGTCGGCTGTCTTGAAGGTGACGAAGGTGGTCTGGGGGCACGGGAGGAAGACGAAGGTGGGAAGAGGTCACATTTTAACAACCACCCCACTTACTAATCATGCCTTGGGCTATGTTTTTATGATTTTTGACAGCTGTATAGTAGTCCATAGCCTGAGCATAGCTCAGGACAGTTTCGATTGTGCTATATATCAAGCAGAGGATGACTTTGAACTCTTGTTCCTCGTGT
+
&&***7ABEFHFEEEFEDFFGHFHEC??AAACCEHGGJJIFDBBABBGFIGFHGGHGFGIGFEDECGFFIGGKHGECEFFFCCFFHIII;;;;;CEDGGEEEBAABCFIIGFHFGIJIDEDEDFFFEEEDDEEFGJJHHJPJIKEBB@ACEEIMJLEJJHIMIKIJGFDBBBBDKMIMKIGDCEDGHHMQLNSMSSKHGIPSJMJM@887=ILLNIMSMPNNSJJJGHHHIGHHEFEFEF<::::FFFFGIFDEDDHLIIONDBBLIIFEFEIPJJJDBBDBFLJHGFFIGHI44338:4DGF=====E:755698CHKD:BKGKHC/***=CJGILHKOPF@@>><4556CEEEFLGJOSKPOIGGHFIIJPSLNMIIJKMRJJJIIIQJHHKNSLLJECBBDFGHIKHGEGHFJNSNONPKKDEIGJKBIGGHSGQHINKLLNLIMSHJLMGSJMII@><=;<DDABCACA@@@EGGIHFDDEEFHHKKECDEGFGEJQIHHHIFHG5411:9876889:@<5777<=ADKGCBCEHFFHEGHIGHFIHILIEEKMGGFCEBBCDEF?=977/.(((((((;::@GFJJGFFDFGLLIGIIJIPLHJGDJLIOKECOINHMMJGGFFHLHLJJIMNSJMJSJKOHJFFDCCCDCFIIRKIJGJJHIJIJHHIFFHHGIHGHFEEGHHGFHIJIHIONIGGGIJJJEEEDEEEGFDBABBGIMLKGGFFEGDEFFHJGILIKJBBA<?BAGLMS?B>876..0+,,)&
@171_PHV87F_10
GCAGTGGCTGCGTGGGTCTTCACCGACTCCCGCACCTGAGCCCACATACTCCTGTCCGAGTGGGATGGGCCTGAGCCCCACTGGCCCTCTTCCCTGCCCAGCCTGTCCCTGGAGCCCAGCCTGCCCCCTGCAACCACAGGCTACTGGTTCTCACCTGGGAGCAGCAGTCAGAGCAGCTAGGTGTTCCTCGGGGACAGGCTAGGGGAGGGGTGGTCCAGGATGTCCTGGAACTGCTGTTCCAGGGCCCGTGGGGAAAGCAGGCCATTGGGAGAGTGAGTCCCTACACGGAAGAATCTGCCCCGGTGGAAGACAGCCACGTGTCGGCTGTCTTGAAGGTGACGAAGGTGGTCTGGAGGGACACGGGAGGAAGACGAAGGTGGGAAGAGGTCACATTTTAACAACCACCCCACTTACTAATCATGCCTTGGGCTATGTTTTTATGATTTTTGACAGCTGTATAGTAGTCCATAGCCTGAGCATAGCTCAGGACAGTTTCGATTGTGCTATATATCAAGCAGAGGATGACTTTGAACTCTTGTTCCTGAGTGCC
+
,,;HHOSSHPPEGEGFNKNSIHG=<<<<DHE>?CCB@((((()'BBDCJFFHIC@=><7342367978867D100/11,*((()033431))))(-:31+,7<:9=***88200122127656A=DGIHBA?=>??JIIHINHMHDDEBAB877???DFHPSNSI<=<<;:743/../-///1--,,+'&&&'0454533('''+:2...-('&%%%)),0AAABCMLSNMLNHKNLHGE>EIHDFLDDDCGADEHEG??>::<==77>CGNJOKJLHLOPOSHPNFFGSMSPOPJJIGPIIKKHKSKLOLNIROQIKOISHKFHJKOLGG::977BBDJFGEEIRJJIIMJIOLKOGIHH7777ILIJSOMIMIKORSSJHJKILSKNIGIEJIGNNIJGGIHKIOKLKKKMKJPHNMOJJJJHJGGGLGHHFGGGJKHMIPIKLFJFFFHFIHIIINJGIHHGHFJHFIGJJIMJLHOGKHJGHJFJIGKNGG????@FNKJFEFEGEFGFGFHGGGHFIOHJLFHGCEHFE99)'&&&'-&&&&&''
@172_PHV87F_10
ACCGCCCTGGAGGCTGTGGAAGGGGCTGCCTCTTTTTGTGTCCCTCGATTCTGAGCCCGCGGGACTGACCAGAGAGGACCCCGCAGCTTCCCTGGACGCTTATGCCCACGCTCTGCTGGCTGGCCGAGGCCATGACCGGGGCGTTCTACCCCCTACAATACCACCTACACACTTATGGAGACCTAGGGCTTCTCCACAGGGGGCAGCCAGACCTCATGCCTCAGCAG
+
)*+139878@AFEFGGGHIFEFGHFEFDCA?/..+***?DGEEGFEHFGGGFHKJJHIHMGJSKKSNGF<7660?DHKKPJIGIKJMIEGIJJIFFGDDCCCCCGDGGFGOHIJKJJJOIGSPMG====@IECAA@611169:8523399ABEDBBBCDEFEEFHHFJFHFEEDCDGEDECDDDCDECHHHIHFFEDCBA@ABBADIJFFDEDEEDA@BAB<777/-
@173_PHV87F_10
CTGAGCTATGCTCAGGCTATGGACTACTATACAGCTGTCAAAAATCATAAAAACATAGCCCAAGGCATGATTAGTAAGTGGGGTGGTTGTTAAAATGTGACCTCTTCCCACCTTCGTCTTCCTCCCGTGTCCCTCCAGACCACCTTCGTCACCTTCAAGACAGCCGACACGTGGCTGTCTTCCACCGGGGCAGATTCTTCCGTGTAGGGACTCACTCTCCCAATGGCCTGTTTTCCCCACGGGCCCTGGAACAGCAGTTCCAGGACATCCTGGATGACCCCTCCCCAGCCTGTCCCCTTGAGGAACACCTAGCTGCTCTGACTGCTGCTCCCAGGTGAGAACCAGTAGCCTGTGGTTGCAGGGGGCAGGCTGGGCTCCAGGGAACAGGCTGGGCAGGGTAGAGGGCCAGCTGGGCTCAGGCCCATCCCACTCGGACAGGAGTATGTGGGCTCAGGTGCGGGAGTCGGTGAAGACCCACGCAGCCACCGCCCTGGAGGCTGTGGAAGGGGCTGCCTTCTTTGTGTCCCTCGATTCTGAGCCCGCGGGACTGACCAGAGAGGACCCCGCAGCTTCCCTGGACGCTTATGCCCACGCTCTGCTGGCTGGCCGAGGCCATGACCGGTGAGTCTACCCCCTACAATACCACCTACACACTTATGGAGACCTAGGGCTTCTCCACAGGGGGTAACCAGACCTCATGCCTCAGCA
+
GKCDDEFKRMHSSSISSSMLKSKGFFEFKMMMKLSONQMNKSLSMJKJKSIRSNPSLLIKOLGHJNKKJQQKLKLMQJLIPKKMSSSLMMKOLMSMNMJMKSSDDDCDSHFLIR====2..0@;<;78PNLLKHOSJJPJHKLIKICCKMFHIJHLKLJLPMGIMRJIJKQLSIKRPSKPJIIEF0----NIPGKIBSHCA77877<<;;<?75666=5567AC32212.(((((.2;=A:::DIQNQSSJLSJSSQMRHLFFMSRSSSJJSSKSKQSCSIH>?<52=CBCHS:;;>9:222IILJKKOJJHJMIFSSJJLMKSIMSSRFE1*+HIKHLKLMKILIILNMMSSISRPMKBABBDNRDCDAA5...132223A@NSGJIJC=@@>@CFDFHFIFCBA@:9////0;<?<<=FFIJHHQSSSNNJLSNKSOSSSNSLMSQQLOMKJKHPINKJSLSKFFEEGSKPLSMOKSKKHKIJSLGGHGJIJHIKSHLLKIIJDIIKRLIGEFIGCCBBGSKJMK<30001=>===<?>>@HJHIIKHGJKGFELJRIFACDECEHFGHLHIHGGNMLIIFEFIGFJHJGIHGIJNJK?OJKOHSNGKEEGLMKHFFKJHFFA@@@ACFCGEHFBCBECDFGHGIILKJIKGILIODCDBEDCFEGEIHHHCDA?6500///11210,++,2357>?EDCE=100,
@174_PHV87F_10
GCGGGGTCTCTCTGGTCAGTCCCGCGGGCTCAGGATGGGAGCACGAAGGCAGCCCCTTCCACAGCCTCCAGGGCGGTGGCTGCGTGGGTCTTCACCGACTCCCGCACCTGAGCCCACATACTCCTGTCCGAGTGGGATGGGCCTGAGCCCAGCTGGCCCTCTACCCTGCCCAGCCTGTTCCCTGGAGCCCAGCCTGCCCCCTGCAACCACAGGCTACTGGTTCTCACCTGGGAGCAAGCAGTCAGAGCAGCTAGGTGTTCCTCAAGGGGACAGGCTGGGGAGGGGTCATCCAGGATGTCCTGGAACTGCTGTTCCAGGGCCCGTGGGGAAAGCAGGCCATTGGGAGAGTGAGTCCCTACACGGAAGAATCTGCCCCGGTGGAAGACAGCCACGTGTCGGCTGTCTTGAAGGTGACGAAGGTGGTCTGGAGGGACACGGGAGGAAGACGAAGGTGGGAAGAGGTCACATTTTAACAACCACCCCACTTACTAATCATGCCTTGGGCTATGTTTTTATGATTTTTGACAGCTGTATAGTAGTCCATAGCCTGAGCATAGCTCAGGACAGTTTCGATTGTGCTATATATCAAGCAGAGGATAACTTCAAACTATTGTTCCTCATGCC
+
>>000061---.01228CDEAB@9E=661100.'''&&&'/,,,-34=@GLJSKKHMG:734FHGDCA<33=BCFHFFENKOHFF5554422113><<>>?IA::JFHJIFDCCA@EFFBABBCLOJIKBAAAAIHGGDEEFBA'''')?<@IOGGFHHI:978:=;:<A>2;>???AA88=;?HGIIJKKKKLHJK9:EFGEGIHKJJRIJHINGIH;97666666999LSLLSKHKMNKMLJISLMLMMKFGDGJJILSSHHIIKJMKJNJSNKDCEFJGAKJJLPKKGLMNKJLQJMLKNLNLSHSINSJMMNJKLJILIIECCDEFSKSJOGHGGHJJIJOGHIHGNOSMJJRJFIJGHFGHIFEBB<;9:::<=EKPMMPNHKNKKKHHIJGFEFHGJGIKEHHIHHGKEEDCDFJJIGIHILKJIHKGIPJHHJIIJHFHMEFGGHSNMICHKHHDB6000032?>LFKEFIFIGHGIHNHHFJHKHILIJJILIIHFEEFFFGLSSOJLJKGECJSLJFHLGKJSMSNNPLJOGHFFFFFGI@????FHFEEA@ACDHGEEEEHHFCEDEEIIMODDBCDJHFFI?>>@??++++-(&&&&('''''75582*)))(
@175_PHV87F_10
CTGAGACTGTAACTAGTTTTCCATCGGACTCTTCTCCTCCCCGATTAGAACACTTCCCTTCCCTCTCATGGCTGCACATTAGCATGTCATGATGGCAGCACTACTGCTGTGAACTTAGGAAGATTACCAGTGAGATAAAAGAGTTAACTGGGGCTGGAGCGAGAGCTGGAGAGTTGGCTCAGCAGCTGAGCTCAGGTCAGCAGCTGAGCTCAGGTCAGCAGCCAAGCTCAGGGTCAGCAGCTAGACTCAGGGTCAGCAGCTAGACAAGGTCAGCAGCTAGACTCAGGTCAGCAGCTAGACTCAGGTCAGCAGCTAGAGCTGGTCAGCGGCTAGACTCAGGGTCAGCAGCTAGACTGAGGGTCAGCAGCTAGACTCAGGTCAGCAGCTAGACTCAGGTCAGCAGCTAGACTCAGGTCAGCAGCTAGACTCAGGGTCAGCAGCTAGACTCAGGGTCAGCAGCTTAACTCAGGGTCAGCAGCTAGACTCAGGGTCAGCAGCTGAGCTCAGGGTCAGCAGCTAGACTCAGGGTCAGCAGCTAGACTCAGGGTCAGCAGCTAGACTCAGGTCACGAGGCTGGACTAAGGGTCAGCAGCTAGACTCAGGTCAGCAGCTAGACTCAGGTCAGCAGTC
+
8;AAACABAC?@?AAABDC<EI@@/--,,1///../434;;.*3320////,**)'')*.''99=@:;<=LIHJHIIOJSIHGLKGHGDDDCD<7779?>@B@::;;A@7777221'&%$$$$$$$%'&(34499988:=PB:<<35?@BCCCFFGA@?>*)))+0358:=DEDC??;;<===:;;910.,,++-.024566433,++-...578988678;((&&&&((<?B<CCAC>?@?10012113;>CB@@@8877------,-09;@@@DF71112CB@BBEFKDG?=<93334<9888:----/331*))((&&&''---))))&))))))**,2....)+++*++++)((()*055546661110124?AAFFEIHSL?????MEDEHGA@@AADDC:999:98<=>FGGHHHLKECBBA>>?ABJGJOILKQHEFEIFE@>@@D54445:99+(&&&&6666EGFFEFGLFCCCDIICAHIGEDDG9875'''(0/./8:=7555457;-,,,--.7;=AEFEFHSKG98888+***-6)))))//,'&'(,---,(''+&&&&&(&&()*))(((9@ABBCGGDAAAAD?=@@A??A?BECA<::98200//.,**'&$#
@176_PHV87F_10
TTTCAGCAGTGGCTGCGTGGGTCTTCACCGACTCCCGCACCTGAGCCCACATACTCCTGTCCGAGTGGGATGGGCCTGAGCCCAGCTGGCCCTCTACCCTGCCCAGCCTGTTCCCTGGAGCCCAGCCTGCCCCCTGCAACCACAGGCTACTGGTTCTCACCTGGGAGCAGCAGTCAGAGCAGCTAGGTGTTCCTCAAGGGGACAGGCTGGGGAGGGGTCATCCAGGATGTCCTGGAACTGCTGTTCCAGGGCCCGTGGGGAAAGCAGGCCATTGGGAGAGTGAGTCCCTACACGGAAGAATCTGCCCCAGGTGGAAGACAGCCACGTGTCGGCTGTCTTGAAGGTGACGAAGGTGGTCTGGAGGGACACAGGAGGAAGAACGAAGGTGGGAAGAGGTCACATTTTAACAACCACCCCACTTACTAATCATGCCTTGGGCTATGTTTTTATGATTTTTGACAGCTGTATAGTAGTCCATAGCCTGAGCATAGCTCAGGACAGTTTCGATTGTGCTATATATCAAGCAGAGGATGACTTTGAACTCTTGTTCCTCATGCCTCC
+
()))+1=;<<;:9;76,('(1;ADEECDDFFKE===;<ISNSIHGJHIJPSIOMJPPILMJS>>===DMSSFIMIRKGFIHLSLSSOSSMMB??@;885.55;<4@CCFEJD??D*===>ISSOKIIGIS=5645JIIOIMQSNSLJKLFGEBDHFFDCBCBAFEEISGJHHHFFFHGHJ=========JIGHGFCBAAHEBHBDGFJECECHJFGGHFHFEFCCJIKLD8732:<>EEEGG>CB??::A924>799:FIHKQOSJGEDCCCCDIBC;999676668982100.00011/.----,*)(()**3AGFGDCDGGPLLSKJ??>??IH<:2---6=>@ADBEEFIPPISMLRKIHHGEEEE)((()*(&&'(--.17:==?@>AEDIDCA66666=2,889@ADFEDEECFIGE98888IGQBDA==77:8;CCCDGEEE===@GGCJOKLRMGIIMPFHHEFGIHIHHHFGFEGFGEGJGFGFFHDEEFHCB?:9*,,,,7GGIFGFGLDH76555555=ACLISKJILQSLINIMNG?>>>?7555412'$
@177_PHV87F_10
CTGAGTCTAGCTGCTGAGGCATGAGGTCTGGCTGCCCCCTGTGGAGAAGCCCTAGGTCTCCATAAGTGTGTAGGTGGTATTGTAGGGGTAGACTCACCGGTCATGGCCTCGGCCAGCCAGCAGAGCGTGGGCATAAGCGTCCAGGGAAGCTGCGGGGTCCTCTCTGGTCAGTCCGCGGGCTCAGAATCGAGGGACACAAAGAAGGCAGCCCCTTCCACAGCCTCCAGGGCAGTGGCTGCGTGGGTCTTCACCGACTCCCGCACCTGAGCCCACATACTCCTGTCCGAGTGGGATGGGCCTGAGCCCAGCTGGCCCTCTACCCTGCCCAGCCTGTTCCCTGGAGCCCAGCCTGCCCCTGCAACCACAGGCTACTGGTTCTCACCTGGGAGCAGCAGTCAGAGCAGCTAGGTGTTCCTCAAGGGGACAGGCTGGGGAGGGGTCATCCCAGGATGTCCTGGAACTGCTGTTCCAGGGCCCGTGGGGAAAGCAGGCCATTGGGAGAGTGAGTCCCTACACGGAAGAATCTGCCCCGGTGGAAGACAGCCACGTGTCGGCTGTCTTGAAGGTGACGAAGGTGGTCTGGAGGGACACGGGAGGAAGACGAAGGTGGGAAGAGGTCACATTTTAACAACCACCCCACTTACTAATCATGCCTTGGGCTATGTTTTTATGATTTTTGACAGCTGTATAGTAGTCCATAGCCTGAGCATAGCTCAGGACAGTTTCGATTGTGCTATATATCAAGCAAGACATTTTGAACTCTTGTTCCTCATGCC
+
-2124767788<=AC3336<DH)))))=DBDCC>?;5;;<>=:;989888544.---+,-.24=@?@@FFFBEEEB?;;;<;<0///22/......:>ABCCDH?@@@@KEEFEHPLHGFFDCEDC@?>?>AEEDDCECDDA>:?@9A66667?@DFDONS55337=?BDBB;0((....3-+++++++,1166=??>??=CEMOHHFPGIBC7225<AHKNLEA;;DGE22223:A>><<3334551..//))))98736BADFCCB==<9>KG,++++11BFFA<<<=DMOSOGFGD;00029><?BD?@@ADD?>225::CD@><=BEMSIF<;5)*DFFFGSIDDBB;=BA4.770..00C=<<<=GGHIILIJGH;:9::ABMNLLIOBAA544000001<CDFEJIIHPPH@ACCMMKJFIHKFEDFIHK@FFD95555,(/:97766889::HSIKJK.+++,0DNLIIKEECCDGLMKLJA???@GFFGGGEGIHFC,,,,,,=?@@B>>?DIOMKDGFEEGA=HGIIKKILJMHMECC??@AB<<<<;;::;?AFGKLPIGEEDDEH?>?>><3/00-))-/331.174446632236842-('((*-))+./14:?=EIA????FFEHFILJJHGJJIJLKJLDFFDDA?@??>>*)))+146656952100349888;::;?>>=>?CCGEDEDCBBDECFDFHGIHII555541///08EFFHDEFEBGC:877/'''&&&&&,-3AHJFFFIFFJED97655/
@178_PHV87F_10
TCCGGGGAACAGGCTGGGCAGGGTAGAGGGCCAGCTGGGCTCAGGCCCATCCCACTCGGACAGGAGTATGTGGGCTCAGGTGCAGATGGTGAAGACCCACGCAGCCACTGCCCTGGAGGCTGTGGAAGGGGCTGCCTTCTTTGTGTCCCTCGATTCTGAGCCCGCGGGACTGACCGAGAGGACCCCGCAGCTTCCCTGGACGCTTATGCCCACGCTCTGCTGGCTGGCCGAGGCCATGACCGGTGAGTCTACCCCCTACAATACCACCTACACACTTATGGAGACCTAGGGCTTCTCCACAGGGGGCAGCCAGACCTCATGCCTCAGCAGT
+
AEFBABBDHEDDGHIGSHIHGIKEDBA@DDFEJJIHHKEGFHGFHHFIEEDGHFHIHGHFE<;;;<CDDDDCGHEFB2/.,+*&&&&'***AFCA@@>9900((()(((((65,0@BEGFFFFEC@@==NNHO>77888@IFCDHGDDCB????@CFFIIEEFDGCCDCII:::9((():>A=??@>@?@@IEFD@<>DFDBCAAABACEGGEEEEA>@78788:23333BCEBBDLEFCB@@BAFIGGHDFDGFIHEFCDDCCFDEIDEHCDDCBCBCBIJGJHGDCEEEGGIGIGIGGEGGFFGD?=<<0////24465689)((***)
@179_PHV87F_10
CCTACACGGAAGAATCTGCCCCGGTGGAAGACAGCCACGTGTCGGCTGTCTTGAAGGTGACGAAGGTGGTCTGGAGGGACACGGGAGGAAGACGAAGGTGGGGAGAGAGGTCACATTTTAACAACCACCCCACTTACTAATCATGCCTTGGGCTATGTTTTTATGATTTTTGACAGCTGTATAGTAGTCCATAGCCTGAGCATAGCTCGGCTATGGACTACTATACAGCTGTCAAAAATCATAAAAACATAGCCCAAGGCATGATTAGTAAGTGGGGTGGTTGTTAAAATGTGACCTCTTCCCACCTTCCTCCTCCCGTGTCCCTCCAGACCACCTTTCGTAGCTTCAAGCAGCCGACACGTGGCTGTCTTCCGGCAGTTCTTCCGTGTAGGTGAAGCGGCGCACGAAAACGCGAAACTGCACGATAAATGCGAAAACCTGGCAGGTATC
+
866455?==>@AC=;54444:6.;>?CCDHHH???>?@@@@LJJJIKKIEDA==@EFKFHHIOMIOJJJGGIPLLJPJFJHICCCDSSSKIQJDDDEFK@6680.....?B@>>==?@DCGLEFEEDCEEC>RMEBCCDFEKMLMHHLLIJKJGIFEJSMSSKHJHGHGLHC@?<<<<=DABBCEEGJIJHHFEFCD****-FBDAB0****4A??@BCDCDC?>;899:CC??@@AFHB??>9:::9?>@@ABA654301224553332.,,++++...,,***&&,225431//0++,../*---,)&%%%'*++*-11--,,+.((''***+*)*'**'''''')+../01222744445889::2+)%%%$%&(***,.-.9:;9765557;::4343322/101-+&%%%%'&&&&&+,-.---,**((),-+---,,***))*'
@180_PHV87F_10
CCCGCGGGCTCAGAATCGAGGGACACAAAGAAGGCAGCCCCTCCACAGCCTCCAGGGCGGTGGCTGCGTGGGTCTTCACCGACTCCCGCACCTGAGCCCACATACTCCTGTCCGAGTGGGATGGGCCTGAGCCCAGCTCGCCCTCTACCCTGCCCAGCCTGTTCCCTGGAGCCCAGCCTGCCCCCTGCAACCACAGGCTACTGGTTCTCACCTGGGAGCAGCAGTCAGAGCAGCTAGGTGTTCCTCAAGGGGACAGGCTGGGGAGGGGTCATCCGGATGTCCTGGAACTGCTGTTCCAGGGCCCGTGGGGAAAGCAGCCATGGGAGAGTGAGTCCCTACACGGAAGAATCTGCCCCGGTGGAAGACAGCCACGTGTCGGCTGTCTTGAAGGTGACGAAGGTGGTCTGGAGGGACACGGGAGGAAGACGAAGGTGGGAAGAGGTCACATTTTAACAACCACCCCACTTACTAATCATGCCTTGGGCTATGTTTTTATGATTTTTGACAGCTGTATAGTAGTCCATAGCCTGAGCATAGCTCAGGACGGTTTCAATTTTGTGCTATATATCAAGCAGAGGATGACTTTGAACTCTTGTTCCTCATGCCTA
+
5;>;DAABBESGFIFC?===?GHFGIEECB>>=<=3333861/0)*AEFHKGNIHLIHIMIGHOOLHLKJOIFGEDEFGC0000070*+BCFFDC?<<;;AGE><7779?@BC=====BKJPFJIOKS>>>=?GDJGL)((()9:<<>CIGIGGIEHIEN=;8,,?:9<<CJKNNKOGGFJ;6KLJIIHIHJINIHKHKGIHGHD=KGJKIJMNSNSNHOJQBAA;;;;:>>KOJGIGIJKHHHFFJHHDMNKHRSGIHBIIHLKFFGMA8742(''()))))<=>BCDFGFCA@ABADGDACC@?71043.****+((&&))*+--,,,-02/./3@@@@>?@A@?764566671,23399:?BC////08889;544338;6666:>EFGGFFBBDEGS88877.-,,54443333436>?@EE?==?AEFFHD?AKKRHSJISKJISKEHE?;;5+****,(&&&'179<@AA@ABDGBCFIPGGFJJJNSMSGGFDJSKKSHGGHGJSSHHIQHHIFKIIJJHGKGHHHIHIHHI@@??CD10000+)(((&&&'+88;<<EDFCDDFDEAAAKHOHNJDKHIJGMSFG?;9977:<<=:6,+&
@181_PHV87F_10
ACCGCCCTGGAGGCTGTGGAAGGGGCTGCCTTCTTTGTGTCCCTCGATTCTGAGCCCGCGGGACTGACCAGAGAGGACCCCGCAGCTTCCCTGGACGCTTATGCCCACGCTCTGCTGGCTGGCCGAGGCCATGACCGGTGAGTCTACCCCCTACAATACCACCTACACACTTATGGAGACCTAGGGCTTCTCCACAGGGGGCAGCCAGACCTCATGCCTCAGCAG
+
GHIIHJJRHQAIKONJLMMOSQIOJKMIHJISJIJRLNSMOKNMINJJNKOMSQSKSNSLMPLRKOIJDBDBBBBFLKGEB777760---E?EIHGGGCBBBBDFHGFGHGIMIGD?>>>HKIILIKJLHHMDDCC@?@@GFHFEEHHFGHGBCCCBABBBIGFGKHGIHIFDBDDCECCBEC@KHJHHGFIOHGEDDEFGFGHJIJKFFDDBBAABAC@9881+
@182_PHV87F_10
GCAGTGGCTGCGTGGGTCTTCACCGACTCCCGCACCTGAGCCCACATACTCCTGTCCGAGTGGGATGGGCCTGAGCCCAGCTGGCCCTCTACCCTGCCCAGCCTGTTCCCTGGAGCCCAGCCTGCCCCCTGCAACCACAGGCTACTGGTTCTCACCTGGGAGCAGCAGTCAGAGCAGCTAGGTGTTCCTCAAGGGGACAGGCTGGGGAGGGGTCATCAGGATGTCCTGGAACTGCTGTTCCAGGGCCCAGTGGGGAAAGCAGGCCATTGGGAGAGTGAGTCCCTACACGGAAGAATCTGCCCCGGTGGAAGACAGCCACGTGTCGGCTGTCTTGAAGGTGACGAAGGTGGTCTGGAGGGACACGGGAGGAAGACGAAGGTGGGAAGAGGTCACATTTTAACAACCACCCCACTTACTAATCATGCCTTGGGCTATGTTTTTATGATTTTTGACAGCTGTATAGTAGTCCATAGCCTGAGCATAGCTCAGGACAGTTTCGATTGTGCTATATATCAAGCAGAGGATGACTTTGAACTCTTGTTCCTCGTGCCTT
+
ADHLSHFESDF:999:>;;:9991///08>;--EFFGHIKASHDDQKQNPLMSKNJSSMMLMOPIQSSSMSS0///;97IKKGIGGCBA@=?<9.=?>@8;DOIIG52238AHHLKPKSMJRPNCIEGFGGNFEGFJSDDDDESJSKKISLQLMSSMJLMSLLMPSMSSIIQSSSNJSIKLNSKSSSGGHGHHJMNRPSSLMK<<==CFDGEH-,,,)))***))**3AIGFGJHIB7666//64/1A2-,,.;<>AIHKGIHHFJJKJHJSOLHJACACCIIOKJIF;;<<PLLIJSHSCG2,EFGJGJLQKIHKJSLKLSSPSOOKLSILC?@@AGJNNFGGEGIIOJLNKKJISSKPSSLSKPNMSSJJHIHGISOPIJIDIJLSLSOMLKIOKSKJOSKSMOHLSKOMPRJPMJHHINJHIIIJJHIGIIHHPS;;;;<FHG=@EC433334F@@7:A@@KJKGQJSHIIIIJINLQJMJIHPLLJNN@??>@+***+@AAGSJFFGHLIKISMNSMJJKSSJQEDCBDSJSHHF>=86680(((()3%
@183_PHV87F_10
GCTAGGTGTTCCTCAAGGGGACAGGCTGGGGAGGGGTCATCCAGGATGTCCTGGAACTGCTGTTCCAGGGCCCGTGGGGAAAGCAGGCCATTGGGAGAGTGAGTCCCTACACGGAAGAATCTGCCCCGGTGGAAGACAGCCACGTGTCGGCTGTCTTGAAGGTGACGAAGGTGGTCTGGAGGGACACGGGAGGAAGACGAAGGTGGGAAGAGGTCACATTTTAACAACCACCCCACTTACTAATCATGCCTTGGGCTATGTTTTTATGATTTTTGACAGCTGTATAGTAGTCCATAGCCTGAGCATAGCTCAGGACAGTTTCGATTGTGCTATATATCAAGCAGAGGATGACTTTGAACTCTTGTTCCTCATGCCTC
+
;>>EEGFHLGIKGA????BHGFEFHEJEEFFGI<<<;43333DDFNLKSHJJISLSPKLLBIHKDDEKIIEFQGLHFSJHJIJIGFEDBEHFGDEGEEEDEGFFGHGGJIHHGJGEGMJGLLLGJL:6D@@BCIHJNHKHIIHGIGKIJGHIJKHJIIHHFHHIJEDECDHJEFIFGF<==FEDDESJHGHLJIKHJHEGEFHJKJIGKHSJGKHGPIKNSOLRIIHGHIIFEEDGSMFHJGILGIGGGFHIFDDBBACBCDHIKKHIHGFMQKHHFFFEEEFHGDEDCCDDDFGEEEDGFGIFFDDEEFFECDCCCDFFFFDEFHKJJHIEEDCDEEFDCB@:8878H?>?>>HDGLIJJHIHGHFDEEA@<<;8,
@184_PHV87F_10
GCAGTGGCTGCGTGGGTCTTCACCGACTCCCGCACCTGAGCCCACATACTCCTGTCCGAGTGGGATGGGCCTGAGCCCAGCTGGCCCTCTACCCTGCCCAGCCTGTTCCCTGGAGCCCAGCCTGCCCCCTGCAACCACAGGCTACTGGTTCTCACCTGGGAGCAGCAGTCAGAGCAGCTAGGTGTTCCTCAAGGGGACAGGCTGGGGAGGGGTCATCCAGGATGTCCTGGAACTGCTGTTCCAGGGCCCGTGGGGAAAGCAGGCCATTGGGAGAGTGAGTCCCTACACGGAATTCTGCCCCGGTGGAAGACAGCCACGTGTCGGCTGTCTTGAAGGTGACGAAGGTGGTCTGGAGGGACACGGGAGGAAGACGAAGGTGGGAAGAGGTCACATTTTAACAACCACCCCACTTACTAATCATGCCTTGGGCTATGTTTTTATGATTTTTGACAGCTGTATAGTAGTCCATAGCCTGAGCATCTTCTAGGACAGTTTCGATTGTGCTATATATCAAGCAGAGGATGACTTTGAACTCTTGTTCCTCATGCCTC
+
HJILHGGIIHDEDEDHOJHEDECCCCCDGF=44EGHMMGFSFFHHJGDEDDFKILJEA@AFLKGIGCFGHGIIIICJKDJMSKNHHFDEFEGFFHIJDHCHIHIILS66H<EIGKJGJHHGKHIDD@GIHHLIGHFHJHJFHFEEGEHIFHFGEFLMHSSKMPLIKKIHJHNSKMILJIDEEDGKIRKL@:666787800//0;;;A@>:>?BBHEGHHHKJIJMHHEGOHKPFCE?7+++++=EDABBABBADDEDHJLIFEEDEEFGGEEGHHFEEEEDDCECE@@*(('%'%%&/*+.(288BFFGHGFGFFDECCEEGGFFFGKGHJELHHIGEFBAAAADGIHGGJHGIIFDCEFKGIHJFIGC@A;:;DDEGEBDDEGIHGGFFHIFKJKPLIJEGGHGEGEFGJGCCBBFGGHGEECDDEECBB@AAAEJSMKOJJGHFOSIFHHEEFKJEE=====<:20000111//..02+++,2259;=;::87622000227;;<<FEFEEEEEDEDGEGHIIIHFD>>FCDDDFIHLKIIA??>=63'
@185_PHV87F_10
TAGGTGGTATTGTAGGGGGTAGACTCACCGGTCATGGCCTCGGCCAGCCAGCAGAGCGTGGGCATAAGCGTCCAGGGAAGCTGCGGGGTCCTCTCTGGTCAGTCCCGCGGGCTCAGAATCGAGGGACACAAAGAAGGCAGCCCCTTCCACAGCCTCCAGGGCAGTGGCTGCGTGGGTCTTCACCGACTCCGCACCTGAGCCCACATACTCCTGTCCGAGTGGGATGGGCCTGAGCCCAGCTGGCCCTCTACCCTGCCCAGCCTGTTCCCTGGAGCCCAGCCTGCCCCCTGCAACCACAGGCTACTGGTTCTCACCTGGGAGCAGCAGTCAGAGCAGCTAGGTGTTCCTCAAGGGGACAGGCTGGGGAGGGGTCATCCAGGATGTCCTGGAACTGCTGTTCCAGGGCCCGTGGGGAAAGCAGGCCATTGGGAGAGTGAGTCCCTACACGGAAGAATCTGCCCCGGTGGAAGACAGCCACGTGTCGGCTGTCTTGAAGGTGACGAAGGTGGTCTGGAGGGACACGGGAGGAAGACGAAGGTGGGAAGAGGTCACATTTTAACAACCACCCCACTTACTAATCATGCCTTGGGCTATGTTTTTATGATTTTTGACAGCTGTATAGTAGTCCATAGCCTGAGCATAGCTCAGGACAGTTTCGATTGTGCTATATATCAAGCAGAGGATGACTTTGAACTCTTGTTCCTAGTGCCT
+
A43334?@@@@A@,,,,2::8986667=<<;;<=?88778=<<>>?@@@?@@@AB@?;;;;;>?>?AB?<;:::=BAACCCDCA<;::;>@BACCBCCBBA@AA@><97789<BDDDFEB>>==>@@BDE@?>>DC@@@ACECBDE??BDDDDCCDDDDCBCBAABBBCB=====BFCCCBCC?====>>();<@@<<866659=@@BBA@@CDD;:::;AB@???BCA@@ABDFCDBDDIIBA>=>>?ADE@;;DEDCDCEDCAB::D=A?;;@=6:<77448.)))))-@BBDBDEDCCA??@@ACDEDGHEHEEGDCBBACD@AA<<==>EDEC?>>>>@DDEABA?@@BDDCCDCDDC@DDBDE@BAA@ABCCAAFGGECEBDDEDDDDDEEEDCDCDGDCAAA>??==>>>@BCB@@@@ABDFDA@AABEDDBBBBBDDEGC@@@@BEFFFGFDEFA??>?@FGFFGGFFDFEAABA?????CFDEECEHFGEHL?=>==BFEEDECEEEG?>?>?G@@??BAADABBAABCFIGIFEGHHHEFEDEHGKLNKPJLHHHFECBDBEJMGEEFGIHIKIGEFEDAAAA?BAACHSLKHJHKJJIJKFGFEEEFFFIFFDDCDCDEDDFFEGGHFGGEEGHHLHGFFFEEEGFFCCCDFHKGDDEDFFEFHGIHHI@EFEFGIOFIE?BGHHEIE?;8114'''''))
@186_PHV87F_10
GCAGGGTAGAGGGCCAGCTGGGCTCAGGCCCATCCCACTCGGACAGGAGTATGTGGGCTCAGGTGCGGGAGTCGGTGAAGACCCACGCAGCCACTGCCCTGGAGGCTGTGGAAGGGGCTGCCTTCTTTGTGTCCCTCGATTCTGAGCCCGCGGGACTGACCAGAGAGGACCCCGCAGCTTCCCTGGACGCTTATGCCCACGCTCTGCTGGCTGGCCGAGGCCATGACCGGTGAGTCTACCCCCTACAATACCACCTACACACTTATGGAGACCTAGGGCTTCTCCACAGGGGGCAGCCAGACCTCATGCCTCAGCGGG
+
5DDCSLJDBBBCDIMRSLSSHRSNSFEFDDKFMGJSRNMLNSSSRSSMJKLIMOSJMMLESMLLINKJLSMLB@@@@HFIMIJSNPISQMISHMIMGJH?KLMLKJSQNNSONSQOSRNSMKMOPPIOMSPNDDA@@DDNKSHIFGISKSKJNNJSMKKQSA??@@JONGIGE=?00000.3923AEKJRFFFFIIGC@@DEE@AAAEA@@@??@?:97779GPJNNNSKLEDDD?@??DJQNP::;EDEDEFKNPHSLMKKKMKGHPHJJKGJCCINEEEEFJHEFFEFDEKKHISQDCDDDHFEBCB@A?887&%%
@187_PHV87F_10
CAGGCTGGGCAGGGTAGAGGGCCAGCTGGGCTCAGGCCCATCCCACTCGGACAGGAGTATGTGGGCTCAGGTGCGGGAGTCGGTGAAGACCCACGCAGCCACCGCCCTGGAGGCTGTGGAAGGGGCTGCCTTCTCTTTGTGTCCCTCGATTCTGAGCCCGCGGGACTGACCAGAGAGGACCCCGCAGCTTCCCTGGACGCTTATGCCCACGCTCTGCTGGCTGGCCGAGGCCATGACCGGTGAGTCTACCCCCTACAATACCACCTACACACTTATGGAGACCTAGGGCTTCTCCACAGGGGGCAGCCAGACCTCATGCCTCAGCAGCTAGACTCAGCAGCTGAGCAGCTAGACTCAGCAGCTAGACTCAGCAGCTAGACTCAGCAGCTAGACTCAGCAGCTAGACTCAGGGTCAGCAGCTAGACTCAGGGTCAGCAGCTAGACTCAGGGCAGCAGCTAGACTCAGGGCAGCAGCTAGACTCAGGGCAGCAGCTAGACTCAGGGCAGCAGCTAGACTCAGGGCAGCAGCTAGACTCAGGGTCAGCAGCTAGACTCAGGGTCAGCAGCTAGACTCAGGGTGGGCAGG
+
C;8889AFJGFCGLHIIKSQNGLSKIB930))%$$%'*CCGAQE@BGMHQMJLLSNSHJHGGESHIKDE<INSLGJ=?B@>8898;;;;=>??HOSJKINLHGFFHJSOGJKKPHJIOHGLMPJJHCHJ>=71/*)('&&'')<<)AGGGGNPSSJLLHCCEEEKMSNSNSSSSOKLSPMISKJOINSNNJSLJHIEGISJNJIJHLKSSJPKHLJPICBBB===<;;;;=DLSHHFEHII@@@@APHEEHSSKA>;;;<EE=====HHQJHIIISKLKSNSOJHHJMKSSJSIIMMJMLSSSSKKNOOPPSSSSHJIKRIIGFDFGHHB@@??><<>6444&%%$%+01...01111;DFBG?@@@@:;;;;=>>;:::BBGPOLKHHFRHKL21112HIHD@@@BBDGJKIKLMJMMJQKJKOSSHHFGIIKLJIOSJHMGHOKGEGSMJJLSOKSILJKKFABEFAROO:9999999@>>?@ASKMSFE?;8999KB@A@AIJMSNHKHDECCF@BCDGJQMOPKSJLJJMQGSMSOSSLHIMMKJGJJILJHSJSJJGIIINKLIKGIE?:4422*'&&%$%
@188_PHV87F_10
ACCGCCCTGGAGGCTGTGGAAGGGGCTGCCTTCTTTGTGTCCCTCGATTCTGAGCCCGCGGGACTGACCAGAGAGGACCCCGCAGCTTCCCTGGACGCTTATGCCCACGCTCTGCTGGCTGGCCGAGGCCATGACCGGTGAGTCTACCCCCTACAATACCACCTACACACTTATGGAGACCTAGGGCTTCTCCACAGGGGGCAGCCAGACCTCATGCCTCAGCAGCTAGACTCAGGGCAGCAGCTAGACTCAGGGCAGCAGCTAGACTCAGGGCAGCAGCTAGACTCAGGGCAGCAGCTAGACTCAGGGCAGCAGCTAGACTCAGGGCAGCAGCTAGACTCAGGGCAGCAGCTAGACTCAGGGCAGCAGCTAGACTCAGGGCAGCAGCTAGACTCAGGGCAGCAGCTAGACTCAGGGCAGCAGCTAGACTCAGGGCAGCAGCTAGACTCAGGGCAGCAGCTAGACTCAGGGCAGCAGCTAGACTCAGGGCAGCAGCTAGACTCAGGGCAGCAGCTAGACTCAGGGCAGCAGCTAGACTCAGGGCAGCAGCTAGACTCAGGGCAGCAGCTAGACTCAGGGCAGCAGCTAGACTCAGGGCAGCAGCTAGACTCAGGGCAGCAGCTAGACTCAGGGCAGCAGCTAGACTCAGGGCAGCAGCTAGACTCAGGGCAGCAGCTAGACTCAGGGCAGCAGCTAGACTCAGGGCAGCAGCTAGACTCAGGGCAGCAGCTAGACTCAGGGCAGCAGCTAGACTCAGGGCAGCAGCTAGACTCAGGGCAGCAGCTAGACTCAGGGCAGCAGGG
+
<@=<<;<=@@AAAABCDEHFEEDGF<G;;::55567AGEGFE@@>>>?@BGGEFDC?>=<=>@BEGGJH@>9532@@??><6ACDCIGC?<;99DB>>>=>BBBBBB@@@A@DGGIILGGGFGB?>>>@EDEEGFBA@AADFFDCBAA>>@@=@@GGEEDEFIGFGGIPHHFFGGGHGGFGEDBCDFGJF3---=65555A???ADBDCCCDFJHILKJGHJGKNJHA9998789=@=<<<;===,,,,9<;=BKIJLIHGGF8777899:>?CHHOGIHJ@@??CA@AFGKGHHHKIKBAA@A=;=?@CBAABBDC===>BC>>>DEHLIGFGFDCCDFCBBBDJINSILSGCCCCD33233=BFKGDHGA====:::<=EBFECAD<0..0::=<IJMIKOONJHFFGHGGBDFILMLSIISHGOIJSLOSQISSIILFK<9999??@CEHGJJJF65<+++->>EGIHHHHHHNJGDDDFMKKPKKLIJOKISK::7002AFFGIJJNHJGJEEECHNGIIOHSMJIGKGJKKKKKISJJJMJILJSI@::899EJJJMKLKILIJDGEEDHLHKLKHJHKOJJDDDEJHHMIHGIMJLLKH=<77:ABCGHGMJNJKJNEIHHJGGHLIHKHQ?>>><66776899:EEJKEFEH=<<<ABGLIGHHIHLGPJEJHFHDCAKJGLJNKORSDEEFKHMKPINJKIGHGGFGEGJEECDLJHGFFEFG@@@?BB?BDECNGIHIKMIIGFHJPRIGFGHFGHFD@>>>?@>>?IEGDDCCEEDEFEEDEBC>;++++*(&
@189_PHV87F_10
GGGAAGCTGCGGGGTCCTCTCTGGTCAGTCCCGCGGGCTCAGAATCGAGGGACACAAAGAAGGCAGCCCCTTCCACAGCCTCCAGGGCAGTGGCTGCGTGGGTCTTCACCGACTCCCGCACCTGAGCCCACATACTCCTGTCCGAGTGGGATGGGCCTGAGCCCAGCTGGCCCTCTACCCTGCCCAGCCTGTTCCCTGGAGCCCAGCCTGCCCCCTGCAACCACAGGCTACTGGTTCTCACCTGGGAGCAGCAGTCAGAGCAGCTAGGTGTTCCTCAAGGGGACAGGCTGGGGAGGGGTCATCCAGGATGTCCTGGAACTGCTGTTCCAGGGCCCGTGGGGAAAGCAGGCCATTGGGAGAGTGAGTCCCTACACGGAAGAATCTGCCCCGGTGGAAGACAGCCACGTGTCGGCTGTCTTGAAGGTGACGAAGGTGGTCTGGAGGGACACGGGAGGAAGACGAAGGTGGGAAGAGGTCACATTTTAACAACCACCCCACTTACTAATCATGCCTTGGGCTATGTTTTTATGATTTTTGACAGCTGTATAGTAGTCCATAGCCTGAGCATAGCTCAGGACAGTTTCGATTGTGCTATATATCAAGCAGAGGATGACTTTGAACTCTTGTTTCCTCATG
+
).67@@@>?>::::<ABCDD<<<<<BAA@@?>=:6667:ACEEGG><<<<?BBCDIKGHFKGDECBDCA@BB::;<BDDDEDEDCA@@@@CBBBBC><=<>ADDCBCBA@>>>>@C=;;;;?C+***4435DEBBB??11IF>>>==FGIEGEFECCB---.CGFJKIIHECCBAA@AAC?EIIEACLHLIJFEDF8C@@CDCCCBGFGEEB?ECCHKKGKBBBCDBC@>>>>?ABBBEFEDDEDCEDCDDEEDCBBBCDFCDB>=<<<?A85444ABB@@???@BCBBB??=?==>A??AABD>>DCCBBBAAABBCBBBDDECDCDCC@>>>;8898;AABDCDBA@A@@AAB>==<<<>=@@@@???>>?=;;;;=AA@ABCC=>>88789@@@ABAABBB@==>=>=<<<>B@AAACDEBAAA><;;<>CDAA@??@@=9989;?=<<<<9;<:<;99;:>BA???A@C?>>>?AEGFHJFGDDDDCEA>>>>?BDDDBDBCDEEDCBBCB==<<;>>>@EHJKIGFEFIEDCBACBABBCCDDDDDAA???@@BCBCDEEDEDCDCB<;;;;<AABBC75556=CC@@@@@BCDCDDCAAA@@====?DDEEDEFEECBB@@@2*+=((('
@190_PHV87F_10
AGGACTGCTGACCCTGAGTCTAGCTGCTGACCCTGAGTCTAGCTGCTGACCCTGAGTCTAGCTGCTGACCCTGAGTCTAGCTGCTGAGGCATGAGGTCTGGCTGCCCCCTGTGGAGAAGCCCTAGGTCTCCATAAGTGTGTAGGTGGTATTGTAGGGGGTAGACCCACCGGTCATGGCCTCGGCCAGCCAGCAGAGCGTGGGCATAAGCGTCCAGGGAAGCTGCGGGGTCCTCTCTGGTCAGTCCCGCGGGCTCAGAATCGAGGGACACAAAGAAGGCAGCCCCTTCCACAGCCTCCAGGGCAGTGGCTGCGTGGGTCTTCACCGACTCCCGCACCTGAGCCCACATACTCCTGTCCGAGTGGGATGGGCCTGAGCCCAGCTGGCCCTCTACCCTGCCCAGCCTGTTCCCTGGAGCCCAGCCTGCCCCCTGCAACCACAGGCTACTGGTTCTCACCTGGGAGCAGCAGTCAGAGCAGCTAGGTGTTCCTCAAGGGGACAGGCTGGGAGGGGTCATCCAGGATGTCCTGGAACTGCTGTTCCAGGGCCCGTGGGGAAAGCAGGCCATTGGGAGAGTGAGTCCCTACACAGAAGATCTCCCCGGTGGAAGACAGCCACGTGTCGGCTGTCTTGAAGGTGACGAAGGTGGTCTGGAGGGACACAGGAGAGAACGAAGGTGGGAAGAGGTCACATTTTAACAACCACCCCACTTACTAATCATGCCTTGGGCTATGTTTTTATGATTTTTGACAGCTGTATAGTAGTCCATAGCCTGAGCATAGCTCAGGACAGTTTCGATTGTGCTATATATCAAGCAGAGGATGACTTTGAACTCTTGTTCCTCATGCCT
+
'(%&&&&&=99:AEC>===@IEFFFHHMRRIHGCCCCCEGAJLKSPKGAC992***+,2111222EDDBAC5CCBCDNSQOSKSMSSSSSOMOLINSSLJLLM=?A=@?@CBABAEOSMNMNMHNGNMQMSLJKIJNLPORMMOMNLSSMNSK1111DPR@@?@/////GIQJMMIMOOQMQHHA5554-****:;;;GGOIFISFIHHHHKHGHSONSSLE9888@AFLSMQKKC?>>/....22/53766764445>??ADFKIIMJFEHOSSSRMOSSNSKS>65455IGECEJENPKSIHLGSJK>>77'''',,*))-.::;;:;4)5<=?GFKHEEFEHJK;:::;HFHGFFGGJIENKMKIJIGI;777?<<=<<<=<80(((%%%')****)2:::<?;338.DEFGIIMMOKHGGGCHGIHLKJJGHKILLRKH?>>:773..*''(()1=HGFGFHEIIGGMMLHLJLFEEDCHNJHEIB1////5843/.--**''*)*)//221/--.:?=<<<<FFFQMPJKSN.....IIGEFGCEDDEHGLJIMJHGFFGHGGGHFFFED44444@?<0/.-'''%&'&%%%)),*178>CEDIFDDIJNGGGHGBBBADGEFCA99:EIIIIIGFFDKOJHFPQHJJNGHEFGH---,,0***++,<:@BC@<4>ACIGIHOIKHJOLLIKSHJNKKGGHGHNHSGMIEG@;;77777==@CHGEDDFISMMMHGHGKIILLHGGFHIGHIGKJJHIHGFFEGFDDCCDHFGFJOJGKEHDDCCFDEDBCCCGLGGFFDEGGJGHFGHHEDGGGLGEFFEIFEPMNNLMIIJEDE8775552
@191_PHV87F_10
TGGGAGCAGCAGTCAGAGCAGCTAGGTGTTCCTCAAGGGGACAGGCTGGGGAGGGGTCATCCAGGATGTCCTGGAACTGCTGTTCCAGGGCCCGTGGGGAAAGCAGGCCATTGGGAGAGTGAGTCCCTACACGGAAGAATCTGCCCCGGTGGAAGACAGCCACGTGTCGGCTGTCTTGAAGGTGACGAAGGTGGTCTGGAGGGACACGGGAGGAAGCAAGGTGGGAAGAGGTTGGTTTAACAACCACCCCACTTACTAATCATGCCTTGGGCTATGTTTTTATGATTTTTGACAGCTGTATAGTAGTCCATAGCCTGAGCATAGCTCAGGACAGT
+
BCHIHMISJIHIHBABBBGOHLPHSOKLJMKOPKJKJHGSJSCDCDEEHHHHSFSLHIOSJSHKQSKSSPJNMSLQLI@BA511.++05HFMSMJHOJKJSQPSSMKQGSNDBBCFIKNIJKKSJSJSQHJHHIGHJOHFDCCCBQFBLMPPNLKJH@?EIIINKJQ;::::=<<<8334FFRGNJGIFJJJOJSHNHECDFGABBA-,,+.-,('%$$$#$%'(&(('&&&'%$$$$$))('''(,---),,+*-.12366667;A?::@=>GGA64.---.BFG?BDDDEFCAAABIBA>>>>=?>>@@@AABA2222223<<=100/02'&%
@192_PHV87F_10
CCTACACGGAAGAATCTGCCCCGGTGGAAGACAGCCACGTGTCGGCTGTCTTGAAGGTGACGAAGGTGGTCTGGAGGGACACGGGAGAGACGAAGGTGGGAAGAGGTCACATTTTAACAACCACCCCACTTCTAAATCATGCCTTGGGCTATATTTATGATTTTTGACAGCTGTATAGTAGTCCATAGCCTGAGCATAGCTCAGGACAGTTTCGATTGTGCTATATATCAAGCAGAGGATGACTTTGAACTCTTGTTCCTCATGCCTA
+
DGIIHHIGGIGISHSISJKLSHEOSOKLIINOSIKIHMHGKOEEGFGLGJHMGGHJIHJJMIHILJF?????ABBHSICIA@-,,),(''()))44447812DDFCC>....1A20>@@ACC<<<<==AA=))''(%%*,))))+'%&%%&+(&&%$%&&(**+-000467GHIGEGHFEGHHGQOKQMGLKSNHJGHGISMJKLLJ66666532225HEEGGFGLEGGGGIHHHNPHGKISOJQOKNILOLIOMHIEGEDCEAA<<-
@193_PHV87F_10
CCTGGAACAGCAGTTCCAGGACATCCTGGATGACCCCTCCCCAGCCTGTCCCTTGAGGAACACCTAGCTGCTCTGACTGCTGCTCCAGGTGAGAACCAGTAGCCTGTGGTTGCAGGGGGCAGGCTGGGCTCCAGGGAACAGGCTGGGCAGGGTAGAGGGCCAGCTGGGCTCAGGCCCATCCCACTCGGACAGGAGTATGTGGGCTCGGTGCCGGGAGTCGGTGAAGACCCACGCAGCCACCGCCCTGGAGGCTGTGGAAGGGGCTGCCTCTTGTGTCCCTCGATTCTGAGCCCGCGGGACTGACCAGAGAGGACCCCGCAGCTTCCCTGGACGCTTATGCCCACGCTCTGCTGGCTGGCCGAGGCCATGACCGGTGAGTCTACCCCCTACAATACCACCTACACACTTATGGAGACCTAGGGCTTCTCCACAGGGGGCAGCCAGACCTCATGCCTCAGCAGC
+
GHMKJLKSQPKHJLMJSJMMLN?>>>?LHLGHIRJOGK@A@A6GSIQNO8=;,C;:>IIKNKSMKSIJLSSOEDCFHJS::::556--B>:::::::EHGGGKINMMLOIJJHGLEHMQSJSJLOLMKJILQJMJSKRJSSLSJISPLJKJQHC@@=>>FKKSIKAACGHNNHJIISOLSSJHGHHIGC@)((&&&&&'&')+(5/''''96**+;@><==BCPSOSOMH?KPPDCCJ(((((GEBDGJFLJFMHKNLLMKLJLJEJDC**7''<==BA<<??>?DGDKGLKJKKSSPJMPIJKHHDBBKLSKSONIFMKIIILHJLGLNLJNLMHEEEDDJHGGKSOSKLNIQKLLLIMMGJHIKSNKMGFEHEHIJSNHFFEHJIKFHFFEEIFFJLIIKHIGFIOIPMCEJGDDDDEIIHGGDCDDA?8668;GBBBBCA@@??>?>?>@ACB=<<977
@194_PHV87F_10
CTGCAACCACAGGCTACTGGTTCTCACCTGGGAGCAGCAGTCAGAGCAGCTAGGTGTTCCTCAAGGGGACAGGCTGGGGAGGGGTCATCCAGGATGTCCTGGAACTGCTGTTCCAGGGCCCGTGGGGAAAGCAGGCCATTGGGAGAGTGAGTCCCTACACGGAAGAATCTGCCCCGGTGGAAGACAGCCACGTGTCGGCTGTCTTGAAGGTGACGAAGGTGGTCTGGAGGGACACGGGAGGAAGACGAAGGTGGGAAGAGGTCACATTTTAACAACCACCCCACTTACTAATCATGCCTTGGGCTATGTTTTTATGATTTTTGACAGCTGTATAGTAGTCCATAGCCTGAGCATAGCTCAGGACAGTTTCGATTGTGCTATATATCAAGCAGAGGATGACTTTGAACTCTTGTTCCTCATGCCTC
+
JJKSIHFHGHFFEDCBCCCDGIJGJHJJIHJHGJKGGHHGKGDFDCCEEDFEFDDFFIIHHHHGIDGFGHFIHFHAFEEFFCFFFDEHEHJOJKJHJGIIGKIJKKHKKKIGHKHHKGFFGECDDEIKKLIHHFDDDFGFJHGGFGHGGFGJHIINEHGFFGKRGJMMFGAAAACBGHISJJIPQIGJHHIGFJHHIGHGJHHJNFHHGGHFHGDECCEGGJFHJIIIIDDDFGSILJJOLIIHKGGHEGHJIHECHFKGGGEEGJIJMQMIGGFEEFEEEGFGHEGEEFEEGGFECDDDCCBA@@ABCEKSKMIHGGGHKJHDBBCBEDEFHFGFFEEFFEEEEFDEEGGJGHFFHIGGFFGGFEFFFECBBDHIHFGEEEKHHHIIFEFEDECCCCDGGGIGGHGFFHHHGKGFGC>>6656(
@195_PHV87F_10
CTCTTTCCCACCTTCGTCTTCCTCCCGTGTCCCTCCAGACCACCTTCGTCACCTTCAAGACAGCCGACACGTGGCTGTCTTCCACCCGGGGCAGATTCTTCCGTGTAGGGACTCACTCTCCCAATGGCCTGCTTTCCCCACGGGCCCTGGAACAGCAGTTCCAGGACATCCTGGATGACCCCTCCCCAGCCTGTCCCTTGAGGAACACCTAGCTGCTCTGACTGCTGCTCCCAGGTGAGAACCAGTAGCCTGTGGTTGCAGGGGGCAGGCTGGGCTCCAGGGAACAGGCTGGGCAGGGTAGAGGGCCAGCTGGGCTCAGGCCCATCCCACTCGGACAGGAGTATGTGGGCTCAGGTGCGGGAGTCAGGTGAAGACCCACGCAGCCACTGCCCTGGAGGCTGTGGAAGGGGCTGCCTTCTTTGTGTCCCTCGATTCTGAGCCCGCGGGACTGACCAGAGAGGACCCCGCAGCTTCCCTGGACGCTTATGCCCACGCTCTGCTGGCTGGCCGAGGCCATGACCGGTGAGTCTACCCCCTACAATACCACCTACACACTTATGGAGACCTAGGGCTTCTCCACAGGGGGCAGCCAGACCTCATGCCTCA
+
+4679-()A7:HKJFGJD7444<:=935IJJHJGIOJGIKHSKSIIKPMJLSKSSNKLRQJKNSPKLPNJLMORISSKHK>80))7.'(CBDJICFF>=>==HHIHJHJJSSMSSJLQLGGFJNSPOJISLSKSNLSPPLPSPROSSMMPPSOLMSSLSJ@@DGSMRIJF>@IQSSOQJCHIN<<<2,EHINJP875,DBAFSNLJJPOKMRPRPQSNMKLNIMSSNSOJNPCELNJLSNNRMQPKLLNMSLLKOOSSKIJJSSOMBKIFD989>BDECDFKJMNSSOKQMNMMMHJGIJHJISMSLSSLSBDDCENSNGFEJHMJLJKSQMQSSIONORSOLSQLIILMMLSRPSKSIKJKJMD0----=CD=6666EEGEIIMNRLLSSLSRLKOMNSISOSOIJKJPSMMSKNQMOMSNOQKNQQKOQIKLONLKSNRSPKLLQOKNKOJMIHDCNJOLSJNRFSDAAABBBB;<LJJGKGGHHIKJMOMJIHDCHSKSPSIKMPLKKLLNLLLMLSKLILJSLIQSNSSSINSKOKLLHKKISPSKLQOMLKOMRNSLLRKINIJIOEFEFA?@@MKGGHHLNMHSMPOQKJNPOMHJJIC3
@196_PHV87F_10
GGGAGGGGTCATCCAGGATGTCCTGGAACTGCTGTTCCAGAGCCAGTGGGGAAAGCAGGCCATTGGGAGAGTGAGTCCCTACGGAAGAATCTGCCCCGGTGGAAGACAGCCACGTGTCGGCTGTCTTGAAGGTGACGAAGGTGGTTGGAGCGCGGGAGGAAGACGAAGGTGGGAAGGGTCACATTTTAACAACCACCCCACTTACTAATCATGCCTTGGGCTATGTTTTTATGATTTTTGACAGCTGTATAGTAGTCCATAGCCTGAGCATAGCTCAGGACAGTTTTGATTGTGCTATATATCAAGCAGAGGATGACTTTGAACTCTTGTTCCTCATGCCTA
+
+,04=@@@?>AA;97663234346;=BB@@><<865++/.)((()))))DHJGFFFD?CDEEEDCBA:?===920///01.+((+../.+*+****116<=DABDJG<<<=?@??@D@BBCDSHEDA><=><<;9:766531+((&%%$%&%%''(*.01599....::;,+++*(''&&((*,0/33BF;:9974333/9AD@@AA@B99999:9:89=?GHLCB****+<===4<=:8899>>?<;:=88876658;<AABAB777767333332469::===>2///1HGISJKNGKALFEEEJGJHHHFG@@>>>@AEGGGBC)'''&(-1111012%
@197_PHV87F_10
TATGGACTACTATACAGCTGTCAAAAATCATAAAAACATAGCCCAAGGCATGATTAGTAAGTGGGGTGGTTGTTAAAATGTGACCTCTTCCCACCTTCGTCTTCCTCCCGTGTCCCTCCAGACCACCTTCGTCACCTTCAAGACAGCCGACACGTGGCTGTCTTCCACCGGGGCAGATTCTTCCGTGTAGGGACTCACTCTCCCAATGGCCTGCTTTCCCCACGGGCCCTGGAACAGCAGTTCCAGGACATCCTGGATGACCCCTCCCCAGCCTGTCCCCTTGAGGAACACCTAGCTGCTCTGACTGCTGCTCCCAGGTGAGAACCAGTAGCCTGTGGTTGCAGGGGGCAGGCTGGGCTCCAGGGAACAGGCTGGGCAGGGTAGAGGGCCAGCTGGGCTCAGGCCCATCCCACTCGGACAGGAGTATGTGGGCTCAGGTGCGGGAGTCGGTGAAGACCCACGCAGCCACTGCCCTGGAGGCTGTGGAAGGGGCTGCCTTCTTTGTGTCCCTCGATTCTGAGCCCGCGGGACTGACCAGAGAGGACCCCGCAGCTTCCCTGGACGCTTATGCCCACGCTCTGCTGGCTGGCCGAGGCCATGACCGGTGAGTCTACCCCCTACAATACCACCTACACACTTATGGAGACCTAGGGCTTCTCCACAGGGGGCAGCCAGACCTCATGCCTCAGCAGCTAGACTCAGGGTCAGCAGCTAGACTCAGGGTCAGCAGCTAGACTCAGGGTCAGCAGCTGAACCCAGGGTCAGCAGCTAGACTCAGGGTCAGCAGCTAGACTCAGGGTCAGCAGCTAGACTCAGGGTCAGCAGCTAGACTCAGGGTCAGCAGCTAGACTCAGGGTCAGCAGCTAGACTCAGGGTCAGCAGCTAGACTCAGGGTCAGCAGCTAGACTCAGGGTCAGCAGCTAGACTCAGGGTCAGCAG
+
4468:;=CAA>>??IHGGEGLJJIDJOSLQLIKESSSNSNPKJSJJOJJJMKNNLKOJJIJLLKSNLLROPQSKJJLNOMMRMHSPSRJCEFEFPNLB@@8:)(((799//HJCHLHOMRJNSIISGMHIGIGHSKOMOSMILQLHLLGGGFFGJKJLSSSFH=<<=B<<<=?EJOHJHFIFMF=<FIIGSKPLRLKKNLNGGIAKKSKJJINDHNLEHLSKIFHGHIJLKJHJHKJSICFGDGA?530,,,,/0006;?AAACG=<<1*AHGKISJLMFBJDCIJIOPLIMSHLJJNIIMMIIILKGKINKGJ=8:>>>KFNJKLJIKGIHHHJNKKLKJJHKGDLMSELNLIHGHHNNSJHJKKOJKKKMJIKLIKPPNHGFEGJMIJLNJH@AA>AA83334=)656856A0////:<9=>CBCDDE@@???BBAAA>9:99;A@:999:DEDCAAB?====>CCDCDCBAAABCBBACBCDD@@??BB@A?>===<<<?ACHE<;:3;::;=@DCFEB@:9988::=??@@ADCDDDIGGECA=;;<<>FHHFEDDCDA>>==>AAABBCA@@@@CFGGGGHEEDD@===>@FEEDEEB====?EEEBABA??@??BBBEDEDDEEDDEEHHFGFHGIFECCCDCEDCB@@?@@DDEHCCAAAB@BBCC@ABFDFFGFFEDEDDDJIHGEDCCCDCFHDDDDEIGGGEBBBABDEFEEDEEEHHIHHA????CDDDEEEDDEE5555+++(&&%%(<?CEGFEGGDCCCCEHIGCCCCDKMJHHFDDDDGGKGLIFBA@ABFIK8778EFENEEFFIHJHIJECCBBDEEDEEEFGGGIJHFDEEEGGHGFEDDFJHJHIHDCBCEEGIGEFEEHHHKFE=9667C?ADEFEEHGKHICBBBBEFGHGFDEGJIJHJHEEDEA@@?>?>=98872
@198_PHV87F_10
TAGGTGTTCCTCAAGGGGACAGGCTGGGGAGGGGTCATCCAGGATGTCCTGGAACTGCTGTTGCAGGGCCCGTGGGGAAAGCAGGCCATTGGAGAGTCAGTCCCTACACGGAAGGATCTTGCCCCGGTGGAAGACAGCCACGTGTCGGCTGTCTTGAAGGTGACGAAGGTGGTCTGGAGGGACACGGGAGGAAGACGAAGGTGGGAAGAGGTCACATTTTAACAACCACCCCACTTACTAATCATGCCTTGGGCTATGTTTTTATGATTTTTGACAGCTGTATCGTCGTCCATAGCCTGAGCATAGCTCAGGACAGTTTCGATTGTGCTATATATCAAGCAAGATCCTTTGAACTCTTGTTCCTGGTGC
+
))FHHIIHLIGFIGFCBKGJDDA@;56866601.+(((''...//JIGHLOHKJKNJKSC><6645598<>>@DELIHHPOKFFECA??>;63.('(*+,///0=;<<?>>:;4&%%%%&%%(221511,)))****+9>???AHKNJGMKHFFIDFIQHJFLICBCCEE43333666<A?=955566@DMHDCCBAAEIIIJILFLNIPORHFGJIISSLLNGIKJJMLLJLKHFFGDFFDDFEFHGIHEEEEFDDDEFHLKIFEFEFQSJIIIGGFFEFBB0--,,..124BBBCEHLKHEDEEEFHEFFEG220021222A@BBA@@BBA*940//.-+('(*****+.9>=64.,,,)*0''&&%
@199_PHV87F_10
TCACCACTCATAGACTCAGCAGCTAGACTCAGCAGCTAGACTCAGCAGCTAGACTCAGCAGCTAGACTCAGCAGCTAGACTCAGGGTCAGCAGCTAGACTCAGGGTCAGCAGCTAGACTCAGGGTCAGCAGCTAGACTCAGGGTCAGCAGCTAGACTCAGGGTCAGCAGCTAGACTCAGGGTCAGCAGCTGGTTTCAGGGTCAGCAG
+
$$#$%%%''()('''*))**+;>?>??;::::?@BAF@?@@DCCCDCBBBABBBDDDFEDEEGDDHFIEEEGA@@?===>CCEFDECDDGDEFFDABBAA>>=>ABBDDE====;:98987889=@AA@@@>9///6??ACBCAABCCDDC?????DEEDEFCDCCBBDE@???>CB=<=B@43334BCB,))))**,20-'&&&&&
@200_PHV87F_10
ACCGCCCTGGAGGCTGTGGAAGGGGCTGCCTTCTTTGTGTCCCTCGATTCTGAGCCCGCGGGACTGACCAGAGAGGACCCCGCAGCTTCCCTGGACGCTTATGCCCACGCTCTGCTGGCTGGCCGAGGCCATGACCGGTGAGTCTACCCCCTACAATACCACCTACACACTTATGGAGACCTAGGGCTTCTCCACAGGGGGCAGCCAGACCTCATGCCTCAGCAGGG
+
<>>?DFHIJGFGGJHKICCCDF;;E;EBC@=8556=:@MHJMJJGFFHHKIKFGGIGCPMSOMLSIOJD?>>>=DSJSJKF<JGFGHGABHGJHJHKRJFHFGJLJHMSLHNKMIIIIHHIIJHFEEDDFAA@@A=??>>BBB<<::9:<==:77789CFEEHIJHHIHEIJGFFFEDDDDFFFFFFHHEEGFCFBBADCGGFGIHC@;::<@BBAABDC=;:42*%
@201_PHV87F_10
AAGACAGCCACGTGTCGGCTGTCTTGAAGGTGACGAAGGTGGTCTGGAGGGACACGGGAGGAAGACGAAGGTGGGAAGAGGTCACATTTTAACAACCACCCCACTTACTAATCATGCCTTGGGCTATGTTTTTATCATTTTTGACAGCTGTATAGTAGTCCATAGCCTGAGCATAGCTCAGGACAGTTTTCGATTGTGTATGTATCAACAAGGATGACTGAACTCTCTCCTCATGCCTCTCTTCCCGCGCATGCCTCTCTTCCCGCATGCCTCTCTTCCCGCATGCCTCTACTTCCCGCATGCCTCTACTTCCCGCATGTGCTCTTCTTCCCCGCATGCCTCTCTTTCCCGCATGCCTCTACTTTCCCGCATGCCTCTACTTTCCCGCATGCCTCTACTTTCCGCATGCCTCTACTTCCCGCATGCCTCTACTTTCCCGCATGCCTCTACTTTCCCGCATGCCTCTACTTTCCCGCATGCCTCTACTTTCCCGCATGCCTCTACTTTCCCGCATGCCTCTACTTTCCCGCATGCCTCTATTTTCTTCCCGCATGCCTCTACTTCCCCGCATGCCTCTACTTTCCCGCATGCCTCTACTTTCCCGCATGCCTCTACTTTCCCGCATGCCTCTACTTCCCGGCATGCCTCTACTCCCGGCATGCCTCTACTTTCCCGGCATGCCTCTACTCCCGGCATGCCTCTACTTTCCCGGCATGCCTCTACTCCCGGCATGCCTCTACTTTTCCGGCATGCCTCTACTTCCCCGGCATGC
+
EHILMKOJJIIHHLJIPLPJLJJSHFEDEFKKPKFEGGJLJLPMIKKFHKKJNLIRSSNOJJJSQJNLMLJJSSMHGKNSKLJIHIIKKSPMPLKNJLSLSSRSORKSHMQPLKLIHB?76673222391-+*)*'((((23..-..2HMKHJGFIIGSLKNLHIJHKLIIIKMIGGJAACA@?.,,*))%''('&&%%%'(*'&$$$$$%&&%&&&&&$%&++((&&%&&'&'%%%%%'%%&%&)&'(''))101--((((()&((()--+((&%&%&(&&&&&.+'&&(()1,-8,6A@AFDJILEC60((;11..-+))((((''(*,./)00018:D>>0.--)..*;@@ACDHJKGGCG879>;CBAABBOJNDC>?/()<5?FEGG@?;;;===0,0**789BDSIEDD==((/)+>>AEEMJJGFI=412A9:@>>??DHJFFCG<8;D;<A@@AAGHGFEEGHEIKFFBA@AAGHHHG?B-+-5,/>??AAFIHGGFL@<?I@DBA@AAEDB@@BA412?9:@@@?<=)(&%'(&%%&%'(%&&'(,,//9-,,,**AB1A>==>?FIGGFEE65A@5@A@@AAEJG//..2-2<6:@@ACDHIHGGFJIEJRFFDEEEEKJEGD>;..=4:HFGEEEEEDDFGDFEEDDEDCCEEKHIGGD602>6:<=GJGGFDB@@?444;BJGHHHHK@>===@-(/4+0=>BBCBDEDCA@8889@EDDEDDDFFDCC8:))0+,@ABA@@A::9850)),1(355461
@202_PHV87F_10
ATTGTAGGGGGTAGACTCACCGGTCATGGCCTCGGCCAGCCAGCAGAGCGTGGGCATAAGCGTCCAGGGAAGCTGCGGGGTCCTCTCTGGTCAGTCCCGCGGGCTCAGAATCGAGGGACACAAAGAAGGCAGCCCCTCCACCACAGCCTCCAGGGCGGTGGCTGCGTGGGTCTTCACCGACTCCCGCACCTGAGCCCACATACTCCTGTCCGAGTGGGATGGGCCTGAGCCCAGCTGGCCCTCTACCCTGCCCAGCCTGTTTCCCTGGAGCCCAGCCTGCCCCCTGCAACCACAGGCTACTGGTTCTCACCTGGGAGCAGCAGTCAGAGCAGCTAGGTGTTCCTCAAGGGGACAGGCTGGGGAGGGGTCATCCAGGATGTCCTGGAACTGCTGTTCCAGGGCCCGTGTGGGGAAAGCAGGCCATTGGGAGAGTGAGTCCCTACACGGAAGAATCTGCCCCGGTGGAAGACAGCCACGTGTCGGCTGTCTTGAAGGTGACGAAGGTGGTCTGGAGGGACACGGGAGGAAGACGAAGGTGGGAAGAGGTCACATTTTAACAACCACCCCACTTACTAATCATGCCTTGGGCTATGTTTTTATGATTTTTGACAGCTGTATAGTAGTCCATAGCCTGAGCATAGCTCAGGACAGTTTCGATTGTGCTATATATCAAGCAGAGGATGACTTTGAACTCTTGTTCCTCATGCCT
+
:::@DAAABDNCA:9999<>>@@@ACFDEEFE>==<=BFGDDDB@>?@>>A@ACE55555;9;:2--.ADIHFGEF?@@BCHIGIGIFEEFB99889>9:---((+*****+,.44<=?EDFG<77>=;;))((()(+-*+334667??=?>>?B?@???BFEDF??;=>DDEDDBFDCCDD@A?>?CDHG<<;1../AJMFFEDDA>;8876668;GGGFQKIHICCCCHIGSMSLISHFFFEGJFHKGALHBDGCCBDC0,,F<@GCFHNJIJNIKGHDDFFHHIGIMMISIINIIGGEFELFKLLKJHJKNPKHIILHKISEDCCCBCCEEDDDDGHJNILDBCDBKJHKHHIKGGGHDJGFEHGGIIHKLJISLKOHHHKIHMJOKKIFIIHNKGIGGFDCBEB>?HFGGJHHEBA@ACDGEHCDEDFIHIHFIFIJIISI<;;<FKHKFHHGIGIFECCDHFIII>9EFHGDCDEFGEGFJJKHF>>?@BSIHFCCABCFCBB@AABEGHIEEIJGHFCD97<;@B?@DEEIFGD:C@@DDDB@A@?@ABAIKJKIFIGFGGGJGJJIFIFGGGFFFEIGEDEBBAACCESSLLJGINDDJSHGFCDCEEEEGGEEEEFEEEEEFFEDFFEIFDEGGJIGH@@@?@EGG54445IHMFGFEEFBF@@>>>???CFFJILHDHHGNNCDCCCDEFEDD=99885/
@203_PHV87F_10
CTGAGCCCACATACTCCTGTCCGAGTGGGATGGGCCTGAGCCCAGCTGGCCCTCTACCCTGCCCAGCCTGTTCCCTGGAGCCCAGCCTGCCCCCTGCAACCACAGGCTACTGGTTCTCACCTGGGAGCAGCAGTCAGAGCAGCTAGGTGTTCCTCAAGGGGACAGGCTGGGGAGGGGTCATCCAGGATGTCCTGGAACTGCTGTTCCAGGGCCCGTGGGGAAAGCAGGCCATTGGGAGAGTGAGTCCCTACACGGAAGAATCTGCCCCGGTGGAAGACAGCCACGTGTCGGCTGTCTTGAAGGTGACGAAGGTGGTCTGGAGGGACACGGGAGGAAGACGAAGGTGGGAAGAGGTCACATTTTAACAACCACCCCACTTACTAATCATGCCTTGGGCTATGTTTTTATGATTTTTGACAGCTGTATAGTAGTCCATAGCCTGAGCATAGCTCAGGACAGTTTCGATTGTGCTATATATCAAGCAGAGGATGACTTTGAACTCTTGTTCCTCATGCCTCTAT
+
,2//000;:EGFDFFEEG;;=A87668:GJNKSJIJI6666@DBJKJGFCC54455BIJJGQJSMJISSSHN22>12GFIQMMIRROPHIFOKFIAEFJJIJGHKIMILLNKISSSSKMLMRKNSOSSNMLKQINKQMMSNJMNJLLILPSNMLMIMHGKPMSJSKJLNJLHISISPH@?>>>DEEGFEFFHHKIGEB><=:92-,,+/477964334<>HIHGHFFGFFHNKJJIGGJJJHFHGINIJRIGSJKIMKSOOPMQSSKFFFGFNKHSOSJPHKIDDDFSDDDBCKJ=<;55567GHGEDIFHJNQNSJJLOJMSJMMLS<<:95126***)*2''''+2-9;=>DDEBBCBCJNKJIBBCCEMIKJCOSIJEKIHHKIGILJIMKGHFHHHGIFHIKJJLIKNMSSKHFEGFGJHGFIFIIFJIGKHHEIHHGGMIHGGFGJHFDGGEFHGGGEEFEFHMJHFGHFGGGIJIGIGGEEEEEEHHGFGEFIDDFFFCCA>=>=>?87762.)#
@204_PHV87F_10
ACCCTGAGTCTAGCTGCTGAGGCATGAGGTCTGGCTGCCCCCTGTGGAGAAGCCCTAGGTCTCCATAAGTGTGTAGGTGGTATTGTAGGGGGTAGACTCACCGGTCATGGCCTCGGCCAGCCAGCAGAGCGTGGGCATAAGCGTCCAGGGAAGCTGCGGGGTCCTCTCTGGTCAGTCCCGCGGGCTCAGAATCGAGGGACACAAAGAAGGCAGCCCCTTCCACAGCCTCCAGGGCGGTGGCTGCGTGGGTCTTCACCGACTCCCGCACCTGAGCCCACATACTCCTGTCCGAGTGGGATGGGCCTGAGCCCAGCTGGCCCTCTACCCTGCCCAGCCTGTTCCCTGGAGCCCAGCCTGCCCCCTGCAACCACAGGCTACTGGTTCTCACCTGGGAGCGGCTCGATCAGAGCAGCTAGGTGTTCCTCAAGGGGACAGGCTGGGGAGGGGTCATCCAGGATGTCCTGAAATGCTGTTCCAGGGCCCGTGGGGAAAGCAGGCATTGGGAGAGTGAGTCCCTACACGGAAGAATCTGCCCCGGTGGAAGACAGCCACGTGTCGGCTGTCTTGAAGGTGACGAAGGTGGTCTGGAGGGACACGGGAGGAAGACGAAGGTGGGAAGAGGTCACATTTTAACAACCACCCCACTTACTAATCATGCCTTGGGCTATGTTTTTATGATTTTTGACAGCTGTATAGTAGTCCATAGCCTGAGCATAGCTCAGGACAGTTTCGATTGTGCTATATATCAAGCAGAGGATGACTTTTGAACTCTTGTTCCTCATGC
+
BFELNGAABGNNOSIKIIFDEFMIKKKSISILSMJMFAABEDCIGHDCEESISJLKHKIJJLISILJOKJOKSGFGJHNNSONMSJIFGGHOLSFFEEEOSJIHGKKGBACBCEDBCG<;;910.))))(&))*:@@@??BBBEDECEJJILFKIKJ=<<<DINSNSIDC@@333336B:=9999DMMSS8333CGFKKLJL====>KPINILJJMJS51113HJGKJAAAAAMJGFFFFNGKJFFFFHJKKIIIGDAACCA@?=?>>>?>A@EDFEHLGAA@@AGKISJ;;;:;GIGGKILSNIAA?>?=:KMLLHGIFFFGEFHG75:@A0BGFGGGDCBG:FGGGHGIHEDCA?>87DFEDIHGDCDCDEEDCABBABCEFEFFDB=..++..))))))))***55A????<=>@BI?44?444>@@A@@BEEDDCECBC@>@A@ACCDDEDDDDCCCDD?;;:4==><<<<=DHA?>?=;;::=@>>=87)(('%$$%&'.0000...//;<=>BB@<<==>IB<<<<==C98AAABDDDCHDDHGEC@@@@?<<<<>CCB@@AADCCCC?>==>@CDBBBBA??@BA@@AB<;;;<>>?>?><<<=@CDAAABBCC@?@@CDEGKHIIFEEDCECCCBCCDEDBDBCBFFDFCABBA==<<=@ABDFJSKFDFEFIKJEBAA@@BBAABB@@@@@AAAAA@@?@ACABCCBCABBBB@@@A@AAB=:999<CCBCCBCGAECCBAA@@@AAABBDD?>?/)==FKHGFEDECBB6))))
@205_PHV87F_10
CCGCTGAGCCCCCTGTGGAGAAGCCCTAGGTCTCCATAAGTGTGTAGGTGGTATTGTAGGGGGTAGACTCACCGGTCATGGCCTCGGCCAGCCAGCAGAGCGTGGGCATAAGCGTCCAGGGAAGCTGCGGGGTCCTCTCTGGTCAGTCCCGCGGGCTCAGAATCGAGGGACACAAAGAAGGCAGCCCCTTCCACAGCCTCCAGGGCAGTGGCTGCGTGGGTCTTCACCGACTCCCGCACCTGAGCCCACATACTCCTGTCCGAGTGGGATGGGCCTGAGCCCAGCTGGCCCTCTACCCTGCCCAGCCTGTTCCCTGGAGCCCAGCCTGCCCCCTGCAACCACAGGCTACTGGTTCTCACCTGGGAGCAGCAGTCAGAGCAGCTAGGTGTTCCTCAAGGGGACAGGCTGGGGAGGGGTCATCCAGGATGTCCTGGAACTGCTGTTCCAGGGCCCGTGGGGAAAGCAGGCCATTGGGAGAGTGAGTCCCTACACGGAAGAATCTGCCCCGGTGGAAGACAGCCACGTGTCGGCTGTCTTGAAGGTGACGAAGGTGGTCTGGAGGGACACAAGGGAGGAAGACGAAGGTGGGAAGAGGTCACATTTTAACAACCACCCCACTTACTAATCATGCCTTGGGCTATGTTTTTATGATTTTTGACAGCTGTATAGTAGTCCATAGCCTGAGCATAGCTCAGGACAGTTTCGATTGTGCTATATATCAAGCAGAGGATGACTTTGAACTCTTGTTCCTCATGC
+
%%$%'%%%$$#&+,<=?BCDDEGGFGFDDEECDDCDFGEEGFFGFEDDDEEJHGKPIGDEDEFEEGIGGHLHECCDDHSAAA@AECCDEJIIHGGGDDFEB@AABCDFGEFHJHIF8334KJHKKJJHA@@@BHFHIGKJQJLHIGHHGGJECDDCENIHKLH43334GNPJJLLHJLPPOMNLSLOJQEAAAFNMKKKKOKPRSJHKHGJPKKDCDCDKKJHHGHHHFJHHLKFED?>?>8896443DJIIHHGLSISLHFGEFLLQLKIOLKSOHLHEHHEJSSKJKLHJGFEIEFHCIS@3KPLQDHD88A9:MHHIHSKKIIKJFG<HHKJMILJJIPJILSKHHGJIQPIHFGEGEDJJKLJKJMLKILJK<FFIGOKDEDFJRJKKSKIFGIJJGMJSKPNCCCCLSFKJMHOSONJIJKSOSKKMPJKRSRGLMJ?@???IJLJSJEGFFKGLLSQLLKIIIJIHIIGIJJIJIKLMMSMJJINHFGHGIPMKIMFIECFDFEFFJGKKSKMNLOOGHHFGGGGFIIJMGE@AA>IIRNEEEGHOMILJPGHMJJKHJJK((((((3<>=89889ADFHKHHFIGNOIKIBCBCD<<<<=IHGHSGINIHGNLHIMJKNJJHHJHIIIHHHFEGDGGPSLSMJKILOSSLLEGHEGIIGGHGFHFFGLHIJKQHJKHJIKIGJNMKKKIIHHHJKF@?>?@HLMGKIFFGFLIILJKHGFFGFIHHIJKKHHJSHKQJKGG>>=;//.,
@206_PHV87F_10
CTGAGTCTAGCTGCTGCCCTGAGTCTAGCTGCTGCCCTGAGTCTAGCTGCTGCCCTGAGTCTAGCTGCTGCCCTGAGTCTAGCTGCTGCCCTGAGTCTAGCTGCTGCCCTGAGTCTAGCTGCTGCCCTGAGTCTAGCTGCTGCCCTGAGTCTAGCTGCTGCCCTGAGTCTAGCTGCTGCCCTGAGTCTAGCTGCTGCCCTGAGTCTAGCTGCTGCCCTGAGTCTAGCTGCTGCCCTGAGTCACTGCTGCCCTGAGTCTAGCTGCTGCCCTGAGTCTAGCTGCTGACCCTGAGTCTAGCTGCTGACCCTGAGTCTAGCTGCTGACCCTGAGTCTAGCTGCTGACCCTGAGTCTAGCTGCTGACCCTCAGTCTAGCTGCTGACCCTCAGTCTAGCTGCTGACCCTGAGTCTAGCTGCTGACCCTGAGTCTAGCTGCTGACCCTGAGTCTAGCTGCTGACCCTGAGTCTAGCTGCTGACCTAGAGTGTCACTGCTGACCCTGAGTCTAGCTGCTGACCCTGAGTCTAGCTGCTGACCTGAGTCTAGCTGCTGACCTGAGTCTAGCTGCTGACCCTGAGTGTCACTGCTGACCCTAGTCTAGCTGCTGACCCTGAGTCTAGCTGCTGACCCTGAGTCTAGCTGCTGACCCTGAGTCTAGCTGCTGACCCTGAGGTCAGCTGCTGACCCTGAGTCTAGCTGCTGACCCTGAGTCTAGCTGCTGACCCTGAGTCTAGCTGCTGAGGCATGAGGTCTGGCTGCCCCCTGTGGAGAAGCCCTAGGTCTCCATAAGTGTGTAGGTGGTATTGTAGGGGGTAGACTCACCGGTCATGGCCTCGGCCAGCCAGCAGAGCGTGGGCATAAGCATCCAGGGAAGCTGCAGGGTCCTCTCTGGTCGGTGCAGGGGCTGGAATGGAGGGACACAAAGAAGGCAGCCCCTTCCACAGCCTCCAGGGCAGTGGCTGCGTGGGTCTTCACCGACTCCCGCACCTGAGCCCACATACTCCTGTCCGAGTGGGATGGGCCTGAGCCCAGCTGGCCCTCTACCCTGCCAGCCTGTTTCCTGGAGCCCAGCCTGCCCCCTGCAACCACAGGCTACTGGTTCTCACCTGGGAGCAGCAGTCAGAGCAGCTAGGTGTTCCTCAAGGGGACAGGCTGGGGAGGGGTCATCCAGGATGTCCTGGAACTGCTGTTCCAGGGCCCGTGGGGAAAGCAGGCCATTGGGAGAGTGAGTCCCTACACGGAAGAATCTGCCCCGGTGGAAGACAGCCACGTGTCGGCTGTCTTGAAGGTGACGAAGGTGGTCTGGAGGGACACGGGAGGAAGACGAAGGTGGGAAGAGGTCACATTTTAACAACCACCCCACTTACTAATCATGCCTTGGGCTATGTTTTTATGATTTTTGACAGCTGTATAGTAGTCCATAGCCTGAGCATAGCTCAGGACGGTTTGATTGTGCTATATATCAAGCAGAGGATGACTTTGAACTCTTGTTCCTCATGCC
+
0HGJCCBDBCCDCFMCC>93<72223333334EDE@;4553446111112@?@FB?.....CCDEGKGLMSME=HFEGEGFGJHKLMNDF?8/.---.AFFFJOSHLJ>;=EAABDFGIKHNHJSIHHGGHFHNHNGQILHSKIC956568?HIMSNLSHGK.)*?>ADJGKJOISJIHJD=>CDGJLGJLNSMHLKHH?FFFGJIKFFILSKSLKJCFFCFEFHJOHNSKLKHJ>E:66544445EBBCB?88::9AACCDDEPIF>7332223@DISLLSNJF@AA@@-,-<=877777@EFIIIS>===?GGJLLKKSKOMILICA@A@CA@@?@AGEFDDE@86669?9@ABBDLOFILGI/---.2+++++,6<<;;83/,,,-4344GGFFIIOGIG77666:888AACBKFHGGEEDDFGOKMNJKSSKKHJIF:74433111112>87651-+,+**+*++++-<9543*(****('(**,,,@43338(31238:889==>F@>>>B@43334:::::711101?@<87776/,,,-/////=>:64444556611280,,,+)('&$%&((,,,2335663****<<<<@@AGGHFFCA+++++<<>@AADGOLGEFEAAACDDCCDDFKLKSSIKNIKJKHHKKLGSQOJKMHOE73/-'&&'&')*++,5662;:;?@JISSIKKRIMSQMJNRHLIKPSQPNLPB>BDD@534>@GMIJKGKG;<<;?ADAABBSEFFBCFGN@:745;<;=<ACJSGLSGCCCFC<+**++1114<;;4444.*))****+,--/DIGIQSIIHHJPOOOPSJOSONRMNOIRNSSKHLDBGFD66677F987777))'''*1<8;::2..*****6550.--.11)&&&&&&(+++(/+'&&&**./240799:::EEKGGKIJJQSSSE::9;BOJKPSNOKMKRLQLHSKSMIGGFFEIFGIGKIGCBA@;;611BCHJELHFGIILKM=<<<=DDSJGFGJHJIRSIRSOKSSISHIFMESSJNSJSKKEFCBA74>D=++3IQPI=.()01LIPIKSMSSKMKBBCMNHDE<99<=LOIKPQMJNKNLSMSMPRNKPPLOONSPRPMOOMKSQSJSMMISMKSQPSOSMSHJKQOLSKSKKKSHS@CMEIKGGKMGKFHHHNLNJIPLRJLSSNLLSLJGIGSMOKMJKSIGNNOOSSMIJHHHLSJSSLHKLFD@>>??GDDDCEGCGJEFCCD??888874;<>5///@???@NLILJLRJPJINLMOJKGNOQPSSMKHJMJLJIHKIKLJLKNMKMIQKJIJPEDA??><;=CDRSPE=@KHEGHCDGIIHOKKMSLHLHIHIILKOHSKMPMKQLSSJSMSHGHHHMEFEGG>????JLSFGHFFFHKHHHIFIMIKHMFGHHGGGJJNLKJIOGKGHJGMLIKKG,+++/())))FEHGGFEFDHFIEFFFGHGGNMPJIIGIEGSHLGQKD@@88;50/++'
@207_PHV87F_10
GCAGTGGCTGCGTGGGTCTTCACCGACTCCCGCACCTGAGCCCCTACTACCTGTGCCAGTGGGAGTCGCCTGAGCCCAGCTGGCCCTCTACCCTGCCCAGCCTGTTTCCCTGGAGCCCAGCCTGCCCCCTGCAACCACAGGCTACTGGTTCTCACCTGGGAGCAGCAGTGAGAGCAGCTAGGTGTTCCTCAAGGGGACAGGCTGGGGAGGGGTGATCCAGGATGTCCTGGAACTGCTGTTCCAGGGCCCGTGGGGAAAGCAGGCCATTGGGAGAGTGAGGAGTCCCTACACGGAAGAATCTGCCCCGGTGGAAGACAGCCACGTGTCGGCTGTCTTGAAGGTGACGAAGGTGGTCTGGAGGGACACGGGAGGAAGACGAAGGTGGGAAGAGGTCACATTTTAACAACCACCCCACTTACTAATCATGCCTTGGGCTATGTCTGTGATTTTGACAGCTGTATAGTAGTCCATAGCCTGAGCATAGCTCAGGACAGTTTCGATTGTGCTATATATCAAGCAGAGGATGACTTTGAACTCTTGTTCCTCATGCCT
+
*,066555679661222221//3::998011-/0..-'''&')(%%$&%%%$%)'&&%$%&(+,+)&&&&+574456.AKKDEDFDJBA>>>=;ESGGBFLRSKI@0,,?9AGFHIGHC?;989==>>??ESEEDJMSIJINJJLMJHKNQSNJQKJPSMLPIHIGC=;*****0++**)**,,CIHGHA>>=?BIQILIIHHCCEEHGCGDD(((((())GGA<<>>DGMEEDHDHB66566A@<:;=<<<;>>MGIJFHHEHHGCBBF1/0;::85,)(()555;<>=>>EDFSJHGFFBB@:1+79:CBCDHEBBBFGSIGJG////03.***)+-=EHGIMLFJFKSJILQMIIGJJJKRKKMJHJMKHFJIIJIMJSLKJE;@FHLOSNEEFGGSJKSJJJIJIJQSKIJMPHFJHJIFCC@@??;****+57**&%$$#$$&')&&&'46;;=98333322268;BBBBB??@A@@;;99...--0.-----2667?CEHGGHGFGHFJOSJKHGDFIIHHHIGHGHKIFEFEE>?9::30/-+*)
@208_PHV87F_10
TTCAATAAGTGTGTAGGTGGTATTGTAGGGGGTAGACCACCGGTCATGGCCTCGGCCAGCCAAGCAAGCGTGGGCATAAGCGTCCAGGGAAGCTGCGGGGTCCTTGTCTGGTCAGTCCCGCAGGCTCAGAATCGAGGACACAAAGAAGGCAGCCCCTTCCACAGCCTCCAGGGCAGTGGCTGCGTGGGTCTCCACCGACTCCCGCACCTGAGCCCACATACTCCTGTCCGAGTGGGATGGGCCTGAGCCCAGCTGGCCCTCTACCCTGCCCAGCCTGTTCCCTGGAGCCCAGCCTGCCCCCTGCAACCACAGGCTACTGGTTCTCACCTGGGAGCAGCAGTCAGAGCAGCTAGGTGTTCCTCCAAGGGGACAGGCTGGGGAGGGGTCATCCAGGATGTCCTGGAACTGCTGTTCCAGGGCCCGTGGGGAAAGCAGGCCATTGGGAGAGTGAGTCCCTACACGGAAGAATCTGCCCGGTGGAAGACAGCCACGTGTCGGCTGTCTTGAAGGTGACGAAGGTGGTCTGGAGGGACACGGGAGGAAGGCAGAGTTGGGGAAGAGGTCACATTTTAACAACCACCCCACTTACTAATCATGCCTTGGGCTATGTTTTTATGATTTTTGACAGCTGTAGTAGTCCATAGCCTGAGCATAGCTCAGACAGTTTTCGACTGTGCTATATATCAAGCAAGGATGACTTTGAACTCTTGTTTCCTAGTGCCT
+
&''*/9>@AABFEE>?>??CGCCA<;2/+****('&&%%%&))*+01))))*'&''(55556522310//4548ABCAA??443212343743/,,,,./0565.('&&&220////02,(''(,,777410(&&&&(&(('(*''((*,--+,-.94/.,-BCDJKJIGISLLHGGEDGE=<;;44445<(((((/...,,*()///0-//.+))@7743423385,,,,,8677@CCBCCDF887776.>>>56LS?>:::;>ECLQHSEGKSMOSS;;I?DJLKKPKSNSOIKLB:CBCDF@@AKJLOLKNSLMHJILSMSSSSSS==>LMIJRMSSPJPFEEE?>=><;;<>AA830.../0=DHISDCDDFE@E@@JDIHFEMSNKIGMPPROLIKMSSSQSMPSOHQKS@@LKMOSIOHJJJNRMJSIIHIIOOLGSLLPSRSNLLSKGKJKSKH??>@@@?@??=<A?.ABBDMLIKQONOJSJIMSGDBCBCLMFC9445DIIIMKEKFJISJLSQJMDE@BA@?;;.-,)20*''&%''''''&&'10987:<91////227=@CFPIQDDCCDDFJHBAE4444799::>86667JGFGHFFDECD?>=<;@>95121//.-((((())++21110/...233-,,,,,---/0///,*-,**+,.779877151/***+-../2...,**'+.(((((000-)*/'&&&&)*
@209_PHV87F_10
CCGAGTGGGATGGGCCTGAGCCCAGCTGGCCCTCTACCCCTGCCCAGCCTGTTCCCTGGAGCCCAGCCTGCCCCCTGCAACCACAGGCTACTGGTTCTCACCTGGGAGCAGCAGTCAGAGCAGCTAGGTGTTCCTCAAGGGGACAGGCTGGGGAGGGGTCATCCAGGATGTCCTGGAACTGCTGTTCCAGGGCCCGTGGGGAAAGCAGGCCATTGGGAGAGTGAGTCCCTACACGGAAGAATGTGCCCCGGTGGAAGACAGCCACGTGTCGGCTGTCTTGAAGGTGACGAAGGTGGTCTGGAGGGACACGGGAGGAAGACGAAGGTGGGAAGAGGTCACATTTTAACAACCACCCCACTTACTAATCATGCCTTGGGCTATGTTTTTATGATTTTTGACAGCTGTATAGTAGTCCATAGCCTGAGCATAGCTCAGGACAGTTTCGATTGTGCTATATATCAAGCAGAGGATGACTTTTGGACTTCTCTCCTCGTGCC
+
BB=:::;BMSSJSSSMOIIJLKOLSQSNKSSSICA<=@A/)4..-+=?@AHSMFFK@JNHOKSMSPSLSCC=BA@AIOJHMIQIJISSJLSCKLRSSJNSPLNGKJISSMSJKRSLOKKRLSSOIJKIMMKMKMLIJMJFKKLLHKKSJFGJCFNFNLJSSJRPKLNMSSSKSSMKSPPKPSPOHKA>;9:42351123::/>FILGDDHFKGJHGHHGHII>===<?@@?@@B:5445</)(((((/0069;>=:9:755640----BCCBEDJSHNFFDBEEJGHFHGGJHPMLLMJHGLSFFEEFSMJEGIDGCB@;;<CHIIJGF;=LSJHHIFGJGGSLIIJGJHJIHHNIHIJSNKMJHLRJIJFFFGFHHEKGFDG66666GGHHJSIJJHHEGDGGFEGEEFGEEFFFGFHGGGHNMKGGEGFKDA?>;;,,,,,*++*+-..==DFCCBDCEHFFDDDDDDHC<;:97545669<;<>>::90,++*#
@210_PHV87F_10
GTGTGTGTTTTCTTCTTGATGTGACAATATATTAATACAAAGTTGCCATTGGCAGGCAGCATGCTGTAGTCCCAACACATGGGAAATGAAAACAGGGCAGAATCAGGAGTTTGAGACCAGGTTGGGATATACAGTGAATTCCAGGACATTTTCGACAGACGTGCCAGGTGTGATAGTGCATGCTGTTAGCCCAGTGCTTGGGAGGCAGAGGAAGATGAATCTTGAGTTCAAGGCCAATGTGTTCTACATAATGAGTTCCCGGACAGCTAGGACTACATAGTGAGACCCTGTCTCAAAAAGAAGACGGTCTGAGGCTGAACAGCTGGCTCAGCAGCTAGACTCAGGGTCAGCAGCTAGACTCAGGGTCAGCAGCTAGACTCAGGGTCAGCAGCTAGACTCAGGGTCAGCAGCTAGACTCAGGGTCAGCAGCTAGACTCAGGGTCAGCAGCTAGACTCAGGGTCAGCAGC
+
(((.3669:AIGLI@@KGHSIKHKIFFIHHGHGJJJKNHIHIIHIJIHJGIHNGFHHGFGEGDEGEHGEEFIHDDE44444IECJJGED9<DB@?9>DA>=<:11112CFFD@;:9::;<<8526>=@DGFGGFE?A???@DEIGKIHPIPMJDCDDDHCA???CHIHFILJJIEDDEGHJJLDIIJGGFGHAIMJHJNKJHJHJLJJKKMJJJLKLJINLMIJNLJFHIOKOJFGFFEGFGHHGHJKKLNMNJKLKIICBBABBDDDCEGEFFFGGJKOPLHKKMIONQSNLI>?5<9:@BAA?/..../../9;;??;=HHE7778;;;;78885222A777<>B====;:;EBAABFEFGIIJGHGIIJJGDCCDELPQNJIHIINLJNGCEDDIFGJJNJIHGHJLSN::9:<<<=IGFCCCCDIID??>=<=<@CGIACAC=<67///0;><>B@@988753.
@211_PHV87F_10
GAACCGCCCTGGAGGCTGTGGAAGGGGCTGCCTTCTTTGTGTCCCTCGATTCTGAGCCCGCGGGACTGACCAGAGAGGACCCCGCAGCTTCCCTGGACGCTTATGCCCACGCTCTGCTGGCTGGCCGAGGCCATGACCGGTGAGTCTACCCCCTCAATACCACCTACACACTTATGGAGACCTAGGGCTTCTCCACAGGGGGCAGCCAGACCTCATGCCTAGGCAGT
+
('**,CEEEABFDDGEEGKJGGEAIMLILDHCC:669;8:FE2221144443211393//?EEEBBECD:.***+->AGGCDEBEGCCA9642*+?BCEFCC@@@AAFFGFKIIJHHFGHGDFFLFDBCDDJLJFEEE<<<2222..-,,-.55*))(,1100775:<EA@@A?BA?@BDCCD@ABFFEGGGGIHFDDDGILF<;;9522001/23?@@@)))((()
@212_PHV87F_10
TCGGCTATGTTTTTATGATTTTTGACAGCTGTATAGTAGTCCATAGCCTGAGCATAGCTCAGGACGGTTTCGATCTTGTGCTATATATCAAGCAGAGGATGACTTTGAACTCTTGTTCCTCATGCCTCTACTTCCCGGCATGCCTCTACTTTCCCGGCATGCCTCTACTTTCCCGGCATGCCTCTACTTTCCCGGCATGCCTC
+
.+**+,1646668OGFFGFGJISMLFHGGGHSHIGFHFFIGHGHHISJKKMLKLJJLKQ@?@A?A****-+./1))(&&*;?CDCECC;;;:=84///312222234;AFJA@=<;;;<BBEGJSGIIGGF=<((979>;ACEEFDEAA@@.*,0))'(*+,,4<=<;;>:6;B8@IGHFHFKIJKHGH?:?C=FECCBC=;*
@213_PHV87F_10
CCTGAGCCCAGCTGGCCCTCTACCCTGCCCAGCCTGTTCCCTGGAGCCCAGCCTGCCCCCTGCAACCACAGGCTACTGGTTCTCACCTGGGAGCAGCAGTCAGAGCAGCTAGGTGTTCCTCAAGGGGACAGGCTGGGGAGGGGTCATCCAGGATGTCCTGGAACTGCTGTTCCAGGGCCCGTGGGGAAAGCAGGCCATTGGGAGAGTGAGTCCCTACACGGAAGAATCTGCCCCGGTGGAAGACAGCCACGTGTCGGCTGTCTTGAAGGTGACGAAGGTGGTCTGGAGGGACACGGGAGGAAGACGAAGGTGGGAAGAGGTCACATTTTAACAACCACCCCACTTACTAATCATGCCTTGGGCTATGTTTTTATGATTTTTGACAGCTGTATAGTAGTCCATAGCCTGAGCATAGCTCAGGACAGTTTCGATTGTGCTATATATCAAGCAGAGGATGACTTTGAACTCTTGTTCCTCATGCCTCTC
+
;?A@@CB@??@AEEB?;;:9:33333:82/++2BBCC@78A66BA@@@AABBBAA@==;<>?ACCCCCCDDBA@====>@AABEFEFEDECCBBABC22222@@@@@BB?==<<=>>>=<<>>??BBAB@BA@ABBCABB?@@>?AAAC@?@@@AABAAABCCBBBCEE?>>>=A?>=<87777899::@@@>=>>>???=<<<<?@@@@A@?????A>;;;;=BBBBCBAAB<8;::=BBBBCAAABA@=>>>:999:>C@?53335;A@?;99::>CB@?>>>>>?;;;<<A99889>>?==:8898;?>=<<?=??<<<<>CEGGJFFDDCABC?>>>>?ABBABCCDDDC@A66665<<;:<<=>DEHECAAACEFHECAA@@A@??@?AAA@?>===>??@@AA@@@>??????><<<:;<<=32223>BBA@AA@DAE444444>=<;:;;>A@AAADDEDCFECBA@=>=;<9865*&$
@214_PHV87F_10
ACCGCCCTGGAGGCTGTGGAAGGGGCTGCCTTCTTGTGTCCCTCGATTCTGACCCCGCGGGACTGACGAGAGGACCCCGCAGCTTCCCTGGACGCTTATGCCCACGCTCTGCTGGCTGGCCGAGGCCATGACCGGTCAGTCTACCCCCTACAATACCACCTACACACTTATGGAGACCTAGGGCTTCTCCACAGGGGGCAGCCAGACCTCATGCCTCAGCAG
+
?BCDFEGEDJDFEGFGGGDEDGFIDE854223/041344+++*+;;;;8533,,,,*7>@AHNHEFE7652??B>??52?52100..1/2DCDEFCBA@@B@CCCGGGJNGFMACCDFJIGDCCCFGFDCACA433+)(('(''*//9:?BBCABBCCEHEDCDDCCBBBBAB@===<<34BFDDECCFHDECDCCBCBBDEDA?>>=>?@?:<<=42220.
@215_PHV87F_10
TTGGGAGAGTGAGTCCCTACACGGAAGAATCTGCCCCGGTGGAAGACAGCCACGTGTCGGCTGTCTTGAAGGTGACGAAGGTGGTCTGGAGGGACACGGGAGGAAGACGAAGGTGGGAAGAGGTCACATTTTAACAACCACCCCACTTACTAATCATGCCTTGGGCTATGTTTTTATGATTTTTGACAGCTGTATAGTAGTCCATAGCCTGAGCATAGCTCAGGACAGTTTCGATTGTGCTATATATCAAGCAGAGGATGACTTTGAACTCTTGTTCCTCATGCCTCTACTTTCCCGCATGCCTCTCTTTCCCGT
+
:BAIEFFFGG(((()>IGDFISJIIIMKHFCEDDDEDBJFLHLILKJGKFNILHSOIKDEDDEJDEDCDEIIJ?A@;<<<@CEGGDOC<=>=?:;@?55458:;;?@>>>ACDHA?=7>?>><<432---,,,/02<==>FDEGEEEFEEECDDCFHEGEFG@AA@AFEDFEKSKLJJIDHJSJKHLGFFHIKIFEEFHGNJKJIFEEIIGOJIKIHIFECDDEFHEDEDDDA@AACMIBABBBFGGFHIHLJFFIGILSSEABB@FKHHIFKIIIFI=>EGHGGGGGHGAG@>CF@@EEFIFGFG7776441)'
@216_PHV87F_10
CCGGTCATGGCCTCGGCCAGCCAGCAGAGCGTGGGCATAAGCGTCCAGGGAAGCTGCGGGGTCCTCTCTGGTCAGTCCCGCGGGCTCAGAATCGAGGGACACAAAGAAGGCAGCCCCTTCCACAGCCTCCAGGGCGGTGGCTGCGTGGGTCTTCACCGACTCCCGCACCTGAGCCCACATACTCCTGTCCGAGTGGGATGGGCCTGAGCCCAGCTGGCCCTCTACCCTGCCCAGCCTGTTCCCTGGAGCCCAGCCTGCCCCCTGCAACCACAGGCTACTGGTTCTCACCTGGGAGCAGCAGTCAGAGCAGCTAGGTGTTCCTCAAGGGGACAGGCTGGTCATCCAGGATGTCCTGGAACTGCTGTTCCAGGGCCCGTGGC
+
/122@CDE>>>>>NFHGLISSJKOKNJMKHGFGJGDJFKHIGFDCAABKHDSKIIKGCCCBGSMSDC;:655*))))*,48BDFIKEHHEB@22222IIOKNKKLSLOSRSIOJGK>C911++445BF????@RFGHFGMJKKIKHHHKLMSMLLHFGIGGEEC<>IJOFCD<672+,KMJSIHKPKGSEA?;;<<QINSJJIOMHIFCCCCISMNSIIJIFE:999:CEJ@6<ELSNMGBBB88HGJMHSSMOJSMIGEOMKGGGLHHLJKLJSLMSGJGJKKJLJKHIHJMSJOLQKNJKKGEGJLJOQGDEEDHGHHIHGFFDEH;E944543*&%&.../56=DDEGEEFGGNGIHGCFE88888@B?:;80/-)%
@217_PHV87F_10
TGGTGAAGACCCACGCAGCCACCGCCCTGGAGGCTGTGGAAGGGGCTGCCTTCTTTGTGTCCCTCGATTCTGAGCCCGCGGGACTGACCAGAGAGGACCCCGCAGCTTCCCTGGACGCTTATGCCCACGCTCTGCTGGCTGGCCGAGGCCATGACCGGTGAGTCTCCCCTACAATACCACCTACACACTTATGGAGACCTAGGGCTTCTCCACAGGGGGCAGCCAGACCTCATGCCTCAGCAGCTAGACTCAGGTCAGCAGCTAGACTCAGGTCAGCAGCTAGACTCAGGTCAGCAGCTAGACTCAGGTCAGCAGCTAGACTCAGGTCAGCAGCTAGACTCAGCAGCTAGACTCAGCAGCTAGACTCAGCAGCTAGACTCAGGTCAGCAGCTAGACTCAGGTCAGCAGCTAGACTCAGGTCAGCAGCTAGACTCAGGTCAGCAGCTAGACTCAGGTCAGCAGCTAGACTCAGGTCAGCAG
+
5((((DFFDCAA@?==<<=@?>:9999<@BBBAABBCDDB@@?;BAAAA>?:559A5A@@>?=<:;;<<@CBCBB?:8888;<>BBBBBABDCCBBA?<:98:=@@FD00000CC@==:::;<?>@?=??>>BCEFDDCDEDE;77779DEFB@?7,+*&&&&(.('(87==>==BFFDBCCBBCCDEDCDDC<<B86666878?@ABBCCCE@@>>=>>?ACECA@@AABCDDCBA>>??DJFDBBBBCDEEFFHGHKJJNF@@@@AABGFFIHHKIHHDCDCCF?@@>>;;::++++)'''<==CDEGIILJIKH@<98:>;;;;AFHIGIKGGFFIIBBAA?;;</./:=>EEKEEGCCDECKEFMGHNIHAAAGGIFHJIGFHIISSLGFFEGGABCE=<<<<IGJGGGFFHGIGGKMJMPMLJBAADGGDDDGEEDFA?@>5554;8788;98889DEGBBBAC?8874-+++**
@218_PHV87F_10
ACCGCCCTGGAGGCTGTGGAAGGGGCTGCCTTCTTTGTGTCCCTCGATTCTGAGCCCGCGGGACTGACCAGAGAGGACCCCGCAGCTTCCCTGGACGCTTATGCCCACGCTCTGCTGGCTGGCCGAGGCCATGACCGGTGAGTCTACCCCCTACAATACCACCTACACACTTATGGAGACCTAGGGCTTCTCCACAGGGGGCAGCCAGACCTCATGCCTCAGCGGCT
+
CIFFHKKSJIKILMINQKKKSSKPSMMJGFECA@AADGKJKSQIJEFDF>@,98:4..FHHHKLOIGFGEBBABEOSHGJGGMNJKMNSSJNIINKFDE>CCCIGLJJMMKLMQJLNSPLIPJPHJOKKPIKIHHHGGN@@?=;666:<<IHEFEGFFDFGKLMJJJMLMNLININILNJKPMHSPIIIGEGHHJHHFFJLLJSKQ7766776899::C,)((&'('
@219_PHV87F_10
CAGTGGCTGCGTGGGTCTTCACCGACTCCGCACCTGAGCCCACATACTCCTGTCCGAGTGGGATGGGCCTGAGCCCAGCTGGCCCTCTACCCTGCCCAGCCTGTCCCCTGGAGCCCAGCCTGCCCCTGCAACCACAGGCTACTGGTTCTCACCTGGGAGCAGCAGTCAGAGCAGCTAGGTGTTCCTCAAGGGGACAGGCTGGGGAGGGGTCATCCAGGATGTCCTGGAACTGCTGTTCCAGGGCCCGTGGGGAAAGCAGGCCATTGGGAGAGTGAGTCCCTACACGGAAGAATCTGCCCCGGTGGAAGACAGCCACGTGTCGGCTGTCTTGAAGGTGACGAAGGTGGTCTGGAGGGACACGGGAGGAAGACGAAGGTGGGAAGAGGTCACATTTTAACAACCACCCCACTTACTGGTGGTTTGCCTTGGGCTATGTTTTTATGATTTTTGACAGCTGTATAGTAGTCCATAGCCTGAGCATAGCTCAGGACAGTTTTGCCGATTGTGCTATATATCAAGCAGAGGATGACTTTGAACTCTTGTTCCTCATGCCTA
+
.@ABGIJPGDDEDFJHHGA@???>==A>@**HGIIEGDD@=>JJGHIMIJDDOGSFHGHHOLKPKKINNIDC<9999GSISSISJD@@<<<<<DHB=779;;=D---3*=;;<JSJFHCDA=<329.@HGQPKLQPKSKJHMIHGNJSQLSISSLSKMOSKPKQSPSSSKLOMJKQIIGIIOSMLFF:9888@B>>>??D@???GKFFHJKJOMMLSIKLJKKJKLRNMMRSRMMJLKILMSOLSJMHSHSGGHLKJIGJGIJSLNIKSLLLOIIJJIIKIIJNSHB@A?HD9886754/-2458:;;<?<<=>FEGGEGGILIHINKMIIEGIKJJLSHIGRHKQOJKJFFFLMIGEFGCBBACC@@<:43222885553A>;A?>;;;323333==<<<;8;;;;887+'''&&''''''(((55///BGEEDEFLJPGEEEGLJIIHHINLHLJS87877IHMIJFJIIFHKJLILGFGHIFHHMKMH-,,,,.)+,,,,./<=EGIHHHFEFKSGHGIFFEEHEIHFHJIMJPLINJEGHFFFGEDAEDD?
@220_PHV87F_10
CTGAGTCTAGCTGCTGCCCTGAGTCTAGCTGCTGCCCTGAGTCTAGCTGCTGCCCTGAGTCTAGCTGCTGCCCTGAGTCTAGCTGCTGCCCTGAGTCTAGCTGCTGACCCTGAGTCTAGCTGCTGACCCTGAGTCTAGCTGCTGACCCTGAGTCTAGCTGCTGAGGCATGAGGTCTGGCTGCCCCTGTGGAGAAGCCCTAGGTCTCCATAAGTGTGTAGGTGGTATTGTAGGGGGTAGACTCACCGGTCATGGCCTCGGCCAGCCAGCAGAGCGTGGGCATAAGCGTCCAGGGAAGCTGCGGGGTCCTCTCTGGTCAGTCCCGCGGGCTCAGAATCGAGGGACACAAAGAAGGCAGCCCCTTCCACAGCCTCCAGGGCAGTGGCTGCGTGGGTCTTCACCGACTCCCGCACCTGAGCCCACATACTCCTGTCCGAGTGGGATGGGCCTGAGCCCAGCTGGCCCTCTACCCTGCCCAGCCTGTTCCCTGGAGCCCAGCCTGCCCCCTGCAACCACAGGCTACTGGTTCTCACCTGGGAGCAGCAGTCAGAGCAGCTAGGTGTTCCTCAAGGGGACAGGCTGGGGAGGGGTCATCCAGGATGTCCTGGAACTGCTGTTCCAGGGCCCGTGGGGAAAGCAGGCCATTGGGAGAGTGAGTCCCTACACGGAAGAATCTGCCCCGGTGAAAGCAGCCACGTGTCGGCTGTCTTGAAGGTGACGAAGGTGGTCTGGAGGGACACGGGAGGAAGACGAAGGTGGGAAGAGGTCACATTTTAACAACCACCCCACTTACTAATCATGCCTTGGGCTATGTTTTTATGATTTTTGACAGCTGTATAGTAGTCCATAGCCTGAGCATAGCTCAGGACAGTTTCGATTGTGCTATATATCAAGCAGAGGATGACTTTGAACTCTTGTTCCTCATGCC
+
KHFFEFEIHHJSSLOKSKICEEGIEECFNMJQMFHB<-==>CFDBCFIIHSLLHGGIEDDFGHFJHJKJLIMJIJFGGGGGEFIJJLJKKFFGHGSHDEDGKQNOSSSHLQCBAA?>==>DHJKLJNHLLECDDEJHNQKIJSQQSIIKKIHMKJJKHMNNMJKLHJIGKFHHLLOQSKMII??GEIHHJJKNKIIIKIGGHFHIIHJHJHHEFFGG9::::;;,,,,,((()*@AADCCCDFHKFFEEHHHJIJKJJJGJIMLKKLOHJSIHGEGFFHGFGFAA;<<<<GKJKQSNHKJBBBCENHKILOJSLJDEEEFKJGEGGGFISPJILIIIGFGHGHHHGDCEOHEEFAAB;?23/+++,.014401002>BCEEEEGGFBBBA@@9776555<445<HKKFFJJLMDBA>>>=HSSMMSSSSSSLGILIMSJOKMMHSJOKJJJFHC@JKOGMHE:86657878?DC5,;@BD<<>..104A@AEDCCCFJKHGLIKSNSLOMLLNSMMSLJSLSIJQSSJMDBBBBSKPMILSMPKKNPJKLILHDDEDFDGJKIHIFGGEHIJJKGLNJMKNQKLSHIKMILSIGBCKMOKLLSLIOLNHJJSJKSSLSISSSKJMGHGGIOKLIKOGKKGHIJHLKC>CEEDCCDFEFFHIILNEEEJIJNHJKEHFFCA>;://*****+GEIGIISFFFEELSKHHDHLSKNKIHDDEFJSMOJSMLKPSKSJILMPSCHNMSNSQLJJSLISLSJFKJNOMSHGGJIMSSSKSMIJKKJGKIIJNNFEFDGHIMJLJLIJEDHIIEDGHHSSSLHKGIJQJJMHFJJHJHFEEEDGDDHFEFFEGGGIEFDFDIHFKISOJFGHFHFHJDA@@@FQKJFEGFFFGHIIJIJMEGEDEDGHEGFDEEGG<;+*)'&&*('''&%
@221_PHV87F_10
CAGCCTGTTCCCTGGAGCCCAGCCTGCCCCCTGCAACCACAGGCTACTGGTTCTCACCTGGGAGCAGCAGTCAGAGCAGCTAGGTGTTCCTCAAGGGGACAGGCTGGGGAGGGGTCATCCAGGATGTCCTGGAACTGCTGTTCCAGGGCCCGTGGGGAAAGCAGGCCATTGGGAGAGTGAGTCCCTACACGGAAGAATCTGCCCCGGTGGAAGACAGCCACGTGTCGGCTGTCTTGAAGGTGACGAAGGTGGTCTGGAGGGACACGGGAGGAAGACGAAGGTGGGAAGAGGTCACATTTTAACAACCACCCCACTTACTAATCATGCCTTGGGCTATGTTTTTATGATTTTTGACAGCTGTATAGTAGTCCATAGCCTGAGCATAGCTCAGGACAGTTTCGATTGTGCTATATATCAAGCAGAGGATGACTTTGAACTCTTGTTCCTCATGCCTC
+
DA@AAAGBA<<B@ACBCDSIHJPNJDD=?<<<FLJLKINIMKSSMIHFFFJISNJA@?==@?JISJJMNMNIIOSOSLJJJKHJIMQLIIGFHJHHJJJKIHKKHDDBFJHGGGD/++++-?BEFHHHICBKQMIOSMKSHKHGLLPKJKMGIGSHFIHGMKHGHHGIKHJIHGKHMNBBA@@BDQJSKSGGGGJLISHIC@<CD@DEGFFHGFFAA?=71000444445BDCCBBBEIIKLOGDEDDIOIKIGS9789CB:763345;BGFFDHCBBDCHGMI<56FHFGGFGHGIILMJQOCDCCCDHCIILGOHKMMHKKJGILHLEDEDFMFMGGISSSLSJJJJSKIGGFIFHJIGBCBAC.***..9@AABHIJIGGHEHGFKHJHSLFEE@B0.../6?@EFGFGIKGHKNILINGJHHLKOSIKHGIHGKGGGHA@559////134*
@222_PHV87F_10
ACTGCCCTGGAGGCTGTGGAAGGGGCTGCCTTCTTTGTGTCCCTCGATTCTGAGCCCGCGGGACTGACCAGAGAGGACCCGCAGCTTCCCTGGACGCTTATGCCCACGCTCTGCTGGCTGGCCGAGGCCATGACCGGTGAGTCTACCCCCTACAGAATACCACCTACACACTTATGGAGACCTCAGGCTTCTCCACAGGGGGCAGCCAGACCTCATGCCTCAGCAGCTACGACTCATGGGGC
+
&&&&''''//,,-,.24455;BBISGMGKFB2//7<0@B?<<766:ACEGFCBBAEHGFFEB@AADHCB=;;;:<IJCEF+CAB@EFDB@>=AKILGHFFGGHHHFFJJHQEEGPMSJIIKMLMLJHINSRJISIOHS:9999AEADA<::A><2((((=?=>AA@GFGGDGFDEHEDGBFA=)((())200-//8<<<CBEM<<<;665544344455A9766....+)&&&(&$####%%
@223_PHV87F_10
GGGAGGGGTCATCCAGGATGTCCTGGAACTGCTGTTCCAGGGCCCGTGCAGGAAGCAGGCCATTGGGAGAGTGGTGACCGCGAAGAGTGTCCCGGTGGAAGACAGCCACGTGTCGGCTGTCTTGAAGGTGACGAAGGTGGTCTGGAGGGACACGGGAGGAAGACGAAGGTGGGAAGAGGTCACATTTTAACAACCACCCCACTTACTAATCATGCCTTGGGCTATGTTTTTATGATTTTTGACAGCTGTATAGTAGTCCATAGCCTGAGCATAGCTCAGGACAGTTTCGATTGTGCTATATATCAAGCAAGGAGTAAGCTGAACTCTTGTTCCTCATGCCT
+
43301BABAACE;;;;;HHSKIILILNJHHJLIIIFEEB>82221001,((('&&''&&**,::;=@DAA@@40.)%$$$$%()+,,,-/...*,;@HIILIIHIHMKSJKLJPLSRRIIJHGFFIKIMIKJFGHIJPSMPQSMLIPIIIKMSNPOKKMSSLPJPJJHJMGED=AABEKKGCCCCHKSKIFHIKKIJIHNJPGG./DDDEINQJLKHGIFFHGGEEEHSSNIFIGJIIPSLIFHFEEEGKIIIJJKJHIGGFGEFOHSKNHLLKJPEFFGGI;;::94333?BHIGFDDCCCD<*)))*11/)))('&&'''*22223111001*(&&&&)
@224_PHV87F_10
CACCGCCCTGGAGGCTGTGGAAGGGGCTGCCTTCTTTGTGTCCCTCGATTCTGAGCCCGCGGGACTGACCAGAGAGAGGACCCCGCAGCTTCCCTGGACGCTTATCCCCACGCTCTGCTGGTTGGCCGAGGCCATGACCGGTGAGTCTACCCCCTACAATACCACCTACACACTTATGGAGACCTAGGGCTTCTCCACAGGGGGCAGCCAGACCTCATGCCTCAGCAGC
+
EDDABBCDKHHFEFFGHIHGIGFGLLLJGFFE><<>C@DHKHOIIDB@A@??9,,-743?==?DFJEDC?/...,)7>HHEBBB>@AABGFEEF;FECB>==;--&'''')<=>9999>4/)(())@@CCCDGFH>>>>;:;555556432/.-.?>>?@ABBBEFGDDDDEFDDCDDDBBBABBBCEEFFFEGFI88>>>>>AA88870.+++-4445559831***+
@225_PHV87F_10
ACGGAAGAATCTGCCCCGGTGGAAGACAGCCACGTGTCGGCTGTCTTGAAGGTGACGAAGGTGGTCTGGAGGGACACGGGAGGAAGACGAAGGTGGGAAGAGGTCACATTTTAACAACCACCCCACTTACTAATCATGCCTTGGGCTATGTTTTTATGATTTTTGACAGCTGTATAGTAGTCCATAGCCTGAGCATAGCTCAGGACAGTTTCGATTGTGCTATATATCAAGCAGAGGATGACTTTGAACTCTTGTTCCTCATGCC
+
899?IIJSRIHHEGHHEDJIJFPMHGHBABB?????LGHIHKSJJHIIIGNLPNLQKJHKPNJRSJLIKJOJKMRNIPJJSQLKJJLLFIKIOQDED>AHKJOSSIKHJIGJSKSIPJLOSLKMNLLSKIJIHJKOSRLSSSMHHGHHHFIMKSMHIOGJSSSOPSGGGHGGKJGNJKINSKKNJKHNKKKSOSOJJJNJOMSJSIIHKLIJHLSJISMJKNOKHHIIKJLJKIHJHHHIKIGJHGHLHIMKKHLJDDF0///..
@226_PHV87F_10
CAGCCGACACGTGGCTGTCTTCCACCGGGGCAGATTCTTCCGTGCGGGACTCACTCTCCCAATGGCCTGCTTTCCCCACGGGCCCTGGAACAGCAGTTCCAGGACATCCTGGATGACCCCTCCCCAGCCTGTCCCCTTGAGGAACACCTAGCTGCTCTGACTGCTGCTCCCCAGGTGAGAACCAGTAGCCTGTGGTTGCAGGGGGCAGGCTGGGCTCCAGGGAACAGGCTGGGCAGGGTGAGGAGCAGCTGGGCTGAGGCCCATCCCACTCGGACAGGAGTATGTGGGCTCAGGTGCGGGAGTCGGTGAAGACCCACGCAGCCACCGCCCTGGAGGCTGTGGAAGGGGCTGCCTTCTTTGTGTCCCTCGATTCTGAGCCCGCGGGACTGACCAGAGAGGACCCCGCAGCTTCCCTGGACGCTTATGCCCACGCTCTGCTGGCTGGCCGAGGCCATGACCGGTGAGTCTACCCCCTACAATACCACCTACACACTTATGGAGACCTAGGGCTTCTCCACAGGGGGCAGCCAGACCTCATGCCTCAGCAGC
+
$&2;@BCCCDGGHJJIKPMMJSMMLIKEIHG@A??><<;1/,,+++++,:GHIIPGFFEG@MHMSMLJKGCB@8;8637:::=KLNNPMKSSJL>>>>>JKHHMLSSMOSONKSSJPDJSP=<<2*799?<CCCD137-.@IJHNOOSSKMJMMSJMQJJSKMKSOLRHC?4*HLMKKIMLKKJLPIIJNHLJMLORMRHPALKMIGKGHHA@???<4*))/+,3/--,-0..-0112)0(&%(,&&&&(,/2/;000008GHFDJKIJGKJHMNLLLLSMMRNMKJJMJEGIGIHIKMJNKLKEFHFIHLMJRLRNHLGGMLJLMFHHHHLLILHKHIIKKGHFF=LMPFEDD>;;;?>?>>>@?>BGG>>>?>IJLKHHHGFGGHMOLKF:99:<B@><;=;11//099<>>;>JKHECA@@AABEHGGFGJGGD:556ECAABBCFGFGHIGHHHFDDDDHKKJJHIFEGIIEGKKFGFGFJIOHGGHJHSMJJHGHHHSFI>===<<;54444@22223FEDFMGGHGFGEGDDCCEKKGEB<7/
@227_PHV87F_10
CAGGCTACTGGTTCTCACCTGGGAGCAGCAGTCAGAGCAGCTAGGTGTTCCTCAAGGGGACAGGCTGGGGAGGGGTCATCCAGGATGTCCTGGAACTGCTGTTCCAGGGCCCGTGGGGAAAGCAGGCCATTGGGAGAGTGAGTCCCTACACGGAAGAATCTGCCCCGGTGGAAGACAGCCACGTGTCGGCTGTCTTGAAGGTGACGAAGGTGGTCTGGAGGGACACGGGAGGAAGACGAAGGTGGGAAGAGGTCACATTTTAACAACCACCCCACTTACTAATCATGCCTTGGGCTATGTTTTTATGATTTTTGACAGCTGTATAGTAGTCCATAGCCTGAGCATAGCTCAGGACAGTTTCGATTGTGCTATATATCAAGCAGAGGATGACTTTGAACTCTTGTTCCTCATGCCTA
+
(@ABDCGIGFHGJLLIJIHQEJGIPSKKSKHSGFCFJKSNJSSIJILJOSLPKKIJKMKJSFEGEGMEGDDIAHHH;88779;;BBLKONJSQKMKLQMSOHGEDDCF?67DA@AAALSNNKOJKJKHIMHHLHHIKHJFGIJJJQLSMKJHJGLJKSLNKIJPSIHF@@CEGFMOGHFLNJJMJIKIIKQPSJHPB@?@@DGGKFGHFMHKHLIKFDIRJSKPMJJSNQM@DFFGGGFIIQSIJHADSNJMHJHIMOOPMKOMJINKKQLNLIQGKHHHKIJLJJJMIIRKGHNJGFFGLOSSOJHMJJSSSKMHEEFGLIIIHHGGFFHJGHGEHEKJIHHIMGGLLHFHHJG=778EB@@A@INLLIJKGJHHIIHFGFFHIIIGKJNIRGC5544;;;:97666,,****=3
@228_PHV87F_10
CACAGGCTACTGGTTCTCACCTGGGAGCAGCAGTCAGAGCAGCTAGGTGTTCCTCAAGGGGACAGGCTGGGGAGGGGTCATCCAGGATGTCCTGGAACTGCTGTTCCAGGGCCCGTGGGGAAAGCAGGCCATTGGGAGAGTGAGTCCCTACACGGAAGAATCTGCCCCGGTGGAAGACAGCCACGTGTCGGCTGTCTTGAAGGTGACGAAGGTGGTCTGGAGGGACACGGGAGGAAGACGAAGGTGGGAAGAGGTCACATTTTAACAACCACCCCACTTACTAATCATGCCTTGGGCTATGTTTTTATGATTTTTGACAGCTGTATAGTAGTCCATAGCCTGAGCATAGCTCAGGACAGTTTCATTGTGCTATATATCAAGCAGAGGATGACTTTGAACTCTTGCTTCCTCGTGT
+
:<=;9999DDEGBHLKIIFHHJISKIMKMIMIKSLI?FFI?@??AAAAAJL2222@ABEJHHIIJKMHHIGBBHDDFEEHHJJIHQKSLNHHIISJEED<41/.***');<<@A??@ACACGFCDAA@BBFFGDGDBCGCB='''''.=CDEFCEDFEJHHFGFFFOCBD??=:-++*'''(6889;BCBCCDFGAA?7,,-'')256>==EH;:::;AEEFFEEEEFFEEEFDHGFIGEDCCDJCA@>@B;:98/(((((22499?CDCCEDBCADDHBBEEDGDFFCDGIKGCCCCCDFHGSQQSGDDDDEHIFDDCDCCDDDEEDFEEDEDCDDEFEEGJEJEFCBBE.-..-0))))))////BEDBBBBBBDBAC<FF@@@BAF<:9::>65520--.*(&&&(0,))&%
@229_PHV87F_10
CGGACAGGAGTATGTGGGCTCAGGTGCGGGAGTCGGTGAAGACCCACGCAGCCACTGCCCTGGAGGCTGTGGAAGGGGCTGCCTTCTTTGTGTCCCTCCGATTCTGAGCCCGCGGGACTGACCAGAGAGGACCCGCAGCTTCCCTGGACGCTTATGCCCACGCTCTGCTCAGCTGCCAAGGCCATGACCGGTGAGTCTACCCCCTACAATACCACCTACACACTTATGGAGACCTAGGGCTTCTCCACAGGGGGCAGCCAGACCTCATGCCTCAGCAGC
+
>EFFFFOJHLKHMSI@A:4564445:<?CBCGFFKSGOKJGFDCB?BBA@?@A@>?:;<51CFDEGHIGLGB99A:;O=GKGCA2/.////?D=>A,0-)))/666@?CCCBD?EEHOLHHJD9887<BF<9882CCDCHFEFC?>30/;<;;:;;ACG>A@@AABB=>....../.--,,-<@B66665<=<ACB@@>=?HIJHGDCC11FGDDJEDFEDA@@?>@:-,+,((''&')-37322229899?>CCAABB?<:99:;??/////-,.,+(
@230_PHV87F_10
ACTATACAGCTGTCAAAAATCATAAAAACATAGCCCAAGGCATGATTAGTAAGTGGGGTGGTTGTTAAAATGTGACCTCCCCACCTTCGTCTTCCTCCCGTGTCCCTCCAGACCACCTTCGTCACCTTCAAGACAGCCGACACGTGGCTGTCTTCCACCGGGGCAGATTCTTCCGTGTAGGGACTCACTCTCCCAATGGCCTGCTTTCCCCACGGGCCCTGGAACAGCAGTTCCAGGACATCCTGGATGACCCCTCCCCCAGCCTGTCCCCTTGAGGAACACCTAGCTGCTCTGACTGCTGCTCCCAGGTGAGAACCAGTAGCCTGTGGTTGCAGGGGGCAGGCTGGGGAGGGGTCATCCAGGATGTCCTGGAACTGTCTGGCCCGTGGGAAAGCAGGCCATTGGGAGAGTGAGTCCCTACACGGAAGAATTCAGTGGAAGACAGCCACGTGTCGGCTGTCTTGAAGGTGACGAAGGTGGTCTGGAGGGACACGGGAGGAAGACGAAGGTGGGAGAGTCACTTTAACAACCACCCCACTTACTAATCATGCCTTAGGGCTATGTGTTTATGATTTTTGACAGCTGTATAGTTGAAGCGGCGCACGAAAAAT
+
JHNHNMLJNHJMQOMHIRSMSSPQSISPLSSMHNJLJHILJQMJKKLLSJJOKSKMNPIRRSSNOKHGFDBSRJJFSS<12112DEE@?ABA4../?@<48KG@A@@@LKLHJLKLMMKKJNIKOQJSNLMKKKOIKMHIIGHGHFIJGHSA@654/-)(')+1?A@ACCFDFHGFKLKIIJNOOKLNLLJGFGGINIKJHSJEJKE??BM@FFKLMJNJKJOIE>==;>=.,,-8EEFDD@?>>DEDA@@??17.-)+++;BBCFS>>><3H>>AFGKNBBAAAKJLJRLMLJKQSKSSQD@<=?;CIJHPJMNPNJMGIKHHHIMKSLNKHHJOIMOPDGF@A1114>@44445@@?>:;<98872001666565/,+))&'3//...-3202/---.310../1131223332210-,+*&&%&'''%%#####'12111((((*-*)'&%%'(*-41//0:ADDCBAA@AAA@=70)*++++./4128;<>>?CEECC=;75441/--,)&&%%%$$%&'%,0-----00//2346433333320)))))'&&'(.2210.*''&*.5789<;8210/..--+++1568<====>>>??>720-,+(
@231_PHV87F_10
TCACCCAAAGTTCACAGCAGTAGTGCTGCCATCATGACATGCTAATGTGCAGCCATGAGAGGGAAAGGCAAGTGTTCTAATCGGGGAGGAGAAGAGTCCGATGGAAAACTAGTTACAGTCTCAGAATTTGTGAAGAGGAGAAGAAGAATTCATGCCAGTTTTACTATCACGTCTCAAACTCTTACAGCTAAGGCTGCAGTACAGAGTAAGGGCTTAGTAAAGACAGAAAGGGCTTCGTGTTCTGTGCATATGCAAAGAACAAAATGAACAAAAAACACTCAGGGTCTGGTGTTAACAATAGCTTCTGGCATCTAATTGGGACTTCGAATACAAACTTCAAGACTAAGGAGGACCACTGCAGGAATTGTGATGAGGTCAGCTAGATGCTTCTGGGCCTAGCTCGGGGCTTGATAGTGAGGGGAACATGCTGACTCAGCAGCTAGACTCAGGGCAGCAGCTAGACTCAGGGCAGCAGCTAGACTCAGGGCAGCAGCTAGACTCAGGGCAGCAGCTAGACTCAGGGCAGCAGCTAGACTCAGGGCAGCAGCTAGACTCAGCAG
+
&&',9C?DJJHLIJIIIKIIIGFHIQNNSMJNMJSLJIKHKSSLKPNSMSKMSPKPKMSMOJNLSLNLSNRSSIKOSSPSLJJLGMMSKHMNJGHIIFC1111152-*'''''***+--.4488>DJMNHSH<=8<FFEJJMKMHIISHHFGGJHKKHOSSSLOMKSMNRKHIKCEELOSGKSLJMJRIOLQONLKONQJLSJKMPMKHOIONNNCBBA>?A@?=:4445EHNKKJHJGHNPSKRMOOSNMQPJNJLMQPMKNROKHECCFDHLSLIE@==>GJKLOKSSSOMOSPSLSPGGINIJSQPISOS55555A:,***)(((,<?@@@CDE;6,,,,B@ABHIJSSHQLKOGG<==SOJKLKONKLNONKMIPSSKNPRNSLJNIGSPSPSMGJNC<<<=GLGGHIJJK?>=<AEGFFDDFFJQKSKNNKSPJKLIKHISONPLMJKOSRJNIEA@@C@>?DIIIMS>>>>-,+&''')222CKLFFGFBCCCBBBDFKKNLRLSJJEEFEMJFLKJHJJMKJJI;;;:BBABCDHIQHGFHEBBBBC95540,
@232_PHV87F_10
CTGGAGGGACACGGGAGGAAGACGAAGGTGGGAAGAGGTCACATTTTAACAACCACCCCCACTTACTAATCATGCCTTGGGCTATGTTTTTATGATTTTTGACAGCTGTATAGTAGTCCATAGCCTGAGCATAGCTCAGGACAGTTTCGATTGTGCTATATATCAAGCAGAGGATGACTTTGAACTCTTGTTCCTCATGCC
+
399;@EKJFJMKJSGQSEMMNSSIHFHHOSSKFHLNSLMJMIGFEEMHFE----,..,-//0DIEEHGJKJMGGMJIPIHJIGFHEGHOSSOLHKIMSSNKPKKHHIHKHFHHJJJKHSJPJJHGKFLLSHLHIIILKJSSHGHFFHJHHGJHNMJJIGGFEGCDBCC9333??DDCD?CC@CGHKIMJGFIGDD644443
@233_PHV87F_10
CTTCTCCATATAGGCCTCATGATTTGGGGTTCTGTGGATCCCCAGCACTGTTGCAGTACCCCACTCACTCACATGAGGAAGAACAGCCAGCTGGGAACCCCCATGTTACCCAAGAAGTCTCAGCAGCTAGACTCAGGGTCAGCAGCTAGACTCAGGGTCAGCAGCTAGACTCAGGGTCAGCAGCTAGACTCAGGGTCAGCAGCTAGACTCAGGTCAGCAGCTAGACTCAGGTCAGCAGCTAGACTCAGGTCAGCAGCTAGACTCAGGGTCAGCAGCTAGACTCAGGGTCAGCAGCTAGACTCAGGGTCAGCAGCTAGACTCAGGGTCAGCAGCTAGACTCAGGGTCAGCAGCTAGACTCAGGGTCAGCAGCTAGACTCAGGGTCAGCAGCTAGACTCAGGGTCAGCAGCTAGACTCAGGGTCAGCAGCTAGACTCAGGGTCAGCAGCTAGACTCAGGGTCAGCAGCTAGACTCAGGGTCAGCAGCTAGACTCAGGGCAGCAGCTAGACTCAGGGTAGGCAGCTCAGGGTCAGCAGCTAGACTCAGGGTCAGCAGCTAGACTCAGGGTCAGCAGC
+
('()+2<76777=>=<<>>B===>?FBA@?@@ABDB@@@?@@A?@@AABB@B@AACB@?=>6/?@CCDCDDCDGFEA>>??AKFGDDBAAABB>==>;=?>@?@BCC@@??5><?FGGEEFFFJIGHEDEECDBAACCCCDEIHHJC@A@@ABBCBCC::9::HIH=<<<@1.../AEHGKJKGJ==<<;;:?ACFFFFHGGIFFEGHHFEHEEFFGGHFIGECCCEGEGEFDDDEFLLJFGFEJJCCDGJKISKMMJGGIFLJGIIMJHHHLLLKPGFFFACDAFGDJHJOLJKP??>==<;@FFHHHHFKKLKIIKIHGFEHKJAAAA?DBCBCBACHFFJIIJHIJHGIE?@@AEBDCDFFEFFGGIJ=0///000;<<DFGIJLKPFCDCDHSNHKJLJKJIKHKIDEFDIH@BFGFDHGGJJJK@A@@FEDDEGH??>??CDB6555:;:=DFGGFGLHIK?===>HFFCJKJGJJIHIGIEGFFCEGGJJHHIKHIJECECCB6332./$$$$%%&&(),;<EFHIIIIICBBBCIHA@EIACBBA=>>811101448@B>2100,,*
@234_PHV87F_10
CCCGTGGGGAAAGCAGGCCATTGGGAGAGTGAGTCCCTACACGGAAGAATCTGCCCCGGTGGAAGACAGCCACGTGTCGGCTGTCTTGAAGGTGACGAAGGTGGTCTGGTGGGACACGGGAGGAAGACGAAGGTGGGAAGAGGTCACATTTTAACAACCACCCCACTTACTAATCATGCCTTGGGCTATGTTTTTATGATTTTTGACAGCTGTATAGTAGTCCATAGCCTGAGCATAGCTCAGGACAGTTTCGATTGTGCTATATATCAAGCAGAGGATGACTTTGAACTCTTGTTCCTCATGCC
+
DGGJGKISKLSKNLMJISJGFFEHNHEEDD;;;;;MLSKONJMNSLRMJSFGBDDFFDFJGIJLMKNJJSNILIIMMNGEFOMS:78++77DEEGIDFFEIJJNKIIHPSKLJKHJMKKLOSLKOJJKKSGPLLJGKCLNQSMOLHIKJPMSKKSRMRKJLJMIJOJHGFGGFEIIIGHHKJLPKLJILGED;::99AEHCIGHEFEDDDCCEECGEEGFHDEEIEFEDDFIGHGFFHISOICGIKGFHFHDBBCCEIKJHEEFFIIHJMIGGGFDEGFJGI@B@;?GKOIKMIDDEEEEA?86/
@235_PHV87F_10
TGGGAGCAGCAGTCAGAGCAGCTAGGTGTTCCTCAAGGGGACAGGCTGGGGAGGGGTCATCCAGGATGTCCTGGAACTGCTGTTCCAGGGCCCGTGGGGAAAGCAGGCCATTGGGAGAGTGAGTCCCTACACGGAAGAATCTGCCCCGGTGGAAGACAGCCACGTGTCGGCTGTCTTGAAGGTGACGAAGGTGGTCTGGAGGGACACGGGAGGAAGACGAAGGTGGGAAGAGGTCACATTTTAACAACCACCCCACTTACTAATCATGCCTTGGGCTATGTTTTTATGATTTTTGACAGCTGTATAGTAGTCCATAGCCTGAGCATAGCTCAGGACAGTTTTGATTGTGCTATATATCAAGCAGAGGATGACTTTGAACTCTTGTTCCTCATGCCTAT
+
GFJHLJNMHMLPQKPMJJIKIIIGPHMKKIJNJQKJIKGKNHJJJFE5556FGABDGGKIJKMMRRQNSKOPJKHIIIJEKJLGIIKSOLJMNJHIKEIQMSMMKIHFGJHLJKIKSHC?<9987549ACDLHHKKLHMKNHJMJSI>JMJMKLPNRMMKKKIKPJIJOJJKMSKNDAAAKJKSJOJIHHKIMNNOSJLIGJKJIOLFHHFG>DKKLHHIMRRMNNF=>IJSOIKRNKPPSSSSSJKLNJKIIJMSJSKSSJMJLMHIRJLJHJIHGEFEFGNSSOSILMMLSSKIHIFFHIJGHI?@@ABAEEHGIGHKKGOMJIHHFFGKJIHJCBAA@+(((()EFJGKLCD@DDGK?HHGGGFIHGMLHHJKKKJMLICB<<<<<4333331*'
@236_PHV87F_10
CTGCGTGGGTCTTCACCGACTCCCGCACCTGAGCCCACATACTCCTGTCCGAGTGGGATGGGCCTGAGCCCAGCTGGCCCTCTACCCTGCCCAGCCTGTTCCCTGAAGCTCAGCCTGCCCCTGCAACCACAGGCTCCTGGTTCTCACCTGGGAGCAGCAGTCAGAGCAGCTAGGTGTTCCTCAAGGGGACAGGCTGGGAGGGGTCATCCAGGATGTCCTGGAACTGCTGTTCCAGGGCCCGTGGGGAAAGCAGGCCATTGGGAGAGTGAGTCCCTACACGGAAGAATCTGCCCCGGTGGAAGACAGCCACGTGTCGGCTGTCTGAGGTGACGAAGGTGGTCTGGAGGGACACGGGAGGAAGACGAAGGTGGGAAGAGGTCACATTTTAACAACCACCCCACTTACTAATCATGCCTTGGGCTATGTTTTTATGATTTTTGACAGCTGTATAGTAGTCCATAGCCTGAGCATAGCTCAGGACAGTTTCGATTGTGCTATATATCAAGCAGAGGATGACTTTGAACTCTTGTTCCTCATGCCTA
+
GOPKGGGGGIJSHFFEDEGIF?>>>?DEKKINKSHNOKQKLJJJLKMJSKLLQJNNJGNHOLKKI+++++><HLPJIKH66666MHMDEDEKFJSEHCD6**1,))(&&&%$$$%&)../10..---../-----'&&'(-000047::233ARILJLHHSIGEFDEEJD@334;>>A====AADDHNHJEMHFE411.7023124424..:BCOKFGFHJNM@LISSODEDDEPSQJSNMJJFJLNRSKKCDBBBEDDEGKLNMLONLKKIKNKJGKIHHGLNIHIHGFA?C0,BABDLLSKKEEEEFLKJPSKHEFIIHD=111==EIKEDDDEQ=====IPIKIJIHHIEEFGPLLSLMLHSMSMSOIQKJSSMNNILKJKSSPSKKJKLSQKIJKIOHSMJJLLJIHIGJIJGDDDIMHKHILQSSRJ66666QMQLLJLJKKNIK@?>=<=??KMGCDCCCIHSOIJHIJKHJJILKJFHIDAAADGSSSQMIGHFIHJMKOMQJKLJNOMPSOHHKIPLEHK??>:9;7656632)
@237_PHV87F_10
CAGGGCCCGTGGGGAAAGCAGGCCATTGGGAGAGTGAGTCCCTACACGGAAGAATCTGCCCGGTGGAAGACAGCCACGTGTCGGCTGTCTTGAAGGTGACGAAGGTGGTCTGGAGGGACACGGGAGGAAGAACGAAGGTGGGAAGAGGTCACATTTTAACAACCACCCCACTTACTAATCATGCCTTGGGCTATGTTTTTATGATTTTTGACAGCTGTATAGTAGTCCATAGCCTGAGCATAGCTCAGGACAGTTTCGATTGTGCTATATATCAAGCAGAGGATGACTTTGAACTCTTGTTCCTCATGCCT
+
-,++++BKBBBBCDEDEGJEGEECEIGFGCD><<=55554006****&''CHIIHGSDB>>,<>>=889ECDCEGIJHGHNONKIIKIJHJHIHJMIKISHFGHHKPJGLLFKISHGEDDD,,,+,/+-))0&&'CEFF>B;/BIIKIGKDCFEFLSKJJIGFGHGHGHGSKJGHHLIJ>==<=>B'&&&'7>>==200003=@DGFKIJIFGHGJGHGFEFDDCCFCAAFFEFHDHDF66544443335@A@@>>???FLMKOGKGJFFADBBADFFHEEFKJIJISSIHHHDDDEGJFA:7789:9:53
@238_PHV87F_10
CACGTGTCGGCTGTCTTGAAGGTGACGAAGGTGGTCTGTTTTGGAGGGACACGGGAGGAAGACGAAGGTGGGAAGAGGTCACATTTTAACAACCACCCCACTTACTAATCATGCCTTGGGCTATGTTTTTATGATTTTTGACAGCTGTATAGTAGTCCATAGCCTGAGCATAGCTCAGGACAGTTTCGATTGTGCTATATATCAAGCAGAGGATGACTTTGAACTCTTGTTCCTCATGCCC
+
,;@???NJJGNNKSJHHEECGKJKSJIKFGHQ.......,--)/0@@@<=110//23..,++**+189<?GD>EHHLONKPJKIMKKOKMBAAAAADDGEIFKJMNISKMJSKNKNSMKSRPIGHHHJMSQLNHQGHSSMLOKMMINMMI>====FGKKLJNKGJNJSSIJKILNKFFEFL:8887,,,,:<KKSOIKIIHJLIIGHGHKKSKKSLIHMSJJIKKHJJJLHIFF85533/)
@239_PHV87F_10
TGCGTGGGTCTTCACCGACTCCCGCACCTGAGCCCACATACTCCTGTCCGAGTGGGATGGGCCTGAGCCCAGCTGGCCCTCTACCCTGCCCCAGCCTGTTGCCTGGAGCCCAGCCTGCCCCTGCAACCACAGGCTACTGGTTCTCACCTGGGAGCAGCAGTCAGAGCAGCTAGGTGTTCCTCAAGGGGACAGGCTAGGGGAGGGGTCATCCAGGATGTCCTGGAACTGCTGTTCCAGGGCCCGTGGGGAAAGCAGGCCGATGGGAGAGTGAGTCCCTACACGGAAGAATCTGCCCGGTGGAAGACAGCCACGTGTCGGCTGTCTTGAAGGTGACGAAGGTGGTCAAACGCGGGAGAGAGACGAAGGTGGGAAGAGGTAGCAGTTTGACGACCACCCCACTTACTAATCATGCCTTGGGCTATGTTTTTATGATTTTTGACAGCTGTATCGTCGTCCATAGCCTGAGCATAGCTTAGGACGGTTTCATTGTGCTATCTCGAGCAGAGGATGACTTTGAACTCTTGTTCCTCATGCCTA
+
,04467;;BECC@@EEFCEFCCD@B<<;9**))*,).--++,*+-11+)&&')/16:E==<<=D6666>>>HSQDDCCA>=<444348D=;3(@ACBC@-)))))9;<>?A=>??>3156;26669<<=>BAA@CFGEEEHLLJPJMKKJSNSNMKLSMOMMRLSOSIEFGEHJSNMKJIKC?@@>BFIC?@@>?,****DJBDFEFEEAB@BEJGKFGIDFSNOLSSPNCAA@@AEFC78JAA:7FIGKFFHCA@@;9777:<FGFFE,***+:;DDGFEGDEGIHGJEHDI=<*876566:<<33333;<<=ORSKJSLIRHGEGHIDG>==;<=?>?,++&%%$$%&&&&%'&&&&&&**+245446-997776*('&%%%%&(((*+,,04961<=;767799=@DCAAA@>@@@DBB>;:50--359DEQHHDCECCEDCDBC,,,+++++<?86778;<;;::0///,*++3:000.-)''')6677CC..,,,00477>>?FEEDCBB>BELQPKJIHF:;34=<=@?@3
@240_PHV87F_10
CCAGGGCCCGTGGGGAAAGCAGGCCATTGGGAGAGTGAGTCCCTACACGGAAGAATCTGCCCCGGTGGAAGACAGCCACGTGTCGGCTGTCTTGAAGGTGACGAAGGTGGTCTGGAGGGACACGGGAGGAAGACGAAGGTGGGAAGAGGTCACATTTTAACAACCACCCCACTTACTAATCATGCCTTGGGCTATGTTTTTATGATTTTTGACAGCTGTATAGTAGTCCATAGCCTGAGCATAGCTCAGGACAGTTTCGATTGTGCTATATATCAAGCAAAGAGTAGCTTTGAACTCTTGTTCCTCATGCCT
+
>ACCGGDGC>>=>IHLQMNJIMGJGKNHHQDDEEHL???>@DEDHLIHHGHNHOKJIHIJDI?=FBBKKKMLLIFGGHIKPKMJJHJILKLIJKMHKLHGGGGIIJJIMMOIMMLHJJKJHJHQSILSFGGFHGGGGGKSLHFGHHLKKHIGEGHILE?AA>>===>BDEFOHIFFGEEEECDDECDFDFEFFFGDKFSKLJFDFGGJIJJIFDDDFHH@@??@BBCEE993222222366ACDDCFEGFEECDEEDIDECCDIGNLHFCB=@00000-)(&'(&'''('&&''>BAAA>>?>>D955----
@241_PHV87F_10
ATGTCCTGGAACTGCTGTTCCAGGGCCCGTGGGGAAAGCAGGCCATTGGGAGAGTGAGTCCCTACACGGAAGAATCTGCCCCGGTGGAAGACAGCCACGTGTCGGCTGTCTTGAAGGTGACGAAGGTGGTCTGGAGGGACACGGGAGGAAGACGAAGGTGGGAAGAGGTCACATTTTAACAACCACCCCACTTACTAATCATGCTTTGGGCTATGTTTTTATGATTTTTGACAGCTGTATAGTAGTCCATAGCCTGAGCATAGCTCAGGACAGTTTCGATTGTGCTATATATCAAGCAGAGGATGACTTTGAACTCTTGTTCCTTCTGCCT
+
3A@BCCELKOHHIKOSJKGCB>;@>9:8321(:EELJGIKGHHHHJNOOKPMJMIHJKLJIJHIMOGOPIQSKKNKGHG@@C?ISIRKNLNMJJSGJQGLLSSPQOJILHHQIHENJIJNSLJJJNSSKOMMNSOKLNKSKMHFFFLDCEJLPKKIPIOMSKFKSLOSOMKJJLMSNLSIKJJKGB>DD=<<:7778EEFJQA>67767MHISJFKHIJHEFEGHEHKIIJSJHIGKSLHLJIHIPJLGKHSKMMMJMNGHGHLSJHGHPKILKKIGA@AAELLONOPKOKJJKOOKKMFHFHJNMLLHNPJMPMIEI?=;;986---/..
@242_PHV87F_10
CAGGGGCTGGGGACGAAGAGGGACACAAAGAAGGCAGCCCCTCCACAGCCTCCAGGGCGGTGGCTGCGTGGGTCTTCACCGACTCCCGCACCTGAGCCCACATACTTCCTTGTCCCCGAGTGGGATGGGCCTGAGCCCAGCTGGCCCTCTACCCTGCCCAGCCTGTTCCCTGGAGCCCAGCCTGCCCCCTGCAACCACAGGCTACTGGTTCTCACCTGGGAGCAGCAGTCAGAGCAGCTAGGTGTTCCTCAAGGGGACAGGCTGGGGAGGGGTCATCCAGGATGTCCTGGAACTGCTGTTCCCAGGGCCCGTGGGGAAAGCAGGCCATTGGGAGAGTGAGTCCCTACACGGAAGAATCTGCCCCGGTGGAAGACAGCCACGTGTCGGCTGTCTTGAAGGTGACGAAGGTGGTCTGGAGGGACACGGGAGGAAGACGAAGGTGGGAAGAGGTCACATTTTAACAACCACCCCACTTACTAATCATGCCTTGGGCTATGTTTTTATGATTTTTGACAGCTGTATAGTAGTCCATAGCCTGAGCATAGCTCAGGACAGTTTCGATTGTGCTATCTGTCAGACAGAGGATGACTTTGAACTCTTGTTCCTCATGCCT
+
('&''''*)***++()(&&'(1579:1000@IGCFCDGCE>@6659FIFFFBD67AAAEGHGIJGJSDE===>AECBCDDHGIMHG935A<;74778:?;<,,('%%$$%**,010,(-./5FHEFHIHHSHLJLFLC<SIHBCCJHSIJDFCAAF;CD7EGGSQND::F@@;;;=??>==;?:;70.-.?EEGDIIJKMJRMIKGIHQMKSQEIFGESNSNMOMSLNSJLNSNIOSSIGIILNHHJMPLLKIIMMNGCEEDE@???OJGJIR211-+,,-=>ABBJHSGQHMNJJSE::::;>BGE@AE::9:BD@EHHFCBA?98889GLJLNOLJJFHMSSSGDEDEDEFJHHCCD>>FG,)@?@EJKIILHKIIQMDECB=1111>>==<??BHKJJIIDFCDFIGGHCCA<334:76888A@AEDA><=3233>@@@>@:DFFJHDA@A@@EJDEEDEFGGBD?>91AC:335=>>FHKFIF>96679HFFEEFJIPHIFERIKHFEHEGKHGHFFFFIIHGFFIHGJHFGHJHJJIGFGHIJIFHJMHKHGFEABABFKGKGGE(((((()+**))077A@???55555IGDCC?975567--+++*
@243_PHV87F_10
CCCGGTGGAAGACAGCCACGTGTCGGCTGTCTTGAAGGTGACGAAGGTGGTCTGGAGGGACACGGGAGGAAGACGAAGGTGGGAAGAGGTCACATTTTTTAACAACCACCCCACTTACTAATCATGCCTTGGGCTATGTTTTTATGATTTTTGACAGCTGTATAGTAGTCCATAGCCTGAGCATAGCTCAGGACAGTTTCGATTGTGCTATATATCAAGCAGAGGATGACTTTGAACTCTTGCTTCCTGGTAT
+
?E>89EBBBBBC?=>>BCECEISJGJJKHA:9988@HHSLSJNSJHQMHJHJPLDDEEEAA5542-+,///--****389;=<9:FHSLRKDEB@=?2/65<<?FHIHHJKMJJNNJMNOJSKIMIJNNKSISKJJHIKIHLKEEFFFBSNKRPHKKJIILIRLSHKHKPHJMIGIGEDMJJJI?><<22399>EDDDC>888DHNSINIIDDCEAABCCHLOOKKSOKKLSKJMKLR7653-)))+4***''
@244_PHV87F_10
GCTGTGGAAGGGGCTGCCTTCTTTGTGTCCCTCGATTCTGAGCCCGCGGGACTGGCAGAAGGGACCCCACTTCCCTGACGCTATGCCCACGCTCTGCTGGCTGGCCGAGGCCTTATCACAGGTGAGTCTACCCCCTACAATACCACCTACACACTTATGGAGACCTAGGGCTTCTCCACAGGGGGCAGCCAGACCTCATGCCTCGGC
+
58DEJKGFFEBJKHKESGF;779B=ABCCFHADA@ADEEA@@BEEDD:99:BB?872.,,+,/-,--.*))('+,2,&&')*)),24DDJHNJJGGLEDEDEEHFF@:5430*)((%%%%%'''0//-...59:@@<::;;>EG;:;:;DDCBBAB@AAECB@@?>65558=@==?@;<>>>??DDCBCC>==<<=>??===>/*))
@245_PHV87F_10
CGGGTGGAAGACAGCCACGTGTCGGCTGTCTCTGAAGGTGACGAAGGTGGTCTGGAGGGACACGGGAGGAAGACGAAGGTGGGAAGAGGTCACATTTTAACAACCACCCCACTTACTAATCATGCCTTGGGCTATGTTTTTATGATTTTTGACAGCTGTATAGTAGTCCATAGCCTGAGCATAGCTCAGGACAGTTTCGATTGTGCTATATATCAAGCAGAGGATGACTTTGAACTCTTGTTTCCTCATGCCTA
+
4(''((3+++>@BABBDF@@@A>><:;<>;9*((+,<AONHJAAA?@F////0334:@ECEPSIGGKJKOKINHFGGGHIHIFBEIPIMJSLNHFDD>9AAACFEDEEGIHNSKFEIIHGIJJIKJGICCDDFLMKKSOSQRKFGHHELSMSLNMNLKHLJKOJKQILSJKHHKHPIPNJIIQKSHSLKNLM=<<<<<;;;?DFEEEHFFFFEGKHOMJLKLSSSKSS:676GKGJFE@??>1++01<ABA;7)
@246_PHV87F_10
CAGGAAGAAGTGATGATGGTACATTGGACAAGAAGCATGATCAGCTAAGGGCATTCTGTGGCCCATGGGAAAATCTTACTCTTGGTGGAATGAATGCTTCTCTAAACTGTTGCTTCAAAAGCCCAGGCTGATGCAATACACGTAGATAGTGAAGTGGGAGTGAAATCATAATACAGATTAGCTCAGCAATTCACAACTCAGCAGCTAGACTCAGGGTCAGCAGCTAGACTCAGGGTCAGCAGCTAGACTCAGGGTCAGCGGCTGAGACTCAGGGTCAGCAGCTAGACTCAGGGTCAGCAGCTAGACTCAGGGTCAGCAGCTAGACTCAGGGTCAGCAGCTAGACTCAGGGTCAGCGGT
+
<333@AGFEEEDEDHFEEDCCCCDDEGGHDDDEEEDDCBDDEDFDCBBA@A@ACDBBBDDDDCCCEFFFFLIRSIHGDDFDCCDCGFDDFDDEGGHKJIGIGHFEGHEFFFFFEGFFJKHJGFIGEFFEDEHEFEEEFFFEDDDEDDDEFIHKNJHKIFJKLHGLNJSEGEEGIHKKGHA>=<:::GLFGFGFEGDCDDFHFJHGFDFFDNHFFFKFABA@?@A@AAAABFDFIGHEHDGFIGKEFEDGFGGGFHBABB444457666;>>ACDDDDCD@@ACCCBBBIEEGHFIMJPLMMK>??==<;=@DFBAA@AGIQ<<<@@@?@GDC?>>>>?@@755433469::5333,*%
@247_PHV87F_10
GCAGGGAGTTTGTGTGGTAGAGGCTCTGTAAATCTGGATGGATCAGGAAGCAGAGAGTGGGACTGGAAACAGAGATGGGGTCTAATTCTCAAGTCCCACAACCACTACCCCATGTCTCCCATCTAGTATCTCCCATTCAGTATCCCATGTCTCTCAGCTACATCCTGTGTCTAAAGATTCCACTGCCTTCTGAAACGGTTCTCAGCAGCTAGACTCAGGGCAGCAGCTAGACTCAGGGCAGCAGCTAGACTCAGGGCAGCAGCTAGACTCAGGGCAGCAGCTAGACTCAGGGTCAGCAGCTAGACTCAGGGTCAGCAGCTAGACTCAGGGTCAGCAGCCAGACTCAGGGTCAGCAGCTAGACTCAGGGTCAGCAGCTTTAGACTCAGGGTCAGCAGCTAGACTCAGGGTCAGCAGCTAGACTCAGGGTCAGCAGCTAGACTCAGGGTCAGCAGCTCCCAGACTCAGGGTCAGCAGCTCAGACTCAGGGTCAGCAGCTAGACTCAGGGTCAGCAGCTTAGACTCAGGGTCAGCAGCTGAGACTCTTAAGAGGTCAGCAGCTAGACTCAGGGTCAGCAGCTAGACTCAGGGTCAGCAGCTAGACTCAGGGTCAGCAGCTAGACTCAGGGTCAGCAGCTAGGACTCAGGGTCAGCAGCTAGACTCAGGGTCAGCAGCTAGACTCAGGGTCAGCAGCTAGACTCAGGGTCAGCAGCTAGACTCAGGGTCAGCAGCTAGACTCAGGGTCAGCAGCTGAGCTGAGGGTCAGCAGCTAGACTCAGGGTCAGCAGCTAGACTCAGGGTCAGCAGCTAGACTCAGGGTCAGCAGCTAGACTCAGGGTCAGCAGCTAGACTCAGGGTCAGCAGCTAGACTCAGGGTCAGCAGCTAGACTCAGGGTCAGCAGCTAGACTCAGGGTCAGCAGG
+
6<;=====>ACBCGB?><))))3))5556688;77***-,,,,&''''((((('',.7001>FHFDEFGBDB==<<4455CB@;;;?DFDB><<=DD665555477544432---.::B?;>;;878996700034DFGJGJIEFIHGHOKIKGIHHHEEEFFHHNDE?>>>>B??CEB>?;;BBCDE=888BA@=FFGEGEEDDGRMSFDGDEISFJPLHFHGA?@4+**)**+099ABDEDCEC000/0(''()>EHG554555334;99=?CGFG333322114=DGHKJJHHGGFIE?>667<;;<<EEIFGABBA====>DAHMKHQGIFDAA+++*+8;=FEFEHLOGEEFD,++))))17EC=;;;963+(+))+0123:<=FDDFEEJHF>>>>???DHSSECCBC>E=88779877@OKLIIMNNSOAA@??=9:;;:;<;<3100**)()+,/3?@GHIJIEFBC=9('''&)**+68766667>?B100466;>HJJHJHGFFFD)''(1567<?@D??>><;::(((((7797-*)(),-+-334:<C>>>?CA?AEGIHJIHINJJMSSSSOSMNJLKJKMIJQGFFFFEHNHMSKGGIJISFE;;;@A?>?HJFHHGK?>>>:83)(),,,-/0,,)(())***355455DIHFHHGFEHFA=<<B;;;CMFFGGHIFC>2222<<;<@KRFEHHHLIC;<:9;@?@GGPHGNGGGJHGFGEIGCFIISLKSGGFEB00+''')**+3888856661///75458;C886635557::;<66677::::::;::/./34355@ACA@@@?ABBAAAACBADEGEDCCDECGK666662238:=644448881....-))*4;;::9577732224334@CDDGEDCDCB????AAAAFGD533310)
@248_PHV87F_10
ACCTAGCTGCTCTGACTGCTGCTCCCAGGTGAGAACCAGTAGCCTGTGGTTGCAGGGGGCAGGCTGGGCTCCAGGGAACAGGCTGGGCAGGGTAGAGGGCCAGCTGGGCTCAGGCCCATCCCACTCGGACAGGAGTATGTGGGCTCAGGTGCGGGAGTCGGTGAAGACCCACGCAGCCACCGCCCTGGAGGCTGTGGAAGGGGCTGCCTTCTTTGTGTCCCTCGATTCTGAGCCCGCGGGACTGACCAGAGAGGACCCCGCAGCTTCCCTGAGGACGCTTATGCCCACGCTCTGCTGGCTGGCCGAGGCCATGACCGGTGAGTCTACCCCCTACAATACCACCTACACACTTATGGAGACCTAGGGCTTCTCCACAGGGGGCAGCCAGACCTCATGCCTCAGCAGCTAGACTCAGGGTCAGCAGCTAGACTCAGGGTCAGCAGCTAGACTCAGGT
+
BAA@?@@BDDFCBBCDFEGJIHFAA?00CFGHFIEDEEEB@@@@BCCDECDDFDFDBBBA@BBDDCCCDFFECACHIGFGFEGIEIEGEEFEA@@AADECDDFHHDFFGGCEFEIEJFFFKHFFGGEEDDEIIFHEEHHG99854*))))3?CAABDCDAABBCHGFFEFJFFEDFFGGEB??@@?DFIFHIFJKIKJGGQGGGEB@>???ABDBDCAACBBBEDDEGIHHIIHGFDABCCFJPHIG75557FKIHEFDBFDFHGGGDEB@8,,+,:998789;=CDDDEDDIMKHFDCEKHLFHEEDDIFEFEEBAABBIGGGFDDCECEG75556>GNHHJHFFFHGGHHGLJHHGGEGGFFJHFHEEHGFFIGHFDCBCCDFEEEDGGHHFFFIINIHJLIHJGDFFEFFEFKJFIHGHLKHI?>>>GECDGHE==<=;>??.+,+,,,--'
@249_PHV87F_10
GCTGCTGACCCTGAGTCTAGCTGCTGACCCTGAGTCTAGCTGCTGACCCTGAGTCTAGCTGCTGACCCTGAGTCTAGCTGCTGACCCTGAGTCTAGCTGCTGACCCTGAGTCTAGCTGCTGACCCTGAGTCTAGCTGCTGACCCTGAGTCTAGCTGCTGACCCTGAGTCTAGCTGCTGACCCTGAGTCTAGCTGCTGACCCTGAGTCTAGCTGCTCAAGCATGGCTGCCCCCTGTGGAGAAGCCCTAGGTCTCCATC
+
*>CDFEEDB@???>@@CB@@@@ACFFECA??55559????A@ACDBA@??@@AAB@????BDEDDB@@@@=>?EDBBBBBAEDDDA?????AA?>>@@BDFDC8:;.97778BBAAACDCDDB@????A@@@????ADEDCCA@@@@@AAA@@ABDEDGFDA@A????@ABCBBCDEEBA?>>>>???@??@ABBDEEDBABA@@ABA>=<;<>=+***(()))),,,-/2237=?@?>===<==;999;=@<;43.
@250_PHV87F_10
CACCGCCCTGGAGGCTGTGGAAGGGGCTGCCTTCTTTGTGTCCCTCGATTCTGAGCCCGCGGGACTGACCAGAGAGGACCCCGCAGCTTCCCTGGACGCTTATGCCCACGCTCTGCTGGCTGGCCGAGGCCATGACCGGTGAGTCTACCCCCTACAATACCACCTACACACTTATGGAGACCTAGGGCTTCTCCACAGGGGGCAGCCAGACCTCATGCCTCGGCGGT
+
<CEEEEGIKJEFFHHFRMHHFFIJPQOIHKJIKFDFFEFFRSSJHHFEEIQMISKLNHNJKJKLMIIFH@00000CFFEDD<49554999:822DCEFGFDA@@AAFHGHLJKHLJJFFHFHHSSHHGGHMIJKSIJLQL????@IHJFJKLSEEDDCCDEDIJHHGHIGGHKILECBBFHGI==>>DGHIGIHIJCDBCCEEDDFE322224DDCBCBD8,++(''
@251_PHV87F_10
GTATTTGGAGGGACACGGGAGGAAGACGAAGGTGGGAAGAGGTCACATTTTAACAACCACCCCACTTACTAATCATGCCTTGGGCTATGTTTTTATGATTTTTGACAGCTGTATCATAGTGATCACCTGAGCATAGCTCAGGACGGTTTGATTGTGCTATATATCAAGCAAGGATGACTTTGAACTCTTGTTCCTCGTCA
+
*,,++,,,.A<A;<:9((((,100-.,,-/22311216BCCEFHFGHFJFSIJSLJGGGCGHIJPLSNMKLRSLJMLKLNNMSMJGHIGIEKLRKPQJIFSSSMJLHHJLIGGC'&&&&('()))**+,55556688921111433223....56665>>=>.9+))((*&&&(@@BBBBBEFHHEIIA??>=?>300.*
@252_PHV87F_10
GCCGGTGGAAGACAGCCACGTGTCGGCTGTCTTGAAGGTGACGAAGGTGGTCTGGAGGGACACGGGAGGAAGACGAAGGTGGGAAGAGGTCGCATTTTAACAACCACCCCACTTACTAATCATGCCTTGGGCTATGTTTTTATGATTTTTGACAGCTGTATAGTAGTCCATAGCCTGAGCATAGCTCAGGACAGTTTCGATTGTGCTATATATCAAGCAGAGGATGACTTTGAACTCTTGTTCCTCATGCCC
+
&''&$(()*0:;;::>?CEEHGFHMINMNSJMIILLKHFHHGCDDDESDCCBCEOMSJLNHLSKIIRNFMGGIIGFFIJGLNICGIDB@=/('''*A@?BCCDDFGGIGEAGSNJHGHEFGFHFFFIHGFFFFEFEFHSSPOHIINJLSSLIJIIGHGGGFFFFFGFGFGEEEFFGHJKJFEEEDHGHHFII533/--,,,22@BDDDDDDCC@:876566<==<<<866545@AFBBB?;722457820*#
@253_PHV87F_10
GTCTAGCTGCTGACCCTGAGTCTAGCTGCTGACCCTGAGTCTAGCTGCTGACCCTGAGTCTAGCTGCTGACCCTGAGTCTAGCTGCTGACCCTGAGTCTAGCTGCTGCCCTGAGTCTAGCTGCTGCCCTGAGTCTAGCTGCTGCCCTGAGTCTAGCTGCTGAGAGAATAAATAACAACAACTTCTGAGTGTAATTTGGGTGTACCCTGGGACCCAAACCCTCAATGTCTGGATTTTGTTAGATGAAACCTACTCAGGCTACTCACTTGAAGGTACTAGCAGGGGAGCACAGCTACCTGTAGACTCTAGACCAAAGGCCATCCAGGGGAGCTTGGAGAATCTCATTTGCCTCATCTGCAGATTCAGGAGGGAGGATGTAAGGACCACAGGACTAGCCAAACAGATCAGCACAATCAACCCTGTGCTCAATGGGGTGGCACACATGAAAGCCAGATTGCCATCACATCCAAAGCCACTGTTTTGGACTAGCTGTTGTATCAGAACACCAGACTTAAAAATCAACGTGGAGAGCTGGAGAGGTGTCTCGGC
+
89CEIGGJNIIMKMJOHHHLSPJSKLJRSSJJLKIJHGHHIKIKQIKLSMNSJIPMLJNKNSOMJOSJLJPPH@FIGHOJSOSLSIQFKEDJFE999GH<<<<<=LJ?A<6BFGHJJKJPJLSMKQPHSNIJIMJJMSKMMKKIJKLIIILKSSOSSRSH888GKHSJLKMJMSOSLKJOJLKNSLLOSLKIPMSINSSJJSGDDB;AAACHIJHOQOLMIGKHMHNMOLRJSNOSSKJGFGGLOSRMPKJSJKRMJNIOROOLMIPKPSMLLIGJGIIQMKHHIIPKQMRQQKNILHI?=<<=9.,..3549DIILGKSMIMMNGHIHKKNJHNIIFIGJEFADE<FHHGIICC>>:531*(((*00/0+,2.***)*++,-/=>HKFHFEDHGFLKPMPLSODEECEMKQIGDABBDKJOJSMSGKHJIKJIJLJJMJGAEA<<=EAAA@AMHKFHLJHIGHGJJIJIHHGHGIIEDEIFIIKJIKHJNILEFGH@@>@?=>A8)()*33+,/ILMJJHHEDFEGKGJJIIHGHIKJHHGFB0,,+
@254_PHV87F_10
TAGGGGGTAGACTCACCGGTCATGGCCTCGGCCAGCCAGCAGAGCGTGGGCATAAGCGTCCAGGGAAGCTGCGGGGTCCTCTCTGGTCAGTCCCCGCGGGCTGGAATCGAGGGACACGAAGGCAGCCCCTTCCACAGCCTCCAGGGCGGTGGCTGCGTGGGTCTTCACCGACTCCCGCACCTGAGCCCACATACTCCTGTCCGAGTGGGATGGGCCTGAGCCCAGCTGGCCCTCTACCCTGCCCAGCCTGTTCCTGGAGCCCAGCCTGCCCCCTGCAACCACAGGCTACTGGTTCTCACCTGGGAGCAGCAGTCAGAGCAGCTAGGTGTTCCTCAAGGGGACAGGCTGGGGAGGGGTCATCAGGATGTCCTGGAACTGCTGTTCCAGGGCCCGTGGGGAAAGCAGGCCATTGGGAGAGTGAGTCCCTACACGGAAGAATCTGCCCCGGTGGAAGACAGCCACGTGTCGGCTGTCTTGAAGGTGACGAAGGTGGTCTGGAGGGACACGGGAGGAAGACGAAGGTGGGAAGAGGTCACATTTTAACAACCACCCCCACTTCTTAATCATGCCTTGGGCTATGTTTTTATGATTTTTGACAGCTGTATAGTAGTCCATAGCCTGAGCATAGCTCAGGACAGTTTCGATTGTGCTATATATCAAGCAGAGGATGACTTTGAACTCTTGTTTCCTGGTGC
+
A-,,,,DB<<;<<;=AA@?@ABC?<<<<>??@AABBCBBCBACCB====>DEEBBCB=====ADDDDDEDA?=<=>@B?=''''(12:>???@>;1?7776721110*&&'(21211)'&&27=????@@1''%(**+334B==CDBA@??=<=C?;9899<>CCB@AA@ABBGI?;;AABC@ABAAAACDCBAA?@BBCAB86666<AAA>>=:=>;96210,.01015=?=<<111>;=EFEABEEFHFD6:--CCCFFIFABA<;=:::;;AECCBCBCCDBCA??>?@BCCBCDCDDCBBCBBBCD>>?>?DBABACB?====?AB@====??>A?>?AABAAA@??@<;<?=?@@A>>>AAABAAABAB>AABADA<<<<<;?96696678:<<>BABDC@?>??@B?>?<<<<(((((000<<<;8899:DDBAA@@AA>=<<<?AB@@BAAB@?;:::<=====@A@@@@AABB@>@>;;;;=AA@????@@=::::<@;;;;;>=A@??;;;;<@?>==??AB?>>??BCCDHFED66666999777;<*&&&&*+?@AA=<<<<<;;::=>@AECEB@??BACDFC@@@?>??>???>>>>>=<<==???@@BAAA@?@@?@A@@@>=>>;<754459??>>>>>@AAAAA???>>???A=>===?@BCBCCCCB=>/,24'&&&&
@255_PHV87F_10
GTGTAGGTGGTATTGTAGGGGGTAGACTCACCGGTCATGGCCTCGGCCAGCCAGCAGAGCGTGGGCATAAGCGTCCAGGGAAGCTGCGGGGTCCTCTCTGGTCAGTCCCGCGGGCTCAGAATCGAGGGACACAAAGAAGGCAGCCCCTTCCACAGCCTCCAGGGCAGTGGCTGCGTGGGCCTTCACCGACTCCCGCACCTGAGCCCACATACTCCTGTCCGAGTGGGATGGGCCTGAGCCCAGCTGGCCCTCTACCCTGCCCAGCCTGTTCCCTGGAGCCCAGCCTGCCCCCTGCAACCACAGGCTACTGGTTCTCACCTGGGAGCAGCAGTCAGAGCAGCTAGGTGTTCCTCAAGGGGACAGGCTGGGGAGGGGTCATCCAGGATGTCCTGGAACTGCTGTTCCAGGGCCCGTGGGGAAAGCAGGCCATTGGGAGAGTGAGTCCCTACACGGAAGAATCTGCCCCGGTGGAAGACAGCCACGTGTCGGCTGTCTTGAAGGTGACGAAGGTGGTCTGGAGGGACACGGGAGGAAGACGAAGGTGGGAAGAGGTCACATTTTTAACAACCACCCCACTTACTAATCATGCCTTGGGCTATGTTTTTATGATTTTTGACAGCTGTATAGTAGTCCATAGCCTGAGCATAGCTCAGGACGGTTTGATTGTGCTATATATCAAGCAGAGGATGACTTTGAACTCTTGTTCCTCATGCC
+
GKGSHFFJGIIGLHJK5555>SIDBAAA>=>===DIJLGIGEFKIIISSPMKMKSNRPNRHKSSRQKQNPKQJSLRGNLLMKSLGJGAA@9>JMSSSHCGSIHGJISNMBBDCDFJ;<<;2...CCCJJHLJNKJMJSSSSKSKNSSRMSIDENIQMSSIECJJJIHOJFEF@D>>;;81,++,.<@EGELOHJDDBBCB7642223?@ABBCCBEMSLLIRIJLGFBD1/..-0/11,,,,@EGIIKIHJMFGHGIEAEIF?ASHPLIG10B12;9;EGHGDBBB?AA7;::?EBACFHKKKLKJLGFHHOSQJIDCCEBGFHNJOMKMMSSPKLQSA>?><<<<=??6/-'&'')/1>=<<==>67812==>>FEJLNJHHJLJRLIHEFJJGHF99776;778;NMLNIONMHLHIINIJOKMPHCCD@@FLLJHJJPLNNLLLLKMF99:EMRJMFLEEEH8255443111111?GFJHOKSKIOMHMGGJJFSKLPSMKLIGHFHIMNNKISJIKMLINLNIGGKJNLSMKNIIHMJJSOF>=LSJOG+***+167<=EHHJGGHEMEHD=@>3368>@GSLJMKPILFFDEGEHILSSMSNSIHLSJSJLHHIIIINNJJIIMHHIHEEDCCCF7777668CDFDBBBBB<;:;@<DEKGLFJMFJCC29,+++++,,:77877767:4;999998544226)())))
@256_PHV87F_10
TCGGCCAGCCAGCAGAGCGTGGGCATAAGCGTCCAGGGAAGCTGCGGGGTCCTCTCTGGTCAGTCCCGCGGGCTCAGAATCGAGGGACACAAAGAAGGCAGCCCCTTCCACAGCCTCCAGGGCGGTGGCTGCGTGGGTCTTCACCGACTCCCGCACCTGAGCCCACATACTCCTGTCCGAGTGGGATGGGCCTGAGCCCAGCTGGCCCTCTACCCTGCCCAGCCTGTTCCCTGGAGCCCAGCCTGCCCCTGACC
+
5;LLJPOOPIOJOHEFFHIQHMGGGGHFBCDLIMJGQNOSINJLOFJNKIKF@?@;7,,,5444002)=?@@@@>322110/001=>@JHGFDCFHGGIFKHKJAH;336:FGILNJJHFIQJJHIGJKKLEFEBC>=>EC@>?CABCGED504A?88667=CGHIMIEGGFGCCLJKHFJGISSMKNKNHLIHHGFGJOLKSMQLSJIHFCABBCCFSD>?GDEFIF99=;---.ABBABDDF?ACB<9732/
@257_PHV87F_10
GTAGAGGGCCAGCTGGGCTCAGGCCCATCCCACTCGGACAGGAGTATGTGGGCTCAGGTGCGGGAGTCGGTGAAGACCCACGCAGCCACCGCCCTGGAGGCTGTGGAAGGGGCTGCCTTCTTTGTGTCCCTCGATTCTGAGCCCGCGGGACTGACCAGAGAGGACCCCGCAGCTTCCCTGGACGCTTATGCCCACGCTCTGCTGGCTGGCCGAGGCCATGACCGGTGAGTCTACCCCCTACAATACCACCTACACACTTATGGAGACCTAGGGCTTCTCCACAGGGGGCAGCCAGACCTCATGCCTCGGCGGC
+
110333:AJMJJHC<<<>CQ=8878KENHC=99NKKJIJJRLSOMJHHOKPIJHHGLIHGMJJKPJG.,,,,0333///.9;<<<=:2221177=@EINKSSJJQGJJISRSLIHSIIE@@ABADIJLSPJNJJBCCCCLJDBCBCESMLKKKLEK@?;;::;=KIOOHOIISHFDEIGIHI<<<<B??@BFGIIIJJHMHSFHKIIGJNJJIIHIIQQJIJKKKIIJOHJGFEEEMJHEEFECCCCCHLLLIIIHHGIKHFBBELIKJHGIJJJKIKKOGHDDDJHJPHFFGGFEEBE433335D,***)+*
@258_PHV87F_10
TTGTGGGTGCTCAATTTTCTCATTTTATTTTATTCTATTTTTTTTTTAGTATCATAAAGAGGCATGCTCTTTATCTCTCCATTCAATATTGCACAAATTAAGGATGTATCAACGATTCTATTTATGACACAAATTCATCAACAGTCATTGAAAACTAAGACTTCGTACATTTTGGTGGTAGGTACTTTAGAAAATAGCACAAATATTAAACTCAGCAGCTAGACTCAGGGCAGCAGCTAGACTCAGGGCAGCAGCTAGACTCAGGGCAGCAGCTAGACTCAGGGTCAGCAGCTAGACTCAGGGTCAGCAGCTAGACTCAGGGTCAGCAGCTAGACTCAGGGCAGCAGCTAGACTCAGGGCAGCAGCTAGACTCAGGGCAGCAGCTAGACTCAGGGTCAGCAGGGT
+
EJJKJHIIIKKRHIKPSKSKKJIJQQJHHLSNLSEBBA<ADBKKJJLGDFHHIIPIQMMKSMHHHINMMOS;58GGFFEJSOMFEGIGJKNLIRKLJJPMGJFGGFKJHIJICBBACGKKMKQJSLJJHJMOMNSKQIINIKGHLGIIIJFJGHIDCHGE>>>77778<IIHONQJIHHLIKINNQOKRKLRSRSOSKHIGJNSQPJLKJJSILLJHIJIHSIJNLLSOOKKOJHGIIEGFEJHJKIKIHOJKIIMGKGKIGGKKJLMMHMLJFFHFISLSLNNNA@@@@IJIEF?==??AKPHNOSKMNSSHFHFNHKGSSLIJKLLJKNLGIILJONKLGSSO=<=<86645587BFIHNSIGGJ>>>==BEFLHJIJLKJJGFGFGKDGEIHKD>>=43+$"
@259_PHV87F_10
CCGATGAAGACAGCCACGTGTCGGCTGTCTTGAAGGTGACGAAGGTGGTCTGGAGGGACACGGGAGGAAGACGAAGGTGGGAAGAGGTCACATTTTAACAACCACCCCACTTACTAATCATGCCTTGGGCTATGTTTTTATGATTTTTGACAGCTGTATAGTAGTCCATAGCCTGAGCATAGCTCAGGACAGTTTCGATTGTGCTATATATCAAGCAGAGGATGACTTTGAACTCTTGTTCCTCATGCCT
+
##$&(%%%&((((237>BDENJOKKMNLKNLHHKJJRKRHIKSJHS;6555535;AD>7777>ADIGFFEHMGDHPONJJ@44FKGIDA32223FEBFHLLINJSJPMMNOIIISKJKLKNNLKRJJKOKKHJHLFSKSQKKGGEGFGFGGIIMSSSQSJLLKKMILJKHHKHILSSKIRJKNPJNOMKLKOHJNJKKPJJSQMSOKNIKGJSQSJKNHIIJMMJPIKLJSKJINHKH@AAAA@=>;;71
@260_PHV87F_10
GTGGGCTCAGGTGCGGGAGTCGGTGAAGACCCACGCAGCCACTGCCCTGGAGGCTGTGGAAGGGGCTGCCTTCTTTGTGTCCCTCGATTCTGAGCCCGCGGGACTGACCAGAGAGGACCCCGCAGCTTCCCTGGACGCTTATGCCCACGCTCTGCTGGCTGGCCGAGGCCATGACCGGTGAGTCTACCCCCTACAATACCACCTACACACTTATGGAGACCTAGGGCTTCTCCACAGGGGGCAGCCAGACCTCATGCCTCAGCAGT
+
)56=?@@GBD<:::;BCCIHKHJHILSPIKLLIIHGIGJMHFGEEEHHIJLMLMSKSLKHHDNONKMIIHKHLLSJJINLLSOLOMOHIHKJKLLKLJSHMNIKSMSIA=<<>@INPKJJHIKLJNPSJPSKKJMJJSFHFGGIJJJMKLMLOOMOLRKNHQMMLHHIIMLIHKHMISLMKIIGSFHHIKOJGKHGHFGHGIKNLSMLKOLNPIIJKJJJIKFKSMGFGHLJMHHDCABFJKIHGMGGDDCDBAA@BBNDA??42+
@261_PHV87F_10
GCAGCTAGACTCAGGTCAGCAGCTAGACTCAGGGCAGCAGCTAGACTCAGGGCAGCAGCTAGACTCAGGGTCAGCAGCTAGACTCAGGGTCAGCAGCTAGACTCAGGGTCAGCAGCTAGACTCAGGGTCAGCAGCTAGACTCAGGGTCAGCAGCTAGACTCAGGGTCAGCAGCTAAACTCAGGGTCAGCAGCTGAGTTCAGGGTCAGCGG
+
+++,,/&&&)-./28?BC@@899988889CAABKKJJJIJSQ<<<<<<<CDGLNSSHKID@??@CEJIJNFIGEF@@@<::::?CCBDDD::9901110001@AADCEE??@@AIJSEDCCGJEIPHEJF===DDFDFEEIJHJIIJHIGGFFFD><<<??@????<:::9;;4)&&%%%)38:<98886998*))))(')+,,/-,,*+
@262_PHV87F_10
GCTGACCCTGAGTCTAGCTGCTGCCCTGAGTCTAGCTGCTGCCCTGAGTCTAGCTGCTGACCCTGAGTCTAGCTGCTGACCCTGAGTCTAGCTGCTGCCCTGAGTCTAGCTGCTGCCCTGAGTCTAGCTGCTGACCCTGAGTCTAGCTGCTGACCCTGAGTCTAGCTGCTGACCCTGAGTCTAGCTGCTGACCCTGAGTCAGCTGCTGAGGCATCTCACTTTGCCCCTGTGGAGAAGCCCTAGGTCTCCATAAGTGTGTAGGTGGTATTGTGG
+
CGEIFEEEDFEHHGJGEGEGJLKLJFA77788SFHIGHGHGGDCCBCEFEFEJGHGIMIQIHEEDCEEEGFFGFHOJIFIEEDCCCDFFBCDDFJQKMGB><==HKGGEGIIJHJJFDEDDFFGDFGFHJJKJIHGEEEEDFGGEGGIMLMNILH=66<<>DEFGFGKPOOHIFFCEDCDFEFEHFHKNNKHIKL9..-1.,))*,.*''&%$$$$%$%%%&%&)-4;:::@>?CDCDCCA6556?CCC@@ABAAAHGEDDCHGHJGB:81)&
@263_PHV87F_10
TCCACAGCCTCCAGGGCAGTGGCTGCGTGGGTCTTCACCGACTCCCGCACCTGAGCCCACATACTCCTGTCCGAGTGGGATGGGCCTGAGCCCAGCTGGCCCTCTACCCTGCCCAGCCTGTTCCCTGGAGCCCAGCCTGCCCCCTGCAACCACAGGCTACTGGTTCTCACCTGGGAGCAGCAGTCAGAGCAGCTAGGTGTTCCTCAAGGGGACAGGCTGGGGAGGGGTCATCCAGGATGTCCTGGAACTGCTGTTCCAGGGCCCGTGGGGAAAGCAGGCCATTGGGAGAGTGAGTCCCTACACGGAAGAATCTGCCCCGGTGGAAGACAGCCACGTGTCGGCTGTCTTGAAGGTGACGAAGGTGGTCTGGAGGGACACGGGAGGAAGACGAAGGTGGGAAGAGGTCACATTTTAACAACCACCCCACTTACTAATCATGCCTTGGGCTATGTTTTTATGATTTTTGACAGCTGTATAGTAGTCCATAGCCTGAGCATAGCTCAGGACAGTTTCGATTGTGCTATATATCAAGCAGAGGATGACTTTGAACTCTTGTTCCTCATG
+
,6878=>>>@AA88AAADEFEEEC@=>>?AGHGEEDEGBCCCCCC?>?ABFFGFFGGHFHKHDDDDEHGHHECCCCEGEFFAEEEGI3333354=@@CCCD@@10001@@::::;FIRNJGHFGJDFHLFSNLHNJMHGGFFCCDGIIJGGGHIHHFECCCCDGGGFCDDCCBFFJKIFGHEFFFFFDFF><=<95:>DGBDBA=8889?BCDCFJEEFCACDDBCCB@@A>>>>?CCBB>?=>CGCCCCDLA>>>=;;?;:::22337ABCHEEEBA@@@ACDCB@?>>>=??=<<=@ACDA>?>?AGEEDFED>?6/9::?EEDDEECGEFC????>>>=>@CCC>;;<=BCCB?<<<<>BDDABCBEFHKHGGEG440+/10*)*(()58:BA@@?BACCAABBDEGKHGFQLC@??<>AAA@A@@>?ACCCDDECBBBBB??>>>BBG9::::JGHGDFIKEDCBBBCCCCDDBBBBBBABBBDDBCCDCCBBBDBBCBAACBAA@@A:999:AEFDBCBACBDDEGFFIHFDBCCCFIEEFGGNGHEEEEFFC==;;<0
@264_PHV87F_10
TCAGTCCCGCGGGCTCAGAATCGAGGGACACAGAAAGAAGGCAGCCCCTTCCACAGCCTCCAGGGCAGTGGCTGCGTGGGTCTTCACCGACTCCCGCACCTGAGCCCACATACTCCTGTCCGAGTGGGATGGGCCTGAGCCCAGCTGGCCCTCTACCCTGCCCAGCCTGTTCCCTGGAGCCCAGCCTGCCCCCTGCAACCACAGGCTACTGGTTCTCACCTGGGAGCAGCAGTCAGAGCAGCTAGGTGTTCCTCAAGGGGACAGGCTGGGGAGGGGTCATCCAGGATGTCCTGGAACTGCTGTTCCAGGGCCCGTGGGGAAAGCAGGCCATTGGGAGAGTGAGTCCCTACACGGAAGAATCTGCCCCGGTGGAAGACAGCCACGTGTCGGCTGTCTTGAAGGTGACGAAGGTGGTCTGGAGGGACACGGGAGGAAGACGAAGGTGGGAAGAGGTCACATTTTAACAACCACCCCACTTACTAATCATGCCTTGGGCTATGTTTTTATGATTTTTGACAGCTGTATAGTAGTCCATAGCCTGAGCATAGCTCAGGACAGTTTCGATTGTGCTATATATCAAGCAGAGGATGACTTTGAACTCTTATCCTCGTGCCTA
+
*3EDHEKKKKIIIGHJKMMLSKIGSLKLKKJ1*))+&&577:IKIJGNONHKFEDHKQREG89MKJJIGGKIRLSMOJLJOKSQQQIJJMKKSSRIJNIKPCFFEKHIOSRMSNKNSLLKKKKKJAAA@QFHIJIN3331253<@A>>GPKNFMEBFECCEEFDGJJLJDB55I=ALHOJKNSPOSLKIBFPKJJSLMLSPNLOONKKJLLJSDMSONJMIKJPMRSLLLKNKOLSOKMJJRSIKJHMSMMPSKMPKJJLJSKOKPLHEJEJMFJLKNJLKPJSLNJKLJMLLHNLSJLKNNJSMSLPKLJMHJRIFKKNLLKLLJQJIJINNKJIKLIM<<<<=LJSLJIOKKKIKOMILNHDIGA>SICDCDEISIJOJKLIJNLONGIHMJJIKIKGMKKJKHFFDFJNKKMOLSKMKIMHKKKHIEDFDCEDGFEEGJHSKHKFJKNKGIGGEGJILKSPPJIGIJGGFGFIFJHGIGFHIHJHHGFGFCDDDCEDDJIHKIIKLKJOIJLGGECDEGFGFGFEGFFFFGFFFFFFGGJGHGFFHHGIIGGEGGGI65555?DSJHHFFEFEIFPJHFHGFFBBBCFIHHGJHOIKAA@84223111000/)
@265_PHV87F_10
GGTGAAGACCCACGCAGCCACCGCCCTGGAGGCTGTGGAAGGGGCTGCCTTCTTTGTGTCCCTCGATTCTGAGCCCGCGGGACTGACCGAGAGGACCCCGCAGCTTCCCTGGACGCTTATGCCCACGCTCTGCTGGCTGGCCGAGGCCATGACCGGTGAGTCTACCCCCTACAATACCACCTACACACTTATGGAGACCTAGGGCTTCTCCACAGGGGGCAGCCAGACCTCATGCCTCAGCAGCG
+
2444HSSMJNISSEEDCCMIHIHGJHHMHIINMIMMLSLMHJJSIKJIJGCBADGDEEGNLOJIKHMILHJJOHC??EELKGSI<;83((()>CLGIJA66655<844446DBBHJDBAA@ADF0FHGHHGKSLCCCBBLLLFEEDDGJIKKJHGGGEJJJJFDDCCEGGCCCDDEEEEGKHGIHHIJIJIMIHIGFFHEEGGNGKJGJEC>>:8889EECEFHA<=?>=76<;<<A1...++&$
@266_PHV87F_10
GCGGTGGCTGCGTGGGTCTTCACCGACTCCCGCCTCTGAGCCCACATACTCCTGTCCGAGTGGGATGGGCCTGACCCCAGCTGGCCCTCTACCCTGCCCAGCCTGTTCCCTGGAGCCCAGCCTGCCCCCTGCAACCACAGGCTACTGGTTCTCACCTGGGAGCAGCAGTCAGAGCAGCTAGGTGTTCCTCAAGGGGACAGGCTGGGGAGGGGTCATCCCAGGATGTCCTGGAACTGCTGTTCCAGGGCCCGTGTGGGGAAAGCAGGCCATTGGGAGAGTGAGTCCCTACACGGAAGAATCTCCCCGGTGGAAGACAGCCACGTGTCGGCTGTCTTGAAGGTGACGAAGGTGGTCTGGAGGGACACGGGAGGAAGACAAAGGTGGGAAGAGGTCACATTTTAACAACCACCCCACTTACTAATCATGCCTTGGGCTATGTTTTTATGATTTTTGACAGCTGTATAGTAGTCCATAGCCTGAGCATAGCTCAGGACAGTTTCGATTGTGCTATATATCAAGCAGAGGATGACTTTGAACTCTTGTTCCTCATGCCTGT
+
::+**)'''))./26<>@@>=;;;333332.+-,('''(02478CC<;;::<>;:6><;;;>@===510//-+*))+++BCCC@><<;<<:::;<BCBDCDFEDCCC@>B@@BBBBABCCBBAA@>;?A@BB@AABBCCD@A?;;;;;44444<<===ECA@@?ABCBBCCABAA@AA=<<;<?AACABA@@??BB@BBCDBC=>>;;@?@B@:99996//=71110222;;@?AAAED>=<<;?@><=>555/+,55/2.-.../89;?BA=<<<<=>=<<=7531----*,,-255433,++,/889===;:9888=<;555522222:?==8100-,+)()+-../>=<=>>?@???<;;<=:999:=??887)((')557:9<<=;::9:<==A@A@A?BC@@A??>>??@B<<DEEFGEHDEEEE@==<;:<==>AFJEF;;;;<GHC@??==>=>?@???::::;:?>=<=?@A@???>@?@??>=<<<=>@@<;::;>CBA@A@AA?A@@@>?@@?@=<==>BAABBDCDDBCCCBDA@B>==<<87'%
@267_PHV87F_10
TCCCACCTTCGTCTTCCTCCCGTGTCCCTCCAGACCACCTTCGTCACCTTCAAGACAGCCGACACGTGGCTGTCTTCCCGCCGGGGCAGATTCTTCCGTGTAGGGACTCACTCTCCCAATGGCCTGCTTCCCCCACGGGCCCTGGAACAGCAGTTCCAGGACATCCTGGATGACCCCTCCCCCAGCCTGTCCCCTTGAGGAACACCTAGCTGCTCTGACTGCTGCTCCCAGGTGAGAACCAGTAGCCTGTGGTTGCAGGGGGCAGGCTGGGCTCAGGGAACAGGCTGGGCAGGGTAGAGGGCCAGCTGGGCTCAGGCCCATCCCACTCGGACAGGAGTATGTGGGCTCAGGTGCGGGAGTCGGTGAAGACCCACGCAGCCACCGCCCTGGAGGCTGTGGAAGGGGCTGCCTTCTTTGTGTCCCTCGATTCTGAGCCCGCGGGACTGACGGAGAGGACCCCGCAGCTTCCCTGGACGCTTATGCCCACGCTCTGCTGGCTGGCCGAGGCCATGACAGGTGAGTCTACCCCCTACAATACCACCTACACACTTATGGAGACCTAGGGCTTCTCCACAGGGGGCAGCCAGACCTCATGCCTCAGCAGCTAGACTCAGGGCAGCAGCTAGACTCAGCAGCTAGACTCAGCAGCTAGACTCAGCAGCTAGACTCAGCAGCTAGACTCAGCAGCTAGACTCAGCAGCTAGACTCAGCAGCTAGACTCAGCAGCTAGACTCAGCAGCTAGACTCAGCAGCTAGACTCAGCAGCTAGACTCAGCAGCTAGACTCAGGGTCAGCAGCTAGACTCAGGGTCAGCAGCTAGACTCAGGGTCAGCAGCTAGACTCAGGGTCAGCAGCTAGACTCAGGGTCAGCAGCTAGACTCAGGGCAGCAGCTAGACTCAGGGCAGCAGCTAGACTCAGGGCAGCAGCTAGACTCAGGGCAGCAGCTAGACTCAGGGCAGCAGCTAGACTCAGGCAGCAGCTAGACTAGCTTGGGCAGCAGCTAGACTCAGGGCAGCAGCTAGACTCGGGCAGCAGCTAAGGACTCAGGGTCAGCAGCTAGACTCAGGGTCAGCAGAAGAAA
+
>GMGBCLJILLLJLMOPJEIA=@IKMMKOJQMHHGGIMKKNGJKLKGIKJMLSQSPIEGHFIKKJJIHSHPSSCFE??3,,,,,8?@=;7770-***,-/0--.87785445...00-01@CEDGGD=<-****,:CBDHSNIJQKIMKOLOKMLMIAGLSSPLLSMKNLMIJS@LAD8810..@GGSNIFEFCAH==?JOPKNKMLJLSHMSSSMKLPLLPPMJPAEE0////;>?@@BFSIJGSIPJSLLJSKNOLFGHPRKLFA>;7767;=:??@KKLPMLSHI>NJDNJDBCFDFJMJLKSEB@EFGJ>::::D@JGMLGQSQQMLMLOONLPJMIM<=<<=>;;:97632.)**)((((;>=<7888CIGIKNIMNIIGJMKJLKLKKJMPLONOSMSQMKKHCHB>>=>99@LJOKFJKGIJKKKSOONMIG??7666444*)**++*,'''(*,.//33:87-/?@AGJGGDFDEFGFGIJKKNOJKJLQLILJOIEGEBC@D96.'')))....458:BBCCEGEFGFEEEHIHGHIIFEEEBB@AACA?4.-./2??DAAACCIJGGIJOMJNLSLLKLISLRSSSIJSSSJQLPRSIMNRKHJSIJNSLPKSLCA??JJILNLMMKHIGLLLSNSLGGJ?>>>?CCHGKJLGHJGHOEIHSQSJNGHLIRRNSMMLHD.*+(+,+100:<B7778LKOSQHHID?A@@F?@@JMJOS<<<<;;;CGECB?;<<<IHKNGIGFIILLJIIQSSSSSS=9::<=BCIIJSJLGGHOMORJISIIQMIFIHGGEGMKJIJQNIOMKIEJD6555610111EEEDEEKKJFFFGIIQOJISNLNLLMSNC>>>>??@GHNHGEFFGFGF===?1----@FIGFDDEA==:::<;FHIHNJJJLIDEEFCGIHGJHIISDBD?;:98;)))))?@IJGFHFCCDDEHGFLJKKIMFEGC@>=940(#%)+**)(*+%$$$(*****)**,8@EDDEEA?99:;99;>>EGG;:994-*()'$%%'0330112-,+(&$$$$%'((..///==<8888>==<???>>==50'#####
@268_PHV87F_10
GGCCAGGACGGTGGCTGCGTGGGTCTTCACCGACTCCCGCACCTGAGCCCACATACTCCTGTCCGAGTGGGATGGGCCTGAGCCCAGCTGGCCCTCTACCCTGCCCAGCCTGTTCCCTGGAGCCCAGCCTGCCCCTGCAACCACAGGCTACTGGTTCTCACCTGGGAGCAGCAGTAGAAGCAGCTAGGTGTTCCTCAAGGGGACAGGCTGGGGAGGGGTCATCCAGGATGTCCTGGAACTGCTGTTCCAGGGCCCGTGGGGAAAGCAGGCCATTGGGAGAGTGAGTCCCTACACGGAAGAATCTGCCCCGGTGGAAGACAGCCACGTGTCGGCTGTCTTGAAGGTGACGAAGGTGGTCTGGAGGGACACGGGAGGAAGACGAAGGTGGGAAGAGGTCACATTTTAACAACCACCCCACTTACTAATCATGCCTTCGGCTATGTTTTTATGATTTTTGACAGCTGTATAGTAGTCCATAGCCTGAGCATAGCTCAGGACGGTTTGATTGTGCTATATATCAAGCAGAGGATGACTTTGAACTCTTGTTCCTCATGCCT
+
'''''''*-...8:?@BBAB<<<=GJGIFFBBBBCCD>5@AAEFEDDCDDBBBBBA?>>>AAB@::==>FEFEGIFJHICD;8777HKKIGGFDDA@;8<>;430/.00;=@BA9;>35GEGGHH3333:55441,>BEGGEGFEEEEECDC@=?AAB@>==;688BDDDGGCEB0000000IFFBBCEEJIFGHIEEEFHHGGGGIGIGCDCEDCCCB===/.,,,1111122<==CGOGHGGHEB;10960:1...0:;=>BCDCCCCACCBDFDDDCCDBECEDEEFGFECBBCEJGC@@ADCBD5.AAADGFKHG?>>>@FCBBBDCBCBDGDEEGHMKKN?>@@FEFFS<<<<<ECDFABAABP@???EEPKFGA@ADEFIIGHFJIJMFEEBCFEFKILKIECBCDFEGDBDFFB@A:99:;CCCBC>66667DJIE@AAA@JFDDEFSJPOHJHEEDDFEFHHC@@@CDEDDEDEFFFFDDBDBA<<<974/...1,,,,,CDBBCCBDCCDEFFFFEDDDDDFKFGGF@BAAGHGEDCCDCE52110.%
@269_PHV87F_10
CAAGCTACTGGTTCTCACCTGGGAGCAGCAGTCAGAGCAGCTAGGTGTTCCTCAAGGGGACAGGCTGGGGAGGGGTCATCCAGGATGTCCTGGAACTGCTGTTCAGGGCCCGTGGGGAAAGCAGGCCATTGGGAGAGTGAGTCCCTACACGGAAGAATCTGCCCCGGTGGAAGACAGCCACGTGTCGGCTGTCTTGAAGGTGACGAAGGTGGTCTGGAGGGACACGGGAGGAAGACGAAGGTGGGAAGAGGTCACATTTTAACAACCACCCCACTTACTAATCATGCCTTGGGCTATGTTTTTATGATTTTTGACAGCTGTATAGTAGTCCATAGCCTGAGCATAGCTCAGGACAGTTTCGATTGTGCTATATATCAAGCAGAGGATGACTTTGAACTCTTGTTCCTCATGCCTC
+
ABBAAA@??>?>?@@======CABBBCBACBBBA@@@AABB?>===>?A@?=;<;<<?A?AABCBC>>>>BD<;;;;@A<<66:<<@@???>>>AA@A@@=::6*''**7877:8@ABBEBCB@@@??@AA????@DDBCCBAA?@@BB?<;;;=CCA@??>>?=;<;;>BBACE@A@@@?<<<<<<<;<=????@CCC??>>=<<<<<@@>====??B<;;;<A<;;:=<<:::8889<>@?=<9@?@@>?>>@BCGHJKIDCB@??<;::;<=AAAAAAAAABBBAABA>>===@ABEDDECBCCCDHFIFCBAA@@????@@@@?>>==>>>???AAAA@A@BCCDD?BAA@====;::::>BBA@?@?@@A?>?>?@AA>;;;;=AAABAEECDBABA@B@>>><><;87*
@270_PHV87F_10
GTCATCCTCTGCTTGATATATAGCACAATCGAAACTGTCCTGAGCTATGCTCAGGCTATAAACTGTACTACAGCTGTCAAAAATCATAAAAACATAGCCCAAGGCATGATTAGTAAGTGGGGTGGTTGTTAAAATGTGACCTCTTCCCACCTTCGTCTTCCTCCCGTGTCCCTCCAGACCACCTTCGTCACCTTCAAGACAGCCGACACGTGGCTGTCTTCCACCGGGGCAGATTCTTCCGTGTAGGGACTCACTCTCCCAATGGCCTGCTTTCCCCACGGGCCCTGGAACAGCAGTTCCAGGACATCCTGGATGACCCCTCCCCAGCCTGTCCCCTTGAGGAACACCTAGCTGCTCTGACTGCTGCTCCCAGGTGAGAACCAGTAGCCTGTGGTTGCAGGGGGCAGGCTGGGCTCCAGGGAACAGGCTGGGCAGGGTAGAGGGCCAGCTGGGCTCAGGCCCATCCCACTCGGACAGGAGTATGTGGGCTCAGGTGCGGGAGTCAGGTGAAGACCCACGCAGCCACTGCCCTGGAGGCTGTGGAAGGGGCTGCCTTCTTTGTGTCCCTCGATTCTGAGCCCGCGGGACTGACCAGAGAGGACCCCGCAGCTTCCCTGGACGCTTATGCCCACGCTCTGCTGGCTGGCCGAGGCCATGACCGGTGAGTCTACCCCCTACAATACCACCTACACACTTATGGAGACCTAGGGCTTCTCCACAGGGGGCAGCCAGACCTCATGCCTCAGCAGCTAGACTCAGGGTCAGCAGCTAGACTCAGGGTCAGC
+
KEGKSHKGKKJMKLKJJLFJGFGGDFEEEA-++++/7::??DEFDEEDGFKFGIGGE>=0/.-+*'%$$$$%'(-----/IHIJGGKMIKSKRHGIGFEDEEGGGFFGHJILKHHKHIDBAAA?AAA?@A>@EJEHHLDDDCCH>;;939DCB;:;BBFFGMHGFBCDDFFA@>>>@AGFGGEJIDAAAACFDGJNSSMLHHGBAAA@BCBBBEKJKHQDDDCC<5566@@?>>>?@@@?@@DFEFDDDEEFGHJLHFFFGHJGIHGGEDE<93<<C<CBAAACEEEDFHGFKLRIGMHHMJILNKGJHJMPSSSLLLHHIBBB84JLGLKSFFE8:F;<CFFGIISHFEDFCGNNJJIGFGFIIJGJFSICFJJSLIKKFGFECDCDDFGGIFBBCBCEFDDECCC@>>2-,,,-,**+<=CBBCCGFFEFGLHJICBABBEEEEGJHMJCA;;86799CFEFAEE>>><<===@FGGFCDDEFFDCBCCFFDFF>===>BDECCCCCHIOMIIIFGCCBCDIHIHIJINIIGDDEDHINIGHFHGIJGF;=;<<::;;;>DIIGFCBBBCDHHGHIILEEDBBCDEJMKGHFDEEDQILLFGEBCDDFIKKNIJKJKIEHEEDEDFFJJEFHGISHJJIKHMKMJIFIFEHIKIFBBA0//+++++.--.=>?><<<DDDDEEGMHFEFFIHIIJNJGJEFGHGFFHFEGFFEHJFMIDCBDEDFIJOLGHIHGGJJMHGIDDDEDEIEFFHGDFHEEEEEFFFDEEFEEGDEBA@@?>2//-
@271_PHV87F_10
CTAGGTGTTCCTCAAGGGGACAGGCTGGGGAGGGGTCATCCAGGATGTCCTGGAACTGCTGTTCCAGGGCCCGTGGGAAGCAGGCCATTGGGAGAGTGAGTCCCTACACGGAAGAATCTGCCCCGGTGGAAGACAGCCACGTGTCGGCTGTCTTGAAGGTGACGAAGGTGGTCTGGAGGGACACGGGAGGAAGACGAAGGTGGGAAGAGGTCACATTTTAACAACCACCCCACTTACTAATCATGCCTTGGGCTATGTTTTTATGATTTTTGACAGCTGTATAGTAGTCCATAGCCTGAGCATAGCTCAGGACAGTTTCGATTGTGCTATATATCAAGCAGAGGATGACTTTGAACTCTTGTTCCTCATGCCCCC
+
FHOLILRLIMJOKKIJJQLJJISNLJHNMKGGEFFFFHE?>99:;=QHIGGEDELGL@@>=9:::;CGFCEF@?<9604.++**++.01248AIHNHIGHGIOJMLJKISKLLKSKRHHKISSC7FGGLPNJKSLLPMJKJJISOISLLOSIJHBBFHFHGJIFIGGHSJMJJMCA?@JLHMLJIHHIJHJIHPKLHJMISLLKJMRJPMQOHJNHKMJNSNJKJGMJHGIIKSKSLGNINLIIKSHJMLIJJLHJEHHPSSPKHLJFMSSLIGMSJLMLLJIIJIMSMLNSKJNLKJSQSLKOIJOKIIIIJCAC=A(((()?EGKKHSIJHIFKFHHE82122<655557=>?AL79;66766853211/,(&
@272_PHV87F_10
GGGACTCACTCTCCCAATGGCCTGCTTTCCCCACGGGCCCTGGAACAGCAGTTCCAGGACATCCTGGATGACCCCTCCCCAGCCTGTCCCCTTGAGGAACACCTAGCTGCTCTGACTGCTGCTCCCAGGTGAGAACCAGTAGCCTGTGGTTGCAGGGGGCAGGCTGGGCTCCAGGGAACAGGCTGGGCAGGGTAGAGGGCCAGCTGGGCTCAGGCCCATCCCACTCGGACAGGAGTATGTGGGCTCAGGTGCGGGAGTCGGTGAAGACCCACGCAGCCACTGCCCTGGAGGCTGTGGAAGGGGCTGCCTTCTTTGTGTCCCTCGATTCTGAGCCCGCGGGACTGACCAGAGAGGACCCCGCAGCTTCCCTGGACGCTTATGCCCACGCTCTGCTGGCTGGCCGAGGCCATGACCGGTGAGTCTACCCCCTACAATACCACCTACACACTTATGGAGACCTAGGGCTTCTCCACAGGGGGCAGCCAGACCTCATGCCTCAGCAGT
+
7PIKSKJCAA??=>9/022478ECCBB924443BEIHJPNQOIONINKJNLRNNSIJPHFCDBDGMOILKCIENHSBA?5-DHLSKSFIGEAIBCCFONKNNPJKKJOSKSJJLIIKIINKHDBAA/6@<87999=>CSIHJPJLKJMMSLRSIOHIORLFIPJQHLLJKGM?=??@QSJNISKGSSLSENOHKMIKRMPRNMNMJSQNONNSSMPMQKIJSKSNLJRNRSQKMMLSNPLPJKMSIHHHDFIGJILPJ200//2455///.?DDFRSSIKEGEGKNSNILKJPNKJSHGECCEB=74//189;><<AKGKHGHIHIQNMJLNHMOGIJNOJSJLOSPISIJNSMSRIIJJMLOJHSKKMKLKHKISRJHIIGKKLNJNNLKNOOLSSIMKSMPMSIMPLIRINNRLSHMKOLSOKMSNPMJLKLKILKMJSILOLLLQLNOJSSKIMHCFDCEFFFGGFFFB@>>>EIQRSIJJEGIKHGFDD?FEPB;:9-*(
@273_PHV87F_10
GTGGCTGCGTGGGTCTTCACCGACTCCCGCACCTGAGCCCACATACTCCTGTCCGAGTGGGATGGGCCTGAGCCCAGCTGGCCCTCTACCCTGCCCAGCCTGTTCCCTGGAGCCCAGCCTGCCCCCTGCAACCACAGGCTACTGGTTCTCACCTGGGAGCAGCAGTCAGAGCAGCTAGGTGTTCCTCAAGGGGACAGGCTGGGGAGGGGTCATCCAGGATGTCCTGGAACTGCTGTTCCAGGGCCCGTGGGGAAAGCAGGCCATTGGGAGAGTGAGTCCCTACACGGAAGAATCTGCCCCAGTGGAAC
+
;EFHJSFDDCDGIGNJFLGFCBCDDIGGEEFJJSIMKLHJLLKIJGFHJQKGJDDEEDLKMOPNNJNSLLOOMMIGLMQDDCCBD86666;:?CFF<GHQNNSMBBHEEHFJGIB@AAASIH@JECDOKLJKKIKEEEFGLJEHIGHPLMFNKIFNJOOMMLMKFF)))))GMHIFIIIHIKKSHJHGHFFLJHGDEEFGHKJHGFCFHHFJHJKJNJKSJSLMPNIIGJFJHKMDDCDACHHGGHGIDGIIKJLLKEECBB@A=5546555520222/+))-1;<=<?@@>=;:11000,,***,+$
@274_PHV87F_10
CTTCTTTTCAACCTGGGAGCAGCAGTCAGAGCAGCTAGGTGTTCCTCAAGGGGACAGGCTGGGGAGGGGTCATCCAGGATGTCCTGGAACTGCTGTTCCAGGGCCCGTGGGGAAAGCAGGCCATTGGGAGAGTGAGTCCCTACACGGAAGAATCTGCCCCGGTGGAAGACAGCCACGTGTCGGCTGTCTTGAAGGTGACGAAGGTGGTCTGGAGGGACACGGGAGGAAGACGAAGGTGGGAAGAGGTCACATTTTAACAACCACCCCACTTACTAATCATGCCTTGGGCTATGTTTTTATGATTTTTGACAGCTGTATAGTAGTCCATAGCCTGAGCATAGCTCAGGACAGTTTCGATTGTGCTATATATCAAGCAGAGGATGACTTTGAACTCTTGTTCCTCATGCCTAT
+
(('%&&(*'***-//0/1666<=33323778==?@=<<;<>=>???@?@>==BAA@@AAAA@?>?>=?A@@BC97778DDDCBCBBDCCCCCCCDCDDCAAB><<;55669?@>?@@<:999=>??=<<<<>?9::::?85567:11157?=110*)*)++123788:<<<<>?66666>?>>==>???@@BDDBBBC@==<=>D?<;::71..56667B;;;;<>?@>??<<==?CC@@?A@BD@A@@ADDDCEDDEECCBC@???@?@?==>@@CFGHDA@@@@>===<=>?@GHOIFDDEEHFGECBBA@BBAABA@@@????@@@A@@AABACBAACBBDDCBBBBBCBD@<;;;>FDDCDCDGBEDCB@ACBBCAABBCBCDCAFJJGGFGDCF22>>@@==:7'$
@275_PHV87F_10
ACCGCCCTGGAGGCTGTGGAAGGGGCTGCCTTCTTTGTGTCCCTCGATTCTGAGCCCGCGGGACTGACCAGAGAGGACCCCGCAGCTTCCCTGGACGCTTATGCCCACGCTCTGCTGGCTGGCCGAGGCCATGACCGGTGAGTCTACCCCCTACAATACCACCTACACACTTATGGAGACCTAGGGCTTCTCCACAGGGGGCAGCCAGACCTCATGCCTCAGCAGTT
+
9CEOLMNSPHILLMMPKLJJSSNOSSKIPJC@88?A>?DFIQSFMNISMNSLJJGJFDB===BBCABBCABFGGHFJCCFFFLJNILSISSMKSKIJKJGFGFGKSSMMKOHEGFHGFDEHLPMOIPMJMIOGJKINLKJNIJRGFFCHINRHLFGHIHHHJOLNHHGLHRKKKIJHIFFGFHFHKHFJFEGFFKGHGIMIKILIFCA@@@::CC@@AC@76620*#
@276_PHV87F_10
CTCAGGCTATGGACTACTATACAGCTGTCAAAAATCATAAAAACATAGCCCAAGGCATGATTAGTAAGTGGGGTGGTTGTTAAAATGTGACCTCTTCCACCTTCGTCTTTTCCTCCGTGTCCCTCCAGACCACCTTCGTCACCTTCAAGACAGCCGACACGTGGCTGTCTTCCACCGGGGCAGATTCTTCCGTGTAGGGACTCACTCTCCCAATGGCCTGCTTTCCCCCACGGGCCCTGGAACAGCAGTTCCAGGACATCCTGGATGACCCCTCCCCAGCCTGTCCCTTTGAGGAACACCTAGCTGCTCTGACTGCTGCTCCCAGGTGAGAACCAGTAGCCTGTGGTTGCAGGGGGCAGGCTGGGCTCCAGGGAACAGGCTGGGCAGGGTAGAGGGCCAGCTGGGCTCAGGCCCATCCCACTCGGACAGGAGTATGTGGGCTCAGGTGCGGGAGTCGGTGAAGACCCACGCAGCCACTGCCCTGGAGGCTGTGGAAGGGGCTGCCTTCTTTGTGTCCCTGATTCTGAGCCCGCGGGACTGACCAGAGAGGACCCCGCAGCTTCCCTGGACGCTTATGCCCACGCTCTGCTCGCTGGCCGAGGCCATGACCGGTGAGTCTACCCCCTACAATACCACCTACACACTTATGGAGACCTAGGGCTTCTCCACAGGGGGCAGCCAGACCTCATGCCTAGGCAG
+
BCKHJEGLRIIMSSSSJOLSKSNSPHNSHNIMSSSLLILKENOOSSLJISJDNHIKLHIJILILLIJFGEEEEFD987654335>DCFDEDMMIE311+-AA?;;:;;8975=88A00@@@B?==B77ABBCFHILIKIOGNJIGSKKKKLSLHIHGHJLJSSGOSOLSSIHLHSC;;AAE?4222212<<>ANIJSIKMSPKHLSEB??>?@EJQMLSSH>;;4==<;;?....CHGHHIIOKIMIA@A??ABMIIGSB>@FHIISMSJSLN99974EFFHFK;AC'B9,377<AGFPLJNLJONMMJGGIHGKKMSPSMIJELJKISMJQNPNMQJLKJHJFBCCHJPEI>KILO77778:5425BDA>BEBHMIJNJJKKLSJGKPJ98989<QIIIQQBBCCHIFABBDKKJEJKFGPHGFEF:::5555443/1128*))))3?AB?==;65445:=<;8898FJOIIKLHMIHJHSHMHLIIRHGJKGBADDGCA:4-,++*+,,()-259=2++++@A;==@;77HHIGFGIIIG?;945:;B??@;/*3+*(&&&)))*<?BBDCB@@>=84+,>BB@<<=B-++++:@>>>>?IKIJIEEB66666662200268==@CDEAAABBEHIHFHIHHKJHJGFGGEDFCDEHEHFEEDDDEEGICGHGFDCCB=<==?::ABBBCG++++**
@277_PHV87F_10
CTGGAGGGACACGGGAGGAAGACGAAGGTGGGAAGAGGTCACATTTTAACAACCACCCCACTTACTAATCATGCCTTGGGCTATGTTTTTATGATTTTTGACAGCTGTATAGTAGTCCATAGCCTGAGCATAGCTCAGGACAGTTTCGATTGTGCTATATATCAAGCAGAGGATGACTTTGAACTCTTGTTCCTCATGCCTA
+
KKMSHOKQMSQSCDBDBGMIKLSQMKQMQHKG@CEFOLGAAAAAJKLPILFFGHIKHKHJLIHHGHGIGHHGGGHJHGEEECCFDEFJSSNLLKHJJKSLKHHGGGHIMJIGGGFEDFGFFEFFJHKJLJGHFHFIHHFHGHGIHIJGEEGGMQKLHIFEFFIGHFIGFEGFFGIHGDGIEJJGGGHHFDDCBB5554449'
@278_PHV87F_10
GCAGTGGCTGCGTGGGTCTTCACCGACTCCCGCACCTGAGCCCACATACTCCTGTCCGAGTGGGATGGGCCTGAGCCCAGCTGGCCCTCTACCCTGCCCAGCCTGTTCCCTGGAGCCCAGCCTGCCCCCTGCAACCACAGGCTACTGGTTCTCACCTGGGAGCAGCAGTCAGAGCAGCTAGGTGTTCCTCAAGGGGACAGGCTGGGGAGGGGTCATCCAGGATGTCCTGGAACTGCTGTTCCAGGGCCCGTGGGGAAAGCAGGCCATTGGGAGAGTGAGTCCCTACACGGAAGAATCTGCCCGGTGGAAGACAGCCACGTGTCGGCTGTCTTGAAGGTGACGAAGGTGGTCTGGAGGGACACGGGAGGAAGACGAAGGTGGGAAGAGGTCACATTTTAACAACCACCCCACTTACTAATCATGCCTTGGGCTATGTTTTTATGATTTTTGACAGCTGTATAGTAGTCCATAGCCTGAGCATAGCTCAGGACAGTTTCGATTGTGCTATATATCAAGCAGAGGATGACTTTGAACTCTTGCTCCTCGTGCTT
+
ACBBAB@ABB><<<=?BA@@@@?;9999<A:8788<A?>>=;;<<>?>===@ACAA>=>@?HE@@???CCBB>>==>@?ADEC@?=<<=<<<<=?B>DC4BDDDCCE88;68*))*)(%%&())8<7;;;CFDDBBBBBCBA?<===?BCBCCCBCDDFBBAAABDBBABBBCDDBBC?>===?AEB@???A?@@???@CDDB7777?@>@A@ACCCF@ACBCDBDBCDCDBBBBDEF@@@@@A?><=;::;:>?@@CDEDB??>>>?@@>>>?@A520/+*(((*+039:?ACB@?@@AB=7:::?CCCBDCBBBA@>>>>>>>=>ADCFCABBECBBA;::::>ABAA@?@A@@;;;;<B>>>>?AAAAA?<;;;<BBABCDDDC@@@@ADFGIMJOFDECCDB@???@CDDCECCCDCCCB@AA@@BA????ABGFNIGFFEGLMLIEDCABBCCCCCCDEBAAAABCCCDFBCCGFD????88999:???>A=<<<<EMFCCCAACCBCDCBCCDBBBBBBBCDEFEFGHEDD>:21001*%%%%&%
@279_PHV87F_10
ACGGAAGAATCTGCCCCGGTGGAAGACAGCCACGTGTCGGCTGTCTTGAAGGTGACGAAGGTGGTCTGGAGGGACACGGGAGGAAGACGAAGGTGGGAAGAGGTCACATTTTAACAACCACCCCACTTACTAATCATGCCTTGGGCTATGTTTTTATGATTTTTGACAGCTGTATAGTAGTCCATAGCCTGAGCATAGCTAGGACAGTTTCGATTGTGCTATATATCAAGCAGAGGATGACTTTGAACTCTTGTTCCTCATGCCTCTACTTTCCCGCATGCCTCTACTTTCCCGCATGCCTCTCCCCGCATGCCTCTACTTTCCCGCATGCCTCTACTTTCCGCATGCCTCTACTTTCCCGCATGCCTCTACTTTCCCGCATGCCTCTACTTTCCGCATGCCTCTACTTCCCGCATGCCTCTACTTTCCCCGCATGCCTCTCTTTCCCGCATGCCTCTACTTCCCCGCATGCCT
+
BDDFKPKKPKLPJOIJ>8JSIKIGFKKLJLPHSJIJLJSHHKJKOIOKLLPKLSKMQIJMOOGLSJOIILHHKPMLSJLJML>;B?AB>::7:>=892DCFECD;;;;>CCD?FEGHFGHHIGLHOSNBCFAAAGEHBFGHKJSIHHPJGHIPRK:99GGISKKMMMNLSHJE>;22211112>=:999:<;994/,,+-((()46777976668<AABBDCBCCCBCEHJJNSISIKJIKLSNIIHIPSMSEBB??;;DFEHLNLHGD=;:151++CDDEDDEF0...-,,?1377778=--'&&+'-6:<ACECDACQJF?DK<@IEEIEJOMEG@A524,-@AAHHHHGGFSS74=@3@BAABCGLHHGCG<8>=4;=>?HEHCB<;<=2/2**??@CDGGIGD:;))=*+<@AEGICC<<<=6,390(9@@@BCIDC((((..822>>=?>>/-,+-*'',5*62/..,+
@280_PHV87F_10
TTCAAGACAGCCGACACGTGGCTGTCTTCCACCGGGGCAGATTCTTCCGTGTAGGGACTCACTCTCCCAATGGCCTGCTTTCCCCACGGGCCCTGGAACAGCAGTTCCAGGACATCCTGGATGACCCCTCCCCAGCCTGTCCCCTTGAGGAACACCTAGCTGCTCTGACTGCTGCTCCCAGGTGAGAACCAGTAGCCTGTGGTTGCAGGGGGCAGGCTGGGCTCCAGGGAACAGGCTGGGCAGGGTAGAGGGCCAGCTGGGCTCAGGCCCATCCCACTCGGACAGGAGTATGTGGGCTCAGGTGCGGGAGTCGGTGAAGACCCACGCAGCCACCGCCCTGGAGGCTGTGGAAGGGGCTGCCTTCTTTGTGTCCCTCGATTCTGAGCCCGCGGGACTGACCAGAGAGGACCCCGCAGCTTCCCTGGACGCTTATGCCCACGCTCTGCTGGCTGGCCGAGGCCATGACCGGTGAGTCTACCCCCTACAATACCACCTACACACTTATGGAGACCTAGGGCTTCTCCACAGGGGGCAGCCAGACCTCATGCCTCAGC
+
JIIJPPIIHHLFDCCCDDDEFISMSLJNJNIH@99>>FFCEDEEGJJIHIHHNKJPLJLOOLJIEEEC=FJJINIHSHHKLHJSQLQJHGIGMSKKPPIKJKLMIIKNIONSMOGKKJKSKKMLSISED444@3FFHKHSFHL@8D<<OKHHHJJIFDFEFKKSJIMHGHHIOMJLDE@6DGIKPLKKKMJHHGHFHGKSKNGIHLFFHGGGFDHFMHJHHGGGHIJSMIJGGIHGJFGHKHGKJFECB?FHEIGFFGEA?<?@96667GAFFMKJILJGEEFEGKIHGFFHGIFGJJHJHGHHFDCCDDGDCCCCGSKFDFEGO?@@HIMGDB@@@AFGFFHGGEKB5445?>>JFFEFCCB@ADIBGFHEEDDCCCDDEFGFHFDCCB@AAABGHFHG<<;<<LHIGDCB@ABDDDD<<GBFFEC@@@?ACCCBDCBBBBBDGMGGECCDEDC@@AABJFDEFEEBCCCFGKMHDDCCFGHCCCCHDCCDDHFFGIIIHJMHNHHEFFEFCCEEFGHHGHFD?@BCC@?A@ADGHHHGGGFDBBAAAB8,+*
@281_PHV87F_10
ACCCGGGTAGACTCACCGGTCATGGCCTCGGCCAGCCAGCAGAGCGTGGGCATAAGCGTCCAGGGAAGCTGCGGGGTCCTCTCTGGTCGGTCCCAGGGCTCAGATCGAGGGACACGAAGGCAGCCCCTTCCACAGCCTCCAGGGCAGTGGCTGCGTGGGTCTTCACCGACTCCCGCACCTGAGCCCACATACTCCTGTCCGAGTGGGATGGGCCTGAGCCCAGCTGGCCCTCTACCCCTGCCCAGCCTGTTCCCTGGAGCCCAGCCTGCCCCCTGCAACCACAGGCTACTGGTTCTCACCTGGGAGCAGCAGTCAGAGCAGCTAGGTGTTCCTCAAGGGGACAGGCTGGGAGGGGTCATCCAGGATGTCCTGGAACTGCTGTTCCAGGGCCCGTGGGGAAAGCAGGCCAGTGGAAGGTCAGGATCCCTACACGGAAGAATCTGCCCCGGTGGAAGACAGCCACGTGTCGGCTGTCTTGAAGGTGACGAAGGTGGTCTGGAGGGACACGGGAGGAAGACGAAGGTGAGGAAGGGTAAGACTTTAACAACCACCCCACTTACTAATCATGCCTTGGGCTATGTTTTTATGATTTTTGACAGCTGTATAGTAGTCCATAGCCTGAGCATAGCTCAGGACAGTTTCGATTGTGCTATATATCAAGCAAGAGAAGGATGACTTTGAACTCTTGTTTCCTCATGCC
+
&$#$%&//55444)))+003?HHIHFIFHJFGKHPHJFDFEDFGFBC>>>><=;;;=>DAA@BGGHLMNFHEEHGFCINGHLB@???1)((((,'''&&(%%%'&%%%%%%%.::4455<@BCEFIMMGDHOILGMHINPSISQGHFECEEFGECCCDFCEHEFEF@=<<9864*+::=@<==23224FFFEFEGGACBC>>>>?JIHKHQIISN////;98MSKBABAAB3212552+6456,BJLIDCA78>8;BBEIISHHJEFDFEGHJIIKMILMGHIKINJHIFHHJJKSJFF99((()AEBAA987332226/-,,++,,-@B@@@?B@BCEEED)))))6667;77777FCCD??CDDRSHIFFFEFFEDCC<<<;;>AGFCCE>===:?@?=;<6554.,((%%$%'%$$$$%%&&''**0/0/0./184212100133>??BACEILIGMH63323D>>>@@EC@A@<<DEEDCCGGGEEFG@?>=>444??A;;BGCECFEAB@AA@;89877+'('''+-//.-,%$$$&%'),36=>CCEEAHIKFDEBFEGGHGFGHFFEFDDCCDEFKSSKMKIHIJOMIGHFFGGEG>=''''&'+,-6AA@??@ABGFFEEEFFFFGFFEEDDE?===>ADECEFFFFDJIEEDE920.++,-...*****2/1689666*((((***))(('
@282_PHV87F_10
TCAGAATCGAGGGACACAAAGAAGGCAGCCCCTTCCACAGCCTCCAGGGCAGTGGCTGCGTGGGTCTTCACCGACTCCCGCACCTGAGCCCACATACTCCTGTCCGAGTGGGATGGGCCTGAGCCCAGCTGGCCCTCTACCCTGCCCAGCCTGTTCCCTGGAGCCCAGCCTGCCCCCTGCAACCACAGGCTACTGGTTCTCACCTGGGAGCAGCAGTCAGAGCAGCTAGGTGTTCCTCAAGGGGACAGGCTGGGGAGGGGTCATCCAGGATGTCCTGGAACTGCTGTTCCAGGGCCCGTGGGGAAAGCAGGCCATTGGGAGAGTGAGTCCCTACACGGAAGAATCTGCCCCGGTGGAAGACAGCCACGTGTCGGCTGTCTTGAAGGTGACGAAGGTGGTCTGGAGGGACACGGGAGGAAGACGAAGGTGGGAAGAGGTCACATTTTAACAACCACCCCACTTCTTGATCCGTGCCTTTTAGGT
+
LJONINLFGGNJJKHKGIPMOSMNSJSSMPSJSE>>?DJNIJMNSNINOMMSMJMSNGJFJDDDDBD@>>@@HFGHKPSKSJJJSGHHISJLSNMOPMMSMOLKSPKMINOSLJSJSOOMEB@;962555GKSJ=;;;;FCE?D<G?0PSOLS9@//;11HEKKISMMJSSNOEEKIJJHLMLMLSQJMSSKKMLNNCKSKSMSPMSPLMSRSJOLHCBAAEEEHJLKSKSSNPLSKQRJHORORSBBBABDDDJOLKLJJBBC@?ABBJMQIKJJJOGFEGFDF@????DNHDDIHEFEFIJKLSJLOHMLHKHGCKDEHGED=-+++++<FDBC=>?JKILHFHKHOMFALHGSSSQQMFEEGA@@@BJJGFEFKSFD85444DEIIKEGGJKSPMJJIJILPSSEEISCCCCFJKHJJFEEFEIOKLHEFMKIKOOGIGEGKLHJFEGHJGHDDC>DBC+++++*,,+++**-**(%%%$
@283_PHV87F_10
TCCAGGGAACAGGCTGGGCAGGGTAGAGGGCCAGCTGGGCTCAGGCCCATCCCACTCGGACAGGAGTATGTGGGCTCAGGTGCGGGAGTCGGTGAAGACCCACGCAGCCACTGCCCTGGAGGCTGTGGAAGGGGCTGCCTTCTTTGTGTCCCTCGATTCTGAGCCCGCGGGACTGACCAGAGAGGACCCCGCAGCTTCCCTGGACGCTTATGCCCACGCTCTGCTGGCTGGCCGAGGCCATGACCGGTGAGTCTACCCCCTACAATACCACCTACACACTTATGGAGACCTAGGGCTTCTCACGGGGGCAGCCAGACCTCATGCCTCAGCAG
+
965555SIKOJHKMNGGOLJHPLLJGFHHHMHIINGAAACGG4))))=;=<=:./I66667>;;;:<<;<<:===><>>>>?@*))((.--.00<@@BBBBAPKHNLIQKOHIHSSILINOKLKIOJMSSOJSPIOLJLIJIFIHGIKEFMMEJEECEEEFKIKOGFIACC==<8854/..-1<C???>0+CA>:9887812GEHGFEDDEFIFJKQMSLLNOIHNJIIIPKJJLJIMKKHGJGEA@@@DFE>>==>DFHJ><111111/0001232,-66579667750/--/000?:94,,)**.IEDBCDCA@@@@??;:;:<:554+*
@284_PHV87F_10
TCCCAATGGCCTGCTTTCCCCACGGGCCCTGGAACAGCAGTTCCAGGACATCCTGGATGACCCCTCCCCAGCCTGTCCCTTTGAGGAACACCTAGCTGCTCTGACTGCTGCTCCCAGTGAGAACCAGTAGCCTGTGGTTGCAGGGGGCAGGCTGGGCTCAGGGAACAGGCTGGGCAGGGTAGAGGGCCAGCTGGGCTCAGGCCCATCCCACTCGGACAGGAGTATGTGGGCTCAGGTGCGGGAGTCGGTGAAGACCCACGCAGCCACCGCCCTGGAGGCTGTGGAAGGGGCTGCCTTCTTTGTGTCCCTCGATTCTGAGCCCGCGGGACTGACCAGAGAGGACCCCGCAGCTTCCCTGGACGCTTATGCCCACGCTCTGCTGGCTGGCCGAGGCCATGACCGGTGAGTCTACCCCCTACAATACCACCTACACACTTATGGAGACCTAGGGCTTCTCCACAGGGGGCAGCCAGACCTCATGCCTCAGCAGGGG
+
DDDDEDGHKLKHMIHLGEJHKINGIGJILKLKHJLHRILRSLSSIJIIPHMSSSLPPJPQQHLEF:::A9JSSNJPFHF-B7()HFEGJFHHEBAAA;=JDBBBHGLPQKSMDG>12-,-.--.//1B>==<<>CGEHMHKPHIGIRSGDCA?1//.5533466<DBAAB@>GGGFBEED=<==>?IJGIIPDC1+-CBACDGMJHHQOKOOKMQLSKSRRLSKNIHSSPIJGFHJGD85556IJHIIKSPJSSMSSMJLSJIHOMMLJKIPMPNJNNSIIOLLPSSPSPLSLOLSMMSKIGIKLNKMSMSKMJLSNSMKMPNMLSPSKOGFI:54444ACH7778BKMMLMPMQJKHPLJMLQJNHKKNKJJLLKSSNPMIJSNKLSOMSLKOMNSPLHIMNJIEGGDHBABJJLPHRHGKIHSGMSLLPKLNJRMNSMIKLPOMJAAGFEFIEDEGDJFEDFKSP=<<<::<;=?9999:;A;620.-'&&
@285_PHV87F_10
TGCGTGGGTCTTCACCGACTCCCGCACCTGAGCCCACATACTCCTGTCCGAGTGGGATGGGCCTGACCCCAGCTGGCCCTCTACCCTGCCCAGCCTGTTCCCTGGAGCCCAGCCCTGCCCCCTGCAACCACAGGCTACTGGTTCTCACCTGGGAGCAGCAGTCAGAGCAGCTAGGTGTTCCTCAAGGGGACAGGCTGGGGAGGGGTCATCCAGGATGTCCTGGAACTGCTGTTCCAGGGCCCAGTGGGGAAAGCAGGCCATTGGGAGAGTGAGTCCCTACACGGAAGAATCTGCCCCGGTGGAAGACAGCCACGTGTCGGCTGTCTTGAAGGTGACGAAGGTGGTCTGGAGGGACACGGGAGGAAGACGAAGGTGGGAAGAGGTCACATTTTAACAACCACCCCACTTACTAATCATGCCTTGGGCTATGTTTTTATGATTTTTGACAGCTGTATAGTAGTCCATAGCCTGAGCATAGCTCAGGACAGTTTCGATTGTGCTATATATCAAGCAGAGGATGACTTTGAACTCTTGTTCCTCATGCCTCT
+
ADNGLILLSSNSSQHHJKSLA?4-.OJJMISNLLQNQPNPIKRMMJSJSFCBBCLJSOFEEEDO>3(((((FJGLNKJGCCCCGQ:47GEC:=AAAHMKEGB;<>@BEDC21003,-40.121./001>@ACBCJIOMJ100000000@@@LSLLQKSSNOQQKMKKONIROLSKLKSMPOSPLMQQSKMIIFIFHAMPILQNILGHEEFFIMLMMKNLSSSJIONSJCPCBA;8;1,+*+*)&'''FRPJRLSNLKKGHEGHHMSOSRJIGIGIJSSNSNNLRLOSNPSLLBGD>1((((FJGKIK?????@@@AKIGFFDNNJSMINMJMJKSKIJSHKKE@@==<973541432/.*'),,.34445=ADJJSMKKPQRNMHJJMIOSOMPISSILMRMLSJSMKHHGJKKRLKJKIHJNHLIMHKGOHECDDDHOKIRSMLKKMJHJGF?E@@?;;<<<?FHFDEGIBBCIHEEHHDECDEKLIJIINLJHLLIRJSILPP?JJIMSNGKKKGIHSKJNMPFFGGOMPKJBB@??;;63004,(
@286_PHV87F_10
CCCGTGGGGAAAGCAGGCCATTGGGAGAGTGAGTCCCTACACGGAAGAATCTGCCGGTGGAAGACAGCCACGTGTCGGCTGTCTTGAAGGTGACGAAGGTGGTCTGGAGGGACACGGGAGGAAGACGAAGGTGGGAAGAGGTCACATTTTAACAACCACCCACTTACTAATCATGCCTTGGGCTATGTTTTTATGATTTTTGACAGCTGTATAGTAGTCCATAGCCTGAGCATAGCTCAGGACGGTTTCGATTGTGCTATATATCAAGCAGAGGATGACTTTGAACTCTTGTTCCTCATGCCTC
+
-??=>A?@??@DDDABBBACC?9::5.,**)+,,,7@BABCDCA@?95322310+)*,-:;;;DGEEJKINGGHGFIHIIFGDDCEDBEJIFFDABBCHGDCECDCCDICC>?EHIIGJJKE?::7779CGFFJEABHHJEEEFEGGGMMSIIHEFEIGFE)CEDBCDDDDFHFFGEGGEBBA@?@ACDISNMGDEEFHJSJFDDCDFGGFFFEEC::;>?@BCBCEEEEEDCCBCD@>=<9:/---2+)(((/BDGFDEDEDEEGEEF?>?>?ACDKFEFEDNJHHHIFB?>=<<>>@840.&
@287_PHV87F_10
CAAAGAAGGCAGCCCCTTCCACAGCCTCCAGGGCAGTGGCTGCGTGGGTCTTCACCGACTCCCGCACCTGAGCCCACATACTCCTGTCCGAGTGGGATGGGCCTGAGCCCAGCTGGCCCTCTACCCTGCCCAGCCTGTTCCCTGGAGCCCAGCCTGCCCCCTGCAACCACAGGCTACTGGTTCTCACCTGGGAGCAGCAGTCAGAGCAGCTAGGTGTTCCTCAAGGGGACAGGCTGGGGAGGGGTCATCCAGGATGTCCTGGAACTGCTGTTCCAGGGCCCGTGGGGAAAGCAGGCCATTGGGAGAGTGAGTCCCTACACGGAAGAATCTGCCCCGGTGGAAGACAGCCACGTGTCGGCTGTCTTGAAGGTGACGAAGGTGGTCTGGAGGGACACAGGGAGGAAGACGAAGGTGGGAAGAGGTCACATTTTAACAACCACCCCACTTACTAATCATGCCTTGGGCTATGTTTTTATGATTTTTGACAGCTGTATAGTAGTCCATAGCCTGAGCATAGCTCAGGACAGTTTCGATTGTGCTATATATCAAGCAGAGGATGACTTTGAACTCTTGTTCCTCATGCCTT
+
???@LHPQLLOSIHJ?>?/0)*HMKPNMQSPSILGFJEHHLKRMKKLLNKSKMJKJKMIINKIEINIIMHIFGGHFFMS32223DDHJNHIHJNKSMLHSKKHP4444:=9>AFGIJI?????LKKFSSJE>BHFJKKH99=++JHJJSSFRJLKQGQSGKLIG??@GHNJFFFJJHFFCMISKQSLSIKHMSOLKSSNIKL888<<=JFFFHKKSIOJSSLNSSNSMJJMJLMS===CHMDEED@???@CABBEHSSKLLQLKKSRSKQKIMPJHOLSLSIF?877>DNIOHKGGHJSHSSMJSJSNJLLSISKJLOJJCCBMIJSGJHQMNSIFKHIMEFKLJKMJGLSMHJRLJQJHSKJQRHMIHLOKJL@?@@HKGGDDD@63232/,+++---+03/****669DHJKILKMJSHFED>>??DSLDSPJMIJLJRSMRKLLJNLMLIHHLLKLNSKNIHGIFHJKNSSSPJSJEMSLIIIEKJHIHGHGHEGEFHGFLCECDE888663++,32../9;311122<?@AFJSJILGHIGHB>>==<54120.'''(**')*))*))))8898/---..0'
@288_PHV87F_10
GGTGAAGACCCACGCAGCCACTGCCCTGGAGGCTGTGGAAGGGGCTGCCTTCTTTGTGTCCCTCGATTCTGAGCCCGCGGGACTGACCAGAGAGGACCCCGCAGCTTCCCTGGACGCTTATGCCCACGCTCTGCTGGCTGGCCGAGGCCATGACCGGTGAGTCTACCCCCTACAATACCACCTACACACTTATGGAGACCTAGGGCTTCTCCACAGGGGGCAGCCAGACCTCATGCCTCAGCAGCTAGACTCAGGGTCAGCAGCTAGACTCAGGGTCAGCAGCTAGACTCAGGGTCAGCAGCTAGACTCAGGTCAGCAGCTAGACTCAGGTCAGCAGGGGT
+
DFFEIGGHEGEBECBCDEIIGIEOFF<BEEHFDIGHHHHIFDKHFF@<<<:888ABCHKGHEEDEDEGHQ>>>>EGEDFEFJNNKSLHHSIHMIJLIHFECDGHGJJFIHCGQJJHGGFEFJHFFJFDEEELMLJNSNHJMLMEDEEGSHNIJPLIIGFGJHEHABBDDDCEEELGEHFFFILIJJHJHGC78FEDGJQJNIKGJFIFHHIHHJECDBEHJJHLSHGKOLPHHIHNIJJSJKOKIIGFJFHHSJGIHGHIMIKNNIHFFIGMKKMLIKOMOJMMGLHHNJSIPKKLJLSSOSLGHFGHFHHGHBFEGFFFF55556/////=?>=86.+(%
@289_PHV87F_10
CGGGGTCCTCTCTGGTCAGTCCCGCGGGCTCAGAATCGAGGGACACAAAGAAGGCAGCCCCTTCCACAGCCTCCAGGGCAGTGGCTGCGTGGGTCTTCACCGACTCCCGCACCTGAGCCCACATACTCCTGTCCGAGTGGGATGGGCCTGAGCCCAGCTGGCCCTCTACCCTGCCCAGCCTGTTCCCTGGAGCCCAGCCTGCCCCCTGCAACCACAGGCTACTGGTTCTCACCTGGGAGCAGCAGTCAGAGCAGCTAGGTGTTCCTCAAGGGGACAGGCTGGGGAGGGGTCATCCAGGATGTCCTGGAACTGCTGTTCCAGGACATCCTGGATGACCCCTCCCCAGCCTGTCCCCTTGAGGAACACCTAGCTGCTCTGACTGCTGCTCCCAGGTGAGAACCAGTAGCCTGTGGTTGCAGGGGGCAGGCTGGGCTCCAGGGAACAGGCTGGGCAGGGTAGAGGGCAAGCTGGGCTCAGGCCCGGGCTGCGGACAGGAGTATGTGGGCTCAGGTGCGGGAGTCGGTGAAGACCCACGCAGCTGGAGGCTGTGGAAGGGGCTGCCTCCCTCGATTCTGACCCGCGGGACTGACCAGAGGACCCAGAAGCGGCGCACGAAAAACGCGAAAGCATTTTCACGATAAATGCAAAAACCTGGCAGGTATGCCTAA
+
FJNOJLSPSMH98777:=EFEHGGKDCEEFFNIGHD>=<==DDFMFGBB?A??=>>>>==4==55AACCFMKOINJKLINNJMGKOKEFGCCIILPSLHQIKNLHEEFCDSJISSIOSSOIKSIKPLHSORSRKJJHKSIJLL/////M2222;<+?CBDCCCCC@@?@BD7:9896EFHSEFN=;3-EIHJKSJOSSFJH@IJEEECEFOJONOSHMJILNKIPORSKP=====MGISSQNKMQMKQIIQLMHHMFFEKLRJSSJLMLKJSLPSLSQKH?AAGIJE@LHIGFEB88::;?>0,**BEFGIHJMB77766;;LJRPJHNJKKMSPJNSIPABC;7LSLSJPGIJHDJGGHJJNHSKOMHISHISNMOSPOSIMJOMKSG=89???HFIHHIJLLIMMJKHLLMQHIMFHKHGOHAHFIHADACB95112@@HEABABEILNHHLJMD877788/%%%%%,/5672/.,))+)'''((('''.39:86544574530270/012:8876::96567:?A=7661,**(&$$$$',-..0110///132-+(&&%$$%(()(((('''(***-+*(&''''())(((++++'$%%&&'*.012230126<@?<;4322./****./432555..,,/6455?866678:@@@>?<;84&%
@290_PHV87F_10
CCCGGTGGAAGACAGCCACGTGTCGGCTGTCTTGAAGGTGACGAAGGTGGTCTGGAGGGACACGGGAGGAAGACGAAGGTGGGAAGAGGTCACATTTTAACAACCACCCACTTACTAATCATGCCTTGGGCTATGTTTTTATGATTTTTGACTCTGTATAGTAGTCCATAGCCTGAGCATAGCTCAGGACAGTTTCGATTGTGCTATATATCAAGCAGAGGATGACTTTGAACTCTTGTTCCTAGTGCCT
+
>DEBEFEFKJKKLIHJHIHIIHHGJJHGKMKKLJIKLLMLKLIHFGJQHIGFHJDEFEHFJISJIGHF@><:95558ADEFJHDFHKMIJHGHGHGGL0..----.548.5?DDEGEDDDDEBB@>::::<DCCABC@<<::1111054'&&&%&'+,78@CECCCCGGEGGFEGGFLIHGFGGFGDFFEDCDDGCBAACGKSIGHEDDCEEGJKKJG@@@@JHHPIIHHFFGJJIEDCABBB1000/.,
@291_PHV87F_10
CCTTACACGGAAGAATCTGCCCCGGTGGAGAACGGCACGTGTCGGCTGTCTTGAAGGTGACGAAGGTGGTCTGGAGGGACACGGGAGGAAGACGAAGGTGGGAAGAGGTCACATTTTAACAACCACCCCACTTACTAATCATGCCTTGGGCTATGTTTTTATGATTTTTGACAGCTGTATAGTAGTCCATAGCCTGAGCATAGCTCAGGACAACCTGAGATTGTGCTATATATCAAGCAGAGGATGACTTTGAACTCTTGTTCCTCATGCCAT
+
./))(()35:=B@DC@??<:=B>>=96,''***(''&&'*+-2343360.---.9HLHGGHDFGFGIJLQKJB;@@D?>@FJHOFOSKHGHIJGFHGHLJKSJISNPKRJGJKLJJQMLSIFHIIHJGFFMHLKJIJHJJIIFI>986:;HIEDDEFNMSHIGFD=BAA@ACDDEEFMKJ<<<;;;FFEFEEEEFGHGKEDCEEG=====<0+*)'%%&'*./05>?BCBDCB99989;@@CCDDEHIGIKJHHIJHISGHL@@E==:73,(%
@292_PHV87F_10
CAGGCTGGGGAGGGGTCATCCAGGATGTCCTGGAACTGCTGTTCCAGGGCCCGTGGGGAAAGCAGGCCATTGGGAGAGTGAGTCCCTACACGGAAGAATCTGCCCGGTGGAAGACAGCCACGTGTCGGCTGTCTTGAAGGTGACGAAGGTGGTCTGGAGGGACACGGGAGGAAGACGAAGGTGGGAAGAGGTCACATTTTAACAACCACCCCACTTACTAATCATGCCTTGGGCTATGTTTTTATGATTTTTGACAGCTGTATAAGTAGTCCATAGCCTGAGCATAGCTCAGGACAGTTTCGATTGTGCTATATATCAAGCAAGGATGACTTTGAACTCTTGTTCCTCATGCCTCC
+
=BDDFDABCDE?AHFJJKHHFGGIIKJKKLLMISKLJKNKPILIC<>PKSMSGGEFDMJJHFIFGGGGILJQSHJKSKKIGEBABCFFGFG22223;0///----(6ACJIQNMNJHIMJRLPKKMMSOMJSHJIHIJSKJJIJHIHLKLHGH88777<EGCGHOFEHGSEEECDC;;<ACL:::56<<=EJFFHEFLRHEDCEFGG44335>@::::;HFGJIILJLLJHIFGFHJGFLKJLJMNGKFJJMKIF==6654/,'''**++,358AEDFGJHEJFGFHKKIPHGIH@?>:2(((()7<=?DEFEHEGFGFCN;887;JGKDGGFBDM?????GBA@@AEEA;966-'
@293_PHV87F_10
CAGTGGCTGCGTGGGTCTTCACCGACTCCCGCACCTGAGCCCACATACTCCTGTCCGAGTGGGATGGGCCTGAGCCCAGCTGGCCCTACTCCTGCCCAGCCTGTTCCCTGGAGCCCAGCCTGCCCCCTGCAACCACAGGCTACTGGTTCTCACCTGGGAGCAGCAGTCAGAGCAGCTAGGTGTTCCTCAAGGGGACAGGCTGGGGAGGGGTCATCCAGGATGTCCTGGAACTGCTGTTCCAGGGCCCGTGGGGAAAGCAGGCCATTGGGAGAGTGAGTCCCTACACGGAAGAATCTGCCCCGGTGGAAGACAGCCACGTGTCGGCTGTCTTGAAGGTGACGAAGGTGATCTCCAGAGACGGGAGGAAGACGAAGGTGGGAAGAGGTCACATTTTAACAACCACCCCACTTACTAATCATGCCTTGGGCTATGTTTTTATGATTTTTGACAGCTGTATAGTAGTCCATAGCCTGAGCATAGCTCAGGACAGTTTTGATTGTGCTATATATCAAGCAGAGGATGACTTTGAACTCTTTCTTCCTGGTGGT
+
+***)*,-''&&%(())++++05>?>>::8-@DELSMINSJPJPSRGLJJNSHHAB-(''(5NIISSOQMM)))))?:EGE:::::;&&&&&&&*+,+3<EEGMG?@G6B==>@DA66645543/112ACCBBCBDHGHFJIISIHLOOOOSOMPJSLMSKSLQJJOKIG>>><<<>>>>><;<99::7676::8;75667,,,/3=BCBC,,,,,78>INLGDE@=??LKKLSSO>>>=>GHFHHRFC9/-,*29;=43333FJJIPIHKIED6666=>CHCD<;:::CJOKSJHGJHMF@HFHHISIKMDCBBCECFGGHMJFDHE=<,)))*..0..***)),*''%%$$#%%%&0,+,.=<<<>?;;<=ACGFGDABGJKJSMDCDDFSGBLKLHJHLMLKJLNQSJKQOSMLNLILMIJNKIPGIGHKHISSLHHJSIGKSKNQFIGGEA@C@AAA@AAEFJGFFFFIFGMFDEFGSLFHHKSFFFEC75556=@@DEKJJHFOHMQRKIKLIIHIKHB@@?889<<+**'&)+((+$$$%%$
@294_PHV87F_10
CTGGAACAGCAGTTCCAGGACATCCTGGATGACCCCTCCCAGCCTGTCCCCTTGAGGAACACCTAGCTGCTCTGACTGCTGCTCCCAGGTGAGAACCAGTAGCCTGTGGTTGCAGGGGGCAGGCTGGGCTCAGGGAACAGGCTGGGCAGGGTAGAGGGCCAGCTGGGCTCAGGCCCATCCCACTCGGACAGGAGTATGTGGGCTCAGGTGCGGGAGTCGGTGAAGACCCACGCAGCCACCGCCCTGGAGGCTGTGGAAGGGGCTGCCTTCTTTGTGTCCCTCGATTCTGAGCCCGCGGGACTGACCAGAGAGGACCCCGCAGCTTCCCTGGACGCTTATGCCCACGCTCTGCTGGCTGGCCGAGGCCATGACCGGTGAGTCTACCCTACAATACCACCTACACACTTATGGAGACCTAGGGCTTCTCCACAGGGGGCAGCCAGACCTCATGCCTCAGCAGTC
+
@C@A@AA@>;32222239;<;::97788BBFKGBA>=645*9@AAADBB:4,>56A@???@ABEEGGHMQLLHHECCCEFHFFFEEFGJGJSKGGFGHIIECCCCBCBCBECC?ADDEDD>876667::;;/-.11>FDFEFFHFEECAFFD10014BBEGHIPGHFEGCA?=<;A<D>FI=====BCCBDDEFLGFEFADFIICB=BABFGGGFHH@?>>>@DB<74423..,,,......345,*./=<=>B9999HJJHGF>C=@;85465<;<,,+**./444:///=?@=B@@ABEGBBCC==<<=>F?;8<:6?ACBHIDAH@AAAGCCABACBAEE?<9;;;<=>@>===;;;;899:EHKHIFGF@>=31//**)))*+445ABBABADFEEGFEGEIIFEEFFGDGDC=<=AABA;;:3,,+..//DB<;;8654557223233?94330/($
@295_PHV87F_10
GACTGAGTCTAGCTGCTGACTGAGTCTAGCTGCTGACTGAGTCTAGCTGCTGACTGAGTACTAGTTGCTGACCCTGAGTCTAGCTGCTGACCCTGAGTCTAGCTGCTGCCCTGAGTCTAGCTGCTGCCCTGAGTCTAGCTGCTGCCCTGAGTCTAGCTGCTGAGGCATGAGGTCTGGCTGCCCCCCTGTGGAGAAGCCCTAGGTCTCCATAAGTGTGTAGGTGGTATTGTAGGGGGTAGACTCACCGGTCATGGCCTCGGCCAGCCAGCAGAGCGTGGGC
+
544577899;;?ABABILPJSJIIKHLFGGGEHOKMGFDDDEELIIJMHLEAB@@<777,+++,04679CDHJKI><<<AKRIKHJSLOKSOSMD=7333334@CDKJLJINKHJFISILLLKSJOKJKJDFADDGHKKRKSKSSJJE;9888:>>>?>?KLOIMIFD>>>>HHMLLLKHI==7;<<HGEFFFEJKSPPKCDDJKOSQJKIHIKJIKGGKFKJMMQRLLC0000145-,++++,--...?CDEDFHJIGGFLLOHLA?>=::870/(('%
@296_PHV87F_10
GCACAATCGAAACTGTCCTGAGCTATGCTCAGGCTATGGACTACTATACAGCTGTCAAAAATCATAAAAACATAGCCCAAGGCATGATTAGTAAGTGGGGTGGTTGTTAAAATGTGACCTCTTCCCACCTTCGTCTTCCTCCCGTGTCCCTCCAGACCACCTTCGTCACCTTCAAGACAGCCGACACGTGGCTGTCTTCCACCGGGGCAGATTCTTCCGTGTAGGGACTCACTCTCCCAATGGCCTGCTTTCCCCACGGGCCCTGGAACAGCAGTTCCAGGACATCCTGGATGACCCCTCCCCAGCCTGTCCCCTTGAGGAACACCTAGCTGCTCTGACTGCTGCTCCCAGGTGAGAACCAGTAGCCTGTGGTTGCAGGGGGCAGGCTGGGCTCCAGGGAACAGGCTGGGCAGGGTAGAGGGCCAGCTGGGCTCAGGCCCATCCCACTCGGACAGGAGTATGTGGGCTCAGGTGCGGGAGTCGGTGAAGACCCACGCAGCCACCGCCCTGGAGGCTGTGGAAGGGGCTGCCTTCTTTGTGTCCCTCGATTCTGAGCCCGCGGGACTGACCAGAGAGGACCCCGCAGCTTCCCTGGACGCTTATGCCCACGCTCTGCTGGCTGGCCGAGGCCATGACCGGTGAGTCTACCCCCTACAATACCACCTACACACTTATGGAGACCTTAGGGCTTCTCCACAGGGGGCAGCCAGACCTCATGCCTCAGCAGCTAGACTCAGGGTCAGC
+
JJHGFGIFFFHFGJLKMLNLJJIKJSMLJEGEKHLIG:667ACDCDDJMKLIGHIKJPJPSRLMIIKSSSMHJKKIFJHGHKJIMNHKKJSSIKLKHJIGGKKKSEHIGEJNKMSJLKJEFH8445=AGFGEEDFELPKSKHE=>QKLJJMHGIIJLJIPNNKIHGHIJJSLJKMLLJKLHHEEEDHGJILLONKKJSJJJIH@?CDEIKMJQJINPHGGJGHHIKJSLNNSSPJJFDDIJQKJGJHILKLGKKMKJGGHGMNOJOPIRLOHSLKPJKJLOKIGFEHGERABNSMIKLNDDE;8EHHIJSHJJ?<J==FFH>>AEDBAABCDGFEEDAABACEDEEEEDBDFEEGDFEDDEEBBA@@BBBCDAAAAA@B@@@<<<=A?2222>ACDEFEEFDDECDCCCCCB@BA>>>??BB@@3333''''---/9;:====?>>>@A>>=>?C@@?>>???A??>??AAAAA<9999=A><<<<?EDCBBBBA@??@@CBC<11112GFEDCBCDDEDCDCB7BAAB@>>;989;7:JHCA?>=>>?@CGFDCCA@>><<<=>BBCDCEDDDEGF?=::1)89:=FKFEEDCDDB???>?@@@@ABAABAACDFGFEDDDFGC????BEDEDCDA>>??@GGEA@@@@BCC?@@ABBAAABDAAABCFGHGHGGDCCACB<4000<ABCCCCCBCBA@=<=<<@CDDGDBBBBCDEDCDDDFGIIOIGDEDB778;>=/..,
@297_PHV87F_10
TAGGGGGTAGACTCACCGGTCATGGCCTCGGCCAGCCAGCAGAGCGTGGGCATAAGCGTCCAGGGAAGCTGCGGGGTCCTCTCTGGTCAGTCCCGCGGGCTCAGATCGAGGGACACAAAGAAGGCAGCCCCTTCCACAGCCTCCAGGGCGGTGGCTGCGTGGGTCTTCACCGACTCCCGCACCTGAGCCCACATACTCCTGTCCGAGTGGGATGGGCCTGAGCCCAGCTGGCCCTCTACCCTGCCCAGCCTGTTCCCTGGAGCCCAGCCTGCCCCCTGCAACCACAGGCTACTGGTTCTCACCTGGGAGCAGCAGTCAGAGCAGCTAGGTGTTCCTCAAGGGGACAGGCTGGGGAGGGGTCATCCAGGATGTCCTGGAACTGCTGTTCCAGGGCCCGTGGGGAAAGCAGGCCATTGGGAGAGTGAGTCCCCTACACGGAAGAATCTGCCCCGGTGGAAGACAGCCACGTGTCGGCTGTCTTGAAGGTGACGAAGGTGGTCTGGAGGGACACGGGAGGAAGACGAAGGTGGGAAGAGGTCACATTTTAACAACCACCCCACTTACTAATCATGCCTTGGGCTATGTTTTTATGATTTTTGACAGCTGTATAGTCTCATCCATAGCCTGAGCATAGCTCAGGACAGTTTTGATTGTGCTATATATCAAGCAGAGGATGACTTTGAACTCTTGTTTCCTCATGCCTATG
+
B+****KKLFEEDDJGFHFFHLHFFEEFMHGJGGGHGC;:::ACBCEFFFGKJGKGSGH6/(((5;AIJHEA9999EIFB994436966566REACDGFFFHFA>333?CEFGEHFLIHILRSOOLLSJSKSI>>;<;;;<<:::::JFIKJHIIIOHJHKHKLIOKKHQHLJKKLKHFHGSKSJLONSLOMSMJJHFIG@>>>?HIIHPQMODSSILKJD????;@SLLGHH11111C><3G?JG5KMMKJMF;;I?CKLSSSPG====<AA@HHFKIHNLPKISSJLOLIKJHILNOJISKSKLMPSJSHPMKHHGGDEDDLIFCDDDLHIIJHKMJJKJKJKHEFDCHIKJMHCEFEFKKGHGHIKKJIGKLJJQLSHLNSJBAAAASJFCEA=<==@B;ESGIGGEEEFIGFJDBCA@?3+))''',)888?@DEGFKHHGHAB?LC=KFGGNSLLMJIKLIRHHHHHKGIQQSGI3--.AHLHFHDDFDGPLPHHOJGKIGJHFGO@@@@HKIJKLHFEFEHJILIGGMKSMIHLNJKSNMKKHJIHIHIHJHGIHJKLMJSSJLLIKIHGMGIFFDEDGFLKJJSGHHGHDCDDFFHHD=;54-**))&&&++-=>?@@BDDEGEDDGGGHSIKMRHJMFE?>==>EFIJGFDCDDC;000FFGGEGGIJHHFIGIMQIIIHMIGI0+,;:=;<=>>20*
@298_PHV87F_10
GGGGTGGTTGTTAAAATGTGACCTCTTCCCACCTTCGTCTTCCTCCCGTGTCCCTCCAGACCACCTTCGTCACCTTCAAGACAGCCGACACGTGGCTGTCTTCCACCGGGGCAGATTCTTCCGTGTAGGGACTCACTCTCCCAATGGCCTGCTTTCCCCACGGGCCCTGGAACAGCAGTTCCAGGACATCCTGGATGACCCCTCCCCCAGCCTGTCCCCTTGAGGAACACCTAGCTGCTCTGACTGCTGCTCCCAGGTGAGAACCAGTAGCCTGTGGTTGCAGGGGGCAGGCTGGGCTCCAGGGAACAGGCTGGGCAGGGTAGAGGGCCAGCTGGGCTCAGGCCCATCCCACTCGGACAGGAGTATGTGGGCTCAGGTGCGGGAGTCGGTGAAGACCCACGCAGCCACCGCCCTGGAGGCTGTGGAAGGGGCTGCCTTCTTTGTGTCCCTCGATTCTGAGCCCGCGGGACTGACCAGAGAGGACCCCGCAGCTTCCCTGGACGCTTATGCCCACGCTCTGCTGGCTGGCCGAGGCCATGACCGGTGAGTCTACCCTACAATACCACCTACACACTTATGGAGACCTAGGGCTTCTCCACAGGGGGCAGCCAGACCTCATGCCTCAGCAG
+
499DJKOHJSJGEEGHHINHLMKQGF?961)*9::==A@BA93++8602CDDJLGMPKFHHHISISLSLKJMROOSHLKGLEFDHJIHGGIJKHMNISSLOKMRJKJFFGJMKRMRPKSECDBDHSSLSSNMKPONLHF;<;;=DFJIHMPKNIGEHMNMHFHHGKJGGNFFHOMRMINHGD;;HGHMIDGK555555556<954+*))ABACCB<==@@>225BBCPIHKDACCDKSNSKEFFFOSSRKP;<=6IOSMIPSNIMLLSOMPKKMNKSONKKF>DBELIHRDEE?666688233<BNIKMOSKHSIKIJIHI432267:;EGEFCDFEIM=5445F:SDHGEFMEFGGFHKSOSMJLOSHNMLJJOLJIMKJILPMNHIHHHIJMKOMPNMMLKMLKLLLLJNGAAJGSJJSMKSKIJ?LDOSRMKHMJGA=;;KR>=>>>>LIIIJKJPMISIFEABBJLLJLIGGJHFLNNRLIPHEGLJPLJKIG@@LLRJLHEEFDCEFHGHHGIKKOJHMJIILSJHHIIILOHGKQPHJIKHMLLG@?.():::;<>>?>>HGFGFJHHLHJOGSKKJIHH@?BJJIJKHGIHFCDCDGGFFHIPJHHJFB@AA@@?B8210/,
@299_PHV87F_10
CACGCAGCCACCGCCCTGGAGGCTGTGGAAGGGGCTGCCTCTCTTGTGTCCCTCGATTCTGAGCCCGCGGGACTGACCAGAGAGGACCCCGCAGCTTCCCTGGACGCTTATGCCCACGCTCTGCTGGCTGGCCGAGGCCATGACCGGTGAGTCTACCCCCTACAATACCACCTACACACTTATGGAGACCTAGGGCTTCTCCACAGGGGGCAGCCAGACCTCATGCCTCAGCAGC
+
,877<;;=A>>=;;<<>CDAAAA@CDCB7788=HFGA@=<))'')((,-.88*><>>-++++-;1/,54449;=:::2--677<@@?>?@;??=<=3...02>BA??>>;<;<=ABB>>>==>21111@AEDC;;;;<GGGEDDCCBDC><<--,,/12::98888>?@?ADCBBBDEEDDCCCEDBCBCCCDCECDCCCDDAB>><<;===?AFBBAA@AA??>>>@8666541
@300_PHV87F_10
GCAGTGGCTGCGTGGGTCTCCACCGACTCCCGCACCTGAGCCCACATACTCCTGTCCGAGTGGGATGGGCCTGAGCCCAGCTGGCCCTCTACCCTGCCCAGCCTGTTCCCTAGAGGAGCCCAGCCTGCCCCCTGCAACCACAGGCTACTGGTTCTCACCTGGGAGCAGCAGTCAGAGCAGCTAGGTGTTCCTCAAGGGGACAGGCTGGGGAGGGGTCATCCAGGATGTCCTGGAACTGCTGTTCCAGGGCCCGTGGGGAAAGCAGGCCATTGGGAGAGTGAGTCCCTACACGGAAGAATCTGCCCCGGTGGAAGACAGCCACGTGTCGGCTGTCTTGAAGGTGACGAAGGTGGTCTGGAGGGACACGGGAGGAAGACGAAGGTGGGAAGAGGTCACATTTTAACAACCACCCCACTTACTAATCATGCCTTGGGCTATGTTTTTATGATTTTTGACAGCTGTATAGTAGTCCATAGCCTGAGCATAGCTCAGGACAGTTTCGATTGTGCTATATATCAAGCAGAGGATGACTTTGAACTCTTGTTCATGCCT
+
*+.7=??AB?>;;----..(((((999:=@;:::;?BB@@A@@@BB@??>>ABB@A>=>??CBAAAABBCCDEDECB@??A?@@=<(((((7896?@??<@@AAA=:/02()----0288889AAAA@?>>???CGEDECDDDCCA???@@BBCBCCCDDBCBAAAADDCCCCBABDC??<==DDDCBBB@@@>??@AB@@@@@@@.--.A=<:??@BBDA@?ADDCCBCBDDFDDDDDEECBBD<=C@??<:;;:::;;>CDDBAB9877679;;;::6444666:<==@;;;<BEC@>;8732/)099:CCAABBACCB?<<<>>=<==>BBDB@???ABA@>;;;;=CEBBAAABBA<<<<>A?>>=>??@@B<9999<===635>?@>>?;:;;=B=<GFCBAAAA@??@ABCCBBAABBDDDBBBA@AAAA?@?@BFJSKGFFFFJLJFCBB@@@@@AAA???>>???@?A@@BABCB;98777788:899::=A=<===BDDBBA@@BBCBBBBCBBBA>>>?@EDDGEEFHH;971/.*)+&&&&
@301_PHV87F_10
CAGGGGGCAGGCTGGGCTCCAGGGAACAGGCTGGGCAGGGTAGAGGGCCAGCTGGGCTCAGGCCCATCCCACTCGGACAGGAGTATGTGGGCTCAGGTGCGGGAGTCGGTGAAGACCCACGCAGCCACCGCCCTGGAGGCTGTGGAAGGGGCTGCCTTCTTTGTGTCCCTCGATTCTGAGCCCGCGGGACTGACCAGAGAGGACCCCGCAGCTTCCCTGGACGCTTATGCCCACGCTCTGCTGGCTGGCCGAGGCCATGACCGGTGAGTCTACCCCCTACAATACCACCTACACACTTATGGAGACCTAGGGCTTCTCCACAGGGGGCAGCCAGACCTCATGCCTCAGCAGCTAGACTCAGGGTCAGCAGCTAGACTCAGGGTCAGCAGCTAGACTCAGGGTCAGCGGCTTAGACTCAGGGTCAGCAGCTAGACTCAGGGTCAGCAGCTAGACTCAGGGTCAGCAGCTAGACTCAGGGTCAGCAGCTAGACTCAGGGTCAGCAGCTAGACTCAGGGTCAGCAGCTAGACTCAGGGTCAGCAGCTAGACTCAGGGTCAGCAGCTAGACTCAGGGTCAGCAGCTAGACTCAGGGTCAGCAGCTAGACTCAGGGTCAGCAGCTAGACTCAGGGTCAGCAGCTAGACTCAGGGTCAGCAGCTAGACTCAGGGTCAGCAGCTAGACTCAGGGTCAGCAGCTAGACTCAGGGTCAGCAGCTAGACTCAGGGTCAGCAGCTAGACTCAGGGTCAGCAGCTAGACTCAGGGTCAGCAGCTAGACTCAGGTCAGCAGCTAGACTCAGGTCAGCAGCTAGACTCAGGGCAGCA
+
FEHGHMOIIFFC?///0CGGGQLNIOKJOSPRGKLIJKIKR98888:JOJLQSIOLKSOISOLLLIHGQMOPKMKIPSSJJSNSKLLHLLIINNJKLSIFGGGFNMNLPJJISJMMSOSSNPSQQRMMLMPMNSQBILLKFJOJNSSSMSJJSEF=E54445<FKGLKRIPSLJMNPKHLHD@?SMMJOJSLSLLNIKKJMSMDHOIJSNLSHGDEKGHJKINSPJHEEFFHLLIJJISSJMIQKKILIJLMSJNNLSJNJSOMMOSSLQSIPMHKMNSJILJHIHJSIJMOKNIFIHEFFKSFRJKSCCCHJHJIHJIKN?>==8999;;;;==??@?@@DCAABCDFEECBAB@?@@AAAAAACFHEDFC:000002ABA>:::::CCCA@@@ABDCBA@@AD@21111000:;>DDCBB@@@@AACB??;<BCEFDDC??@@AFIFDDDDFGFBA@??@ABFEEI:::<BBBC@A@ACCDEFEH???>?::9;=@54556>?D8889DDICBAAABBCCDGH999:<=?CAA@@BDDDDDBAAA@BBDBBBAACDGGFGBAAB@BCEBA@@@ADEEDEB>>>>><9<?A>5555456=>A@@@ACECBABCEEDCBA????@BCCCBBBCFEEDCBAAAACCDCBAABCIHHFIHDA@@A@=?DBBBCDEEDDBABAACBDDABBBCDDECD@????ABCCBCBBBDDECCCAAAABCCC@???@ADCCD@>:99===AAAA@ABDCBBA????@AAA@@??@ABB@AA@@@@?@??@BBCDDCBB?>?>>?AABBBBABBBAAA@A@ACBA@@><876,
@302_PHV87F_10
TGGTCAGTCCCGCGGGCTCAGAATCGAGGGACACAAAGAAGAAGGCAGCCCCTTCCACAGCCTCCAGGGCAGTGGCTGCGTGGGTCTTCACCGACTCCCGCACCTGAGCCCACATACTCCTGTCCGAGTGGGATGGGCCTGAGCCCAGCTGGCCCTCTACCCTGCCCAGCCTGTTCCCTGGAGCCCAGCCTGCCCCCTGCAACCACAGGCTACTGGTTCTCACCTGGGAGCAGCAGTCAGAGCAGCTAGGTGTTCCTCAAGGGGACAGGCTGGGGAGGGGTCGTAGGATGTCCTGGAACTGCTGTTCCAGGGCCCGTGGGGAAAGCAGGCCATTGGGAGAGTGAGTCCCTACACGGAAGAATCTGCCCCGGTGGAAGACAGCCACGTGTCGGCTGTCTTGAAGGTGACGAAGGTGGTCTGGAGGGACACGGGAGGAAGACGAAGGTGGGAAGAGGTCACATTTTAACAACCACCCCACTTACTAATCATGCCTTGGGCTATGTTTTTATGATTTTTGACAGCTGTATAGTAGTCCATAGCCTGAGCATAGCTCAGGACAGTTTCGATTGTGCTATATATCAAGCAGAGGATGACTTTGAACTCTTGTTCCTCATGCCTAT
+
'&&&&;:::<EABHIHINIJHSKJC@@@@GIIIKA763+***>CDHOQJJHLSKGJGPMLFGID>1---.@FFEIHQJFIGFIGQLSLIKFKSNJSLHC<>INMSKOPOSSLPOSOSKMKMSSLSIJIKMSSLSKQSINK;;;8>A>ALGKLIHGEBA>>?@8CFIJHKSLSSOL22@55QJKLHOKKJLIFGD?HGGFNEDDLMPNSMJSLKJKPNQRSQLMNLOOSRRKIIJJSSMNSOSLKJMLSIORISSOPIOJOJHJOSSSSMNMCEFGNSAA@?+''%%&&2=<<<97999HSOSSSSLKKHHJIFONKJGHPJKKSMSJJHIHPNGFEHSMJQICBABALIHIPHSEDEMLSNMJKGQ?36.GFHJSKSSSPIJKOKNLKMLLSSKISOOSRSKSKNMSJHJJRJSLPKJMHSLMOSRMSNKMIJRNOMLMMHHGJJSLKOBKLOQNOPHHLKJSSSSJSNLJJSKKMNSGPLJHKOINMSLSJSKIJKIHGSHLPSMLKNSPSMLSSOSSLHIJNQPJIGHLHJJIKIILJLQMMRLIKGJILLIOLKIHHEEHHHGHJLISGEGEHFFGIHGKJKLJIEGFHMKKNLIOLHIHIIFCCB<>000001;,*
@303_PHV87F_10
GGGTCATCCAGGATGTCCTGGAACTGCTGTTCCAGGGCCCGTGGGAAAGCAGGCCATTGGGAGAGTGAGTCCCTACACGGAAGAATCTGCCCCGGTGGAAGACAGCCACGTGTCGGCTGTCTTGAAGGTGACGAAGGTGGTCTGGAGGGACACGGGAGGAAGACGAAGGTCAGAAACGTCACATTTTAACAACCACCCCACTTACTAATCATGCCTTGGGCTATGTTTTTATGATTTTTGACAGCTGTATAGTAGTCCATAGCCTGAGCATAGCTCAGGACAGTTTCGATTGTGCTATATATCAAGCAAGAGGATGACTTTGAACTCTTGTTCCTCATGCCTA
+
//01@EJEEDCDHFJLKCE8889=?=<<=>?@@53334<=33,,,(388966677CA@@D;8;JOJNIHOJISSKJLPDA96530.../.02,)-,+,-/262226655556IHFEEEHIEEBABDEKMKIJILHHDE44445BDBCDIJNFIFC=>@?>=;92223875(&'&&&''(*++,367@@KK>>>>>HJLEBISJKKHKISMNSSKKSLQISPSNIIPLNSSSSJIHDGFFDECCDEHHJDD<<<<<=CCBDCBFEJKSPIKJHKLF:(()FIIHNKNJ@@@@ALIFEGGDFDFC?;;;;0../;<GGOFFIKHJOMSNNIJA?>;87:::;:9.
@304_PHV87F_10
GCAGTGGCTGCGTGGGTCTTCACCGACTCCCGCACCTAGACCCACATACTCCTGTCCGAGTGGGATGGGCCTGAGCCCAGCTGGCCCTCTACCCTGCCCAGCCTGTTCCCTGGAGCCCAGCCTGCCCCCTGCAACCACAGGCTACTGGTTCTCACCTGGGAGCAGCAGTCAGAGCAGCTAGGTGTTCCTCAAGGGGACAGGCTGGGGAGGGGTCATCCAGGATGTCCTGGAACTGCTGTTCCAGGGCCCGTGGGGAAAGCAGGCCATTGGGAGAGTGAGTCCCTACACGGAAGAATCTGCCCCGGTGGAAGACAGCCACGTGTCGGCTGTCTTGAAGGTGACGAAGGTGGTCTGGAGGGACACGGGAGGAAGACGAAGGTGGGAAGAGGTCACATTTTAACAACCACCCCACTTACTAATCATGCCTTGGGCTATGTTTTTATGATTTTTGACAGCTGTATCATCATCATAGCCTGAGCATAGCTCAGGACAGTTTCGATTGTGCTATATATCAAGCAGAGGATGACTTTGAACTCTTGTTCCTCATGCC
+
7IIKNKKMSPKIHFIIHONJKGHEFEDEKGEDHFECC(((((('@IGHGMHKSOOPLHEGIOHKKJSKQRKHJKHGHF<HIGCCBCEF;;89:CAAKJE=HSLLMMS44MAFGNRJHSPQRKOMFK>GGGHORHILJHLLKLIGFEFGJJRSHGDCIIILKKOKMSLKPLNJLMOIQLLHIIJOIPSIKKMNGKSNJPIINIGEBB=ACDDFHEEEBCBDEDBA900/0AFIOLQSPPOJIHJNSOJLHJHEFIKIJMSKGGGHFHHFGGJKKIGIHLRRKMLJJHSIHHIIIMJRINISIIFDHFIHKIJLSQKKJNPIKJKJPJKIJNHKKHHLLOKHSHGGEGHLHF>>>?GEHFGGGGIKJIJHLIISKGFFFFGIHHFFHFHHEFGDFIJIMNJMIOJGLIIEFGGFJGJGHFGIIJNIJHJJHFGEEFGFGFILKNHGJGGLJIKHHGA<;:943*('''(3345<=<CDHEGEGFEFFFDCCDBCACDA<?DCDGPOIHHJGHGGHSKGHHJGHFHJHGIGGHGGHKKJILIHIHGG@??;:0
@305_PHV87F_10
ACCGCCCTGGAGGCTGTGGAAGGGGCTGCCTCCTTTGTCCCTCGATTCTGAGCCCGCGGGACTGACCAGAGAGGACCCCGCAGCTTCCCTGGACGCTTATGCCCACGCTCTGCTGGCTGGCCGAGGCCATGACCGGTGAGTCTACCCCCTACAATACCACCTACACACTTATGGAGACCTAGGGCTTCTCCACAGGGGGCAGCCAGACCTCATGCCTCAGCCAT
+
3444EEEEGJGGFGGHHIKFEFF?IHHHHCB.,***'('>=9<@ABBDFDEDEFHGF@AABNGA@?621222EHPLGFEDEDFHIIKJHEGHGGFHFECEEGGGHHHGIIHJJSHMLHJJGHHHGGKJJHIHJGFFECEEECD???EIIHFGEDEBCCCHGMFEEFECFGEE?=:;;<<<0002@BD?>>>>EDFFBBCBADFEDEDCCD?=><=>A*)))%%%
@306_PHV87F_10
CATAAGCGTCCAGGGAAGCTGCGGGGGTTTCTTGGTCAGTCCCGCGGGCTCAGAATCGAGGGACACAAAGAAGGCAGCCCCTCCCACAGCCTCCAGGGCGGTGGCTGCGTGGGTCTTCACCGACTCCCGCACCTGAGCCCACATACTCCTGTCCGAGTGGGATGGGCCTGAGCCCAGCTGGCCCTCTACCCTGCCCAGCCTGTTCCCTGGAGCCCAGCCTGCCCCCTGCAACCACAGGCTACTGGTTCTCACCTGGGAGCAGCAGTCAGAGCAGCTAGGTGTTCCTCAAGGGGACAGGCTGGGGAGGGGTCATCCAGGATGTCCTGGAACTGCTGTTCCAGGGCCCGTGGGGAAAGCAGGCCATTGGGAGAGTGAGTCCCTACACGGAAGAATCTGCCCCGGTGGAAGACAGCCACGTGTCGGCTGTCTTGAAGGTGACGAAGGTGGTCTGGAGGGACACGGGAGGAAGACGAAGGTGGGAAGAGGTCACATTTTAACAACCACCCCACTTACTAATCATGCCTTGGGCTATGTTTTTATGATTTTTGACAGCTGTATAGTAGTCCATAGCCTGAGCATAGCTCAGGACAGTTTCGACTGTGCTATATATCAAGCAGAGGATGACTTTGAACTCTTGTTCCTCATGC
+
6><555;9::;;????@?@?>;1-+))('%$%&$%&;<===@B>=<;;<=ACCCB?=;;;<=@BABCEDEFDBBBCCFFEAC(((')@ABIHEA88GFECDBCEGFJEDCDFHGHGDGEFCABBCFHDBDCCEFABA:666MHEAAA@EIGGKGCCBB@HLLIDBBCCI88888DEHHGHFHDCBC@@@@AGFGHF=IOJHGFH=<FABFGFJFFJFLFFEAEAGHGFFHFFGFKHGHIFFEFEEFDFFGEEEECFFEGHHJMKJFIHHJJIGMHQHLKNMNSSSQGJIOKOSSPMJRMNIMMLKLF@INLSSRMMNSLJPKNOLMNSKSKJLLHIIIIGINHHJPSSKLGSPRPMNIKJMIIKHFC@:6/-1-*+/7:<:;FFEFDCHEDB@@AD@>B=8IHFJJSLNSSKSLJSMJOSLSMJMOOIJF<:;972)(((().1:=DFGMLHGMMKJKLS3223:A?=:<9::BJMMRSONOSLSPMOKISOSSSRJKOJNJJMSJKQQLJMQPKKOJLKLHHQSKSMKMJSISLBBBACOSMNIJIIFKHGHIJIIKIJINLJHLHHHHHMSOJMSOLLJQMJSJMNLGFFEHF?<11111IJHJGRKNOMNSNLLGGGHILKKJKMJKMLJJIHISHKHG5-,+)
@307_PHV87F_10
CAGTGGCTGCGTGGGTCTTCACCGACTCCCGCACCTGAGCCCACATACTCCTGTCCGAGTGGGATGGGCCTGAGCCCAGCTGGCCCTCTACCCTGCCCAGCCTGTTCCCTGGAGCCCAGCCTGCCCCCTGCAACCACAGGCTACTGGTTCTCACCTGGGAGCAGCAGTCAGAGCAGCTAGGTGTTCCTCAAGGGGACAGGCTGGGGAGGGGTCATCCAGGATGTCCTGGAACTGCTGTTCCAGCCGTGTGGGGAAAGCAGGCCATTGGGAGAGTGAGTCCCTACACGGAAGAATCTGCCCCGGTGGAAGACAGCCACGTGTCGGCTGTCTTGAAGGTGACGAAGGTGGTCTGGAGGGACACGGGAGGAAGACGAAGGTGGGAAGAGGTCACATTTTAACAACCACCCCACTTACTAATCATGCCTTGGGCTATGTTTTTATGATTTTTGACAGCTGTATAGTAGTCCATAGCCTGAGCATAGCTCAGGACAGTTTCGATTGTGCTATATATCAAGCAGAGGATGACTTGAACTCTTGTTCCTCATGCCTAT
+
1////0GLDD@@>??>:::;<=EISGIMN>99JLPNISSJ?;<MKRIISKQKMKSSIDFEESKKH<<;;<D/../899AIHDEEEDB<::;BA0EHGGAFIHIJPG>>M5FLISHSKLJIKDEL>7HEHMPKLJMRSKJSISLMGMJKJGD/(((((IHHHIGGFBCBCD?CESECCAABBBCFIFE==;:::;CBHIKLMH:998;KDCCCBCBBC::JKMMMISPJIFEDD?@A@>?=7/****'('&'((.443557777<@A@B>?BBBB8666011=@?;<5423486767666674<==E@AJKHLFKMJHIGOMKSMKPMMOLMGEKHIMKLIHIHLMSAAAAAHJJJSLABLH888CIIHLKKFDFKJMHLLJEGLSOSJH>>>>@HDFHH-----KFEGENPMLJGFGIFGGGFDFC@BCJHIHFLHMSLKI?????GIFOGJHGIJIFE/....../???EFEEIJGJFGFFGHIKKJIIGIOGGDDEEGLRKHKIIFKGOEB@@@@==>BDJFK?A:)*@DIBC6555556;:83332'&
@308_PHV87F_10
ACTCAGGGTCAGCAGCTAGACTCAGGGTCAGCAGCTAGACTCAGGGTCAGCAGCTAGACTCAGGGTCAGCAGCTAGACTCAGGGTCAGCAGCTAGACTCAGGGCAGCAGCTAGACTCAGGGCAGCAGCTAGACTCAGGGCAGCAGCTAGACTCAGGGCAGCAGCTAGACTCAGGGCAGCAGCTAGACTCAGGGTCAGCAGCTAGACTCAGGGTCAGCAGCTAGACTCAGGGTGAAGCGGCGCACAAAAAACGCGAAAGCGTTTCAGATAAATGCGAAAACCTGGCAGGTATGCCTTACACGTAGGGTTA
+
FGSKPMSKPKSRKSNMEEEDCG?=?@GSNSSRIHGFEB@ACCADLFA31113<<<999;;888EEEEFGFFEID:76674335599BBB-------,-65566;FMLJPIFDEEFGDDHIIHKLGNMHKHHKINKOSLSLPSLOSIA>>??SMHHJQRSOSKSMKJIHEHD?>?FLJRMFDDC??@@B?9=>=;<=899?>@...////0DFJIMQKMOOSHKFHGIEIHHSLJISSA?@9900(''(9@?:;9989452001--,((((((142335<CCA@A@@EDA??=>><;7643....**))'
@309_PHV87F_10
GCGGTGGCTGCGTGGGTCTTGACCGACTCCCGCACCTGAGCCCACATACTCCTGTCCGAGTGGGATGGGCCTGAGCCCAGCTGGCCCTCTACCCTGCCCAGCCTGTTCCCTGGAGCCCAGCCTGCCCCCTGCAACCACAGGCTACTGGTTCTCACCTGGGAGCAGCAGTCAGAGCAGCTAGGTGTTCCTCAAGGGGACAGGCTGGGGAGGGGTCATCCAGGATGTCCTGGAACTGCTGTTCCAGGGCCCGTGGGGAAAGCAGGCCATTGGGAGAGTGAGTCCCTACACGGAAGAATCTGCCCCGGTGGAAGACAGCCACGTGTCGGCTGTCTTGAAGGTGACGAAGGTGGTCTGGAGGGACACGGGAGGAAGACGAAGGTGGGAAGAGGTCACATTTTAACAACCACCCCACTTACTAATCATGCCTTGGGCTATGTTTTTATGATTTTTGACAGCTGTATAGTCCATAGCCTGAGCATAGCTCAGGACAGTTTCGATTGTGCTATATATCAAGCAGAGGATGACTTTGAACTCTTGTTCCTCATGCCATC
+
BA=<<<=@A@=;<<<BCBBB33322999;@<8;;<?CABBBAAAAA@====>@AAA<;;;;?A@@@BDCCBCBB@???>CEEFB@>=<;<<>>@?=>AC1BCDEGHD99C<?<;;;;;:;=??=>;@??@BCEDCCDCDCBA><<==>DECDDEDDDBB@A@@BACCCCCCCDFFFDD@?>>?A@@@>>@AA@@BB@ABECDCB==<==?BDA@BB@B9:BEBBA?@??GFCDCDCDDCCCCDHB@>><;;<;<=>>?CEDA?@??@BB?>>>?@BABBBBBBCBAB@===>@FEB?@;8:>-(;<<@FDCCDBCCDCA??@@@@??@AAAAA@CFJFFFEB>>>>@BDCEEEDEFEAAAABF5556ECCCACA@?@?BCEDDBEDDFDDDDDGHJKOLMJDEDCEJEBBBBDFGFGGGGIFFFGEDEBA@?>>@?@DGGPIGDDEHNJJJIGGDCCECD@86*889=>???CCFCEDBCCEEGHOFFECCCDE=:;;<BNIIHDDDFFHGHGHFGHEHDEIHHOIKHGFHJGEEFBB??@B?;;540'$#
@310_PHV87F_10
ACCGCCCTGGAGGCTGTGGAAGGGGCTGCCTTCTTTGTGTCCCTCGATTCTGAGCCCGCGGGACTGACCAGAGAGGACCCCGCAGCTTCCCTGGACGCTTATGCCCACGCTCTGCTGGCTGGCCGAGGCCATGACCGGTGAGTCTACCCCCTACAATACCACCTACACACTTATGGAGACCTAGGGCTTCTCCACAGGGGGCAGCCAGACCTCATGCCTCAGCAGC
+
)@ADFFGHJJGFFEFJKJLHHIINKINEE@?0../847CC<<;:;DEEGFFFKLHIEFFEHFISNIHIFFDGGIFLFECB?9C@@@@=<=;67NHIFHDDCBCEEJEJHIJIIQJJINHHHKLGGEFEIJIGIIHGEEEFEFFFHEDDDFGFCDDFILJMHFLHILHHHGGIFGFEEEDFFEGHGHHIJJIJE;;GEEGFDDEFIIFGDDCB???>?>>>=<<63-
@311_PHV87F_10
TGATCTGGAGGGACACGGGAGGAAGACGAAGGTGGAAGAGGTCACATTTTAACAACCACCCCACTTACTAATCATGCCTTGGGCTATGTTTTTATGATTTTTGACAGCTGTATAGTAGTCCATAGCCTGAGCATAGCTCAGGACAGTTTCGATTGTGCTATATAAAGCAGAGGATGACTTTGAACTCTTGTTCCTCATGCC
+
)%%&&&(*-BBBABBCCCEEIKFCEFF@>>>>BA:/0?EIHEEFFGGIOMOKIGHGHDCACDEISSMHLGMHHHIHHIGMHEEDEDEDFIOJNHH==>9>A>>>=?@BDCECB@;;;=EEECEEEEFJIHHHEEEGHIJIDFEFECDEFGDBCCDQHIFED32*)))*655:;<DFFJHJLIKHGGFGIFGGFD?<98/.-
@312_PHV87F_10
GTAGTACACGGAAGAATCTGCCCCGGTGGAAGACAGCCACGTGTCGGCTGTCTTGAAGGTGACGAAGGTGGTCTGGAGGGACACGAGAAGACGAAGGTGGGAAGAGGTCACATTTTAACAACCACCCCACTTACTAATCATGCCTTGGGCTATGTTTTTATGATTTTTGACAGCTGTATAGTAGTCCATAGCCTGAGCATAGCTCAGGACAGTTTCGATTGTGCTATATATCAAGCAGAGGATGACTTTGAACTCTTGTTCCTCATGCCTA
+
((&')**-1-..//2/,++--/564:=@CECBB@??AD??>>>FFFGDCCCBBDDDCCCBBCAABADDEEEFDDCDDDA@=<<<9-,+++5557;FEE@;64<@@BCDEEDEEFJHFFCABABCGFJHOLIFDBBAAAAAA@AACEDBBBA@AAACFMNICBBBDGEGDB@?>>>>?>>>==>>=>?@?>>>>@BDBB@@>?>????BFF3322/,,,-15779<@@??@AABBAAAA@@?@A@B?>==<=>CDDCD@@=12><787767*
@313_PHV87F_10
GCCCTAGGTCTCCATAAGTGTGTAGGTGGTATTGTAGGGGGTAGACTCACCGGTCATGGCCTCGGCCAGCCAGCAGAGCGTGGGCATAAGCGTCCAGGGAGGCTTTGCGGGGTCCTCTCTGGTCAGTCCCGCGGGCTCAGAATCGAGGGACACGAAGGCAGCCCCTTCCACAGCCTCCAGGGCGGTGGCTGCGTGGGTCTTCACCGACTCCCGCACCTGAGCCCACATACTCCTGTCCGAGTGGGATGGGCCTGAGCCCAGCTGGCCCTCTACCCTGCCCAGCCTGTTCCCTGGAGCCCAGCCTGCCCCCTGCAACCACAGGCTACTGGTTCTCACCTGGGAGCAGCAGTCAGAGCAGCTAGGTGTTCCTCAAGGGGACAGGCTGGGGAGGGGTCATCCAGGATGTCCTGGAACTGCTGTTCCAGCCGTGTGGGGAAAGCAGGCCATTGGGAGAGTGAGTCCCTACACGGAAGAATCTGCCCCGGTGGAAGACAGCCACGTGTCGGCTGTCTTGAAGGTGACGAAGGTGGTCTGGAGGGACACGGGAGGAAGACGAAGGTGGGAAGAGGTCACATTTTAACAACCACCCCACTTACTAATCATGCCTTGGGCTATGTTTTTATGATTTTTGACAGCTGTATAGTAGTCCATAGCCTGAGCATAGCTCAGGACAGTTTCGATTGTGCTATATATCAAGCAGAGGATGACTTTGAACTCTTGTTCCTCATGCC
+
EEKOSGFIFHKSSJFF@=>>HBA?@@AKSSLIRIJFGFILNSJSILIJIKJPNLJB>++++,:GJLKKNSJIHMIFEFEHJNKOSKLLGGHBCC?>::7--+)('&&&&((00@A@>>778;=99999SJGJKHPMILSKOSJFFFIKLIHGF+**'*,,,**+)*4..9?AGJGRIHEEHLFIGMGMPSLSSSSKSJNSIRISKOMSMHG;45SHRSKSMSNNNPSLOLSLQSMRKRJIIGLLMKOHSSNMPIOISRSIOSSRNQMPGCKFFGJLILLOGRSRJSNSFHKEJLLKJPKKLSKKFEBDHKOILKJIMMSNOKOSMLJJPPCQJSLJNOJSOKMSQOLSSOEKSPMKRSLJHILIJHLOMNFGFDCBLSI:;::9320//1,-,,++++,234GHECCEBA?=99887887740''**++20)*?EDSJIJFFFGFLSSJJGHLKKMSSJNKKSIMIHMDCDKLNMJJLHDDSNHKRKLOKSQSLQOKLISSNSNSSRORJKQKHIKSIPLJJKSOIONSLIRPONFKLLJSNMMLHINHHIFIGFGGLIOKHGCIGISPSSSSPLNLLSSSKSPNMIKNOOSNSIJSSIJKMSGGGGLJMIPIGGFHKQSSMJLQHMSSSKSIIIINLOLQKHGJNSJNIHISILKSRRLSJPLMICIAFFGFFDJGHHFHFHKIKIIFIJISGLGFJJJGEHIMHHDHFHFIKHHISHGIB9<2022/.+
@314_PHV87F_10
CCAATGGCCTGCTTTTCCCCACGGGCCCTGGAACAGCAGTTCCAGGACATCCTGGATGACCCCTCCCCAGCCTGTCCCCTGAGGAACACCTAGCTGCTCTGACTGCTGCTCCCAGGTGAGAACAGTAGCCTGTGTGGGTTGCAGGGGGCAGGCTGGGCTCAGGGAACAGGCTGGGCAGGGTAGAGGGCCAGCTGGGCTCAGGCCCATCCCACTCGGACAGGAGTATGTGGGCTCAGGTGCGGGAGTCGGTGAAGACCCACGCAGCCACTGCCCTGGAGGCTGTGGAAGGGGCTGCCTTCTTTGTGTCCCTCGATTCTGAGCCCGCGGGACTGACCGAGAGGACCCCGCAGCTTCCCTGGACGCTTATGCCCACGCTCTGCTTGCTGGCTGGCCGAGGCCATGACCGGTGAGTACCCCCTACAATACCACGCCTACACACTTATGGAGACCTAGGGCTTCTCCACAGGGGGCAGCCAGACCTCATGCCTCAGCAGT
+
/;;;?BCLJKD@?73.+134.7BDCIQMKLNILHJIICBBB@C>>IEFEHMHJ@>;;;:999<=?@?60===>C?554..'&&(()++,2-,558>BE;:77:::;SIGF?@=009//+++5-+,.5566332+*)9-)*98899<>FHCA@==855247,,,56LJOJLOGFPMJGCSNRB788<967:400....08767::DFEGOIHJSNLMKSMSNSMPJILIJIOPJJJLJQLJJJJSII?9999CPKIRMLKOSKLKHNPPSLLNOLJMKKNKKNMNKSJKHNSPNHJMGHDDCEABHRGMGD<:::;HHGGILMJMJNKMQLSECD5///0@BA@?@;4===>B@>>?@<4221000**)*)*')**)-+,-0-''(,,//%%%%%',,-....0/0+*+***)''(*),.+(%%&&',,,,--0,-8=9888579ABDEDBB;<<EDEFGHGHHGBB@>BEFCCD@9.,,++'''(/0:0///++&
@315_PHV87F_10
CCTGAGTCTAGCTGCTGACCCTGAGTCTAGCTGCTGACCCTGAGTCTAGCTGCTGACCCTGAGTCTAGCTGCTGACCCTGAGTCTAGCTGCTCCCTGAGTCTAGCTGCTCCCTGAGTCTGTCTAGCTGCTGACCCTGAGTCTAGCTGCTGACCCTGAGTCTAGCTGCTGAGGCATGAGGTCTGGCTGCCCCTGTGGAGAAGCCCTAGGTCTCCATAAGTGTGTAGGTGGTATTGTAGGGGGTAGACTCACCGGTCATGGCCTCGGCCAGCCAGCAGAGCGTGGGCATAAGCGTCCAGGGAAGCTGCGGGGTCCTCTCTGGTCAGTCCCGCGGGCTCAGAATAGAGGGACACAAAGAAGGCAGCCCCTTCCACAGCCTCCAGGGCAGTGGCTGCGTGGGTCTTCACCGACTCCCGCACCTGAGCCCACATACTCCTGTCCGAGTGGGATGGGCCTGAGCCCAGCTGGCCCTCTACCCTGCCCAGCCTGTTCCCTGGAGCCCAGCCTGCCCCCTGCAACCACAGGCTACTGGTTCTCACCTGGGAGCAGCAGTCAGAGCAGCTAGGTGTTCCTCAAGGGGACAGGCTGGGGAGGGGTCATCCAGGATGTCCTGGAACTGCTTTCCAGGGCCCGTGGGGAAAGCAGGCCATTGGGAGAGTGAGTCCCTACACGGAAGAATCTGCCCCGGTGGAAGACAGCCACGTGTCGGCTGTCTTGAAGGTGACGAAGGTGGTCTGGAGGGACACGGGAGGAAGACGAAGGTGGGAAGAGGTCACATTTTAACAACCACCCCACTTACTAATCATGCCTTGGGCTATGTTTTTATGATTTTTGACAGCTGTATAGTAGTCCATAGCCTGAGCATAGCTCAGGACAGTTTCGATTGTGCTATATATCAAGCAGAGGATGACTTTGAACTCTTGTTCCTCATGCCTC
+
*789?EKILHHOIKSIJHLNMIKIMLMLKSKIJPSNJSLHHGGHIOMMJKMSSOPSSMJNPIFHSSHSSSLOSSJSKSPBA@@@FPSKNJRSLJJH?>>?AFKILIHSLBBB6763430+*+,..3::;IKPLKQOQIHJSIJOSIKSOLSSQSNQNHSOLQJKJMNPRISSSMSIGMLIJLJSRIJK=C?=BJGGHLJSROSOJPNJMMJMRKSOSSMKILLHHKKA@@<=><<8889:IE8555559<CEEFEHJHKOKOKLMMKKMOLSSKKIMKNIFHGHIFDDEERIMHFHJOMOLSSOHI===<BPSKLIFBCCC*))))<3-.1112AC84336+++++BDDGJJHONPOSSSLMJQSRIDAA99IGNKSMSMNLSLMQSIKIJLSMHFEECHGFFFILIIHKHJE::ISJJOSOJPPLLOPILMJMSSSKJLHMJOSSNKMQSJLJ33239310----.<@@86569;689>@)@CCFHSSECJ?IJHKLSMSHPENHFNMGHLPOSNLSJSLSJLLIJSKIOSOSMBAAABSNOLOSNPMLSPJKSKOIORONSLLKJLLPPOLSLKSLKSJSNMKEBFFJKHHIIIKIKOIMPKJOPKSQINLLNIA5522245>GCBCE??<<>AGHOISIIKHHGHOIIRIJLNSINKQJKIIJSJJC??>?B=<86666666<=>EIKFLRLKSNNJMGSJJHJNKMIGGGGHGSJQKKIJKFFJLMLOKKJGFIJSHHII4344CJHJKKHGGGHHIKGJEMHHRMPIJIKHLSE<;;;;;;<DCCDCHILJNJIIHSPSKKPPIJSOHLEIFEDNHKGGGIKJLSSLSJHJILJIKSJHIJJHOGHGIJGHSJSKJKHIJRHHHIHNIIGIFD?>>>?GIIIHHMGM7E?>>?@ABBFGIILIMIISIJJKHKGJPGG>B64844449)
@316_PHV87F_10
CCAGCTGGGCTCGGCCCATCCCACTCGGACAGGAGTATGTGGGCTCAGGTGCGGGAGTCGGTGAAGACCCACGCAGCCACTGCCCTGGAGGCTGTGGAAGGGGCTGCCTTCTTTGTGTCCCTCGATTCTGAGCCCGCGGGACTGACCAGAGAGGACCCCGCAGCTTCCCTGGACGCTTATGCCCACGCTGCTGGCTGGCCGAGGCCATGACCGGTGAGTCTACCCCCTACAATACCACCTACACACTTATGGAGACCTAGGGCTTCTCCACAGGGGGCAGCCAGACCTCATGCCTCAGCAGCTAGACTCAGGGTCAGCAGCTAGACTCAGGGTCAGCAGCTGAGACTCAGGGCAGCAGCTAGACTCAGGCAGCAGCTAGACTCAGGGAGCAGCTAGACTCAGGGAGCAGCTAGACTCAGGGAGCAGCTAGACTCAGGGAGCAGCTAGACTCAGGGAGCAGCTAGACTCAGGGAGCAGCTAGACTCAGGGTCAGCAGCTAGACTCAGGGTCAGCAGCTAGACTCAGGGTCAGCAGCTAGACTCAGGGTCAGCAGCTAGACTCAGGGTCAGCAGCTAGACTCAGGGTCAGCAGCTAGACTCAGGGTCAGCAGCTAGTTAGGGGTCAGCAGCTAGACTCAGGGTCAGCAGCTAGACTCAGGGTCAGCAGCTAGACTCAGGGTCAGCAGCTAGACTCAGGGTCAGCAGCTAGACTCAGGGTCAGCAGCTAGACTCAGGGTCAGCAGCTAGACTCAGGGTCAGCAGCTAGACTCAGGGTCAGCAGCCC
+
-778@@?@@?B5((()<9IDIE:;IJHKMLLSJMHJLMNISNJIOEHIIGJIHHFJKLGCDCDNMSMIIKEFIHGJMSGEEBCJPKKHLMIJLMJLSFGNAGNKA=AAABEDEGACSPNSJSIKJGHLSLPRMPNJMISKIJRDDDD@>?@CJSMINGGFPSLIJKHHIHISKFDGFDCDB;BE?97/---0345?FHMIGFEHIKOSIIOFEKJHKIKKSHJEIHKPDEDJGJLJNGLPIHFECBBGCDECCHFGCI666MIIIFEIGE>888;=JSHLLAA?ADEJJKRLKSKSKSMLKJSLJMKLKSSJLSPSKOJMKIDFHHIGKNNONFFGHDDGE33323>;789NJMJSJFH?9999EBDEGGJJOOLIJHJJJMHGGKRRMJIMIFAA@AIICJBJRNNMJGJECDCKIGGKSNMSGD==:99=>=====>D????KFEGDDB@A;DGMISKGF96236@?>FJKSSJSMG00008778DIGSSPSKOS96667CCCCFLO@?@@?DCD8764667BHINA@?@@LKJFFFEEBBAGIIMJINLHSE<877EDBBFISLLNSJGGJ2111000156=21111IHJ@>=???>@GJGIGISJILH>==<22227442221555*))))))*?AGILGHHPLSGHEFJEDNQSJHMJHIINOHIJHEDFFJNJCDDBBBBF<;<;CBGFKIKGHSJKKJHGEEEIHSIHJHGGGIFJIIFFGGGFCHOHH@?>??DFC>?=>EDEFGGGDDDFEFG@&&&&'''(014/...-*(&$
@317_PHV87F_10
CCTAGGTCTCCATACGTGTGTAGGTGGTATTGTAGGGGGTAGACTCACCGGTCATGGCCTCGGCCAGCCAGCAGAGCGTGGGCATAAGCGTCCAGGGAAGCTGCGGGGTCCTCTCTGGTCAGTCCCGCGGGCTCAGAATCGAGGGACACAAAGAAGGCAGCCCCTTCCACAGCCTCCAGGGCAGTGGCTGCGTGGGTCTTCACCGACTCCCGCACCTGAGCCCACATACTCCCTGTCCGAGTGGGATGGGCCTGAGCCCAGCTGGCCCTATCTACCCTGCCCAGCCTGTTCCCTGAGCCCAGCCTGCCCCCTGCAACCACAGGCTACTGGTTCTCACCTGGGAGCAGCAGTCAGAGCAGCTAGGTGTTCCTCAAGGGGACAGGCTGGGGAGGGGTCATCCAGGATGTCCTGGAACTGCTGTTCCAGGGCCCGTGGGGAAAGCAGGCCATTGGGAGAGTGAGTCCCTACACGGAAGAATCTGCCCCGGTGGAAGACAGCCACGTGTCGGCTGTCTTGAAGGTGACGAAGGTGGTCTGAGGAGCACAGGAGGAAGAACGAAGGTGGGAAGAGGTCACATTTTAACAACCACCCCACTTACTAATCATGCCTTGGGCTATGTTTTTATGATTTTTGACAGCTGTATAGTAGTCCATAGCCTGAGCATAGCTCAGGACAGTTTCATTGTGCTATATATCAAGCAGAGGATGACTTTGAACTCTTGTTCCTCATGC
+
)),,----961.-+)''''**3466>>@@?@B@-,,,,?>>?@AA@@?<<<<<?BBB@??><<<==???>==<=>=====?=?>>>@>>==<<<?A@@CBCBC=88879>?@@ABCCB@@@AAAA@=:999:=BBAAAA>88889>>@AB>==ACBAC@@A?@AD=6623334AADECDEBBA@AABCCA=<=;<><>><523/--/001/*+..//+,--../59:774---,.AC=;;;;=BA?@?AA?>?==>>@@?DDD887821**))*+++*8752/05=??@<//<5,'''9622++.3/,**++5>///;<CFGDEC?????@@@ACEDDDDDCBA@A@ABACCCC@@?>==?>?>??>=<;;<BAA@@@?@ABBBA?ABACA??A@@BBBDDECEDDDCBABDDCCDDDCCCCDBCC?<<<:8999:>>>ADCB?>==>@A?<;;8788/..../76333@7423397642**+:95:88:?@?=888@ABA====;9999<??@??ACB?AA@>::::<CAAAAD8111.,+**())**656675)))>==>=<=<>>CDAA@ACDEGIHIMKGDEFE?>?>:?EGEEEEEDEFGEB????@CBAACDGGIFFDCDHGDGPSJEEECCEDDDECDCEDEDEEEEFEEFGFFFFFFFDDBBADDECBBA?2+***-.//-,,,,,-,-:;;>?DFGKFHEFEIDEFFFA@@B=====32/-(
@318_PHV87F_10
GCAGTGGCTGCGTGGGTCTTCACCGACTCCCGCACCTGAGCCCACATACTCCTGTCCGAGTGGGATGGGCCTGAGCCCAGCTGGCCCTCTACCCTGCCCAGCCTGTTCCCTGGAGCCCAGCCTGCCCCCTGCAACCACAGGCTACTGGTTCTCACCTGGGAGCAGCAGTCAGAGCAGCTAGGTGTTCCTCAAGGGGACAGGCTGGGGAGGGGTCATCCAGGATGTCCTGGAACTGCTGTTCCAGGGCCCGTGGGGAAAGCAGGCCATTGGGAGAGTGAGTCCCTACACGGAAGAATCTGCCCCGGTGGAAGACAGCCACGTGTCGGCTGTCTTGAAGGTGACGAAGGTGGTCTGGAGGGACACGGGAGGAAGACGAAGGTGGGAAGAGGTCACATTTTAACAACCACCCCACTTACTAATCATGCCTTGGGCTATGTTTTTATGATTTTTGACAGCTGTATAGTAGTCCATAGCCTGAGCATAGCTCAGGACAGTTTCGATTGTGCTATATATCAAGCAGAGGATGACTTTGAACTCTTGTTCCTCATGCCT
+
**+.3336ACA@@??AAACB@>?>10....6,,=>AGGFGIIHJSJDDDEDHIJSJH????@LIOSFEFEHHEBDDFECJKSIGEGFIDDCBBFDFJRHAIMIFHAD//@9;GFHEJHFHOIIDCBDBCEGHJHKIGJJHHGICBBBCHLLKIJIKKHSHJJJJIKJSSKMKMMHNKIHEDCEHEGGHGGHFFCBGEGHIHGG:;:EGG?@???HLHFAAAKGGHEHHFIHIKHJSSLCCBB?@F@>>><>ABBEEGHIIDCCCA@@A@GDEFFFDEFFGEGIFEJGI::9;996((((()72)778BGEFHDCCGJIKIGHLIEGHIKKIIHHIIIIHGIFFDEEFM=<<<<A@AJKJGHFE5556CFCA???22222FCDC?BJOKHFCABABEMKJNHIJGJIGEEEEEHHFFFGHFFEGFFDEGECCBB@BBBCHJSJFGGIHKSSNKHHGEGCDCECDEDEDEFDFEDCBBEDGKLFDEDFGJEEDDCDCBEDBBBBDKHHGDCCDDEDDECDCCBBCDEEHGEFEEGEDEFEFFFJEDC=99999:
@319_PHV87F_10
CTGAGTCTAGCTGCTGCCCTGAGTCTAGCTGCTGCCCTGAGTCTAGCTGCTGCCCTGAGTCTAGCTGCTGACCCTGAGTCTAGCTGCTGACCCTGAGTCTAGCTGCTGACCCTGAGTCTAGCTGCTGACCCTAGTCTAGCTGCTGAGCCCTGAGTCTAGCTGCTGCCCTGAGTCTAGCTGCTGCCCCCTGAGTCTAGCTGCTAGACTCGGGCAGCAGCTAGACTAAGGGCAGCACTGGCAGCAGCTGAGACTCAGGGTCACAGCTAGACTCAGGGTCACACTCAGGGCAGCAGCTGACTCACACTGACTCAGCAGCTAGACTCAGCAGCTAGACTCAGCAGCTAGACTCAGCAGCTAGACTCAGCAGCTAGACTCAGCAGCTAGGCAGACTCAGCAGCTAGACTCAGCAGCTAGACTCAGCAGCTAGACTCAGCAGCTAGACTCAGCAGCTTGAGCTTAGCAGCTAGACTCAGGGCAGCAGCTAGACTCAGGGCAGCAGCTAGACTCAGGGCAGCAGCTAGACTCAGGGCAGCAGCTAGACTCAGTGAAGCGGCGCACGAAATG
+
(8111118789=AAA>;=?9=?=>>>>??@B@?=>?;:+)(((,---../DAC@?;?@?A=<:==><?DEDCCAA65556A@@@@CCDDCCCDA=97622002899C:988;;22223A?>>>>=;41/--)'&&&//23446=875//010*''(-+,-/:;BBBA@??@@AA@=>??@AD>=96334,)*667++++++;444582---,244-(&&%$&&(''(((+)+,+&'()24999887))()+,**++,:76))))5000022,,+/,++)(&&&&''(*..-++*,(&&'**((((()*+,-34466822227876788961113BCDBBCCECA>>=A=>>?CBAC3221543667?@A??>>?;8878897'&&&'()*,++-/0>>D?@??BB94336:;3323;<<>A?>=<3222510013777*)((*('((&&&'&%%%%%&$%%&25:9:<<>=?@BCBCBDBBBDABBAC=7;=;69985565.*)(022799:>?@>?BC>??>?;5333168865562112644446;AA?7764443/.-+%%
@320_PHV87F_10
CCAGGGCCCGTGGGGAAAGCAGGCCATTGGGAGAGTGAGTCCCTACACGGAAGAATCTGCCCGGTGGAAGACAGCCACGTGTCGGCTGTCTTGAAGGTGACGAAGGTGGTCTGGAGGGACACGGGAGGAAGACGAAGGTGGGAAGAGGTCACATTTTAACAACCACCCCACTTACTAATCATGCCTTGGGCTATGTTTTTATGATTTTTGACAGCTGTATAGTAGTCCATAGCCTGAGCATAGCTCAGGACAGTTTCGATTGTGCTATATATCAAGCAGAGGATGACTTTGAACTCTTGTTCCTCATGCCTA
+
GNMNLMJLIMGHIMJLSQPLHSIIKKSQLSNOKIJKLKLSMJMLKJJILKJOJLSJKJIC?9-GDFA::;LNIIQQMNKJLSMNIQOPSNS;444ADNJSPJJLLLSJMSON<<<<CKDDJIJHLLPEPLILKDDDCGI@83,@BGMPJLIOLIOSMSSOORPKOIKMNIIGSHJLHKNHKLGIIHHMLLIIGHFHGLLSMRIMJJOSSLNJJFMHHG>IHLFIGLHHKKLKNMRQJNLKSGIIISIGHLIGIJIMNLHJJSSLLHINLOIOSKIKSJKMLKMJLJJIRSIINQHLKSLKJSMKJHEBA@@7
@321_PHV87F_10
CTGGATGACCCCTCCCAGCCTGTCCCCTTGAGGAACACCTAGCTGCTCTGACTGCTGCTCCCAGGTGAGAACCAGTAGCCTGTGGTTGCAGGGGGCAGGCTGGGCTCAGGGAACAGGCTGGGCAGGGTAGAGGGCCAGCTGGGCTCAGGCCCATCCCACTCGGACAGGAGTATGTGGGCTCAGGTGCGGGAGTCGGTGAAGACCCACGCAGCCACCGCCCTGGAGGCTGTGGAAGGGGCTGCCTTCTTTGTGTCCCTCGATTCTGAGCCCGCGGGACTGACCAGAGAGGACCCCGCAGCTTCCCTGGACGCTTATGCCCACGCTCTGCTGGCTGGCCGAGGCCATGACCGGTGAGTCTACCCCCTACAATACCACCTACACACTTATGGAGACCTAGGGCTTCTCCACAGGGGGCAGCCAGACCTCATGCCTCAGCAGCTAGACTCAGGGCAGCAGCTAGACTCAGGGCAGCAGCTAGACTCAGGGCAGCAGCTAGACTCAGGGCAGCAGCTAGACTCAGGGCAGCAGCTAGACTCAGGGCAGCAGCTAGACTCAGGGCAGCAGCTAGACTCAGGGCAGCAGCTAGACTCAGGGCAGCAGCTAGACTCAGGGCAGCAGCTAGACTCAGGGCAGCAGCTAGACTCAGGGCAGCAGCTAGACTCAGGGCAGCAGCTAGACTCAGGGCAGCAGCTAGACTCAGGGCAGCAGCTAGACTCAGGGCAGCAGCTAGACTCAGGGCAGCAGCTAGACTCAGGGCAGCAGCTAGACTCAGGGCAGCAGCTAGACTCAGGGCAGCAGCTAGACTCAGGGCAGCAGCTAGACTCAGGGCAGCAGCTAGACTCAGGGCAGCAGCTAGACTCAGGGCAGCAGCTAGACTCAGGGCAGCAGCTAGACTCAGGGCAGCAGCTAGACTCAGGGCAGCAGCTAGACTCAGGGCAGCAGCTAGACTCAGGGCAGCAGCTAGACTCAGGGCAGCAGCTAGACTCAGGGCAGCAGCTAGACTCAGGGCAGCAGCTAGACTCAGGGCAGCAGCTAGACTCAGGGCAGCAGCTAGACTCAGGGCAGCAGCTAGACTCAGGGCAGCAGCTAGACTCAGGGTCAGCAGCTAGACTCAGGGTCAGCAGCTAGACTCAGGGTCAGCAGCTAGACTCAGGTCAGCAGCTAGACTCAGGGTCAGCAGCTAGACTCAGGGTCAGCAGCTAGACTCAGGGTCAGCAGCTAGACTCAGGGTCAGCAGCTAGACTCAGGGTCAGCAGCTAGACTCAGGGTCAGCAGCTAGACTCAGGGTCAGCAGCTAGACTCAGGGCAGCAGCTAGACTCAGGGCAGCAGCTAGACTCAGGGCAGCAGCTAGACTCAGGGCAGCAGCTAGACTCAGGGCAGCAGCTAGACTCAGGGCAGCAGCTAGACTCAGGGTCAGCAGCTAGACTCAGGGCAGCAGCTAGACTCAGGGTCAGCAGCTAGACTCAGGGCAGCAGCTAGACTCAGGGTCAGC
+
CJIJJOMPLISGJ411+DGHLMPGDI?9H==CIMJLPSQSSJOLMLOSOSMJMLOJPJLGGF8DKJGHSKHMKSSOQJSJSMMNNLNMMFNAJSSSJKHIG@C@<?<22267AKJNKINKIJLKISRSHIFEJGPIJPOS?>>>@B72222HGGFSIHJGHGMLMKJNRSJPOSKKLSKILGGIHILKSKSNSJ=====KB;6665GDGHHJKINIKJSRSLRKMOLHLSSJPSSMSOSJSSSKKHGIHEFIKBBABAIJGKISFMIHSKLMGMMRRSMLLC?=;:>@@D>?@?BHJMKNNIHF@ALJKHMHJHIJHHINLMOSSSLSMLSMIHMFF<<<<ASSSIKISHGG<<;;;<<<=CDGFHGEDDDGHGEIJJGIOIISJSK))))MNNIOLHNLLSNJKHJLQIGHIHHJSLSSHKJKJHKSKIIJMINKLOSSFHFFOICCCLPMKKIKSJDDEEIB??@KJMQSKHKJDHDDHGHINMIMRILHLG>;::BEECFEBEDB4441)))*>BGIGKKHMSGHGGCDCBCCBEJKGHJJKMSJDDEFHPKJSNNKGHHJSFFGECCBABQHHIJHIJMFDDFFHJKLGHHJHIHJIMGFGGJHECDILHJSIHHG?:99DBDDGJIJJHGJPRFEEDEEHNMJMJKJLPJNHHLJLQJLLIGISKGJGFCBA@EA@BHKHIHMJKSIEFEFLHSJKKSJIHGEFG3333GIKMHIHGHHIJJEBBCCJJLHIMIGIMLMIECCCCJKIJJIJMLMKJISILIGLLIHSNIFLFFDF7////9>=??@JGMFHISH====DBCCGKILKPKOSHGIIFMHFHOIJKKJNMIG0//..-.4>DHHGJOIKIFEGGLIKRILPJNKMKKPBEEFKNHFHNJJIKSMPJEGGDMLGGIFISNPGIGD<::9CCMKNNJIKILIIIFHJHGJFGEJHJSLKJIE?>==AA>???GGFHHIHGGFGJPJOKSLMNISJOI=::::IJJJPRIIOKIHNIININKDDEGOKJSKNISQIHINJIMPIMSISQMSMMGGGIHKPMJLHJPMJNQMLIIJOKSMSPHKJSLIKIHJJGNMSLPNSJQMIKSB@@@@PGFHIKJNMINRSKIIJFFMKKMMNNISHJQILSI@@AGFFHSIOEFEGFIKLGFDDD>=>@BLJILLSMJIIIPMSJLSMRKPIIKSSKDFGFNKHHMPKLIMSMMSLAA@BIFIIKMKIJRIKNOSGJHDDDCDSLKJJSLJDFA>===LHFIJMOJSNSSOLLBA@ABDFHJNJLMININSLSHILSJOLJQIJLMOMJKLHFIKJIKQISMRJOHLS<9999EDBHJSLIOSJKPEDDDDKHKIJKLLKKIKMSIHPMSMKFLOSKPOINI?8668>=>>DEHISHBBCB@BBBCHFGSMISJHMKIPFFIGSFHIIPIKMSLLLSKJJNHNSHKJSIMIJJKNFDDDDKHFJSOSONJIOKNIFHGFKHHLSKPIKMKIMIEEGDEFGGQJJA>=+
@322_PHV87F_10
CAGGATGTCCTGGAACTGCTGTTCCAGGGCCCGTGGGGAAAGCAGGCCATTGGGAGAGTGAGTCCCTACACGGAAGAATCTGCCCCGGTGGAAGACAGCCACGTGTCGGCTGTCTTGAAGGTGACGAAGGTGGTCTGGAGGGACACGGGAGGAAGACGAAGGTGGGAAGAGGTCACATTTTAACAACCACCCCACTTACTAATCATGCCTTGGGCTATGTTTTTATGATTTTTGACAGCTGTATAGTAGTCCATAGCCTGAGCATAGCTCAGGACAGTTTCGATTGTGCTATATATCAAGCAGAGGATGACTTTGAACTCTTGTTCCTAGTGCCTA
+
7444ABIJIHCACCGKGOOSJMIFECDFCACFCA922116622/....287/-*)+4443889889<?EEFBCCGIJHKEH?A;74-6<?HIBCKIIGIHMLLKSSSJKPSLIBFC77SMNJIKNJKGHKHKNMKSLMSPSLKOKSINJHOIMRLRLIKKELMONJKJMPSSKSECEEFLSIPIONQMKSJLLPOIKJISLHIJHSKIMINJOIMIGIFFFHJQJIGGJFDSMLLNLILMKSLSDGDCDDDDFEEKOIQQGRKILHHMQIJJJMJJSOKQKKJNQKMISOKQKJISJSJKIJHJIQMSMSKKSJDDJLLJGHBDB==B******3.
@323_PHV87F_10
CCCCTTCCACAGCCTCCAGGGCGGTGGCTGCGTGGGTCTTCACCGACTCCCGCACCTGAGCCCACATACTCCTGTCCGAGTGGGATGGGCCTGAGCCCAGCTGGCCCTCTACCCTGCCCAGCCTGTTCCCTGGAGCCCAGCCTGCCCCCTGCAACCACAGGCTACTGGTTCTCGCCTGGGAGCAGCAGTCAGAGCAGCTAGGTGTTCCTCAAGGGGACAGGCTGGGGAGGGGTCATCCAGGATGTCCTGGAACTGCTGTTCCAGGGCCCGTGGGGAAAGCAGGCCATTGGGAGAGTGAGTCCCTACACGGAAGAATCTACGGTGGAAGACAGCCACGTGTCGGCTGTCTTGAAGGTGACGAAGGTGGTCTGGAGGGACACGGGAGGAAGACGAAGGTGGGAAGAGGTCACATTTTAACAACCACCCCACTTACTAATCATGCCTTGGGCTATGTTTTTATGATTTTTGACAGCTGTATAGTAGTCCATAGCCTGAGCATAGCTCAGGACAGTTTCGATTGTGCTATATATCAAGCAGAGGATGACTTTGAACTCTTGTTCCTCATGCCTC
+
41/*+-&%%%)8?DGHIHFKIIGEIGFGLIQGIHHLIKSKKIGGCCBC@?@>GGGGIMHA@::2EJGHLNHHJLLGHMHLFMSLJJHKFKIG;;8742-GJIHKSHNJIHFFFKJOCHK;IHLOJKHGESCSPGHLOHLSISLMS@5GCEISHKILHOKSOIMCCB?100000'''''HJKKJJMHINJPRMQSHA@AFCEDHGPLKJKIHKFFFPJKIKJKIJDIGFJGHKEGHFGGDDPNSLHKILOKJIJIMFIIKGHSJKKJGIGDB>554457:D;999:DEEGDEEEEFFFEEEDGGHHGGE>;998621(('''((<DDEHHGEGFHIHGHHFJIHHIIJIHIHHFHGGIFDAAAADLMJMJNFHIIGFGFLPBBABIFEEGGJEDCDGLHHB:=LHHIHGDFHGIJLKILGFHHHHFGGHFIGFHHHGFHHFFFEGEEDDEFDEEDFLSLNIHMHJJKMHGJDDDFEEEFFEEFFEEFFFEEEDFFGFJDDCECHHPGIHFFFFEGDDBCDLLIJFGDCCAC11111ABABBBB;;;:;<6778FKHGFAC:;>===<:98)
@324_PHV87F_10
TCCAGGGCAGTGGCTGCGTGGGTCTTCACCGACTCCCGCACCTGAGCCCACATACTCCCTGTCCGAGTGGGATGGGCCTGAGCCCAGCTGGCCCTCTACCCTGCCCAGCCTGTTCCTGGAGACCAGCCTCCCCCTGCAACCACAGGCTACTGCGTTCTCACCTGGGAGCAGCAGTCAGAGCAGCTAGGTGTTCCTCAAGGGGACAGGCTGGGGAGGGGTCATCCAGGATGTCCTGGAACTGCTGTTCCAGGGCCCGTGGGGAAAGCAGGCCATTGGGAGAGTGAGTCCTTACACGT
+
)=FBHISQGEEEGSSNE=;::;BHHEEFFCCDCD@66-=BBEHLLJKKSNSMLHFFCCA89FDH?:999<IDECGGGISHFDABA@ISHMSIJHGFE@??@BJIKF:ABCCCA@43128//,)))(,,+()*+23BDDIIJCC88878777/,&&&')+-0677:;EKLGGGEHGFHGNLKCBBB333354;;;<ADDHGOJNQGHJMMGFD:9CABBBABCDEGLOSLLSPRHLJLLJIKKHILGGIGIHCAHB66555=9@5331/023=?@@A@@@?=8-&&&&&&&$$%'$#
@325_PHV87F_10
ACTGCCCTGGAGGCTGTGGAAGGGGCTGCCTTCTTTGTGTCCCTCGATTCTGAGCCCGCGGGACTGACCAGAGAGGACCCCGCAGCTTCCCTGGACGCTTATGCCCACGCTCTGCTGGCTGGCCGAGGCCATGACCGGTGAGTCTACCCCCTACAATACCACCTACACACTTATGGAGACCTAGGGCTTCTCCACGGGGGCAGCCAGACCTCATGCCTCAGCAG
+
0CEEHEMGJJGHIFGLIIGCLIHNGBGDDAA0../48EIIHJGEGLNINHLHJSLMQMLNMLNNSDDD3)'''(9:9834639>?><999A=GGBDCD>===>?DFCB>;960.,(&()*.---.22224EDA?;76655==@=?=><5B@ADFDHEFEFGILKHSJNKFLJISLSGEHHIIA?IHHMIGFA.))(((/GGDCEEBA?@@@BC@9;:8/,,,+*
@326_PHV87F_10
CCCAGCCTGTCCCTTGAGGAACACCTAGCTGCTCTGACTGCTGCTCCCAGGTGAGAACCAGTAGCCTGTGGTTGCAGGGGGCAGGCTGGGCTCCCAGGGAACAGGCTGGGCAGGGTAAGGGCCAGCTGGGCTCAGGCCCATCCACTCGGACAGGAGTATGTGGGCTCAGGTGCGGGAGTCGGTCAAGCCCACGCAGCCACCGCCCTGGAGGCTGTGGAAGGGGCTGCCTTCTTTGTGTGCTCGATTCTGAGCCCGCGGGACTGACCAGAGAGGACCCCGCAGCTTCCCTGGACGCTTATGCCCACGCTCTGCTGGCTGGCCGAGGCCATGACCGGTGAGTCTACCCCCTACAATACCACCTACACACTTATGGAGACCTAGGGCTTCTCCACAGGGGGCAGCCAGACCTCATGCCTCAGCAGCTAGACTCAGGGTCAGCAGCTAGACTCAGGGTCAGCGGCTCAGACTCAGGGTCAGCAGCTAGACTCAGGGTCAGCAGCTAGACTCAGGTGAAGCGGCACACGAAAAC
+
&)**//./02///+,)))...5:;<;*****.<76563433:::@?;<*;;70.--,,--3;>?AABDFEGCEA@20011GB;;:;;=@@?@>=0*.23,?7---,-7:::8:9751++++7;999978889?>>>>>E?A>4()<300001,,*/---.0/22472/--,-88865671../+----..-.,,,,->88866889KILKKHEJMJIEEEDBA?B??;63'',+''''%)(((++)(''458<=9?<<;;<@<=<;77778:@CAEFB@EGGJLI?<:5CIKSEI>@?@@FDIHJJHOKSOLJHJFGGKSIFDFEGHGGCAA@6441.../1123=<ED=<432)))(()'')--,,,,+/589=9642---..>DCCCD>><=<BDEE@??@><;;;;:;<?ABJLHGHGELGC>>>?@PMNKJFCAB2111111189CFFHHHHNI--------.:=DAAAA@?;;:=?C776677>@AA<;:9955665///5233321...21112255220+(&
@327_PHV87F_10
GCGTGGGTCTTCACCGACTCCCGCACCTGAGCCCACATACTCCTGTCCGAGTGGGATGGGCCTGAGCCCCAGCTGGCCCTCTACCCTGCCCAGCCTGTTCCTGGAGCCCAGCCTGCCCCCTGCAACCACAGGCTACTGGTTCTCACCTGGGAGCAGCAGTCAGAGCAGCTAGGTGTCCTTCAAGGGGACAGGCTGGGGAGGGGTCATCCAGGATGTCCTGGAACTGCTGTTCCAGGGCCCGTGGGGAAAGCAGGCCATTGGGAGAGTGAGTCCCTACACGGAAGAATCTGCCCGGTGGAAGACAGCCACGTGTCGGCTGTATTTGAAGGTGACGAAGGTGGTCTGGAGGGACACGGGAGGAAGACGAAGGTGGGAAGAGGTCACATTTTAACAACCACCCCACTTACTAATCATGCCTTGGGCTATGTTTTTATGATTTTTGACAGCTGTATAGTAGTCCATAGCCTGAGCATAGCTCAGGACAGTTTCGATTGTGCTATATATCAAGCAGAGGATGACTTTGAACTCTTGTTTCCTCATGCCT
+
+,566:HIJHHEGFGJKHMKSJOLMOISGFIHGKMKNGJPILPMNSJSCAA@AMSSSFMGHGI4444:>0*FJG?????@=;99:<<HJDG:GJKILHF66-.A876666@CCA=:@BJJNISSROJKMKNKJSRIJOIKKSOOLSSSJPSSLPOMKMMSOJHMIJIHMHGIFJA7,,+/+++FOJMMSNJIJHACC??HFGHIEDEDCBAAACCCAA=>FHIIJKIKHJIIIJSJKFKQJJQIQQRQSJSKHSJKJJILIMNKKSLIMIQJHJP@>==7888;CB@??BCDE3GGHEQSILSKNSKPKMMOPJHEJFHK''''&):>AE=====>BFIBAAABLJIOOOOSSJOOOOPEMJHPFDEHJJOLLPNIOMNKPNHFJJFGNMNMKSIKNKSNMQJOILSSIJJKKLHNKIIKHJGDDBBDGSLSKQMJLIISSOSKSSISHLHH/.....///??CCCABBHIMLIJIOJRJLMRHHEFE@>>>>EGGJRKSKQILIIMIPJLJKINLKOLMNKJLPKLOSKG;;:88DB@><<70
@328_PHV87F_10
GCGGGGTCCTCTCTGGTCAGTCCCGCGGGCTCAGAATCGAGGAACGAAAGAAGGCAGCCCCTTCCACAGCCTCCAGGGCGGTGGCTGCGTGGGTCTTCACCGACTCCCGCACCTGAGCCCACATACTCCTGTCCGAGTGGGATGGGCCTGAGCCCAGCTGGCCCTCTACCCTGCCCCAGCCTGTTCCCTGGAGCCCAGCCTGCCCCCTGCAACCACGGGCCACTGGTTCTCACCTG
+
000468JSMMSSDA@@@<;<<<FSLSLGHGGKHC;973..--,--./223;<?DHLHJHSMSSFGCCJJHLJSSSMSSNOHGHGCGHJ==<<<<<<<;<AIHLJJQJA==::::;EEGIQKLSMLIHHJHGIONCBDDEFIKIJOIILJFFDDGGDDCB(((((()'%%%'((''''(/2:<=CC99EAFFEHHHJE;;;;;AHEGHH@?:9:900)))))'%%%')--3,('&$#
@329_PHV87F_10
CAGGGCAGTGGCTGCGTGGGTCTTCACCGACTCCCGCACCTGAGCCCACATACTCCTGTCCGAGTGGGATGGGCCTGAGCCCAGCTGGCCCTCTACCCTGCCCAGCCTGTTCCCTGGAGCCCAGCCTGCCCCCTGCAACCACAGGCTACTGGTTCTCACCTGGGAGCAGCAGTCAGAGCAGCTAGGTGTTCCTCAAGGGGACAGGCTGGGGAGGGGTCATCCAGGATGTCCTGGAACTGCTGTTCCAGGGCCCGTGGGGAAAGCAGGCCATTGGGAGAGTGAGTCCCTACACGGAAGAATCTGCCCCGGTGGAAGACAGCCACGTGTGGGCTGTCTTGAAGGTGACGAAGGTGGTCTGGAGGGACACGGGAGGAAGACGAAGGTGGGAAGAGGTCACATTTTAACAACCACCCCACTTACTAATCATGCCTTGGGCTATGTTTTTATGATTTTTGACAGCTGTATAGTAGTCCATAGCCTGAGCATAGCTCAGGACAGTTTCGATTGTGCTATATATCAAGCAGAGGATGACTTTGAACTCTTGTTCCTCATGCCTC
+
&%%%'(7<<<=PHIKGFFKHOLNEGFHIKISSSKE@BKSKQMJILJSLQPP>==<<BEHIJSLKSSLLNSMSSMSMMPIIKGBIIKNPMSRSHFHJSJFFASKBKOLKF7=((D<=C@@BCCCJIELDHJSJGHSOSILINLSMSSSKKILHSLIKLPIHIEJNRPOSKOSLQGEFGGIRLNRGNJLPLNBA77@ABCKIMSSSMNS9999JPIFGHCBCCCNKKSNSOOJJCEHHHHGCL=,,,,,=HFHLKLPNHLGEJSILFKISKPKKNOJOMNHMIJKMSSLNLSKSSMLOKOMKLIGL:?D@CDDGHSLPJ;;;;<>;;:9)('&'(((),/02>@DEEEEDFELPSKHISLSNKKHHJLKJSSMGB=576(((*EKLJJLIOLLSSPSNHHPMSOSLSSFJGFDKJGAKLNMSMJRMIGHCFHGIGGIHECCCDKKSKKHHHIJKSSLKKOKRMSSHE:991001=AEGIIGIGJHHHJGFIKIIIJIISQMEFBCCBCEHKHKIKIJ<IGB>@ABA;;;=????>>@?BEGGCC.----/1.,*)**3-
@330_PHV87F_10
GGGTGGGAGAACAGGCCATTGGGAGAGTGAGTCCCTACACGGAAGAATCTGCCCCGGTGGAAGACAGCCACGTGTCGGCTGTCTTGAAGATAAGAAGGTGGTCTGGAGGGACACGGGAGGAAGACGAAGGTGGGAAGAGGTCACATTTTAACAACCACCCACTTAATCATGCCTTCTGGGCTATGTTTTTATGATTTTTGACAGCTGTATAGTAGTCCATAGCCTGAGCATAGCTCAGGACAGTTTCGATTGTGCTATATATCAAGCAGAGGATGACTTTGAAACTATTTCTCCTCATCCGT
+
'''''))(&%%%%&&''''('')2@@A@??>?>>?=;;<<899:<DEDABABADA>?>>@EFDEGEDDCDB??@@>>>>>BFADE<000/.--....8AABBCECEECA@@@CDBAABBBEEABB@@BBCECA@=BBDDBBA@A@ABBG-+++)))).00-00.&&')+,,,--.)''()<=@A@BB=>>=?BBBA?FFDBACBCDEHBACCBECDDCBBBDCDFGGEHGDDEEEEEDEDCDBCCD<::::CLFEBBBBD?BBBBFGC><<;:<5443/..-,-)+/+++*,//0245*(&$
@331_PHV87F_10
GGGGGTCAGCGCGCCGGTCATGGCCTCGGCCAGCCAGCAGAGCGTGGGCATAAGCGTCCAGGGAAGCTGCGGGGTCCTCTCTGGTCAGTCCCGCGGGCTCAGAATCGAGGGACACAAAGAAGGCAGCCCCTTCCACAGCCTCCAGGGCGGTGGCTGCGTGGGTCTTCACCGACTCCCGCACCTGAGCCCACATACTCCTGTCCGAGTGGGATGGGCCTGAGCCCAGCTGGCCCTCTACCCTGCCCAGCCTGTTCCCTGGAGCCCAGCCTGCCCCCTGCAACCACAGGCTACTGGTTCTCACCTGGGAGCAGCAGTCAGAGCAGCTAGGTGTTCCTCAAGGGGACAGGCTGGGGAGGGGTCATCCAGGATGTCCTGGAACTGCTGTTCCAGGGCCCGTGGGGAAAGCAGGCCATTGGGAGAGTGAGTCCCTACACGGAAGAATCTGCCCCGGTGGAAGACAGCCACGTGTCGGCTGTCTTGAAGGTGACGAAGGTGGTCTGGAGGGACACGGGAGGAAGACGAAGGTGGGAAGAGGTCACATTTTAACAACCACCCCACTTACTAATCATGCCTTGGGCTATGTTTTTATGATTTTTGACAGCTGTATAGTAGTCCATAGCCTGAGCATAGCTCAGGACAGTTTCGATTGTGCTATATATCAAGCAGAGGATGACTTTGAACTCTTGTTCCTCATGCCTC
+
(((.98/,++))(''((//09))))):999:SHEFBACDEKHHBCBCCIKLKSIPSSIEBBCFEEJLSIJIFLIJSSMSNLFJMLKLSJOJJMKILJJLNSSSLMLLMSKSSSSSOKSSSSPRSSKSQKHMEAACESOMSLKPEESJMHFIGHSJMQMHCBDCCDDCCLODEEGGNB<<FJKKFDD@EDBMFGA@@@@@@DCQFGFDEGSQLEIMSKI9989C;7ABDCBFHOJHE75556ESJC<<SOSJSK9997@KHKMSE/////0?CFCDCSIHJHNKSEDEEDJLRIJHSMKMLJMILSNSOSNSMSSSSNOSSMNKSKJNOLMSMPRSPHFFGPKIB??>>;110./0--,,,999:>>AEFG@001IISKLOSKRSA@A@>AJLHNSJGGKJKSONKSKHFHFGILKOIJJHGGGHIEEGFDGSSMILLKKIIMLNBFCG3/IFHILNLOSJSLKSIKNKSLMKKNNSKHJGFJKMSRONMKQGSSLSNKQFDEHGG@>@A?ABBMKJSNHIHGJHINLOSJKSJNNSMJOKRSSPSSILKHORJKQSJILKGGHAHIIHIKHJGMHKOLHFFFGJJSLMLMMJMMSSSKHJKGHIHJIILKIIIMIKHHKSJPIJSHMGHJHIFFFJGJ<;;;:43444HKHEEDCBCCDEGIJGJHIIKHLIISHF>;<HIH>==9;>66;:::5645)
@332_PHV87F_10
CCTGCAACCACAGGCTACTGGTTCTCACCTGGGAGCAGCAGTCAGAGCAGCTAGGTGTTCCTCAAGGGGACAGGCTGGGGAGGGGTCATCCAGGATGTCCTGGAACTGCTGTTCCAGGGCCCGTGGGGAAAGCAGGCCATTGGGAGAGTGAGTCCCTACACGGAAGAATCTGCCCCGGTGGAAGACAGCCACGTGTCGGCTGTCTGAAGGTGACGAAGGTGGTCTGGAGGGACACGGGAGGAAGACGAAGGTGGGAAGAGGTCACATTTTAACAACCACCCCACTTACTAATCATGCCTTGGGCTATGTTTTTATGATTTTTGACAGCTGTATAGTAGTCCATAGCCTGAGCATAGCTCAGGACAGTTTCGATTGTGCTATATATCAAGCAGAGGATGACTTTGGATTTCTTGTTCCTCATGCCTA
+
3455@BCBAABBBA@@>>>?>?@A@@@?@BAA@@@@@BCDDEA?6<<A-,,,,,,,-@AA>>>>?==@A@@@ACBBBA@@@?<===+++*),,-4233366<ACA@AAACC>><;55=<::877779<==?@A@?>>???@?=<<<=>B<<<<:=<<<>@?==<=>ABA@B;:==2+788:AACCBA@@@A?>>?>>=<<=AFD?//05<;523337;>@B????>?@><<<<>C@><<>:;<=>6669>=@>=>=??CDBCBBBBBEGF?HFDCA@@?>???@@BBAABBABBBCA@@?@>>>==??BDNSPIFEDEFFKKEB@?>>>??@@A@AA@?>>=>>ABBBCCCAA@@@BCDBB>??>?AA?54334;EDBBBBBECB32223=<<:87765532.)('&'((()&&&$$$$%&**,:6
@333_PHV87F_10
CCTGAGTCTAGCTGCTGACCCTGAGTCTAGCTGCTGACCCTGAGTCTAGCTGCTGACCCTGAGTCTAGCTGCTGACCCTGAGTCTAGCTGCTGACCCTGAGTCTAGCTGCTGACCCTGAGTCTAGCTGCTGACCCTGAGTCTAGCTGCTGCCCTGAGTCTAGCTGCTGCCCTGAGTCTAGCTGCTGCCCTGAGTCTAGCTGCTGCCCTGAGTCTAGCTGCTGACCCTAGTCTAGCTGCTGACCCTGAGTCTAGCTGCTGACCCTGAGTCTAGCTGCTGACCCTGAGTCTAGCTGCTAGACTCAGGGTCAGCAGCTAGACTCAGGGTCAGCAGCTAGACTCAGGGTCAGCAGCTAGACTCAGGGTCAGCAGCTAGACTCAGGGCAGCAGCTAGACTCAGGGGCAAGACTAGTTCAGGGCAGCAGCTAGACTCAGGGCAGCAGCTAGACTCAGGGTCAGCAGCTAGACTCAGGGTCAGCAGCTAGACTCAGGGTCAGCAGCTAGACTCAGGGTCAGCAGCTAGACTCAGGGTCAGCAGCTAGACTCAGGGTCAGCAGCTAGACTCAGGGTCAGCAGCTAGACTCAGGTGAAGCGGCGCACGAAAAACGCGAAAGCGTTTCACAATAAATGAGAAAAGCCTGGCT
+
;;==<<<==8999::GEBA??>>>>ADGDDCCBCDC@A???==>==??@A@BABDCCB@@??@AB?>>>>@CCEBCA@5::::<@EDDBDCDDBC@@?;:;<<B@?@@DEF=76588?@@A@B?@@@BCFCFDCCB66667A????@CDEC@@??@BABB@@AABBDDB?>>>?@AA@????BFDEGA=;87788CCBBBBCDDB?=;;84455BBCDEEFFEDEDB----89@?CDDDCDECBCBCEGFDAAAAADED@A<6-65679D;;;;;=GGGECBBBCDEEDBAAACFH3332397410-(((()0124456?@BCFDFEGIGGGGHEEFGIGFHIFEFFGGHIIDCCCCFHPHFEDDDFGGEEECCCBECA?CCBBCC;::9210/0,)))*.24*(()-))''''+58?EHIHFHFDDDEIIHGIHHKHNAAAA@?>=BADFHGGFKGRGFHE9889GJKFKRFEDGDDFKGBCCCFHHENHJGJSSOLSHGIHHHKFGHMGKGEFGHHHGHDFIIIFOJJDA==;<@@::99>FDGHIHGFIGFCED???>>>??DEAAGGGHIIGFGIGHFEGHEFHMGS:::778922327=<:99566@H2111054...,+,*'''''(.)&&&&'((
@334_PHV87F_10
TGGATGACCCCTCCCCAGCCTGTCCCCTTGAGGAACACCTAGCTGCTCTGACTGCTGCTGCAGGGGTCAACCGAGTAGCCTGTGGTTGCAGGGGGCAGGCTGGGCTCCAGGGAACAGGCTGGGCAGGGTAGAGGGCCAGCTGGGCTCAGGCCCATCCCACTCGGACAGGAGTATGTGGGCTCAGGTGCGGGAGTCGGTGAAGACCCACGCAGCCACTGCCCTGGAGGCTGTGGAAGGGGCTGCCTTCTTTGTGTCCCTCGATTCTGAGCCCGCGGGACTGACCAGAGAGGACCCCGCAGCTTCCCTGGACGCTTATGCCCACGCTCTGCTGGCTGGCCGAGGCCATGACCGGTGAGTCTACCCCCTACAATACCACCTACACACTTATGGAGACCTAGGGCTTCTCCACAGGGGGCAGCCAGACCTCATGCCTG
+
''356?B@@BFA@434+?>>?A?8865-/(((FMMLJLLLEDEEDDKFD:9999@D332,*)($'(*)))))/+++,BCCCDIFEFIFEEDDLIQLEGFFEAECBDA@??CEEJJLKKIIGIKSPJRLLB=?>@ADKOKMNJSJILM?::::SKHFSJJIIHGJHJDCDDCOLIJHIIQKJIHJJSLNKJOKSSLHGIIKNSMKKJLSMJLSMLPKNOMONJLMLLOMQKKKLINSNSNJSJPMLLOLKSNOOSKJPJMPHIIPLOSNKJOKOMKKPJLGGIHEHFBKLQPSOJLJJRIOJEDFIGJSGKIJHIGGIKJJMHILKJLLKJJOKJJMKQJIJJOKJJJHLIIHIMJOMIJFEFEKJICDBCCCEFEFKSLJHHJGRKIIIMLIMGIHHLSILKIJLPROKDCDDDJOSKJJJGFGILGEL?@;7-
@335_PHV87F_10
TCGAGTCTCTGTACTTGTTTGCCAGCCAGCAGGCTCCCCCATAAGGTGAGAGCTCTGAAGGCCCACGTTTGGGTCATCTCATGTGGGTCTCTTCAGATAACTTGGTTAGGACTCAGATGACTTTGTTAGTGATAGCCTCAATCTAGGAATTAGAGATGATAGTAGAAATGACGTATCTTCTTTGAGGCTCAACATAGTCACTGTAAAATGGGGTCACAGAAGTATCTGCCCCAAAGGCTTAGAGATTAAGGGTGTTACATTATGTCCAGAACGCAACTGGGTTCCTCAAAAGAATCTTGTCCTTCTTGAGTGGTAGGTAGAAGACAAATATTTATTGAATGAATAACTTAATCGTCAACTTTAAATAAGCAGCCACTTTTGCCTCTTTCAGATCCATTGTAAATACTGTTTTCCCATCTTCTGCCTTTCTCTCCTGTACACTCTGCTCAGCAGCTAGACTCAGGGTCAGCAGCTAGACTCAGGGTCAGCAGCTAGACTCAGGGTCAGCGGCTGAGACTCAGGGTCAGCAGCTAGACTCAGGGTCAGCAGCTAGACTCAGGGCAGCAGCTAGACTCAGGGCAGCAGCTAGACTCAGGGCAGCAGCTAGACTCAGGGCAGCAGCTAGACTCAGGGTCAGCAGCTAGACTCAGGGTCAGCAGCTAGACTCAGGGTCAGCAGCTAGACTCAGGGTCAGCAGCTAGACTCAGGGTCAGCAGCTAGAGCTCAGGGTCAGCAGCTAGACTCAGGGTCAGCAGCTAGACTCAGGGTCAGCAGCTAGACTCAGGGTCAGCAGCTAGACTCAGGGTCAGCAGCTAGACTCAGGGTCAGCAGCTAGACTCAGGGTCAGCAGCTAGGACTCAGGGTCAGCAGCTAGACTCAGGGTCAGCAGCTAGACTCAGGGTCAGCAGCTTAGTTCAGGGTCAGCAGCTAGACTCAGGGTCAGCAGCTAGACTCAGGGTCAGCAGCTCAAGCTCAGGGTCAGCAGCTAGGACTCAGGGTCAGCAGCTGGACTGAGGGTCAGCAGCTAGACTCAGGGTCAGCAGCTCAGACTCAGGGTCAGCAGCTAGACTCAGGGTCAGCAGCTAGACTCAGGGTCAGCAGCTAGACTCAGGGTCAGCAGCTAGACTCAGGGTCAGCAGCTAGACTCAGGGTCAGCAGCTCAGACTTAGGGTCAGCAGCTAGACTCAGGGTCAGCAGCTAGACTCAGGGTCAGCAGCTACTTCAGGGTCAGCAGCTAGACTCAGGGTCAGCAGCTAGACTCAGGGTCAGCAGCTAGACTCAGGGTCAGCAGCTAGACTCAGGGCAGCAGCTAGACTCAGGGCAGCAGCTAGACTCAGGGCAGCAGCTAGACTCAGGGCAGCAGCTAGACTCAGGGCAGCAGCTAGACTCAGGGTCAGCAGCTAGGACTCAGGGTCTCAGCTCAGACTAGGATAGCAGCTAGACTCAGGGTCAGCAGC
+
-))))*=>>@AGECDCDCHBACSMPSISSIAAACB>CBCBBGGHHGHMHPNLKJSLJOLSNKISSNKONNJKKISJNOKECB@=//0/66666BBDGIGFGGG<<<<<SGC?@<=<>@DEHIK=89HA?BCEEC;>?B,****+*))))):.----/0120343334;AHJGFFFGGIOKHSO@HOPILHMOJJKAAAAAAPGMKSKOKJLJQLIMLMPKLMJIIHLIJEG>3DHFIGN754422567@@CEKQFC?@AKHSKLMLJKOMSJBBBCDDA2--)&%$$$&)-/48999::=FHFGJJD???@DKLPLKSCBBEGFMQSMSLSSLJOKKMILMMSNJLSKMKIJHFEDEGJNLSQSKPMSSQKLKQJBBBAA97722877..<EFFDFGJMMLOHLJIKDBFD/+;2+,730//03444@<AGEFILPLGHGFMISNLKKLHS:::::::::FCFNJJDABBACDD0///2223EFESIKNLONJHGHFPGKLSLGC988(((()***'++,788DKMMOLLJQ1000===?EHGIPSLPMNHEFCDGEGKIIHGMOJLLMBAABD@>CGHGLLMKLLCCEEFJHHHKMHMNIGKGLAAC?@?=BDEHLQSLHHJ>==6666BKLROMNSSNSIHJFFLIKJPLI@@@?@MISMHLLLHIJOQSLJKMISJF@???FFAJMNQPSLQKKHJ;:20034>?AFBABBACC;***)'(()369@=====DIH;;;<BDDSSPPLMKSLLNOOQLLNQHIINOJLKNHJHM:999999?ABKJIGHHKJKDDCCHHHFMIJ98889??EBAACCDCGIJSGFDGHKLI?<<<C?==AC>9:888==@732///;<>BESEPIIEEED@@@AIGKIKKNIISSKMIMCDDDD@>ACID@@@@?>=>301))))*@AFHJSIJJSGDCBBB@<@CEG;::::=@CBCBBFEHHHIHFLFLGCFE66((((()<BEEJGGE9888431))*799@DEDBCC2111)''(-++,,,>;:994444*))'*(((()+++++*122'''&'+1015CEDEAA?ABA;:88921011ADEGMHHH;2111666?DHHEFGIHGFA*))))()257;,)))(--0&''****356?HGJFGHIFFFGGJMIGGIIFHDG9766&%%%%&%$$$%376554789-++++++,BCDA@>>;::;99778:7889>53332655)((((.188>?E@BBEGLCBAAC////A/55556A??865-----BFEGHGLJKMJ?>>?C@@@DMEJEEFD?>=((((00149;EFDGCBBA97546745699DHJ>=;<;7767223<?BCGEEFIIFFDDDDBBABBBAC<:9:5210332556;IDDEEFGF@?<<<DBEEEEFFEEFDC<<<;<=:9:<<=>=('&&''*))(((''')((((**+%%%%&%&&014-,,*&'&
@336_PHV87F_10
GCAGTGGCTGCGTGGGTCTTCACCGACTCCCGCACCTGAGCCCACATACTCCTGTCCGAGTGGGATGGGCCTGAGCCCAGCTGGCCCTCTACCCTGCCCAGCCTGTTCCCCTGGAGCCCAGCCTGCCCCTGCAACCACAGGCTACTGGTTCTCACCTGGGAGCAGCAGTCAGAGCAGCTAGGTGTTCCTCAAGGGGACAGGCTGGGAGGGGTCATCCAGGATGTCCTGGAACTGCTGTTCCAGGGCCCGTGGGGAAAGCAGGCCATTGGAGGCGTCCCTACACGGAAGAATCTGCCCCGGTGGAAGACAGCCACGTGTCGGCTGTCTTGAAGGTGACGAAGGTGGTCTGGAGGGACACGGGAGGAAGACGAAGGTGGGAAGAGGTCACATTTTAACAACCACCCCACTTACTAATCATGCCTTGGGCTATGTTTTTATGATTTTTGACAGCTGTATAGTAGTCCATAGCCTGAGCATAGCTCAGGACAGTTTCGATTGTGCTATATATCAAGCAGAGGATGACTTTGAACTCTTGTTCCTCATGCCTC
+
LKJMKISKSMHB@6666990---.EEJJLMF@BFGHIFLGKIIGNIKNOJLSLPMJPEHKIJIPQI.....EA@>320+@BCFEEECDBDBDDGDGNSKDJHLSSGF<<=5,>??BAA?0/..-././55,,,,-HIJJKIHOHRIHISRMILGG=5566FIJRHO88889><<=>?@GCEDEHSGDDAAFGFEIJICEFHFD,***-)*)()<=<<>@DSJIJKNJMLSMSPNNIM=====IIKMMSJKKDFDDGNIG:8778?B?+*)'&%%%%%7>@CAAABBEHFEC@@<<;A<9EEEGHIHIDCBHHHHLSKSKIFHJIKKIHGHISJNJHIIGHLLOOKQKKJSSKNIMIFF=<600<DEJHA?@DGHPJQKGGNLSMLKCDBDGGMHGLHGHKHGH?;8==>@@ADFFHKHGIGMHFFFGEDEDEFKSNQSGGFFJFIHGGCCBCDGMQISJJHEHGFGGHHHIIKIHHHFGEKJHHGJIHEFFFDBBBCJOPLJGKGGFGHGGILJJEFGEFHGGDFHJJPKSJMG??=56--66510/)
@337_PHV87F_10
TCCCTACACGGAAGAATCTGCCCCGGTGGAAGACAGCCACGTGTCGGCTGTCTTGAAGGTGACGAAGGTGGTCTGGAGGGACACGGGAGGAAGACGAAGGTGGGAAGAGGTCACATTTTAACAACCACCCCACTTACTAATCATGCCTTGGGCTATGTTTTTATGATTTTTGACAGCTGTATAGTAGTCCATAGCCTGAGCATAGCTCAGGACAGTTTCGATTGTGCTATATATCAAGCAGAGGATGACTTTGAACTCTTGTTCCTCATGCCTT
+
@DLJLNMKLI9766<3)()((()++8AFGBDDLHHGJLNLIKPKLNPKKNSNSSHKMLLRIQLQJJINKNKRSSLKLSKKIJMH66/)+&&&)+***;@AEGGG>?IGILSJLSMSNMKSSQ><<==ADDF>HLINIKIJNJLMILGIKHFIJHGIFGJSSSNJJIKHRSSMOJJFMG@=<MLOHIILNLIGGILIKMILLGJHGJNIKFHJJHHMJHJJHHISHOLIGKIIIOIJGEKLIEDDGOLJKCLGHGHHHGHIIIK?@B;655533'
@338_PHV87F_10
CAGGCCATTGGGAGAGTGAGTCCCTACACGGAAGAATCTGCCCCGGTGGAAGACAGCCACGTGTCGGCTGTCTTGAAGGTGACGAAGGTGGTCTGGAGGGACACGGGAGGAAGACGAAGGTGGGAAGAGGTCACATTTTAACAACCACCCCACTTACTAATCATGCCTTGGGCTATGTTTTTATGATTTTTGACAGCTGTATAGTAGTCCATAGCCTGAGCATAGCTCAGGACAGTTTCGATTGTGCTATATATCAAGCAGAGGATGACTTTGAACTCTTGTTCCTCGTGCC
+
DEA@@@ABDD@????BDBAAAACDCDCDECDDGIIKHFEFECIDBBBBDIGIFIFDCDEDCCDEFGGFHG=::::>FHGHFECBBABEHHEFFFFHGGFEEDFKMILJGEFCAB@?>?BDFBB933DEFFFFFHFGFGI@@?=<<==>=>>9>??('((((@ABBDEFB=>>>BBBBCDGKSKSGHLKKJJIGFDCDEEEGGDFEDEDDFFGEECCDHIGEFFEGFGGCBAABBCABBBCBBDEIJFFDDCECC??>>>?70001>=??>>@ADCAA??=900.-/*))**&
@339_PHV87F_10
TCGGCTGTCTTGAAGGTGACGAAGGTGGTCTGGAGGGACACGGGAGGAAGACGAAGGTGGGAAGAGGTCACATTTTAACAACCACCCCACTTACTAATCATGCCTTGGGCTATGTTTTTATGATTTTTGACAGCTGTATAGTAGTCCATAGCCTGAGCATAGCTCAGGACAGTTTTGAGATTGTGCTATATATCAAGCAGAGGATGACTTTGAACTCTTGTTCCTCATGCT
+
9=?FEECCDEEEECHGHFGFFFGGIMEEDDDD?=<;63212....1441-3+++->>>98889=AFKI99998B@AACFFEFEFDEFEEHLSHGFEEGFGHFI>=>==EFDBAAACLKMQHGJILJSSIHFDCCCDFGFHFIIGIHHEEFFGHGIJHHFHFFKI>:;8..,+,,++(())))+67,,,,,>@ABGGFFDGGFGEE6533333;BBBCDDEED87976762)
@340_PHV87F_10
GCTGGGGAGGGGTCATCCAGGATGTCCTGGAACTGCTGTTCCAGGGCCCGTGTGGGGAAAGCAGGCCATTGGGAGAGTGAGTCCCTACACGGAAGAATCTGCCCCGGTGGAAGACAGCCACGTGTCGGCTGTCTTGAAGGTGACGAAGGTGGTCTGGAGGGACACGGGAGGAAGACGAAGGTGGGAAGAGGTCACATTTTAACAACCACCCCACTTACTAATCATGCCTTGGGCTATGTTTTTATGATTTTTGACAGCTGTATAGTAGTCCATAGCCTGAGCATAGCTCAGGACAGTTTCGATTGTGCTATATATCAAGCAGAGGATGACTTTGAACTCTTGTTCCTCATGCCTA
+
FBA999;HGSHIJEIJHC>?>GILLHJPKGISLJOJJFCCBB@BBB?@F9883+,CC>GJJIGLFJGMHHGJHJGFGIDDDE@988:97556@NHIMHIOHHGL:6IE><<=>D@211122222GGHHKPSQKIIHKOJLKLSJKLHLNLFHDCB?A@FGKIKJOJJSNJNHKJFHEDSGGJA@>9BDDGHIGJJIMQSSMMSIGGJHLIIJJSJJGEFFGKNJLHFGIHIFGEEDCCEFKJSLGJHIMJSPQKIGGGSKMJHBBBABBAACDFHFFGMIJKLHGHIGHJIGGGHHGJMLOHHSNMJJIHRGHJIIGGIKJKEHGHKILJHHKMJISQLMOHHFHGFCCB@@=<&
@341_PHV87F_10
ATTACACACTCACCCACCTTATGACCCCACGCATGCTCCTATCCCAGAGTGGGATGGGCCTGAGCCCAGCTGGCCCTCTACCCTGCCCAGCCTGTTCCCTGGAGCCCAGCCTGCCCCCTGCAACCACAGGCTACTGGTTCTCACCTGGGAGCAGCAGTCAGAGCAGCTAGGTGTTCCTCAAGGGGACAGGCTGGGGAGGGGTCATCCAGGATGTCCTGGAACTGCTGTTCGGGCCCGTGGGGAAAGCAGGCCATTGGGAGAGTGAGTCCCTACACGGAAGAATCTGCCCCGGTGGAAGACAGCCACGTGTCGGCTGTCTTGAAGGTGACGAAGGTGGTCTGGAGGGACACGGGAGGAAGACGAAGGTGGGAAGAGGTCACATTTTAACAACCACCCCACTTACTAATCATGCCTTGGGCTATGTTTTTATGATTTTTGACAGCTGTATAGTAGTCCATAGCCTGAGCATAGCTCAGGACAGTTTCGATTGTGCTATATATCAAGCAGAGGATGACTTTGAACTCTTGTTCCTCATGCC
+
'&%#$$$#&&%#$$%$%)))'''129=>=>=;8888966655413(,,,-6666::<<?AC55537849DCFBA??>>???ABCDHAA:BEEEE>>88A8?BBCDCEA>>62/****-.9EDEDDDEEEDCA?@?@ACCCDDEFFDDFBBAAACDCCCCCDDFEEDECA@AABCEDCCBCB@?@BABCEEEFFECBCCCDFEEFGEFEFFFDDECBBDDEGFEEGGFAA6100/332256:BBBCCBCA@AAAACEA@@?@ABBCDDDBBBBCD@>>>>AGIJDFECCD84<;<=BCCCEDEHGCB@AABA@@??ACBB@>=>BACCB?>>=>@BCBBBBCBCCBAAACE@@@@CACCDFB????BGGDCBDDEFCCBCFJHFEKIHLJGHIGFDDEEFHGGEGGHHHEFFEDDDDABAA@DBDEIJSLJIHHIKIJKFFEDEEEGEGGDDDDDCCCCCDFCDEDEGFDDEEDEEDCCCCDECDA?>??AFFECCCCDEEEFDGGGDCDBBCBCGEEGGJHGFDCD>?@++;<AA?=4
@342_PHV87F_10
CCCACATACTCCTGTCCGAGTGGGATGGGCCTGAGCCCAGCTGGCCCTCTACCCTGCCCAGCCTGTTCCCTGGAGCCCAGCCTGCCCCCTGCAACCACAGGCTACTGGTTCTCACCTGGGAGCAGCAGTCAGAGCAGCTAGGTGTTCCTCAAGGGGACAGGCTGGGGAGGGGTCATCCAGGATGTCCTGGAACTGCTGTTCCAGGGCCCGTGGGGAAAGCAGGCCATTGGGAGAGTGAGTCCCTACACGGAAGAATCTGCCCCGGTGGAAGACAGCCACGTGTCGGCTGTCTTGAAGGTGACGAAGGTGGTCTGGAGGGACACGGGAGGAAGACGAAGGTGGGAAGAGGTCACATTTTAACAACCACCCCACTTACTAATCATGCCTTGGGCTATGTTTTTATGATTTTTGACAGCTGTATAGTAGTCCATAGCCTGAGCATAGCTCAGGACAGTTTCGATTGTGCTATATATCAAGCAGAGGATGACTTTGAACTCTTGTTCCTCATGCCTCC
+
,,,,>KFFECDDFIJKJFEFHINHHIHOIHJFJFIJMLHPOPJRRIIGFGB@BBA79FF/<KIM@?H--E@CLFGEIGELKSQIF=@FFFHGLJIPMQMNPSSIHKGGRKSSRRNKLIGJQJOHJMKJNJIMJOSNSOLIGGHIRSSJIJEDECJSKSHGIFG<@?41A?EFEGHFFGA@HLMSHJSJIPSMLSJMLLHHFEDMJGCEHCB@BFFGIPLJGFHFFHHGMNHGFHGHHKJPIIHHFFFH?;:50-,+++++**((.))667:>>??AJNHHKKKNJIPMKSJJGJKFSIMLNIGHFGJHNSMIRKIEIKIGGGE3333;64*''''''67?<=90289>A:9::99:?75?@FSKLKHNLLLSSMJIGJGMMJLGHIHHIHHFGFEDFFIILIIHHIIMSSNSIORJGFGED444-,,,,,?ECBCDFFHGGFDEEFGIKGHGHJGDK:::::GIFFHGFFHFJIGECKGJFGIKKCA930/.15=BCCDDE;?BB@<:8766-(
@343_PHV87F_10
CTGGGAGCAGCAGTCAGAGCAGCTAGGTGTTCCTCAAGGGGACAGGCTGGGGAGGGGTCATCCAGGATGTCCTGGAACTGCTGTTCCAGGGCCCGTGGGGAAAGCAGGCCATTGGGAGAGTGAGTCCCTACACGGAAGAATCTGCCCCGGTGGAAGACAGCCACGTGTCGGCTGTCTGGAAGGATAGAAGGTGGTCTGGAGGGACACGGGAGGAAGACGAAGGTGGGAAGAGGTCACATTTTAACGACCGCCACTTACTAATCATGCCTTGGGCTATGTTTTTATGATTTTTGACAGCTGTATAGTAGTCCATAGCCTGAGCATAGCTCAGGACAGTTTCGATTGTGCTATATATCAAGCAGAGGATGACTTTGAACTCTTGTTCCTCATGCCTA
+
6?>>?AGGIHIGKMJKJJLJJSHJGLKHKMPIMKKGJDLGSHHGSLJIEFGMMIFSJHIGHHJIMJSJISIIABKQKJNKRHC????=?G@?@>;;<;ILKKNMJFFFDEFFJHFDEEHEC99987::>9:70004538.*)))*)**(07=GIMSRHFGGJGJIONOHHFHFGC1-((&'(*''&&&&(:@EEDDDGLIJIJJJJLHIDIHHB<::99:CEGKJED@A@755545677999599/././22249DCDGFGJJHHFFLMPHSLJJHIFFGLSSRNJRJJHSSKRQLILHISKJKNGMIOIKJIHKHFN?@AABAAKKII???GHJFJJKJFFHHKJRSGGEFEEIB====>@@EEGGIMLEHJEHIPQFKC>87557=>;6754'
@344_PHV87F_10
CCTAGGTCTCCATAAGTGTGTAGGTGGTATTGTAGGGGGTAGACTCACCGGTCATGGCCTCGGCCAGCCAGCAGAGCGTGGGCGTGAGGGCGCCCAGGGAAGCTGCGGGGTCCTCTCTGGTCAGTCCCGCGGGCTCAGAATCGAGGGACACAAAGAAGGCAGCCCCTTGCTCAGCCTCCAGGGCAGTGGCTGCGTGGGTCTTCACCGACTCCCGCACCTGAGCCCACATACTCCTGTCCGAGTGGGATGGGCCTGAGCCCAGCTGGCCCTCTACCCTGCCCAGCCTGTTCCCTGGAGCCCAGCCTGCCCCTGCAACCACAGGCTACTGGTTCTCACCTGGGAGCAGCAGTCAGAGCAGCTAGGTGTTCCTCAAGGGGACAGGCTGGGGAGGGGTCATCCAGGATGTCCTGGAACTGCTGTTCCAGGGCCCGTGGGGAAAGCAGGCCATTGGGAGAGTGAGTCCCTACACGGAAGGAGTCTTACGGTGGAAGACAGCCACGTGTCGGCTGTCTTGAAGGTGACGAAGGTGGTCTGGAGGGACACGGGAGGAAGACGAAGGTGGGAAGAGGTCACATTTTAACAACCACCCCACTTACTAATCATGCCTTGGGCTATGTTTTTATGATTTTTGACAGCTGTATAGTAGTCCATAGCCTGAGCATAGCTCAGGACAGTTTTGATTGTGCTATATATCAAGCAGAGGATGACTTTGAACTCTTGTTTCCTCATGCCTAT
+
:=AABCCCDECBCCDCCBCCA@?>?@ADFEGGE.--.4:;9::99:=B@@?@@CGCCAAA?>?@AEJFFEFEBAACA@A@@?>9960/-*)-,2213799ABAA>>:::::;:9889:?BBCCCBBC@?=<<=>@FFGHII22222@CCEFHHJHFGDEFFFFFB<:6)&'''*+-;<DDEFFFFFFFCCD????>BCFCH><<<:=>=>DF?;<@@DFDDDEA>>FHEBA@ABGFFE=<<<<ADDDDCEDEDEEEGECDCCFLJFCA@??@>=>>@EEGDBCCFGFFD;;D/CCDFJJGFEDEBCB?@BBCGIJKILJKLIMHDCDCFEGGIGED@>?LIJHGGFGGIGGHHHMSJGNDBCCCFHJKJGGGFBCHGFHHJLJISOGGGIADEFCCDCBCCCGSJIC@7---FGGJJJFEEEFEIIHDEDDDDDNPNMQIIGECBCEHIEFEEEEEJFEHFFHHG;999,++*))((&&''*)'().:56<DDCDJKHHEEFGEEDEEGFGGFEEJHMJIGGDDDEGJJIGJIJGIIFFFFGKFEGIJEGEHIIFGEFIRKFC<JHJSKKFHJHKILNISIKKIHJKGHGFGGPISLKHNKIMLGGIB=>=>CCBD@ABA=310/022DFEEDDCDEGGFEFEGEFGGHHEDEFEHFFHGFFDGGIGGHNLHCCA?A85555<SJKGFFGEFFFIGFFGGGFEDFEFGHIKFGFFGBGFCAB/))8689:962*'
@345_PHV87F_10
CACGGAAGAATCTGCCCCGGTGGAAGACAGCCACGTGTCGGCTGTCTTGAAGGTGACGAAGGTGGTCTGGAGGGACACGGGAGGAAGAACGAAGGTGGGAAGAGGTCACATTTTAACAACCACCCCACTTACTAATCATGCCTTGGGCTATGTTTTTATGATTTTTGACAGCTGTATAGTAGTCCATAGCCTGAGCATAGCTCAGGACAGTTTCGATTGTGCTATATATCAAGCAGAGGATGACTTTGAACTCTTGTTCCTCATGCCTAT
+
AA@?@@BCDA?<;322=61>???@@AFEEDDFFEDDDEEEFFEFCCBAABBEDEFFFBBAABF888789776432224,,,-3;9:731)))@@@CBBC?AEFOFEGBCCEEA?@AACCCBBAA@ABDGGEDDCCDCEDDDCDGEBBBB@AABCGLKLGEDEEIJMIFDCBCCDCDDDECBAA@AA@ABABDCDFOGDDEEFFFGFEF6665631///2AABCBBACCCCEDCBBBAA@@@@BDCDFEEDEEDFGFCEBAABADBA>9,&
@346_PHV87F_10
CTGAGCTATGCTCAGGCTATGGACTACTATACAGCTGTCAAAAATCATAAAAACATAGCCCCAAGGCATGATTAGTAAGTGGGGTGGTTGTTAAAATGTGACCTCTTCCCACCTTCGTCTTCCTCCCGTGTCCCTCCAGACCACCTTCGTCACCTTCAAGACAGCCGACACGTGGCTGTCTTCCACCGGGGCAGATTCTTCCGTGTAGGGACTCACTCTCCCAATGGCCTGCTTTCCCCACGGGCCCTGGAACAGCAGTTCCAGGACATCCTGGATGACCCCTCCCCAGCCTGTCCCCTTGAGGAACACCTAGCTGCTCTGACTGCTGCTCCCAGGTGAGAACGAGTAGCCTGTGGTTGCGGGGCAGGCTGGGCTCCCAGGGAACAGGCTGGGCAGGGTAGAGGGCGGCTGGGCTCAGGCCCATCCCACTGGGGAGCAGGGGTCCTGTGGGCTCAGGTGCGGGAGTCGGTGAAGACCCACGCAGCCACCGCCCTGGAGGCTGTGGAAGGGGCTGCCTTCTTTGTGTCCCTCGATTCTGAGCCCGCGGGACTGACCAGAGAGGACCCCGCAGCTTCCCTGGACGCTTATGCCCACGCTCTGCTGGCTGGCCGAGGCCATGACCGGTGAGTCTACCCCCTACAATACCACCTACACACTTATGGAGACCTAGGGCTTCTCCACAGGGGGCAGCCAGACCTCATGCCTCAGCAGCTAGACTCAGGGTCAGCAGCTAGACTCAGGGTCAGCAGCTAGACTCAGGGTCAGCAG
+
7F<;;::@@><<<<;<;;;<;/--.44@<<ACAA@A@@@@ABGRMGDGDCEHJG55544555-899<@@ACCDDFFEDDBCBAAABCBB?A@B=>>=@HEBA@?@ABDAB@?@@A=:::;=A@DCB>9:>>@AA?@?>>?DDCCCDCB?>>>@CEDEFABB@AAE?<<<<=???>BEDJHLIGEBA?77;;A2110241)()));;=DCEEFHHCBCBB>97699:EGEEIG@>9,?@A=C@??@AHIEFHGGJIOGGFIGOGHHKICCA?<<7//0@AACAC>=<A=DEGIHFEEE;.G@@CDGIGHNIE>>>@CBDDC?<8889JISHGEE<IFAADDABB)))))8@>@?A>=<<;8)((.4232233332345)((*//:A9888889999AECB7665652&&&((***5:21123@?=<=843/)''''&%%%%&'+-,++,,,,39FEEDDEFEFGFHS-+++,@A?A@@@AGEEDEEOJIFDDGEEJGJGEDDFGMLHHJJIFDF32222ACDGCEKHDDBA/.../771110110178;<BFAAAA==<<=DFBB<?;:ADPJJJEFDBCQFHFGEECDA?EDBCDGGFFI=?666:;==>>ACB@AJFCCCBBEEFEHGGDDBCEDEDACCGEGFGFIGHIGGGHFILGHEFFFFGED===>FKJIFGJ?@88889FEDEFHGIEFFDFCDCDDEHFGFHFK:7777B<<=>>BCGEEGHICABAAGFFEDBCBBEFGGJHHFFGHGIJEEECA@?6/
@347_PHV87F_10
GCAGTGGCTGCGTGGGTCTTCACCGACTCCCGCACCTGAGCCCACATACTCCTGTCCGAGTGGGATGGGCCTGAGCCCAGCTGGCCCTCTACCCTGCCCAGCCTGTTCCCTGGAGCCCAGCCTGCCCCCTGCAACCACAGGCTACTGGTTCTCACCTGGGAGCAGCAGTCAGAGCAGCTAGGTGTTCCTCAAGGGGACAGGCTGGGGGAGGTCATCCAGGATGTCCTGGAACTGCTGTTCCAGGGCCCGTGGGGAAAGCAGGCCATTGGGAGAGTGAGTCCCTACACGGAAGAATCTGCCCCGGTGGAAGACAGCCACGTGTCGGCTGTCTTGAAGGTGACGAAGGTGGTCTGGGAGGACAACACGGGAGGAAGACGAAGGTGGGAAGAGGTCACATTTTAACAACCACCCCACTTACTAATCATGCCTTGGGCTATGTTTTTATGATTTTTGACAGCTGTATAGTAGTCCATAGCCTGAGCATAGCTCAGGACAGTTTCGATTGTGCTATATATCAAGCAGAGGATGACTTTGAACTCTTGTTCCTCATGCC
+
,;;BJJLNLMNNIIHKSSPSOHIGHHKHJKGDEFCF=---+,+))CEHKIIJKKIDG,****;SQSNSSKMQGFFEDEDNOJIIJGHOIIHHGHHGFMREPJGJFNH;:3((KFCKMPJSSGIFECAKIHDE@>>@>@:6557HHHINSIOIN@???@NNQMSQSMOMNKRSLSSSSONJMJPDG,+++,IGNNMLJLJKNIF//.-,+-**,577968IKLSJKHMJRSSLSLSKSSJNPMLLKOKJJKKNLKLSOSKMPLSKJSSHJNLLPMMNOMSMMLSMSNSMKMOLNMLOSJSLKIFKHEFBCEIRGDCEDEDFELMIGHLKIHNJGGJJHS===999:3&%%'&&&''(**)'&&'*+455BFEDDFFJCBBBCOHHIEIHSOOSNJRSPIJGHHJ////03)42&;DI<<FGFFILMLLJSIIHGFGDHFFGILSPKKPMKKIIIHGGFIJGHLNL?>?GIGFEGGHFFHJHFFGGFGFED@CFGGFGFIHJDD>==>>NKIFGGFJIQFAFECEFFIIGPGL@IGJJIKHIFEDDA@A6220/%
@348_PHV87F_10
AGCAGCTAGGTGTTCCTCAAGGGGACAGGCTGGGGAGGGGTCATCCAGGATGTCCTGGAACTGCTGTTCCAGGGCCCGTGGGGAAAGCAGGCCATTGGGAGAGTGAGTCCCTACACGGAAGAATCTGCCCCGGTGGAAGACAGCCACGTGTCGGCTGTCTTGAAGGTGACGAAGGTGGTCTGGAGGGACACGGGAGGAAGACGAAGGTGGGAAGAGGTCACATTCAACCACCCCACTTACTAATCATGCCTTGGGCTATGTTTTTATGATTTTTGACAGCTGTATAGTAGTCCATAGCCTGAGCATAGCTCAGGACAGTTTCGATTGTGCTATATATCAAGCAGAGGATGACTTTGAACTCTTGTTCCTCATGCC
+
EGIHOHRJKNOLIJGIFFEDDFJINJIJHJKIKIJSNHFHIILJMJDEJNKSNHJJOMSLOLSMNOGGHGGNPNMSMJHHHI@BHLIIENGJFHNFIHKLSOOSIQIHRPQKSSKS@A@JJHQKJLMSLHOKIJNSLKOKNMLLKJKLGNKQMLOKPSKPLGFLGJKKNJKKHKJSMMSKSJMCCFOHHCCBDDHGHEMSKLJGSEJS77767A?>>=1,+++0%%%%));>CD@FDGCHHJLKKJMILJNKLLKJIEHEGGJSSLJHIIEFSLJOHKGHILLLKEEFDCDEEDGJKGIIJHLICCAABE@BAGHEH@:::05556AFEOMGJHJGGHHJHGMKGIHKKKKECCDBJPMILHIKIJGGE?::998
@349_PHV87F_10
ACCGCCCTGGAGGCTGTGGAAGGGGCTGCCTTCTTTGTGTCCCTGGATTCTGAGCCCGCGGGACTGACCAGAGAGGACCCCGCAGCTTCCCTGGACGGCTCCTGCCCACGCTCTGCTGGCTGGCCGAGGCCATGACCGGTGAGTCTACCCCCTACAATACCACCTACACACTTATGGAGACCTAGGGCTTCTCCACAGGGGGCAGCCAGACCTCATGCCTGGCAGT
+
;==<==<=?>>>>>>@??==<=>?==>=>=<94476/14*))((&(((*+,,,,+--,,***))2-++++,11137:89993<<;;=;7754,(('&&&'((((()-)+;;;:;>??=>>??B=976557>?@;;;;<?@>=>===)))**+,;<<=;<=>55555<;:;<=A>=;;::9887.../33A???A?A=====???ABC@>>>>@?>>====&&&%%&
@350_PHV87F_10
GTGGTTGCAGGGGGCAGGCTGGGCTCCAGGGAACAGGCTGGGCAGGGTAGAGGGCCAGCTGGGCTCGGCCCGTCCCACTCGGACAGGAGTATGTGGGCTCAGGTGCGGGAGTCGGTGAAGACCCACGCAGCCACTGCCCTGGAGGCTGTGGAAGGGGCTGCCTTCTTTGTCCCTCGATTCTGAGCCCGCGGGACTGACCAGAGAGGACCCCGCAGCTTCCCTGGACGCTTATGCCCACGCTCTGCTGGCTGGCCGAGGCCATGACCGGTGAGTCTACCCCCTACAATACCACCTACACACTTATGGAGACCTAGGGCTTCTCCACAGGGGGCAGCCAGACCTCTCATGCCTCAGCAGC
+
7BBB?@@@@BA???=<>>AABA???@AABBBABAABBBCDEDCDCCB@???@@@??::::;@?@@:*****&&&&**+544889@BCBA?>===66657??@???>:;;;>B>>>>:98662222@@?>?@DEDCCCCCACBDCBCDDDCBBCC:78789<<<<:95.((.9734<=>>BCEDEFB>=>==@@ACDKHGCBBBEHDDB@?@>>@@@EDEFFGECCB@@===>>AABBAABBADEHGEFEDFIFDCBBBDGGFFGFCBBCBHHJGFCBBCDIE>>>HECBBCCFFDDDDFEEEEEECDCDDEDEFFECCCEDFE==DBA@?@>@AEFC:9999:8-.;@ACDD???:98
@351_PHV87F_10
ACTACTATACAGCTGTCAAAAATCATAAAAACATAGCCCAAGGCATGATTAGTAAGTGGGGTGGTTGTTAAAATGTGACCTCTTCCCACCTTCGTCTTCCTCCCGTGTCCCTCCAGACCACCTTCGTCACCTTCAAGACAGCCGACACGTGGCTGTCTTCCACCGGGGCAGATTCTTCCGTGTAGGGACTCACTCTCCCAATGGCCTGCTTTCCCCACGGGCCCTGGAACAGCAGTTCCAGGACATCCTGGATGACCCCTACCCCAGCCTGTCCCCTTGAGGAACACCTAGCTGCTCTGACTGCTGCTCCCAGGTGAGAACCAGTAGCCTGTGGTTGCAGGGGGCAGGCTGGGCTCAGGGAACAGGCTGGGCAGGGTAGAGGGCCAGCTGGGCTCAGGCCCATCCCACTCGGACAGGAGTATGTGGGCTCAGGTGCGGGAGTCGGTGAAGACCCACGCAGCCACTGCCCTGGAGGCTGTGGAAGGGGCTGCCTTCTTTGTGTCCCTCGATTCTGAGCCGGGACTGACCAGAGAGGACCCCGCAGCTTCCCTGGACGCTTATGCCCACGCTCTGCTGGCTGGCCGAGGCCATGACCGGTGAGTCTACCCCCTACAATACCACCTACACACTTATGGAGACCTAGGGCTTCTCCACAGGGGGCAGCCAGACCTCATGCCTCAGCAGT
+
,9;DFEIFKHHQIHGKDDCCDKJ>;;;;;CBBCEBBCDDBEHEGNLIIKPMIQSRILIRSSLKOSMGBB77>?AC:::::EEEHEEA=?D@AGDFAAABB@@G?68MGJHK;C8433565;D?95559?EGHGJCDCGGIIJA>>>?CFK>DDFHHKRIKDEF=::=?JH;:77664//++--++,-12>>=>BCDEGIELHOSSMSSKSSSILSMHKMJMJMSSGPHHHGHJ?>>??A00FGEDEGLFKSINKBB;;667....,CGFFGHQSSD>GBDFMSSMJLIGDHHFGB?>>>?SINJSOMQJOMKSLLGEGEKJRKJPMKSRQSSLMSILOJEJLPOSNRSKIHEEBAD=;@CAKLIOIMJGHOLLFJQI?A@EDFKNLNOSJMOMKLHGDBCJ9NHLOLLINNKQKMBKGJFEFFJHMLOJDBBCB@A76545543344BCFD??>;H66666LHKLJSSMKINJIOSSOKLOMJHLSOSLIPIGD@?ACBKNF77766BCCDNGFA1/1**+>?GFHGDBB@AAGHGHIH:5CBAB@?<=?9:QIHGKGIDDEEINGFCIKNOGNGHKMINIOLDA????INILHGGFI?????MHKJSSSKIHIIIJIKBCC@@CGJFEFGEEHIFDIJIGCBCBABD@?<;:;32244BD=::9*)&&',,*+****'&&'''&
@352_PHV87F_10
ACTCCTGTCCGAGTGGGATGGGCCTGAGCCCAGCTGGCCCTCTACCCTGCCCCAGCCTGTTCCCTGGAGCCCAGCCTGCCCCCTGCAACCACAGGCTACTGGTTCTCACCTGGGAGCAGCAGTGAGGCGGCTAGGTGTTCCTCAAGGGGACAGGCTGGGGAGGGGTCATCCAGGATGTCCTGGAACTGCTGTTCCAGGGCCCGTGGGGAAAGCAGGCCATTGGGAGAGTGAGTCCCTACACGGAAGAATCTGCCCCGGTGGAAGACAGCCACGTGTCGGCTGTCTTGAAGGTGACGAAGGTGGTCTGGAGGGACACGGGAGGAAGACGAAGGTGGGAAGAGGTCACATTTTAACAACCACCCCACTTACTAATCATGCCTTGGGCTATGTTTTTATGATTTTTGACAGCTGTATAGTAGTCCATAGCCTGAGCATAGCTCAGGACAGTTTCGATTGTGCTATATATCAAGCAGAGGATGACTTTGAACTCTTGTTCCTCATG
+
GHHGHGIIJEFEEFJSMMMGNHJNGFEB?933LSLJIFDDCBCBBCDE@@8;1,@HJFIJMFEJFGKGJJIJIHIBHGJFAJHHPSSIJJHIGJGHFEEFDEFGJLI>====ILPKNGFF9880(&&%%'''/446?DFFFEFDEDEGQKJFIEDD6669B@>?@AACBAA?ALIGHGFIKGLGGIHHJCFDFEFEFDA=<;99:<AECGFCFDA@@@ABDE@????@A@AABBAAA@AB@=>>=?EFDDCCCCB=;=<<>CDCBCBCABA?=>>?@@??@@CCCBBDDECDCC@====?DECCBCBCCB>===?C>===>BBBCB@>>>>@FED;45>BC????@DGHLJKRJHFEEEDCCBBBBDDCFEDEEFFECABAA@@@>=>>>@DGHHFDEFFIFIFDCDCCCCCCDEDDCBBBABDBDCCEDEFEDDDDDCDDCCDCCCEDHCAA?@FIHEDDCDJGMGGFFDFDCC@AAACEFEGGIJJIHEGGFFCAAA@@5
@353_PHV87F_10
GCTGTTCCAGGGCCCGTGGGAAAGCAGGCCATTGGGAGAGTGAGTCCCTACACGGAGATTGCCCCGGTGGAAGACAGCCACGTGTCGGCTGTCTTGAAGGTGACGAAGGTGGTCTGGAGGGACACGGGAGGAAGACGAAGGTGGGAAGAGGTCACATTTTAACAACCACCCCACTTACTAATCATGCCTTGGGCTATGTTTTTATGATTTTTGACAGCTGTATAGTAGTCCATAGCCTGAGCATAGCTCAGGACAGTTTCGATTGTGCTATATATCAAGCAGAGGATGACTTTGAACTCTTGTTCCTCATGCCT
+
INIGJJHICDSD<A95523-+/.,.***+,=ADBBBFKGLOHKGFGIHHBA>;+('%$%%&'*.11;?EHHISLKJJRRILKHNSNSGSMLSLIKHPPLKMJJIHSLJKSIJJHHGHKMMLLNJOSPKOSOJJSOLJDJFGC;886IOFHIOOKNKHHSA6651....5;>@9ACHEDFFILFJJILIJLFOIIKGKGLLNSNOKILNKSSSOKLNKJKISJLCCC?+,,FEKFEHFFJGIKIJJOPSKHJJKMGDDDFHHEEKKSMJJJKIHFGHSJJKQGHHJNPILJIILRSSJLJSNEEGDCFA??=>=;
@354_PHV87F_10
TCGGCCAGCCAGCAGAGCATCAGCGTGGGCGCCCAGGGAAGCTGCGGGTCCTCTCTGGTCAGTCCCGCGGGCTCAGAATCGAGGGACACAAAGAAGGCAGCCCCTTCCACAGCCTCCAGGGCAGTGGCTGCGTGGGTCTTCACCGACTCCCGCACCTCGAGCCCACATACTCCTGTCCGAGTGGGATGGGCCTGAGCCCAGCTGGCCCTCTCCCTGCCCAGCCTGTTCCCTGGAGCCCAGCCCTGCCCCCTGCAACCACAGGCTACTGGTTCTCACCTGGGAGCAGCAGTCAGAGCAGCTAGGTGTTCCTCAAGGGGACAGGCTGGGGAGGGGTCATCCAGGATGTCCTGGAACTGCTGTTCCAGGGCCCGTGGGGAAAGCAGGCCATTGGGAGAGTGAGTCCCTACACGGAAGAATCTGCCCCGGTGGAAGACAGCCACGTGTCGGCTGTCTTGAAGGTGACGAAGGTGGTCTGGAGGGACACGGGAGGAAGACGAAGGTGGAAGAGGTCACATTTTAACAACCACCCCACTTACTAATCATGCCTTGGGCTATGTTTTTATGATTTTTGACAGCTGTATAGTAGTCCATAGCCTGAGCATAGCTCAGGACAGTTCCGATTGTGCTATATATCAAGCAGAGGATGACTTTGAACTCTTGTTCCTCATGCC
+
,2259:1///.,'&')+,+,++,-,-..,-****)*---351+''&&''AAA?>///22>E@A;9:-53455:>>>@;96569<KEERKIHSONLISOKIQJSLS;667?EEGGHKPSKKNI;JLIRSKKRSKBCDHJSPGAA9330,**,))2232+((();@?AHKEEDC>>>?DLOIJHQSSSSFEEIFJED95555EGFFIIHFC33/.+)+.86-/::<=:2++,1042235520//-)+1279;<?B>>?LKNNJHIHJIMMKJIHLKIKMMGKLPSSKJKMLHNIJOSSLSQSFHOKFE;7677;<FBBHIGBDCAC666587333101114==CFJFICDEIHNSSMNSPKLHFFHLKPSSSCBBBDHESJPSLLLLJLFGEIILNGFC@??@CEPFJISPKLHSSLNHFJBC>D96KHIFJKLIH?=>;:;4333111119;982--.>FMGGGHECBBBA?<652-,,+*(''&&'(*,-/2=>999CDCC8:+,DLKKHFEHEEKMPIMLJFIIIJJSSHHQSKKRKIJLLLKSHIQGIKJREIFEHOSSOJNHIKLSSKKLLHHIQKJMHHLECEGPJLILJGKJHJMHKFGJKIAABDC1-*)&&'')0:BCHLKKJSGKHLMMJIHIGJKOKSJIHKJISOJIGGE;944779;75,
@355_PHV87F_10
GTCTTCACCGACTCCCGCACCTGAGCCCACATACTCCTGTCCGAGTGGGATGGGCCTGAGCCCAGCTGGCCCTCTACCCTGCCCAGCCTGTTCCCTGGAGCCCAGCCTGCCCCCTGCAACCACAGGCTACTGGTTCTCACCTGGGAGCAGCAGTCAGAGCAGCTAGGTGTTCCTCAAGGGGACAGGCTGGGGAGGGGTCATCCAGGATGTCCTGGAACTGCTGTTCCAGGGCCCGTGGGGAAAGCAGGCCATTGGGAGAGTGAGTCCCTACACGGAAGAATCTGCCCCGGTGGAAGACAGCCACGTGTCGGCTGTCTTGAAGGTGACGAAGGTGGTCTGGAGGGACACAGAGAAGACGAAGGTGGGAAGAGGTCACATTTTAACAACCACCCCACTTACTAATCATGCCTTGGGCTATGTTTTTATGATTTTTGACAGCTGTATAGTAGTCCATAGCCTGAGCATAGCTCAGGACAGTTTCGATTGTGCTATATATCAAGCAGAGGATGACTTTGAACTCTTGTTCCTCATGCCT
+
)**+7337722239:834::::5555666>ISHNMJSPLSMGCDCDEHOHIMHHJJKKIGEBC<HEAFGKHNQHIFIFIKLSJJ=KHKKKRJBBJEGLMIMJKKSSJKMHIGMLLHHJQQHMHSILJKGFFGGIKKHJIIKMKSLNJIIFGEED(''''*+,++&&&&&&'&&+.13357DCICDBCA8::6/I@@@@<===>@@HGSISSKMIRQJIGJKJNJLHJDAGA;<C;:::9:6;::;8663449??CEGHEDFEEIKHGHJHHKIDEDCCFFHGHJCBED?@??CIJGGHFFFHGDABABB@@@AAHDFB=64110---,-346@DEEFFEIGHDCBBAC*(%$%''*)))567>BEGGGLFHFDEDEFDEFF=7778@BDCCFFFGKLJHHJJHPOJGIFHJGEEFDBDDDHFIGEDFIGGNIIGEEEDEIFEEGFIIIGHFFHJFHGFHGFFFCB???@88878832))))&((*8ACDDKEIGFHGGOGFHFFHCCDDEFGIIGHGGHFIEEECB@@0..--.,
@356_PHV87F_10
TAGGTGTTCCTCAAGGGGACAGGCTGGGGAGGGGTCATCCAGGATGTCCTGGAACTGCTGTTCCAGGGCCCGTGGGGAAAGCAGGCCATTGGGAGAGTGAGTCCCTACACGGAAGAATCTGCCCCGGTGGAAGACAGCCACGTGTCGGCTGTCTTGAAGGTGACGAAGGTGGTCTGGAGGGACACGGGAGGAAGACGAAGGTGGGAAGAGGTCACATTTTAACAACCACCCCACTTACTAATCATGCCTTGGGCTATGTTTTTATGATTTTTGACAGCTGTATAGTAGTCCATAGCCTGAGCATAGCTCAGGACAGTTTCGATTGTGCTATATATAACAGAGGATGACTTTGAACTCTTGTTCCTCATGCCT
+
9;;=ACGFDDDCHHGJKLNINIORKBCCCSJFGGFDEG?====EEKKGIAAFFSRSLIR9))))*ELHIGGDD=;LJKNNPJJFGGHKKJKJINKJJNILMSKJNSNIMRJPSLMSOLMIFJDF<;JGEFJGIHGDDCD;;;;;RPNOMMOMJQOIHKIIOLIFCDFFJIMNJMJOQSSMKMLKPKGHHJIAEA@<;;>DD@2110220--,-7789=?@BGJRJFJIIKOSOJJLJIMLHMIMSIHJRNHMIJGFGFIEINKHIKINISSNLMJGIHILIKKIKMKIGHGKEFHLJIMLJKJIGFIJIILJHKJKIGFFFDFGJLJIQIKIHB@)%$$$%'&'&%%%%%*))*))''''')(()-889654
@357_PHV87F_10
GGGAGGGGTCATCCAGGATGTCCTGGAACTGTCCGGGCCCGTGGGGAAAGCAGGCAGTTGGAGGAGCTGATCCCTACACGGAAGAATCTGCCCCGGTGGAAGACAGCCACGTGTCGGCTGTCTTGAAGGTGACGAAGGTGGTCTGGAGGGACACGGGAGGAAGACGAAGGTGGGAAGAGGTCACATTTTAACAACCACCCCACTTACTAATCATGCCTGGGCTATGTTTTTATGATTTTTGACAGCTGTATCGTCGTCCTAGCCTGAGCATAGCTCAGGACAGTTTCGATTGTGCTATATATCAAGCAGAGGATGACTTTGAACTCTTGTTCCTCATGCTA
+
''(?F?>>=89954445=?FIFFDDAC@?=5445/000EEABBCSLJLOJKHHKH<;;;;;77:8;43.--,.035>865/--.1/.-+)),:;;?CDHOSKLOIMIKKNRSNSNMSKSHIBD>;<=GJRLJMI*((HIKFFCEFDGHELDCLSFFFACF??>?<<=CJSJ<451GEPSLQMJJJHILHEIEGLSSISIIJLSILJGIEGE444445:1113<FHDIEHKPHIIFLEGIJEGFHGFCFG?>))))+**,2222@AAABBBECHHJFEEGJJGFGEFGEFFGHQISJIIIE<DEFGHIGLHIEKJJD@@BB@MSQSJHLHEDCC>:54.-(&
@358_PHV87F_10
CAAGGCATGATTAGTAAGTGGGGTGGTTGTTAAAATGTGACCTCTTCCCACCTTCGTCTTCCTCCCGTGTCCCTCCAGACCACCTTCGTCACCTTCAAGACAGCCGACACGTGGCTGTCTTCCACCCGGGGCAGATTCTTCCGTGTAGGGACTCGCTCTCCCAATGGCCTGCTTTCCCCACGGGCCCTGGAACAGCAGTTCCAGGACATCCTGGATGACCCCTCCCCAGCCTGTCCCCTTGAGGAACACCTAGCTGCTCTGACTGCTGCTCCCAGGTGAGAACCAGTAGCCTGTGGTTGCAGGGGGCAGGCTGGGCTCCAGGGAACAGGCTGGGCAGGGTAGAGGGCCAGCTGGGCTCAGGCCCATCCCACTCGGACAGGAGTATGTGGGCTCAGGTGCGGGAGTCGGTGAAGACCCACGCAGCCACTGCCCTGGAGGCTGTGGAAGGGGCTGCCTTCTTTGTGTCCCTCGATTCTGAGCCCGCGGGACTGACCAGAGAGGAGCCCCGCAGCTTCCCTGGACGCTTATGCCCACGCTCTGCTGGCTGGCCGAGGCCATGACCGGTGAGTCTACCCCCTACAATACCACCTACACACTTATGGAGACCTAGGGCTTCTCCACAGGGGGCAGCCAGACCTCATGCCTCAGCA
+
=FGMIGJGJIGM;;;:;>=AKPNMLNSONSMFEEC@LJJLLHHHILHID<<===A?>?>?DDGEC4,-CBEECAC@;6---/DEEC><==>CCCDNKMJLKJHIIGGHHJLKOHHOKLBF>===@>3))CEH=>=>@332240000,+++*+-+((('()**6BEGILJLJLLKG;CCB@CGHHOOONIFLLSKJKDCCBAF99HHGBB>==>LOSSPMHQGGCCA4.EJJILSBCC?>A99FLJKJSLQOJHJJLHM5544=?HLJJIKKHJDDIFDBA@A@AADCFKQSLIMLIJIIRFDGGIKNNJIJJHPHHOIHECFKLSHHKJJKGHGG;9:84)))))+@BCDFE???@BHIJHIIOLLIIMKSLNLSLOOSROSMMNJKMJLSONNLHINGAABGKIJMGJGJKOMKIJJPMSLHSNJHLIIKPRNNMSMPMLSKHGGHHIPJNJMHHHJSOKILJKGFFEDDDCCLNIMJQLKJNIKSKSJLLC942..--000))))/3333FF>>BABJIOFJGHEGEHEGFJHHGIFGELNLSRGHPLHHGFINKIIPPHLKNKPHIGIFGGGIIIEGFGEGIHHMHMFGHHKFGGFIIFGDDDCDEFFLIIKGKIGHD76525EDDEGFFEFFGFIGJEFED500.*
@359_PHV87F_10
TGTAGGGACTCACTCTCCCAATGGCCTGCTTTCCCCACGGGCCCTGGAACAGCAGTTCCAGGACATCCTGGATGACCCCTTCCCAGCCTGTCCCCTTGAGGAACACCTAGCTGCTCTGACTGCTGCTCCCAGGTGAGAACCGGGTCGCCTGTGGTTGCAGGGGGCAGGCTGGGCTCCAGGGAACAGGCTGGGCAGGGTAGAGGGCCAGCTGGGCTCAGGCCCATCCCACTCGGACAGGAGTATGTGGGCTCAGGTGCGGGAGTCGGTGAAGACCCACGCAGCCACTGCCCTGGAGGCTGTGGAAGGGGCTGCCTTCTTTGTGTCCCTCGATTCTGAGCCCGCGGGACTGACCAGAGAGGACCCCGCAGCTTCCCCTGGACGCTTATGCCCACGCTCTGCTGGCTGGCCGAGGCCATGACCGGTGAGTCTACCCCCTTAAGAATGCACTCTACACACTTATGGAGACCTAGGGCTTCTCCACAGGGGGCAGCCAGACCTCATGCCTCAGCAGG
+
444///018>521100...,/26BNMJHEJD5./177EAAAFSNSJOHIJJISKNISEE77JIJMSHBF9988775...-/,+,'4EGKFFAHD:9@349MLHHJLKJIJMSNKSOLSISHMKLLLNBC8236223,,+++)(((%%%%&/<=>>EFKCDDNSNLCDA@CINJSLJJGCEDDSNJNJNHJIBSJPKSJC=?>?<</...///=>?B74444JGSMJSJKKKIMLNIIJLLLMHLIJPJMLJIIKIJILSMNJIA:::89=<86666>GHEHLSJSLKLLSJQRNNINLIQMOMLKJSMKQMSMOEA@BACDDKIQNINKLRLLSMQMSPSSSKSKKPMMMI521103@ILJJHEBOGHIIDCBBD<LNLJRNHFFDDEBHIIKQLOLOSKLLOKJNNKSLIKJMKLSILFCA?965557455=<<=.+(&&&%%&$$$%''(()()(('**-.640000123ACDCBCDCFCC?CFIJGKHHDDHHGMHGFDFEGG>==764
@360_PHV87F_10
GCTGACCCTGAGTCTAGCTGCTGACCCTGAGTCTAGCTGCTGACCCTGAGTCTAGCTGCTGACCCTGAGTCTAGCTGCTGACCCTGAGTCTAGCTGCTGACCCTGAGTCTAGCTGCTGACCCTGAGTCTAGCTGCTGACCCTGAGTCTAGCTGCTGACCCTGAGTCTAGCTGCTGACCTGAGTCTAGCTGCTGCCCTGAGTCTAGCTGCTGACCCTGAGTCTAGCTGCTGACCCTGAGTCTAGCTGCTGACCCTGAGTCTAGCTGCTGACCCCTGGTCTGACTGCTGACCCTGAGTCTAGCTGCTGCCCTGAGTCTAGCTGCTGCCCTGAGTCTAGCTGCTGCCCTGAGTCTAGCTGCTGCCCTGAGTCTAGCTGCTGCCCTGAGTCTAGCTGCTGCCCTGAGTCTAGCTGCTGCCCTGAGTCTAGCTGCTGCCCTGAGTCTAGCTGCTGAGGCATGAGGTCTGGCTGCCCCCTGTGGAGAAGCCCTAGGTCTCCATAAGTGTGTAGGTGGTATTGTAATG
+
&%&'(18;<=>BIEHFHISLSOOSIKKKKSJKKSGIKKJLMGACDF=DGFHISSSLISNLOSSLNSSKGGSSNOSJJSSLQINPHGGDFHKILLMOOJIKSSSG>>?@EHHONQKSRJLSSSLFDDDFSLJKQRKSPSSSSNRKFGIIACCBBDSPSJNSJFDEFFSOIKQSRSMQMEG;84122222<>?JJSRNFJILQJSPPSPJNJIJDGJC@==>FGDGGKKGEGEFJLSB@@@@IHOOSSKSNPRMKOHECBBC@????@OFHEAF.3,)('&$$$$$%&'(*,-.665655558>ESSLKSSHIMSOMHLRSKLMSMMONSHJOPMIOSKLLNPKGPLLCCBCADINMSLOLJNKMHJIFIJLKILMSOSPQSLIHIJSJSLKQKSSSLOKMLJLJMKIKKOJMQQLDRKIGIJFIKLSLMKOKRSLLGLEDDDEMLOSJSSDCCCBSIJLHOLJLNPJMSMKJIIHFGFGMMLQJOOKFSQSHKLJKOIKKFIGJKHHJHIJPSINA=6*&&%
@361_PHV87F_10
TTCCACCGGGGCAGATTCTTCCGTGTAGGGACTCACTCTCCCAATGGCCTGCTTTCCCCACGGGCCCTGGAACAGCAGTTCCAGGACATCCTGGATGACCCCTCCCCAGCCTGTCCCCTTGAGGAACACCTAGCTGCTCTGACTGCTGCTCCCAGGTGAGAACCAGTAGCCTGTGGTTGCAGGGGGCAGGCTGGGCTCAGGGAACAGGCTGGGCAGGGTAGAGGGCCAGCTGGGCTCAGGCCCATCCCACTCGGACAGGAGTATGTGGGCTCAGGTGCGGGAGTCGCGGGTGAAAGCCCACGCAGCCACCGCCCTGGAGGCTGTGGAAGGGGCTGCCTTCTTTGTGTCCCTCGATTCTGAGCCCGCGGGACTGACCAGAGAGGACCCCGCAGCTTCCCTGGACGCTTATGCCCACGCTCTGCTGGCTGGCCGAGGCCATGACCGGTGAGTCTACCCCCTACAATACCACCTACACACTTATGGAGACCTCAGGGCTTCTCCACAGGGGGCAGCCAGACCTCATGCCTCAGCAGCTAGACTCAGGGCAGCAGCTAGACTCAGGGCAGCAGCTAGATTCAGGCAGCAG
+
.HGIHKBGFMLOKIOKSJS=999:DSPSSJSSJLKJSKSMSSSSMPQMNPMKNNLFJRKISIIJSNSSOSKOJMQPSJSMOJSSQOSISKQLSLPSLGMHR>G544;3LJKSPQGFC09>++EGLMJOLSSNNKKSSSNOIKSKJONLSN@GE@SOMMSOOMSSPJIMKKIJMLQRILPKJJEGISLBA><932107-('(,-7CELNKONKMLKISKLFCEA@@><:76511129=3((((DDSLNSKSNLKLSLPLPKQMKKJJISNSSENJNMGI<??:<;,*'&&&&(+-**++++:A@??@FDDDCCEEGILKJMMNJKJLIJINSSOOOSKI<99:GFOSJOPMJDEBCDHKIJMJOJDKLFOSLMSHOE??DEBAJMSPHEAFGHOSNLKJHMIIJKRMKKIKJMNKKLSMLSSPJHGFGESLMGQJJEFIJ>856436*))))*)*,7:GGJFFGEEHJNKSMJGGGJIJLFGBCCOJHNF21113EMNEG>411+))),GFGFGIFDCCCGFNLGOLJPNSJOOKGEDAAA>=>ACQHKKIFJLEFFEF55555CBBC:886-,'''&')*(()+('
@362_PHV87F_10
CCGGTCATGGCCTCGGCCAGCCAGCAGAGCGTGGGCATAAGCGTCCAGGGAAGCTGCGGGGTCCTCTCTGGTCAGTCCCGCGGGCTCAGAATCGAGGGACACAAAGAAGGCAGCCCCTTCCACAGCCTCCAGGGCAGTGGCTGCGTGGGTCTTCACCGACTCCCGCACCTGAGCCCACATACTCCTGTCCGAGTGGGATGGGCCTGAGCCCAGCTGGCCCTCTACCCTGCCCAGCCTGTTCCCTGGAGCCCAGCCTGCCCCCTGCAACCACAGGCTACTGGTTCTCACCTGGGAGCAGCAGTCAGAGCAGCTAGGTGTTCCTCAAGGGACCCCAGGGGAGGGGTCATCCAGGATGTCCTGGAACTGCTGTTCCAGGGCCCGTGGT
+
EECCDD@B6665681002@HKJJOLIMKJNSSHSGIKJKOLLFEGFEIKRIJSSSGF====ESOSSSKEBBA<;;;<EJBCBFEGGLJGLIIHFEEFSOILKJHSLQMSSPSLIMNNMKE@::QILJKRSSMRLEIDFDBD@=;76546(((((+<=@BDEEJF>?CD@?9:6.---SIMHHJIHJHOQLLQMOIOMSSHLOINOEB?88857?IJLNLOSHFBBE73444<79JJSNLHHEREKSSJOLSHFCB9:=:8889GHHHJJIOFHJIGJIGGFHHJSM77773555NLRKHJNLMKOLMLMJSSLIHIJSKNHF-,+*++(&&%$$$$&)>C>?>>:;;5.(()2333334CFEFHFHGSB99999BGIFHJ763/&
@363_PHV87F_10
AGGGAACAGGCTGGGGAGGGGTCATCCAGGATGTCCTGGAACTGCTGTTCCAGGGCCCGTGGGGAAAGCAGGCCATTGGGAGAGTGAGTCCCTACACGGAAGAATCTGCCCCGGTGGAAGACAGCCACGTGTCGGCTGTCTTGAAGGTGACGAAGGTGGTCTGGAGGGACACGGGAGGAAGACGAAGGTGGGAAGAGGTCACATTTTAACAACCACCCCACTTACTAATCATGCCTTGGGCTATGTTTTTATGATTTTTGACAGCTGTATAGTAGTCCATAGCCTGAGCATAGCTCAGGACAGTTTGATTGTGCTATATATCAAGCAGAGGATGACTTTGAACTCTTGTTCCTCATGCCT
+
DIIGKJNILSMIFDHEB<?AAG6665232334JSGIFHKHPKQPMSOISJIFMSLKNSOOIQNJPNKKKCFDB:999:AJPOSJSQ@@@??ABKSRLGJJJJSKPLQLJGK=3HLHEEFHJI?=>>BDDFGSNKSONMKHS/////@FIIQJLSLKLLJSIJMOKNNLLLKLFDDDNQJSIHDCCDFHOLJJJSMOSPLKLKKGLLMNKHHGKJIHLIJIKGMMJJSJHMKOJKJSNJHKGKGGGLHJLSKHHIHMSSSPIHKKMHHQJJIJPINMLIPKLKMJKJKRLGJJOKJB?=;63)''''&'()///9:<<=EADCBBCHFNMGIHHILDCBA@ABINJJHGGGGEF@==<<;9
@364_PHV87F_10
GGGTGTGTGTGTGTGTATATATATATATGTGTGTGTGCGTGTGTGTGTGTATGTGTGTGTGTTGCCCATAGAGGTCACAGGGGGTCGGATCCCTAAAGTTACATAACTGTATACCCCTGATGTGGGTGCTGGAGGCATCTATAAAAACAGTAGGTGCTCTCGGCCAGTAAGCCTCCTTTCCAGTCCCCGCTCTGGCCCCTTGACAGTGTCTGAATTACTGTCAGTTTTCTTAAGTCAACATGTCTTGGTTTCATAGATCATAAAAACCCAAATTAGGGGCGTGGGCCAGGTGTGGGTGAGGTGGCTCAGCAGCTAGACTCAGGGCAGCAGCTAGACTCAGGGCAGCAGCTAGACTCAGGGCAGCAGCTAGACTCAGGGCAGCAGCTAGACTCAGGTCAGCAGCTAGACTCAGGTCAGCAGCTAGACTCAGGTCAGCAGCTAGACTCAGGGCAGCAGCTAGACTCAGGGTCAGCAGCTAGACTCAGGGTCAGCAGCTAGACTCAGGGTCAGCAGCTAGACTCAGGGTCAGCAGCTAGACTCAGGGTCAGCAGCTAGACTCAGGGTCAGCAGCTAGACTCAGGGTCAGCAGCTAGACTCAGGGTCAGCAGCTAGACTCAGGGTCAGCAGCTAGACTCAGGGTCAGCAGCTGAGACTCAGGGTCAGCAGGG
+
1//.,,**+++,,0-.-.///00003489;=DFHHSP<;;;=HPKSSJMG=@@DCA?DAB@C;655758>>>>?IOJHJSLKIHHFFFGFISLLINLNLPIRMLHLKJNKOJPHJHJHKRMKOIOJMLMKJMKRKSMOKHMMNPSSSNLILMMMNPMSLJQHJHKISSJMSMKKGDDEE:?55KFEFEEGEIKKRKJEGJJEDFNSSLSOKNSSLSLQJI=8LPMNRNNMPHHKLINSSKHOHIJMJIJISSPSLPLSSSPLHJNSPLOPKNSNOHSKLKQRLHOSPMMOINF>:8*CEEDCFLHJJSMSPKPGGIIFNIHGIKDDCC====74328>:;=JJKJSJJOHBA@?CBB@LHKSOLNOSSJSSNSQSMRQLKSLOKIICFDCDCBDJSPSJMLKSJLHHKIHJRIPFEDDESLJHHFIMLOSIGJOONLNNMEJEEGE>>>LMIJSB@@;1,,,11129:<<>>>444+&&&'.445ACDCAAA43333334:3334:7,,++-<=>:999AAACJOGIHGJHDH@99899<;<BCICAAABIID00000/2589<@AAADGKECCD@A@@@FFNHSJKKLQSHDDGHA@@@C=53445<=AADEEEFFFDEEFFGKKJLGCDCDG<;<=A:88889>>=+))''+-+++,-/...-0+'
@365_PHV87F_10
CTCACCGGTCATGGCCTCGGCCAGCCAGCAGAGCGTGGGCATAAGCGTCCAGGGAAGCTGCGGGGTCCTCTCTGGTCAGTCCCGCGGGCTCAGAATCGAGGGACACAAAGAAGGCAGCCCCTTCCACAGCCTCCAGGGCAGTGGCTGCGTGGGTCTTCACCGACTCCCGCACCTGAGCCCACATACTCCTGTCCGAGTGGGATGGGCCTGAGCCCAGCTGGCCCTCTCCCTCCCAGCCTGTTCCCTGGAGCCCAGCCTGCCCCCTGCAACCACAGGCTACTGGTTCTCACCTGGGAGCAGCAGTCAGAGCAGCTAGGTGTTCCTCAAGGGGACAGGCTGGGGAGGGGTCATCCAGGATGTCCTGGAACTGCTGTTCCAGGGCCCGTGGGGAAAGCAGGCCATTGGGAGAGTGAGTCCCTACACGGAAGAATCTGCCCCGGTGGAAGACAGCCACGTGTCGGCTGTCTTGAAGGTGACGAAGGTGGTCTGGAGGGACACGGGAGGAAGACGAAGGTGGGAAGAGGTCACATTTTAACAACCACCCCACTTACTAATCATGCCTTGGGCTATGTTTTTATGATTTTTGACAGCTGTATAGTAGTCCATAGCCTGAGCATAGCTCAGGACAGTTTCGATTGTGCTATATATCAAGCAGAGGATGACTTTGAACTCTTGTTCCTCGTGCCA
+
DBAAB@@@@@BDDEECCDAABACEED:6666@FCBBBBAC@??@ADA@0*)),00<AA@@@88897ACCDEFCGHFCABACFHCC???@BJIKNPKFECCCDDDDDFFD=?DKGGJPGKIEDC;<./FISLPKMIJIHGGHFGIIHJEDCBDJIIFHIIHGEEGEILC@@CCDE:9789;:<22113247CDEEBCCDHSIIF?>>===/.-./.*011++++++.+++-/+++)->CBB6=**</0GGHJSLIKHIHKH?EFHGIIKPQLJMPJLSPJFDDDEHKQMLSJOLOJJLSJISPPSKLPLHSJHKHFGFGJLLSMJOHIGGNHKKLIKNL;<<<PIFFDEEEEEE;;MSJKHOSNFMLDFEE655445512?<78;7788>DEIMGQLKGFGJJIIIIHHHGJIGGFFFKOBA8753012<>7679;:;41BAACKLJISGMJLPJIKIIIGGGFNIGGFGGHPLKJQDCCCDHKOMMIIHMOHHIHJLQGFFGPHPKJLEFFFDISJJE@HKKMJJGFGGGJQMSLOJJJGIIKJIIHSJFKILMHHMIHJGFHFDFDCCDEFFLJMCCBIJHMJSPIGGFEFJMIGDEEDDDCB@@@CFGKKFJNKLIFIFDFEFEECDECE;::9:ESIIGFFDFEICHIMMJHFDFFHHKGCFHFJISLKHF@=?--.+**)(%$
@366_PHV87F_10
ACCGCCCTGGAGGCTGTGGAAGGGGCTGCCTTCTTTGTGTCCCTCGATTCTGAGCCCGCGGGACTGACCAGAGAGGACCCCGCAGCTTCCCTGGACGCTTATGCCCACGCTCTGCTGGCTGGCCGAGGCCATGACCGGTGAGTCTACCCCCTACAATACCACCTACACACTTATGGAGACCTAGGGCTTCTCCACAGGGGGCAGCCAGACCTCATGCCTCAGCAGG
+
;<AKLLOQLSJSJMJSNKSGGLM<LSMLKLLHGJLNLLQNKNSKJFGFEFE?C;85//JJKNJSLNJLJGLHKKLSRIOHJDHHIH@=78E?AIKILMGGFFEJGMLRSSNSJONSLIKONSKKNMKNSMSJHIKPLSJISOKMLJKFJSSKJHLJHFGEGKQMKSLLMLNMJKF<;=ADBDCJLMHJHHGIMIKJMHNJMPMJGJJJJGGGKGECDDE<*))'&$
@367_PHV87F_10
CCCTCCCCAGCCTGTCCCCTTGAGGAACACCTAGCTGCTCTGACTGCTGCTCCCAGGTGAGAACCAGTAGCCTGTGGTTGCAGGGGGCAGGCTGGGCTCAGGGAACAGGCTGGGCAGGGTAGAGGGCCAGCTGGGCTCAGGCCCATCCCACTCGGACAGGAGTATGTGGGCTCAGGTGCGGGAGTCGGTGAAGACCCACGCAGCCACTGCCCTGGAGGCTGTGGAAGGGGCTGCCTTCTTTGTGTCCCTCGATTCTGAGCCCGCGGGACTGACCAGAGAGGACCCCGCAGCTTCCCTGGACGCTTATGCCCACGCTCTGCTGGCTGGCCGAGGCCATGACCGGTGAGTCTACCCCCTACAATACCACCTACACACTTATGGGAGACCTAGGGCTTCTCCACAGGGGGCAGCCAGACCTCATGCCTCAG
+
./898774/?BDEACCIE@9F>>GGJKIKSIE001=GGKGK@@@@@BSFHGHFSFHLLOPJSSPSSPLKSSHKLSFE::654656?NJ??><=*****-)))33><20001@AHGJJIMP>8:45445934449::=964555JCFEFC@AIJGFGE<7778SHJKLHGKKLSFFFEEHCEDBHSJ=>==>FGC@52'(&&&'&(('(&&'00:BDIJHJOHMNKJGDGLSLJHLGGFGGDAAEHJSMJKJC<;;;;BAEFGMHGKIPQMGJFDDDEKSSSJBLNGDMKGMIHB@8./BDJDE??>@@FIGEHIJLJSSKQOSKGGHD@BA>>??JLHJPHFIG??@??LHKKIILIISLGHGFGFHJJGFIGJHIKFD:6,*,.**)%%%%'(411121411133FEDEEH>===??@B?>>?@640
@368_PHV87F_10
GCAGTGGCTGCGTGGGTCTTCACCGACTCCCGCACCTGAGCCCACATACTCCTGTCCGAGTGGGATGGGCCTGAGCCCAGCTGGCCCTCTACCCTGCCCAGCCTGTTCCCTGGAGCCCAGCCTGCCCCCTGCAACCACAGGCTACTGGTTCTCACCTGGGAGCAGCAGTCAGAGCAGCTAGGTGTTCCTCAAGGGGACAGGCTGGGGAGGGGTCATCCAGGATGTCCTGGAACTGCTGTTCCAGGGCCCGTGGGGAAAGCAGGCCATTGGGAGAGTGAGTCCCTACACGGAAGAATCTGCCCCGGTGGAAGACAGCCACGTGTCGGCTGTCTTGAAGGTGACGAAGGTGGTCTGGAGGGACACGGGAGGAAGACGAAGGTGGGAAGAGGTCACATTTTAACAACCACCCCACTTACTAATCATGCCTTGGGCTATGTTTTTATGATTTTTGACAGCTGTATAGTAGTCCATAGCCTGAGCATAGCTCAGGACAGTTTCGATTGTGCTATATATCAAGCAGAGGATGACTTTGAACTCTTGTTTCCTCATAT
+
(*+BMILJJFHIFJMLQSSJIISGDCDDCIHFLKMLJJPISSOSKLLLSQMMLSSNPLRISSNJSSKSSLJN3223AB?OSLISKLSOIKHHFE?=166(BEFHILH77E9IRKMSQSSISNJHNDGGCDEGEGEMLKKSLSKRJPLLINORNNKLKFKILMKPPIKMSNRJSSLKIIIEGHGHQF???>FGDGCPMLGILJM@A@>?HJFMHHHMAB;;BGFOHSMKSQQHKKMQSISSLOMORLSQJJIGJHHEJIJLHPILHLKIHKJJJKKIIILKINJMLQLP>>>HHSLMJPJFGIHDIIHIJNMLLKRMLKJISIONJJIKJHLKJLIKSLLRSGDDDEHJIPOIONIMQGIGGIKJJKSH@@>>=1111<777:@;;HDCCBCHHIJSLQQSIKKHMHIIIHHNMLJIPPLLHJHKNGIGGGHFFFFFHHLMKJRLGPGOJJOLLHGHHIIJJJGGHHKHMNHHKHGMINJSJHHGHGHGFGHHEIHGG<;;;;HIJSJHPJIGGEDCCDCGHHFHFFHKNMMLIGHHCD/---+')-611-+
@369_PHV87F_10
CCCAGCTGGCCCTCTACCCTGCCCAGCCTGTTCCCTGGAGCCCAGCCTGCCCCCTGCAACCACAGGCTACTGGTTCTCACCTGGGAGCAGCAGTCAGAGCAGCTAGGTGTTCCTCAAGGGGACAGGCTGGGGAGGGGTCATCCAGGATGTCCTGGAACTGCTGTTCCAGGGCCCGTGGGGAAAGCAGGCCATTGGGAGAGTGAGTCCCTACACGGAAGAATCTGCCCCGGTGGAAGACAGCCACGTGTCGGCTGTCTTGAAGGTGACGAAGGTGGTCTGGAGGGACACGGGAGGAAGACGAAGGTGGGAAGAGGTCACATTTTAACAACCACCCCACTTACTAATCATGCCTTGGGCTATGTTTTTATGATTTTTGACAGCTGTATAGTAGTCCATAGCCTGAGCATAGCTCAGGACAGTTTCGATTGTGTATGTATCAAGCAGAGGATGACTTTGAACTCTTGTTCCTCATGCCTG
+
4FKGGIHCCCCA@;:1111289:B?CFFHGDB<=A5CFDFGPJMKIJKDD-*@@ADGHIFIGFFGHIGFFDEGJKMKIHMJSKSILILKMSGGJGELIJHNNIHEFFHHHHJJHIKIGGIIHJIKHIHEDEDGH@FFGGHIJIHHPMHJLGGGGFJLKKMIHKHFGEAEJJHIGGFEEJGNJSJSGGFEEGFGGKIGGIJHGGIHIGGFGGFMIHKKJIHFEECACEB@@@@GGGHJJHFGHIHFFFGGFEFDJLGGGDDDECDEFECDEEIGHFFFFEFGJCDCCFIFHFFJIGJIIEDEEEIJIID@BGHHFEEGJGISKSJJJGFFGFIHGGGHGHIGGIHGGIFKIFFEDDDCBCBDEGSINLJGFFJJHJIGDDBBBCDDEEDCEDCEECCEDDDDDFGFFFEEFKFFDDDEDDDDEC@???@DA:999997-*(,4678<=>BBCBBFGCGIHQHGHEBAA?=5++++,4'
@370_PHV87F_10
GGGAGGGGTCATCCAGGATGTCCTGGAACTGCTGTTCCAGGGCCCATGAGGAAGCGGCCATTGGGAGAGTGAGTCCCTACACGGAAGAATCTGCCCCGGTGGAAGACAGCCACGTGTCGGCTGTCTTGAAGGTGACGAAGGTGGTCTGGAGGGACACGGGAGGAAGACGAAGGTGGGAAGAGGTCACATTTTAACAACCACCCCACTTACTAATCATGCCTTGGGCTATGTTTTTATGATTTTTGACAGCT
+
*-.;A@AAFFRKJF>===>KGGINKISNLLNMQLLKHIG>A<8;8(('&&&%%()&&%%$%%$&(35:;;;ABA?@@ACCCA9>>IIKMMHSDHFIA>HLILHKIKLHMHMBBAABJJNFHNOIJHKHJGHIKILKIKLGLHKMSIIHHHMJLILJHKQMPSRSKROJIFIAJJKIHBFJKPOKKKMKGKLNSNSHFHGHMKIMIJFNKLQMMHJIJHNGMKHJNFIGHFJIGJLJJFDC=H53223:>=9
@371_PHV87F_10
CCGGTGGAAGACAGCCACGTGTGCGCTCTGAAGGTGACGAAGGTGAGTATGGAGGGACACGGGAGGAAGACGAAGGTGGGAAGAGGTCACATTTTAACAACCACCCCACTTACTAATCATGCCTTGGGCTATGTTTTTATGATTTTTGACAGCTGTATAGTAGTCCATAGCCTGAGCATAGCTCAGGACAGTTTCGATTGTGCTATATATCAAGCAGAGGATGACTTTGAACTCTCTCCTCATGCCTA
+
?C@>?10/+&&&%&(*+61111.,%%%%''(,<ABGFFCDDDDD=/--++*((*((((&((*+-.9::;;651111110/../38@@@@@AEGKHEDDCFHGHGJGGEGGIIIGEKGEEDB@@@<65657BBAB@<<<<=FEFFISQIDCCBCDECDDCEGHHGEFDCCDDDDGIFFEEDEDEGIFGFEBA@??@AADDGGIIHFGEFFHBAA@@96700/5332220-/988..)))+-201--./)
@372_PHV87F_10
TATATAGCACAATCGAAACTGTCCTGAGCTATGCTCAGGCTATGGACTACTATACAGCTGTCAAAAATCATAAAAACATAGCCCAAGGCATGATTAGTAAGTGGGGTGGTTGTTAAAATGTGACCTCTTCCCACCTTCGTCTTCCTCCCGTGTCCCTCCAGACCACCTTCGTCACCTTCAAGACAGCCGACACGTGGCTGTCTTCCACCGGGGCAGATTCTTCCGTGTAGGGACTCACTCTCCCAATGGCCTGCTTTCCCCACGGGCCCTGGAACAGCAGTTCCAGGACATCCTGGATGACCCCTCCCCAGCCTGTCCCCTTGAGGAACACCTAGCTGCTCTGACTGCTGCTCCAGGTGAGAACCAGTAGCCTGTGGTTGCAGGGGGCAGGCTGGGCTCCAGGGAACAGGCTGGGCAGGGTAGAGGGCCAGCTGGGCTCGGCCCATCCCACTCGGACAGGAGTATGTGGGCTCAGGTGCGGGAGTCGGTGAAGACCCACGCAGCCACTGCCCTGGAGGCTGTGGAAGGGGCTGCCTTCTTTGTGTCCCTCGATTCTGAGCCCGCGGGACTGACCAGAGAGGACCCCGCAGCTTCCCTGGACGCTTATGCCCACGCTCTGCTGGCTGGCCGAGGCCATGACCGGTGAGTCTACCCCCTACAATACCACCTACACACTTATGGAGACCTAGGGCTTCTCCACAGGGGGCAGCCAGACCTCATGCCTCAGCAGCTAGACTCAGGTCAGCAGCTAGACTCAGGGTCAGCAGCTAGACTCAGGGTCAGCAGCTAGACTCAGGGTCAGCAGCTAGACTCAGGGTCAGCAGCTAGACTCAGGGTAGAC
+
KFSSGKJGFIGHGKMOJIONNSNQLSSLSLSMLSSPQSLJPLNOSJQKLNKNSSSNKKNLLJJMPMOSINIFGIIPSONLMOLKFIOMISIJKSJEDFDLLSNSSPJNONSOJJJLSLLNSCFNIJMGGCB734@?9655789;<GCEA56IC==<<<CBHFKSJSIPJKSLKLSNLSOIJLJSKOMHGHFIGPJKJKIPKMH<<<<<A==A@JSELKKGND?@@ELILKOMSSMNSJJ=<;>>;ADEJSPSSMKJFCHJMLMHJIJPKSLSSHLEFIA=<:888:C???@>?65,++.;;=??F3348;CGDEIJ@A@>>E77FLSKSSQMMKQKLMQSKKNPHHGFSKED66/0<;:?????@>>@@KLIGKIIQJMSHJJJLJSJISLSH???@EDFCADEDIGJKJGDABCC???=9333344=@>=>=0///36+++,B>FFIIBACCCKFJPSIJHIIGHGNSJMONSNKKSQIJLSSNIEDECFIHFDDB?ADDGNMOF@@>==;:<FEPSKJONINNISOSLMNHMMKIDEEA==A??CCABGDEEHGKKOHID?ECFHIIRIE>><;>>?GJOMJHIFHHHHIFABA>FE@@ADEEEDFIJOHJIJIMSPNOSKLHDECD0000GHGFGGKI9997877/////2289EDFGFKKKOMJMMJNJQHKLLMJMGLKOFIFFJJJEIFJJKGGACC=FFFEJJSIJHPKLIMHPHHIHKLHSLKIEEEEHC@?ADDHLJIJPMCED>=;99<KPLJMNLHQ?====IIIINMQQNIIMSQIEFGGLHDDMMM?>>>>DDDBDEFGGHJFJGGHMHHJOLHKNGDB@>?><))('
@373_PHV87F_10
ATGGACTACTATACAGCTGTCAAAAATCATAAAAACATAGCCCAAGGCATGATTAGTAAGTGGGGTGGTTGTTAAAATGTGACCTCTTCCCACCTTCGTCTTCCTCCCGTGTCCCTCCAGACCACCTTCGTCACCTTCAAGACAGCCGACACGTGGCTGTCTTCCACCGGGGCAGATTCTTCCGTGTAGGGACTCACTCTCCCAATGGCCTGCTTTCCCCACGGGCCCTGGAACAGCAGTTCCAGGACATCCTGGATGACCCCTCCCAGCCTGTCCCCTTGAGGAACACCTAGCTGCTCTGACTGCTGCTCCCAGGTGAGAACCAGTAGCCTGTGGTTGCAGGGGGCAGGCTGGGGCTCAGGGAACAGGCTGGGGCAGGGTAGAGGGCCAGCTGGGCTCAGGCCCATCCCACTCGGACAGGAGTATGTGGGCTCAGGTGCGGGAGTGGGTGGACGCCCACGCAGCCACTGCCCTGGAGGCTGTGGAAGGGGCTGCCTTCTTTGTGTCCCTCGATTCTGAGCCCGCGGGACTGACCAGAGAGGACCCCGCAGCTTCCCTGGACGCTTATGCCCACGCTCTGCTGGCTGGCCGAGGCCATGACCGGTGAGTCTACCCCCTACAATACCACCTACACACTTATGGAGACCTAGGGCTTCTCCACAGGGGGCAGCCAGACACCATGCCTCAGCAGGT
+
,88OOHIKLOLSSMSINMLLSOPSPSLOKSPSLSSOJHNNSMLLPSOSSMPKSKLSSSSNLLRSNSJSOMLSQNNJIKSSKSHLISSKFJGBEMSSNNSLQSJIMJNOBCRKMSKJGIJOLSLIHMSQSMIOILLLSPSKOMLQSSJHGIJHNIKKMSROSSLJKFF><<@DKIJOHIKSFDD@AKHLKLSLSSSSNSPKSMHIHNSSSNKLSSLHCFKLOPGGIJNNPKSILOKOLSISNNNBBPMSISNIPLSOSSSJKMNS;;>(:IKGFJ00060@56>>LLMLNSNSNOOSSDBBBHHJKLOSMLI@?.KLHJOIJILNLSLKNKOLPKMLSLOSIGSBNRQISSGD::973>8223?ESQGLIA@785/*CADGEDCECHHKPJLSJORHJLG93333NKSHOPSSMSQIMOHMLSNPJKSLMIPKOJISJPJKDE<:=2&&&%%%''&&&&*;AAACDKOKLJNNJJKLJSMOKOMHHFFEDFMKIEFJFFCDFHHOMKFIF<A>>>?IMJKILSMKKFPIJJINHJMSMOMSSNSPJJIEMKKLKHCBHDDQQKIFGHILJLIIPIKLPILKPLNMSJLMIKSIJJHJJIHGFF::::LKPKJGGEDGOHFJIIJGFIILJNIOIIIFJKJLHHJHEFFGEFGGGEGDDEDEEDBBDEHJHFGG<;;;:;::::??BACCC?=2.
@374_PHV87F_10
GCAGTGGCTGCGTGGGTCTTCACCGACTCCCGCACCTGAGCCCACATACTCCTGTCCGAGTGGGATGGGCCTGAGCCCAGCTGGCCCTCTACCCTGCCAGCCTGTTCCCTGGAGCCCAGCCTGCCCCCTGCAACCACAGGCTACTGGTTCTCACCTGGGAGCAGCAGTCAGAGCAGCTAGGTGTTCCTCAAGGGGACAGGCTGGGGAGGGGTCATCCAGGATGTCCTGGAACTGCTGTTCCAGGGCCCGTGGGGAAAGCAGGCCATTGGGAGAGTGAGTCCCTACACGGAAGAATCTGCCCGGTGGAAGACAGCCACGTGTCGGCTGTCTTGAAGGTGACGAAGGTGGGTCAAAGAGTACAGAGAAGACGAAGGTGGGAAGAGGTCACATTTTAACAACCACCCCACTTACTAATCATGCCTTGGGCTATGTTTTTATGATTTTTGACAGCTGTATCGTCGTCCATAGCCTGAGCATAGCTCAGGACAGTTTCGATTGTGCTATATATCAAGCAGAGGATGACTGAACTCTTGTTTCCTCATGCCT
+
5>==><:;=>=999;@@@A;:455><@@A?6)8:;>FEDBBAA>GHGFFFGEMKSPD54445DEEFB??>?C00//121>==66665421+**+(/00--?BEFD/**,178?@DDC>;9998;@6=;>FHPKHRJOIJIFHIIFEHKSSKM==>>>NJMMNPLKPKJMQHJMSSMSGHMOSLH<1111FJMKQPRQQISSSJGIGIOIIKMKLPIFEFHPONGIINLKIKSSNSSNA@@??BNJGRLKJGJSISNNMNLJIKLIJG??<89HLOJMHKGJIJGOSLKGHF@B<;760///-15;=IGJLLFEGEEICDBA:40+++4,+)'&(*./23888779:2.*)))('&&)&&&$$$%&**3///2;>C?@93GKOKKQNILJGKKLEGGJFILJGJJGJSSJHFGCGFDEFCDEA1,,*+,EHFHHLSSLIIIJKNNIIGGGKHEAB@@))))))))DEHFIHIJILSHIHIKPGIKOSIKFFGGLFIIJISSONMLHHIJF@>@@@?==BBD;:9878:AEDD?=88879>7666669
@375_PHV87F_10
GCAGTGGCTGCGTGGGTCTTCACCGACTCCCGCACCTGAGCCCACATACTCCTGTCCGAGTGGGATGGGCCTGAGCCCAGCTGGCCCTCTACCCTGCCCAGCCTGTTCCCTGGAGCCCAGCCTGCCCCCTGCAACCACAGGCTACTGGTTCTCACCTGGGAGCAGCAGTCAGAGCAGCTAGGTGTTCCTCAAGGGGACAGGCTGGGAGGGGTCATCCAGGATGTCCTGGAACTGCTGTTCCAGGGCCCGTGGGGAAAGCAGGCCATTGGGAGAGTGAGTCCCTACACGGAAGAATCTGCCCCGGTGGAAGACAGCCACGTGTCGGCTGTCTTGAAGGTGACGAAGGTGGTCTGGAGGGACACGGGAGGAAGACGAAGGTGGGAAGAGGTGCGCATTTTTTAACAACCACCCCACTTACTAATCATGCCTTGGGCTATGTTTTTATGATTTTTGACAGCTGTATAGTAGTCCATAGCCTGAGCATAGCTCAGGACAGTTTCGATTGTGCTATATATCAAGCAGAGGATGACTTTGAACTCTTGTTCCTCATGCCTCT
+
779;;;;AD@?===@AJFKEGFDA>?>>BC>==>>BCDDCCABBDCGEDEBAB?>833223EEHFFEEBBAAAAABDCDGGJFDA@?>:999:?;>DEF=@IEEECFCBD>?GCEECA@???<>=?>==>BFGHFFEDDDDCCA@@@@BDDFFFFFHHEDCCBBDECEFDCDCDDEEEFCA@@AACBABBBDCAECCBCCEC@545)..::::DE><<;<EDDCCCBBCDDCCCDDDBDDDCEA@??=;;;;;=>>@EEDA@@?@ABB>====@BABABBAAAABFA????AHHGDCCCCE><A@@@BB@ABAABCCA????>@@@AFEDBA;;<IFEEEA@@@@CEEDDCCDEF?====AF>==>?A@A@A@>>>>BEDGD@EF>D?=.-(((((*)(56BCCFFEDCBBBBDGFEDDFGGFFFFGEDFC@@?@>@@AAEHJJGFFEEKECAA@AFDDECEEDFEFFEDDDEEDDDDFHFDDDBDCE=@@BGH<<<<<<8888BEFGFDDDDCEFFHHFFHHFHGNDBA:.+**+,,,,+)))++-...,,,.,+
@376_PHV87F_10
CCTGAGCTATGCTCAGGCTATGGACTACTATACAGCTGTCAAAAATCATAAAAACATAGCCCAAGGCATGATTAGTAAGTGGGGTGGTTGTTAAAATGTGACCTCTTCCCACCTTCGTCTTCCTCCCGTGTCCCTCCAGACCACCTTCGTCACCTTCAAGACAGCCGACACGTGGCTGTCTTCCACCGGGGCAGATTCTTCCGTGTAGGGACTCACTCTCCCAATGGCCTGCTTTCCCCACGGGCCCTGGAACAGCAGTTCCAGGACATCCTGGATGACCCCTCCCCAGCCTGTCCCCTTGAGGAACACCTAGCTGCTCTGACTGCTGCTCCCAGGTGAGAACCAGTAGCCTGTGGTTGCAGGGGGCAGGCTGGGCTCAGGGAACAGGCTGGGCAGGGTAGAGGGCCAGCTGGGCTCAGGCCCATCCCACTGGACGGAGTATGTGGGCTCAGGTGCGGGAGTCGGTGAAGACCCACGCAGCCACCGCCCTGGAGGCTGTGGAAGGGGCTGCCTTCTTTGTGTCCCTCGATTCTGAGCCCGCGGGACTGACCAGAGAGGACCCCGCAGCTTCCCTGGACGCTTATGCCCACGCTCTGCTGGCTGGCCGAGGCCATGACCGGTGAGTCTACCCCCTACAATACCACCTACACACTTATGGAGACCTAGGGCTTCTCCACAGGGGGCAGCCAGACCTCATGCCTCAGCAG
+
GKSOMSQKMNMSMOSSOSSHIDB?=@<<;;=BJIOJIJIJJIKQKJKNHHIGMLOSSHHFHJHNSSKLHJIKKIIIHSJLHMJMRKMGHA@?9:CEHFFEDEDE::9771.....AA@CDEHJF93.)@FGGGLDHHFIFHGIISQOOSJIGMLSJMHEDEEIHJJMIHIKSSOSLOSMPNNOGDC<::;;JKKFKLFRIIFABHHQKSQSSSJFCDEIDEDFGIHISLOOMNHI?JKFDGIIHLLJJLNLJMRPJSIJLLHFIQNJGHHHFSHEEJRMRKFH?<=FBKJJRKSLNJ:<K66EIOJMLQMSJJHISPMIMLNQONKMKNKKSSGHSSJQLRKLSIKLIMIHJQSSJKJHMJMISNLLSFHGB<62299446@BISILILLIIMIJHHSIHHFHKJHMSMQSAA@@CEBBBAF>9444444:779;221299999:JHNHEGLKIIMGGIINONIJGLKSRQLJLFHHGGMLMDHFAABBAIKHKJPIILHHIKLLQOSKLINGHDELIEKKKKLLILJGQIILHJJOQSKLIHLJILIGDD;<=7@DKKLGJEAGEGGFFGGEDFKHGEHEDDCDEGHHGFFMLJQPLMKFFPNOJFFEEGKOSEEDDEDEEIEEDG@ABBBOGDEBCBBBBCDIIJHNLFCFGDDEGEFFGEGAAEDDFHFGFIAA@@AJIGFGGFFB@ABCBA@ACBDD?---,,
@377_PHV87F_10
ATAGCCCAAGGCATGATTAGTAAGTGGGGTGGTTGTTAAAATGTGACCTCTTCCCACCTTAGTTCTTTATTCCATGTGCCTCCAGACCACCTTCGTCACCTTCAAGACAGCCGACACGTGGCTGTCTTCCACCGGGGCAGATTCTTCCGTGTAGGGACTCACTCTCCCAATGGCCTGCTTTCCCCACGGGCCCTGGAACAGCAGTTCCAGGACATCCTGGATGACCCCTCCCCAGCCTGTCCCTTGAGGAACACCTAGCTGCTCTGACTGCTGCTCCCAGGTGAGAACCAGTAGCCTGTGGTTGCAGGGGGCAGGCTGGGCTCCAGGGAACAGGCTGGGCAGGGTAGAGGGCCAGCTGGGCTCAGGCCCATCCCACTCGGACAGGAGTATGTGGGCTCAGGTGCGGGAGTCGGTGAAGACCCACGCAGCCACCGCCCTGGAGGCTGTGGAAGGGGCTGCCTTCTTTGTGTCCCTCGATTCTGAGCCCGCGGGACTGACCAGAGAGGACCCCGCAGCTTCCCTGGACGCTTATGCCCACGCTCTGCTGGCTGGCCGAGGCCATGACCGGTGAGTCTACCCCCTCAATACCACCTACACACTTATGGAGACCTAGGGCTTCTCCACAGGGGGCAGCCAGACCTCATGCCTCAGCA
+
&**354666658<;<;;<+**(((():;EEFGGKFG<CCNIHLKMGLIF=::980)*<=;2111../.&&&&&%&$$$%'&&;<?ACCDEGILHDEEEFJIJKNNPKNJFJFCDFDGIFGHHJISJSIGFEJ?==>>G?=>?B>>IGGGFHHCBDDIJNJKKNJKHGKGMGOIKILIJFGHCGSKEFEEEEJMGHDGHE55544443543656>GIIGIHNMMAEEMEB7575/@HFJLSIJE<IBAFOMJJLKLMHKHLOHPMJKOJSSMNJKSJKB77:335;99:BBBFIGSIILISKIGFEBAA@CBA.-,++/3327<<99:@?GIFIHFHDDF@<774+/.....4311299:=DFIGHFGGG>FDMGFEF87652**+,,,,,,,-999:<9998;EEDD><<<7888=CCIDCDBJFD<<;=<<<>?EEGNRJHKKIHJHHHGGINKGJHIJGHCDCCBFAE>>???EEEGGJHNSN=88D@AAGIJGFIA<<=>>JNIFFEFBACCCFFDDJJIHPGGFDDDDDEHHIGGJGHHKMHMLHHJSMKGEGFGJJJ<7874+*))))*..//1178////?GHGHGBAHCCDDCEDDDCDCEBBA>>?A@ABAADE;;CCCBBBAAEFHFHGGGEDFGCDDEE@=8.
@378_PHV87F_10
CCCTGTGGAGAAGCCCTAGGTCTCCATAAGTGTGTAGGTGGTATTGTAGGGGGTAGACTCACCGGTCATGGCCTCGGCCAGCCAGCAGAGCGTGGGCATAAGCGTCCGGGAGGGCCTGCGGGGTCCTCTCTGGTCAGTCCCGCGGGCTCAGAATCGAGGGACACAAAGAAGGCAGCCCCTCCACAGCCTCCAGGGCAGTGGCTGCGTGGGTCTTCACCGACTCCCGCACCTGAGCCCACATACTCCTGTCCGAGTGGGATGGGCCTGAGCCCAGCTGGCCCTCTACCCTGCCCCAGCCTGTTCCCTGGAGCCCAGCCTGCCCCCTGCAACCACGGGCTT
+
65+(())544466689;;::9888874422366:644446333676656668>754434469988786656689:989::;<<::;877776677799322224544((((0+)(()).'(((5===:::9,,,336678<9:77788<<<;973///089:::8441/--,+*******'(*2<==>==><<=<<99887::=:9988::;98888999::;>:56==<<7767888::32333:<<<44433556;876779:9,,,,1,*,,,*+-.376532332;==;3(<>>==:955::;<<<@?@988755665=?>;;:9;;:;+****#
@379_PHV87F_10
CTAGGTCTCCATAAGTGTGTAGGTGGTATTGTAGGGGGTAGACTCACCGGTCATGGCCTCGGCCAGCCAGCAGAGCGTGGGCATAAGCGTCCAGGGAAGCTGCGGGGTCCTCTCTGGTCAGTCCCGCGGGCTCAGAATCGAGGAACAAAGAAGGCAGCCCCTTCCACAGCCTCCAGGGCGGTGGCTGCGTGGGTCTTCACCGACTCCCGCACCTGAGCCCACATACTCCTGTCCGAGTGGGATGGGCCTGAGCCCAGCTGGCCCTCTACCCTGCCCAGCCTGTTCCCTGGAGCCCAGCCTGCCCCTGCAACCACAGGCTACTGGTTCTCACCTGGGAGCAGCAGTCAGAGCAGCTAGGTGTTCCTCAAGGGGACAGGCTGGGGAGGGGTCATCCAGGATGTCCTGGAACTGCTGTTCCAGGGCCCGTGGGGAAAGCAGGCCATTGGGAGAGTGAGTCCCTACACGGAAGAATCTGCCCCGGTGGAAGACAGCCACGTGTCGGCTGTCTTGAAGGTGACGAAGGTGGTCTGGGAGCACGGGAGGAAGACGAAGGTGGGAAGAGGTCACATTTTAACAACCACCCCACTTACTAATCATGCCTTGGGCTATGTTTTTATGATTTTTGACAGCTGTATAGTAGTCCATAGCCTGAGCATAGCTCAGGACAGTTTTGATTGTGCTATATATCAAGCAGAGGATGACTTTGAACTCTTGTTCCTCATGC
+
059<=>>IHJDDCBBBBBCCA@@ABDDFFFGH42334DDDCCGFCCCA@@AACCEDDCBBAAABCCDHEEFFGFFFBAABAEDECEFDBBAADDFEFHEEDED????BFHHIFMFGFEDAA@BBBA@??@ACGIFAA?:+**)&&'&&&''6;ADGFIFFEHHAB99EDEHKKKLIGFDBAAACFIJDCCDCHOHJGKGGCBABBHHC99@@BB@BA@??>@BECCCDDHKFFFCA@@BNKJJISHFGEECDDEHCCBBCKHECBBB@BBBEKSHKFLSSLPIS>=733ECDDAB?>=:63434=BIILKMMJKLNBLHHJGFGLIHIKNLSSKPQSJJNLJJGKHMJOJNHINIEHEFHKIKJHILHCHNJHIINMSIEDFGILHLIJ?>>76,,6ABBBBBCHMINMSIMIKBAAAAFKHIHHFFEFGIJSRII=;31//11**++*('''*+2//09@A@A333GGIOKHLIMHPHFEEFHSPNPNMHHMHGGGGHIGIIGIJHKMHGGGHJJSKGFEFGK>==<=75**3///0@?ACGBD?@>>?CFHJOJIGGLSLHIGHHIONQLSSKPKJKMGHGGIHINHJGHGIHFFFHFEEDDDDCDEFGGLSKPHIHLFLISMHFHGIFGHIKGMJIHFFEFGGIHFGHMHIIJGIGIGEEDCC,,(((.%)('(,,<=?A@GDGC@?>6640011CCCAAABAEFHSHHFFFEA?>8775/
@380_PHV87F_10
TTGGGAGAGTGAGTCCCTACACGGAAGAATCTGCCCCGGTGGAAGACAGCCACGTGTCGGCTGTCTTGAAGGTGACGAAGGTGGTCTGGAGGGACACGGGAGGAAGACGAAGGTGGAAGAGGTCACATTTTAACGACCACCCCACTTACTAATCATGCCTTGGGCTATGTTTTTATGATTTTTGACAGCTGTATAGTAGTCCATAGCCTGAGCATAGCTCAGGACAGTTTCGATTGTGCTATATATCAAGCAGAGGATGACTTTGAACTCTTGTTCCTAGTGCCT
+
DEEEFFHIGGFFFFHHFECCDI8878?G9211111555>CEFKHKNJGFGGFFGIGJFFEEFGIDBCBBEGGIGKFGFFFHL===<>@@>?@I@@88888ADFEE@@@>=@??@+*''*-++/*****+:98;<((((*=>>A@EFJHHGFGFGJIHIHMJGEGDEDFEGFLSSSJFFGBOMSKLHGFGGFGIHEDFEFEFFFFEGIHKKJGHHFFJONGKIGHFFHHHIIGDEHHJNJIFGIJHHIHJILHHFIIGGIIMJID?@JIKGGEC<<;;<0////00
@381_PHV87F_10
CCAATGGCCTGCTTTCCCCACGGGCCCTGGAACAGCAGTTCCAGGACATCCTGGATGACCCCTCCCCAGCCTGTCCCCTTGAGGAACACCTAGCTGCTCTGACTGCTGCTCCCAGGTGAGAACCAGTAGCCTGTGGTTGCAGGGGGCAGGCTGGGCTCCAGGGAACAGGCTGGGCAGGGTAGAGGGCCAGCTGGGCTCAGGCCCATCCCACTCGGACAGGAGTATGTGGGCTCAGGTGCGGGAGTGGGTGAACACCCACGCAGCCACCGCCCTGGAGGCTGTGGAAGGGGCTGCCTTCTTTGTGTCCCTCGATTCTGAGCCCGCGGGACTGACGAGAGGACCCCGCAGCTTCCCTGGACGCTTATGCCCACGCTCTGGCTGGCCGAGGCCATGACCGGTGAGTCTACCCCCTACAATACCACCTACACACTTATGGAGACCTAGGGCTTCTCCACAGGGGGCAGCCAGACCTCATGCCTCAGCAGTG
+
,5,,@ACKHHMFFKA=?GB=HSLMSMRPLNQMMMSSRKNGJLKOSNKLKGHFBEAAKGNNSNS>><-)ANLSKHJFG93B89FHSMSOJOGHGIGHKNNJIQOPSQSSKPC??48KINIHLMMPKKSLLNLOOMSKONMNHFIIOQLDJLNHIDDBB<.***@ALOJJNOMEJNSLQKNJEDDEEIQJJLLH52233?95533:7BEHGHMNLLOSMIORMSPNMKHIONMMIEEDCDHLSSMIL&&&&'&''''((16AA9::FGJKIGHJLKGJILKHLSMOPLSSSLSLIGHSIJPIJFEGHKIQHFEEABCB:C@ADCBDAFD@@=422+)))--.../0.<>?AGDA?5009>KLIHFEC=CD>555441--/5;DIIHGEHGJSKMIFHDEEE<;;;((''',-11??@AACDGEHHJHKHGHIDA>>HGHIHHFGGHIHHFHKLIQ88BBA@EHGHGGHA@@?@@88888:C+)((&&&$
@382_PHV87F_10
ACAGGAGTATGTGGGCTCAGGTGCGGGAGTCGGTGAAGACCCACGCAGCCACCGCCCTGGAGGCTGTGGAAGGGGCTGCCTTCTTTGTGTCCCTCGATTCTGAGCCCGCGGGACTGACAGAGAGGACCCCGCAGCTTCCCTGGACGCTTATGCCCGCTCTGCTGGCTGGCCGAGGCCATGACCGGTGAGTCTACCCCCTACAATACCACCTACACACTTATGGAGACCTAGGGCTTCTCCACAGGGGGCAGCCAGACCTCATGCCTCAGCAGCTAGACTCAGGGCAGCAGCTAGACTCAGGGCAGCAGCTAGACTCAGGGCAGCAGCTAGACTCAGGGCAGCAGCTAGACTCAGGGTCAGCAGTT
+
016????IHIKG>@?>A653347DEEGGKMGHEHFINLIHGHGHJHHHLF<9999CCEGKIIJKIMQMSNHOKKSKO40,,-988723<>>GFDBBAAAEDDFGFLJPSLSKHPF:88))**,887:;;:7<DCBHFDEFDFNEEDEEB;9892,))*267<>44445BEGDCCCBEFKA@=?776,++++-567==A@53.../00./11133?@?>@<?FHILLMIMFFHLHIKIIIJEC:::;;GD7655320013,+++AAABCFGGIHIGIHKKHINHISMSMJLKHFIIHIICALKHIJQIISJGAA@B:668BKKJSHIKKGIILKJDLHIJIJSHEFC@B@@@=<;<976444-+&#
@383_PHV87F_10
CCCAGGTGAGAACCAGTAGCCTGTGGTTGCAGGGGGCAGGCTGGGCTCCAGGGAACAGGCTGGGCAGGGTAGAGGGCCAGCTGGGCTCAGGCCCATCCCACTCGGACAGGAGTATGTGGGCTCAGGTGCGGGAGTCGGTGAAGACCCACGCAGCCACTGCCCTGGAGGCTGTGGAAGGGGCTGCCTTCTTTGTGTCCCTCGATTCTGAGCCCGCGGGACTGACCAGAGAGGACCCCGCAGCTTCCCTGGACGCTTATGCCCACGCTCTGCTGGCTGGCCGAGGCCATGACCGGTGAGTCTACCCCCTACAATACCACCTACACACTTATGGAGACCTAGGGCTTCTCCACAGGGGGCAGCCAGACCTCATGCCTCAGCGG
+
-:<6HKSJGBHJJEFEDHJNKJMLMLKRKKHKFHSOMSNIGSSNIKRJSIHHHDMJ><<<=AHHHIJGFE210002=>>988----.92..-.657@DC=>??@GHJHJIILSKIOOIJJLSIJSOIOKLMKNRLC@@?>@:99998++**)))*(()(&+,+2>CGIJILKJPHISMKKSJLKIG=777=77JEGKGDDBBBBCCDJPLJMIJKMNMLKHMQMJSJGKLJMGFIGCJLLKPJONOIJKNNIKHKHMJKKNNMMLRNSNQMRKRNLSSSLKMPOLIJIJLKHSPA@@@@NIOJKJJLGGHGFGKLLJJSPNISJIKIILFKHHLGKQSSRMOMNOSJJ@@778BDEGGGFKDDCBCB==>:==@6432*)
@384_PHV87F_10
GCGGTGGCTGCGTGGGTCTTCACCGACTCCCGCACCTGAGCCCACATACTCCTGTCCGAGTGGGATGGGCCTAGAGCCCAGCTGGCCCTCTACCCTGCCCAGCCTGTTCCCTGGAGCCCAGCCTGCCCCCTGCAACCACAGGCTACTGGTTCTCACCTGGGAGCAGCAGTCAGAGCAGCTAGGTGTTCCTCAAGGGGACAGGCTGGGGAGGGGTCATCCAGGATGTCCTGGAACTGCTGTTCCAGGGCCCGTGGGGAAAGCAGGCCATTGGGAGAGTGAGTTGCTGCAGAATCTGCCCCGGTGGAAGACAGCCACGTGTCGGCTGTCTTGAAGGTGACGAAGGTGGTCTGGAGGGACACGGGAGGAAGACGAAGGTGGGAAGAGGTCACATTTTAACAACCACCCCACTTACTAATCATGCCTTGGGCTATGTTTTTATGATTTTTGACAGCTGTATAGTAGTCCATAGCCTGAGCATAGCTCAGGACAGTTTCGATTGTGCTATATATCAAGCAGAGGATGACTTTGAACTCTTGTTCCTCATGCC
+
@?=>>>?BCC><<<<>CA?@A@A<;;:9---,,99<@=??===<>BB@??>@@ABC><<<<?B@@@@@@?>>75566=;9:EFFGB?>><=<<=>=@BAA;<CDCCCCBACBBBCDDDCCA@???;<=<<=ADFEAAAABECC@>>>>?A@ABCEECEDDDCA@@BAA@?@@ABCBBCB@><;<=@CB@@????>?@@?@BDBC7777@@>@@?@@ADE==BDBAA<;66CDCABBBCB??>>99>6+,:33327=<@C@@?>>?>?@A7764941-(%%$$$%'%%%%'),,-.1364.5668??>?BAAABBA>?>><;;:;=>>>>>BCDAA@@<::::=D98888;<;;=><==>:999:<8867977::;@?<<<>=A@===>?DEEGHKHECCAAB?>===?@BA?AAAACDEB>====<;;::<>@@BADBDCBCCGGGDC@@?@@@?@@@??>>=====>??>??@@@@??@AA=:998810.-,,(''()*+=>@@>@?@<22222444==@////:<=?ECCCBCAAB?<954-,,-
@385_PHV87F_10
CTGAGTCTAGCTGCTGACCCTGAGTCTAGCTGCTGACCCTGAGTCTAGCTGCTGACCCTGAGTCTAGCTGCTGACCCTGAGTCTAGCTGCTGACCCTGAGTCTAGCTGCTGACCCTGAGTCTAGCTGCTGACCCTGAGTCTAGCTGCTGACCCTGAGTCTAGCTGCTGACCCTGAGTCTACCCCCTACAATACCACCTACACACTTATGGAGACCTAGGGCTTCTCCACAGGGGGCAGCCAGACCTCATGCCTCAGCAGCTAGACTCAGGGCAGCAGCTAGACTCAGGGTCAGCAGCTAGACTCAGGGTCAGCAGCTAGACTCAGGGTCAGCAGCTGAGTTCAGGGTGCAGCAGCTAGACTCAGGGTCAGCAGCTAGACTCAGGGTCAGCAGCTAGACTCAGGGTCAGCAGCTAGACTCAGGGTCAGCAGCTGAGTTCAGGGTGAGCAGACTAAGACTCAGGGTCAGCAGCTAGACTCAGGGTCAGCAGCTAGACTCAGGGTCAGCAGCTAGACTCAGGGTCAGCAGCTAGACTCAGGGTCAGCAGCTAGACTCAGGGTCAGCAGCTGGTTAGAGAGGGTCAGCAGCTAGACTCAGGGTCAGCAGCTAGACTCAGGGTCAGCAGCTAGACTCAGGGTCAGCAGCTAGACTCAGGGTCAGCAGCTAGACTCAGGGTCAGCAGCTAGACTCAGGGTCAGCAGCTAGACTCAGGGTCAGCAGCTAGACTTCAGGGTCAGCAGCTAGACTCAGGTCAGCAGCTAGACTCAGGTCAGG
+
(C?>>>>HFIIJJIIMISIGEDEDGHKGJJIJIPMFFGHFFFIKHFHJFGLIKPIMOMIFJEFJLHKSMKJPLNPHHH99999IHIHLJKMMNPJEEDDEJGJDHFHFGKG@B>=7789:=?>@ABBBOHGHIIFDB???>8899:;DFECEHDBBBCEIKPJIPLSOOSSIOAA@@AKAAAIGIMHSINIJLNOJQIMPMSRQLQNOJKQSMINHKKLJJKPIJKOIJFFHHJLHJKQRSIJSDKHNKHROLKKKJNKKKIGNJNHJHOJMOSNKLOLJHGEFEFHIIJIGIHGGSK9422=6679:KNSJILKOIIHIFDD@>JRH<<;<<CEF*)(&')*+/2-+*((&()*/***+,,-;CKLOHISMJSIECBCLRSJSKMKJHSMPSJ===?BACFINKGFIIIPOJHIKJSISFMQIC<@AA@:8+)&&&&'+./40/.--)('''&%&&&&(*04.;AAAEIIIKGKGHCDEGGILKKSLJOG>=::=GFDFJHHFGGAAAA4444644778IFHGGHSSNFEEGPLISSROCCCBAEDB9889FDDCCDPAABA@@AA('''&&&&&&&(2)***+445/../44;<FGHEEDDCFEB++++67:;HGICACCBFFD0//1=>@DHJGFEEFFOKGFIGGJGIGGHGFHGEBABB55467:9=?EHHISHHLIEBBCCCBA@AE?64444655.-.3;<BADFDCDCB64443+++/,(((16<ADCBA?@D@@@@GFA????DGEGKJF<<;;<8+*(('''%
@386_PHV87F_10
TACTATACAGCTGTCAAAAATCATAAAAACATAGCCCAAGGCATGATTAGTAAGTGGGGTGGTTGTTAAAATGTGACCTCTTCCCACCTTCGTCTTCCTCCCGTGTCCCTCCAGACCACCTTCGTCACCTTCAAGACAGCCGACACGTGGCTGTCTTCCACCGGGGCAGATTCTTCCGTGTAGGGACTCACTTGCCAATGGCCTGCTTTCCCCACGGGCCCTGGAACAGCAGTTCCAGGACATCCTGGATGACCCCTCCCCCAGCCTGTCCCCTTGAGGAACACCTAGCTGCTCTGACTGCTGCTCCCAGGTGAGAACCAGTAGCCTGTGGTTGCAGGGGGCAGGCTGGGCTCCAGGGAACAGGCTGGGCAGGGTAGAGGGCCAGCTGGGCTCAGGCCAAGTCCACTGGGACAGGAGTATGTGGGCTCAGGTGCGGGAGTCGGTGAAGACCCACGCAGCCACTGCCCTGGAGGCTGTGGAAGGGGCTGCCTTCTTTGTGTCCCTCGATTCTGAGCCCGCGGGACTGACCAGAGAGGACCCCGCAGCTTCCCTGGACGCTTATGCCCACGCTCTGCTGGCTGGCCGAGGCCATGACCGGTGAGTCTACCCCCTACAATACCACCTCTACACACTTATGGAGACCTAGGGCTTCTCCACAGGGGGCAGCCAGACCTCATGCCTCAGCAG
+
IIMLHEFGFISSMSKRCLJRLLKHILILSSSLMLSQHLISLKMPFEHG@AAABIHGJQEG@?>?=:;9:;<?KOQOOPJNNHBA1)*IJLLLSLMSLSIJLM?@GFGA@1GIC@<==<HHGLGDD?989853///JHJKIMHFIFFGHFHGHHIJSB>5333((34=6.*****+>>DDFE=<<;9:@++(''''-56DDDJEHEB@4/)*2=;C8889EHACKJFFFCFBB<;;:9;=DGGGHGFDDIHJMHHLMH?@7755=FEFFP@?>5,A23DGFGIHJOEGJKILISSHKIJMISPNMKEA:37BBBFGLHGC76666GDCAA@A@ADECFDILLIGGGGD=984?=<889;48BBDEGGDHGLKISKIGGGHMHHIHHFD3)(''&&&)),011//11680/-)*--*********BA>?HFKHIJIJHLLLSJFKFDDISJEDFCNIHHGFMLINPKJMJKJNHMMJOLMKSIRKKMISMGCA=779957F@-----766665556?EFDE@@@@DD++++)))+,9;DBBD@;FEEFA?;<<;FNGPFJGFCFDDFLIIILKJRNIKGEAAKKLHCBBBDJKIGHIFHEEFILKFDEDDSKKJHHFFGKHKHHIJ7555DFGHJSJOGMFIHIHEDEEMJJKGFGJDDDDDDFGHHHFIHHEB@AEFFHHFGEA@>50
@387_PHV87F_10
CCCGCACCTCTGACCCACATCTCCTGTCCGAGTGGGATGGGCCTGAGCCCAGCTGGCCCTCTACCCTGCCCAGCCTGTTCCCTGGAGCCCAGCCTGCCCCCTGCAACCACAGGCTACTGGTTCTCACCTGGGAGCAGCAGTCAGAGCAGCTAGGTGTTCCTCAAGGGGACAGGCTGGGGAGGGGTCATCCAGGATGTCCTGGAACTGCTGTTCCAGGGGCCGGTGCAAAGCCACATGGGAGAGTGAGTCCCTACACGGAAGAATCTGCCCCGGTGGAAGACAGCCACGTGTCGGCTGTCTTGAAGGTGACGAAGGTGGTCTGGAGGGACACGGGAGGAAGACGAAGGTGGAAGAGGTCACATTTTAACAACCACCCCACTTACTAATCATGCCTTGGGCTATGTTTTTATGATTTTTGACAGCTGTATAGTAGTCCATAGCCTGAGCATAGCTCAGGACAGTTTCGATTGTGCTATATATCAAGCAGAGGATGACTTTGAACTCTTGTTCCTCATGCCTC
+
25<4743340/.//00/8;;0001:;=>BBCCEEFFHLFEEEFM>===>A=>?@HGFHIJ?>;:;:91111/@GKJISJ78F@BKKKSILLJSJPKBC;@>?EHFGEFGF>?@DFFGFA>++++,5:;<=FIIIMJLIFHIGFNIMJGIKFABABIKCA@>>DFDKKJMNNIKKF>??=D@@@ED;::66669AABB78++=>??@??A?2211/013.,7*))(('''(,-(&&&%&'2@AA@?BABAA?>AB10++++)()***++,./*7774--.??@@FKJJHFINHEFEDHIDD;99:=EGJPIGFFEIHJIGIGEBGDFHA?21-((((((((***+233;7,(+8;@FJEEFFFMSNLKKLKJJMIJNJJKQNFHJIGIJJINGGHGHEGFDDGEFHJSNLNJE><?SOKJHGGHGHGFFGGEIGHKFFHEEDFEGGEFFIFGHJIFDCCC:998:,,+++4??EFFDBA?@;<<<<===GFGGEJFEJHHJKKIHGFDCC:;B?<<3440$
@388_PHV87F_10
CGCGGGCTCAGAATCGAGGGACACAAAGAAGGCAGCCCCTTCCACAGCCTCCAGGGCGGTGGCTGCGTGGGTCTTCACCGACTCCCGCACCTGAGCCCACATACTCCTGTCCGAGTGGGATGGGCCTGAGCCCAGCTGGCCCTCTACCCTGCCAGCCTGTTCCCTGGAGCCCAGCCTGCCCCCTGCAACCACAGGCTACTGGTTCTCACCTGGGAGCAGCAGTCAGAGCAGCTAGGTGTTCCTCAAGGGGACAGGCTTGGGAGGGGTCATCCAGGATGTCCTGGAACTGCTGTTCCAGGGCCCGTGGGGAAAGCAGGCCATTGGGAGAGTGAGTCCCTACACGGAAGAATCTGCCCCGGTGGAAGACAGCCACGTGTCGGCTGTCTTGAAGGTGACGAAGGTGGTCTGGAGGGACACGGGAGGAAGACGAAGGTGGGAAGAGGTCACATTTAACAACCACCCCCACTTACTAATCATGCCTTGGGCTATGTTTTTATGATTTTTGACAGCTGTATAGTAGTCCATAGCCTGAGCATAGCTCAGGACAGTTTCGATTGTGCTATATATCAAGCAGAGGATGACTTTGAACTCTTGTTCCTCATGCCTC
+
GJJIKMKNKSSRSSHEBBIJHIPMMSMNSRKSSMOQRHGE;*)&''CDEIFB99AACLKNIKJPQIFECCFDEC<:;;;EDDCELEBBDD><7543332667=AC;>66DDECA???@MLLKISNJG0000:858EJIJHSOJCB@@B@;886**2ABDG@<<:78RMSMLNLLSINJPPIRKKJSSJISQMPKOJLILJGIIPOJSMKLLLMORMNONPMPQNSKLNSSMSLKLSHKNIPJHSSIGGPHIMEGKEA.+++-/14333=>?BGGNSONSOLOKSJSSROJSOHHHA;;<E?DNIIJKSMLMPQMJJKGGKGJHLJJLLSIFIGFGNSJJLHMGFGJILKIJG>><?62FIGHHGKLH7666776559?@ACCFGEDC<32-.0.00002?DSBBAABA>89EFAA:::::AE?>000002?EBBCDFAAIFGGH@00//20(''''''(+,*+++<CDBBCDEGGKSIFIHJFFFGGFGFG:::::CHIHHHSSLSNHKHHSMHJINSMQSJNISLLMKORILLJLHHHHJIKKLHKHGIFCBCBDJJOLKFGEFEFJJGDJHIKHLGIIOHNNSJIOJJIHKJGGFDD?=<:63.'
@389_PHV87F_10
CTCTGCTTGATATATAGCACAATCGAAACTGTCCTGAGCTATGCTCAGGCTATGGACTACTATACAGCTGTCAAAAATCATAAAAACATAGCCCAAGGCATGATTAGTAAGTGGGGTGGTTGTTAAAATGTGACCTCTTCCCACCTTCGTCTTCCTCCCGTGTCCCTCCAGACCACCTTCGTCACCTTCAAGACAGCCGACACGTGGCTGTCTTCCACCGGGGCAGATTCTTCCGTGTAGGGACTCACTCTCCCAATGGCCTGCTTTCCCCACGGGCCCTGGAACAGCAGTTCCAGGACATCCTGGATGACCCCTCCCCAGCCTGTCCCCTTGAGGAACACCTAGCTGCTCTGACTGCTGCTCCCCAGGTGAGAACCAGTAGCCTGTGGTTGCAGGGGGCAGGCTGGGCTCCAGGGAACAGGCTGGGCAGGGTAGAGGGCCAGCTGGGCTCAGGCCCATCCCACTCGGACAGGAGTATGTGGGCTCAGGTGCGGGAGTCGGTGAAGACCCACGCAGCCACCGCCCTGGAGGCTGTGGAAGGGGCTGCCTTCTTTGTGTCCCTCGATTCTGAGCCCGCGGGACTGACCAGAGAGGACCCCGCAGCTTCCCTGGACGCTTATGCCCACGCTCTGCTGGCTGGCCGAGGCCATGACCGGTGAGTCTACCCCCTACAATACCACCTACACACTTATGGAGACCTAGGGCTTCTCCACAGGGGGCAGCCAGACCTCATGCCTCAGCAGTG
+
LRJSSOSNSISKSKMIHLLIJSIIKJJNNSJSNSNPLKSQSKGEDEEOOSPSNHIMPSIIJGEBCDB==>F6FGSSSMJHHHQJSSSLSIJHDBANHOLKIJLOQJMKJISJKMLRJLQLLJSJCCDHMMOJJPKSHJJGEGCELECG????A@@@;;8(6;<?EDAEIFGIGHIHGKGJFHHGGIMJINMLSPHKKFEFEEFJGIKIPMSMRPJOJC=44>?@IKFHGGISKGDDGGBCCBDJIICBBCCEIHCHLNIHJHGHHAIALIHDGJEFFGKSHKILJHMNKEFDEKIGKSICCBA@ADBCFGSHK490010)@FJHHJCFGC?KDDGJHJKJKHIFGFHNPSLKJSIKINQSLKEF@.*;<;;CFFHIJLLJHGGILIMKJKJJISLSHLIJHFGKE====DJHDCCDBFGIHGGJGIHKQLSKK877778?>;4444:;<DHFKHHHGDFBD;77732226=<:;=HKKHHCDDBCB@AAADJHHFGGJ>(''(+534*)))6887:<DFHIEFGGGHEGGGJGIMHKFGNGIIC>53333345@<@CDDHHFFEFEGKLJGGHKIGFCDDEGHIGIILISKHNSNHEDCACFHFIQKSOJHHHGDDBCCDDEEHGGFIGFLLKJIIJLJJPHJJLGJKIJISIGDDEFKNIIEIFFFIIIGFEEFGFGEFJJGHFHHGKRNICB????>?778<HFHEFDEEEGGFDCDCCCFGEEFFGFFDCBDBD3322/,'&
@390_PHV87F_10
CCGGAACTGCTGTTCCAGGGCCCGTGGGGAAAGCAGGCCATTGGGAGAGTGAGTCCCTACACGGAAGAATCTGCCCCGGTGGAAGACAGCCACGTGTCGGCTGTCTTGAAGGTGACGAAGGTGGTCTGGAGGGACACGGGAGGAAGACGAAGGTGGGAAGAGGTCACATTTTAACAACCACCCCACTTACTAATCATGCCTTGGGCTATGTTTTTATGATTTTTGACAGCTGTATAGTAGTCCATAGCCTGAGCATAGCTCAGGACAGTTTCGATTGTGCTATATATCAAGCAGAGGATGACTTTGAACTCTTGTTCCTCATGCCTATA
+
HC@@BJMSLMRLLOKILSPSJLMNJMPJPPOLQQHIED32222=C@????<>>>A>DFHMLJHEHFBKHFEECDEF.+DDEJHNMIJBABA@EDFFKGGFGDMKHJHHIHSHJLLLGHMJMSOMHQSLLKIJKOJKHAA@BGDB>:C;;<JMIJKHF?AKOKJGLGFGFGIJNJHJIHHINGLIJJGMJKNJNJLHFJHHKIFDJDFGGGEHMKMKLFHGLLJNMHIGHFGHGHL;::::DDEFGFEFEH655510013;10///5>EHFIFDCDDGJIIGGEFHGGHGGHFHFHFFGGGFLFHMHPJINJHG?442282110001+'$
@391_PHV87F_10
CCCGCGGGCTCAGAATCGAGGGACACAAAGAAGGCAGCCCCTCCCACAGCCTCCAGGGCGGTGGCTGCGTGGGTCTTCACCGACTCCCGCACCTGAGCCCACATACTCCTGTCCGAGTGGGATGGGCCTGAGCCCAGCTGGCCCTCTACCCTGCCCAGCCTGTTCCCTGGAGCCCAGCCTGCCCCCTGCAACCACAGGCTACTGGTTCTCACCTGGGAGCAGCAGTCAGAGCAGCTAGGTGTTCCTCAAGGGGACAGGCTGGGGAGGGGTCATCCAGGATGTCCTGGAACTGCTGTTCCAGGGCCCGTGGGGAAAGCAGGCCATTGGGAGAGTGAGTCCCTACACGGAAGAATCTGCCCCGGTGGAAGACAGCCACGTGTCGGCTGTCTTGAAGGTGACGAAGGTGGTCTGGAGGGACACGGGAGGAAGACGAAGGTGGGAAGAGGTCACATTTTAACAACCACCCCACTTACTAATCATGCCTTGGGCTATGTTTTTATGATTTTTGACAGCTGTATAGTAGTCCATAGCCTGAGCATAGCTCAGGACAGTTTCGATTGTGCTATATATCAAGCAGAGGATGACTTTGAACTCTTGTTTCCTGAGTGCCTTG
+
;==.<88889ACC@?><9999<>>@A;;;;;B???<<<<=9;,,,24FFEEDDDBBBB@??>@ACEDA???@AEBA=5...*)+++2.**..11189:ABBBDA>===?@AA@?===>BBAA@ACDBAABBBCCCEEFFHDB@?@?AAA=:00CB?99CCDDDF@?>11DCBCCDDCDDDDA@@??@ACCGFFFFEEEDB>?>??BCDCB?>?@>A??@@ADEEEE64333EFGF@??>?CCEECCDCCCADCBBCDEGEEEDEEFBCBABFEGJHEGFGCDCCDDEFDCDDEFFBBAA<=DFCDE@@?=@AEFJIJA><;8556678BCBCA@AABBAAA?@A>>>>?BHHGEDEDEECAA@ABDEEEEDDFGCB@AAC8878:EECBA@ABGEFFGB@@@@BGFGFEEFGIIEEDDGGKHMMO:<=7621003BBDC?9DGFIFEFFFHHLSMLMHJIJHHDEFFFHGODDEEFEGHJIGEEFEDGDCCCCE@>>>>BGGFFH>>>==CCBCDEEEGDEEDEEEEEEGGDEEEEFFHFGFHHBBAGHEFFGGCA@@ADIKGFEFEGGKGIGHIHJFFCCCCEHEHHFGLHMKKHA--,(,:''&&&)*/+'
@392_PHV87F_10
ATCGAGGGACACAAAGAAGGCAGCCCCTTCCACAGCCTCCAGGGCAGTGGCTGCGTGGGTCTTCACCGACTCCCGCACCTGAGCCCACATACTCCTGTCCGAGTGGGATGGGCCTGAGCCCAGCTCGCCCTCTACCCTGCCCAGCCTGTTCCCTGGAGCCCAGCCTGCCCCCTGCAACCACAGGCTACTGGTTCTCACCTGGGAGCAGCAGTCAGAGCAGCTAGGTGTTCCTCAAGGGGACAGGCTAGGGGAGGGGTCATCCAGGATGTCCTGGAACTGCTGTTCCAGGGCCCGTGGGGAAAGCAGGCCATTGGGAGAGTGAGTCCCTACACGGAAGAATCTGCCCCGGTGGAAGACAGCCACGTGTCGGCTGTCTTGAAGGTGACGAAGGTGGTCTGGAGGGACACGGGAGGAAGACGAAGGTGGGAAGAGGTCGACATTTTAACAACCACCCCACTTACTAATCATGCCTTGGGCTATGTTTTTATGATTTTTGACAGCTGTATAGTAGTCCATAGCCTGAGCATAGCTCAGGACGGTTCGATTGTGCTATATATCAAGCAGAGGATGACTTTGAACTCTTGTTCCTCATGCCTAT
+
6678779@BCCCDHGPRNSNSMOOIRFLF:988@EGLSIKIKOOJLLKILQKOIIHINSJNOJIKIMMNJK;<;:;HISMJSLLPOMPOOQMJLNSQLPLJSKSPHLORFSLSJSLIFGFDCA>=++++,?::::DEBISHG=LNHMHIG<<KDILNSSSKLLSKSSHCGDCCIHNKJLMPJNNLIJJKJJMSQMPKJMJINJJMLPQL10001FHIJJRHMJGHGKSPSLRMIGCIMLJQJLKIH21111HLHLOJHJNMKHJJIRLNKSOSQLKIGKOIA33333<630032399BFEFLHMJFFGHGHIHIHDHIISLHHNQJJSLPMKIHGJJSRNOSKLHS>9JMILMSLKQDFFFJIFFFIKMHJLKEBA=:9:<=BBCCDDCFJQNJLNKJCEHMSMSJIQOLLOKKHMSMGEGGEKCBA:>BAD><8611119<==?BDEDDDMJONJSOIIHIEIIIIHHKHNMMILHHEGFGHJJQHJEGKIMIIKILHGGIHJFGGFEEFEFEGFHMLHNJNLH>><<<<::<CDE*)))%&(((*+-44@DDJEHFGFEFFFFHHHJDCCAABCDEMJKIFA::99:=886655''
@393_PHV87F_10
CAGGGCAGTGGCTGCGTGGGTCTTCACCGACTCCCGCACCTGAGCCCACATACTCCTGTCCGAGTGGGATGGGCCTGAGCCCAGCTGGCCCTCTACCCTAGCCTGTTCCCTGGAGCCCAGCCTGCCCCCTGCAACCACAGGCTACTGGTTCTCACCTGGGAGCAGCAGTCAGAGCAGCTAGGTGTTCCTCAAGGGGACAGGCTGGGGAGGGGTCATCCAGGATGTCCTGGAACTGCTGTTCCAGGGCCCGTGGGGAAAGCAGGCCATTGGGAGAGTGAGTCCCTACA
+
:???A?>DDFIIIDDCC=>>@GGGEEE=<<<<A=836EEFD===<=>==FEA@>87=ALIGGFFGKHJJLGIKIKODDBAAA>IIGEFEFJH>=87875----DEDE<<;3HFDEFGSLKFDD>>?@A@A?@@?@CBHDCDEDIGGIGFGLJJLSKLLMLKMMIIIDDC><<<<BGGIGEDEFJGFFFFGHFFECKGHJKLJJECEDHJAEHFDCC@@44DFECCCC98AAB@?>><4-----AGGEFA8888?GFIHEFDCBBBBEFDCB<=<<<98885556/+&
@394_PHV87F_10
GCTGCTGACCCTGAGTCTAGCTGCTGACCCTAGTCTAGCTGCTGACCCTGAGTCTAGCTGCTGACCCTGAGTCTAGCTGCTGACCCTGAGTCTAGCAGCTAGACTCAGGGTCAGCAGCTAGACTCAGGGTCAGCAGCTAGACTCAGGGTCAGCAGCTAGAGACTCAGGGTCAGCAGCTAGACTCAGGGTCAGCAGCTGAAGCGGCGCACGAAAAACGCGAAG
+
IIJLKKPLKKQJCBBBCMMHPMKIPKIIFIA.---;;;<<<<JIFDAA?43333:=>>IKOJIKMFIFEDFHJGKOIRMLSPJGHJEHFGHLLGHKGGHHDJFDB=<=BB?==<<:<<<65445777@GDGCFFCBBBA@???=>>@@@=9884343))('((7;?BFGFEDEEDCDBAA@@A@==>AA@@@@>>><3346::;;:::93211,****)*'%
@395_PHV87F_10
[truncated: 81,798 more chars]
