# Supplementary material for: Dysfunction of a SET3-like complex underlies a family of related neurological disorders
Source: Nat Commun. 2026 May 16;17:6729. doi: 10.1038/s41467-026-73227-5 (PMC13385800; doi:10.1038/s41467-026-73227-5)
Supplement: Supplementary file 6 — Source Data [file 41467_2026_73227_MOESM6_ESM.zip › Source data/CRISPR off-targets sequencing/fastq /Cpt1c_WT_ESCs.fastq]

@0_NG92T2_3
TCCGTGTAGGGACTCACTCTCCCAATGGCCTGCTTTCCCCACGGGCCCTGGAACAGCAGTTCCAGGACATCCTGGATGACCCCTCCCAGCCTGTCCCCTTGAGGAACACCTAGCTGCTCTGACTGCTGCTCCCAGGTGAGAACCAGTAGCCTGTGGTTGCAGGGGGCAGGCTGGGCTCCAGGGAACAGGCTGGGCAGGGTAGAGGGCCAGCTGGGCTCAGGCCCATCCCACTCGGACAGGAGTATGTGGGCTCAGGTGCGGGAGTCGGTGAAGACCCACGCAGCCACTGCCCTGGAGGCTGTGGAAGGGGCTGCCTTCTTTGTGTCCCTCGATTCTGAGCCCGCGGGACTGACCAGAGAGGACCCCGCAGCTTCCCTGGACGCTTATGCCCACGCTCTGCTGGCTGGCCGAGGCCATGACCGGTGAGTCTACCCCCTACAATACCACCTACACACTTATGGAGACCTAGGGCTTCTCCACAGGGGGCAGCCAGACCTCATGCCTCAGT
+
()*/0:9;;;<>>@@@@AA@@???@@CBB???==?>;@?@@=9999:@>ABCEEDDDB@@@?ABECDCDDEFEFCBBBBA?>=?101+?ECBBB@A@:.C<=>>===>BA@=<<=>CDEFD=====ABBB;<=3ECBBCAAA@BDC?>==<?@ABD@AAA?A>?>@>;;<<<=;:4@BEDDDBBCACCAAA@CBB<;<<=:978:===?ACC>>>?BD?;;;;A?A@@?@A@?;;;;=B@@>=<==>>?=;;?@@@AB@::99:>=999:;DECCABB@<<<<=BBDBDCBBBBBBAAABCEDBAA@@@@>@AA@@@@A:8898DAA?>====>@BDBA@?<;9889:;?@@@@AADCB@@A@>=;8:;<>CB@?@:;?@>:9988;;<<>=>=>>=?BDDDCDDDDC?::::;BBBBAA?<;<<>CBA>=<;:;==<??@A@@@@ABB@AAACDECBBB@@>>??>@@>>=====??>BB?<;;<;=?@@211123667===?7-)'
@1_NG92T2_3
CTAGCTGCTCTGACTGCTGCTCCCAGGTGAGAACCAGTAGCCTGTGGTTGCAGGGGGCAGGCTGGGCTCCAGGGAACAGGCTGGGCAGGGTAGAGGGCCAGCTGGGCTCAGGCCCATCCCACTCGGACAGGAGTATGTCGGGGCTCAGGTGCGGGAGTCGGTGAAGACCCACGCAGCCACTGCCCTGGAGGCTGTGGAAGGGGCTGCCTTCTTTGTGTCCCTCGATTCTGAGCCCGCGGGACTGACCAGAGAGGACCCCGCAGCTTCCCTGGACGCTTATGCCCACGCTCTGCTGGCTGGCCGAGGCCATGACCGGTGAGTACTTTTACCCCCTACAATACCACCTACACACTTATGGAGACCTAGGGCTTCTCCACAGGGGGCAGCCAGACCTCATGCCTCAGCGGG
+
7:AAB;::>@?EHGMNSPSSSSNHEFKMMKIIMJKLQSKIN@ILSNSHKKKHESHIOSEGISJJMGHH>:778DBFJLOISJFSMKEJSSIEDC==;<:8533345;FK;////FBLFSLFGNKMROPHHHFHEGEII/////0;0////4BDDDEGFECHSGJSOSKNLSLIGLMKKSSSJGGH>GFKHJSFIKKLEEFFMNSEAABCCCMPKPJLJLSOHNGHHEGHAABLJNLLJSJKLMKMPKJLJLNMJPMKOGBJISSNRHJMKISPLGMEDDDDJHIKSKSNQJKSJKLLGJLNKMILISMNSKSSEIDEAA>=+))))*++,66??<844568DDEPKHHHIJHJIJKHHHHIIHIGEKJMKOKQQIHIGGGGIJSGGGHEFEDEKGHFEHGE/+))&&%
@2_NG92T2_3
GCCTGAGCCCAGCTGGCCCTCTACCCTGCCCAGCCTGTTCCCTGGAGCCCAGCCTGCCCCCTGCAACCACAGGCTACTGGTTCTCACCTGGGAGCAGCAGTCAGAGCAGCTAGGTGTTCCTCAAGGGGACAGGCTGGGGGAGGGGTCATCCAGGATGTCCTGGAACTGCTGTTCCAGGGCCCGTGGGGAAAGCAGGCCATTGGGAGAGTGAGTCCCTACACGGAAGAATCTGCCCCGGTGGAAGACAGCCACGTGTCGGCTGTCTTGAAGGTGACGAAGGTGGTCTGGAGGGACACGGGAGGAAGACGAAGGTGGGAAGAGGTCACATTTTAACAACCACCCCACTTACTAATCATGCCTTGGGCTATGTTTTTATGATTTTTGACAGCTGTATAGTAGTCCATAGCCTGAGCATAGCTCAGGACAGTTTCGATTGTGCTATATATCAAGCAGAGGATGACTTTGAACTCTTGTTCCTCGTGCCTT
+
BCCBBBAA????@DE@=<;;<<>??>>ABBBAAACBB@@@@@@AA@@@?BBBCCABA?<?AAAEEEEEEKFEBB@???655555523556B?>>>=@@A@@@@@BBABAA?>===?@A=<<<<@????>?@BCCA>::74599:><<??>B**BAABBA@@ABBAAAAABBAAAA@B@?>?:8889=@@@CAA@>=>>>?@?>>>>?@??B@@@@?@>>><88889@@@>??>==84211595566777877777855555=>====@AC@@@?;9888:@@@AACA=>;88,)))*447:;;<<==;:::=AA??>@?@@>>>>?BDDEHHFB@@>>?>===>?>??>@>>=?>@??>?@?=<<;;==?@EFSGCCBBCDGGED@?>====??>>>>98899;<??=@@A?@@?>?>>>>>>==<;<=><;:::=BB??>?>A@AABB>>>?>AAABCDCBBC?FFDDCCCA988861***)))'
@3_NG92T2_3
TAGGTGTTCCTCAAGGGGACAGGCTGGGGAGGGGTCATCCAGGATGTCCTGGAACTGCTGTTCCAGGGCCCGTGGGAAGAGCGGCCATTGGGAGAGTGAGTCCCTACACGGAAGAATCTGCCCCGGTGGAAGACAGCCACGTGTCGGCTGTCTTGAAGGTGACGAAGGTGGTCTGGAGGGACACGGGAGGAAGACGAAGGTGGGAAGAGGTCACATTTTAACAACCACCCCACTTACTAATCATGCCTTGGGCTATGTTTTTATGATTTTTGACAGCTGTATAGTAGTCCATAGCCTGAGCATAGCTCAGGACAGTTTCGATTGTGCTATATATCAAGCAGAGGATGACTTTGAACTCTTGTTCCTCATGCCTA
+
855555JKJIHKHEEEHFFH////0+**+CJEJILFGGEEDFFLJKHDC?>><655336*((((.<@?=?@==;81,/.()(((,.:BBCCIHKRLPKJIJNISNSPLJGGGHFJGFDHEDFIGFQIIHBJDDDAAEEFKIHIPSOLKMLSIOSKKNJIPLMPHKFGIKIMHILGEJOJMIKJMIKEHLAHHJNOJKIKLLFJD@HMISJJOGIHFB?REEDCFGGHLGHSKSOSKNOKJGMLHKKRSNGHFGFIFEFFFSKLSKJPNHSSMJKJJIMKGHG@A@@AHKHJIIGIIILKPSHHHHIJGSPJKPJJIJIIGGFHISLKSOHHHGOHJIJJKKIIHJKGIJHJLGMIJJOJSNHHKIF;;:8:;A/
@4_NG92T2_3
TTCTTCCGTGTAGGGACTCACTCTCCCAATGGCCTGCTTTCCCCACGGGCCCTGGAACAGCAGTTCCAGGACATCCTGGATGACCCCTCCCCAGCCTGTCCCCTTGAGGAACACCTAGCTGCTCTGACTGCTGCTCCCAGGTGAGAACCAGTAGCCTGTGGTTGCAGGGGGCAGGCTGGGCTCCAGGGAACAGGCTGGGCAGGGTAGAGGGCCAGCTGGGCTCAGGCCCATCCCACTCGGACAGGAGTATGTGGGCTCAGTGCGGGAGTCGGTGAAGACCCACGCAGCCACTGCCCTGGAGGCTGTGGAAGGGGCTGCCTTCTTTGTGTCCCTCGATTCTGAGCCCGCGGGACTGACCAGAGAGGACCCGCAGCTTCCCTGGACGCTTATGCCCACGCTCTGCTGGCTGGCCGT
+
BBBABB<::::=A@??????>@@@@?@??@AA@AAAAAA85<?B@=::::;AABBCAAABCDCBBBCBBCBA?@@BCGEBDCCB@><>770.,/DDBBDB>AA;C??BA@??@A@@>>??=BDDCB@@A@BGGCA<<</@FEEFFFECDDDAA@@@DDEFDBCCCCCFCDCC@???@65558?;666CCFEDEDGEFFGID@HGDBBBBCDDDDGIGA@?;=333449ECCBECCCDDBAABBCDDCBABBDDFEED>2/*)'*,,,3.---27AA@AACBAB???@AFFDEEEFIGHEDDEGEGEFGGHFEJJHHFHGEC@@BIFIFFDCCABCBCBDE@<;887679>?ABCDEFFCCAADGFC><>*ABDDEEHGIFEFEDCC@@>>???@?=;;;<:;;@>;<=8865-)
@5_NG92T2_3
CTGGAACAGCAGTTCCAGGACATCCTGGATGACCCCTCCCCAGCCTGTCCCCTTGAGGAACACCTAGCTGCTCTGACTGCTGCTCCCAGGTGAGAACCAGTAGCCTGTGGTTGCAGGGGGCAGGCTGGGCTCCAGGGAACAGGCTGGGCAGGGTAGAGGGCCAGCTGGGCTCAGGCCCATCCCACTCGGACAGGAGTATGTGGGCTCAGGTGCGGGAGTCGGTGAAGACCCACGCAGCCACTGCCCTGGAGGCTGTGGAAGGGGCTGCCTTCTTTGTGTCCCTCGATTCTGAGCCCGCGGGACTGACCAGAGAGGACCCCGCAGCTTCCCTGGACGCTTATGCCCACGCTCTGCTGGCTGGCCGAGGCCATGACCGGTGAGTCTACCCCCTACAATACCACCTACACACTTATGGAGACCTAGGGCTTCTCCACAGGGGGCAGCCAGACCTCATGCCTCAGCAG
+
CCA@BCCDEFEFCCCCDGEEFEDFDEEDEEDEDBB?A7779.BCECDECC@3*?56>>>>?BBCA>==>AHEEED@BAABEECDDFD>DCCCCCCB@@A@?>===?@ABCAAABBDC@@@>>@B??:998<BDCCDCDFCCDDDEFFDDDCEDA@???@@@ABDFE:;;<A??=521/)55799@B@>>>>@CCBBA@@@ABBAAAADCCBA@====?DB>==>?GIFEFECFAAAAAJGEDDBBC@BDDDDCEEFGGEDCCDD?8779:<<BBAAFGECCA@97788EEDEDCBA@@>>??@CCDDEFGGGHFGGGDDA6CCDFIECAA9FDCC@A@??@@@@AAAABBABEFGFFFFDED77778DFEDCBBB@@@ABEDCA??@?CCC@@@BBCDEDEDDCDDEFFEFDCCC=AAAA@BAAAAACBDDDBBAC=?>?>?BEHFEDCBBBBBABBDA=<:72
@6_NG92T2_3
CAGGGGGCAGGCGGCTCCAGGGAACAGGCTGGGCAGGGTAGAGGGCCAGCTGGGCTCAGGCCCATCCCACTCGGACAGGAGTATGTGGGCTCAGGTGCGGGAGTCGGTGAAGCCCACGCAGCCACTGCCCTGGAGGCTGTGGAAGGGGCTGCCTTCTTTGTGTCCCTCGATTCCGAGCCCGCGGGACTGACAGAGAGGACCCCGCAGCTTCCCTGGACGCTTATGCCCACGCTCTGCTGGCTGGCCGAGGCCATGACCGGTGAGTCTACCCCCTACAATACCACCTACACACTTATGGAGACCTAGGGCTTCTCCACAGGGGGCAGCCAGACCTCATGCCTCAGCA
+
0***-04@:973))))*)))),-//00???4333EFPGF8677=AA?;:::4334=:,****64535523434;<=EFFEGPHFIHIPHJLKIMNLGIB<<477/,,,-**)3444@AA@@@CBEE??DC4EEHJLPSMKJSJJLKAKQSKIFD;21/,,,,))((')6666.((***554B>>>>EEBA<33335DCA:<???NIJSFD<;><DGLHHMIFCCGFFOIHMSMMSLSIMKHBFJMJIGLKLLKSIJKEIED@?>@44444CEHFHGHKHEEEGILLIHE70/DB>?DEEGEG?>)))DEEFDDHIED@?AEFHE:97.***+46**,;=>?*'&&&
@7_NG92T2_3
GGGGAGGGGTCATCCAGGATGTCCTGGAACTGCTGTTCCAGGCCCGTGGGGAAAGCAGGCCATTGGGAGGTTGAGTCCCTACACGGAAGAATCTGCCCCGGTGGAAGACAGCCACGTGTCGGCTGTCTTGAAGGTGACGAAGGTGGTCTGGAGGGACACGGGAGGAAGACGAAGGTGGGAAGAGGTCACATTTTAACAACCACCCCACTTACTAATCATGCCTTGGGCTATGTTTTTATGATTTTTGACAGCTGTATAGTAGTCCATAGCCTGAGCATAGCTCAGGACAGTTTCGATTGTGCTATATATCAAGCAGAGGATGACTTTGAACTCTTGTTCCTCATGCCTA
+
*00?FBAEEIJPOMLHGSMSMLNSMJHNSJLLISHJMID?@://:553-,,+-++,))('&$$%$$&)'&&&%%$$$'-(3?@A000JKKRSGGFGDI@>DEDGAIKLKGGSIMJKNJLLNHKHJKJHE?@AILIMKNKMNLNNSKMMOMISHLKKLQLOONJOGEQJLIGFEENLNSHHJOSKPOHGEGIMSMNPIKHIOKSFHJMIOMIHIJOJGIECDEEGILJHIHFHHHKSSLPJIKOIKJHHFHGHJIRJHFGGEJIHIHIHHIKOIJIIHIHHIKMGFFKJKLIFC@???EJJMOSJIIMLOKNKSRJOPMGIIDC:::::HMKKIHIHKFGEE2221126*
@8_NG92T2_3
CACCTGCAACCACAGGCTACTGGTTCTCACCTGGGAGCAGCAGTCAGAGCAGCTAGGTGTTCCTCAAGGGGACAGGCTGGGGAGGGGTCATCCAGGATGTCCTGGAACTGCTGTTCCAGGGCCCGTGGGGAAAGCAGGCCATTGGGAGAGTGAGTCCCTACACGGAAGAATCTGCCCCGGTGGAAGACAGCCACGTGTCGGCTGTCTTGAAGGTGACGAAGGTGGTCTGGAGGGACACGGGAGGAAGACGAAGGTGGGAAGAGGTCACATTTTAACAACCACCCCACTTACTAATCATGCCTTGGGCTATGTTTTTATGATTTTTGACAGCTGTATAGTAGTCCATAGCCTGAGCATAGCTCAGGACAGTTTCGATTGTGCTATATATCAAGCAGAGGATGACTTTGAACTCTTGTTCCTCATCC
+
%$&)8=EHHGFGGFEGGFDDEECFFFFFFHEEEDEFFGGJGHHGGIGIIFEAAADFEEHFJHFFGDDECEGGFEFEEDGFEEFEBCCBCEFFFGGIKIIHGIFLGLIGJHKGGEDDEADGEDECABAA@@@@AGIHEEFEFIFCEDBEEDD97777:;9BDECBABCFHHGGFEFEGDDCCBCKECCBAAGGIFFEFEDDBBCDDCDEFGGIHIIHGCCCCFGFEFFFC@==CDBCDHBB@??9;>?AHFFFGGGGGHFGJGJEGEEEGFKSFCEC>>>>?GGGGFHEFDCFDDDEGGGGDDEEAA@??BABEHHGJHDDEGGIIOHDEDDDCDDECCCBCCCEDDDCCCDDEEIFDFEDEDECBBCCDCEECBBBCHHHGHGEDEEFFEBACCEDGDEHGGIGFJHGNIIHIJFHGEED0--(&
@9_NG92T2_3
ACAAGAGTTCAAAGTCATCCTCTGCTTGATATATAGCACAATCGAAACTGTCCTGAGCTATGCTCAGGCTATGGACTACTATACAGCTGTCAAAAATCATAAAAACATAGCCCAAGGCATGATTAGTAAGTGGGGTGGTTGTTAAAATGTGACCTCTTCCCACCTTCGTCTCCTCCCGTGTCCCTCCAGACCACCTTCGTCACCTTCAAGACAGCCGACACGTGGCTGTCTTCCACCGGGGCAGCTCTTCCGTGTAGGGACTCACTCTCCCAATGGCCTGCTTTCCCCACGGGCCCTGGAACAGCAGTTCCAGGACATCCTGGATGACCCCTCCCCAGCCTGTCCCCTTGAGGAACACCTAGCTGCTCTGACTGCTGCTCCCAGGTGAGAACCAGTAGCCTGTGGTTGCAGGGGGCAGGCTGGGCTCCAGGGAACAGGCTGGGCAGGGTAGAGGGCCAGCTGGGCTCAGGCCCATCCCACTCGGACAGGAGTATGTGGGCTCAGGTGCGGGAGTCGGTGAAGACCCACGCAGCCACTGCCCTGGAGGCTGTGGAAGGGGCTGCCTTCTTTGTGTCCCTCGATTCTGAGCCCGCGGGACTGACGAGAGGACCCCGCAGCTTCCCTGGACGCTTATGCCCACGCTCTGCTGGCTGGCCGAGGCCATGACCGGTGAGTACCCCCCTACAATACCACCTACACACTTATGGAGACCTAGGGCTTCTCCACAGGGGGCAGCCAGACCTCATGCCTCAG
+
9:<>LLGIIHFDGHIJNHJIPONGBCDADNIOIIGKJHGGHIFEEFFNMJSQSNLMLKNKKK?@?@HIGJLJKKIIILOKSNMLLSOHISSIMHJNKNMKMKKJOKMSOMRJONLJGKIMBBBBAIHGJJMGMJQNHFE?44444=CDIHGFKSRJQOCC?9:JKI;999932136855GKGIIMJKHKKJIOKRPSSPIJQLLSMNOJSOLMLSJRJHKPSSNOLSKKLSJEDACB88==E33'''''.+++ABBDDEKQJJDDCEDB?;:QHJNJMJLGS?KBJNMGKJILLMLSJJLPLQLSIJJGCEA@@CDHHDD@@GGGHENFGMI9892(DJKJKNFFJ;2H@@FJKMSOSQSMQSJPKSOOPOJSSIJSKMSSSPSOPOMSSSSNMPSPOILMSRJIIKMSHLFIKSMABCBB:;::B;;;<BIHLNHHLLFIMJPPSOQKNMSQJIIIJKKC:89;=/----DPHHGIOKQNONQSNLSKRPKMISINSSSOMLNLPLOKNHLKSLFGJGISKNKJHCPHMISSMKSOKKROMLLNSQSMJLKSKSGMLOSMMSMMMMSJSKNOOMONMFDEEFLONMKSQOSOMNHIHJ@@@/./0<?AA@E@<JGGAE=..E@BJIKED@???AGJLNNMNNJLMSOMOPKLOSQKLRKNLLKLHND/..(((((((**/>>EIFHEEEHHKOOSQOSPPSMMNOJJSSKLLGIHILJQJONSED87789JIEEBB?>=<<<@EFEHFF;83
@10_NG92T2_3
GTAGGGACTCACTCTCCCAATGGCCTGCTTTCCCCACGGGCCCTGGAACAGCAGTTCCAGGACATCCTGGATGACCCCTCCCCAGCCTGTCCCCTTGAGGAACACCTAGCTGCTCTGACTGCTGCTCCCAGGTGAGAACCAGTAGCCTGTGGTTGCAGGGGGCAGGCTGGGCTCCAGGGAACAGGCTGGGCAGGGTAGAGGGCCAGCTGGGCTCAGGCCCATCCCACTCGGACAGGAGTATGTGGGCTCAGGTGCGGGAGTCGGTGAAGACCCACGCAGCCACTGCCCTGGAGGCTGTGGAAGGGGCTGCCTTCTTTGTGTCCCTCGATTCTGAGCCCGCGGGACTGACCAGAGAGGACCCCGCAGCTTTCCCTGGACGCTTATGCCCACGCTCTGCTGGCTGGCCGAGGCCATGACCGGTGAGTCTACCCCCTACAATACCACCTACACACTTATGGAGACCTAGGGCTTCTCCACAGGGGGCAGCCAGACCTCATGCCTCAG
+
5@???==>>>@A@@@??BBCBDBA@@@>>??:<<=><98889>>@@BBCCEFDCBBABBCDDDDEEEEHEEEEDCB@@A?<>@?@?BA@B@AA?:A????>=>ABBA>=>>@BBBA@@@@@ACDBCBBC?AEDEDDDDBABA??>==?@BDE???>32212<:9;;==;;<:<CC@BBABC@ABAAAABABBBEGFBCDDEB@@<;;;.../2<=:999>=>>>???@?;;;;=BBA@><===@A@@?@AA?>>965557<<::::;???>>>?=;<<;<A@A@A@AA@BBCA@@?ACCCAAA?@@>@B@?>>>A@A@@@CB?==<;;==?BCDBB@<;:899:;@AAABABBBBAAA@>=:8999=BD4--B>?BA=::99:==<;;;::;;;=ADCCBBCCBB>;:::<@?AABB=:::8876464556:>><<<>?>>==>@A@@AACAAAAAA??=<<<<=>>?=>>>>@??@AA?<:;::;=@>>>>???A@@?>>>=0
@11_NG92T2_3
ATTGGGAGAGTGAGTCCCTACACGGAAGAATCTGCCCCGGTGGAAGACAGCCACGTGTCGGCTGTCTTGAAGGTGACGAAGGTGGTCTGGAGGGACACGGGAGGAAGACGAAGGTGGGAAGAGGTCACATTTTTTTAACAACCACCCCACTTACTAATCATGCCTTGGGCTATGTTTTTATGATTTTTGACAGCTGTATAGTAGTCCATAGCCTGAGCATAGCTCAGGACAGTTTTGATTGTGCTATATATCAAGCAGAGGATGACTTTGAACTCTTGTTCCTCATGCCTATA
+
'(''(*-0533+++,-346233>=8446@=;;;==<=<:<>?AILHHLFEEFFGFJHFCEDDEGIFG=;;;<ACDCHEEDGFGECDDD;;;;CDEDEIGGFFFDGFEHCCBCCFHGID;;IGIKGJ98888=2-4=766689:9::::?B?B=66667CHIGJGGFFDECBABBDDNLMJFDCE?EBJGGDEDEFBA??)((()***1A=<<;<////,,*,+,-1///098888>7==>ELJEGCGFJ@KEBDCBCA>>??GEHHDGGEEHGHGJKIFEFDEEBC=>=;*)&
@12_NG92T2_3
CACGGAAGAATCTGCCCCGGTGGAAGACAGCCACGTGTCGGCTGTCTTGAAGGTGACGAAGGTGGTCTGGAGGGACACGGGAGGAAGACGAAGGTGGGAAGAGGTCACATTTTAACAACCACCCCACTTACTAATCATGCCTTGGGCTATGTTTTTATGATTTTTGACAGCTGTATAGTAGTCCATAGCCTGAGCATAGCTCAGGACAGTTTCGATTGTGCTATATATCAAGCAGAGGATGACTTTGAACTCTTGTTCCTCATGC
+
@>=<<;=>@=:,*&$$%(),7;=AAA@@??ABABAAAA98888EECCBABBBCCCCBABAADFFBCBCBCDC@???@DB@ABBBDCABBA@@?@@@?@?B@AC?>???@ABDECCA???@AA@?@@@@A@?>>>>>@@@???@@<<;;:;;<=AFLEBB@ABDIHEA??><====?99999:88999@@?@@???>=====>>=<===>??@=;;;<?EB@?>>>>?@ACDEFEDD>====CEEEJHEGDBBAAA@A@>?;10/-
@13_NG92T2_3
CCAGGGAAGCTGCGGGGTCCTTCTGGGTCAGTCCCGCGGGCTCAGAATCGAGGGACACAAAGAAGGCAGCCCCTTCCACAGCCTCCAGGGCAGTGGCTGCGTGGGTCTTCACCGACTCCCGCACCTGAGCCCACATACTCCTGTCCGAGTGGGATGGGCCTGAGCCCAGCTGGCCCTCTACCCTGCCCAGCCTGTTCCCTGGAGCCCAGCCTGCCCCCTGCAACCACAGGCTACTGGTTCTCACCTGGGAGCAGCAGTCAGAGCAGCTAGGTGTTCCTCAAGGGGACAGGCTGGGGAGGGGTCATCCAGGATGTCCTGGAACTGTTGTTCCAGGGCCCGTGGGGAAAGCAGGCCATTGGGAGAGTGAGTCCCTACACGGAAGAATCTGCCCCGGTGGAAGACAGCCACGTGTCGGCTGTCTTGAAGGTGACGAAGGTGGTCTGGAGGGACACGGGAGGAAGACGAAGGTGGGAAGAGGTCACATTTTAACAACCACCCCACTTACTAATCATGCCTTGGGCTATGTTTTTATGATTTTTGACAGCTGTATAGTAGTCCATAGCCTGAGCATAGCTCAGGACAGTTTTGATTGTGCTATATATCAAGCAGAGGATGACTTTGAACTCTTGTTCCTCATGC
+
))()-89CBC>7.+++./,,+*'&%'*+-????EC>>=<==@FGGHLFF@@@?@CDDIIJC:/--.D@@A@ADEC>>=>DDGHHGGEEGGFFECDEEEECBABBEGFEEHHFDCCCCHOCAABBGHIKGGEDDFFEBBCBCHGGHDAABBFGEEDDHGGFGGGIIHFFFJJHGFCCBAB@ABCEIGFJFGEIHIHGDDIDGHFGHFHHHGHFFFC??>?HJLHHGFEFIFGFDECDDFDFGFEGHKGFFFEEGGHGFGEFBCDECCD?=<;;==>A@@A@@?>@@>@?BAAAAAA>@><>?=>??@CCDEHEEDDCB<====AA)(((*?@?B>;::87888:;<<>BCB?>>>>>?@>=?>>????>>;:76122244>>?DDB@@???@=:::;=ABA@BAABBC@<<<;;;:::<@>???ADFAAAA><;;<=BC@@???ABA>>>>?A;;:::=<>>>=9999;BA@@?A?BA>=>>?DEFIJJIGEDBBC@????AACBABBBBCDEC@????::999=>?ACCDBAABCDFFKDBAAA@ABABAAAA@@?=====????@BABA@@?>>@?=><<<==?@><????DCA????BAB@@A@AB@?>::;;<CBBDEEHEDCDCECDA>>>>?@6
@14_NG92T2_3
CAAGAGTTCAAAGTCATCCTCTGCTTGATATATAGCACAATCGAAACTGTCCTGAGCTATGCTCAGGCTATGGACTACTATACAGCTGTCAAAAATCATAAAAACATAGCCCAAGGCATGATTAGTAAGTGGGGTGGTTGTTAAAATGTGACCTCTTCCCACCTTCGTCTTCCTCCCGTGTCCCTCCAGACCACCTTCGTCACCTTCAAGACAGCCGACACGTGGCTGTCTTCCACCGGGGCAGATTCTTCCGTGTAGGGACTCACTCTCCCAATGGCCTGCTTTCCCCACGGGCCCTGGAACAGCAGTTCCAGGACATCCTGGATGACCCCTCCCCAGCCTGTCCCTTTGAGGAACACCTAGCTGCTCTGACTGCTGCTCCCAGGTGAGAACCAGTAGCCTGTGGTTGCAGGGGGCAGGCTGGGCTCCAGGGAACAGGCTGGGCAGGGTAGAGGGCCAGCTGGGCTCAGGCCCATCCCACTCGGACAGGAGTATGTGGGCTCAGGTGCGGGAGTCGGTGAAGACCCACGCAGCCGCTCCCTGGAGGCTGTGGAAGGGGCTGCCTTCTTTGTGTCCCTCGATTCTGAGCCCGCGGGACTGACCAGAGAGGACCCGCAGCTTCCCTGGACGCTTATGCCCACGCTCTGCTGGCTGCCAAGGCCATGGGTGAGTCTACCCCCTACAATACCACCTACACACTTATGGAGACCTAGGGCTTCTCCACAGGGGGCAGCCAGACCTCATGCCTCGC
+
@@@?????BBGGEDCBB@<<<<<@@BABDCBBBB?????@@;76669?@A??>??A?>>>>@@AA@@?>9987899:<<<<=>?>===>?BCEGLIBAAAAEHJGCB@>>=>>@@>>>>?AABBCAA@@AA?=<<==>@@@CCCDHFFGCC@>>==?><=;:>@@=::::<A@BA@=;;;<>@?>?@@?>>=>??@A>:9:::@@AAEIECCB@@:66667<<<<<@@@BDCDDDA:76668<@@@@@@EF?<<<<?@?>?@BB=<;;<1--,==>>A@@@?@?>>@BB><9888:@@BABCDBEEFECCCCBDFFE??>?@GFCCFEEDC0=--.;3?CCCDH633(96((:AA@ACCCA>>>>ADFDDCABAABFECDBBBBDCDDDCCCAABB?>>>>ABBCCCABBCDB???>>?@CBCAAAAACCCCBADABECCCACCCDCEFA?>???AAAADEFEEDCDDEBAAABCDEFCBCCB@???@ADBBA@@@@CBCACBCDED?6,,,,0001113@BCC?@@<B=<<<<?543,,,+8@ABACBCEEDBCECDC@CCFCBBAA@A@MHIGFCCA33344C@@@BFA@?=>??BDEDFEEDDAFF@?;;:)<@@BGGEB;55FFCAA@??@?>=>==>>><>??<.../'&&$%''&)*)'&$$%((()**++++55?@AA@BCCCFIFFGEEHHIFGFFEDCCDDC@@@BDCCCDEFEEDCCBACBBDEGFEFEEDEEDFCBE*('
@15_NG92T2_3
CTGAGCTATGCTCAGGCTATGGACTACTATACAGCTGTCAAAAATCATAAAAACATAGCCCAAGGCATGATTAGTAAGTGGGGTGGTTGTTAAAATGTGACCTCTTCCCACCTTCGTCTTCCTCCCGTGTCCCTCCAGACCACCTTCGTCACCTTCAAGACAGCCGACACGTGGCTGTCTTCCACCGGGGCAGATTCTTCCGTGTAGGGACTCACTCTCCCAATGGCCTGCTTTCCCCACGGGCCCTGGAACAGCAGTTCCAGGACATCCTGGATGACCCCTCCCCAGCCTGTCCCCTTGAGGAACACCTAGCTGCTCTGACTGCTGCTCCCAGGTGAGAACCAGTAGCCTGTGGTTGCAGGGGGCAGGCTGGGCTCCAGGGAACAGGCTGGGCAGGGTAGAGGGCCAGCTGGGCTCAGGCCCATCCCACTCGGACAGGAGTATGTGGGCTCAGGTGCGGGAGTCGGTGAAGACCCACGCAGCCACTGCCCTGGAGGCTGTGGAAGGGGCTGCCTTCTTTGTGTCCCTCGATTCTGAGCCCGCGGGACTGACCAGAGAGGACCCCGCAGCTTCCCTGGACGCTTATGCCCACGCTCTGCTGGCTGGCCGAGGCCATGACCGGTGAGTCTACCCCCTACAATACCACCTACACACTTATGGAGACCTAGGGCTTCTCCACAGGGGGCAGCCAGACCTCATGCCTCAGCAGC
+
.=?AADBBBAAABA@????@A????@@?@@@ABCBCCDDC?BDJIB???CKJPHHIDCBBBCDCAA@@@ABBFDDCCCEECCBBBCEGFFEEDFNGFEGECBBBABDBBAAAAB@<=<<>DDFEDB>?B@AA@?@AADDBCBCBDEC@?@@ABCCDFGIFECBB>;;;:=>??@@IIFCE722>B?<;;<>?BCDCDFB@<55=>DFDABBBDEDDGFEFFEGEGHEDEGEEFE=CBA>BA@AABEEGIHGIGGFGFFEEEFNIIJJFGHGKHPOJPHJFGIDFF84FGJJGHHF>9(C>>BCEDEJIIFDDDEHOGFGFEDEDFIHJF<@B4:GHHJHOIIJIGDCBBACEGGGEFEDEDECDECCEFHFDDB?HECACBFDDGGJGGHGGHIGHJLIDDBCCDEFFQIJ??>7?65---.HGHHGHIOKGFDDEERIFFGDEEFFGGGGIKHIFGEBBBBEFA@@ABHJFGHHMJJEEDEFHHGGFHHIJJGJHGJGKHJHGGFEHFFHIGGHHCBCDDKSIJIFGEDEFEGGLIJLGDCCCBDEGLGKILHJJHFJHIEEEDACDDEE@=?HCHGFHAA?@@DDEEFHGGGDEFJIJJIFHHIIGECCCGGLMDCCBACDBEDEDG;9999DF@@@BBDEIEEKHHJHGGGED??:9:;AEFDDDDDCCDEDFFGO@@???BABCFIFEEFDEGHEDECCEDCB3/,
@16_NG92T2_3
TCCCGCACCTGAGCCCACATACTCCTGTCCGAGTGGGATGGGCCTGAGCCCAGCTGGCCCTCTACCCTGCCCAGCCTGTTCCCTGGAGCCCAGCCTGCCCCCTGCAACCACAGGCTACTGGTTCTCACCTGGGAGCAGCAGTCAGAGCAGCTAGGTGTTCCTCAAGGGGACAGGCTGGGGAGGGGTCATCCAGGATGTCCTGGAACTGCTGTTCCAGGGCCCGTGGGGAAAGCAGGCCATTGGGAGAGTGAGTCCCTACACGGAAGAATCTGCCCCGGTGGAAGACAGCCACGTGTCGGCTGTCTTGAAGGTGACGAAGGTGGTCTGGAGGGACACGGGAGGAAGACGAAGGTGGGAAGAGGTCACATTTTAACAACCACCCCACTTACTAATCATGCCTTGGGCTATGTTTTTATGATTTTTGACAGCTGTATAGTAGTCCATAGCCTGAGCATAGCTCAGGACAGTTTCGATTGTGCTATATATCAAGCAGAGGATGACTTTGAACTCTTGTTCCTCATGCCTC
+
*%%''.36:ABIGHIHGSPOHIHKLJLINGJHHJLSQMPILQILMIMJEEE>OSILLJLJKGE8:95,.33347FEHFI=//6/0ICDHIRGGFFE545/***5=::;HHPIKSQMNPH655544411555DDFKQBAAABKIHLSKSLMSJFMKIJQHHILOMHLJSNQSKJLJL333?JLBIIGGGGHGKHLNQKRJIH44433:::;444459CEB>?A7750.+),.++)((*-8;;:8-(+.,,,0053230100/0222555655666;<8@BBNMPMRQFHJHISLMSHJFGEDGEBB@889GGSKJMIHJKHNQJNNNMMKPKKHSKRKIPMPKKKOLKIIJSNRIA?:;=>CJHCDEDEROIHLMHNLMMFPSMOIIKJIJMIJIIKGLHBA??@DJHGEEFLIJLLJIHJDIHFGFHJKMQLRQDFFBABIFGGHHEFIHGGIJHHFHFFFEFIK86655+))))**6=>DCCDBDDEFEIFFGFEFGHGGFFFFMKLKJMF?>;773/+++*+-(
@17_NG92T2_3
CTTGATATATAGCACAATCGAAACTGTCCTGAGCTATGCTCAGGCTATGGACTACTATACAGCTGTCAAAAATCATAAAAACATAGCCCAAGGCATGATTAGTAAGTGGGGTGGTTGTTAAAATGTGACCTCTTCCCACCTTCGTCTTCCTCCCGTGTCCCTCCAGACCACCTTCGTCACCTTCAAGACAGCCGACACGTGGCTGTCTTCCACCGGGGCAGATTCTTCCGTGTAGGGACTCACTCTCCCAATGGCCTGCTTTCCCCACGGGCCCTGGAACAGCAGTTCCAGGACATCCTGGATGACCCCTCCAGCCTGTCCCCTTGAGGAACACCTAGCTGCTCTGACTGCTGCTCCCAGGTGAGAACCAGTAGCCTGTGGTTGCAGGGGGCAGGCTGGGCTCCAGGGAACAGGCTGGGCAGGGTAGAGGGCCAGCTGGGCTCAGGCCCATCCCACTCGGACAGGAGTATGTGGGCTCAGGTGCGGGAGTCGGTGAAGACCCACGCAGCCACTGCCCTGGAGGCTGTGGAAGGGGCTGCCTTCTTTGTGTCCCTCGATTCTGAGCCCGCGGGACTGACCAGAGAGGACCCCGCAGCTTCCCTGGACGCTTATGCCCACGCTCTGCTGGCTGGCCGAGGCCATGACCGGTGAGTCTACCCCCTACAATACCACCTACACACTTATGGAGACCTAGGGCTTCTCCACAGGGGGCAGCCAGACCTCATGCCTCAGC
+
-GHJIIKGHGNIHHFGGGEFDEEJIJOIFE,,,,2GS=2333CHHJHHHJFJKNMIIHIJIHJHIMIJJILQNLMSJJSSQOROPSSLNJHGJGGHKKQSJKSHKJHIJHIISKQOLGDAAFHSJPKFGJLIK?<;=:=OKNIHGEIIGKN;9729O=;;988<<FFHKLONJGGGHHIHLLJLILQJJKKSJJOLOKNLJJPLMMSQPMNSOJFDGGOKSHOOLSILIGHPLNOOKPKSOMSSISLJNINMKJLKKMJIIJCJNSQIHHGFKKSPKIOMSKMIILJIGSLPNMKGGNC00/002)((+)+.))AFHFOBBD5/@66;GKMSOISSJIJHKJSOOPIRSP9999:IIHDGLJKLNJSKRKLPJJKJKLSJNHLJJJLHKSLKJQHLLFKNRIKSIKLSIJKKMMNSHRQNMNQQSKHINJLLIGGFF,,,,.62----GCJIKJKSKNJKKHIHFEDEDEEHEISSJDGGHJJHHHIHKSJGHHKJSONSROQKRLHKOMMLOIJKMMLEKGISFHFGIKIMPSMJMOLNJSNSILONNSOJOSJMNIKHSSIKKGIEFCDAA@@=98889CDEKJIED?C@E@@BNJGHGAASQSIGFFEEGGJLIIIHKNRSMRNOJKGKSKECBBCEHJHJGISSSFEFDDKIJIGKJMHHMJHGHHGHLKGSRJIHNNLLHLIKKMQJLKGHIIHJJLNKSNSLHFHEGHHJKIHHIIHLLFEC@52/-
@18_NG92T2_3
CGAGTGGGATGGGCCTGAGCCCAGCTGGCCCTCTACCCTGCCCAGCCTGTTCCCTGGAGCCCAGCCTGCCCCTGCAACCACAGGCTACTGGTTCTCACCTGGGAGCAGCAGTCAGAGCAGCTAGGTGTTCCTCAAGGGGACAGGCTGGGGAGGGGTCATCCAGGATGTCCTGGAACTGCTGTTCCAGGGCCCGTGGGGAAAGCAGGCCATTGGGAGAGTGAGTCCCTACACGGAAGAATCTGCCCCGGTGGAAGACAGCCACGTGTCGGCTGTCTTGAAGGTGACGAAGGTGGTCTGGAGGGACACGGGAGGAAGACGAAGGTGGGAAGAGGTCACATTTTAACAACCACCCCACTTACTAATCATGCCTTGGGCTATGTTTTTATGATTTTTGACAGCTGTATAGTAGTCCATAGCCTGAGCATAGCTCAGGACAGTTTCGATTGTGCTATATATCAAGCAGAGGATGACTTTGAACTCTTGTTCCTCATG
+
D65567CFFIGKGGGIHIJIIHHLHFJJHEDCBCDFFGEDFHH8FGIKJIQBAHACJFHGKNGIJHMHE>BGIGHJJSJKGIKKNLIHHHIKQHSJLLJGIIFJJKIKNJHJGHHIQNMJJHHGGEIOKILIMJMLFDOPSHHIIICDEDIGCEDCDJKHGEDDMMKNGMIKGKIIIHORPMOKMJHFHFGEFEEFHKLKEGJFDCCDEDFECABBACGFDEEDDDDDEFB@@@@BFHGFGEDDFC@???AFGGFIFFEGFBBBACBA@??@AACDCFIJEDFDA@AA@DIHEDEEEFGFBBBACGCBBBDABA;<;:232--***(,-5;ABCEDEFEKKHGFGFFEGDCDCDDCEEEEEFEGFFFDDCDCBAAA@BBBCIIMKJFFFFIKIGECDDCEEHFFGECDCBCCCCDDEFDFGEFFDEEEEDDDEEECCCCD?<<<<BLGIFDEFFFFGGCEDDEEE@A@@BEEEFFGIHKGFHEFB<;;7773
@19_NG92T2_3
ACCGGGGCAGATTCTTCCGTGTAGGGACTCACTCTCCCAATGGCCTGCTTTCCCCACGGGCCCTGGAACAGCAGTTCCAGGACATCCTGGATGACCCCTCCCCAGCCTGTCCCCTTGAGGAACACCTAGCTGCTCTGACTGCTGCTCCCAGGTGAGAACCAGTAGCCTGTGGTTGCAGGGGGCAGGCTGGGCTCAGGGAACAGGCTGGGCAGGGTAGAGGGCCAGCTGGGCTCAGGCCCATCCCACTCGGACAGGAGTATGTGGGCTCAGGTGCGGGAGTCGGTGAAGACCCACGCAGCCACTGCCCTGGAGGCTGTGGAAGGGGCTGCCTTCTTTGTGTCCCTCGATTCTGAGCCCGCGGGACTGACCAGAGAGGACCCGCAGCTTCCCTGGACGCTTATGCCCACGCTCTGCTGGCTGGCCGAGGCCATGACCGGTGAGTCTACCCCCTACAATACCACCTACACACTTATGGAGACCTAGGGCTTCTCCACAGGGGGCAGCCAGACCTCATGCCTCAGC
+
BC@???AFEFEECDEEEBBBBB??@CD;:::;FFEDDDFFGJKNHFFBEGJCHEECA@@??BEEHGGHIFIMIGJJGGISLKGIOKMGMIKSPOKGFFH<?@B?EFGIIIFHGC>KBCEABBCDGGFCCCCELHGHGGHQHGHGFFFGD8AA@AKKHHEFDDBAAAACEEIHDDDEBCBBCDCDCDCA321123*((,,<CCFEFEHIHFGFHGECBBCDDDDEHJHDEFFDFEFEGBCCCCECCCDB?>??:<<;;AABCDDDC===>>???====788500008<<8.--+=;;:;;AACCCBABABBCAAA@@A@@99==>@@?@@??>>@BCCEDEC@>>=<=>?ADBBA@>;;;99;;<@ABBC?>==EGGB?==)>>?@@@;:<67??=;;;;<>>>=>?<====AEDEDCCCCBB=::::<ABCDED@====?BAA@?>=;;==;==>@?>>>?AA@@@ACBBAA@@>><=<>=?@@@@??????@B@?<::;:<>BDCBB@@@@@@@BAA5.-,
@20_NG92T2_3
GTCGTGCCTCGGCCAGCCAGCAGAGCGTGGGCATAAGCGTCCAGGGAAGCTGCGGGGTCCTCTCTGGTCAGTCCCGCGGGCTCAGAATCGAGGGACACAAAGAAGGCAGCCCCTTCCACAGCCTCCAGGGCAGTGGCTGCGTGGGTCTTCACCGACTCCCGCACCTGAGCCCACATACTCCTGTCCGAGTGGGATGGGCCTGAGCCCAGCTGGCCCTCTACCCTGCCCAGCCTGTTCCCTGGAGCCCAGCCTGCCCCCTGCAACCACAGGCTACTGGTTCTCACCTGGGAGCAGCAGTCAGAGCAGCTAGGTGTTCCTCAAGGGGACAGGCTGGGGAGGGGTCATCCAGGATGTCCTGGAACTGCTGTTCCAGGGCCCGTGGGGAAAGCAGGCCATTGGGAGAGTGAGTCCCTACACGGAAGAATCTGCCCCGGTGGAAGACAGCCACGTGTCGGCTGTCTTGAAGGTGACGAAGGTGGTCTGGAGGGACACGGGAGGAAGACGAAGGTGGGAAGAGGTCACATTTTAACAACCACCCCACTTACTAATCATGCCTTGGGCTATGTTTTTATGATTTTTGACAGCTGTATAGTAGTCCATAGCCTGAGCATAGCTCAGGACAGTTTCGATTGTGCTATATATCAAGCAGAGGATGACTTTGAACTCTTGTTCCTCATGCC
+
))'&%%%%%%%'(.<@AA@@BA@@@><<<;;>>=>A@@?>>>>A?????BBB=::99;>>>>?@@CA@@BABAB;:966778@ABCGEA====>@@BCEDDBAB?>??@BAB?>-((&(ADBB@A@???===>?@??@@<;;;<>AAA@BCA=<;;<?A;8888;@@AD@????D?===<>?@>?<99::<@?>>>@A@??@?@AAAACCEFB@<;;;;<===>@@<=<<=CBBBABBDBCCBCBABCBCDBCA@9434DFGECBBCCFCBB??>>?@ABBBDCCCDCCCBBBCCA@?>??ABBB@@><<<<>@AA@@@@A??@??@;<=<<99988??@@>;;;;=CBBBABBA@@AAAA@AABEB????@B?===978879<==A@AA?>@??>>>=<====?>????=>>=>?:8877:?@@@@@@@@<::::<AA??AA@ABB?<<<<=9999:@????ABC?>>>:77779@A?>>>>@@?::::;>76667<;<;<;99::<@>===>?@><<==?DEFJKLIFDCA@A?>===>?AA?AAAABBCCAA?@?<;;;:<<=>DFLGDBBBCDEEBA@@>=>===>>==><<=<<=>?>>??@AB@@>?>><==?@??====:8888<CC@?@??B@A@@A@@?>><::;;=BAAABEFDEA@@ABE=<@/---,+
@21_NG92T2_3
TCACTGGAACTGCTGTTCCAGGCCCGTGGGGAAAGCAGGCCATTGGGAGAGTGAGTCCCTACACGGAAGAATCTGCCCCGGTGGAAGACAGCCACGTGTCGGCTGTCTTGAAGGTGACGAAGGTGGTCTGGAGGGACACGGGAGGAAGACGAAGGTGGGAAGAGGTCACATTTTAACAACCACCCCACTTACTAATCATGCCTTGGGCTATGTTTTTATGATTTTTGACAGCTGTATAGTAGTCCATAGCCTGAGCATAGCTCAGGACAGTTTCGATTGTGCTATATATCAAGCAGAGGATGACTTTGAACTCTTGTTCCTCATGCT
+
0,,-DFFFFEFEFI@A@30)((&'--.>>CBCCFFFJBBBBBDFFDBCCDFFEDDCECCDBCCCBBBCEIGIFGFGFHEEDCDEIGJHKEIHGFECBCBDFFDEGFEFFEGHHGFFFCCDCCFHGEGDFEEFECCCCEICBA8>4./04223?GGFDED??GDFEFFGHIGKKMHGIDEEFFFEFEEEGIDCDEDCHCDDDBCDECCAA@AABCGKLJKGFEGLJILJJDDCDDCCDDDDDDDDCDDCCFDEGFFEFDDEFEEDCCDCCFDFFFDECDEHIHFDEEGFIHHGDFFEECBBCCEJHGHGFIHHIJHFEIFCB321,+%
@22_NG92T2_3
GTAGGGACTCGCTCTTCCCAATGGCCTGCTTTCCCCACGGGCCCTGGAACAGCAGTTCCAGGACATCCTGGATGACCCCTCCCCCAGCCTGTCCCCTTGAGGAACACCTAGCTGCTCTGACTGCTGCTCCCAGGTGAGAACCAGTAGCCTGTGGTTGCAGGGGGCAGGCTGGGCTCCAGGGAACAGGCTGGGCAGGGTAGAGGGCCAGCTGGGCTCAGGCCCATCCCACTCGGACAGGAGTATGTGGGCTCAGGTGCGGGAGTCGGTGAAGACCCACGCAGCCACTGCCCTGGAGGCTGTGGAAGGGGCTGCCTTCTTTGTGTCCCTGATTCTGAGCCCGCGGGACTGACCAGAGAGGACCCCGCAGCTTCCCTGGACGCTTATGCCCACGCTCTGCTGGCTGGCCGAGGCCATGACCGGTGAGTCTACCCCCTACAATACCACCTACACACTTATGGAGACCTAGGGCTTCTCCACAGGGGGCAGCCAGACCCTCATGCCTGGCAG
+
*.+,--48CC.....3--->BEEJHKJLBMHMEIJEBJEDEEJKNILJKJJIHKMMGFF?<A79(((()6>@AA>?==;8***///2;<<980003*3+++0?DGGGA;789;CDQFECC@A@?CB?@@AB:>JSJLRKJOIJRLHGPKILIGEHGFGIHDLSLIFEFEEGSKIMKHGGIEBGC,+++-9;;<=KOSHHDEDHGKMJMOL::IILNHCDCDGESESMIMSPPMOJKSKSOPIKLL:::9AABFBA@??BBAMSIIJJGOLJLPRQSSSIMKSO=====?<,8HFONIHKOHLFEMBLKLMGFDDED>@?9A@BBSI?,,,-HKIQSSMLIIKHPSLSOPHLDBDCDFIHBAC80FGHJIL:<=*DGHJQJGGGFIHHJKJIKIJKOSKIINJLNLGDA@@ABHF@7211246GILMSIFHJHPJHHHHGGFFFIMKMPKJJGMMIJIHPHLLRJKMMIMMJOHHHHH@A>:69@;655323105,4BC=><<+++)+
@23_NG92T2_3
CTGGATGACCCCTCCCCAGCCTGTCCCCTTGAGGAACACCTAGCTGCTCTGACTGCTGCTCCCAGGTGAGAACCAGTAGCCTGTGGTTGCAGGGGGCAGGCTGGGCTCCAGGGAACAGGCTGGGCAGGGTAGAGGGCCAGCTGGGCTCAGGCCCATCCCACTCGGACAGGAGTATGTGGGCTCAGGTGCGGGAGTCGGTGAAGACCCACGCAGCCACTGCCCTGGAGGCTGTGGAAGGGGCTGCCTTCTTTGTGTCCCTCGATTCTGAGCCCGCGGGACTGACCAGAGAGGACCCCGCAGCTTCCCTGGACGCTTATGCCCACGCTCTGCTGGCTGGCCGAGGCCATGACCGGTGAGTCTACCCCCTACAATACCACCTACACACTTATGGAGACCTAGGGCTTCTCCACAGGGGGCAGCCAGACCTCATGCCTCAGCAGC
+
;<<;A@?>==<-4))).*4HFHISEFC=7D>>CDDCCDHEEBCCEGNKKKHGEFFFSLHGHHEHKHIJKPKGIFHGEEEGEEGIHJFDDDDEGDHFFBFGKJGCCACDD=><DCEFEHHJIHNHHIGHHC?>>??EDDFIIPJSMGHIFGIIGGGFFPOKMQJHIHIJKKMHGIEGHJKHHHIGJHHHGHJIJJS?=<==CNHEFEEAFA@@@AJGGGHGHIAKJFFHLEGHIGHGHE<IEGDC@@AFJKKJHKOKGFGEDDDGFIIIHJGCCCABCCDLHHSHEDDHGFKLKCFDCBDEDGIHGGEHHFGCC@@@AACFKLGEEEEGIGF;;;<CIIFECDCDFGFEGFEDEEFGFFFGGFFCDFFBCBBBAABBEGHFGFFIGKIFFEFECBABBCDEDEEFFFHF=>A@>@ABAAABCBA@@>@AA?<<;=744421+
@24_NG92T2_3
TGAGGAACACCTAGCTGCTCTGACTGCTGCTCCCAGGTGAGAACCAGTAGCCTGTGGTTGCAGGGGGCAGGCTGGGCTCCAGGGAACAGGCTGGGCAGGGTAGAGGGCCAGCTGGGCTCAGGCCCATCCCACTCGGACAGGAGTATGTGGGCTCAGGTGCGGGAGTCGGTGAAGACCCACGCAGCCACTGCCCTGGAGGCTGTGGAAGGGGCTGCCTTCTTTGTGTCCCTCGATTCTGAGCCCGCGGGACTGACCAGAGAGGACCCCGCAGCTTCCCTGGACGCTTATGCCCACGCTCTGCTGGCTGGCCGAGGCCATGACCGGTGAGTCTACCCCCTACAATACCACCTACACACTTATGGAGACCTAGGGCTTCTCCACAGGGGGCAGCCAGACCTCATGCCTCAGCAGC
+
66668=>=9851+++++.9888:@AABFHEEDEE>DGFFHJGEEEDDAA@@@DFGFIFEEEEF>=FGGEHEEEBCBBCEHEFFEDJEEHGGFIGHGGAJMGBBAABDEFJKJJLILHOIHHHGFHKJFJHGMLHGJGHHGIJHHHHHIJKJHI<;;;?BJHHGHHFECDDFHKLNLKNKSJMJLLNLHJLHLJDJJHIJILGLJIGGILONMOFCBCCFFIHGHGNIKJLI<;;;;GKKHIJHGGHGGIHIGGKFDDFFIHNKSLIIEGGGFLPEFHFGKHG=;;;;>CEFFECBFEEMKMLKJLGIJIFHDEEFGLFEFFDDDCCEJEDECC>=FEKAAACBCDFEGIFEFDFGHIEDDDCDDCEECDDDEEEDFHIJHPDDDBEFEGKJG?=<<<>ACBABBDCBAA;8+
@25_NG92T2_3
CCTACACGGAAGAGTGTCCCGGTGGAAGACAGCCACGTGTCGGCTGTCTTGAAGGTGACGAAGGTGGTCTGGAGGGACACGGGAGGAAGACGAAGGTGGGAAGAGGTCACATTTTAACAACCACCCCACTTACTAATCATGCCTTGGGCTATGTTTTTATGATTTTTGACAGCTGTATAGTAGTCCATAGCCTGAGCATAGCTCAGGACAGTTTCGATTGTGCTATATATCAAGCAGAGGATGACTTTGAACTCTTGTTCCTCATGCCT
+
::>?CBA;8445=AABCBD>:;BCEGGJGL====?DCCCDBCCBCEECEFEGDLHJGGGEEFEGGIFIFFEFFDCBBBFGGGGGHCFGEGFEFFGDEEFFFFHJMKH=<<<<?@IGGIHGIEEEEEEEEGDDDCDDDDEEEDCDDDBCCCBCCDFGSMNHGGGHIISIGEDCCCDFFEEGJFEEFHGFHHIEJHOFHGDEGGGIIGFGEFEHGHIGGHGJIJIIFFGJGIHSSLHIEHJEFD77777AADHISJJIFA@???DA=7532
@26_NG92T2_3
GTGCGGGAGTCGGTGAAGACCCACGCAGCCACTGCCCTGGAGGCTGTGGAAGGGGCTGCCTTCTTGTGTCCCTCGATTCTGAGCCCGCGGGACTGACCAGAGAGGACCCCGCAGCTTCCCTGGACGCTTATGCCCACGCTCTGCTGGCTGGCCGAGGCCATGACCGGTGAGTCTACCCCCTACAATACCACCTACACACTTATGGAGACCTAGGGCTTCTCCACAGGGGGCAGCCAGACCTCATGCCTCAGCAGCTAGACTC
+
:898667778866678<<;;::00****+77<<;;<<>>><;;;;<;;:99;:<>=>??>=2**/((999<;;::999::;<;;:9998899;==<<<<<<;;;;;;;;98999;<<==>>>=<;9998777789::;<;;=>?>==<<===<::::;>>=<;::99::;<::888:9:;;676633334;=:9988:;98767677889:444588:;;;<==;:988988::;844433*)+67799;;;8777/-,,+'
@27_NG92T2_3
GTGGGTCTTCACCGACTCCCGCACCTGAGCCCACATACTCCTGTCCGAGTGGGATGGGCCTGAGCCCAGCTGGCCCTCTACCCTGCCCAGCCTGTTCCCTGGAGCCCAGCCTGCCCCCTGCAACCACAGGCTACTGGTTCTCACCTGGGAGCAGCAGTCAGAGCAGCTAGGTGTTCCTCAAGGGGACAGGCTGGGGAGGGGTCATCCAGGATGTCCTGGAACTGCTGTTCCAGGGCCCGTGGGGAAAGCAGGCCATTGGGAGAGTGAGTCCCTACACGGAAGAATCTGCCCCGGTGGAAGACAGCCACGTGTCGGCTGTCTTGAAGGTGACGAAGGTGGTCTGGAGGGACACGGGAGGAAGACGAAGGTGGGAAGAGGTCACATTTTAACAACCACCCCACTTACTAATCATGCCTTGGGCTATGTTTTTATGATTTTTGACAGCTGTATAGTAGTCCATAGCCTGAGCATAGCTCAGGACAGTTTCGATTGTGCTATATATCAAGCAGAGGATGACTTTGAACTCTTGTTCCTCATGCCTC
+
2;;>??<<<;---))--.:3--;:;?>>?=;<9=BCDBAA??A@@=<;<<?@@?@?@@??@AABCCCCCDFDCA?<;9989890CC@?<>@BBBBBA@B??@@@@@BBBCC@A=<:=@?ADDCAAAABBAA?=>>>@=<<<<ABCCCCBBAABBCCA@@?@ACCCBB@?>=>??A?>=>>??>@@>@?@@@@><==>=;=>=>?@@AAABAAAB@@ABBDBA?@@BB=<<;8:@=:><8898::;;=>>?==>>>??>=<=<<?@?@@@@>=<>>A?:999:BDC@>>===<9;;;<AAA?@??@AA><==<;999:=@@@@@AAA???><87779AB?????@B@<;;;<?;:::;=>>;<;9899;@?=>>?>@@==>>@CEHIKGEECBAAA@???@ACDCB@??>?@A@@@@A@==<;;<==?DGSHDCBCDHFHDA@@>>@@?@A@?@@@????>?@?@ABAAAAA@A@@AA@???>====:9999?CDCA@@@AABABCBBBAA??>??ABBCCCECCCBCEA@;1111333236(
@28_NG92T2_3
CCCACGGGCCCTGGAACAGCAGTTCCAGGACATCCTGGATGACCCCTCCCCAGCCTGTCCCCTTGAGGAACACCTAGCTGCTCTGACTGCTGCTCCCAGGTGAGAACCAGTAGCCTGTGGTTGCAGGGGGCAGGCTGGGCTCCAGGGAACAGGCTGGGCAGGGTAGAGGGCCAGCTGGGCTCAGGCCCATCCCACTCGGACAGGAGTATGTGGGCTCAGGTGCGGGAGTCGGTGAAGACCCACGCAGCCACTGCCCTGGAGGCTGTGGAAGGGGCTGCCTTCTTTGTGTCCCTCGATTCTGAGCCCGCGGGACTGACCAGAGAGGACCCCGCAGCTTCCCTGGACGCTTATGCCCACGCTCTGCTGGCTGGCCGAGGCCATGACCGGTGAGTCTACCCCCTACAATACCACCTACACACTTATGGAGACCTAGGGCTTCTCCACAGGGGGCAGCCAGACCTCATGCCTCC
+
HISJSFDEGPSLHMJSQNSLQNSLKSJLSKSPSIRKISMHI>GKKOJ?520,4@BECLDGF<5M<<EHLJPJNLSKMJQMJLLRSSRSJPLMSNBEA7=F@::8:;>=???AFNQKKJSNKINIJKFESSP>====54326641///0BKCCDDDFOKSKSOPQE=;;;<FGIF63../55A=<<<AIJLIIOFFJPJSSSECDDDPJKKJFJLSLEGIHHJHCPEFKD<;;;9;<<<;:81011.---,,,+,5956CEGKMILSEDDEENSPISISSIKLLILLQLKIMLLISHMKILIJLKLOLSIJDDEEB@?:77<>CIKEGEKIHOJGKGILIHDESJKHJGEEEDEEHIFHJHGDFEOIIHIHQLLIGFEGHJFGEGHFJHFJIFIGEFGEEIIAAA@CCCCDGJIGGFHFGHMHGFFFFFEFFEEGFDEFGEJSHF?==@BEDDEHCA@@@?@>>:7766+%
@29_NG92T2_3
CACAGGCTACTGGTTCTCACCTGGGAGCAGCAGTCAGAGCAGCTAGGTGTTCCTCAAGGGGACAGGCTGGGGAGGGGTCATCCAGGATGTCCTGGAACTGCTGTTCCAGGGCCCGTGGGGAAAGCAGGCCATTGGAGAGTGAGTCCCTACACGGAAGAATCTGCCCCGGTGGAAGACAGCCACGTGTCGGCTGTCTTGAAGGTGACGAAGGTGGTCTGGAGGGACACGGGAGGAAGACGAAGGTGGGAAGAGGTCACATTTTAACAACCACCCCACTTACTAATCATGCCTTGGGCTATGTTTTTATGATTTTTGACAGCTGTATAGTAGTCCATAGCCTGAGCATAGCTCAGGACAGTTTCGATTGTGCTATATATCAAGCAGAGGATGACTTTGAACTCTTGTTCCTCATGCCTA
+
>@A@BA??IGGJGSFJHLLISKMISKRLSNLQLQLIRGLNOIOMFHGKINJJOLLMMJNNNLSIHIGNDCDCGJFFGGGIKGHHHKRIKHLIJPNSPPMLMLJGGHIFGIIEDH==91GEIFMIGFFHEEEB@<9)(69:;>?ACHFDEIFFEFFDDF;6688;630,078=LLLIHLIGGIHEEFFHJSJHILGGJGHJJGKKNN>>>>>LJLIHJHIGMGJHJIMHFHJJMRLLKKEEEEFKKMF@ABCGFEEBBCBEKF<IHGFEFGHGJGFJOKGEFDEDHFKGFHJGHIEEDDEDDELJSNQ>>>>>KJJHHJGHGGFIFEEFFDEEDEEDEEFGIIKIGGEGFGEFEGHHGHHGEBAAABGEEGGED>>2<999?BEFGHIGFGGIGHJHGMIIFKGHGHGGHB@?<=<;*
@30_NG92T2_3
GTGGGTCTTCACCGACTCCCGCACCTGAGCCCACATACTCCTGTCCGAGTGGGATGGGCCTGAGCCCAGCTGGCCCTCTACCCTGCCCAGCCTGTTCCCTGGAGCCCAGCCTGCCCCCTGCAACCACAGGCTACTGGTTCTCACCTGGGAGCAGCAGTCAGAGCAGCTAGGTGTTCCTCAAGGGGACAGGCTGGGGAGGGGTCATCCAGGATGTCCTGGAACTGCTGTTCCAGGGCCGGTGGGAAAGCAGGCCATTGGGAGAGTGAGTCCCTACACGGAAGAATCTGCCCCGGTGGAAGACAGCCACGTGTCGGCTGTCTTGAAAAAGGTGACGAAGGTGGTCTGGAGGGACACGGGAGGAAGACGAAGGTGGGAAGAGGTCACATTTTAACAACCACCCCACTTACTAATCATGCCTTGGGCTATGTTTTTATGATTTTTGACAGCTGTATAGTAGTCCATAGCCTGAGCATAGCTCAGGACAGTTTCGATTGTGCTATATATCAAGCAGAGGATGACTTTGAACTCTTGTTCCTCATGCCTAT
+
(118CHGGDEDG87889=>><=KLJHIIMNKOKIJIMPQJKSNMOOJOKLKLSSOSNOOSMMRHLOJLNOOJLHLHJJKIFEF?GIKGDFINSJSLLJNSSKPJSLNCDAAA?BG@BAAGGGHLQLSJNIJGSHSIHKKQSNSSMKQJLSLNNSKKJHSOQSOMMMMQGGHIKSMKMKLOSPSSSMPLMLPKEEIDKLDLJSKMNLMKSNMPLNSINKLLLMIKDSOHGHE;5.+)(%%%%&()1212221...9989:BDGJJFFGEFSIKJNKLISMMRSSMMMLLSSNLJHIHSLJSLMHJKJGHGHJJLJSSIHBC3.)))..05=@FGFGHGKNMSLLLMJNJJLJKJKIHJIIHMPLNNHIKGNLJIJGGKMRILJGJMPJJQOJSLINJNRHIKJIIOIHLFGFFHIHLFFHEDEEEDEFGHJNKSIINKSOSSOLHFFEGGHFGGGJJGIGGHFGKGHIKGJLGHEFIHKGGEFIFFFFG@?@?@FIIHFFEEEEHIHFKGGFHFDDEFHGIMIHIGGIHJLHAABBBHEECB@>)(
@31_NG92T2_3
GCCAGCAGAGCGTGGGCATAAGCGTCCAGGGAAGCTGCGGGGTCCTCTCTGGTCAGTCCCGCGGCTGCGAATCGAGGGACACAAAGAAGGCAGCCCCTTCCACAGCCTCCAGGGCAGTGGCTGCGTGGGTCTTCACCGACTCCCGCACCTGAGCCCACATACTCCTGTCCGAGTGGGATGGGCCTGAGCCCAGCTGGCCCTCTACCCTGCCCAGCCTGTTCCCTGGAGCCCAGCCTGCCCCCTGCAACCACAGGCTACTGGTTCTCACCTGGGAGCAGCAGTCAGAGCAGCTAGGTGTTCCTCAAGGGGACAGGCTGGGGAGGGGTCATCCAGGATGTCCTGGAACTGCTGTTCCAGGGCCCGTGGGGAAAGCAGGCCATTGGGAGAGTGAGTCCCTACACGGAAGAATCTGCCCCGGTGGAAGACAGCCACGTGTCGGCTGTCTTGAAGGTGACGAAGGTGGTCTGGAGGGACACGGGAGGAAGACGAAGGTGGGAAGAGGTCACATTTTAACAACCACCCCACTTACTAATCATGCCTTGGGCTATGTTTTTATGATTTTTGACAGCTGTATAGTAGTCCATAGCCTGAGCATAGCTCAGGACAGTTTCGATTGTGCTATATATCAAGCAGAGGATGACTTTGAACTCTTGTTCCTCATGC
+
%%%''02<>>>=====@A@@AA?==<=>@BA@AABAA><;::;<>ABBCDDCBB@@??>8452222,+***+336;;<@@ADCFC88ABAEDDEA@@@ABCBBBBCBBCCCDDBBA@???@AC?>>>>@CAAAAAA>;;;;>B;9999=BABBBBACED?>===@ABBB><;<<?@???>BBAAACCDBCBBCCEFA@>=======>?BBCCABBEDEFL--3--EDEDDDCCABAA?@@CEFGIJDCBBCBDBBA>>==>@@BBDEEDDCCA@@@?BBAA@@@@@BBBBBA>=<=?ACDBB;;;:<A?>?@ACCBB@@>?>=?A??B@BBBABBAAA@@@@ABA@@@ACCA@AA@B@?>>977767788:ABB@>?>??@?<;;;;<>>?>?>==>>@A>::::;CEBBAA?@@>;;;;=BCA?A@?AAA@<<<<;;:::;>==>>ACE@@@@=9989;@A???>>?@@<;<<=?:9999=;;::;::<<>@?=>=>=>><<>>@DFFGJJFCCBBBC@?>>>?@BA?@@@AABCB@?>>>==<;;==>@EFHFCBBBDGFGDA@@?>>>=>?>>===<<<<==?>>>>??@A@??>>>>>=>=====>75556=DC@????AABBCB@?<:999<8100,''')*>?B@@??@<:;1110-
@32_NG92T2_3
TCCGAGTGGGATGGGCCTGAGCCCAGCTGGCCCTCTACCCTGCCCAGCCTGTTCCCTGGAGCCCAGCCTGCCCCCTGCAACCACAGGCTACTGGTTCTCACCTGGGAGCAGCAGTCCAAGCAGCTCCGTGTTGTCCCTCAAGGGGACAGGCTGGGGAGGGGTCATCCAGGATGTCCTGGAACTGCTGTTCCAGGGCCCGTGGGGAAAGCAGGCCATTGGGAGAGTGAGTCCCTACACGGAAGAATCTGCCCCGGTGGAAGACAGCCACGTGTCGGCTGTCTTGAAGGTGACGAAGGTGGTCTGGAGGGACACGGGAGGAAGACGAAGGTGGGAAGAGGTCACATTTTAACAACCACCCCACTTACTAATCATGCCTTGGGCTATGTTTTTATGATTTTTGACAGCTGTATAGTAGTCCATAGCCTGAGCATAGCTCAGGACAGTTTCGATTGTGCTATATATCAAGCAGAGGATGACTTTGAACTCTTGTTCCTCATGCCTC
+
?>65566=>====ABA@@AABCBBCDDEEB>;;99::;<=>@ABABABCDDCCB@C@BBABAABBBCCBAA@=<===@DDDCDCCDBB@=>=>@>>>>>DDGEDDBBAAABBA@@@><==DDDB@=777775.+''''(>@@???>?@BCCBB@???>??A@@BBABBABBBA@@@@@AA?>>?@DECB<1/.11.02//01=>?@AAA@>=>>>?>><<=<=>@@A@@@???>>@;9899;BBA@AAAAA=::::<AA??A@@AAA?=>>><::9:=B@@@AACC@@@?<77779B?????????;:::;>////<<<<<<;8788:??>>>@>??<<=;<==?CBBBBCBA@A??>???@AA@A@@ABCCBA@@??<<;;:<=>?EFMFEDCCDDCCB?>>=<===>>>==<<<==>>>@@?@@AAA@???>>??=>==>>??A=;;;;?DCAAAA@CBBBBDAAAA@?==>>BB@BC@GDEDDCDCDEEAA@<=;9:<+
@33_NG92T2_3
ATCGAAACTGTCCTGAGCTATGCTCAGGCTATGGACTACTATACAGCTGTCAAAAATCATAAAAACATAGCCCAAGGCATGATTAGTAAGTGGGGTGGTTGTTAAAATGTGACCTCTTCCCACCTTCGTCTTCCTCCCGTGTCCCTCCAGACCACCTTCGTCACCTTCAAGACAGCCGACACGTGGCTGTCTTCCACCGGGGCAGATTCTTCCGTGTAGGGACTCACTCTCCCAATGGCCTGCTTTCCCCACGGGCCCTGGAACAGCAGTTCCAGGACATCCTGGATGACCCCTCCCCAGCCTGTCCCCTTGAGGAACACCTAGCTGCTCTGACTGCTGCTCCCAGGTGAGAACCAGTAGCCTGTGGTTGCAGGGGGCAGGCTGGGCTCCAGGGAACAGGCTGGGCAGGGTAGAGGGCCAGCTGGGCGGCTGCAGCCATCCCACTCGGACAGGAGTATGTGGGCTCAGGTGCGGGAGTCGGTGAAGACCCACGCAGCCACTGCCCTGGAGGCTGTGGAAGGGGCTGCCTTCTTTGTGTCCCTCGATTCTGAGCCCGCGGGACTGACCAGAGAGGACCCCGCAGCTTCCCTGGACGCTTATGCCCACGCTCTGCTGGCTGGCCGAGGCCATGACCGGTGAGTCTACCCCCTACAATACCACACACACTTATGGAGACCTAGGGCTTCTCCACAGGGGGCAGCCAGACCTCATGCCTGGCC
+
00=>===@JFFEDEDEEFEDEEDECDDFDEDGGCABABDEEDDDEDBBBCDLIMPJKJFEDFJSLOKIFCB??@BADCCCDFEFGEFEECCCA@@@@BDEFJKHHPMJSI>==<<<=@<;3)())0((--/5545551&*ABBDCACCCCA@ABBCFFC@AA@DGHGJJHLJHFEFA====?CDCBFGFHHHHHHJF@99=>ABFGDDEGLIDBCBBCGEDGGEGFEFEFDEEEEGIHHCCDBB@FDGFFECA@A@BFEFFJHIHGKKGMLGFBBHLKIHKIGKHLSSRSFECE=@A=6EGGGFJCCSJIMGHIHJIIHKIJJGIHNMMISRHQLIKLJH?8570?JHHOHQNNNLQFGGIGPKMLJKMISGIHHGMHHIJHEBAC@A<4++,56?JA@@@AEC@EJFQGGDCCDFEAB>==7/-,)(%%)(('''((+/.-*+776::;;CCA@?>>>>=CDDFB>>>@ALGFHFHHECBEDHRSLIJKOMMHHJHOGIHIIINNKIGFGIHLPIJHHIMMNJLDGIGGC?@??FPKLLMGGGFIFFKMIIMLJIKFHJKNLLSJIJKJSMJRNKHHGEEFGGHJIHNJHOGGEHGEDHFDEGFEHJHIMIKOKSKLLJJJKGHEFLKIHHGHEFFFIJKIJDBCEEHFB@=<<;<<92***-<CDCBDDEGHDGFEFGHGFEFEDEFFQEGEEFHGGGKJHFGDEEEGB::99,++&
@34_NG92T2_3
GTAAGTGGGGTGGTTGTTAAAATGTGACCTCTTCCCACCTTCGTCTTCCTCCCGTGTCCCTCCAGACCACCTTCGTCACCTTCAAGACAGCCGACACGTGGCTGTCTTCCACCGGGGCAGATTCTTCCGTGTAGGGACTCACTCTCCCAATGGCCTGCTTTCCCCACGGGCCCTGGAACAGCAGTTCCAGGACATCCTGGATGACCCCTCCCCAGCCTGTCCCCTTGAGGAACACCTAGCTGCTCTGACTGCTGCTCCCAGGTGAGAACCAGTAGCCTGTGGTTGCAGGGGGCAGGCTGGGCTCCAGGGAACAGGCTGGGCAGGGTAGAGGGCCAGCTGGGCTCAGGCCCATCCCACTCGGACAGGAGTATGTGGGCTCAGGTGCGGGAGTCGGTGAAGACCCACGCAGCCACTGCCCTGGAGGCTGTGGAAGGGGCTGCCTTCTTTGTGTCCCTCGATTCTGAGCCCGCGGGACTCACCCAGAGAGGACCCCGCAGCTTCCCTGGACGCTTATGCCCACGCTCTGCTGGCTGGCCGAGGCCATGACCGGTCCCCCCCTACAATACCACCTACACACTTATGGAGACCTAGGGCTTCTCCACAGGGGGCAGCCAGACCTCATGGCAATG
+
AABEEEFFEDC=;;:6,*''):AEFEECBBABCCCC@BDDFEAAAAACBEFFA68BBBDBCBDBCAAAABBEDECDEDFFEFHIHIGFDDD@====>AAABCHGIGMGDEGG>:9<;<KMOIOKRKFFFFHEIFIHOMIKHGOKKIGIHEJFFCDEE5210-5=B@?::9:?HFMGGLFGIPJILMISJKJLKPMHPLKHMLJSFBEB3123,**))*+((((4+9337;DGEEHFDABAAHGGKGHFGIIMEFED8584;G::=FEGKKGHEDEEFILIJSGMGGHOFEJKRG;::::AA@CFKGFIIJJIKKKQKKJMJLFJKG;5666867FDCFEHSGKIFCDDESGIDIG@@@ABGHHHMIJIIFFFGFFGFEFFGFDDFEBGHJSG;9888:82///.49BACEIFGIEDDDBCEEGFEGGLJHGILLSJIIHSKHMIGHFJJHJINJF5444685//.())45110/02)((((&(:>>BCBDBD?98655<;9:@:CDDCCDCA=>==>?>?DFIFHHIEGFCCFHGFA@A@AGA?74+)('''()*,256<>>?@@@ACEEDCCAACCCEEDECDDCCECDDCDCCCEDEECCBBABBCCA@@<975555742&$##$$$
@35_NG92T2_3
TCAGCTATCTTCTCTGAAGGTGACGAAGGTGGTCTGGAGGGACACGGGAGGAAGACGAAGGTGGGAAGAGGTCACATTTTAACAACCACCCCACTTACTAATCATGCCTTGGGCTATGTTTTTATGATTTTTGACAGCTGTATAGTAGTCCATAGCCTGAGCATAGCTCAGGACAGTTTCGATTGTGCTATATATCAAGCAGAGGATGACTTTGAACTCTTGTTCCTCATGCC
+
-,)+++++++++())''(>??>>=>>>>?@A?????@A?=<<=>@=<<<<==?>>>=<==>@?>>=?>@A?@@?@CCDFGEFDA@???A@A@<??:543378HCCA@??@@;;:::<=>?CFJFBAABCFGGEA?>>==>>??@???>=>==>>>>==>?@AA@@@@@AA>==<<<==<75557>ECA????@AABBB@@@===<<==ABAABBDCCBBABBBBA?@@>@=>=
@36_NG92T2_3
CCCTGGAACAGCAGTTCCAGGACATCCTGGATGACCCCTCCCCAGCCTGTCCCCTTGAGGAACACCTAGCTGCTCTGACTGCTGCTCCCAGGTGAGAACCAGTAGCCTGTGGTTGCAGGGGGCAGGCTGGGCTCCAGGGAACAGGCTGGGCAGGGTAGAGGGCCAGCTGGGCTCAGGCCCATCCCACTCGGACAGGAGTATGTGGGCTCAGGTGCGGGAGTCGGTGAAGACCCACGCAGCCACTGCCCTGGAGGCTGTGGAAGGGGCTGCCTTCTTTGTGTCCCTCGATTCTGAGCCCGCGGGACTGACCAGAGAGGACCCCGCAGCTTCCCTGGACGCTTATGCCCACGCTCTGCTGGCTGGCCGAGGCCATGACCGGTGAGTCTACCCCCTACAATACCACCTACACACTTATGGAGACCTAGGGCTTCTCCACAGGGGGCAGCCAGACCTCATGCCTCAGCAGGG
+
5665BHKLISJJJLKLGGHHNSQKSOLSOSLLJSIISKN7788/?KJMQLHNSFDIBCGGIKLLLQNLPKJLHRSKMLSSRNSSKJKHG9FGHIQSNKRSKSKKNLLSMSQIJILNJIHLIJI84315778:DGJEEFGDKSKKKLLGJNNNJGGI@88888<>JIOOGJJHOKFKJJIPJIHHO11111RJIISIKNPQJOJISKRJBII97668@@BEFGEDGGIMLLLKKJQJOJPMLJLLKSISLJLSIMKHJSKLKQOOHONSGIGOKKJRKIKKD:::9:FEGJIPJMLMNSLKLISSIRIKHC76449BEC>==95=A@>@?;73)*GFHIOHGGFGGGLHGIIINKOQSSHSJKJLJILIGJKKSHLHLIHO=====HCBADEFIFIFFGEFFEGEDDEDHLLMJIJIKQJJGGJJRGGGHGGLIJJKA@@@@GDDEFFGGFNHGIFE@DEFD3220/,%
@37_NG92T2_3
ACGGAAGAATCTGCCCCGGTGGAAGACAGCCACGTGTCGGCTGTCTTGAAGGTGACGAAGGTGGTCTGGAGGGACACGGGAGGAAGACGAAGGTGGGAAGAGGTCACATTTTAACAACCACCCCACTTACTAATCATGCCTTGGGCTATGTTTTTATGATTTTTGACAGCTGTATAGTAGTCCATAGCCTGAGCATAGCTCAGGACAGTTTCGATTGTGCTATATATCAAGCAAGGATGACTTTGAACTCTTGTTCCTCATGC
+
???DMKOIJJHF@???74;657669994223=@@AAA76677ISFIFILINKOHNMFGJHGKAA@;98679<=::,,+*+...../4,,,-@FHHHB=BGHSKF==<<<?AEDFECCCCBFHHFFLPIGHGFDE======??./87:AA?@?@@AAEHHJCGSNMKIJJMPKIKMHJKFFHEB@ACDCBCB@@@00///////67;54444/---23?@KPIFLKBHGEGFFDA@@AE@?>:985:?@FEHD???>=@5,,**
@38_NG92T2_3
TGGGCTCAGGCCCATCCCACTCGGACAGGAGTATGTGGGCTCAGGTGCGGGAGTCGGTGAAGACCCACGCAGCCACTGCCCTGGAGGCTGTGGAAGGGGCTGCCTTCTTTGTGTCCCTCGATTCTGAGCCCGCGGGACTGACCAGAGAGGACCCCGCAGCTTCCCTGGACGCTTATGCCCACGCTCTGCTGGCTGGCCGAGGCCATGACCGGTGAGTCTACCCCCTACAATACCACCTACACACTTATGGAGACCTAGGGCTTCTCCACAGGGGGCAGCCAGACCTCATGCCTCAGCAGC
+
:DBAAAABBBBAAAAAABABBB@A@AACCBBAAABCA@@@@ABBA@A@@ABDGE>;;;<AEDCDDDDD??>??CBDCCCDDDEDCBBABBDDDBAA>CCBCCDAAAACEFEGGGECAAA@@AADDDDDCB@??==>>?AACABDCEEECAA@>==<=?@ACCCCA>?CB@??>==>>@?BBA@@A@BDDEDBBBDCDCAA@@ACCBBAAA@@BACDDCA>>>>>FE??@B@????CDCCBCBDDEEDDBAA????>@@AAAAAAADCCC@?><<===?CCBAAAAA@?=;<=@C@?@744
@39_NG92T2_3
TTCTTCCGTGTAGGGACTCACTCTCCCAATGGCCTGCTTTCCCCACGGGCCCTGGAACAGCAGTTCCAGGACATCCTGGATGACCCCTCCCCAGCCTGTCCCCTTGAGGAACACCTAGCTGCTCTGACTGCTGCTCCCAGGTGAGAACCAGTAGCCTGTGGTTGCAGGGGGCAGGCTGGCTCAGGGAACAGGCTGGGCAGGGTAGAGGGCCAGCTGGGCTCAGGCCCATCCCACTCGGACAGGAGTATGTGGGCTCAGGTGCGGGAGTCGGTGAAGACCCACGCAGCCACTGCCCTGGAGGCTGTGGAAGGGGCTGCCTTCTTTGTGTCCCTCGATTCTGAGCCCGCGGGACTGACCAGAGAGGACCCCGCAGCTTCCCTGGACGCTTATGCCCACGCTCTGCTGGCTGGCCGG
+
GEIKMH>::=BJHJIGJHIKHIIHHGIIJJHHJFHI>=:<*CBA?ABBBBDFFGINGJGLKJFFCCD89OEF<<<<<HHJLNOKJKGGCCC:6JHLIKSHJJ?7HABDHHHGINHSFGGEHHLKMJEGEGHLMRS32222EB@@AAEGFIGDDDDDHHHJGJHGEEF=EIIIDDC@=97565-,-33GJGFFHFHOQJIPJHFDCEDFEGGHLIKGLKHHIGGHIFGFFDGGGHHGEEGGJHIIKFFEFD====@C@>=<<>?>@@CCBDEE?@?>@>>?DFDCABBEEHFEEEHIIJIHFFDFGGGHFHEFGEHJJIHGE<::9BIJDEEDDDEGEGHHJHIGHEGGEFEEFGIHMEB??AA=2)))+6<CCEA;853--BBBEGDCCBBDDDDCDEDGGHJIDGED,,,+,)
@40_NG92T2_3
GGTGGTATTGTCGGGGTAGACTCACCGGTCATGGCCTCGGCCAGCCAGCAGAGCGTGGGCATAAGCGTCCAGGGAAGCTGCGGGGTCCTCTCTGGTCAGTCCCGCGGGCTCAGAATCGAGGGACACAAAGAAGGCAGCCCCTTCCACAGCCTCCAGGGCAGTGGCTGCGTGGGTCTTCACCGACTCCGCACCTGAGCCCACATACTCCTGTCCGAGTGGGATGGGCCTGAGCCCAGCTGGCCCTCTACCCTGCCCAGCCTGTTCCCTGGAGCCCAGCCTGCCCCCTGCAACCACAGGCTACTGGTTCTCACCTGGGAGCAGCAGTCAGAGCAGCTAGGTGTTCCTCAAGGGGACAGGCTGGGGAGGGGTCATCCAGGATGTCCTGGAACTGCTGTTCCAGGGCCCGTGGGGAAAGCAGGCCATTGGGAGAGTGAGTCCCTACACGGAAGAATCTGCCCCGGTGGAAGACAGCCACGTGTCGGCTGTCTTGAAGGTGACGAAGGTGGTCTGGAGGGACACGGGAGGAAGACGAAGGTGGGAAGAGGTCACATTTTAACAACCACCCCACTTACTAATCATGCCTTGGGCTATGTTTTTATGATTTTTGACAGCTGTATAGTAGTCCATAGCCTGAGCATAGCTCAGGACAGTTTCGATTGTGCTATATATCAAGCAGAGGATGACTTTGAACTCTTGTTCCTCATGCC
+
899BCDCDE=:2)))4?>=<<==DC@>>>>?CBBA@@@??@@BDEFDFFEDEDCAA@@@BCA@AB???>?ACEEDFDECDC>>>>?@><<=DBFGGFEDDEECBA<<<==DDDGHL:9999D??NFGGFHGMSFGFHHFAEEE==;;HHJGIKKGFFDFDFGFGGI88774////05/+++)*,--0))@@CDEEECDEGFLJ????@GIHG@????GGFFFEGEEFE876640.GSNRHGDAAAB@CBC>F?DJ0EHGFIDB@@CBCHFHDDCDCDDDDBBA>>?DFEDEFEEFFFEB>>>>?CGDCCDDGGIIHGDDDEDCCB?==>>DHGE@??>>BCEHEFGFDDFDECEBCCC@585;@A<=;8<;;9:6687788899ACBCBCCDECBCCCCD@@?@=<==<==??EEECA?@@AABB><<<<>A@@@A@?@@?@@=;;;;=ABCBBBAAB>====@EEDBDBABBC?>>>?<;:::=DCBCBDEDAAAA><<<<>DDCCABA??@?@>>11...05ACC@@;::>>?A?=<;==AA@@@A@CDHMRNLECCBCCB@@A@ACEDCABAABCCCCAAAA?@?>;;;;=FFKHEEEFGGJKDB@@>>@@@@@@>>>>>???@?A@AAACCBBAAAABBC@AAAAABAB=;;;;AFEDBAAABBCCEEEEEFCCAABBCGDCDDGGFEEDDCEED@=1//.-*
@41_NG92T2_3
CGGAAGAATCTGCCCCGGTGGAAGACAGCCACGTGTCGGCTGTCTTGAAGGTGACGAAGGTGGTCTGGAGGGACACGGGAGGAAGACGAAGGTGGGAAGAGGTCACATTTTAACAACCACCCCACTTACTAATCATGCCTTGGGCTATGTTTTTATGATTTTTGACAGCTGTATAGTAGTCCATAGCCTGAGCATAGCTCAGGACAGTTTCGATTGTGCTATATATCAAGCAGAGGATGACTTTGAACTCTTGTTCCTCATGCCTA
+
,<==@CEA?>?=>;754558EGJSIHHGFJIJGGHIKJJHHEFEFEFHIJHKHIGEFEGHJIIIKPJDLSIGDDHM::98949957<<==AFI>=?<GIFJHEEDFFGJMSNIN=<<<<ICBB?DGHDDEEEGFHLFIGIHGDFDDCFFGGNSKLLGFJMHIJKIDEFDFGGIKHKHJHJGFEFGGEIHHLIGFEEGGFGFJFHHFFGGHIIHHILIIJJGGFHHGHLMHFHGFFGHHILJHLHIJGHHLMLHIFGFFFDGCBA=+
@42_NG92T2_3
AGGGTAGAGGGCCAGCTGGGCTCAGGCCCATCCCACTCGGACAGGAGTATGTGGGCTCAGGTGCGGGAGTCGGTGAAGACCCACGCAGCCACTGCCCTGGAGGCTGTGGAAGGGGCTGCCTTCTTTGTGTCCCTCGATTCTGAGCCCGCGGGACTGACCAGAGAGGACCCCGCAGCTTCCCTGGACGCTTATGCCCACGCTCTGCTGGCTGGCCGAGGCCATGACCGGTGAGTCTACCCCCTACAATACCACCTACACACTTATGGAGACCTAGGGCTTCTCCACAGGGGGCAGCCAGACCTCATGCCTCGGGGT
+
7>@AGDDCCDDHKIMJPEHGOLSGBBBBSISKGLKQLJJILMISKPMLSSLJLSNKLIKNKIISLSMMOLKOSMLLKLSKLPRSSJJOINDDC::::(AGEGIHJKKJGJLHNIKGFGGFE-))*=28ABAGG?GFFFGMIHHJQKMNSGGNKOSKFGH<;;;;CRNGKND?OIKOKSJLJHGPJILIMJHGHGFHKIILLJMMNSLMIKILLMKPJJJKKNIMLKRQJKNMSOOMJILISKISKGIIIJHJPSLPLJOISKJSGFHIIOJF:;<OLRPJIGI@A???<AJJDBCA=;99:<CAD?CBA4/,)'%
@43_NG92T2_3
ATTGGGAGAGTGAGTCCCTACACGGAAGAATCTGCCCCGGTGGAAGACAGCCACGTGTCGGCTGTCTTGAAGGTGACGAAAGTCATGTGGAGGGACACGGGAGGAAGACGAAGGTGGGAAGAGGTCACATTTTAACAACCACCCCACTTACTAATCATGCCTTGGGCTATGTTTTTATGATTTTTGACAGCTGTATAGTAGTCCATAGCCTGAGCATAGCTCAGGACGAGTTGATTGTGTATGTCAAGCAAGAGGATGACTTTGAACTCTTGTTCCTCATGCTT
+
7<<>LGHGGEFFGGFGHIIIJHGDDDFGGHFDFCB;A6/9::=B?>?>==?DEHIFHKMIKLIIOHKKGEFHFG444243,**(''''&%%)030/...2048<;;9?@BBDGIHGJF@CJFHGHHFEFFGLHGHIAA@@8888?AEA?::<333GIHFGFKIGIFGDEDDEGSSOLJHGJKFKKHECBBCCEGHJGJHGHOHJFGDEEDELJJHFFEGED@@@A@?30//,*)(())+*)***&%%**)(&%%''32333457;CEFFEF;;;6667;<96**
@44_NG92T2_3
TCGAAACTGTCCTGAGCTATGCTCAGGCTATGGACTACTATACAGCTGTCAAAAATCATAAAAACATAGCCCAAGGCATGATTAGTAAGTGGGGTGGTTGTTAAAATGTGACCTCTTCCCACCTTCGTCTTCCTCCCGTGTCCCTCCAGACCACCTTCGTCACCTTCAAGACAGCCGACACGTGGCTGTCTTCCACCGGGGCAGATTCTTCCGTGTAGGGACTCACTCTCCCAATGGCCTGCTTTCCCCCACGGGCCCTGGAACAGCAGTTCCAGGACATCCTGGATGACCCCTCCCCAGCCTGTCCCCTTGAGGAACACCTAGCTGCTCTGACTGCTGCTCCCAGGTGAGAACCAGTAGCCTGTGGTTGCAGGGGGCAGGCTGGGCTCCAGGGAACAGGCTGGGCAGGGTAGAGGGCCAGCTGGGCTCAGGCCCATCCCACTCGGACAGGAGTATGTGGGCTCAGGTGCGGGAGTCAGTGAAGCCCACGCAGCCACTGCCCTGGAGGCTGTGGAAGGGGCTGCCTTCTTTGTGTCCCTCGATTCTGAGCCCGCGGGACTGACCAGAGAGGACCCCGCAGCTTCCCTGGACGCTTATGCCCACGCTCTGCTGGCTGGCCGAGGCCATGACCGGTGAGTCTACCCCCTACAATACCACCTACACACTTATGGAGACCTAGGGCTTCTCCACAGGGGGCAGCCAGACCTCATGCCTCAGCAGC
+
5:222217433349?@AAABBAAA@@A@@?A:::;@@BA?>>>??==>>?CDFMJJDCCBCEJLFDDB@?===>=====>@AABDDBAAAB?>>>>>?@@@CDCFNJHIEC@?>>>/+++)*@??>;;;;=BA@=?;77=<>?>>>>>>>==>>?A?>:9:::A@AADFCBB@??;8888:===<=AAA>:8522354457<?BCBAAA@?:98::>@?>@@AAA@@??>>>>?DEDB?@?>>A@99:>=<<9999:>>?@?@@CBBC@????ACDCDECFEEFEFEEGCB@?@???/*>?@A@BA??;9@9:<<<<=@CCA=<<<>ACCBB;:::9:88500501BC>==<<<>CB?>>>>?ACCCAAAAAB@>==<<=>@@A?>>>?ABECDDECDDAAABABBBAEEC=<<<<<@@A@ACCCBAAAAC@A?@@@@@?@@AA<<<<=ACCA?>>>>@?>>>>@@==<97666887)))):EA:::9=::::<ABABBBAAAAACBAAABCBA??>=??>>?>===<=<=<=CDB@>=<;;<=?CCCB@@<;:889:;?@AAACBBBAAAA@?>;8888;BBCCBBBBB?<;;:;=>>=>>=<===?ADDDDDCEFE@;:::;BCCCCA>::;;=A@@@@?@>>??=@@A@????AB@@?@@BDCDDD:99:@A@?@@????@ABBBBCBDB??@??ACDCCCCCDCCBBBADCB?>75/
@45_NG92T2_3
ACAGGCTACTGGTTCTCACCTGGGAGCAGCAGTGAGAGCAGCTAGGTGTTCCTCAAGGGGACAGGCTGGGGAGGGGTCATCCAGGATGTCCTGGAACTGCTGTTCCAGGGCCCGTGGGGAAAGCAGGCCATTGGGAGGAAGTGAGTCCCTACACGGAAGAATCTGCCCGGTGGAAGACAGCCACGTGTCGGCTGTCTTGAAGGTGACGAAGGTGGTCTGGAGGGACACGGGAGGAAGACGAAGGTGGGAAGAGGTCACGACCACCCCCACTTACTAATCATGCCTTGGGCTATGTTTTTATGATTTTTGACAGCTGTATAGTAGTCCATAGCCTGAGCATAGCTCAGGACAGTTTCGATTGTGCTATATATCAAGCAGAGGATGACTTTGAACTCTTGTTCCTCATGCCT
+
99CKFFFEEFECCCDEGGFFEEFFFFEFFFDCB33333;DDHGFGEHIQFKGLE@?><@?@A?BFDD<===CH@HGDEHIFFCCDINNPKOHLOPKJIJFMJDCDDCHGGBCFEEDAEDEELGHGJFA@@BC@<202.,'&'(/03355:9@?>7778::87554653*4:<CEDCCECBCDCC>??@:;;;;DDBCA??AEECACAABBBCCCAADEDGHIAAAABIDDCDECEDCC@?@CCDEDDDAEECC<9)&&%%(,+)))*56=@=5555=?GHLHIGGGEDFEDCDCEIGHKCCBBDEGIJHEDDDCCEDDFFDDDBCCEEEEDDDCFHEEEECCBE>>>BBC>=<:9-////=DDOQGIDEDEEGEFGGIGFCCBCCCDCFDHMSLHK=<<<<?B.)))(()
@46_NG92T2_3
CCCTGCAACCACAGGCTACTGGTTCTCACCTGGGAGCAGCAGTCAGAGCAGCTAGGTGTTCCTCAAGGGGACAGGCTGGGGAGGGGTCATCCAGGATGTCCTGGAACTGCTGTTCCAGGGCCCGTGGGGAAAGCAGGCCATTGGGAGAGTGAGTCCCTACACGGAAGAATCTGCCCCGGTGGAAGACAGCCACGTGTCGGCTGTCTTGAAGGTGACGAAGGTGGTCTGGAGGGACACGGGAGGAAGACGAAGGTGGGAAGAGGTCACATTTTTAACAACCACCCCACTTACTAATCATGCCTTGGGCTATGTTTTTATGATTTTTGACAGCTGTATAGTAGTCCATAGCCTGAGCATAGCTCAGGACAGTTTCGATTGTGCTATATATCAAGCAGAGGATGACTTTGAACTCTTGTTCCTCATGCCTC
+
'<==>@ABBCBD54445>>>>>A@??@@ABBBCBCBBBBCBAAAAABBBA@A?>===?@A?==>>?>=>@?@ABA@@??>>?>?@>==>>@A>=@AA@A@@@AABBBBBBBA?????A@>==867768:;;=@A@?>?>>>>>;:;;;=>>>>>>>>?>>?=:::::??>???>@@;999:;?@>=???BBC=<<<<98889=>====?@B>>>=;8889:A@>>==>?@A<<<<==88778=>?<<;87889@?>==?>?A>=>>>AAADGFHEDBA????>>>>>?A@??>?>@@@@?>>>=;;:::<=?@DEFDDBCBDFGHB@>>=<====??>>>==<<====>=>?@@??===<>>???A??====;9888;AAA@CC//./-1112:>>@<<=<?A@ABBDDCA@??=;<3397600118+
@47_NG92T2_3
GGGGGTAGACTCACCGGTCATGGCCTCGGCCAGCCAGCAGAGCGTGGGCATAAGCGTCCAGGGAAGCTGCGGGGTCCTCTCTGGTCAGTCCCGCGGGCTCAGAATCGAGGGACACAAAGAAGGCAGCCCCTTCCACAGCCTCCAGGGCAGTGGCTGCGTGGGTCTTCACCGACTCCCGCACCTGAGCCCACATCTCCTGTCCGAGTGGGATGGGCCTGAGCCCAGCTGGCCCTCTACCCTGCCCAGCCTGTTCCTGGAGCCCAGCCTGCCCCGACCCACAGGCTACTGGTTCTCACCTGGGAGCAGCAGTCAGAGCAGCTAGGTGTTCCTCAAGGGGACAGGCTGGGGAGGGGTCATCCAGGATGTCCTGGAACTGCTGTTCCAGGGCCCGTGGGGAAAGCAGGCCATTGGGAGAGTGAGTCCCTACACGGAAGAATCTGCCCCGGTGGAAGACAGCCACGTGTCGGCTGTCTTGAAGGTGACGAAGGTGGTCTGGAGGGACACGGGAGGAAGACGAAGGTGGGAAGAGGTCACATTTTAACAACCACCCCACTTACTAATCATGCCTTGGGCTATGTTTTTATGATTTTTGACAGCTGTATAGTAGTCCATAGCCTGAGCATAGCTCAGGACAGTTTCGATTGTGCTATATATCAAGCAGAGGATGACTTTGAACTCTTGTTCCTCATGCC
+
(()5><::::::>??>>>@ACA@>><.,,,.100000<<=>?>====>BBA@@?=<<<<>@A@@@@BA@?;;<;>BABBDDCFDBBBAABBA><999:;BBDDGH?<<<<>@ADDGFIIGIDCBCBCA??@A@BABCEECBBBABB@@A@ABAABB<;;;;@BAA?@?A?>>>?BC<:;;;>AAABAACBCEJ9999BCBB?==>>@CBABADCCCCCCDA@?9EFH:9999<20,+,,-2;@@7<DFGEAB//44CCCBBFDEEFIBB2,((&&&(()DDDDA??==>AABBDEEDCCCBDCBCCDCBAAAAABCCCC?>=<=?ABA@@@@AA@BAAABDCBBA?>>?>>@B@ABBCFDDDDDDCBBBBCBAAAABDDAAAAACA?>>855558=>?@BBA?>?>?@AA?====?FDDCDC?>>>>D>::9:;BCAAAAA@?=:;;;=CDBABBACCB@>>>>><;;<=AABBCDDDCBBB>;;;;=CCAAABBCCB?>>?@C====>BBCAA?<;<;>BBCEDGDDCAA?@BDCIJMIIIGFCDDBA@AAACDCABBBBDDCDECBCC@AA@?AABDIJSJHFEFFGIJEFDCBBABBCBCBAAABABDBCDCCDDEGE@?>?@A>==CDCCCFEH75556>?=<;98+***+++/0277999:9988852388CGFFHFIGCC?==;91
@48_NG92T2_3
CCTTCCACAGCCTCCAGGGCAGTGGCTGCGTGGGTCTTCACCGACTCCCGCACCTGAGCCCACATACTCCTGTCCGAGTGGGATGGGCCTGAGCCCAGCTGGCCCTCTACCCTGCCCAGCCTGTTCCCTGGAGCCCAGCCTGCCCCCTGCAACCACAGGCTACTGGTTCTCACCTGGGAGCAGCAGTCAGAGCAGCTAGGTGTTCCTCAAGGGGACAGGCTGGGGAGGGGTCATCCAGGATGTCCTGGAACTGCTGTTCCAGGGCCCGTGGGGAAAGCAGGCCATTGGGAGAGTGAGTCCCTACACGGAAGAATCTGCCCCGGTGGAAGACAGCCACGTGTCGGCTGTCTTGAAGGTGACGAAGGTGGTCTGGAGGGACACGGGAGGAAGACGAAGGTGGGAAGAGGTCACATTTTAACAACCACCCCACTTACTAATCATGCCTTGGGCTATGTTTTTATGATTTTTGACAGCTGTATAGTAGT
+
)A@@@A>>BBBBAAAA@A?@@?@AAADC=<<<<@DBCABAB<;;<<BE<9999<BABA?==<>??>==<<=??A?====AAB@A@AAAAAA@><=<<DDGFD@>><<<;;;<=@AACBBBEDEEH44D=>DDCECCDDDBA@@=4222DFHGCCCCCDAA?>>>?@CCCCFFGEEECCCAAABBCBBBABCDEDEEA@>>>A@>>=>?@ACADB@AACEBAA@A=@=;=A?@ABBDCDDECCCBBBBCDCCBCBCA99998=>?>><9999;:975667;;<<>>???>?>??@0000+(((46888:;=>BDCAA??@A@<<<<=CEDDFECDDEA@A@@?==<<>@????BDECCCD@====?CCBAAAACDB??>?AE;<;9>=:798++,>=>??AB<<CDEA@@?@CDFGSLOHEDDDDBAB@=CDDDBDBCCDEGDDCBCB@@?@?A@ACFJNLGHGFIIGJFDC?@@@?@??;952.*
@49_NG92T2_3
CGGACAGGAGTATGTGGGCTCAGGTGCGGGAGTGGGTGGAGCACCGCGCCCCAGCCACTGCCCTGGAGGCTGTGGAAGGGGCTGCCTTCTTTGTGTCCCTCGATTCTGAGCCCGCGGGACTGACCAGAGAGGACCCCGCAGCTTCCCTGGACGCTTATGCCCACGCTCTGCTGGCTGGCCGAGGCCATGACCGGTGAGTCTACCCCCTACAATACCACCTACACACTTATGGAGACCTAGGGCTTCTCCACAGGGGGCAGCCGAT
+
%&>CHFGHFGGEEEEFHHGHCCHEEEE742444..../21*+)))&&'''''''(<<=?>?AD>EEFHKSGJJIHGHOJSRLRLHMJKJMKLOSJFCDDAA@?AEISILJGD@?LJLNLKIHHF:876533DHGAA@>AHJJIPMSLLHKLKIKFFEEEGFMIKIJKKQMSKKMHJFHIHFFJNRLKGHHIHKQRNKKLKJJIIJJJJEGFEEDEDFIMSJJLILGIKJHJKHHIHGJGJFGGGIHFHJIMFGFEFII8886*)(
@50_NG92T2_3
CAGGGAAGCTGCGGGGTCCTCTCTGGTCAGTCCCGCGGGCTCAGAATCGAGGGACACAAAGAAGGCAGCCCCTTCCACAGCCTCCAGGGCAGTGGCTGCGTGGGTCTTCACCGACTCCCGCACCTGAGCCCACATACTCCTGTCCGAGTGGGATGGGCCTGAGCCCAGCTGGCCCTCTACCCTGCCCAGCCTGTTCCCTGGAGCCCAGCCTGCCCCCTGCAACCACAGGCTACTGGTTCTCACCTGGGAGCAGCAGTCAGAGCAGCTAGGTGTTCCTCAAGGGGACAGGCTGGGGAGGGGTCATCCAGGATGTCCTGGAACTGCTGTTCCAGGGCCCGTGGGGAAAGCAGGCCATTGGGAGAGTGAGTCCCTACACGGAAGAATCTGCCCCGGTGGAAGACAGCCACGTGTCGGCTGTCTTGAAGGTGACGAAGGTGGTCTGGAGGGACACGGGAGGAAGACGAAGGTGGGAAGAGGTCACATTTTAACAACCACCCCACTTACTAATCATGCCTTGGGCTATGTTTTTATGATTTTTGACAGCTGTATAGTAGTCCATAGCCTGAGCATAGCTCAGGACAGTTTCGATTGTGCTATATATCAAGCAGAGGATGACTTTGAACTCTTGTTCCTCATG
+
'''(==@?@@@@<;;;<?@BBAAAAA@???=>=<;:889:<ABDCCA=<<<<>>??ACDDDDDA?@@@BBA?>=9988BDDCEFED@B?<77778?@>32224<A@@???@=<;;<>A<9999<BCAA@??@AA@>===>@A@@=<;;<?@????@@?@?A@@A@@ABBGEA?>=<<==>>??ABBB>ABDEDCD;;C>?DDDDCCDABA???><<==>EEEBBBACDBB@===>?CBCCEDEEFDDBAA@@BBBA@@@@ACBBBB@>>=>@ABB>>>>@A?@A?AABBBAB??>?>=?A@@BBCCCCCDCBBB@@@@ABBBCEGEA@@A?=:65664588==>>?BBA@>?>>>@@;:;::=??A@@>===<=?;::::=DCB@AA???;9:::<@?>>@<<==>=;;;:755559@????ABD@AAA<::::=AB@@@@@AA><<;<=>99899<;<;;>;;;;=A@>>>@=>=;;==?DGGJKIFDCDBABA>>>>?ACBA@@@A@BBAAAA?<99:;:==>@DIPGFCCDFHIKEB@@?>??>?@?>?>>>=====????@AAAA??>??@@@??????@B>;;;;>DCAA@@@BBBBBA@@A@@C@@AABEEEGGLIHHGFGEAB==;2//,
@51_NG92T2_3
GGAGTATGTGGGCTCAGGTGCGGGAGTCGGTGAAGACCCACGCAGCCACTGCCCTGGAGGCTGTGGAAGGGGCTGCCTTCTTTGTGTCCCTCGATTCTGAGCCCGCGGGACTGACCAGAGAGGACCCCGCAGCTTCCCTGGACGCTTATGCCCACGCTCTGCTGGCTGGCCGAGGCCATGACCGGTGAGTCTACCCCCTACAATACCACCTACACACTTATGGAGACCTAGGGCTTCTCCACAGGGGGCAGCCAGACCTCATGCCTCAGCA
+
'')3AAABD22223??=751/.../27666:;@ABE@AA@HBBABDLFHEFFMJCEHFQJIIKMIOHILGKNKSLLSM75556@GFKLHINE===GJSLSSILLFIIKJLIMHEE><<:<>B@=;9;;8CDDDEFDDC@BNEHFFCBAAACCCDFFIKIPJJJJLSLFCCDD=2223FEFGEEEGGGHGHGEBCCBDFGE@666<HIHIGFEGFFFGKIHGHJHIGQFE>>?GEJGFHFFFGDCCBEEDDFEDB@@@@CDB@<==?:.-,)
@52_NG92T2_3
CTCAGGCTATGGACTACTATACAGCTGTCAAAAATCATAAAAACATAGCCCAAGGCATGATTAGTAAGTGGGGTGGTTGTTAAAATGTGACCTCTTCCCACCTTCGTCTTCCTCCCGTGTCCCTCCAGACCACCTTCGTCACCTTCAAGACAGCCGACACGTGGCTGTCTTCCACCGGGGCAGATTCTTCCGTGTAGGGACTCACTCTCCCAATGGCCTGCTTTCCCCACGGGCCCTGGAACAGCAGTTCCAGGACATCCTGGATGACCCCTCCCCAGCCTGTCCCCTTGAGGAACACCTAGCTGCTCTGACTGCTGCTCCCAGGTGAGAACCAGTAGCCTGTGGTTGCAGGGGGCAGGCTGGGCTCAGGGAACAGGCTGGGCAGGGTAGAGGGC
+
&&')*:::<?@>>>>>BAABAACBABBDEHGNOSMGFFEIJSPLKQGECCA@BDCCCCBDEFFHIFEDFECBBCBCEGEFFIEIMPLJOLECCCCEDBD@@CEGCBBABEFFHEEB?@@@ACBBBDBBBABFECB?==CCCFLJHHHPGDEDDC><<<<?BDCCDIHKGJHHJFG>=<=>DEGIIGHILJEBCCCEGKGJHKIIHGHLGHGGJJHHSHKHIFIHHGJIIECDCBDGFGHGNKKKLJKJHFIHJLMJJPOSSLSKMKQIGFGJFFFJEIINJILBIC<1A99<CJGGKGIFCDDCEJLLSNGFHGGPKGGB3/,GKSKLILKJHJJGEEHFFIIIJGHHHECEFKHGEKEC?40-+110-/11<CBDEHGGEAGIJJJECBBAA>1
@53_NG92T2_3
CTCAGGCTATGGACTACTATACAGCTGTCAAAAATCATAAAAACATAGCCCAAGGCATGATTAGTAAGTGGGATTGTTAAAATGTGACCTCTTCCCACCTTCGTCTTTCCTCCCGTGTCCCTCCAACCACCTCCGTCACCTTCAAGACAGCCGACACGTGGCTGTCTTCCACCGGGGCAGATTCTTCCGTGTAGGGACTCACTCTACAATGGCCTGCTTTCCCCACGGGCCCTGGAACAGCAGTTCCAGGACAATCCTGGATGACCCCTCCCCAGCCTGTCCCCTTGAGGAACACCTAGCTGCTCTGACTGCTGCTCCCAGGTGAGAACCAGTAGCCTGTGGTTGCAGGGGGCAGGCTGGGCTCCAGGGAACAGGCTGGGCAGGGTAGAGGGCCAGCTGGGCTCAGGCCCATCCCACTCGGACAGGAGTATGTGGGCTCAGGTGCGGGAGTCGGTGAAGACCCACGCAGCCACTGCCCTGGAGGCTGTGGAAGGGGCTGCCTTCTTTGTGTCCCTCGATTCTGGGGCCCACAGGGACTGACCAGAGAGGACCCCGCAGCTTCCCTGGACGCTTATGCCCACGCTCTGCTGGCTGGCCGAGGCCATGACCGGTGGGAGTTCTACCCCCTACAATACCACCTACACACTTATGGAGACCTAGGGCTTCTCCACAGGGGGCAGCCAGACCTCATGCCTCAGCAGC
+
5::;>A???AB??>>@A@A@ABCCABBBCHKSPMNGFDDEIPSIGGEBA?@?AAACCBBCCBDFGEGDD...''''',+,-ADIGFGBBB@@A@??:;=@<1..)(((&)6242()/./2,().--.12952--,--000CDCDGIHIEEE?;;;;=AAAAAEFEGJFGGHEA=<??ABGAGFDGLHA:;BBCB@CEEFGGDD=8'&&&(3366788887/?BHE?==<<?DEDEDFJ@??;:76-+*))()('%&***<@DEHGGG<D66761BGGHFGDBEB?EBBBCBBBCGGCBBAADGLLGJBBBBDIFFGFDFEFKKKSONRJHFEECBCCCD?;8888:-,,02A@====?@EEDGGHHF@HFHGHGHHEFEEFFAGIEDBCDFFFGIKIJ?A?=>:85556CBDCFGCDCBACCCDSLOHKGFHGIHMJJG=<<<<BADBDGIG?;:::=75....DDDEEFMJSIHGGHFJFGGGIGGHKKHFIGAKILHECDCBBCFDJSLIQRC.,,,.--'''-888,)'''12788;<9889<>ABDDB@?=?@ABEFBCC?AIGHFFEFDFBBAB?@??@@GHFKJKHGIKJHDCCDGIKPHDD?<;;2-)'''((()*.68>>431125<?==HLIHIGHGGKHHGEBA>BA@98999ACBB@@:;<<<9=@@@BDHHGFFIFHFHEFCC,++++/*
@54_NG92T2_3
CGCAGCCACTGCCCTGGAGGCTGTGGAAGGGGCTGCCTTCTTTGTGTCCCTCGATTCTGAGCCCGCGGGACTGACCAGAGAGGACCCCGCAGCTTCCCTGGACGCTTATGCCCACGCTCTGCTGGCTGGCCGAGGCCATGACCGGTGAGTCTACCCCCTACAATACCACCTACACACTTATGGAGACCTAGGGCTTCTCCACAGGGGGCAGCCAGACCTCATGCCTCAGGGT
+
%%''));9999:CFBDJFLIIIKHHKNHSJCII=1////46>C@GFEFSIEA@AFIJONMSILLNSPHJKKRNISF?===>CJABDD:4FJHHC@;;C78IJJIPHFEDEEGJLLKLJKSJROJIIISLHNLLIIHLIIGIJHJNGKSILIIFFGJLKMKHHIFEGGFFJJILGHLGJPKKOMMJJJHHFIJJFEFFEIIJKHHHGLHIISJIDBAA@DFMIBCBB52/-*'
@55_NG92T2_3
GGTGGTAAGCCTCACCGGTCATGGCCTCGGCCAGCCAGCAGAGCGTGGGCATAAGCGTCCAGGGAAGCTGCGGGGTCCTCTCTGGTCAGTCCCGCGGGCTCGAGAATCGAGGGACACAAAGAAGGCAGCCCCTTCCACAGCCTCCAGGGCAGTGGCTGCGTGGGTCTTCACCGACTCCCGCACCTGAGCCCACATACTCCTGTCCGAGTGGGATGGGCCTGAGCCCAGCTGGCCCTCTACCCTGCCCAGCCTGTTCCCTGGAGCCCAGCCTGCCCCTGCAACCACAGGCTACTGGTTCTCACCTGGGAGCAGCAGTAGGAGCAGCTAGGTGTTCCTCAAGGGGACAGGCTGGGGAGGGGTCATCCAGGATGTCCTGGAACTGCTGTTCCAGGGCCCGTGGGGAAAGCAGGCCATTGGGAGAGTGAGTCCCTCCGAGAGTCCCCGGTGGAAGACAGCCACGTGTCGGCTGTCTTGAAGGTGACGAAGGTGGTCTGGAGGGACACGGGAGGAAGACGAAGGTGGGAAGAGGTCACATTTTAACAACCACCCCACTTACTAATCATGCCTTGGGCTATGTTTTTATGATTTTTGACAGCTGTATAGTAGTCCATAGCCTGAGCATAGCTCAGGACAGTTTCGATTGTGCTATATATCAAGCAGAGGATGACTTTGAACTCTTGTTCCTCATGCC
+
&''&&'&%$$$###%&&'+/@@>>>=<66667?>>>==AABEEEDD>>?EGFDCCEBBAA><@@>=;::::@@ACGGHMEC332251/--,,-.3110/0,((&&')*017;@?@BCEDBBBCHGLJHGHHFGC==ACEDEFHGFAADEFFFEDEHHFGGEDDDFCD<9999@@@AAC:))??BDDEFDB>>RKF@@?@BHBB>>:922/00,?9:::;C/...3.,/=>>>?BA><;:;<@<=ECA:@HJJFK50002-./8;====ECDB?@BCA@@@BCGIFB@@@AEFFEFDEDDDAABCBFGMKIEBC+**(())(''&&'()+/3:>;;:;<;;;=GFMHHKFE877>DA>@A=0..-.**0*(((''(=ABJJKKJIC00000<DC?@<6664DOLPHHKGFFFEFFEEFCCDEGIBA?=;;65%$$%&()*)**-,/,,-/,,//78?BBEGFHIB@@@AIHJG?>>>GGRKHM55555@98888<==CGGDEFMGPIGIGIFDFE@??@BLKLHDFKGJIJJIIGGGISKOKJGDHBCCCC?EF?:9:;;<LLJIJHFDBCBFFFKGEHEDDDF?>?=<83221112:881100156778;=@A@@B<<<944212475257=BBCFFDBBBBGSJHGGGGICHGJHGJHHHKHGFAA@=@@=@FA@@@@IFGGED87765-
@56_NG92T2_3
TTCCGCATCCTGGATGACCCCTCCAGCCTGTCCCCTTGAGGAACACCTAGCTGCTCTGACTGCTGCTCCCAGGTGAGAACCAGTAGCCTGTGGTTGCAGGGGGCAGGCTGGGCTCCAGGGAACAGGCTGGGCAGGGTAGAGGGCCAGCTGGGCTCGGCCCATCCCACTCGGACAGGAGTATGTGGGCTCAGGTGCGGGAGTCGGTGAAGACCCACGCAGCCACTGCCCTGGAGGCTGTGGAAGGGGCTGCCTTCTTTGTGTCCCTCGATTCTGAGCCCGCGGGACTGACCAGAGAGGACCCCGCAGCTTCCCTGGACGCTTATGCCCACGCTCTGCTGGCTGGCCGAGGCCATGACCGGTGAGTCTACCCCCTACAATACCACCTACACACTTATGGAGACCTAGGGCTTCTCCACAGGGGGCAGCCAGACCTCATGCCTCAGCGGC
+
0''(++++,47?CCHHFNIPDE74-/004:<888>4A<<ALLSSKQSS=====GGHSJSLHSSOMMO:?C0HIJIKMSSSLSMMPLLSIQOGGKGCC?878CEF?@?>>5544=>0../??KMIHMIFIKKHCELSMDEEFHHRNKOJMHHLID<***+PISQSLPJLOJKKSQSOJLRMONOGQLLKKLSMSNSKOKKLSSFIKHLJSJILLLJPSOKSKLLKIPSSFLSEI?85*(**)*:44>5E@?<<=BCCHFHGGHSILIIHSMMLQNOMMPSLJHJHIJLLSSLJHFHLKSSIJHAONMSJNMLNMLNKLPMMJJHHILOOSMLPPMNNLMHKGJLHRLSSLMKNSNMSKQSJNNOSMMKGLNSOJLKJSMJIJKKSSKLKSJMPKPLMSMSSSLJGKEIMGSOONLJPHKGJSNOIGHHA;6667??@ABBE?+++&''
@57_NG92T2_3
CGTGGCTGTCTTCCACCGGGGCAGATTCTTCCGTGTAGGGACTCACTCTCCCAATGGCCTGCTTTCCCCACGGGCCCTGGAACAGCAGTTCCAGGACATCCTGGATGACCCCTCCCCAGCCTGTCCCCTTGAGGAACACCTAGCTGCTCTGACTGCTGCTCCCAGGTGAGAACCAGTAGCCTGTGGTTGCAGGGGGCAGGCTGGGCTCCAGGGAACAGGCTGGGCAGGGTAGAGGGCCAGCTGGGCTCAGGCCCATCCCACTCGGACAGGAGTATGTGGGCTCAGGTGCGGGAGTCGGTGAAGACCCACGCAGCCACTGCCCTGGAGGCTGTGGAAGGGGCTGCCTTCTTTGTGTCCCTCGATTCTGAGCCCGCGGGACTGACCAGAGAGGACCCCGCAGCTTCCCTGGACGCTTATGCCCACGCTCTGCTGGCTGGCCGAGGCCATGACCGGTGAGTCTACCCCCTACAATACCACCTACACACTTATGGAGACCTAGGGCTTCTCCACAGGGGGCAGCCAGACCTCATGCCTCAGCAGG
+
.FGIKJSKSLHIGFAB@66?:5;989;>>=::9:<;;DEIKMOMKJSPPJJJIKKMJLKSLEOSJDJSLLQGHHJLLNJNMOKLJRJGME<;;:;A?87777DDEKJEIFJMNEB>84>RJKILBCGDCF??AMMMIEEDECFHIJJKHEFJNHKQSKOJA?;77FEFOLOPKLKPSIJMHOOOLMLSLKIHIJILSJFEBB=>?CINROALKSNSONKIE@CF@EMSNH:899>ACDFIFE556ADEEFFFEIKJHJQIOSKMHHIKGNKMMMHIOKLIOSPJJJLJLJIOHMII@???@IIHFEHDKNGJLMJJJKMLJJKKGHKJLLNOKJIGGHHKJSHNHIFDEHKILMNIMIGA???@HHIJIRHFEEFHKGMKLGJFCA=:?AE>A<EB?BDDCA@@@AIGKIIGDEDEGB?BB@@B?==CFHSKKKNKLMNIHGHFLED@AAAADDEGHIKGIHGEEFFDEFDEGJHJOGHIHHGJOKSJHIIJKLHHFFFIHJFHGFKSMJCD@?CEDEIMHIGHGIIGIGEFCB1....-*
@58_NG92T2_3
CCTGGAACTGCTGTTCCAGGGCCCGTGGGGAAAGCAGGCCATTGGGAGAGTGAGTCCCTACACGGAAGAATCTGCCCCGGTGGAAGACAGCCACGTGTCGGCTGTCTTGAAGGTGACGAAGGTGGTCTGGAGGGACACGGAGAAGACGAAGGTGGGAAGAGGTCACATTTTAACAACCACCCCACTTACTAATCATGCCTTGGGCTATGTTTTTATGATTTTTGACAGCTGTATAGTAGTCCATAGCCTGAGCATAGCTCAGGACAGTTTCGATTGTGCTATATATCAAGCAGAGGATGACTTTGAACTCTTGTTCCTCATGCCTCTT
+
,/18@DIGHGGIHIHGGGJFCBCEDECCCDEFGLLDEEIEHGFGEEDEEGGFCDDGEEGHPKI:::HIGKOHJGLHIHDIIIHJLSJMGFFFDCBCCLLQHNHISHHB??@DCIFEE;;;;;IHJHHHIHRPIIGIJMD70/-++76778FFFKHIDHHLJLLJHLGGPSLIKLNIKIHHEFGGGGIFIMFIGOHJIIHHHEBCBBBFEFHOJSLJGKGGISJIFDCDCDEEFEGHHHHGFEFDDEDDDFFGFDCBCDGHHHIIGFGGFGDAA@@DGHHFFDEGFOAEEEEFIGEFEJGGHGGKFKLLFGHFEGDCBA@=>9875+(#
@59_NG92T2_3
ATAGCACAATCGAAACTGTCCTGAGCTATGCTCAGGCTATGGACTACTATACAGCTGTCAAAAATCATAAAAACATAGCCCAAGGCATGATTAGTAAGTGGGGTGGTTGTTAAAATGTGACCTCTTCCCACCTTCGTCTTCCTCCCGTGTCCCTCCAGACCACCTTCGTCACCTTCAAGACAGCCGACACGTGGCTGTCTTCCACCGGGGCAGATTCTTCCGTGTAGGGACTCACTCTCCCAATGGCCTGCTTTCCCCACGGGCCCTGGAACAGCAGTTCCAGGACATCCTGGATGACCCCTCCCCCAGCCTGTCCCCTTGAGGAACACCTAGCTGCTCTGACTGCTGCTCCCAGGTGAGAACCAGTAGCCTGTGGTTGCAGGGGGCAGGCTGGGCTCCAGGGAACAGGCTGGGCAGGGTAGAGGGCCAGCTGGGCTCAGGCCCATCCCACTCGGACAGGAGTATGTGGGCTCAGGTGCGGGAGTCGGTGAAGACCCACGCAGCCACTGCCCTGGAGGCTGTGGAAGGGGCTGCCTTCTTTGTGTCCCTCGATTCTGAGCCCGCGGGACTGACCAGAGAGGACCCCGCAGCTTCCCTGGACGCTTATGCCCACGCTCTGCTGGCTGGCCGAGGCCATGACCGGTGAGTCTACCCCCTACAATACCACCTACACACTTATGGAGACCTAGGGCTTCTCCACAGGGGGCAGCCAGACCTCATGCCTCAGC
+
277AA@BAAB=9999<A@A@????A@??@A@@@@?>>=>@A>>>=>>=>>?BCA?@?@ADDFJKPHGFDFJJNHGFE@?=<=???@@A;::978879=>@>=<<<>?A@>E..<<@AC@?><;66622268@BB@==<<>ABDDD@==>>@A????@BCBDCCCDEB?>>>?DEGFEIFDCBAB>;;;;=ABBBCEEFEFHBDCC?99>>CBBBCCDE@=;:;@@=>>IHHEEDCFCCCAAAGEHFGCBCABCBADDFCB?>>>@CDEDHEGHHLHFEFAABCCCDCDDEEECBBBBBA?>@979855<@AA@AAC@;<A;<>=;;;=@@?<<==@EDDCC@@???CCBBBAA=HFDCBBBBA@BA??>>>?@ABB@@@@@A@===<<>?AABA@@AABACAA@BABCABABABBBAA@>=>??A@??@BCDB@???@AA@@????@@@@A@?;::;=AA@@>=>>?A@?>>>@????=::::<A<999:?EDDCBAB@?>>>?BCCBABBAABCAA@@ACBBBBAA??>>?A@>>>>?BBCCCDB@?>><<=<>??AABA<;;989:;@CDDA((((4DD>>>=:4;<;<?A>?@>ADCA?>>==????@@>>@?@CEGGGGFGFFGD@???AEDDDFEC????AHEEAA@@?@CBADDDDCCBBDFGFDFEGGIJGIFDCB@ABAABABAAABBDEEECECBAAAACDFEDCDCEEEECBCB@961
@60_NG92T2_3
GTCGGTGAAGACCCACGCAGCCACTGCCCTGGAGGCTGTGGAAGGGGCTGCCTTCTTTGTGTCCCTCGATTCTTTGAGCCCGCGGGACTGACCAGAGAGGACCCCGCAGCTTCCCTGGACGCTTATGCCCACGCTCTGCTGGCTGGCCGAGGCCATGACCGGTGAGTCTACCCCCTACAATACCACCTACACACTTATGGAGACCTAGGGCTTCTCCACAGGGGGCAGCCAGACCTCATCCC
+
,,,667:@CDQNHHFJIHKIMHKIOHHGKJKIISGHKJJHILJIKLKNIGIFG@==?FFHMHHJHH5--,-,.--)*1;???@HFFGIOPJQC?>9878874455>CFIFFA44=;?EGHEFEEDBCDEIIFFHHHJIKIHKHIHJLJKGHHGIMGEFIHJHNIHFGCCBBBDDFFDGIGCCBCDFHGFGGIGIHIGGFFDCDDEDEFGECCDDFGFFHEEDDFFEEFGE==<<<=50/(&$
@61_NG92T2_3
AACAGCAGTTCCAGGACATCCTGGATGACCCCTCCCAGCCTGTCCCCTTGAGGAACACCTAGCTGCTCTGACTGCTGCTCCCAGGTGAGAACCAGTAGCCTGTGGTTGCAGGGGGCAGGCTGGGCTCCAGGGAACAGGCTGGGCAGGGTAGAGGGCCAGCTGGGCTCAGGCCCATCCCACTCGGACAGGAGTATGTGGGCTCAGGTGCGGGAGTCGGTCAAGCCCACGCAGCCACTGCCCTGGAGGCTGTGGAAGGGGCTGCCTTCTTTGTGTCCCTCGATTCTGAGCCCGCGGGACTGACCAGAGAGGACCCCGCAGCTTCCCTGGACGCTTATGCCCACGCTCTGCTGGCTGGCCGAGGCCATGACCGGTGAGTCTACCCCCTACAATACCACCTACACACTTATGGAGACCTAGGGCTTCTCCACAGGGGGCGGCCCAACCTCATGCCTCAGCAG
+
LIJKKMHHHGFJFHGGHGHFIJJILLLQGCE?@@@?6>IGMGGHEDAAD>>CFGEFGJIFCDECFHHGGFFEDEGIKISGGD=>GGHHJOKGIHFEBBCCDFGJIEFGGEFGFFJEGIGHGFGKFFFEDDDGIHHILKIIHGKJGSJHFCDDDFFGHJJHJJJMMOIJFIOKLGOIHFEINHJHHGFLHHIFGHHHFMKIJA=>;:987777=>/---,111166/CCDCCFIIJPHJLLHMHJIHHHMLJJJGHIKLMHEGEEDDCDFEKKKJIJGFFHIGIKJMJHGGGEEFIHJKHJNOKOJNKSLSLHJGCJHLHIJLNNHNMKIFGEEEFFGLGIIGGJMIKNIKIJJHISHHGFEHGILKJGGFEEFHGJJFCCCCDEHDGEFGDDEEFGJGHGFJIPNIFGEEDCEDBCCCEGEFGGGKII@??EDCC*)))*)((('(,-7<>@<510+'
@62_NG92T2_3
CCCAGCCTGTCCCTTGAGGAACACCTAGCTGCTCTGACTGCTGCTCCCAGGTGAGAACCAGTAGCCTGTGGTTGCAGGGGGCAGGCTGGGCTCCAGGGAACAGGCTGGGCAGGGTAGAGGGCCAGCTGGGCTCAGGCCCATCCCACTCGGACAGGAGTATGTGGGCTCAGGTGCGGGAGTCGGTGAAGACCCACGCAGCCACTGCCCTGGAGGCTGTGGAAGGGGCTGCCTTCTTTGTGTCCCTCGATTCTGAGCCCGCGGGACTGACCAGAGAGGACCCCGCAGCTTCCCTGGACGCTTATGCCCACGCTCTGCTGGCTGGCCGAGGCCATGACCGGTGAGTCTACCCCCTACAATACCACCTACACACTTATGGAGACCTAGGGCTTCTCCACAGGGGCCTACAGACCTCATGCCTAGT
+
'+-+20001@;:7/2679>?@KKHIHDCCDFGFFFEDEFHGJIJL@E?7HISHJIIFFEFFDCDCCEGFHGDEEGEEECCDBBDFFGHGGIIIJEFCHHKHGIGIGJHFF98878:63334>ACCBB>ABDE@>==>>F@A>@;44:33323-))))==?>>=BB?EDEEDEDDABAABDBAABBDGHHGMHGGECDGGHHJICBDHEFJGFEEGEHGFCCDCFHFHGHFEHFGHKIGIGCB?>;;;<=9:AAA@DBACCCDEFGEDC?)(((.991---0,0))+999<C@BEDB@@??>?>@AEDAABBBDFFFFHFIFHIFCABBBFDEDDCBCBBACDEDDCCCABCB?AA@A????BEDAA@@BCCCBBA>>>==?>=>>>?ACCC@:663333240/...//223/0///2<(&%
@63_NG92T2_3
CTGCTCTGACTGCTGCTCCCAGGTGAGAACCAGTAGCCTGTGGTTGCAGGGGGCAGGCTGGGCTCCAGGGAACAGGCTGGGCAGGGTAGAGGGCCAGCTGGGCTCAGGCCCATCCCACTCGGACAGGAGTATGTGGGCTCAGGTGCGGGAGTCGGTGAAGACCCACGCAGCCACTGCCCTGGAGGCTGTGGAAGGGGCTGCCTTCTTTGTGTCCCTCGATTCTGAGCCCGCGGGACTGACCAGAGAGGACCCCGCAGCTTCCCTGGACGCTTATGCCCACGCTCTGCTGGCTGGCCGAGGCCATGACCGGTGAGTCTACCCCCTACAATACCACCTACACACTTATGGAGACCTAGGGCTTCTCCACAGGGGGCAGCCAGACCTCATGCCTCAGCAG
+
&'(2=EIILIIKIPMKS>>=>>QQMMNSPSPQPSJSIKLOKNNOJIJSJIGSRP=<;;<=@??KFE@?IJ==:::;JICIJOQSSLJGFFHKMLKONSSLOMPSIMSPJPLNNHLSNJSNJSMMNHLPSLSKKSOMOSKNKOSKKONPLIGF:9999HJMQOSLOMKMKPSMHGIGKINJIIQQJSKPSLNMLJOLLSINNNSHFIKINNPNNQSRJISHLKODJCEGHDLJQMJMKIMHRGEGHGJSHSKSKBSMSOQNPMSNKMKSSLIKHIDJISMSLLSPLKJIIMJMGHJLNNJKRNLSHHMMNKKHSJIHSEGDJLMSJHJKGIIJJIOONOONNMOOOIINJIKSLNHMLJNLOLSLIJIFGFDIKKHNLSNJINIMMOKGLLSG=<<++
@64_NG92T2_3
CCGCAGCCGCTGCCCTGGAGGCTGTGGAAGGGGCTGCCTTCTTTGTGTCCCTCGATTCTGAGCCCGCGGGACTGACCAGAGAGGACCCCGCAGCTTCCCTGGACGCTTATGCCCACGCTCTGCTGGCTGGCCGAGGCCATGACCGGTGAGTCTACCCCCTACAATACCACCTACACACTTATGGAGACCTAGGGCTTCTCCACAGGGGGCAGCCAGACCTCATGCCTCAGCAGG
+
%&%$')*0*++++./.4@ACDDDEGDDBABBGHEHHFDED?EFHGHHHGEEFEGFIGFHEHGIFGFGEIJJHKIEC?0///0@D@???<9EEEFGHJKJHIGHGEEDEBCCCCDEDDGFGIHIGHHIGGHJFFEFDFHHEEEDGGGHGIHFJFEDFGINKFDFEDCBCCHFIGIGFHFHHHEFEEEDDDDCCGFEEGEEGHGFFEDDDEDEEFJGHEEDFGEGCDCCA766431
@65_NG92T2_3
CCCGTGGGGAAAGCAGGCCATTGGGAGAGTGAGTCCCTACACGGAAGAATCTGCCCGGTGGAAGACAGCCACGTGTCGGCTGTACTTGAAGGTGACGAAGGTGGTCTGGAGGGACACGGGAGGAAGACGAAGGTGGGAAGAGGTCACATTTTAACAACCACCCCACTTACTAATCATGCCTTGGGCTATGTTTTTATGATTTTTGACAGCTGTATAGTAGTCCATAGCCTGAGCATAGCTCAGGACAGTTTCGATTGTGCTATATATCAAGCAGAGGATGACTTTGAACTCTTGTTCCTCATGCCT
+
)))('&&0BEIKFFFFGE@98889?>BFDCB55546ABGGIKIIIIMKKGHJD>CD1CEEHHNMPJDCCDDFHHGKFDEDELO:99778::FMKJSIJHHKLIJFFFD>CEGKGHBCBA>=???798546?:DJGLC>>KMIKSJJGFE>9GCGMHIIHKNOKNKSOK?>???GKJHGGIFIIGGFDBDBCDHJQKHGEHHJSSNFEDDFDFFDGE>>>CDDDDCCFFGGFISHHIHGIGKJGHHJDCCCDB@@@@HILIIGGDECCCEDBCCCCDIFLHJDAABACEDFCDBA@<;67889999;
@66_NG92T2_3
ATGATTAGTAAGTGGGGTGGTTGTTAAAATGTGACCTCTTCCCACCTTCGTCTTCCTCCCGTGTCCCTCCAGACCACCTTCGTCACCTTCAAGACAGCCGACACGTGGCTGTCTTCCACCGGGGCAGATTCTTCCGTGTAGGGACTCACTCTCCCAATGGCCTGCTTTCCCCACGGGCCCTGGAACAGCAGTTCCAGGACATCCTGGATGACCCCTCCCGAGCCTGTCCCCTTGAGGAACACCTAGCTGCTCTGACTGCTGCTCCCAGGTGAGAACCAGTAGCCTGTGGTTGCAGGGGGCAGGCTGGGGAGGGGTCATCCAGGATGTCCTGGAACTGCTGTTCCAGGGCCCGTGGGGAAAGCAGGCCATTGGGAGAGTGAGTCCCTACACGGAAAGTACCCCGGTGGAAGACAGCCACGTGTCGGTGTCTGAAGGTGACGAAGGTGGTCTGGAGGGACACGGGAGGAAGACGAAGGTGGGAAGAGGTCACATTTTAACAACCACCCCAT
+
@CBCDCCBAAA@@@>>==>?@BBBDDEFGIHFCB?==<=>@?A==>@@>::::;@ACBA?<=?><;;:=AACDCDEBACA?>?@?@A??@@A<BBA@@<9999:>>>>?BBBCCBBCCB97778<>CBBABCGF@>?>=@A??@@@CCBAAA??9-ABDCBAAA>@ABBDEEC@>===>CCCDDFGBAB>>=>;;<<<8:<=7767ECCADCAAAB:97.,--->>@=??@7A;;<@FDDDECA?>??AEFEDCBABCCEFFEEFC@AHFFJFFEDCDC?>>>>ACEDEDDDECGDEFEB@BB?<2223BB;ABACEEFFGGGFEDCBBBCCFEDEDEIGGDEDDHEDCEDBBBADEFCCAA:640)(('&&')054458:;87656777410.)%&&&''*-111445677434420.+(%$$$$%&'''*+5;=>@?====?@@><<>@ABCBA?@AB??=;>A=?=7222289B@@A=AEA@?>:9831+(:788889961.,*&$
@67_NG92T2_3
TAGGTGGTATTGTAGGGGGTAGACTCACCGGTCATGGCCTCGGCCAGCCAGCAGAGCGTGGGCATAAGCGTCCAGGGAAGCTGCGGGGTCCTCTCTGGTCAGTCCCGCGGGCTCAGAATCGAGGGACACAAAGAAGGCAGCCCCTTCCACAGCCTCCAGGGCAGTGGCTGCGTGGGTCTTCACCGACTCCCGCACCTGAGCCCACATACTCCTGTCCGAGTGGGATGGGCCTGAGCCCAGCTGGCCCTCTACCCTGCCCAGCCTGTTCCCTGGAGCCCAGCCTGCCCCCTGCAACCACAGGCTACTGGTTCTCACCTGGGAGCAGCAGTCAGAGCAGCTAGGTGTTCCTCAAGGGGACAGGCTGGGGAGGGGTCATCCAGGATGTCCTGGAACTGCTGTTCCAGGGCCCGTGGGGAAAGCAGGCCATTGGGAGAGTGAGTCCCTACACGGAAGAATCTGCCCCGGTGGAAGACAGCCACGTGTCGGCTGTCTTGAAGGTGACGAAGGTGGTCTGGAGGGACACGGGAGGAAGACGAAGGTGGGAAGAGGTCACATTTTAACAACCACCCCACTTACTAATCATGCCTTGGGCTATGTTTTTATGATTTTTGACAGCTGTATAGTAGTCCATAGCCTGAGCATAGCTCAGGACAGTTTCGATTGTGCTATATATCAAGCAGAGGATGACTTTGAACTCTTGTTCCTCATGCC
+
BBCBABAACCDEECA??@@?>@AABCCC??>>>BF:::9:@=<==@BBCABBBBCCB@@@@@BBBAAA???>?@ADFDEFHEGB===<>BBDEEC?CCC@@@AAFEB@>>>?@EEEGFEC@@?@@CCDFHNILOGGEEFEKFGDGGCA:;FEEDFEEBBEDDCCDCBCEECBABCGEGFCBCD@A@A@GNA<=@?BEEEEHDDFDEFAAAABDFED?===>ADCCDCFEEFH8753455AJIKECA@@?@?@ABCEEDHFGFHIFGBFJIDHGFFGDEFEDDCB@<=<??@BFEECCCCFDC@<;::;AA@ABBDEDDCAAAABCCBAAAAACDDEDC?>=<=>@A>====@?>@@?@ADCCCB@@@A@?@A?@@ABCCEDCCDCBABBCCA@@@@CDBBABAA>=<<86777:<<=A@@@>=???@AA=<=<=>???@@@?>>>>?;9999;BCBBBA@>>.)878:ABA@BBBABB><<<<:8778:A@@ABDFEAAA@<9999:>;8611001?<=<<=?98889>?@?@?:999;BA<<;<<BB???@@CEGHKJKFEDCAB?>===>ABBABABABCDA@>>>>;<<;;=>?@EIIGECCDEFFHDA@@>>?>>??@>>>>=====>@????@@?@@@@??@@>>>>>>?>?86666;CCA@A@@CCDBDDA@A@?><<==@A@@BCGIEECBBC@A@=>76653+
@68_NG92T2_3
GAAGACCCACGCAGCCACTGCCCTGGAGGCTGTGGAAGGGGCTGCCTTCTTTGTGTCCCTCGATTCTGAGCCCGCGGGACTGACCAGAGAGGACCCCGCAGCTTCCCTCTGGACGCTTATGCCCACGCTCTGCTGGCTGGCCGAGGCCATGACCGGTGGGTCCCCCCCTACAATACCACCTACACACTTATGGAGACCTAGGGCTTCTCCACAGGGGGCAGCCAGACCTCATGCCTCGGCGG
+
-@FFFDBCBDCCCEEHHHJAAAA?GHFFEDEFFCDCCDEIIILBA@@@>??A77?>>EEC@@?@AHGCCCFHGEEEEFFHFEECDA@==@GEC>>@:01111<0,,,+*('+2A@A>>=??CCGGDDEDEHGMHHHLFGLIE;:::;BGHEEEE><;.*)((((*,2;<>??@@DDDDFHFEEEFEHHGHFFFEGEEFD====EJGFEFFDFCAAABGFGIGE8522353396888.**)(&
@69_NG92T2_3
AAGTGTGTAGGTGGTATTGTAGGGGGTAGACTCACCGGTCATGGCCTCGGCCAGCCAGCAGAGCGTGGGCATAAGCGTCCAGGGAAGCTGCGGGGTCCTCTCTGGTCAGTCCCGCGGGCTCAGAATCGAGGGACACAAAGAAGGCAGCCCCTTCCACAGCCTCCAGGGCAGTGGCTGCGTGGGTCTTCACCGACTCCCGCACCTGAGCCCACATACTCCTGTCCGAGTGGGATGGGCCTGAGCCCAGCTGGCCCTCTACCCTGCCCAGCCTGTTCCCTGGAGCCCAGCCTGCCCCCTGCAACCACAGGCTACTGGTTCTCACCTGGGAGCAGCAGTCAGAGCAGCTAGGTGTTCCTCAAGGGGACAGGCTGGGGAGGGGTCATCCAGGATGTCCTGGAACTGCTGTTCCAGGGCCCGTGGGAAGCAGGCCATTGGGAGAGTGAGTCCCTACACGGAAGAATCTGCCCCGGTGGAAGACAGCCACGTGTCGGCTGTCTTGAAGGTGACGAAGGTGGTCTGGAGGGACACGGGAGGAAGACGAAGGTGGGAAGAGGTCACATTTTAACAACCACCCCACTTACTAATCATGCCTTGGGCTATGTTTTTATGATTTTTGACAGCTGTATAGTAGTCCATAGCCTGAGCATAGCTCAGGACAGTTTCGATTGTGCTATATATCAAGCAGAGGATGACTTTGAACTCTTGTTCCTCAT
+
6668786422.//-//000004445HNFEEEFEHIGHIMJIJGGJJNKJGGHKNLPSOSMJLQMHEFEHFJKIIJIJNJKFMIGCDFEFFGEGFCAMIMSOA=<<=:5555::445555=HIJMIIKDEDEGGNKMMMKRKLKPSLIG@=GI50/()GIJLNLJFFSHJKHKJHMOIGFFGIPONOLLJHFEHGENKFGEFGFIEFGGOLJSLIEEFEHOKMMIHHGHLJMMMGSNSMIIIHKQLSOHSSSSKMNHGFFGGFHGFC?@HLLMPS99J?AHNIPNOMIMHLDCCDDGFGFFECCDEEFCCA?>>>?BBCDDEEEDDCCCABBCCBBAAABBCCABB@>==>?@B@????@?>@@?ABDEE>:9:9<B>??>>AABCBBABBAB@@AABC====?D;9999;@?><==:93*))-'%%%%''(,.-./8>><;:::;<<@@>@@<9999<DEEDCCA@@<9999<BDCBCBBDED@>>=))))))BCCBBCDEEBBAA<:999;EDAA@@@ABC>>>>>A;;::;A@B?@=;;;;>BA???@?AA>>>>@CEGJRSJEFDCCEB@???@ACB@BABBBAA@@??@?>==<<>@AABCCCDCCDEFFJEBA@?>???@@?=>>>=>>>??@@??@AABB@@A@@AAADDD32223*****>DFCBBBAEDDBCACCCCCECDDCDA@?@@ACBCBCA:9:888,*)
@70_NG92T2_3
ACGGAAGAGTCCCGGTGGAAGACAGCCACGTGTCGGCTGTCTTGAAGGTGACGAAGGTGGTCTGGAGGGACACGGGAGGAAGACGAAGGTGGGAAGAGGTCACATTTTAACAACCACCCCACTTACTAATCATGCCTTGGGCTATGTTTTTATGATTTTTGACAGCTGTATAGTAGTCCATAGCCTGAGCATAGCTCAGGACAGTTTCGATTGTGCTATATATCAAGCAGAGGATGACTTTGAACTCTTGTTCTTCATGCCTCCA
+
66)((((1-,,,.,579<1017;<=ABA@?@?@=;;::==;=<=@BC@@?@>===>?CC@A?????@;;::;?<;;;<=<<;<:99:<AAA>==?=>@===>?BDEFIFECAA@@A@>====?AA?@???@@@AA@AA@=<<;;<==?DFIEC@A@@EEDCA??>=>>>??>>?>=>==>>>???@ABAAA@????@@???>=?@@A54334=EDBA@??@@BAA???????<;<<=AABCBCCCD@@-+))''(&%&,,-6+'#
@71_NG92T2_3
GTAGGTGGTATTGTAGGGGGTAGACTCACCGGTCATGGCCTCGGCCAGCCAGCAGAGCGTGGGCATAAGCGTCCAGGGAAGCTGCGGGGTCCTCTCTGGTCAGTCCCGCGGGCTCAGAATCGAGGGACACAAAGAAGGCAGCCCCTTCCACAGCCTCCAGGGCAGTGGCTACGTGGGTCTTCACCGACTCCCGCACCTGGCCCACGGTCTTCTTCCTGTCCGAGTGGGATGGGCCTGAGCCCAGCTGGCCCTCTACCCTGCCCAGCCTGTTCCCTGGAGCCCAGCCTGCCCCCTGCAACCACAGGCTACTGGTTCTCACCTGGGAGCAGCAGTCAGAGCAGCTAGGTGTTCCTCAAGGGGACAGGCTGGGGAGGGGTCATCCAGGATGTCCTGGAACTGCTGTTCCAGGGCCCGTGGGGAAAGCAGGCCATTGGGAGAGTGAGTCCCTACACGGAAGAATCTGCCCCGGTGGAAGACAGCCACGTGTCGGCTGTCTTGAAGGTGACGAAGGTGGTCTGGAGGGACACGGGAGGAAGACGAAGGTGGGAAGAGGTCACATTTTAACAACCACCCCACTTACTAATCATGCCTTGGGCTATGTTTTTATGATTTTTGACAGCTGTATAGTAGTCCATAGCCTGAGCATAGCTCAGGACAGTTTCGATTGTGCTATATATCAAGCAGAGGATGACTTTGAACTCTTGTTCCTCATGCCTC
+
567>FFCA=;:989,***+:@1//../08:;;=DINKNISNNLOIMLMJMKQLSISNJLSMQJRKSSOMHLHKPEEGIGKJGIKIHIJKSSSNMSSHQRRLPIJJSJLIKLMJIEKCA>;('''(,,//0022BINOLSIMONLKSOCCFMLNOMJNSONSSOKIIHJHO87//-.././.-,-.....,-,(*,+,+*&%%'(+(((''+&&'',,2333345:=BIKKAMIKKOJIGA4--DFFHFCEDCA@=<=@::GCA;;><;<B>67C:BC==JJIJDDCAB@??@ABDFHHFEEEEEGDC@@@@@DDCCDEEEDFEBCBBCDFDBBA@AADDDDEA@?>>@BDDAA@ABB@CBAABBCBBBACBCC?@?>>?@ACDDDEDBBBA@@BCEDDFEED,,,,,AA???:9999<?@@BA@+)))'----9:?A@??0///0><5;<<=:;;;<BBBBDBBA@@<===>BBBACA@@AB@==>=><;;<=@????CDDCBBC==<==@CCBACBCBAB?<@BB@;:::;;=?==>;;<<=A@>>>??BA>>??AEGFHIDHEEEGDDCCABABCEBBDDDDEDDCCABAB@@?>>@@ACHIQHGFEFEGIJFDBB@@@ABBBB@@A@@AAABCBBABBBBBAA@BBBCCBAAA@AAAB=<;;;?GGDCCBBFEGGEFDDDEDCAABBCEDGHEIHHFIHFD76('''+++*+0*
@72_NG92T2_3
CAGCCTGTTCCCTGGAGCCCAGCCTGCCCCCTGCAACCACAGGCTACTGGTTCTCACCTGGGAGCAGCAGTCAGAGCAGCTAGGTGTTCCTCAAGGGGACAGGCTGGGGAGGGGTCATCCAGGATGTCCTGGAACTGCTGTTCCAGGGCCCGTGGGGAAAGCAGGCCATTGGGAGAGTGAGTCCCTACACGGAAGAATCTGCCCCGGTGGAAGACAGCCACGTGTCGGCTGTCTTGAAGGTGACGAAGGTGGTCTGGAGGGACACGGGAGGAAGACGAAGGTGGGAAGAGGTCACATTTTAACAACCACCCCACTTACTAATCATGCCTTGGGCTATGTTTTTATGATTTTTGACAGCTGTATAGTAGTCCATAGCCTGAGCATAGCTCAGGACAGTTTCGATTGTGCTATATATCAAGCAGAGGATGACTTTGAACTCTTGTTCCTCATGCCTAT
+
BBBABCCAB0/C68CBBAABBA@A@>=;<@AABCCDBBCBCDBCA@?@@@BBBBCDCCDDCBCBBBDDCBA@@AABBABB@?>>>@BAA????@@??BBD?????@???A@@@BAACCCCCCBEGDDBAAABCDCFEEGFDDDCCDAA?@>=>>>ABCCFFFE@????@@@=<=<=?@@ABBA@????B@<<<=>DEDCBB@AB?<<<<>BBAABBBBBB?====<<;;;>BAABABEDAAA@=<<<=?DEBAA@AABB?>>??C????@==>;;<<=BBBCA>=8BA===<;<==>CFKLGGDCABB@?@@@CCEDBCCBCDFGDCCBBBA@?>=??@BGJMJGEEEFFHJDCAA@?AAAABCAAAAAAABCBDCAABCCDCAABAABBBBBAAAABCA????BFFEDCBBDDDFEEBBBAA@????AEDDDDEFFEEFDFFHFCBB??;964+)
@73_NG92T2_3
CTGGTCAGTCCCGCGGGCTCAGAATCGAGGGACACAAAGAAGGCAGCCCCTTCCACAGCCTCCAGGGCAGTGGCTGCGTGGGTCTTCACCGACTCCCGCACCTGAGCCCACATACTCCTGTCCGAGTGGGATGGGCCTGAGCCCAGCTGGCCCTCTACCCTGCCCAGCCTGTTCCCTGGAGCCCAGCCTGCCCCCTGCAACCACAGGCTACTGGTTCTCACCCCTGGGAGCAGCAGTCAGAGCAGCTAGGTGTTCCTCAAGGGGACAGGCTGGGGAGGGGTCATCCAGGATGTCCTGGAACTGCTGTTCCAGGGCCCGTGGGGAAAGCAGGCCATTGGGAGAGTGAGTCCCTACACGGAAGAATCTGCCCCGGTGGAAGACAGCCACGTGTCGGCTGTCTTGAAGGTGACGAAGGTGGTCTGGAGGGACACGGGAGGAAGACGAAGGTGGGAAGAGGTCACATTTTAACAACCACCCCACTTACTAATCATGCCTTGGGCTATGTTTTTATGATTTTTGACAGCTGTATAGTAGTCCATAGCCTGAGCATAGCTCAGGACAGTTTCGATTGTGCTATATATCAAGCAGAGGATGACTTTGAACTCTTGTTCCTCATGCCTA
+
?@888;:<<<BA;:76788>AAABA<:99:=AAACDCDBCBBAAAABB@@@ABB@@BDCBBBBABA@@@@@@@AAB><<<<>??>=>>?<;;;;>?97777<BAA@@??@BB@>==<>?@AC@<<<<=?>>>>CDCBBBBBA@@>BCEDA>=<;;<===>=@A@@??CDDDDD::>56DCBA@AAA@B@@?==>??@DEBBBABCCBCA??>>??=<<<6662)))<<<@@@@@@@@AAABBCAAB=;;::=?BA??@@@@?@@?@ACDCC@?@?BB@BC?>?@?A>=CDCCCBAAABCBBBBCDDAAAAAA>=;;76676:;<<>AAA?????@AB><<;<=@?A@@@?>?>@A@=<=<=@A@@AA@A@<<<99<??>>@@?ACCA>>>>;::9:<>>?>?BDEAA@B=;;:;=CB?>>>=@@A<<<<=@;:::;<:;9:;99::>AAC:..@AE??>>?ACEGNJHHDDBAB?<;;;<?BA@@@@@ABA@@>?>>=>==<>?@ADFIFDDCEFCJHDA@?????@@BC@AA@??????@??@ABBBAAAA@@@@@@?@@@BCEC;;;?CDFBAAAADCFDCDCBB@AA?>??@CBBDCGHGGEEFFDGDDC/..---5)
@74_NG92T2_3
GCAGCCACTGCCCTGGAGGCTGTGGAAGGGGCTGCCTTCTTTGTGTCCCTCGATTCTGAGCCCGCGGGACTGACCAGAGAGGACCCCGCAGCTTCCCTGGACGCTTATGCCCACGCTCTGCTGGCTGGCCGAGGCCATGACCGGTGAGTCTACCCCCTACAATACCACCTACACACTTATGGAGACCTAGGGCTTCTCCACAGGGGGCAGCCAGACCTCATGCCTCAGCAGC
+
)&&)+578:=>A@A@AB????@F<<++.-2<<<=@??=<;;>=?DECA@@?>>@@@B87777::;;;=>ABBCCCDDDEEAA@@?><::;<>DFEDFAACBA>==<=>>@@AA?????ACFFEDCDCCDB>>>>?ABCBBA@>>>?@DC==;;;>@BA?@@@B@???@B@@AABDCCBACB@@>>=?>??>>>??@ACCCCBCB===<<??BAAAAAAAAACCBCC???52+
@75_NG92T2_3
GTGGGGTGGTTGTTAAAATGTGACCTCTTCCCACCTTCGTCTTCCTCCCGTGTCCCTCCAGACCACCTTCGTCACCTTCAAGACAGCCGACACGTGGCTGTCTTCCACCGGGGCAGATTCTTCCGTGTAGGGACTCACTCTCCCAATGGCCTGCTTTCCCCACGGGCCCTGGAACAGCAGTTCCAGGACATCCTGGATGACCCCTCCCCAGCCTGTCCCCTTGAGGAACACCTAGCTGCTCTGACTGCTGCTCCCAGGTGAGAACCAGTAGCCTGTGGTTGCAGGGGGCAGGCTCAGCTCCAGGGAACAGGCTGGGCAGGGTAGAGGGCCAGCTGGGCTCAGGCCCATCCCACTCGGACAGGAGTATGTGGGCTCAGGTGCGGGAGTCGGTGAAGACCCACGCAGCCACTGCCCTGGAGGCTGTGGAAGGGGCTGCCTTCTTTGTGTCCCTCGATTCTGAGCCCGCGGGACTGACCAGAGAGGACCCCGCAGCTTCCCTGGACGCTTATGCCCACGCTCTGCTGGCTGGCCGAGGCCATGACCGGTGAGTCTACCCCCTACAATACCACCTACACACTTATGGAGACCTAGGGCTTCTCCACAGGGGGCAGCCAGACCTCATGCCTCAGCAG
+
3445FEGDHKIKSNNJSSLLSKIIGMGHIJKRDDIGHHFFE<888MHLF?FMIHIFEFLGJFDCDHFGHHHFGFFKSSPSLSNLIHKEDECDGJGHFIKJHKLNNSMJGAAKJSLPEPJIJOMMJSMSNMILLSSOKSNNILHKIHGLNPIKMKMOKIKSSILPSKKLLJIHQNHMQLKJJOKSOMSNSJIHHLNSOKMLPKSOS=ADA<KOQKKLKS?8/G;;EHSPJMNOPKJSLPHNLJJFEDFGPIHJDKHHJLKLGHGHHEEEBBBBCEFFGGEEFFEGEDEEBBCFFI4342232(''00EFFGFFFFEGFGIFFDBBBBBBCBBGIJJFHEDDEDDEBDCDCDCCCCD???@@DEDDCCCDCFA@@@@ECBBCCBBCBEIA3333EOKIHEEEEBBAABEDDDDEDCDDCDCCDDEFAAAAFFFFEDEDBAAACFFFIIEFCAA@??@@BDEFEEB?>=;<=>@EB87666<@@DEFA@@;5ACDCEDEDEDDEEB?>>=>@@BCDDCACBACFGIGFFEHGFC@@@?ADDEECDB??@@DFEECAA@=?@@@CABA@DCCFEDCCCDDFIHGEFCCBABBBCCBBBCDEEIEGECDA??@@ACFEDBCBBBCCECCCFDB?:/*
@76_NG92T2_3
ACCTAGCTGCTCTGACTGCTGCTCCCAGGTGAGAACCAGTAGCCTGTGGTTGCAGGGGGCAGGCTGGGCTCCAGGGAACAGGCTGGGCAGGGTAGAGGGCCAGCTGGGCTCAGGCCCATCCCACTCGGACAGGAGTATGTGGGCTCAGGTGCGGGAGTCGGTGAAGACCCACGCAGCCACTGCCCTGGAGGCTGTGGAAGGGGCTGCCTTCTTTGTGTCCCTCGATTCTGAGCCCGCGGGACTGACCAGAGAGGACCCCGCAGCTTCCCTGGACGCTTATGCCCACGCTCTGCTGGCTGGCCGAGGCCATGACCGGTGAGTCTACCCCCTACAATACCACCTACACACTTATGGAGACCTAGGGCTTCTCCACAGGGGGCAGCCAGACCTCATGCCTCAGCAG
+
DFEGFGGJNISIIFFHGHGJKLPHLHBJJKJOSILJHGIFFEFGHHJKJIHIIEIAGGKJGHIHHIJHIGGGFCJGFKKMSNMIGSKIIJLMGFGEGIIKJHKSSGSSJHSHHLGLLIJFSJEFIIIKILKOKPJSIIIGKLKLRMJHNIK?<81//+)&&(('''-++++<EHFIFNJPIIIJONKQISKSNJKKLFHJHSOSSJPLKHFFJI22223CC@CHIHMMOIMKSQIDJKSMIJMKLIF9876:;20,****-=BEJKKSNHJJKGMSPIGGEEEJHFHJKJPSKSMLPPHJOSSJSJHQPQILH=764011111111FIMKGEGGECDDDIIQHJIMIJMOJPIGJHJKKIEGIFLFNHJMJGJGDDIKHIKHHHA@???AEADBB@A865530
@77_NG92T2_3
CTGGTTCTCACCTGGGAGCAGCAGTCAGAGCAGCTAGGTGTTCCTCAAGGGGACAGGCTGGGGAGGGGTCATCCAGGATGTCCTGGAACTGCTGTTCCAGGGCCCGTGGGGAAAGCAGGCCATTGGGAGAGTGAGTCCCTACACGGAAGAATCTGCCCCGGTGGAGGACCACGTGTCGGCTGTCTTGAAGGTGACGAAGGTGGTCTGGAGGGACACGGGAGGAAGACGAAGGTGGGAAGAGGTCACATTTTAACAACCACCCCACTTACTAATCATGCCTTGGGCTATGTTTTTATGATTTTTGACAGCTGTATAGTAGTCCATAGCCTGAGCATAGCTCAGGACAGTTTCGATTGTGCTATATATCAAGCAGAGGATGACTTTGAACTCTTGTTCCTCATGCCTTT
+
6:7661...,/000><<;;;=>>>;9889;<===:9989::;;;;=<<<<=======<<=<:89878;:::::;;<>?=<<;<=>???>>>>?@:::::@?;;;9888898999;==<;<;;;;;:88778866678887799:899::=<:9999;;97988:;7654'&(-12,,,,,-@A>><2223<A@@=;<;<=@A?>===>>>;;<<=>988888888>=;::;<@?>=<>=@@=<===@BCDDCA@?>>>>?@@@@AA@?>??>>>>>?>?ABA>==<;===?DGKGCBBBDFEDDA???>AA@@??>????????????@AAAA@>=>=>@@=<<<<>@AC>;<<<@EC@@??>?????==>===>====@A@@AACDBBBABBA@>=<5444431)%
@78_NG92T2_3
CCTGGATGACCCCTCCCCAGCCTGTCCCTTGAGGAACACCTAGCTGCTCTGACTGCTGCTCCCAGGTGAGAACCAGTAGCCTGTGGTTGCAGGGGGCAGGCTGGGCTCCAGGGAACAGGCTGGGCAGGGTAGAGGGCCAGCTGGGCTCAGGCCCATCCCACTCGGACAGGAGTATGTGGGCTCAGGTGCGGGAGTCGGTGAAGACCCACGCAGCCACTGCCCTGGAGGCTGTGGAAGGGGCTGCCTTCTTTGTGTCCCTCGATTCTGAGCCCGCGGGACTGACCAGAGAGGACCCCGCAGCTTCCCTGGACGCTTATGCCCACGCTCTGCTGGCTGGCCGAGGCCATGACCGGTGAGTCTACCCCCTACAATACCACCTACACACTTATGGAGACCTAGGGCTTCTCCACAGGGGGCAGCCAGACCTCATGCCACGG
+
*???DFRMNSKJJK@CCECJJIRSP@H6)N==GKGNFIJIGGGGOQQMLMIHKKILSMSKHIK;LJLLIOSOKIHIIGGMHKOSPMSOJLF@FBNMLHIHMMHJMKOMJIPIPMNKQLMQOLJORKEPMIFCD??@IIOJSSJSFDF97778HLQJKPJPPLLILKKDCDCDSSOOJSKPKPPLSKRKKJI@==;5445488985665=BDEGGMMISIKMD@NPRHOJSPPKHRLSLSJIOKONIPJLSMMMRLKJHNHGHJKIMLQKNJQMOPIHJPKJGLKIJSPHLJGCDF:7EGKHHA9997:FGMHJFEDCBDDFHGJJJJLHHLFFECDGGJLKGGLMIGHIHGKIJJHKLMIGHHFFIHDFEFFFGHHHJLMHJINFGNKHIEHSJIIFEFGHJHILFIOGIDCDDHHHHKJJHGIGEFCBC9,'%&&&
@79_NG92T2_3
GTGACGAAGGTGGTCTGGAGGGACACGGGAGGAAGACGAAGGTGGGAAGAGGTCACATTTTAACAACCACCCCACTTACTAATCATGCCTTGGGCTATGTTTTTATGATTTTTGACAGCTGTATAGTAGTCCATAGCCTGAGCATAGCTCAGGACAGTTTCGATTGTGCTATATATCAAGCAGAGGATGACTTTGAACTCTTGTTCCTCATGCCTA
+
.214:999:<A77778@@@@<;;;<@=<<<==>A;;;::==>CB>====B@====>ABDDFGHFBA@?@??>??@@AA@A@@@AAAA@???>:9999<=>@EJMICBBBDEJKEB@@=<<<<=??===<<=<===??>??A@@@???>>>?><=<<<<==<<<<<?DC@????AABBDD@>><<>AC@@@>@ABBDDCCBAAAAB?==<;<;;::,
@80_NG92T2_3
GCGCTGAGGGCATGAGCGTCCAGGGAAGCTGCGGGGTCCTCTCTGGTCAGTCCCGCGGGCTCAGAATCGAGGGACACAAAGAAGGCAGCCCCTTCCACAGCCTCCAGGGCAGTGGCTGCGTGGGTCTTCACCGACTCCCGCACCTGAGCCCACATACTCCTGTCCGAGTGGGATGGGCCTGAGCCCAGCTGGCCCTCTACCCTGCCCAGCCTGTTCCCTGGAGCCCAGCCTGCCCCCTGCAACCACAGGCTACTGGTTCTCACCTGGGAGCAGCAGTCAGAGCAGCTAGGTGTTCCTCAAGGGGACAGGCTGGGGAGGGGTCATCCAGGATGTCCTGGAACTGCTGTTCCAGGGCCCGTGGGGAAAGCAGGCCATTGGGAGAGTGAGACCCTACACGGAAGAATCTGCCCCGGTGGAAGACAGCCACGTGTCGGCTGTCTTGAAGGTGACGAAGGTGGTCTGGAGGGACACGGGAGGAAGACGAAGGTGGGAAGAGGTCACATTTTAACAACCACCCCACTTACTAATCATGCCTTGGGCTATGTTTTTATGATTTTTGACAGCTGTATAGTAGTCCATAGCCTGAGCATAGCTCAGGACAGTTTCGATTGTGCTATATATCAAGCAGAGGATGACTTTGAACTCTTGTTCCTCGTGCCTT
+
&'())(&&&''*)&&')),++*+2??A@@@?=:9889<=??@ABCEDDBBBAAA>;9999<@AABBBA>>==>@BBB?@@BDGGDDDCEEDDFA99:;;DDCBBBBCCAAA@@ABABB=;;;<?AAA@BBA>;;;;=@;9999=CA@@@?@@BC>>=<<?@AAA>===>AA@???@BA@@>>>?EC@EFFDCA>===>@@@ABBDBBA@ABDDD;77:9>@@@?@AAAACA@?<;<==?BDCAAAABB??=;;<<=@BBADDCCCCBBAA@@ABAAAA@@ABBBAB=<<<<>@B?>>?9434==<<?@B@@?>??A???@??BBCFCCEDCBBBABBBBAA@@ADF@@??;;>=<<977779<==>BBB>====???=<===???@???>>???A>;:::<CDBA@@??@>;;;;<AB??@@?@AA?<<<<<;:::;><===?BB@@@?=9999;AA>>>>>?@A==>>>A;::::><=;<:99:;@B@;;6=>?@>=??@CCFIJJFDCCAAA@??@?AAAA@CDDDECECBABB@>>==<>>?@EFQHEBBBCFFFEB@@?>@@@@C@ABBADBAAA@ABABDDDCCAABCCCCCBACAABBD@>>>?CCCEDCCBCCCCECABCCDEDDDDDDFGGEEGEDGIGIGDFBB/,+++++*
@81_NG92T2_3
GAAGGGGCTGCCTTCTTTGTGTCCCTCGATTCTGAGCCCGCGGGACTGACCAGAGAGGACCCCGCAGCTTCCCTGGACGCTTATGCCCACGCTCTGCTGGCTGGCCGAGGCCATGACCGGTGAGTCTACCCCCTACAATACCACCTACACACTTATGGAGACCTAGGGCTTCTCCACAGGGGGCAGCCAGACCTCATGCCTCAGCAGC
+
BB?@:BIHFB@?@A@9987>HIIIFJFFFFHGIJLHLIHHJIJMIHJGLFGHFIHKMLMHFGDCGEFFHHNHJHGGHFFEEEDCCCCCDDEKHGKLNKGQJGGGLHHGFEGGFHCCBBEFHFHJLJGFFGEEHEAAAACCCCDHIJHGIIJGHJGGFFEDEEFEFGFGEEFFEHIGFEBAABCDDHHGDA@@CBA@@BCCED?=<75(
@82_NG92T2_3
GTGTAGGGACTCACTCTCCCAATGGCCTGCTTTCCCCACGGGCCCTGGAACAGCAGTTCCAGGACATCCTGGATGACCCCTCCCCAGCCTGTCCCCTTGAGGAACACCTAGCTGCTCTGACTGCTGCTCCCAGGTGAGAACCAGTAGCCTGTGGTTGCAGGGGGCAGGCTGGGCTCCAGGGAACAGGCTGGGCAGGGTAGAGGGCCAGCTGGGCTCGGCCCATCCCACTCGGACAGGAGTATGTGGGCTCAGGTGCGGGAGTCGGTGAAGACCCACGCAGCCACTGCCCTGGAGGCTGTGGAAGGGGCTGCCTTCTTTGTGTCCCTCGATTCTGAGCCCGCGGGACTGACCAGAGAGGACCCCGCAGCTTCCCTGGACGCTTATGCCCACGCTCTGCTGGCTGGCCGAGGCCATGACCGGTGAGTCTACCCCCTACAATACCACCTACACACTTATGGAGACCTAGGGCTTCTCCACAGGGGGCAGCCAGACCTCATGCCTCAGCAG
+
EFEBA??>??@ABBBAAAAABA@BBCAAB?>??;CACA>88888?@A@@A@@A@@?<<<=>DFHIEIGCD===GFFDBBBB>=<2)@ACCBBACA9.F;<<=<<<?IEEAAABBDCAAA===>=AACB@B@:CFEEGEEDBBCB=<;;;>@ABB@@@@@A?;::99;=?@@==<=?A@ABDEDCCCCCCEDEDEEDA?==>>A@??@@AC0///0:8888@A@?@??BBA>>>>@CCBB?>>>>@AA@@@A@>>><9:9:;A>*))))723))))=<<;<>BBBBBBBBBCDEDCDBDCDCBBBBCBBCCAA@AAFFGDFICBBA@?@@@ACDEDEGDAA@=>>>@EEGDDCBDAHKHGFCA?<==>?FFGGFDEFDB@@?>@AABAABAABBBEGIGJPGLGHFE>>==?EGEDEEA>>>?@EEECBBCA@@@?ACBA@@@@CEDABABDFEDBCCCDBAAB@?AAABBBCCDEDDBCB??@??BDHDCAABDCDB@@ACB@=<4/
@83_NG92T2_3
TCCGAGTGGGATGGGCCTGAGCCCAGCTGGCCCTCTACCCTGCCCAGCCTGTTCCCTGGAGCCCAGCCTGCCCTGCAACCACAGGCTACTGGTTCTCACCTGGGAGCAGCAGTCAGAGCAGCTAGGTGTTCCTCAAGGGGACAGGCTGGGGAGGGGTCATCCAGGATGTCCTGGAACTGCTGTTCCAGGGCCCGTGGGGAAAGCAGGCCATTGGGAGAGTGAGTCCCTACACGGAAGAATCTGCCCCGGTGGAAGACAGCCACGTGTCGGCTGTCTTGAAGGTGACGAAGGTGGTCTGGAGGGACACGGGAGGAAGACGAAGGTGGGAAGAGGTCACATTTTAACAACCACCCCACTTACTAATCATGCCTTGGGCTATGTTTTTATGATTTTTGACAGCTGTATAGTAGTCCATAGCCTGAGCATAGCTCAGGACAGTTTCGATTGTGCTATATATCAAGCAGAGGATGACTTTGAACTCTTGTTCCTCATGCCTC
+
6==<<<<CDCBBBBBAAABBCCDDBDFGFHFCA@?@@AAEAEGCHCFIJGGHHEDIDDCFDDCDDDFFFCE910FLHOIFEFEEDECBBBCCFEDFFEEFEFHGFEEDEHFDEDCBCCCDDFDBDCCDEEFDDEAECCBFDGFGFFGDAEDDC?BDCBCCDGACLKGECCCDDEFDDDDDFF>>><<BDECDGEDDBKIKFBBB?>977799:=@EFGGHCGHFFLJJJGKKIIIGGHJJKLIKIHC=FFELHSMNSLHNIIHJGHJIJHJFILJJKHNKRKJIJEEEDFIIJLHJIHJJSHGGFHLHHEHFIKMJOJHGLGIJIKIHIGHIHIFFLIJKGONNHGHHHGEBJEBSCIJKKHHHJHKHGILNJIIJFFJFFFMNKJKJJKJJSSKKHIHHIGKHJJKLIHIHHHIILHIKKMJSILHIKEHGFHFEDDFFHIFEEFGMKJFDECEDFDD?FG=DJFADGEDCDEFGFHCCEFHGINIFFFBC@=:6)
@84_NG92T2_3
CTGGCCCTCTACCCTGCCCAGCCTGTTCCCTGGAGCCCAGCCTGCCCCCTGCAACCACAGGCTACTGGTTCTCACCTGGGAGCAGCAGTCAGAGCAGCTAGGTGTTCCTCAAGGGGACAGGCTGGGGAGGGGTCATCCAGGATGTCCTGGAACTGCTGTTCCAGGGCCCGTGTGGGGAAAGCAGGCCATTGGGAGAGTGAGTCCCTACACGGAAGAATCTGCCCCGGTGGAAGACAGCCACGTGTCGGCTGTCTTGAAGGTGACGAAGGTGGTCTGGAGGGGCACGGGAGGAAGACGAAGGTGGGAAGAGGTCACATTTTAACAACCACCCCACTTACTAATCATGCCTTGGGCTATGTTTTTATGATTTTTGACAGCTGTATAGTAGTCCATAGCCTGAGCATAGCTCAGGACAGTTTCGATTGTGCTATATATCAAGCAGAGGATGACTTTGAACTCTTGTTCCTCATGCCTATT
+
?@A?>=<;<==??A>A@??>?ACCBCB>>B=>@AABBBCABA@??<<;<<?ADCCABBCBBB@>>>>?@AABDBCDDA@?@@@AABAAAAAACCCBAA?>===?ABB??@@?><?@?@AAAAABAA@@@=>?==??>=00A@A@@@?@@AB@@@@@BCAAA@@@>=<<9766401>>@@A???====>=?>>=?>=???@>?>>=>=>?<9999;BDBBBAB>?;88889:::==99999;9;;<:9999<>>>>@ABB?>?>;9999;AAABCC;8778;'''''**+..,,,1,,,.9<>?>>=?>@@>>>>>A@DEFGGEDBBAA?=<<<>@BB@@@@@BABA?>>?><<;;:<<=?CDJGECCCDEGFDDBB?===<====>>>>==<<<>>=>>?>?>>====>?>@A@-----4,,,->CA???>>@?@@@BB@A@==;;<<>AAAB@BBAA@@A@99878<:87765)'$
@85_NG92T2_3
TTGGCCCTCTCTTACCCTGCCCAGCCTGTTCCCTGGAGCCCAGCCTGCCCCCTGCAACCACAGGCTACTGGTTCTCACCTGGGAGCAGCAGTCCAAGCAGCTAGGTGTTCCTCAAGGGGACAGGCTGGGGAGGGGTCATCCAGGATGTCCTGGAACTGCTGTTCCAGGGCCCGTGGGGAAAGCAGGCCATTGGGAGAGTGAGTCCCTACACGGAAGAATCTGCCCCGGTGGAAGACAGCCACGTGTCGGCTGTCTTGAAGGTGACGAAGGTGGTCTGGAGGGACACGGGAGGAAGACGAAGGTGGGAAGAGGTCACATTTTAACAACCACCCCACTTACTAATCATGCCTTGGGCTATGTTTTTATGATTTTTGACAGCTGTATAGTAGTCCATAGCCTGAGCATAGCTCAGGACAGTTTCGATTGTGCTATATATCAAGCAGAGGATGACTTTGAACTCTTGTTCCTCATGCCT
+
(-,,,014.-((&&%&((+;=;69BBCBBC76:45CABBBCEFEHDBC52;:<BGDDDEDEEFEGCBBA@ACDDGGFEIFEEHEFFDCF???=-****+44445555CE?>>,,,-->DCDDCEEEGDDBCC@BCBCEEEFFHGJJFJEDB999GFFFFG>>==>DEFEDDB@@@?CFGFIHFFDBCCCCEEBA@??ACBDEEEECCDFFCBCBBCJIGCDAAABB??>?BGGGGGDBBBCCAAABA@>@@CEEEDDFDICCCB@>>>>@EDCDCCDCBC?>>>@FBAAAACBC@A?<<==?DCBA?CCEFDDCDCDDIJLIJGEEDEECAAABCDGEDEDDEDEDCDCDDB@@@@@BBCDMIMNGFFFEGFFGCDECCEEDFHHBCCEGFEFFFFEDGFNHGHFEDEEEECAAAABCDFCBBBBELHGFEHEGEEHJLGJHHEFEEFEGIIGIGGHIGIFGGFDCCB=<<;:82
@86_NG92T2_3
CTGGAACAGCAGTTCCAGGACATCCTGGATGACCCCTCCCCAGCCTGTCCCCTTGAGGAACACCTAGCTGCTCTGACTGCTGCTCCCAGGTGAGAACCAGTAGCCTGTGGTTGCAGGGGGCAGGCTGGGCTCAGGGAACAGGCTGGGCAGGGTAGAGGGCCAGCTGGGCTCAGGCCCATCCCACTCGGACAGGAGTATGTGGGCTCAGGTGCGGGAGTCGGTGAAGACCCACGCAGCCACTGCCCTGGAGGCTGTGGAAGGGGCTGCCTTCTTTGTGTCCCTCGATTCTGAGCCCGCGGGACTGACCAGAGAGGACCCCGCAGCTTCCCTGGACGCTTATGCCCACGCTCTGCTGGCTGGCCGAGGCCATGACCGGTGAGTCTACCCCCTACAATACCACCTACACACTTATGGAGACCTAGGGCTTCTCCACAGGGGGCAGCCAGACCTCATGCCTGGGCT
+
AFKLSKLIMIJQHGGB==>MHHGGGGOOSMOKOKILOBFE1.MGLPINJOJB>FAAGFFGIKKJOHJJIIOLKMJHGGIKSMJLFIF@AKKKKILIGJHJGGHFGILPHHJMHOLPGIJOMHSINIJHEFF?***C=>GIGHJFMLBHSJOPKFEDEIJLKGLLJJKISSMNJSLJOMNJOLKMQJHKJHKLKOLJGJJIISHGHFFHHJLL@F?CCE<4332012:7777CCCCEENEHEECFIBCJHHHGKMPMMLIHJJJKJHJIIKMKMPKSMLHKGG:999:GFBECBBBBCFJMINIQLHSKLGFIHMJJJJIHIKMGLKKKMHIGHIHGECCCDEGGFIGHHGKIJIJIQHJNNJECBBCIJHFFGFLJLHMJH00//08777DFEECCEEDFFFGHFGHHGHEEFEEFFFEG666EFFHHJIKBA87788GF?>=>10..011123345(('&'
@87_NG92T2_3
GCACATACTCCTGTCCGAGTGGGATGGGCCTGAGCCCAGCTGGCCCTCTACCCTGCCCAGCCTGTTCCCTGGAGCCCAGCCTGCCCCCTGCAACCACAGGCTACTGGTTCTCACCTGGGAGCAGCAGTCAGAGCAGCTAGGTGTTCCTCAAGGGGACAGGCTGGGGAGGGGTCATCCAGGATGTCCTGGAACTGCTGTTCCAGGGCCCGTGGGGAAAGCAGGCCATTGGGAGAGTGAGTCCCTACACGGAAGAATCTGCCCCGGTGGAAGACAGCCACGTGTCGGCTGTCTTGAAGGTGACGAAGGTGGTCTGGAGGGACACGGGAGGAAGAACGAAGGTGGGAAGAGGTCACATTTTAACAACCACCCCACTTACTAATCATGCCTTGGGCTATGTTTTTATGATTTTTGACAGCTGTATAGTAGTCCATAGCCTGAGCATAGCTCAGGACGGTTTCATTGTGCTATATATCAAGCAGAGGATGACTTTGAACTCTTGTTCCTCATGCCT
+
%)+,+2244456A@@;::::>@@??=>=<==???@@ABDBECB?=<;;;;<<=?A7<7)@@BCCBA@>A:???@AAA0///(*6677779:<==@CDDEEDB;>>>?BBABBBBBBAAAA@@AA@@@?@@@ABAAAA?====>@AB@@@?A@?A@@AABBCB==>>A?===<<???ACBDECBA@@@ABBA@@@ACCABAA@@@@?@>:::7::::=BB@?>????A@<;;;;<==>>>>>>>>?@<9999;@@@?@A@A@<::::=CCBBCAAAAA>;;;;:8888;>>>>>@BB@@@@<77779BA@??@???>98889?////3100//.''*<==?>;;;<;>>;;<<>ACDGEDGECA???>=====?@@@ABBABABA@????<;;;:<=>?CEIEBAABDDFFCA@?>=>>>???>>>======>?>>>?@?@@==>=>@A>=<:(((()/++,,AA@??>>@?@ABBBBBBAA====@CBCDDFFEDDCDEDEA@A?;;874*
@88_NG92T2_3
CCCTGCCCAGCCTGTTCCCTGGAGCCCAGCCTGCCCCCTGCAACCACAGGCTACTGGTTCTCACCTGGGAGCAGCAGTCAGAGCAGCTAGGTGTTCCTCAAGGGGACAGGCTGGGGAGGGGTCATCCAGGATGTCCTGGAACTGCTGTTCCAGGGCCCGTGGGGAAAGCAGGCCATTGGGAGAGTGAGTCCCTACACGGAAGAATCTGCCCCGGTGGAAGACAGCCACGTGTCGGCTGTCTTGAAGGTGACGAAGGTGGTCTGGAGGGACACGGGAGGAAGACGAAGGTGGGAAGAGGTCACATTTTAACAACCACCCCACTTACTAATCATGCCTTGGGCTATGTTTTTATGATTTTTGACAGCTGTATAGTAGTCCATAGCCTGAGCATAGCTCAGGACAGTTTCGATTGTGCTATATATCAAGCAGAGGATGACTTTGAACTCTTGTTCCTCATGCCTC
+
&))+*'''&(4?ADC@44<1?AAAB@AAA@BAA@?>>???BBCBDDFEECB@?????ABCBDEDDE;<<A@@@BABAAAAABCBABA?>>>>??BDBBCBBA@BA@ABBDEE4443=;;=@>>?@>??>?A@BABBBA@@A@BCCAB?@??><97566//-,;:;;:999:9;<=>??;;;;;=?>???@?????@<9999;CBA@??>??>:9977889<;;;???@<<<<;;:::;==>>?ACC@@??=::::<AA@????=::;>99;;7889:>=><?:77779>?==<>?BB>>>>?CDEEHGFDBA@AAA@AA=====AAAA@ABCB@@???<<<;<>ABE22222CCDEEKKECCA@AAAAABB@@@???@@@@@A?@AA?@@?=?>>434459:::::@???@AFFDABAACBDA@>?>>101654333335;<>>>??>BABAAACBA<;76,
@89_NG92T2_3
GCTGTCTTGAAGGTGACGAAGGTGGTCTGGAGGGACACGGGAGGAAGACGAAGGTGGGAAGAGGTCACATTTTAACAACCACCCCACTTACTAATCATGCCTTGGGCTATGTTTTTATGATTTTTGACAGCTGTATAGTAGTCCATAGCCTGAGCATAGCTCAGGACAGTTTCGATTGTGCTATATATCAAGCAGAGGATGACTTTGAACTCTTGTTCCTCATGCCTC
+
6(()3(((/6<FGDDCAABAADFEDBBBBDDD????@DDBBCBBEDBB@??@@ABBA?<=ABDCC@@@@@FEFFFDBBBBAA@???ABDDA@@@@DDCDBBCCB>>===AACDJKKKDEDDGKLJHECCA@@@@@?@???@@@??@@ABABBDDDBA@@@AAA@?????@@A?>>>>AFEBA@@@ABCBCCBBBAAA????AAABDDFFFDCBDDBDC@AA@@;8+(&
@90_NG92T2_3
AGGGGGCAGGCTGGGCTCCAGGGAACAGGCTGGGCAGGGTAGAGGGCCAGCTGGGCTCAGGCCCATCCCACTCGGACAGGAGTATGTGGGCTCAGGTGCGGGAGTCGGTGAAGACCCACGCAGCCACTGCCCTGGAGGCTGTGGAAGGGGCTGCCTTCTTTGTGTCCCTCGATTCTGAGCCCGCGGGACTGACCAGAGAGGACCCCGCAGCTTCCCTGGACGCTTATGCCCACGCTCTGCTGGCTGGCCGAGGCCATGACCGGTGAGTCTACCCCCTACAATACCACCTACACACTTATGGAGACCTAGGGCTTCTCCACAGGGGGCAGCCAGACCTCATGCCTCAGCAGC
+
A@@@@@==?@CB::99>ABBBCDCEDEEDDEDEEEECGFD77777<@A@BCE@?>=>?.....CBABBBACCC?????A@A@@??@@?@><<;;;==CB>=<<=?>===>?EFFEDCCCABBCCGDDDCEDECDDDDDCEDEGEDEEGFDEDFCBBCBEHD>>HGECBAA@AABCDDDCCA@????AADEDFFDEBBBCCEDC@@@?BEGEFFD@FBEFEB@@??>??@?AA@@BBBDEEFCACDDGFF@@@@@DEEDCCB@@@BCEDCAAAB@AAA>????>>>>ACBAAABDDEDDBCBA?>>?>@A@@AABBBCBBE??=====>>BCAA@@@@AA@@@@AA>>>78(
@91_NG92T2_3
GCTATGGACTACTATACAGCTGTCAAAAATCATAAAAACATAGCCCAAGGCATGATTAGTAAGTGGGGTGGTTGTTAAAATGTGACCTCTTCCCCACCTTCGTCTTCCTCCCGTGTCCCTCCAGACCACCTTCGTCACCTTCAAGACAGCCGACACGTGGCTGTCTTCCACCGGGGCAGATTCTTCCGTGTAGGGACTCACTCTCCCAATGGCCTGCTTTCCCCACGGGCCCTGGAACAGCAGTTCCAGGACATCCTGGATGACCCCTTCCCAGCCTGTCCCCTTGAGGAACACCTAGCTGCTCTGACTGCTGCTCCCAGGTGAGAACCAGTAGCCTGTGGTTGCAGGGGGCAGGCTGGGCTCCAGGGAACAGGCTGGGCAGGGTAGAGGGCCAGCTGGGCTCAGGCCCATCCCACTCGGACAGGAGTATGTGGGCTCAGGTGCGGGAGTCGGTGAAGACCCACGCAGCCACTGCCCTGGAGGCTGTGGAAGGGGCTGCCTTCTTTGTGTCCCTCGATTCTGAGCCCGCGGGACTGACCAGAGAGGACCCCGCAGCTTCCTGGACGCTTATGCCCACGCTCTGCTGGCTGGCCGAGGCCATGACCGGTGAGTCTACCCCCTACAATACCACCTACACACTTATGGAGACCTAGGGCTTCTCCACAGGGGGCAGCCAGACCTCATGCCTCAGCAG
+
.--//0::<=><<>>=???>=>>@CCFKKIEDDDEGHIDDA@=<;;<>===>>?ABBBDBBA@AA>====?ABBACBCDFIHHECA?>=>>:::5*=???=:::9<??@@@<::::<?=====>===>??@@?;<<<<B@@@BBB@??=>966667;;;;=AA?ABBAA;:4**1.,:=>ABBDDE;:9:9=@?>>>?@ABBAA@@ABAACA@@@A??=<633@?<88778?>@@@AAAABDCBBBA@BEEHCD))))CDDCCDAA??-))/*?@@@@A@@>>>??A>==<=?A@?<<<<>BBBAA?????BCAAA@@BCBCCDCCA@@AA?>>=>@BCCB????@CB?>><<>?BBCB@?@?A@BCBAD@CDABBB@ABAAA@>===?@@@@@CCEDCBA@@AAAA@AAA@?>>@@@=<<=>ABBA??>??A@?>>>@@?@@>::::;@<999:>FFDAA@?@====>CBBABBA@AAAA@@@@BCCAAAAAABAAB@?>?<=>=88>>;::943334DG@?>>>;:9771--00.((()3112998993/50*))+&&'+88=;;:::;<;<<<;;;;;>BCDDDBCCCC>;:;;=ABA@A@=::::<?>=965456;;;>@@?>>>>?@@???@C@AA;<----<==<=====<===>??AACA===;<=?BA@@?????????@4222/,
@92_NG92T2_3
CCCGTGGCCTCCTAACCGGCAGCTGCGGGGTCCTCTCTGGTCAGTCCCGCGGGCTCAGAATCGAGGGACACAAAGAAGGCAGCCCCTTCCACAGCCTCCAGGGCAGTGGCTGCGTGGGTCTTCACCGACTCCCGCACCTGAGCCCACATACTCCTGTCCGAGTGGGATGGGCCTGAGCCCAGCTGGCCCTCTACCCTGCCCAGCCTGTTCCCTGGAGCCCAGCCTGCCCCCTGCAACCACAGGCTACTGGTTCTCACCTGGGAGCAGCAGTCAGAGCAGCTAGGTGTTCCTCAAGGGGACAGGCTGGGGAGGGGTCATCCAGGATGTCCTGGAACTGCTGTTCCAGGGCCCGTGGGGAAAGCAGGCCATTGGGAGAGTGAGTCCCTACACGGAAGAATCTGCCCCGGTGGAAGACAGCCACGTGTCGGCTGTCTTGAAGGTGACGAAGGTGGTCTGGAGGGACACGGGAGGAAGACGAAGGTGGGAAGAGGTCACATTTTAACAACCACCCCACTTACTAATCATGCCTTGGGCTATGTTTTTATGATTTTTGACAGCTGTATAGTAGTCCATAGCCTGAGCATAGCTCAGGACAGTTTCGATTGTGCTATATATCAAGCAGAGGATGACTTTGAACTCTTGTTCCTCATGC
+
20*&%$$$$#$#$$%'&%%&%%$#$$%+,/=CCGFFDCFFE,****@FCD::::;ECBAFKGDCBABABCEDA>=EFFGJHGJHIDD;,,>?DDDFEFGFGGHGEDEDCCGEA@@@ADEEEEFDDB@@@@BE?>>>@CGHIIGGFIIHEDBBBCEJFHDCCDDGGFEDAFIFFGFGFEDA:FHEEEBCDCCBA@@ADDFIA<BLGKFFK>=>;<FDFFFGFFFEFFFEDFHHFHGGEDDEGHIGCBBBACEEEFHJCCCCBBBAABCCBA@@@ABECCBC?=<;<>?BA>>????=??>?ACAAA@?@>@><=><=?@AAAAABBBBA@@@ABBBAAACC@A@@?C?=<<8777689::=@A@>====>?>;;<<<>?>?>>>=====@>???@B59989989<<::;<=AA?@A@@BBBA===<;9999<A@@@@BCEAAA@=::::<AB@@???ABA====?C///079;=<=?:::9;>77534;<<;;<<>@AEFIIKHFDBBB>>===>?AA@BBBBCDEBA>>>>;<;;:<==>EFLGEBAA@DCC=<<7778::1/...000/004))+6788888?>A;<;::<<<<<>>@:8888<DCB@@@?AACBCC@??>==::::<BBACDGFFDCBBBAD@>?<222.
@93_NG92T2_3
GTGGGATGGGCCTGAGCCCAGCTGGCCCTCTACCCTGCCCAGCCTGTTCCCTGGAGCCCAGCCTGCCCCCTGCAACCACAGGCTACTGGTTCTCACCTGGGAGCAGCAGTCAGAGCAGCTAGGTGTTCCTCAAGGGGACAGGCTGGGGAGGGGTCATCCAGGATGTCCTGGAACTGCTGTTCCAGGGCCCGTGGGGAAAGCAGGCCATTGGGAGAGTGAGTCCCTACACGGAAGAATCTGCCCGGTGGAAGACAGCCACGTGTCGGCTGTCTTGAAGGTGACGAAGGTGGTCTGGAGGGACACGAGAAGACGAAGGTGGGAAGAGGTCACATTTTAACAACCACCCCACTTACTAATCATGCCTTGGGCTATGTTTTTATGATTTTTGACAGCTGTATAGTAGTCCATAGCCTGAGCATAGCTCAGGACAGTTTCGATTGTGCTATATATCAAGCAGAGGATGACTTTGAACTCTTGTTCCTCATGC
+
=>>=????DDB@A@@@@@@<ABDEB?<;;:::;<=>@BABBBBFFFAD11B89DCCBBABBBCBB@====>@ADBAAAABBAB@>>>>?BBBABABCCDDBBA@@BABA?@@ABCCBBB>;:::<?@A@@@AB@?@A@@BCDDE::::A=>;@??BBBCBBDDDCBAAABBC@@@@@CB@@AA@AB=55<:999;=>?BBBA?>?>>AB@>=<=<==88889?>>==?=::::;CCCBBB@;;)889<BBBBDBACBB><<<<22222=??@?@BBCABCB=::::<BA??>>>ABB>=<<=?:,,,,,976689:>>===>>@?==>>?CEGFHIHDA::::?=;;;<?CB@@????@BA?????==<<<>>ABEDGDCBBBEFFKDB@@>>>>=>??>>>>=>====?>>??A???>=>??@@?===>>AAB;8777;DC@@???AAABCB@??>=><<=6664351>>?@@=:6556673//.-
@94_NG92T2_3
TCCCAGGTGAGAACCAGTAGCCTGTGGTTGCAGGGGGCAGGCTGGGCTCCAGGGAACAGGCTGGGCAGGGTAGAGGGCCAGCTGGGCTCAGGCCCATCCCACTCGGACAGGAGTATGTGGGCTCAGGTGCGGGAGTCAGTGAAGCCCACGCAGCCACTGCCCTGGAGGCTGTGGAAGGGGCTGCCTTCTTTGTGTCCCTCGATTCTGAGCCCGCGGGACTGACCAGAGAGGACCCCGCAGCTTCCCTGGACGCTTATGCCCACGCTCTGCTGGCTGGCCGAGGCCATGACCGGTGAGTCTACCCCCTACAATACCACCTACACACTTATGGAGACCTAGGGCTTCTCCACAGGGGGCAGCCAGACCTCATGCCTCAGCAG
+
GGHC<??;9777778:@ABEOISGJMJSLKOHAHHGJLJMHLKNKKNQFD@?AD89SFFFDDHGKMKNSLLGIGGLIDDHFFEFEDDEGSCCBCMJJGQMKMJSJSINGPSOJKLIQLFEGGEFBBBBA@CCB;;83.,,*,-,+---7334<AJGFMGGNKHFKCDG@EFB,,,,;?AFAJCEDEEDFDEEEHHLNNFFEHHKJMJKKIQIGJJJGIOGOKKMMHKHISJJIEQDAFIFPHLJGHH?99:?CCBBDBECEFEILGKPPMMSMIMJSQHFFGFIOIJINSNKGHHLIPPNGIGDEMIFHGGJGFGGOOKSLMIFEOOKJIKGIJKHOKKILHJSSOJJHI-++++HH=;::99=<<==AA@A@B+**)((
@95_NG92T2_3
TTCACCCGCGCCTGGCCCATACTCCTGTCCGAGTGGGATGGGCCTGAGCCCAGCTGGCCCTCTACCCTGCCCAGCCTGTTCCCTGGAGCCCAGCCTGCCCCCTGCAACCACAGGCTACTGGTTCTCACCTGGGAGCAGCAGTCAGAGCAGCTAGGTGTTCCTCAAGGGGACAGGCTGGGGAGGGGTCATCCAGGATGTCCTGGAACTGCTGTTCCAGGGCCCGTGGGGAAAGCAGGCCATTGGGAGAGTGAGTCCCTACACGGAAGAATCTGCCCCGGTGGAAGACAGCCACGTGTCGGCTGTCTTGAAGGTGACGAAGGTGGTCTGGAGGGACACGGGAGGAAGACGAAGGTGGGAAGAGGTCACATTTTAACGGT
+
)*&)(&&$&%&&')'&'-+,-457::;@A><=<=@BAABBDDEDC<=<:;<;<GFGFDA@??@>??@@DFEDEDEGGIDH9:F5DCDCCCEEEGFDCBBA@ABAFFDDEDEFDDEB?????BCDFFKHIGDECBBBBDFFFDDCDDEFEEGCBAAADFFEFEDDBBCDCDCEDHEEA??@AB=>???===<:;;<>DB??==EGGEEFDEEDDDFDIGGDEB?@?>ACCBDDECCBAABACCBAAAAACDCCDEDEDEEECBCBBCFHECBBBCEBABAACFEGEEDDFFFFFEEDEFGHFEEFEA==>BFDFDCBBAADGHFGHFGBBFDECC>=6+*******.((((4?@@BC?@CBCCCBBC64444576+'%
@96_NG92T2_3
GCTGTTCCAGGGCCCGTGGGGAAAGCAGGCCATTGGGAGAGTGAGTCCCTACACGGAAGAATCTGCCCCGGTGGAAGACAGCCACGTGTCGGCTGTCTTGAAGGTGACGAAGGTGGTCTGGAGGGACACGGGAGGAAGACGAAGGTGGGAAGAGGTCACATTTTAACAACCACCCCACTTACTAATCATGCCTTGGGCTATGTTTTTATGATTTTTGACAGCTGTATAGTAGTCCATAGCCTGAGCATAGCTCAGGACAGTTTCGATTGTGCTATATATCAAGCAGAGGATGACTTTGAACTCTTGTTCCTCATGCC
+
@@AA@ABBBB>===;99989::;=AA@=<===?@@>====>??@>>;;;;;>@@<;;;=AB@@@@@BB;8=<<=@@??A@@ABA@>???>==<=>@?@@@BCC@A@@?>>?>@CC@????AA@====?@9999;=>?>>><<=<>@@?@?B@A?====?ABDGJHECB@@@@??>>>?@BA@@@@@@BAAA?@@?<<<;;>>?@EIPIEDDEEFKKECBA?>>>=>>>=<<<<===>>>>>?@B????>@==>>=>>=<<==>=<<<=@BCA????AAABBC@?@???====???AABDCAAA@ABBEB??;990/)
@97_NG92T2_3
TCCAGGATGTCCTGGAACTGCTGTTCCAGGGCCCGTGGGGAAAGCAGGCCATTGGGAGAGTGAGTCCCTACACGGAAGAATCTGCCCCGGTGGAAGACAGCCACGTGTCGGCTGTCTTGAAGGTGACGAAGGTGGTCTGGAGGGACGGCGGAAGAACGAAGGTGGGAAGAGGTCACATTTTAACAACCACCCCACTTACTAATCATGCCTTGGGCTATGTTTTTATGATTTTTGACAGCTGTATAGTAGTCCATAGCCTGAGCATAGCTCAGGACAGTTTCGATTGTGCTATATATCAAGCAGAGGATGACTTTGAACTCTTGTTCCTCATGCC
+
-=>??AA@@@@??AABCCCCABB?====A@><=99999<=>?A@A?>=>>????><<<;<=<=<;<<<>>?@=<;;<>ABA@???>>=;<<=>AA@?A@?@@@?>>>>==<<<=====>@AB@@@@?====>A88889720/18.,*)('***++-0017<<==<<<>=@@>>>>@ACDEHGDA@@??@>>???AAAA@???>??@@??@@@<;;;:==>@CCFEEB@ACDGGDA@?=<==<=>>>>>>======>>=??@???>>?>>??>>>>>>??@=<<<<?CBA@???@@@AAA>===<=;;;<=A@AAACCBA@@AA@C><<<<>==:
@98_NG92T2_3
GTAGGGGGTAGACTCACCGGTCATGGCCTCGGCCAGCCAGCAGAGCGTGGGCATAAGCGTCCAGGGAAGCTGCGGGGTCCTCTCTGGTCAGTCCCGCGGGCTCAGAATCGAGGGACACAGAAAGCTGACCCCTTCCACAGCCTCCAGGGCAGTGGCTGCGTGGGTCTTCACCGACTCCCGCACCTGAGCCCACATACTCCTGTCCGAGTGGGATGGGCCTGAGCCCAGCTGGCCCTCTACCTGCCCAGCCTGTTCCCTGGAGCCCAGCCTGCCCCCTGCAACCACAGGCTACTGGTTCTCACCTGGGAGCAGCAGTCAGAGCAGCTAGGTGTTCCTCAAGGGGACAGGCTGGGGAGGGGTCATCCAGGATGTCCTGGAACTGCTGTTCCAGGGCCCGTGGGGAAAGCAGGCCATTGGGAGAGTGAGTCCCTACACGGAAGAATCTGCCCGGTGGAAGACAGCCACGTGTCGGCTGTCTTGAAGGTGACGAAGGTGGTCTGGAGGGACACGGGAGGAAGACGAAGGTGGGAAGAGGTCACATTTTAACAACCACCCCACTTACTAATCATGCCTTGGGCTATGTTTTTATGATTTTTGACAGCTGTATAGTAGTCCATAGCCTGAGCATAGCTCAGGACAGTTTCGATTGTGCTATATATCAAGCAGAGGATGACTTTGAACTCTTGTTCCTCATGCCT
+
0/,,,,,8<53333477777<<<>=?????::::....----/33378899=;99989:;;<56@??>>@?@?:::98>>>??@@BB?;:::;@?<:7788;?77777/+))))))''&%$$%+./067779AB??@BB@@@A?@>>?B>99956777<==788899844@=;::;<?87776<@@?@@??>@ABB>====BBC=;;;;>A@??@@@???@@ABA@@BBBB?><<<<=>?=--?AB>ACBBCAC99B<?A@AAACDBCBA@@>=<;<AEDBAA@@BCAA@<;<<<@@@@BCBCDDCBA@@?@A@@AABCCDBBAA=<;;;>>@@@@AA@?@A@?@AACDC>>>>AA???==>>>?==?@A@CCBCBCBBAABA@A???@@B?>=?:7754<==>@===<:<<<>@@=<<;;<=<>????>???A=8888=D=1111475(3569A@>?@@@BBB><<<;:8778:??@@?AAB@?5522225;?@>>>>>?A?=<<<=?44449<;<;;<99:9<>>=??A@A=;;;;>@BBCDCDBAA?@A=<<<=?@@@?@@@ABBDB?=<<<:;:99;<>@CDHEDCBBDDFICA???>?>>???>=<<<;<<<=?>>>>?>?>=<=<<;;<<<<<<===86566:CB@????@AABBA@??===::::<BAAAACCBC@@@?>@>=>>96210*
@99_NG92T2_3
ACAGCCACGTGTCGGCTGTCTTGAAGGTGACGAAGGTGGTCTGGAGGGACACGGGAGGAAGACGAAGGTGGGAAGAGGTCACATTTTAACAACCACCCCACTTACTAATCATGCCTTGGGCTATGTTTTTATGATTTTTGACAGCTGTATAGTAGTCCATAGCCTGAGCATAGCTCAGGACAGTTTCGATTGTGCTATATATCAAGCAGAGGATGACTTTTTGAACTCTCTACCTCATCCTC
+
)?@AGIIHFGGIHLEIJHGJHGCCFLMJOSK====>M22222AAA@?@88CC?@?AIEBHBBA=:==?EEHGCGEHIJKGBBBBCKIIKSIEEDCIFGFFGSD:85467CEIGHIOG>>>>DCCBBBEHHGGCEFGJJJKIIEFFFGFGGC?>53212149667JEFFDCDDGGGECAEEM?>>>?C;:8775,,+,,,,,,,0...//.///20000)('''*<=>66,,+,,,,*('''(
@100_NG92T2_3
GTGGCTGCGTGGGTCTTCACCGACTCCCGCACCTGAGCCCACATACTCCTGTCCGAGTGGGATGGGCCTGAGCCCAGCTGGCCCTCTACCCTGCCCAGCCTGTTCCCTGGAGCCCAGCCTGCCCCCTGCAACCACAGGCTACTGGTTCTCACCTGGGAGCAGCAGTCAGAGCAGCTAGGTGTTCCTCAAGGGGACAGGCTGGGGAGGGGTCATCCAGGATGTCCTGGAACTGCTGTTCCAGGGCCCGTGGGGAAAGCAGGCCATTGGGAGAGTGAGTCCCTACACGGAAGAATCTGCCCCGGTGGAAGACAGCCACGTGTCGGCTGTCTTGAAGGTGACGAAGGTGGTCTGGAGGGACACGGGAGGAAGACGAAGGTGGGAAGAGGTCACATTTTAACAACCACCCCACTTACTAATCATGCCTTGGGCTATGTTTTTATGATTTTTGACAGCTGTATAGTAGTCCATAGCCTGAGCATAGCTCAGGACAGTTTTCATTGTGCTATATATCAAGCAGAGGATGACTTTGAACTCTTGTTCCTCATGC
+
-169DFA?<<<=>BA@@@@?98888<=:57;;>??>?????AAAA@??>>?>?=::;;=@>>>>@A??>??@@AA>CFEDE@<:98889:;=?A@A<CBCDDBBBAAAA????>ABBABA@?=4==>BBDCBBAABA@?=;<<<>AAABBBCBCCAABAAAAABBABBCCDDDCC@?>==?@B@????@?>@?>@ABA@@@??>@?<?@??@AACCDDFEEBB@AACCCAABCBA88888@?=;;988889:::<BCA@>>>>>??>=>>=>?>?@??>===>@=;;;;=CEDBCCCCD=<>=>@CDBAFEDDDC?>>>===<<=@>>==>@AC@@@?<:999;AB??>>>?@><<<<>A((((9::;;=<:9::<@??@?B?@A=<==>BDEGHGFDCBA@A?>>>>ADJA@AABDDBA@???@A<;;:9;<==DFSIDCDCDFHIDB@@?>??>?@?>>>==>>>>?@@?@AAAA@@@AAA>=<;88/////5-1113BA@@@@@BBBAAAA@@>=>>>@ACCBBBBEFDDCCCCBC@=><<<;4
@101_NG92T2_3
CTACTATACAGCTGTCAAAAATCATAAAAACATAGCCCAAGGCATGATTAGTAAGTGGGGTGGTTGTTAAAATGTGACCTCTTCCACCTTCGTCTTCCTCCCGTGTCCCTCCAGACCACCTTCGTCACCTTCAAGACAGCCGACACGTGGCTGTCTTCCACAAGTCTTCCGTGTAGGGACTCACTCTCCCAATGGCCTGCTTTCCCCACGGGCCCTGGAACAGCAGTTCCAGGACATCCTGGATGACCCCTCCCCAGCCTGTCCCCTTGAGGAACACCTAGCTGCTCTGACTGCTGCTCCCAGGTGAGAACAGTAGCCTGTGGTTGCAGGGGGCAGGCTGGGCTCCAGGGAACAGGCTGGGCAGGGCACGGGCCAGCTGGGCTCAGGCCCATCCCACTCGGACAGGAGTATGTGGGCTCAGGTGCGGGAGTCGGTGAAGACCCACGCAGCCACTGCCCTGGAGGCTGTGGAAGGGGCTGCCTTCTTTGTGTCCCTCGATTCTGAGCCCGCGGGACTGACCAGAGAGGACCCCGCAGCTTCCCTGGACGCTTATGCCCACGCTCTGCTGGCTGGCCGAGGCCATGACCGGTGAGTCTACCCCCTACAATACCACCTACACACTTATGGAGACCTAGGGCTTCTCCACAGGGGGCAGCCAGACCTCATGCCTCAGC
+
-7:9::::??=<<<=>AACFJECBA@ADEIFDB@>=<<=>>>>>>>@AAABA@@?@@>>==>@@BABA5556KDDB@?>>>?>=4..==<:5556<?>?>><99::;=====>==>>>>>>?=::::;AAAACDB@>=<=97777;@AA@ACAAAC964(&&&')&''().289:=<<=>??@>>>?>??@A@DBA?????@@@A@@><88888==>@BACCDECB@@@>:31./-1112=>@BCEDCA>A=<<;8<?ABBD:::??;656<<<=?CB@<<<<>AA@@?>>>>>@AABBAA=?>;::<<=0('(4>@@??@AA???@@B@>==;;<=BBCBBAA@?<;=>>AB@A@@@ADDAC@?;.*)%$$%9??ABBA@?>>???A@?5>=??==?;8899;@?>>=<=>>B?>>>>A@@@@<77778><8788:CCCBBBB?<;<<=CBCBBB@@@@ABAA@ACD<7)*<;:;:;=@?>5//.2..?@??=5=<==>@AAA@??98866789>>@@?@AA@@?>=<;998:;>97767<?@A@=9999:==>==><<==;+++<@A@@@BA=:989;AABAAA=777....-.../9<?>=>?@?>===>????@BCCBA@@A??=99:<=?=>>=>??@@@C@>==>?>?@ABA?>>>>>>>@@??:64/
@102_NG92T2_3
GAGGGGGTAGACTCACGGGTCATGGCCTCGGCCAGCCAGCAGAGCGTGGGCATAAGCGTCCAGGGAAGCTGCGGGGTCCTCTCTGGTCAGTCCCGCGGGCTCAGAATCGAGGGACACAAAGAAGGCAGCCCCTTCCACAGCCTCCAGGGCAGTGGCTGCGTGGGTCTTCACCGACTCCCGCACCTGAGCCCACATACTCCTGTCCGAGTGGGATGGGCCTGAGCCCAGCTGGCCCTCTACCCTGCCCAGCCTGTTCCCTGGAGCCCAGCCTGCCCCCTGCAACCACAGGCTACTGGTTCTCACCTGGGAGCAGCAGTCAGAGCAGCTAGGTGTTCCTCAAGGGGACAGGCTGGGGAGGGGTCATCCAGGATGTCCTGGAACTGCTGCTCCAGGGCCCGTGGGGAAAGCAGGCCATTGGGAGAGTGAGTCCCTACACGGAAGAATCTGCCCCGGTGGAAGACAGCCACGTGTCGGCTGTCTTGAAGGTGACGAAGGTGGTCTGGAGGGACACGGGAGGAAGACGAAGGTGGGAAGAGGTCACAGTTTAACAACCACCCCACTTACTAATCATGCCTTGGGCTATGTTTTTATGATTTTTGACAGCTGTATAGTAGTCCATAGCCTGAGCATAGCTCAGGACAGTTTCGATTGTGCTATATATCAAGCAGAGGATGACTTTGAACTCTTGTTCCTC
+
%%$'(+77321.-,,/'''((01,,,,-*((()?OJHFEEEEGFFEFEFFHIHDEDDDEEEHJNJJSGJHGDDFFHJQQSSLIFHLLLHFFEEGJICCCBCJKKMKJJIGGIHLIIHMILIIOJNMJLSLGGKHILILJIMKJLKGHKPMJIKGJKMHIGFGKJKLISNKIGFFHGLLJJGHGKKHGGKGEDHKLJKEHJMKQQHGFGJJKKKHHKIMIM>>>>>KKPSMINSJGC98777CCCHGF@IGLHJSK:;HGHDCBBBBCBCEBBB?9BEGECEFDBCCCDBB?=>=>?BCCCEEFFFGDBAAAACDBBAAAAACDBDC@?=>>@ADCABA@@@>A@?@ABCBCBB?=>=<>@??@ABCBEDEEDDCCBCCD;;;;::.((((*0-.*,0-2789=>>?@BA?>?>??@@=<=<;=><>>?=<4,>@A?;;;;=DCCBBBB@?3+///7=>==A@@BBC@=>>=<;::;<?????BDE@@@@=:9::;BB@?@@@ABA<<<<>A;;::;==>;<:8888:=;765669:::;<>?2****EDFECCDA@@?@@@CBABAABBBBA?>>>><;;;;=>@ADFJFDCCDFGFFDA@@????>???>??>=====>@@@AABBBBBAB@@@@>==<<=?@@744449AA?>@@@BABBAB>>?>>@<<<=?DABA?ALGECBBBABA?>/
@103_NG92T2_3
CTGAGGCATGAGGTCTGGCTGCCCCCTGTGGAGAAGCCCTAGGTCTCCATAAGTGTGTAGGTGGTATTGTAGGGGGTAGACTCACCGGTCATGGCCTCGGCCAGCCAGCAGAGCGTGGGCATAAGCGTCCAGGGAAGCTGCGGGGTCCTCTCTGGTCAGTCCCGCGGGCTCAGAATCGAGGGACACAAAGAAGGCAGCCCCTTCCCACAGCCTCCAGGGCAGTGGCTGCGTGGGTCTTCACCGACTCCCGCACCTGAGCCCACATACTCCTGTCCGAGTGGGATGGGCCTGAGCCCAGCTGGCCCTCTACCCTTCCAGCCTGTTCCCTGGAGCCCAGCCTGCCCCCTGCAACCACAGGCTACTGGTTCTCACCTGGGAGCAGCAGTCAGAGCAGCTAGGTGTTCCTCAAGGGGACAGGCTGGGGAGGGGTCATCCAGGATGTCCTGGAACTGCTGTTCCAGGGCCCGTGGGGAAAGCAGGCCATTGGGAGAGTGAGTCCCTACACGGAAGAATCTGCCCCGGTGGAAGACAGCCACGTGTCGGCTGTCTTGAAGGTGACGAAGGTGGTCTGGAGGGACACGGGAGGAAGACGAAGGTGGGAAGAGGTCACATTTTAACAACCACCCCACTTACTAATCATGCCTTGGGCTATGTTTTTATGATTTTTGACAGCTGTATAGTAGTCCATAGCCTGAGCATAGCTCAGGACAGTTTCGATTGTGCTATATATCAAGCAGAGGATGACTTTGAACTCTTGTTCCTCATGCC
+
=>>>HHHGHIIKIMMKRSJSGGDGMFEDEEEKISSOSPSHIJEILJJKKPIJKHHRNKIINMOMIJSJI=9879CMKJGGGFFIIIFDDB@C===<=CCCEHNNKMOLIJKKJNIHJKSQQIRLLIIKC8336?AISINKIBACCIJKQPMDAEEDKJHGJJIFC33224=98--,,,3<<AGILJKIMKONLPNABAAB??7..-++HKQSLNSKSOMJNHGSONSSIKLKJLLPLGJIKJHGGJLIIHMOLIHILGOPSQSJMJNLKMSMSMEDDDDIGHKMJKOSJMAA@@<86KNPMSPNLJQIHJMIEBAA22JKSKNOHGLHIINSSSKJKSOKIA>==>?CEFDCCCDDECC@??@@ABDCCCCDEFEDDFDBCCDDCCBABCDEDEDA?>==>?AB@@A@AAABBABBEEDDDA?>?>>?@??BBCCCCEEEDDBBBCCEDCCDDEE?@?;877524:66669>>?A?@?>=>>??@?==>>>@???>?@@?AAAC?<<<<=DDDCCBBBD<8>=>>BCA@BBADCDA>>>>=<;;<<AAAAACFE@@@A<9999<CB@@@@@BBC@@@@AB>===>@AA@@?<;<;>BCBBADAA?====ACFHIJHHFEDDEEB@@@@ACEDCDDCCCCED@@@@?>>>=<>>?AGFKFEDDEFHIKGECCBAAAAABCA@AAAA@@A@ABAAACCBBAACBCCCCEGFDEDCA=<;<=DIFBDBBAEDEDDD@BBA@A??@@BDDCDDFFFGEEIGFHEDF;*))((
@104_NG92T2_3
GTAGGGACTCACTCTCCCAATGGCCTGCTTTCCCCACGGGCCCTGGAACAGCAGTTCCAGGACATCCTGGATGACCCCTCCCAGCCTGTCCCCTTGAGGAACACCTAGCTGCTCTGACTGCTGCTCCCAGGTGAGAACCAGTAGCCTGTGGTTGCAGGGGGCAGGCTGGGCTCCAGGGAACAGGCTGGGCAGGGTAGAGGGCCAGCTGGGCTCAGGCCCATCCCACTCGGACAGGAGTATGTGGGCTCAGGTGCGGGAGTCGGTGAAGACCCACGCAGCCACTGCCCTGGAGGCTGTGGAAGGGGCTGCCTTCTTTGTGTCCCTCGATTCTGAGCCCGCGGGACTGACCAGAGAGGACCCGCAGCTTCCCTGGACGCTTATGCCCACGCTCTGCTGGCTGGCCGAGGCCATGACCGGTGAGTCTACCCCCTACAATACCACCTACACACTTATGGAGACCTAGGGCTTCTCCACAGGGGGCAGCCAGACCTCATGCCTCAGCAA
+
:ECBEEIGKCBA@88555158??@?DCBACB<DEB<G?@@AJKMJPMSNEEF=;;:////1233<@BCEIQMMGSKHDF765(CSJOKSKRKB>E??BKMOKLSOQLSSSRSPSMSMKGIGLPSOLJROPNQIDEEDEEMSLLKPNKPNNOPKKLIFNJSMSBLFCB<<;;;:8777:CFD;;;;;EMKMPKMOK><<=>@GIKMMG77668><888:SJNFJ500JGHNKICJGEISLSLLLKLLLOMLSHLINHMLLMHGJGHJNNONKJOSNMJMKJMMLKIKNRPIJSIOIJLMMKMKHSKJPLMJISJJHHFGISPLJOHLKRKJKJMILINOIFEFEEJ?=<9+*))').>=;:+EEEHHIJNMJIIHGFFDFEFDGFKHGGLIGMMMNJMGJHIJFDFFEGJGKFHHFJKLHIMJGMDEEDFSOGHHHFDDDFJKNJKKEEBPJILIGFGHGJGEFEDFEGGGGGIOHFEEGIJFDDC776669?AC@@@?>8771'
@105_NG92T2_3
AGGGGGCAGGCTGGGCTCCAGGGAACAGGCTGGGCAGGGTAGAGGGCCAGCTGGGCTCAGGCCCATCCCACTCGGACAGGAGTATGTGGGCTCAGGTGCGGGAGTCGGTGAAGACCCACGCAGCCACTGCCCTGGAGGCTGTGGAAGGGGCTGCCTTCTTTGTGTCCCTCGATTCGAGCCCCCGCGGGACTGACCAGAGAGGACCCCGCAGCTTCCCTGGACGCTTATGCCCACGCTCTGCTGGCTGGCCGAGGCCATGACCGGTGAGTCTACCCCCTACAATACCACCTACACACTTATGGAGACCTAGGGCTTCTCCACAGGGGGCAGCCAGACCTCATGCCTCAGCA
+
&%%)9:855567BCFEGJMHHGIMOKMMNKKKIJJLDHQHGGFIIJIILJKILJJILIIHKLOKIGEIICILIMJIOISKJJHFGGGIMPJLKEEDDDFGIGGLHHKMJILSMMOJMJSIGHHIRKKIISJNJLGHMIHFHLJNKMKKJLFD7/---.01800>>>BB?,)'&&%%'(*2-,,,=DGHIJJMGECB@?;GLLLFDGFEGGGJJIHSOJHKNIFEEDDEEGFGIILILHKIPMJLHHHIIGIHEFGGIHFHFEDDDDGKHHFCDDDFIIEKFEBCDCCIIGHKHHJJIIGJHFEDCEDEDFFFIFGFKGHGGFEDCDEDCEEHFDEGFKFHHDGEH<.+*'
@106_NG92T2_3
TGAGGAACACCTAGCTGCTCTGACTGCTGCTCCCAGGTGAGAACCAGTAGCCTGTGGTTGCAGGGGGCAGGCTGGGCTCCAGGGAACAGGCTGGGCAGGGTAGAGGGCCAGCTTGGGCTCAGGCCCATCCCACTCGGACAGGAGTATGTGGGCTCAGGTGCGGGAGTCGGTGAAGACCCACGCAGCCACTGCCCTGGAGGCTGTGGAAGGGGCTGCCTTCTTTGTGTTCCTCGATTCTGAGCCCGCGGGACTGACCAGAGAGGACCCCGCAGCTTCCCTGGACGCTTATGCCCACGCTCTGCTGGCTGGCCGAGGCCATGACCGGTGAGTCTACCCCCTACAATACCACCTACACACTTATGGAGACCTAGGGCTTCTCCACAGGGGGCAGCCAGACCTCATGCCTCAGCT
+
''()-/.-,-,-+***''''%%&)224::::;>B4AHIJJFIJLLMMJFJSLSKOAA;855679>GMNIIFDCCEDFJKIIINQMNMSSOSLNHNRLOSKJA<;;;<???>?;+***45B83334ADSAJG====>FEFFILHJMMSPSSSMKLLLQSMLSLQSSOS;::::====<=?=FJHGISLRSIFEB=57EGKILNRSKSMPNJPQSPPOMHE<<=<,-ICB@@@BDEEIIIFGGI@;:JMOSSPLJNLSIKSLJJSQSKSMCPHIJIMJSI;IHFGHLGGCCECFJ0DHJHHSNJSJJEDGLIKKJGKNMJIIBDD932+++++68:;EMSLFKFHFEFIGONSJJQLKLJIEEHSLMJSPICEEPLNMKLJKIKHHGIPMIMOLIFA@>>?A?=79997*('%
@107_NG92T2_3
TGGTTGCAGGGGGCAGGCTGGGCTCCAGGGAACAGGCTGGGCAGGGTAGAGGGCCAGCTGGGCTCAGGCCCATCCCACTCGGACAGGAGTATGTGGGCTCAGGTGCGGGAGTGGGTGAAGACCCACGCAGCCACTGCCCTGGAGGCTGTGGAAGGGGCTGCCTTCTTTGTGTCCCTCGATTCTGAGCCCGCGGGACTGACCAGAGAGGACCCCGCAGCTTCCCTGGACGCTTATGCCCACGCTCTGCTGGCTGGCCGTT
+
GGGFGGFDGGFSPOISMMOJKMKQKKSGHMJLKKMINJFKSJJCSGGBC?BDEJNKKNK@@@AB;::::BB8EAFCDEKCAABBGKIKIIIFIF@@?<<7//.0067888;>(((((.,+++.16@DEEFEOHQJHCJG7BFEIF?<66689=ABFGBFBDDBA<:>>55PHJIHDKKPGKIHHJHQMINIJKSIKILKMRHEEFGHNMCB>3-GFGFEFABB>CHEGFEDBBB@@DEBA<::::99;:>>=::98-+&
@108_NG92T2_3
CCCGGAACTGCTGTTCCAGCCGTGGGGAAAGCAGGCCATTGGGAGAGTGAGTCCCTACACGGAAGAATCTGCCCCGGTGGAAGACAGCCACGTGTCGGCTGTCTTGAAGGTGACGAAGGTGGTCTTGGAGGGACACGGGAGGAAGACGAAGGTGGGAAGAGGTCACATTTTAACAACCACCCCACTTACTAATCATGCCTTGGGCTATGTTTTTATGATTTTTGACAGCTGTATAGTAGTCCATAGCCTGAGCATAGCTCAGGACAGTTTCGATTGTGCTATATATCAAGCAGAGGATGACTTTGAACTCTTGTTCCTCATGC
+
./:8:<;=?@553001102C@===97778:ADAA???@???=;<;;<=<=;<<<=>@?@?>>>??BAAAC@?>>=;>>?A?BA@@???@@??????<<<<=?>@@@BCDA@@??====>@<<<;;;333>::::;@>=>>>?>?=>?<<=<=>>===?==><<<==@@=<EBAA????@A=>?>?CCAA@@??@ABCA@@@?=<<;;<<=?CGSFDDCDEIISEA@?>====>?>===<<<<=>>?>>>?@?@?>?AAAA>=>==1000153336:CB?>>>>BBDCAAA@@3))))<;=@@>CBDDDCCBBAABA>><32+*
@109_NG92T2_3
CCCATCCCACTCGGACAGGAGTATGTGGGCTCAGGTGCGGGAGTCGGTGAAGACCCACGCAGCCACTGCCCTGGAGGCTGTGGAAGGGGCTGCCTTCTTTGTGTCCCTCGATTCTGAGCCCGCGGGACTGACCAGAGAGGACCCCGCAGCTTCCCTGGACGCTTATGCCCACGCTCTGCTGGCTGGCCGAGGCCATGACCGGTGAGTCTACCCCCTACAATACCACCTACACACTTATGGAGACCTAGGGCTTCTCCACAGGGGGCAGCCAGACCTCATGCCTCAGCAGT
+
12337(&'()/00233@>>>>GGGFGGFIKJHHGHIIRORNJNSLJSJSLSJMIJHGH@@@@AIHHHHGMOOQJFJHGFKILOLKHGKNSIHHGG>88:?66656C>::FCDLHJHGFGGGEGFEA>====@?55546?A?><>2-EKGFB@::@>>HIHGGEDBCCC@JMPIJJJSJKHNIGHIHJNGGEFGKJKGLIHGHKGLJNHFEDEDHGGCCBBBBBBCHJJIGIIIIKHFEFFEHFGFDDCDDFGHJNKIHI?????EEDFHIEFGGFGJHECDCGDA@@63*
@110_NG92T2_3
ACCTGGGAGCAGCAGTCAGAGCAGCTAGGTGTTCCTCAAGGGGACAGGCTGGGGAGGGGTCATCCAGGATGTCCTGGAACTGCTGTTCCAGGGCCCGTGGGGAAAGCAGGCCATTGGGAGAGTGAGTCCCTACACGGAAGAATCTGCCCCGGTGGAAGACAGCCACGTGTCGGCTGTCTTGAAGGTGACGAAGGTGGTCTGGAGGGACACGGGAGGAAGACGAAGGTGGGAAGAGGTCACATTTTAACAACCACCCCACTTACTAATCATGCCTTGGGCTATGTTTTTATGATTTTTGACAGCTGTATAGTAGTCCATAGCCTGAGCATAGCTCAGGACAGTTTCGATTGTGCTATATATCAAGCAGAGGATGACTTTGAACTCTTGTTCCTCATGCCTT
+
@ABCBIOKMQOMSSLHKNJONJMIIPHSHQOLMJJKJMKGHIJFJKNJHC???=<D;HJSILIFFJKRKNMMMJPJSJOKRLJRMKJMLIISKKKKJGE?ABKSNKKIIHJIIKIJOILMSOKJPNMSISPJMSNFDHJMLONIPGHEMGHKJILJQQNLJLJLHEFIIKKSSQRMSMJPHLISSONMIIMHJIOG?>>>>>>AGHCDKGGIHHSMQPNMLMJKLJSLNKGIPHLNLLGEHGGSFHLLGFHFHILIPOKPJKMHJIGJIGISHINGGGGECECCFHSSOJIKKNMSSMIIFEEJKJGJIFEHFFEHGGEGFGHFGMIGHHIIHFFFDEGFEEEHB??@@IJKKHGGHFHHIIJLIHHGFEEIHJHHJIHJHNSLISKGJKGG=00//02&
@111_NG92T2_3
GTGGAGAAGCCCTAGGTCTCCATAAGTGTGTAGGTGGTATTGTAGGGGGTAGACTCACCGGTCATGGCCTCGGCCAGCCAGCAGAGCGTGGGCATAAGCGTCCAGGGAAGCTGCGGGGTCCTCTCTGGTCAGTCCCGCGGGCTCAGAATCGAGGGACACAAAGAAGGCAGCCCCTTCCACAGCCTCCAGGGCAGTGGCTGCGTGGGTCTTCACCGACTCCCGCACCTGAGCCCACATACTCCTGTCCGAGTGGGATGGGCCTGAGCCCAGCTGGCCCTCTACCCTGCCCAGCCTGTTCCCTGGAGCCCAGCCTGCCCCCTGCAACCACAGGCTACTGGTTCTCACCTGGGAGCAGCAGTCAGAGCAGCTAGGTGTTCCTCAAGGGGACAGGCTGGGGAGGGGTCATCCAGGATGTCCTGGAACTGCTGTTCCAGGGCCCGTGGGGAAAGCAGGCCATTGGGAGAGTGAGTCCCTACACGGAAGAATCTGCCCCGGTGGAAGACAGCCACGTGTCGGCTGTCTTGAAGGTGACGAAGGTGGTCTGGAGGGACACGGGAGGAAGACGAAGGTGGGAAGAGGTCACATTTTAACAACCACCCCACTTACTAATCATGCCTTGGGCTATGTTTTTATGATTTTTGACAGCTGTATAGTAGTCCATAGCCTGAGCATAGCTCAGGACAGTTTCGATTGTGCTATATATCAAGCAGAGGATGACTTTGAACTCTTGTTCCTCATGC
+
ABB??>>>?>>>=>>==<<===??@@@@AA??=<<>>@@@@BBAA@??@>>>@@AAB@=<;;<>@@@??@@==<0-,,,--@@?@>><<===?@>>>><;<<<>ACCBCDGFEC@>===@ACCD@>CDB:::::A@>>;<==>GC@55843336<9:>==?===>>?DEEDC@?A@;<CBBCDCEEEDDBAAAABBACCD>===>BFCCBBCD>===>BD<;;;;@C1.1((((*<B=>>=>BBBDA?@@@CECDCCDDDFEEEFGFD@JIGIGCA@?>?<<==?EI84/CDEFHDC77@9AAACAC@7CCCAB><<=??DDFFCDAA@@@@>==>>@ABCCDECCECBABAABCCEDE=====DDCB?=<<=?AACAAAA>>=@@@ACBBAAA@@@AA>AB@@CBCDAACEFCBA@@@BCDCCCCCCAA@@@A?><<98898;<==?AA@?>>>>?AA@??>>?@@BADCAA@===<::::<DDDBCBBAA>;;;;=EEDEG>>>=??;;;:99999AA@@@@BCEABAA=::::<BBBCCC??>>@@?>>@:::;<>>@??>;;;;<@@?A?DBBB????@CEGIIHFECBCCECA@@AADCDBBBABCCDB@???@>>>==>?@ADFHFCBBBCBGHEBAA@?@@???@?@??>?>>>?@@@AAB@B@??A@?AA@??@?=>>>;:::;>BA?????CCCCCCA@@@?>;<<<>DBCDCCCCCCDC@??>=<+**)(
@112_NG92T2_3
GGGGCAGGCTGGGCTCCAGGGAACAGGCTGGGCAGGGTAGAGGGCCAGCTGGGCTCGGCCCAGTCCACTGGGACAGGAGTATGTGGGCTCAGGTGCGGGAGTCGGTGAAGACCCACGCAGCCACTGCCCTGGAGGCTGTGGAAGGGGCTGCCTTCTTTGTGTCCCTCGATTCTGAGCCCGCGGGACTGACCAGAGAGGACCCCGCAGCTTCCCTGGACGCTTATGCCCACGCTCTGCTGGCTGGCCGAGGCCATGACCGGTGAGTCTACCCCCTACAATACCACCTACACACTTATGGAGACCTAGGGCTTCTCCACAGGGGGCAGCCAGACCTCATGCCTGGGCT
+
''-4@AABABEEFCGLSKOMSJMIJKHJIPSRSSLLPFFCBBBCFKNKSS==>@A9)))*A;/+++++0))***211013353347778BDEEEMMKLQJNJLGHKHNSKNPMSISSSLNSQSLNMMOMSOSSSQJSSLJIIFHJSSQSIFID8557:9FFEGMKILSPPNMSKLLKPSSSLPMPOLKJNICCCCBHKKFFFDCMSNLLLSMSJIKFFLKFEDCCEEFFIKOMJJRNKLRMILLSNSPJINOKSJQLHKMJLSJKHPEC@B?KSGGEGHHKGHJNQOMQSPILLOQILKSRRLHOSLJJMSMSMQCC,,,,-A@,++'&&&'',,---./8,++**
@113_NG92T2_3
AGGGGGTAGACTCACCGGTCATGGCCTCGGCCAGCCAGCAGAGCGTGGGCATAAGCGTCCAGGGAAGCTGCGGGGTCCTCTCTGGTCAGTCCCGCGGGCTCAGAATCGAGGGACACAAAGAAGGCAGCCCCTTCCACAGCCTCCAGGGCAGTGGCTGCGTGGGTCTTCACCGACTCCCGCACCTGAGCCCACATACTCCTGTCCGAGTGGGATGGGCCTGAGCCCAGCTGGCCCTCTACCCTGCCCAGCCTGTTTCCCTGGAGCCCAGCCTGCCCCCTGCAACCACAGGCTACTGGTTCTCACCTGGGAGCAGCAGTAGAAGCAGCTAGGTGTTCCTCAAGGGGACAGGCTGGGGAGGGGTCATCCAGGATGTCCTGGAACTGCTGTTCCAGGGCCCGTGGGGAAAGCAGGCCATTGGGAGAGTGAGTCCCTACACGGAAGAATCTGCCCCGGTGGAAGACAGCCACGTGTCGGCTGTCTTGAAGGTGACGAAGGTGGTCTGGAGGGACACGGGAGGAAGACGAAGGTGGGAAGAGGTCACATTTTAACAACCACCCCACTTACTAATCATGCCTTGGGCTATGTTTTTATGATTTTTGACAGCTGTATAGTAGTCCATAGCCTGAGCATAGCTCAGGACAGTTTCGATTGTGCTATATATCAAGCAGAGGATGACTTTGAACTCTTGTTCCTCAT
+
9<=>>><<<==>?EA@>>=>?AAA@>>>==>>@AABBBCA@@?>=====@A????==>=>@BABBCACCBA<;;:;?AACCDCDB@BAABBC><:8889;BCCDFD@9999:@ABFEB=77ABAACCFDDCDE@ABCBCCDCCDBCCAAAAAAABAB>==>>BCBB>===<????AA98888>CABA@@A@BEFG?>>>>DFF@>>>>CBBAAACBCBBDEFEED:97611118988789:7:=>;3BFGEEFG/+,D<AEDFGDB<<<:67;;>>>>BEHFDDDDDCBA@>=>>>@AAABCBDEDDCCBBAEDFFG2222224EEA>>==?ABA@@A@BBABA@AADCBA???=?>>??>=???ACDBCCBBB@@AAAAA@ABDDDDCA@@?>==:88768::;A???>=?>>?A@:::::???@?@@@?@@@A?;;;;<BBBBBBAAB96:::<BB@ABBABBB><<<;<::::<>>>=>@ACAABA>::::=BB>==>>CCC=====?;;;;<??@>>>;;<<=BBBA>?BCB?>??@EFGGMKHFDCBBB@??>>@ACAABBBCCCCCA????==<<<>?@BFGSHDBBABBFIDB@@?>@@@@BB=<<<<=<<==??>?@@AAAAAB?@@@>====>@?@98888>ED@????AAAAAA@@@@?>;;<<>BAABBCCBAAABC>><::;:6
@114_NG92T2_3
GTGGCTGTGCTTCACCGGGGCAGATTCTTCCGTGTAGGGACTCACTCTCCCAATGGCCTGCTTTCCCCACGGGCCCTGGAACAGCAGTTCCAGGACATCCTGGATGACCCCTCCCCAGCCTGTCCCCTTGAGGAACACCTAGCTGCTCTGACTGCTGCTCCCAGGTGAGAACCAGTAGCCTGTGGTTGCAGGGGGCAGGCTGGGCTCCAGGGAACAGGCTGGGCAGGGTAGAGGGCCAGCTGGGCTCAGGCCCATCCCACTCGGACAGGAGTATGTGGGCTCAGGTGCGGGAGTCGGTGAAGACCCACGCAGCCACTGCCCTGGAGGCTGTGGAAGGGGCTGCCTTCTTTGTGTCCCTCGATTCTGAGCCCGCGGGACTGACCAGAGAGGACCCCGCAGCTTCCCTGGACGCTTATGCCCACGCTCTGCTGGCTGGCCGAGGCCATGACCGGTGAGTCTACCCCCTACAATACCACCTACACACTTATGGAGACCTAGGGCTTCTCCACAGGGGGCGGCCCGACCTCATGCC
+
6669;;77'&&&%)*../06EMHIGHHIHSHFIKESLJIJKJPLSLMSLJJJMQKSSKILSJIIFKSSQKFFMGQQIPJOSQPQJRLNIKSKKLSPSILJMKNMMJSLHJ?J;:841:IQMLKKKHB?S=>OJLJSONNSIQHKIIKHKMKQJSMSLSMOMKGHSMMJOMLLMJRKIIKHLLONOMIJLNIJSSONEDBBB888:EORKBONKLQLNSKORSKRSSPRPKJLHKKOLQMLJFGQGIFA<<<<GCKGIKKLPQSKLOLMMRQMLHKIMSMJIEAAACEIJKKGNN3-,,,.=<91111FEEEDEQMNSMOMRSLNMJJHJKSKHLFHNSRKSOONMSSRMSMNPSMSNSKJONJJMKRIMQIJSLKSLNKMJSMJNHLJHLGIISLIQNSHMKKLLGKJKMFFEDDGEGGLPIKIOMRNQGNLSSLKSOSLLLJLMJKSISMHSISKIQMKJLHJLNILHFEGGJHRJIILMILGLMLKFHJIINMIIIGIKSIPKJIGGFECCBB<+*****+,-236222-
@115_NG92T2_3
CCCACGCAGCCACTGCCCTGGAGGCTGTGGAAGGGGCTGCCTTCTTTGTGTCCCTCGATTCTGAGCCCGCGGGACTGACCAGAGAGGACCCCGCAGCTTCCCTGGACGCTTATGCCCACGCTCTGCTGGCTGGCCGAGGCCATGACCGGTGAGTCTACCCCCTACAATACCACCTACACACTTATGGAGACCTAGGGCTTCTCCACAGGGGGCAGCACGACCTCATGCCTCAGCAGG
+
7=?AACIJHGOIHJJOMNSKOILJIIMIOOLLSLKOOFB@@BC@BEGEDC@98888HFIJKLIKKJMIMHHHIKQLNIKF??>=CFMGEADDBFHEFHGED=88DDDFHFGEGFHGMIHJONJLPNOLHKJISOKILLKIKJHKMNNMNSILLSJGCCCCIIHEEHKFEFFFOMJKGKPJGHHIJHFEGHILI=<=AHGHHNKIII;:::<IG<:9(((((),;<==??@?65510+
@116_NG92T2_3
CCTACACGGAAGAATCTGCCCCGGTGGAAGACAGCCACGTGTCGGCTGTCTTGAAGGTGACGAAGGTGGTCTGGAGGGACACGGGAGGAAGACGAAGGTGGGAAGAGGTCACATTTTAACAACCACCCCACTTACTCATGCCTTGGGCTATGTTTTTATGATTTTTGACAGCTGTATAGTAGTCCATAGCCTGAGCATAGCTCAGGACAGTTTCGATTGTGCTATATATCAAGCAGAGGATGACTTTGAACTCTTGTTCCTCATGCCTAT
+
EEFFGGLAAA@FFEJGEGFFGDCFDEFHGIHGFGHIHIGGGJEFEDDJJJHGGHKKGGGIIGHFFHLKJIFGHGHHGHBAAAAFEFHGGIIKHIFHGIFHFGEMLJJGIFGFHKHKMIGHEDDDEIGEEB>A?<;5)((,./<<=>>DBA@@@BHJLHFGEDFJIJOIECCCEEGFFFDDDDCEFCCCCDDEEGFDFEEFEGCBDCED:9999:DDCCEIGEFDCCEDEEEHHJJEEFKJLGMIGIKHLHLJGGD>?=****5300/-(%
@117_NG92T2_3
CTGGGAGCAGCCTGACGATCAGAGCAGCTAGGTGTTCCTCAAGGGGACAGGCTGGGGAGGGGTCATCCAGGATGTCCTGGAACTGCTGTTCCAGGGCCCGTGGGGAAAGCAGGCCATTGGGAGAGTGAGTCCCTACACGGAAGAATCTGCCCCGGTGGAAGACAGCCACGTGTCGGCTGTCTTGAAGGTGACGAAGGTGGTCTGGAGGGACACGGGAGGAAGACGAAGGTGGGAAGAGGTCACATTTTAACAACCACCCCACTTACTAATCATGCCTTGGGCTATGTTTTTATGATTTTTGACAGCTGTATAGTAGTCCATAGCCTGAGCATAGCTCAGGACAGTTTCGATTGTGCTATATATCAAGCAGAGGATGACTTTGAACTCTTGTTCCTCATGCC
+
&(((()21///++)(((*++.12479EHFFFFFJMOLKKKOIGGOIKSHLIJKIMIIJMFMLSSLQIMGFKQKPMPSSKSKNBJLLMSONKSIOQQONSKGJKSMNJMMKLSJLHMINKMNMKSRSPLSKNKMLNQKKONMKMNOSIJKSKKKIINHQGPJKKHJIIIMLSJOPMCSQMKRNQMMLQSSMISKMIINPSSIBOGJIMSKEJLPQMMNPKOSKPLLJHMNSKLQLKMDQNKHGFEEIRSSSSNORSJLLIG?SJSGJPJKOJJLSIMMNJSKHGNIGKMKSSMMJJOSRSSNNJSHKJLOGJHJGJMJIMIJKJHSIHJSHINIHJLNMSNNNIGGHJNFFGFKSMKJJMJJJSLJRAKDCACGHSHIGKSNMSQNJKSLD>>;;:;,+++,
@118_NG92T2_3
GGGGTGGTTGTTAAAATGTGACCTCTTCCCACCTTCGTCTTCCTCCCGTGTCCCTCCAGACCACCTTCGTCACCTTCAAGACAGCCGACACGTGGCTGTCTTCCACCGGGGCAGATTCTTCCGTGTACGACTCTCCCAATGGCCTGCTTTCCCCACGGGCCCTGGAACAGCAGTTCCAGGACATCCTGGATGACCCCTCCCAGCCTGTCCCCTTGAGGAACACCTAGCTGCTCTGACTGCTGCTCCCAGGTGAGAACCAGTAGCCTGTGGTTGCAGGGGGCAGGCTGGGCTCCAGGGAACAGGCTGGGCAGGGTAGAGGGCCAGCTGGGCTCAGGCCCATCCCACTCGGACAGGAGTATGTGGGCTCAGGTGCGGGAGTCGGTGAAGACCCACGCAGCCACTGCCCTGGAGGCTGTGGAAGGGGCTGCCTTCTTTGTGTCCCTCGATTCTGAGCCCGCGGGACTGACCAGAGAGGACCCCGCAGCTTCCCTGGACGCTTATGCCCACGCTCTGCTGGCTGGCCGCCGGTGAGTCTT
+
CDFJIIRSLKJGCCHJKSJMILJG>;931.''()*12@CDGLJLLFH@CHGLJHJHKEFFFHHHKGE;;BIKPKSLKKLNMMKGHIGGHHGLSMJMKSMPJ;;;::D??CDMJCABBAFA>:68?=-,*(()'(()).9CCCEDGMHKJHBIHIKHIHIHIGHHJNLPLOSKSSSLKIOKNKFHHIHHSMSQRHMMSG3,+'40*)))*.56,<88:ESOPKSNIHHHNOKOSSJJKLJJNRPMNRLHINMQNSSSJSLSSPJKLHKOKMONJRIMOISKGEECBDESPJPMMEDMJHKJKGMKMISMSJQSSKFEEFGHMKLRLOHSIJIKJIJIKOLJILPHGLIHGJG>;::;DCBCA322246--.:@GGIIHISGFFFGJLJSIKIRIKHJKNJKIJGKHHMJHIJJIIMJLLLGMEKJJNJLGGHIHDCBHQIJHGDEEFGFHPKMLHIIGHGFGGHIIHI?/.../?BHHFDDBFFEFFFGHHFFEEFCDBBAABCDEDCDCDEHGDCEEDD=7650+(+-.****)*'
@119_NG92T2_3
CTTCGTCTTCCTCCCGTGTCCCTCCAGACCACCTTCGTCACCTTCAAGACAGCCGACACGTGGCTGTCTTCCACCGGGGCAGATTCTTCCGTGTAGGGACTCACTCTCCCAATGGCCTGCTTTCCCCACGGGCCCTGGAACAGCAGTTCCAGGACATCCTGGATGACCCCTCCCCAGCCTGTCCCCTTGAGGAACACCTAGCTGCTCTGACTGCTGCTCCCAGGTGAGAACCAGTAGCCTGTGGTTGCAGGGGGCAGGCTGGGCTCCAGGGAACAGGCTGGGCAGGGTAGAGGGCCAGCTGGGCTCAGGCCCATCCCACTCGGACAGGAGTATGTGGGCTCAGGTGCGGGAGTCGGTGAAGACCCACGCAGCCACTGCCCTGGAGGCTGTGGAAGGGGCTGCCTTCTTTGTGTCCCTCGATTCTGAGCCCGCGGGACTGACCAGAGAGGACCCCGCAGCTTCCCTGGACGCTTATGCCCACGCTCTGCTGGCTGGCCGAGGCCATGACCGGTGAGTCTACCCCCTACAATACCACCTACACACTTATGGAGACCTAGGGCTTCTCCACAGGGGGCAGCCAGACCTCATGCCTCAG
+
BBJFEEEGILIJMKKACHGABA:CHFGRIJIIHSJLIKHILJJJNMJJNMJKGGDEDEEFGHJLSOSIKSNOJHD<<DEKJSIIJGKOMJGHLLHMJHOJSKSLKFDDEKIKOLROMJIHHIIGHKLJGGIFFKLSSJSSSPJSOJNIRLJOSSKISJEBBABSMLMLMMIFB?GFHGJSKS<<<@;@99::89GGJLKFGHGGSSKNJJKHMPSLJMAEB66DGHNKSIGKLJIGFGGFHKJIGLKHEAB>>?=77777<;;:<>7/00A@BBBCAAABAABA>@@><:988899664334666654477A@@@@@@BAB>====?@@@@@@@@CA@@@?AAAAA>=<<;<?>:9:::BBAA@@A?<<<<=E??>>>BA1AAA@A@ADCCA@@@>>>=>@A@@A@BCDDEDFBA@?=<<<=?CDCBB@=;:899:<>>ABBFCFGGDBAA?><::;;=DDEDDDCA@>;;:;;>>>>>?==>==?BDFDCCCCBB>;::;=AAABAA=:999;BA@=<<<;<>=<>????>>>@B@??@AFEEDCCB??===>=>>>>==>>>???AA@@<;;9:;=??????>?@A@@?@@92
@120_NG92T2_3
GTGGGATGGGCCTGAGCCCAGCTGGCCCTCTACCCTGCCCAGCCTGTTCCCTGAGGAGCCCAGCCTGCCCCCTGCAACCACAGGCTACTGGTTCTCACCTGGGAGCAGCAGTCAGAGCAGCTAGGTGTTCCTCAAGGGGACAGGCTGGGGAGGGGTCATCCAGGATGTCCTGGAACTGCTGTTCCAGGGCCCGTGGGGAAAGCAGGCCATTGGGAGAGTGAGTCCCTACACGGAAGAATCTGCCCGGTGGAAGACAGCCACGTGTCGGCTGTCTTGAAGGTGACGAAGGTGGTCTGGAGGGACACGGGAGGAAGACGAAGGTGGGAAGAGGTCACATTTTAACAACCACCCCACTTACTAATCATGCCTTGGGCTATGTTTTTATGATTTTTGACAGCTGTATAGTAGTCCATAGCCTGAGCATAGCTCAGGACAGTTTTGATTGTGCTATATATCAAGCAGAGGATGACTTTGAACTCTTGTTCCTCATGCCT
+
-8:<FGFFJGPKFCBAB633DIHIMKJIHEEFEFGFJDGL=JLMNKDK55>891---.GLNGHPHFDFEIKLRIMNLIMLJLSQKSKHMOKJMJSH>>>=;>?@KSKNOJKSJJJNKLJHFKGKIJSIRIIKRJKNIMMLJIPJMOCEFFLICKIGIGQKSKJNMKLIJMSQLLHGKNSII9999:FNICDJDDCEFIKLLNQGHEEEHHIGHJJHIHIHIJHHIIHJISHHIFFFNNLIG@69>*=>?B?ACD>;;<BDDFCEKFHHHGIHKHKHGJJSIKKIGLIHKKPISIHLKMOHNHHIJHQKSJORJKOJGGGHSMKA60>EEJJJHHIMIKLPQNKLIMLJKJHOHHJPIHHJSKIMKGHJKGIGJFGFGFIJSSPKQJJMNSSSLLIHGGIGJGKIIPIGJJGGGHOGHJKHHJHHGFGFECEIJF<<<<<31112IKNKGFFEFEFIHQJLJKHFFFIILHKHHHLSIHLSKJMJEDFDBC@>:8
@121_NG92T2_3
ACGGGCCCTGGAACAGCAGTTCCAGGACATCCTGGATGACCCCTCCCCAGCCTGTCCCCTTGAGGAACACCTAGCTGCTCTGACTGCTGCTCCCAGGTGAGAACCAGTAGCCTGTGGTTGCAGGGGGCAGGCTGGGCTCCAGGGAACAGGCTGGGCAGGGTAGAGGGCCAGCTGGGCTCAGGCCCATCCCACTCGGACAGGAGTATGTGGGCTCAGGTGCGGGAGTCGGTGAAGACCCACGCAGCCACTGCCCTGGAGGCTGTGGAAGGGGCTGCCTTCTTTGTGTCCCTCGATTCTGAGCCCGCGGGACTGACCAAGAGAGGACCCCGCAGCTTCCCTGGACGCTTATGCCCACGCTCTGCTGGCTGGCCGAGGCCATGACCGGTGAGTCTACCCCCTACAATACCACCTACACACTTATGGAGACCTAGGGCTTCTCCACAGGGGGCAGCCAGACATGCCTCG
+
*./333@?>?ABCBCCDDDBCCDDIHFFGEFHJFHHGIIGFCBD>97;4AACDBDCDB>3C???@???AECA>===@CDEEDDCDDCFEFCAA904555CDBC@ABA??>>>@ABDD@@@AADB@@@>>?@BCBBBBBBC??AEEHEFEDEDCCCEDHHH77777@BABEDCGCDBBB87778CDCCBBB@@AB::::6=966666664888?B;7===D@@@AACB?>??BNIKGDDCDCDDDGGGFHFDGFFHGGFFGCHFFGDDDDGFDFFEDFEEJIFGGHIECAAACCFFKGEEDEF?:ABBCCDGDC@?85554557@B@?>;>ACCIIHGHFFGEDBA@@@ABDCDDBCBCCFFIHFHFEGJGGECCCEFHFECDDDEGEHGFEECB@@ACB@ACBBAAAACEFDEDFFGFIFGECDBAACAABAB@@@AACDDECB@AACB5443&&%%%&$&'(&'
@122_NG92T2_3
ACCGGGGCAGATTCTTCATATTAGGGACTCACTCTCCCAATGGCCTGCTTTCCCCACGGGCCCTGGAACAGCAGTTCCAGGACATCCTGGATGACCCCTCCCCAGCCTGTCCCCTTGAGGAACACCTAGCTGCTCTGACTGCTGCTCCCAGGTGAGAACCAGTAGCCTGTGGTTGCAGGGGGCAGGCTCAGCTCCAGGGAACAGGCTGGGCAGGGTAGAGGGCCAGCTGGGCTCAGGCCCATCCCACTCGGACAGGAGTATGTGGGCTCAGGTGCGGGAGTCGGTGAAGACCCACGCAGCCACTGCCCTGGAGGCTGTGGAAGGGGCTGCCTTCTTTGTGTCCCTCGATTCTGAGCCCGCGGGACTGACCGAGAGGACCCCGCAGCTTCCCTGGACGCTTATGCCCACGCTCTGCTGGCTGGCCGAGGCCATGACCGGTGAGTCTACCCCCTACAATACCACCTACACACTTATGGAGACCTAGGGCTTCTCCACAGGGGGCAGCCAGACCTCATGCCTCAGCAGTG
+
===;:99;<8777*))'&)''('(),-36667@:9899:<DE@?>953223/6:;7=54449<<?@BCCCDFDDBBBB>?ECCBBBBCBBABDCBBA;@333/,>?@@?A>@<7*A<=?>>>>@A@@===>@EDEEEDCCCCIE::576*?BCCCBAA@@AA@?>?>?ACCD@@AABEC@@@????>?*)(&''3/.144CD@@@?@BBAAAAAA?75656;=>94.../;:::9:=?CDCAA@@@A@@<;;;=@@??>=>>?@CB@@?@?A@@?;;::;><;:;;>CCCA@@?A====>:8?AAB>B5@A@AAACCDDBAAB?@?>>AB???>@BBBCEEA@>=<<<==?CCB@@><;;:;==>B333/'''(5<>===;8999<BBCBBAAA@>;::::===<<=;<==<?BCDDCABBAA>::::;@ABAA?<77779??>=<;;:;<<;>?@@?>>>?@A@@AABCCAA@@>>=<<><==<<=>>=<<<>@AA><::99::;;:;;;<=<;9;;=)((((()&
@123_NG92T2_3
TCCAGGGAACAGGCTGGGCAGGGTAGAGGGCCAGCTGGGCTCAGGCCCATCCCACTCGGACAGGAGTATGTGGGCTCAGGTGCGGGAGTCGGTGAAGACCCACGCAGCCACTGCCCTGGAGGCTGTGGAAGGGGCTGCCTTCTTTGTGTCCCTCGATTCTGAGCCCGCGGGACTGACCAGAGAGGACCCGCAGCTTCCCTGGACGCTTATGCCCACGCTCTGCTGGCTGGCCGAGGCCATGACCGGTGAGTCTACCCCCTACAATACCACCTACACACTTATGGAGACCTAGGGCTTCTCCACAGGGGGCAGCCAGACCTCATGCCTCGCT
+
DKGHIPOIJJIJMSJLKLJLGKNSIIGHJJLIKKSQ????FSNJISHLIHFKSJRSKLPKNJMJOMMMHIRISMLMIJSGHJGHIIMJNIFGFGIOMSSQSPLIMJSMNIMK=<=<5GHGKISLJNIJOMJJKJMSJIKRNMRKPOSPLLLLFMJKLLMLPMMNLJKLJHJMJNGGGFFGILJKOFD=;+LEGEFF@AFAEHIIHJHIHGHFHJHLJMNLSOPJMJSRLMIKMIHJJSOIKKHKKSMA@@@@GGJMHIIIEFEDDDDEDHLPLMMSLFIJGFIMLJINIH>>?GNOMJGGLILLMLHGIHGKOKFDFHEFDCD21110('&
@124_NG92T2_3
GGCTGCGAGATCAAGGAACACAAAGAAGGCAGCCCCTTCCACAGCCTCCAGGGCAGTGGCTGCGTGGGTCTTCACCGACTCCCGCACCTGAGCCCACATACTCCTGTCCGAGTGGGATGGGCCTGAGCCCAGCTGGCCCTCTACCCTGCCCAGCCTGTTCCCTGGAGCCCAGCCTGCCCCCTGCAACCACAGGCTACTGGTTCTCACCTGGGAGCAGCAGTCAGAGCAGCTAGGTGTTCCTCAAGGGGACAGGCTGGGGAGGGGTCATCCAGGATGTCCTGGAACTGCTGTTCCAGGGCCCGTGGGGAAAGCAGGCCATTGGGAGAGTGAGTCCCTACACGGAAGAATCTGCCCCGGTGGAAGACAGCCACGTGTCGGCTGTCTTGAAGGTGACGAAGGTGGTCTGGAGGGACACGGGAGGAAGACGAAGGTGGGAAGAGGTCACATTTTAACAACCACCCCACTTACTAATCATGCCTTGGGCTATGTTTTTATGATTTTTGACAGCTGTATAGTAGTCCATAGCCTGAGCATAGCTCAGGACAGTTTCGATTGTGCTATATATCAAGCAGAGGATGACTTTGAACTCTTGTTCCTCATGC
+
%%%'//)%%%%$####$&$$&6676799:ECDEDDHJIDDDFHOOJSNNLLIISHFGFFFSFMDC888:=?=<<>ABBCCCDE@JHFFD1001<=>DSHHHFHIPNRKFEFHEMJQJKEGEDEE:996788;IQNIJM98888@HMLKFILOJMMILOIBBFA?@@@JSPJIGGHEDFLGGG@:111DFHJJGIIHJHHHKLOSNLIGGGKNOLQLLJDCBCBGLSSMLMNGHGHJKGKOMLKHLHKJMKKSOKLDDDGSPGSHGFDE98889MNKIJJJHHJIMMLLSMJKMSGGFHFNMISJMSLJKQLKHILGGHIKIHKHFJGHIHHGIKMNJLSMHGFGE@=;;;;@80-'.7>HHKIHIHIKIKHGFGGGGFGILJGJLGGGKKLKMIFGDFGHKJRJKNHFHGIGGILHJIKMIKLSSJHKGRKJJIGCDGISKLMIHKKOSSMNLGHFNIGFFHGGGOHILJHGGHJHHGGGIKHLFDDCDGILLSJHIGHKSSMIFGEFHGIFFEDFDEGFHFEFFGIIHIJKHFHHGIHHFIFFFGFHMIFFEFIILSMFEEFEGGHIIIFHFFEGHFGIEDEDEHFGHIGGEEDDD5320-
@125_NG92T2_3
CTGGGGAGGGGTGATCCAGGATGTCCTGGAACTGCTGTTCCAGGGCCCGTGGGGAAAGCAGGCCATTGGGAGAGTGAGTCCCTACACGGAAGAATCTGCCCCGGTGGAAGACAGCCACGTGTCGGCTGTCTTGAAGGTGACGAAGGTGGTCTGGAGGGACACGGGAGGAAGACGAAGGTGGGAAGAGGTCACATTTTAACAACCACCCCACTTACTAATCATGCCTTGGGCTATGTTTTTATGATTTTTGACAGCTGTATAGTAGTCCATAGCCTGAGCATAGCTCAGGACAGTTTCGATTGTGCTATATATCAAGCAGAGGATGACTTTGAACTCTTGTTCCTCATGCC
+
ED;;:8:67664*****/12FIJFDEGHLSJHIKQLHHHHFEDGE>?HDDDCFGIIIFHFEEGCDCBBEGGDDDECFEFFHFHGIOGGIIJHOQSLKJJJSEDHEHIIKJMHGGHGFIEGHGEEEEEJSED52223?HHGEEGGHGSJGFGHGIEFHJIGDD=<<=EFDFFFDDDFIHHGGGDGJHIHGJEEFFFGIEDFCCDCBFEHGIIFC=>>EGRGHHLGHGIDEEGFDDCBEISMGFFEGKLKKHNGEEDDDFGFFEDFEGHEEGEFFFGHJFKFFEFFKIGFEDECEEFGGHIHFJLJGHGFFFFFFFEFGGGFFFGHGGGHGHIIFFGDHH:3322++****+
@126_NG92T2_3
GGGCCTCACTCTCCCAATGGCCTGCCTTTCCCACGGGCCCTGGAACAGCAGTTCCAGGACATCCTGGATGACCCCTCCCCCCAGCCTGTCCCCTTGAGGAACACCTAGCTGCTCTGACTGCTGCTCCCAGGTGAGAACCAGTAGCCTGTGGTTGCAGGGGGCAGGCTGGGCTCCAGGGAACAGGCTGGGCAGGGTAGAGGGCCAGCTGGGCTCAGGCCCATCCCACTCGGACAGGGGTCCTGTGGGCTCAGGTGCGGGAGTCGGTGAAGACCCACGCAGCCACTGCCCTGGAGGCTGTGGAAGGGGCTGCCTTCTTTGTGTCCCTCGATTCTGAGCCCGCGGGACTAACAGAGAGGACCCCGCAGCTTCCCTGGACGCTTATGCCCACGCTCTGCTGGCTGGCCGAGGCCATGACCGGTGAGTCTACCCCCTACAATACCACCTACACACTTATGGAGACCTAGGGCTTCTCCACAGGGGGCAGCCAGACCTCATGCCTCAGCAGCT
+
)(((''&&)--.0/..4<?CDEF==2,,.-1:69@BBCDKGGFJHHHIHNOOMMHHKLIHMIFGFFHJRNSOMSCI:9-,,<=GNLIHOGGI>>G??BFFFGHIGECEEGKJLQHJHFIFHOMIC400)?IGNNOSLHFIGHFHFGIHIKSJNISIKIOJJH>==<=BEC?@@?;;?BAFPA@??@BCCCBCDBB>?>>@AHJIPNSDCBCFFEDCBG?7000044E?>==>+))((..---..CDFFFFFFEEIDEDCEMFDDEFLNIOJLIKJFIGHJKHGLHSHHPJHIHGGFGJIIIKIOSIMKMGFJGHJLJJSJMIKIGGHHGIISGHHAAA@@FFA@A@/////09:A@99==:4CEEGDEDEGDFKMHEDDCCFEFGHIEHIIHJJOIHIGHIKMECCDCFKFHGFGJEED87777>=::989:,((((ACHEHIJFFEFHGHJIJFEFHHFGFBDEFFGFGHKJIF10000DCBCEFECCCBB@@C@@?A?@@@@<83
@127_NG92T2_3
AGCAGCTAGGTGTTAGCCGAAGGGGACAGGCTCGGAGAAGGTGATCCAGGATGTCCTGGAACTGCTGTTGGGCCGGTGGGGAAAGCAGGCCATTGGGAGAGTGAGTCCCTACACGGAAGAATCTGCCCCGGTGGAAGACAGCCACGTGTCGGCTGTCTTGAAGGTGACGAAGGTGGTCTGGAGGGACACGGGAGGAAGACGAAGGTGGGAAGAGGTCACATTTTAACAACCACCCCACTTACTAATCATGCCTTGGGCTATGTTTTTATGATTTTTGACAGCTGTATAGTAGTCCATAGCCTGAGCATAGCTCAGGACAGTTTCGATTGTGCTATATATCAAGCAGAAGATCATTTTGAACTCTTGTTCCTCATGCCTA
+
CFFDCDCBGFGFC@3211*(())CHISDFEDB*((((/++**)))))+./1155443//.0-,,+,,*(%%%&*----7????ABC??=<,***()*(()))&((('**//113577?@GEAA@??=CA?BBBEKGJNKEEHHGKIJISHFFEHIMHE<899DNLKIJJMGNKLDCDDC=966693221.///276644543778@?CDEDIIMNNNEFIIISMNJSKJGSJMKNLLOMHHJGHFJGJLHLDKD@BBEFFECDIJKSPJHIGDFKPMKFHHSLHI9655666668GGHIKIHLKHKGIHGINLJIKLJIIHKJNHHGFISSIFDFFJGIEDDCB>83.,++))((())8@@DFFBBBBBA?988::;E,
@128_NG92T2_3
CCAGGGAAGCTGCGGGGTCCTCTCTGGTCAGTCCCGCGGGCTCAGAATCGAGGGACACAAAGAAGGCAGCCCCTTCCACAGCCTCCAGGGCAGTGGCTGCGTGGGTCTTCACCGACTCCCGCACCTGAGCCCACATACTCCTGTCCGAGTGGGATGGGCCTGAGCCCAGCTGGCCCTCTACCCTGCCCAGCCTGTTCCCTGGAGCCCAGCCTGCCCCCTGCAACCACAGGCTACTGGTTCTCACCTGGGAGCAGCAGTCAGAGCAGCTAGGTGTTCCTCAAGGGGACAGGCTGGGGAGGGGTCATCCAGGATGTCCTGGAACTGCTGTTCCAGGGCCCGTGGGGAAAGCAGGCCATTGGGAGAGTGAGTCCCTACACGAAGAATCTGCCCCGGTGGAAGACAGCCACGTGTCGGCTGTCTTGAAGGTGACGAAGGTGGTCTGGAGGGACACGGGAGGAAGACGAAGGTGGGAAGAGGTCACATTTTAACAACCACCCCACTTACTAATCATGCCTTGGGCTATGTTTTTATGATTTTTGACAGCTGTATAGTAGTCCATAGCCTGAGCATAGCTCAGGACAGTTTCGATTGTGCTATATATCAAGCAGAGGATGACTTTGAACTCTTTCA
+
64/0=BAGCC@@B<<==AMOKLSHDPSKJJGHIJHJKELJOOMPJRLJJLHIINIIKNMLRMRNROLOJNKSJSQIOJJKMSKMNOKKMRJKKIHJMJPEDDDDIOKKJHGEFHGIJPSHEDGGJSMNNMIEGSNIIJGHIKQMNJHGGGJJOLLHMJIKOGFOJEIEPSPLMNIIGGJDB=9(>=@D?FFFHINJ;:LGJKHFHHNKIIKJIHIFIHHFGJIKHGHIOGKGFFLIISHOJLLMJSNMMPOMNLMNSSLLPSMMKPKOKNIHNRJNOQLNROLKKNSKSLKMKAABHNDHMSKQSMLHIJLLPLH:+*33EGGFFIHEFCB=>LJKMOJFGEHIKKNKJFHEHISLMJKMISKMKJSNSKMKJFFE>4***.'&&&'()011@DDHKMGOLLOQNNKKKNHLNKQKLSMSMKJIPLSKNJIHKKJSLMSONKRNILNJJOQMLLMNMNMOOSNMJSMKOKJLPMOSSSQNLLLQMONSPNSNKMMLKSJKFSKLNJLLNRLJNKJKJKJLIGGFEHJJRPSJGHDHIIGIIKIINJJHIGHIILMHNJJIKSKKMNILMLLHMLMIHOKMKLNJOCBAABHMIIIFGGMIMILHIHHIFGLKPHFHIGJHFIAC843.++
@129_NG92T2_3
CCCACGGGCCCTGGAACAGCAGTTCCAGGACATCCTGGATGACCCCTCCCCAGCCTGTCCCTTTGAGGAACACCTAGCTGCTCTGACTGCTGCTCCCAGGTGAGAACCAGTAGCCTGTGGTTGCAGGGGGCAGGCTGGGCTCCAGGGAACAGGCTGGGCAGGGTAGAGGGCCAGCTGGGCTCAGGCCCATCCCACTCGGACAGGAGTATGTGGGCTCAGGTGCGGGAGTGGGTAAAACCCCACCACAGCCACTGCCCTGGAGGCTGTGGAAGGGGCTGCCTTCTTTGTGTCCCTCAAATTCTAGACCCCGCGGGACTGACCAGAGAGGACCCCGCAGCTTCCCTGGACGCTTATGCCCACGCTCTGCTGGCTGGCCGAGGCCATGACCGGTGAGTCTACCCCCTACAATACCACCTACACACTTATGGAGACCTAGGGCTTCTCCACAGGGGGCAGCCAGACCTCATGCCTGGGCCAT
+
4;;?A==<<<ACCCDCDDEFHGCCCCCHGGGFFFEFKGJFIIEBA5:0//A;CBCCCEB??)@;))?=>>>@BBA???@BDECDC@@@@AGFGE>@?57DDDHDDFDCCC@?>>>@BCBDBBBCCCB@CDC-----8960987//7B?BDBDCBBBBCCDCDCA>>==>??@ABEGEHEEDC?;;::A=B@B?<=@@=>>>@CDCB@@@@ACCDCD?654**2....14,,,-+**))))**,4()***@?ABA@@C@EEECCCCEEEEBA<@BCBDEDCCBACDDEGFFCCCB?>;812+(&&&(--/5<<<<=>ABDEDCEDEEFDDB@?=;;<<>EFGEGECBB@>>>=>??AABCA@AA@CEFFFFDFFEEA>>>>@DEDEDDC@???AEDDA?>>??ABAABCC@AAABBA10,,,67@?CCBA@@@@?>???AA@BBBBAB@@@>>>==?ADCBA@@@ABBCCBD----+,+
@130_NG92T2_3
CCAAGGCATGATTAGTAAGTGGGGTGGTTGTTAAAATGTGACCTCTTCCCACCTTCGTCTTCCTCCCGTGTCCCTCCAGACCACCTTCGTCACCTTCAAGACAGCCGACACGTGGCTGTCTTCCACCGGGGCAGATTCTTCCGTGTAGGGACTCACTCTCCCAATGGCCTGTTTCCCCACGGGCCCTGGAACAGCAGTTCCAGGACGTCCTGGATGACCCTTCCCAGCCTGTCCCCTTGAGGAACACCTAGCTGCTCTGACTGCTGCTCCCAGGTGAGAACCAGTAGCCTGTGGTTGCAGGGGGCAGGCTGGGCTCCAGGGAACAGGCTGGGCAGGGTAGAGGGCCAGCTGGGCTCAGGCCCATCCCACTCGGACAGGAGTATGTGGGCTCAGGTGCGGGAGTCGGTGAAGACCCACGCAGCCACTGCCCTGGAGGCTGTGGAAGGGGCTGCCTTCTTTGTGTCCCTCGATTCTGAGCCCGCGGGACTGACCAGAGAGGACCCCGCAGCTTCCCTGGACGCTTATGCCCACGCTCTGCTGGCTGGCCGAGGCCATGACCGGTGAGTCTACCCCCTACAATACCACCTACACACTTATGGAGACCTAGGGCTTCTCCACAGGGGGCAGCCAGACCTCATGCCTCAGCAGGC
+
>>>?KIGKOLKIIILSHLHGGHMMNISLOSSKKQMQOLLLSLQKMS<99812FHKGDFFEEHJMMIKBFMMMPOSIJGHIHKMGJLJHFGKLMLQMLKPJSKKLSHGHIHILHSIHSLSLSLMLPLHGFHHJKIJHIGOMKHFGGGIGSJMJRIIHJHE?;9,,,'&''&)'''%+9==@CCDDHKINSJLS@@@@???@CECC>:-+***1<=B<99993:44312GKKEKHHGIELCCIMOSSNMSL@??CDCAAADGFD>@EA;;88://IJIQNNMPILSI@@A@AAJKMHIHGAGSPSLMIGGDEC=;@COIFE@PINKMKNJPKKBSLLLNFFHGHMLKKSJMSSSJLSHGIJKLPLIIKOSSJKLLNSMKSLJNJILILNNKQKILIHFESJSGGI0///0;>?=4444EEEA@AA@?A0BDKSHKJKHSHIHKKLHKOOLJRPSKLONSJOIONSMSMMIIHHJIILKMILNJQIJSPKSMJSGD=658:9834332;@AAEGCDC@GJGEDDCBAB<71/-,,*())))38888@DDGGEGFGKLKJLJHFFGFKSIKIEEFEGLGCDDCFEFFFIIJHIHKPJNNJJILKFEIEEEEEFIFIHFLJHKGGDCCECDEHJFEEEEHGFGEGEH**))()'&
@131_NG92T2_3
CCAGGACATCCTGGATGACCCCTCCCCAGCCTGTCCCCTTGAGGAACACCTAGCTGCTCTGACTGCTGCTCCCAGGTGAGAACCAGTAGCCTGTGGTTGCAGGGGGCAGGCTGGGCTCCAGGGAACAGGCTGGGCAGGGTAGAGGGCCAGCTGGGCTCAGGCCCATCCCACTCGGACAGGAGTATGTGGGCTCAGGTGCGGGAGTCGGTGAAGACCCACGCAGCCACTGCCCTGGAGGCTGTGGAAGGGGCTGCCTTCTTTGTGTCCCTCGATTCTGAGCCCGCGGGACTGACCAGAGAGGACCCCGCAGCTTCCCTCTGGACGCTTATGCCCACGCTCTGCTGGCTGGCCGAGGCCATGACCGGTGAGTCTACCCCCTACAATACCACCTACACACTTATGGAGACCTAGGGCTTCTCCACAGGGGGCAGCCAGACCTCATGCCTAA
+
ECDDHHKHFFEDFFCEIFIFEEHDFCCBEFGFGF?8<:8>88>CACJGHDC::;CFHKJCCBBCGGHIJFHHNFNLKMIJGEHEEEECCDDGGLIJEGDECFEEEGGBDDBB><<=?CFCBIIGFGEHGHFEEFE@@><9000001?AB@?@=??@BIECBBCHEECHIHGJGFHGHGLLHHIFEFGGFHHIHLSHJGEDFEEHKECCCCFMHHBBBBCEDDEDHIJLFEFEDFFGGEGEEFCDCDDDIILEFAAAAAFEHDFHEEDDCDDDDDEFFHGGFFEEDEHFHHGKHHJIHIJIJIHHFGDJB6///510&)---BDDDCA@?@@AEEEDEFFFGIGFFFFHHFFDCBBEEGCDCBBAABCEHHFCABBAFIEBBB@???@@EFDCDCDDDDECBCBBBAA@>.--.@CHHJHGA@44446CC@@>?<;<<=>?@A9:97-'
@132_NG92T2_3
GTGGGCGTGGCATCCAGGGAAGCTGCGGGGTCCTCTCTGGTCAGTCCCGCGGGCTCAGAATCGAGGGACACAAAGAAGGCAGCCCCTTCCACAGCCTCCAGGGCAGTGGCTGCGTGGGTCTTCACCGACTCCCGCACCTGAGCCCACATACTCCTGTCCGAGTGGGATGGGCCTGAGCCCAGCTGGCCCTCTACCCTGCCCAGCCTGTTCCCTGGAGCCCAGCCTGCCCCCTGCAACCACAGGCTACTGGTTCTCACCTGGGAGCAGCAGTCAGAGCAGCTAGGTGTTCCTCAAGGGGACAGGCTGGGGAGGGGTCATCCAGGATGTCCTGGAACTGCTGTTCCAGGGCCCGTGGGGAAAGCAGGCCATTGGGAGAGTGAGTCCCTACACGGAAGAATCTGCCCCGGTGGAAGACAGCCACGTGTCGGCTGTCTTGAAGGTGACGAAGGTGGTCTGGAGGGACACGGGAGGAAGACGAAGGTGGGAAGAGGTCACATTTTAACAACCACCCCACTTACTAATCATGCCTTGGGCTATGTTTTTATGATTTTTGACAGCTGTATAGTAGTCCATAGCCTGAGCATAGCTCAGGACAGTTTCGATTGTGCTATATATCAAGCAGAGGATGACTTTGAACTCTTGTTCCTCATCCT
+
)))/35+++)))),,+-065565300---4:??@ACBDDCBA??=<<:8733446DEGGGFA>>>>?BBDDGIHIKGFDEEEEEDCDEBBBDEEFGGEEFEEBBBBDDDCEF?>>??DEDDDEEC@=<<=>G?<<<<BIFEFEEEEIGLHKIKJGGFID@@@?BDCCBCHHGFFEFE@A@?EDDDGFBBBA@AB@CEE<D?4EEGJKHG75D3@CCDIJIFHFGGEBACCDEDEFHEHGHHHFECBBABCEFDHGGHGIGGEECBDDDCCCCC@ABB@AA?>===?ABCBABCEDCFFDFCCCCC?>?@CCAAA@ACCDFCDFA>;3--,/8:;EFFDEFA@??ACDDBB@???=?AABGGHHDBBBBCDDBBBCDCDCDCDCBBDCDFEBCCCEIKFFEFGFFEDECCDFGFGHEGEHFDBBBCCCDDCFGFHGIJIMLLIMFDEEDFILJJHIHGHHGHFKISIHHIGFDFFFHFFGGIJHHMHHPMKJNJNJMJMKOLPLSHNIKSJMKIJSKINIJIJILMJHHHGIJHJIFJGJFDFEFN33333SNMHEEDDEFEEGFISPNKNHFFIEFEJIJHHHGGFIHFEFFHLHHGIHDBCBCGLJHGFFEFGHIHJGFGFEFDDDEGJHKHIHOHGHHFEDFCA=,('&&%
@133_NG92T2_3
CCACGGGCCCTGGAACAGCAGTTCCAGGACATCCTGGATGACCCCTCCCCAGCCTGTCCCCTTGAGGAACACCTAGCTGCTCTGACTGCTGCTCCCAGGTGAGAACCAGTAGCCTGTGGTTGCAGGGGGCAGGCTGGGCTCCAGGGAACAGGCTGGGCAGGGTAGAGGGCCAGCTGGGCTCAGGCCCATCCCACTCGGACAGGAGTATGTGGGCTCAGGTGCGGGAGTCGGTGAAGACCCACGCAGCCACTGCCCTGGAGGCTGTGGAAGGGGCTGCCTTCTTTGTGTCCCTCGATTCTGAGCCCGCGGGACTGACCAGAGAGGACCCCGCAGCTTCCCTGGACGCTTATGCCCACGCTCTGCTGGCTGGCCGAGGCCATGACCGGTGAGTCTACCCCCTACAATACCACCTACACACTTATGGAGACCTAGGGCTTCTCCACAGGGGCCTGAGACCTCATGCCTCAGCAG
+
4CDDHFGHMLINGJLMJPKSOMLIPLMPRLNKQLLSLLJQJPIRKGIHG-)EIJPMPFEEHALHIJSMIKKSNNJLSLLJLPJLHGGIKNLNSSSJIPNKOQLKSQLMLJKJSJJMSSMJMONJEJLOSMJSIKKISMFGG4..0>>JMHEHHKIKJJNOKSLMJHEHGEHFDDEDFFIJHGCCDDMMSNLILSMLMIOQGSGEIQJNMHAIIHNKJIMLIIGDBBBC5))))((),0678FGKHGHMHMIJLLJJJHNSNLKPLMNNOMJOMNPNKIORMMLSKSLIKQSSKEGBCDEEKJQNMPSJKMOQHNJFB322238GNSILIGSIJMLSLSJQILJLIJJFGGFIHIONGHGIKIPIHKFHHJJHKKIKGJINGGHLIFJHIKPIJCBCA?HHCCDDEDEFFGGJHHIJKMJJJIGEFEEFEFDEEFGGFHJJGII<:87<<;<43337<::CCEGEGGCAA;4
@134_NG92T2_3
GTTGAGCCACATACTCCTGTCCGAGTGGGATGGGCCTGAGCCCAGCTGGCCCTCTACCCTGCCCAGCCTGTTCCCTGGAGCCCAGGCTGCCCCTGCAACCACAGGCTACTGGTTCTCACCTGGGAGCAGCAGTCAGAGCAGCTAGGTGTTCCTCAAGGGGACAGGCTGGGGAGGGGTCATCCAGGATGTCCTGGAACTGCTGTTCCAGGGCCCGTGGGGAAAGCAGGCCATTGGGAGAGTGAGTCCCTACACGGAAGAATCTGCCCCGGTGGAAGACAGCCACGTGTCGGCTGTCTTGAAGGTGACGAAGGTGGTCTGGAGGGACACGGGAGGAAGACGAAGGTGGGAAGAGGTCACATTTTAACAACCACCCCACTTACTAATCATGCCTTGGGCTATGTTTTTATGATTTTTGACAGCTGTATAGTAGTCCATAGCCTGAGCATAGCTCAGGACAGTTTTGATTGTGCTATATATCAAGCAGAGGATGACTTTGAACTCTTGTTCCTCATGCCTAT
+
'&&++,=>=?B==<<;==?>?<::::>A@@@@BBA@@4344>A7444444988779;87579B>33?@@@B=;;?9ACBABAA>AA@@?@;9?=ABCCAAAACDBB@=>>>@BABACDFDEDCBA@@@@A@?@??AABBABB><<;<>@BA@???=;;=@>@@BBA@A?>>?>>@DBBBCCDCBA@???>??@BBA@@ABCDA@@?=><;:;:5554:;;<??AA?>>===>?<;;;;=>>>>>>===<<=98888;BBBAAB@??<9999<AA@?@??AAA=<<<<:8889=BCCBBBCA?>>=<9999;@@?>==>?A@;;;;<?88888>>@>?><;<;;===?:<@@@=<>=?BDFIIHGCBB@@@?>>??@ACBAAAABBCDB@????<;;::<=>@DFLGCCBCEJFJECAA@?@@?@AA@@@@?@????@AAABCBCCBBCCCCCBBB?*****+'(((@GFECBBCEDFEEECBBBBBABBCCGDFEDEEEHFHHFHDA?9:A@9621)'
@135_NG92T2_3
GCGTGGGTCTTCACCGACTCCCGCACCTGAGCCCACATACTCCTGTCCGAGTGGGATGGGCCTAGAGCCCAGCTGGCCCTCTACCCTGCCCAGCCTGTTTCCTGGAGCCCAGCCTGCCCCCTGCAACCACAGGCTACTGGTTCTCACCTGGGAGCAGCAGTCAGAGCAGCTAGGTGTTCCTCAAGGGGACAGGCTGGGGAGGGGTCATCCAGGATGTCCTGGAACTGCTGTTCCAGGGCCCGTGGGGAAAGCAGGCCATTGGGAGAGTGAGTCCCTACACGGAAGAATCTGCCCCGGTGGAAGACAGCCACGTGTCGGCTGTCTTGAAGGTGACGAAGGTGGTCTGGAGGGACACGGGAGGAAGACGAAGGTGGGAAGAGGTCACATTTTAACAACCACCCCACTTACTAATCATGCCTTGGGCTATGTTTTTATGATTTTTGACAGCTGTATAGTAGTCCATAGCCTGAGCGTAGCTAGGACAGTTTCGATTGTGCTATATATCAAGCAGAGGATGACTTTGAACTCTTGTTCCTCATGCCT
+
@?>>>@@A@@?@@@;9999<@:8888;A@?>>==>?@?=<<<=?@@A>=<<=@@?>?>@B@>?*)))+00-=AC><;;:865444=>ABABABCDCDBD0-4./@@???AABBA@@><=>??DFDDBBABBCBA?<<<==ABAACDCC@@A?@@@@@@A@??@@@BBBBC??==>?@BBAAAABBAA@A@ABBAABAA@@<<>?>..--*'))BAAA?@AAAA?@@@BCBAABBBD?=<<97888:<==>BBB@?????@?=<<<<=>>>>>>=>???@?<;;;<DECB@@??A:7<<<>@A@@DCABCBB????=<<;<>AAAABBDGBCBA?<<<<>CBA;;;<A@>::9:;?<;;;;>>?>>>;:;;<@@@@;<BBA<765666DGFGHDCCA@A@?>>?@BCCCABAAABBAA@AAA??>==?@BBEGHGEDCEDEFFDA@@@====>AB@@?>>>==>>>???0000)))))6**+,8+****.,**++;;CBBAAABCCCB?B:333223+++++.+,1111112422210+****(
@136_NG92T2_3
AGGGGGCAGGCTGGGCTCCAGGGAACAGGCTGGGCAGGGTAGAGGGCCAGCTCATGGCCCATCCCACTCGGACAGGAGTATGTGGCTCGGTGCGGGAGTCGGTGAAGACCCACGCAGCCACTGCCCTGGAGGCTGTGGAAGGGGCTGCCTTCTTTGTGTCCCTCGATTCTGAGCCCGCGGGACTGACCAGAGAGGACCCCGCGAGCTTCCCTGGACGCTTATGCCCACGCTCTGCTGGCTGGCCGAGGCCATGACCGGTGAGTCTACCCCCTACAATACCACCTACACACTTATGGAGACCTAGGGCTTCTCCACAGGGGGCAGCCAGACCTCATGCCTCATC
+
7@BEFEDBCCBD8888BCCBCAGFKGGHIGIGCBA>9;;<>>?>@@@533330///112::;AFFEFGGEEFC322123**('''&'(*+++,9989:;5110/)))3,,+*/<?111DA@BAAB@=HIGIGIHGGHHHFJJJJFJGGJHHFFGJEESJLIHHFFGEHGKKILIMFDFCEEJHLIFFFDFIJFGHGGKHFAD00000<88857BAABB@???@BBEGEDDEFFIIKGIDCHFHGECBCCFHE000009B5555483112;@ACEDE@@@AAEEDFFEEGDDDCCDA@A?A>==>@DDCBBADECD=>>@ADC;999////011127644,&$#
@137_NG92T2_3
ACGTGTCGGCTGTCTTGAAGGTGACGAAGGTGGTCTGGAGGGACACGGGAGGAAGACGAAGGTGGGAAGAGGTCACATTTTAACAACCACCCCACTTACTAATCATGCCTTGGGCTATGTTTTTATGATTTTTGACAGCTGTATAGTAGTCCATAGCCTGAGCATAGCTCAGGACAGTTTCGATTGTGCTATATATCAAGCAGAGGATGACTTTGAACTCTTGTTCCTCATGCCTC
+
''''&$$$$%&477:;9<>FJJJJJLNJIIIKKHKOJSIJSJIJLKCDCDGAFGILIEDFACFEB5,,FHGFGGFFIJJISLKSHLSJIIKGMJKEJKIKKOMSJHEJHILGPINIGJFJHNSOLIHHFHISSMHLGHFFGMHFGHHHIIGFGFEGFFIIHKJKGGHIIGCDDCC..../65559=>@EFGIELGGHIHFSJSHGGGGHIHGJIGJLFFFFIKLMHILG...-/5+
@138_NG92T2_3
GTGGGTCTTCACGACTTCTGCACCACCTGAGCCCACATACTCCTGTCCGAGTGGGATGGGCCTGAGCCCAGCTGGCCCTCTACCCTGCCCAGCCTGTTCCCTGGAGCCCAGCCTGCCCCCTGCAACCACAGGCTACTGGTTCTCACCTGGGAGCAGCAGTCAGAGCAGCTAGGTGTTCCTCAAGGGGACAGGCTGGGGAGGGGTCATCCAGGATGTCCTGGAACTGCTGTTCCAGGGCCCGTGGGGAAAGCAGGCCATTGGGAGAGTGAGTCCCTACACGGAAGAATCTGCCCCGGTGGAAGACAGCCACGTGTCGGCTGTCTTGAAGGTGACGAAGGTGGTCTGGAGGGACACAGGGAGGAAGACGAAGGTGGGAAGAGGTCACATTTTAACAACCACCCCACTTACTAATCATGCCTTGGGCTATGTTTTTATGATTTTTGACAGCTGTATAGTAGTCCATAGCCTGAGCATAGCTCAGGACAGTTTCGATTGTGCTATATATCAAGCAGAGGATGACTTTGAACTCTTGTTCCTCATGCCTA
+
2666?AAB?><:('&&&$&$$$$$&&'((154558=@@11111=@DC@>=>>AABAA?BBA@AABCDDC?DFGFDC@?>6556<>=>>=D/FEGFFFEDCD?BCBCEDDBAA@@AC@@???CEFFDDDEEHDDB?@?@AGGGGHFGHGFEDDCECEEECDCCEEEDEEECBAAABCFFDCDBDA?DCACDHHJ<8887;B??A@@BCDEDGHKFGECCCCDGCCDEDFGDDCCDJECCB@=>>>?ABBDDEDBBBBBCDCBAABBEF<<<<;;:777777==>?EEDDFEDFH@=A@ADFHGEHECCE??>>>CA????DHEDEDEFJGEEFB???@BFFHKHJCA>@BA?@77(((('*>?AAGEDDCEFEDDEBDEGGFEFEFHILKLNSLKILIIGHGGFHHLIJHGHHJJIHFEEDDCDDCDFDDHSSLSKHJLHLKKLIGGHFGGJGFFFFGGEGGGFGFGEFGFEFFFDFFFAABDDHCA@?>?BBCCDSIGEDCCFDFFECCDCBB===>===<=?@FIFFGEB@99778;>>??<@.
@139_NG92T2_3
TCAGAGCAGCTAGGTGTTCCTCAAGGGGACAGGCTGGGGAGGGGTCATCCAGGATGTCCTGGAACTGCTGTTCCAGGGCCCGTGGGGAAAGCAGGCCATTGGGAGAGTGAGTCCCTACACGGAAGAATCTGCCCCGGTGGAAGACAGCCACGTGTCGGCTGTCTTGAAGGTGACGAAGGTGGTCTGGAGGGACACGGGAGGAAGACGAAGGTGGGAAGAGGTCACATTTTAACAACCACCCCACTTACTAATCATGCCTTGGGCTATGTTTTTATGATTTTTGACAGCTGTATAGTAGTCCATAGCCTGAGCATAGCTCAGGACAGTTTCGATTGTGCTATATATCAAGCAGAGGATGACTTTGAACTCTTGTTCCTCATGC
+
>=DABAHEBBAEGDEGHHIJNHGJGGHHMHGKJHICGHFHFGFGEFGLHGHEIHIJIJHKHGSMJOHLNEIIGGHJLLKIQDECCC?BBCCCCEDDEHFGFDEEEGEECA@??@CFJKHDCBBDKIKJIIGHDI88ECCD<8;EFHHHHJJEEEDCA?>554//008:CGJIIEEFFGJLJFFDKFGGIGIGGILDCA@A;/+*+***;?DFDEEDGDJHDFEEEHKKJKNMLGIHHHFFFFEFFHFEDDDECEDDCBCCB@@???BADFJKSIHEGHJJSSJFDDCBBBBCCCCCCBAA@AAABCABCDDEECCCCBDDBABBACDEEBAAACFGGCBABADCDDFFDDDBBB?@@@BCCDDBEFDEEDEEDDB@@9,+(&
@140_NG92T2_3
CCGCCTGCTCCAGTGGGATGGGCCTGAGCCCAGCTGGCCCTCTACCCTGCCCAGCCTGTTCCCTGGAGCCCAGCCTGCCCCCTGCAACCACAGGCTACTGGTTCTCACCTGGGAGCAGCAGTCAGAGCAGCTAGGTGTTCCTCAAGGGGACAGGCTGGGGAGGGGTCATCCAGGATGTCCTGGAACTGCTGTTCCAGGGCCCGTGGGGAAAGCAGGCCATTGGGAGAGTGAGTCCCTACACGGAAGAATCTGCCCCGGTGGAAGACAGCCACGTGTCGGCTGTCTTGAAGGTGACGAAGGTGGTCTGGAGGGACACGGGAGGAAGACGAAGGTGGGAAGAGGTCACATTTTAACAACCACCCCACTTACTAATCATGCCTTGGGCTATGTTTTTATGATTTTTGACAGCTGTATAGTAGTCCATAGCCTGAGCATAGCTCAGGACGGTTTGCCGATTGTGCTATATATCAAGCAGAGGATGACTTTGAACTCTTGTTCCTCATGCCTATG
+
%$##%%%****(%%&02597998:=66657;7@EFDB??==<<86666A>=>:;FEDCDA>>D7CCDBCBAAAABAA?==<=>ABBCAABAABA@>=>=>?@ACBDEECCCBBBBABBC@@?>?@ABBBAB=<<<=?@@@?>??@@?BBABCCECDDBC<;D>>>=>@???>@ACCBABABBBBBCCCBDCBBBCBC@?>>;:::99:::<AA@=<=<=???=<<<<>@;;;;<@@?>??=9999:??@@?@>??>;;;;=BBAAB@AAAA@=>>>=;9::;A@@@@@CB>=;;;33334B;:::;?BA@;;;;<A8878::9745444;??@?=<;==?=;;;;>ACEEIFHDDBBBB??>>>?@A@?A@AACDCCBAAB@=>==<>?@AFJNIECCDDEFGFBBBA@A@?@A@>?>=>>?@@@BBABBBABA@@BBB@@?ABB&&&&*'''&&'*,CADBBBBEBIFECBAA@?><==>ACCEDDEDCEEEDCA@?==>>>9:94)'$
@141_NG92T2_3
GGGAGAGTGAGTCCCTACACGGAAGAATATATCCCGGTGGAAGACAGCCACGTGTCGGCTGTCTTGAAGGTGACGAAGGTGGTCTGGAGGGACACGGGAGGAAGACGAAGGTGGGAAGAGGTCACATTTTAACAACCACCCCACTTACTAATCATGCCTTGGGCTATGTTTTTATGATTTTTGACAGCTGTATAGTAGTCCATAGCCTGAGCATAGCTCAGGACAGTTTCGATTGTGCTATATATCAAGCAGAGGATGACTTTGAACTCTTGTTCCTAGTAT
+
*,-78944-,-..67<<@CC;9776>62))'&&&%%'+-544588444>CDDEFJJIEHHIIKOQJJJGHJGKFBBBBDSJJHIKJKIPJIHIJSDCBDKIGKMKJIHKIHHFD;23EGHQQP?@@@EMIKNHJJIIKFMJGHJJHGHFHIHIIMLJJKPGGHFFEFEGFISOPKLJOJNSSONIGHGJHMFHJMKIHLHKJJCCDBDHHGGGFGHGLKIKSKIFGGEKA>>>?CGFIEHI66662/.-,,,-578B;;;;;<@HMLIHLFEFGA@<&%%$#
@142_NG92T2_3
TGGACTACTATACAGCTGTCAAAAATCATAAAAACATAGCCCAAGGCATGATTAGTAAGTGGGGTGGTTGTTAAAATGTGACCTCTTCCCACCTTCGTCTTCCTCCCGTGTCCCTCCAGACCACCTTCGTCACCTTCAAGACAGCCGACACGTGGCTGTCTTCCACCGGGGCAGATTCTTCCGTGTAGGGACTCACTCTCCCAATGGCCTGCTTTCCCCACGGGCCCTGGAACAGCAGTTCCAGGACATCCTGGATGACCCCTCCCCAGCCTGTCCCCTTGAGGAACACCTAGCTGCTCTGACTGCTGCTCCCAGGTGAGAACCAGTAGCCTGTGGTTGCAGGGGGCAGGCTGGGCTCCAGGGAACAGGCTGGGCAGGGTAGAGGGCCAGCTGGGCTCATGCCCATCCCACTCGGACAGGAGTATGTGGGCTCAGGTGCGGGAGTCGGTGAAGACCCACGCAGCCACTGCCCTGGAGGCTGTGGAAGGGGCTGCCTTCTTTGTGTCCCTCGATTCTGAGCCCGCGGGACTGACCAGAGAGGACCCCGCAGCTTCCCTGGACGCTTATGCCCACGCTCTGCTGGCTGGCCGAGGCCATGACCGGTGAGTCTACCCCCTACAATACCACCTACACACTTATGGAGACCTAGGGCTTCTCCACAGGGGGCAGCCAGACCTCATGCCTCAGCAGCTAGACTCAGGGTCAGCAGCTAGACTCAGGGTCAGCAGCTAGACTCAGGGTCAGCAGCTAGACTCAGGGTCAGCAGCTAGACTCAGGGTCAGCAGCTAGACTCAGGGTCAGCAGCTAGACTCAGGGTCAGCAGCTAGACTCAGGGTCA
+
'<<;::;>====>>?>>>?@CEFLLHECBBBDHIGECB=<;;;=?>???@BBBCBAAAAAA?:<<<=?@=::88BDGLHDB?>>>=?@>??>?@A>;;;;=A@@:;:-:;<>>>>??>=<=>==>63111<=A@@@ACFDBB@??;87789<<<<=CCDDEDCDCB<9989;>BCBBBCEG>===<@@??@?AACCBBC@30/DDCCEBBBAABA;>??>@==<<=ABBBFCDDGGGHEFDD>?GGKJL502=>?FLMJAC<?9::B=FGIFEJCHFABD??AAABBCFGBAAABFHHGFFBCCBCHHEGEEEFHIGGGFFFED????DGEFHEGDBBBCBFCA@??@ACFEHDCECDFFEIHBDCEDEDDDCCCCBAA>==>>?>???BCE;:::;?@@@?>>=>>@@@AB75556?A@@A@>>=<3333=?@@>??<999:;@>9899:DCCD@@??=>==>EFAAA??A<BBCBBABCDGDBBB@@?>>@@@@@>@GG@@EDCA>><;;<<?ABCBA?:976688;@=<<:889;;?ECA@?;8999<EEFA@?><=<:::::>>>=>><<<<<?AEEDECDDDB?::::<CBBCBA=::;;<CBB????==>?=?@@ABBAABBB@@ABCFDDEDCA@@?@B@@A??===<=??@B?<?<;;:;>@AAA@@??@ACDB@???ACECDBAA@@BCCBBA@@ACCDCDCAB@ABCECCB@@@AACEFDCCBBEFEFDBBBCEG=<<<8889@CFEDCBCCEFFFHDBAAAEEFECCCDDGFFFFEDCDCEEDFEECBBCCCDDCBCBCBDECCCCBBDEDDGECA@@A??8887.)
@143_NG92T2_3
GCGGTCGCGTGGGTCTTCACCGACTCCCGCACCTGAGCCCACATACTCCTGTCCGAGTGGGATGGGCCTGAGCCCAGCTGGCCCTCTACCCTGCCCAGCCTGTTCCCTGGAGCCCAGCCTGCCCCCTGCAACCACAGGCTACTGGTTCTCACCTGGGAGCAGCAGTCAGAGCAGCTAGGTGTTCCTCAAGGGGACAGGCTGGGGAGGGGTCATCCAGGATGTCCTGGAACTGCTGTTCCAGGGCCCGTGGGGAAAGCAGGCCATTGGGAGAGTGAGTCCCTACACGGAAGAATCTGCCCCGGTGGAAGACAGCCACGTGTCGGCTGTCTTGAAGGTGACGAAGGTGGTCTGGAGGGACACGGGAGGAAGACGAAGGTGGGAAGAGGTCACATTTTAACAACCACCCCACTTACTAATCATGCCTTGGGCTATGTTTTTATGATTTTTGACAGCTGTATAGTAGTCCATAGCCTGAGCATAGCTCAGGACAGTTTTGATTGTGCTATATATCAAGCAGAGGATGACTTTGAACTCTTGTTCCTAGTG
+
'))/0012225@BCAB?=<><9889643./??BHFFHGIOHKKMJMKIKK:(((((((4CIGMFIGGHJHGIEA@?DFNJHFGFECCCBDDABCEIBIHKLILIIIKDGHJHOSSMIIHKHEEAIIGJJSIGIIIIIIMFDDDDEGBLOLIJJKKKLHLILILJMSIMKKIKIJIFFGFLJHMJLIIHLGHIIJKIKMPK@DC=BC>>=9?HHFKLJNKJIIHKHHFHHHHHFGBABCDLLKIHGCBAABEEIGJRMMJFGEFHIINLGHGFGEGHHHGHIGJHDCDEDFSLSIJHGDM63CCDHGQJJKKHJHKEFEFHHJFGFGLHJJKMISLJIHF,+++;FHIIJKOSCJ?>>>?I4035DFHGFD===DHFKFGC=HJLLHIHGGIGLPOMNOSKGIJIFEGGHIRLJIJSSBAB?@@==33ABDDEEGJKSNMPINHLKSLMILGIGIJFGHFGEEEEEFFGEEFDDEEHIFFEFEEGFFGFFDCA@B-,,,-CJGFEDCCFEGFHHFGIHGKFFGIMHHHNJJIIIHFFC@@?==((((
@144_NG92T2_3
CCTTCCACAGCCTCCAGGGCAGTGGCTGCGTGGGTCTTCACCGACTCCCGCACCTGAGCCCACATACTCCTGTCCGAGTGGGATGGGCCTGAGCCCAGCTGGCCCTCTACCCTGCCCAGCCTGTTCCCTGGAGCCCAGCCTGCCCCCTGCAACCACAGGCTACTGGTTCTCACCTGGGAGCAGCAGTCAGAGCAGCTAGGTGTTCCTCAAGGGGACAGGCTGGGGAGGGGTCATCCAGGATGTCCTGGAACTGCTGTTCCAGGGCCCGTGGGGAAAGCAGGCCATTGGGAGAGTGAGTCCCTACACGGAAGAATCTGCCCCGGTGGAAGACAGCCACGTGTCGGCTGTCTTGAAGGTGACGAAGGTGGTCTGGAGGGACACGGGAGGAAGACGAAGGTGGGAAGAGGTCACATTTTAACAACCACCCCACTTACTAATCATGCCTTGGGCTATGTTTTTATGATTTTTGACAGCTGTATAGTAGTCCATAGCCTGAGCATAGCTCAGGACAGTTTCGATTGTGCTATATATCAAGCAGAGGATGACTTTGAACTCTTGTTCCTCATGC
+
2388>?@AABBABBABBBBBA@AA@ABA>==>?@A@@ABBB>:99:;@97777<CBBBB@@@BCCA@@???A@A87777C?>>>>?????A@AA@?@BCEEDA?>=;:989:=?A????ABCDCDCBDBBBBCBBDCDDDBA>>==@?ADFEBBBCDCAA?<===>ACBBEEEEFECAB@@@BABA@@@ABFEBB@><<<=?AC@=>>>?@?@@??@BCCB@==<==<>>=>?@@A@ABEDCDA@@@AABBABADDAA@@?A?>==988878899<AA@>=>=>>?@>====>??@?@?>==<==98888;ACB@@A?>=:8999:<<=>977:>><<==><;:::<?>?>>ABC???@<:9::<AA>?===?@?;:::<=76668:;<;;;0///0::;:9;;?=<<<=?CCEGHIHCBBA@A?>>??@?A@@@@@@ABBBBA@A@;::::<=?@DFPGDBBCCDFFDCAA??@??>?>==========??>>?@@A@???>>>>>>==<==>?<999:=CDA@@??AAA@@@>>>==><<==>BBBBCDECBCDDC@?===>;<71
@145_NG92T2_3
ACACGGAAGAATTGCCCCGGTGGAAGACAGCCACGTGTCGGCTGTCTTGAAGGTGACGAAGGTGGTCTGGAGGGACACGGGAGGAAGACGAAGGTGGGAAGAGGTCACATTTTAACAACCACCCCACTTACTAATCATGCCTTGGGCTATGTTTTTATGATTTTTGACAGCTGTATAGTAGTCCATAGCCTGAGCATAGCTCAGGACAGTTTCGATTGTGCTATATATCAAGCAGAGGATGACTTTGAACTCTTGTTCCTCATGCCTCT
+
4666431221.'&%$%'''(0:DEFHGHCCDEEHHJIIEEDDEJGIKJHJEJJQILHGNJILKKKLKSKNJGIHFGEE...-5EEGCE@@ACJIKGG?45FDFHFIHGIFGSIPIMHGHHIMJKIJJKKGHGFFHFGIGJIKJIHKHEDEDDDBCBCDIJIILIJJIFEEEDFGEGGFEFEEFGHFGGHEGFJQJHHFHIIIGEHFFEDDFHFGEFFHIHHJHHGHFJGGDGJFEEEEFGGHGEEFGIILJIGMIGEEDD@>>:;;:1(
@146_NG92T2_3
CTCTGGTCAGTCCCGCGGGCTCAGAATCGAGGGACACAAAGAAGGCAGCCCCTTCCACAGCCTCCAGGGCAGTGGCTGCGTGGGTCTTCACCGACTCCCGCACCTGAGCCCACATACTCCTGTCCGAGTGGGATGGGCCTGAGCCCAGCTGGCCCTCTACCCTGCCCAGCCTGTTCCCTGGAGCCCAGCCTGCCCCCTGCAACCACAGGCTACTGGTTCTCACCTGGGAGCAGCAGTCAGAGCAGCTAGGTGTTCCTCAAGGGGACAGGCTGGGGAGGGGTCATCCAGGATGTCCTGGAACTGCTGTTCCAGGGCCCGTGGGGAAAGCAGGCCATTGGGAGAGTGAGTCCCTACACGGAAGAATCTGCCCCGGTGGAAGACAGCCACGTGTCGGCTGTCTTGAAGGTGACGAAGGTGGTCTGGAGGGACACGGGAGGAAGACGAAGGTGGGAAGAGGTCACATTTTAACAACCACCCCACTTACTAATCATGCCTTGGGCTATGTTTTTATGATTTTTGACAGCTGTATAGTAGTCCATAGCCTGAGCATAGCTCAGGACAGTTTCGATTGTGCTATATATCAAGCAGAGGATGACTTTTGAACTCTTGTTCCTCATGCCTC
+
GKHHHIGFE@GFGGCBCBBCGJJRKIIGCBBCBDFED@977CIGGNHHKIGGJKEC>>KKJGIJE??BDEFEFGEGGFDCCDHFFFEFFEEDCDDEGLC@ACCFFGFGHFDDGJIEEEDFGGGHCAAABGEEDFAHFEEFCCDDHGGHMKNKHFEFCCCCBB?G?D?;<PHKPIHGEJFIFIGIGIHFABA@@A?BCCFLJHEDDDDEBA?====?BCBBB>?=<;B@????AA@@@@@@ABAABA@?>==??@?>>??@?=>===?BCCB@>>=>==?@?@ABBDCBAA@ACBBBBBEEDDDDCB====>B@?>>977779;<<>AA@>=>>>@AA=955434*))))***+6=<::::<DDCA?@?>@=;=<<?AA@?A@AAAA?====<::::<@????ACBA@@@<::::<AB??>>>@BB>>>>?@:::::??@=><9999;?>=>?A@DB>>=>?BCDCIHGECBA@B?>===?@BBBAABBBBBA>>>??===<<>?ABFINJH==;<BFHDAA@@?@@@ABB???>?@AAAAAAABCCCCBAABABCB@>>>=>AAC<;;;;CKIFECBBCBEEGEDDB???:774433354(67<?DFFFFFEA@****)*.)
@147_NG92T2_3
CCCAGGTGAGAACCAGTAGCCTGTGGTTGCAGGGGGCAGGCTGGGCTCCAGGGAACAGGCTGGGGCAGGGTAGAGGGCCAGCTGGGCTCAGGCCCATCCCACTCGGACAGGAGTATGTGGGCTCGGTCTGCAGGGAGTCGGTGAAGACCCACGCAGCCACTGCCCTGGAGGCTGTGGGAGAGGGGCTGCCTTCTTTGTGTCCCTCGATTCTGAGCCCGCGGGACTGACCAGAGAGGGGACCACTTCCCCTGGACGCTTATGCCCACGCTCTGCTGGCTGGCCGAGGCCATGACCGGTGAGTCTACCCCCTACAATACCACCTACACACTTATGGAGACCTAGGGCTTCTCCACAGGGGGCAGCCAGACCTCATGCCTCAGCAGC
+
&&(+4:;<FQHLJA??@AKJKQKSHOMGOLGHBAHLHGFEDCCFDDBDC=6;=6;756656)'&%$$$%((,//.//BHGJGSFELEH76666FJDB=A?:AF:999:ADECDJFEFHCCB>A3,++*+++))(((./033;>ENJIJJGHHGFHHHJCAB@AEB>>GEIHDDAA97,*++**+;397/---.11836=>>BCCDGFGGIIGGHFC><D8DEECA=;6520.-++021+.+)))(&'(,*:BBDDDECBCBACCCCGEHIGGGE><67@BAG1111?@FECBA@??@@CGGCB@?>==DECDDDGGGJFHPHKSJFHCDB89@==AHDB7578CD?FEFFFCD>>=>?FEDEGGFEEEEDCCBAAAB?<;9640
@148_NG92T2_3
GGTCTCAGCCCACATACTCCTGTCCGAGTGGGATGGGCCTGAGCCCAGCTGGCCCTCTACCCTGCCCAGCCTGTTCCCTGGACCCCAGCCTGCTCCAGACCCACGGCTACTGGTTCTCACCTGGGAGCAGCAGTCAGAGCAGCTAGGTGTTCCTCAAGGGGACAGGCTGGGGAGGGGTCATCCAGGATGTCCTGGAACTGCTCCTCCCAGGGCCCGTGGGGAAAGCAGGCCATTGGGAGAGTGAGTCCCTACACGGAAGAATCTGCCCCGGTGGAAGACAGCCACGTGTCGGCTGTCTTGAAGGTGACGAAGGTGGTCTGGAGGGACACGGGAGGAAGACGAAGGTGGGAAGAGGTCACATTTTAACAACCACCCCACTTACTAATCATGCCTTGGGCTATGTTTTTATGATTTTTGACAGCTGTATAGTAGTCCATAGCCTGAGCATAGCTCAGGACAGTTTCGATTGTGCTATATATCAAGCAGAGGATGACTTTGAACTCTTGTTCCTCATGCCTC
+
.+((''(())879<E99999733320001>@GEFHFGDDCBCBBEEEIJKKKGDCBBBBCCC?E?GFBGGGFHHG66<03,+((((*2222,&&&)+,---.021111===>ADGFGGGIGIGHHHHFLKHLIKHGHHKHGGFCDDEEIA@@A@@4535=D@EFGGLHSHFEHE?BDBBBDCD?@EGGHHFGKGKHHFGC88----.../=7481.--()*/387855555699:ACCCBCCCDEEFFEDDFGFEEDEGLIFFHFG>ACAB@ADMMGHIFGHEDFEEFFCBCCBFHHGIEHEOJGHFDBDCCEHHFFFFFJGEBAAACHEFDEGBABABBAABBEHDB>5DBDGFGDDEGFKNQSSHJIGFHDCCBBCFGEEDDDEEHFFEDECC@@?>>AACFKJMIFGEGGKIJKFDDCBBCCCCDDECBBCBCCBBCBDDDCDDBABAB??>@ABAAAAA>=<<<BGFDCCCABCDDEEDDDECA??@@CHFEEEEIJFECEDCEDA@?>???>A8
@149_NG92T2_3
CAGGGAACAGGCTGGGCAGGGTAGAGGGCCAGCTGGGCTCAGGCCCATCCCACTCGGACAGGAGTATGTGGGCTCAGGTGCGGGAGTCGGTGAAGACCCACGCAGCCACTGCCCTGGAGGCTGTGGAAGGGGCTGCCTTCTTTGTGTCCCTCGATTCTGAGCCCGCGGGACTGACCAGAGAGGACCCCGCAGCTTCCCTGGACGCTTATGCCCACGCTCTGCTGGCTGGCCGAGGCCATGACCGGTGAGTCTACCCCCTACAATACCACCTACACACTTATGGAGACCTAGGGCTTCTCCACAGGGGGCAGCCAGACCTCATGCCTCAGCAGTC
+
?@@>==?>@A@@AAABBBA@?=<;<<<<<==@ADA>>==>@>???@>>====?>?<<<<>@A@@=====@?>>>>??>>><:::::?=<<==@CCBCBB@><<<<=BBAA??>?>@@@A?@@@AAA???>>?=>=?>>:8778@@@A@><<;;;<<?AAA@@?=;;:9;<=@?@>=,+*)*/55344719::;BBBAAA@?>=;;:::;;<<==<;<<<?ACBBA@AAA@?<;;;<@@?@?>=::::;@?><<<<;<>>:<;<==<<<>??>>??BA@A@??<<:::;;<=<=>>?@@CDDFA@=:9989<=>>=====>??@A@B32220.(%
@150_NG92T2_3
CTGAGCTATGCTCAGGCTATGGACTACTATACAGCTGTCAAAAATCATAAAAACATAGCCCAAGGCATGATTAGTAAGTGGGGTGGTTGTTAAAATGCCTCTTCCCACCTTCGTCTTCCTCCCGTGTCCCTCCAGACCACCTTCGTCACCTTCAAGACAGCCGACACGTGGCTGTCTTCCACCGGGGCAGATTCTTCCGTGTAGGGACTCACTCTCCCAATGGCCTGCTTTCCCCACGGGCCCTGGAACAGCAGTTCCAGGACACC
+
ADGGDDEDEEIHGDDCCBBCCA@@@ACAAA@AABBBCDCCEGPSOJHHHJEKQIIFFBA@AACCDDDCABABBCBAA?@@?>>>?ADDDGG@=8:7+JIHKKGCEF=DGHIIFFECEECDDLIEGMIKGHHHIHHAI@HJKJMQMPIRKNSOK<HEHIGJPJEDEDFINGHQFJJMSSNSIG>:9;;HHJ=SKJSIDA=>?BABBCDEKIHLHHMFGGEHHIHJHKIGKEGB?=HGDABBCGNMJJFFEFHNE???>=98.*)'&#
@151_NG92T2_3
CAGACCCGCGGGCTCAGAATCGAGGGACACAAAGAAGGCAGCCCCTTCCACAGCCTCCAGGGCAGTGGCTGCGTGGGTCTTCACCGACTCCCGCACCTGAGCCCACATACTCCTGTCCGAGTGGGATGGGCCTGAGCCCAGCTGGCCCTCTACCCTGCCCAGCCTGTTCCCTGGAGCCCAGCCTGCCCCCTGCAACCACAGGCTACTGGTTCTCACCTGGGAGCAGCAGTCAGAGCAGCTAGGTGTTCCTCAAGGGGACAGGCTGGGGAGGGGTCATCCAGGATGTCCTGGAACTGCTGTTCCAGGGCCCGTGGGGAAAGCAGGCCATTGGGAGAGTGAGTCCCTACACGGAAGAATCTGCCCCGGTGGAAGACAGCCACGTGTCGGCTGTCTTGAAGGTGACGAAGGTGGTCTGGAGGGACACGGGAGGAAGACGAAGGTGGGAAGAGGTCACATTTTAACAACCACCCCACTTACTAATCATGCCTTGGGCTATGTTTTTATGATTTTTGACAGCTGTATAGTAGTCCATAGCCTGAGCATAGCTCAGGACAGTTTCGATTGTGCTATATATCAAGCAGAGGATGACTTTGAACTCTTGTTTCCTCGTGCCATG
+
%$$$$%'),+++,1*'%%%(&&&'(+:?DCEGJLSMSSMQLSSSJI?999BAAABDIKISSIJNNSNKOSIHJIHSOMMSKGGLHGIGJRO>79KILPIHFHJKJSKSMHJIPRILLICGFGQLJKSFILLOM((((.75ACCDBCEEA7,,,332=<=<34PSOSNSFDFBCJHOLLGB@?=?=>>7FDFHGHLINOKJPIFFCD@<<==NJJEFGFFJJKNSSNHNGHCBBCDIGFEHFHJHNMNILSHFGDJIHIM@@@?@CDEHPNEDFD999896:IJNJOJPRMIPOLOOHNHIGJJLPNSNSOMSIHMSOFHGIIJKQKKNJNHJNKSSKGGKGIJSIMIKLOLJLQPSPMSHHCGD=KSKSJSJNLMSLOLJQLJIIHFSJLJJE98788INEFA>=>>GGCAAADFHKKKNIHIF5444533679667;?@GHILAFGJJJKJKJHMMSSHHIKGHGFBDFEBGEDDDEFMJHLHKIJPNNSIHGKFDAEHSIIFDEGIHFFEDFOJSI?><==??DCDA>>?@@CCCB@AAABBFKE@>>=>>@===85334=IIMIJGHEGGIHSJIHIBBBHGLCCCCEIGHGHKLH?:771/14-)))**'$$
@152_NG92T2_3
CGTACACGGAAGAATCTGCCCCGGTGGAAGACAGCCACGTGTCGGCTGTCTTGAAGGTGACGAAGGTGGTCTGGAGGGACACGGGAGGAAGACGAAGGTGGGAAGAGGTCACATTTTAACAACCACCCCACTTACTAATCATGCCTTGGGCTATGTTTTTATGATTTTTGACAGCTGTATAGTAGTCCATAGCCTGAGCATAGCTCAGGACAGTTTCGATTGTGCTATATATCAAGCAGAGGATGACTTTGAACTCTTGTTCCTCATGC
+
0+,,,,21/,++)))))))0001;>BHGMLLJGGEEEEIIIKJONKKKMGHGEEEJJJIHKGMJNKMJSNLMFAB?AA>?EGFHHJKNISLILMLSKLKNLIDFMMKLSNHKOILMMSKQMOHLNRIISRSKSJQLHGHLJIISLJKONHKHIGHGHRSLMLHNNQMSSKJHGGFGOSSIOJSHHKHHHKNKKNLLNJPLIHLOLI==>KJIHIMHMMKLLOSMKLLNKKGGJLLJIHIIFJMHLKDDIECDEEHAC>995225423('
@153_NG92T2_3
CTGGAGGTTGTGGAAGGGGCTGCCTTCTGTGTCCCTCCGATTCTGAGCCCGCGGGACTAACAGAGAGGACCCCGCAGCTTCCCTGGACGCTTATGCCCACGCTCTGCTGGCTGGCCGAGGCCATGACCGGTGAGTCTACCCCCTACAATACCACCTACACACTTATGGAGACCTAGGGCTTCTCCACAGGGGGCAGCCAGACCTATACCTCAT
+
0///57;9644556889>DBB??>=422-/0=<>;7:6++,=ACB@?@>===<<=>>?*****--,17:@@@@;???@BA@@B@@CBA==<<<==?@BAAAAA@DJJKFEEDCDEC@???@CED??>==>?:77:888<>ABEC>>>>=>=>>CCCBCCCEFC@????BBBBCACDBBBBCCCDEDHBA?=>@?>>>>7+*((('(&&'''&$
@154_NG92T2_3
TCCAGACCACCTTCGTCACCTTCAAGACAGCCGACACGTGGCTGTCTTCCACCGGGGCAGATTCTTCCGTGTAGGGACTCACTCTCCCAATGGCCTGCTTTCCCCACGGGCCCTGGAACAGCAGTTCCAGGACATCCTGGATGACCCCTCCCCAGCCTGTCCCCTTGAGGAACACCTAGCTGCTCTGACTGCTGCTCCCAGGTGAGAACCAGTAGCCTGTGGTTGCAGGGGGCAGGCTGGGCTCCAGGGAACAGGCTGGGCAGGGTAGAGGGCCAGCTGGGCTCAGGCCCATCCCACTCGGACAGGAGTATGTGGGCTCAGGTGCGGGAGTCGGTGAAGACCCACGCAGCCACTGCCCTGGAGGCTGTGGAAGGGGCTGCCTTCTTTGTGTCCCTCGATTCTGAGCCCGCGGGACTGACCAGAGAGGACCCCGCAGCTTCCCTGGACGCTTATGCCCACGCTCTGCTGGCTGGCCGAGGCCATGACCGGTGAGTCTACCCCCTACAATACCACCTACACACTTATGGAGACCTAGGGCTTCTCCACAGGGGGCAGCCAGACCTCATGCCTCAGCAGCC
+
::;CCEDDCEMLNONJHHIINIMSOSLPKIIHGFGFHKNIJSRNLJKNKJEDB87::IGILJIKSSGFEEGKHGLMSMKOMJMGJGJJKJKKSQIIFGGIE;DDDAFHGIJIQMQKSIRHHIFDCBBE78QKPNKIIFDEDCEEIEIE8...4,CFGHEN;<@,;2))DMJLRNNLIHFFKKLHMMMKIMKHKLEC;991IJSMJPJMLOIJHMGGIMJLKROLMHEAKRSKOHFEDB;666<E@88999HIFEFFEDSPSA?@@=DEEEHGFJIKMIFGFFHHFFJGIRIE=HB:973111.-,,/07777;;>?AE97777?=GFGHILBA@@BAABC@@A@EDB@ABJHQLIKGLJJKJJJSKONRLIISJMLJLIGFGJGPJKLSLSISNJCAAABGKHEFEFFFD>?4111154578ACEIJQIMJD@HBBBGGFHHJHMHGFEDDCEFFGGKGEFIIIJLLIHIHJMKMHFHFGJGHFGFDDEFDDEEGLA?<1*))556<=ACBCFIHGJIGJLKIHHIFJFEDEDEDFDCDEDDGF@A>====DCDEHJHGEEEFEEE=====A??=8)%
@155_NG92T2_3
CTGAGCTATGCTCAGGCTATGGACTACTATACAGCTGTCAAAAATCATAAAAACATAGCCCAAGGCATGATTAGTAAGTGGGGTGGTTGTTAAAATGTGACCTCTTCCCACCTTCGTCTTCCTCCCGTGTCCCTCCAGACCACCTTCGTCACCTTCAAGACAGCCGACACGTGGCTGTCTTCCACCGGGGCAGATTCTTCCGTGTAGGGACTCACTCTCCCAATGGCCTGCTTTCCCCACGGGCCCTGGAACAGCAGTTCCAGGACATCCTGGATGACCCCTCCCCAGCCTGTCCCCTTGAGGAACACCTAGCTGCTCTGACTGCTGCTCCCAGGTGAGAACCAGTAGCCTGTGGTTGCAGGGGGCAGGCTGGGCTCCAGGGAACAGGCTGGGCAGGGTAGAGGGCCAGCTGGGCTCAGGCCCATCCCACTCGGACAGGAGTATGTGGGCTCAGGTGCGGGAGTCGGTGAAGACCCACGCAGCCACTGCCCTGGAGGCTGTGGAAGGGGCTGCCTTCTTTGTGTCCCTCGATTCTGAGCCCGCGGGACTGACCAGAGAGGACCCCGCAGCTTCCCTGGACGCTTATGCCCACGCTCTGCTGGCTGGCCGAGGCCATGACCGGTGAGTCTACCCCCTACAATACCACCTACACACTTATGGAGACCTAGGGCTTCTCCACAGGGGGCAGCCAAGACCTGCATGCCTCAGC
+
@A????>????@A?>=<<=>?>>>===<<<<==>===>?CCEJIFCBAABDFKEEDB>=;;<=>>>>>?BBCCBA@@@AA?>>=>?@CBACCDEFIEC=<<<<>@@<;:8<?>:203379??A?@=59;::::9:==>>=>>>>@@?;;;;<@@@ABDCBA@??:8888:===>BEFHGG>888><;:;<=?@B@@@A:9888<;>??@DCBCBA@BA@????@@???@@A@AA@BBBA=:999:>??@BCDDGH@?===?>?FEEDDFDCDDCEEDCA?>@:<=>:@ABBCCB@@=?A==>=<==@BAA>>>?AAAAA@?@??@DDDCFGEDCECCDCDCBBA@>>===?@BCA@???=;=;=@??@ABA>=>>@BFBA@@@B@AB@@ABBBBBABA>.....=???ACEFHEEC>:4334?>>>>=>???;:;;<A@??>>??@@?>==<===>>=:::::?=:9::;BAA@?@@?====>BDGFCBA;57>>BABBCDDB=<98;A=AA?>>>=@BBBBA@??>;=<<==?AA@??>:9988:;<@@BDDCF@<@AA@=<;;9;<<>DEEDEDBCC@<<<<=????A@>>>><:::<>@DEGDD@====>AA@AAA><<<<?BA@?>>>?@BAAAAB@@A@@AB@@@ABDEDCCCB??>=>>>?@?@@A@BABCBC3////A?<9864.,,,,-,---.::8/--)
@156_NG92T2_3
AAGGGGCTGCCTTCTTTGTGTCCCTCGATTCTGAGCCCGCGGGACTGACCAGAGAGGACCCCGCAGCTTCCCTGGACGCTTATGCCCACGCTCTGCTGGCTGGCCGAGGCCATGACCGGTGAGTCTACCCCCTACAATACCACCTACACACTTATGGAGACCTAGGGCTTCTCCACAGGGGGCAGCCAGACCTCATGCCTCAGCAGT
+
123CNINA=====?A;9999FBCC?B87763345598748---5FG>>=::::=AHNKJEGD@DDDDFIA>>:ADDCCDBBBDCDBDCDEFFGHIGIIJHHKMNIGDEDDJMJHIIGGJHIHHIHEDEDEGGGCDCCCAAAADIJIHFGFEEHHGGIGFFGGEHHDGEEGFDJGDECCAEFID>===>?CDDEFFD@CDEC???93.
@157_NG92T2_3
CTGGATGACCCCTCCCCCAGCCTGTCCCCTTGAGGAACACCTAGCTGCTCTGACTGCTGCTCCCAGGTGAGAACCAGTAGCCTGTGGTTGCAGGGGGCAGGCTGGGCTCCAGGGAACAGGCTGGGCAGGGTAGAGGGCCAGCTGGGCTCAGGCCCATCCCACTCGGACAGGAGTATGTGGGCTCAGGTGCGGGAGTGGGTGAAGACCCACGCAGCCACTGCCCTGGAGGCTGTGGAAGGGGCTGCCTTCTTTGTGTCCCTCGATTCTGAGCCCGCGGGACTGACCAGAGAGGACCCCGCAGCTTTTCCCTGGACGCTTATGCCCACGCTCTGCTGGCTGGCCGAGGCCATGACCGGTGAGTCTACCCCCTACAATACCACCTACACACTTATGGAGACCTAGGGCTTCTCCACAGGGGGCAGCCAGACCTCATGCCTCAGCAGT
+
0B??@B=;;89759:4?<<BCCCCF>=<>;?=<===>=>@??==>>?ACCCCBCCDCFFE=<;A;===>EDCBAAAA@>=>=?ABCE@????C@?>?<<=>AB@@@???==<=@@@@ACACCCABBBADB>==>=>>>>?ADC99:=DCA???@B=?<<:8<:6,,,,-3134888887;;>@B>====<:::9<?00001889<>@@AB>>>>>CCCBDCBB?BBC@@?@ABCAABCEDFBDD@@@@@BDEFGFFDB@??>>??@BBBABA><;99:;<@ACCCBD??@DAAA@=:111002-*)))63BCC?<<<<<?>=<<=<<===@CDEEECCDCC?;;;;<ABCCCC>;;;;=BBA?=<;::==<@@ACCCB@@A?=>>??>???@BA@>>>>>?@?@>>>>?AB=>><:9899:=?A@@BBA>=>>>@@A/.-,+*)
@158_NG92T2_3
CCCACGGGCCCTGGAACAGCAGTTCCAGGACATCCTGGATGACCCCTCCCCAGCCTGTCCCCTTGAGGAACACCTAGCTGCTCTGACTGCTGCTCCCAGGTGAGAACCAGTAGCCTGTGGTTGCAGGGGGCAGGCTGGGCTCCAGGGAACAGGCTGGGCAGGGTAGAGGGCCAGCTGGGCTCAGGCCCATCCCACTCGGACAGGAGTATGTGGGCTCAGGTGCGGGAGTCAGTGTAAGACCCACGCAGCCACTGCCCTGGCTGTGGAAGGGGCTGCCTTCTTTGTGTCCCTCGATTCTGAGCCCGCGGGACTGACCAGAGAGGACCCGCAGCTTCCCTGGACGCTTATGCCCACGCTCTGCTGGCTGGCCGAGGCCATGACCGGTGAGTCTACCCCCTACAATACCACCTACACACTTATGGAGACCTAGGGCGGGGGGCAGCCAACCTCATGCCTCA
+
3<E@DCDCDFIGHHGHIEFIF??>><445HIDDDEDLMKIJGGC<>;3230+AMJIHJ@@<;/I@@DHIGGGGIGGHLIPKIMKLIIJIIKMIKGGA4CGEHHMJIHIHHGGFFFIHJJJHJHSGFFCHIIGHJFHGGHGGFKLLJIKJGHHGJHEKKJIHHNEEDDEHGGFHKJKCGIHHJEEEFDHGF>?=:=@>>>>?CMGIHGEDEEFKGHICFIHGECCDB@CA>,*'&(),98???>>76667A=;<99985/-('')*.58=>CDAGEFGFGCDEFEFGEEJFFHGEHHINGJIJIGFEDCEEEIHGHGFFEFFHGB346(.../5;;=>>>=<;<===22222;3@@>=:98:;;:56ABB>:8779=A?72)(&'*+-./.0/0167;;//./.7;;;;@A=>ACCAA>:966679:98-,,,))*)**--,*))'&()-8::8875-)
@159_NG92T2_3
CTGACTGCTGCTCCCAGGTGAGAACCAGTAGCCTGTGGTTGCAGGGGGCAGGCTGGGCTCCAGGGAACAGGCTGGGCAGGGTAGAGGGCCAGCTGGGCTCAGGCCCATCCCACTCGGACAGGAGTATGTGGGCTCAGGTGCGGGAGTCGGTGAAGACCCACGCAGCCACTGCCCTGGAGGCTGTGGAAGGGGCTGCCTTCTTTGTGTCCCTGATTCTTCTGAGCCCGCGGGACTGACCAGAGAGGACCCCGCAGCTTCCCTGGACGCTTATGCCCACGCTCTGCTGGCTGGCCGAGGCCATGACCGGTGAGTCTACCCCCTACAATACCACCTACACACTTATGGAGACCTAGGGCTTCTCCACAGGGGGCAGCCAGACCTCATGCCTCAGCAG
+
==?>>>@@?@????@@BAAACBBA@?@???===>@ABA?>?>?A<==><<=>@@A@A@AAAADCBBDACECCCBA@@@@9B=::::;>>??BBDDB@???A?>>==<<;<<=>??;::;<?@??===>>A@@?>>@?>>>=:;;;;?=88889>>>???@><<<<=BBAAA@@@@AABB@@@AACBAAB@BA@AAAAA?>>?AAH<CBA@=9445<9545=>>>=<::9:;<=??@@@@@A@?>==>==857778==>?AABA@?<;;;:<;<<=>>>???BCDCBBBABBB@?>>>?A@??>==::;<=BA@>>==;;<<:===<=<==AAA@@@AEEDCBCA>><;;<<>>=>>>?@@@@@A=<<89;::==??>=>>>?AABBAA432213
@160_NG92T2_3
CCAATGGCCTGCTTTCCCCACGGGCCCTGGAACAGCAGTTCCAGGACATCCTGGATGACCCCTCCCCAGCCTGTCCCCTTGAGGAACACCTAGCTGCTCTGACTGCTGCTCCCAGGTGAGAACCAGTAGCCTGTGGTTGCAGGGGGCAGGCTGGGCTCCAGGGAACAGGCTGGGCAGGGTAGAGGGCCAGCTGGGCTCAGGCCCATCCCACTCGGACAGGAGTATGTGGGCTCAGGTGCGGGAGTCGGTGAAGACCCACGCAGCCACTGCCCTGGAGGCTGTGGAAGGGGCTGCCTTCTTTGTGTCCCTGGTTGAGGCCCAGGGACTGACCCAGAGAGGACCCCGCAGCTTCCCTGGACGCTTATGCCCACGCTCTGCTGG
+
)BDDEFFKEFDDEDD==>C>B;;;;<EDEGFFFJGKEFDECHEDIGHEFEGGKJPOMKGHFDEB@B:8643213466:0C::?GEFEGEIGCDDDFLIGGFDCDDDLKIMDFG>DGEFKINJIJNPIJIKGLJOMIIHGNEFGGLLLDIGFF<=<;<=:55;><>AAACFGEFJIKIIJFFDFCGMLKKKSKGFHIGDGEGHDGGFCHGFHNIFGFEEFCDDCCDDCFHHNGD=8878@@BBBBB<100-,*'(*))*,9==@@D?????LIEFGDEDDDFGGIDCDA>GEHFGED;53344;97***,'&$$$#$'&'(%'((&'''))((&'*+,?@BA??><>AABEEEFFDEDCDAB@@@????AA>:9888955.,
@161_NG92T2_3
GCTTGATATATAGCACAATCGAAACTGTCCTGAGCTATGCTCAGGCTATGGACTACTATACAGCTGTCAAAAATCATAAAAACATAGCCCAAGGCATGATTAGTAAGTGGGGTGGTTGTTAAAATGTGACCTCTTCCCACCTTCGTCTTCCTCCCGTGTCCCTCCAGACCACCTTCGTCACCTTCAAGACAGCCGACACGTGGCTGTCTTGAAGGTGACGAT
+
AAAKIKSLJIMJGJHHHIIKGEGHJSNQJHFGNGFEFFMHOJKHNKMHIJGGKHHHGJSIHJJGHJSIISKSRQKMMJPPSOSNJLHPMJKJLLJLJJNKKMMQJKLKJMSJMHJNQMSQSHSSLJSOHMSJOSJDB@8;B??ABIJGFHISJKICELLJLNHNQIILGJJHIKHEFGHHIJNLNSNNKMFGHHGIHFGHGGMRIKJKLLGFEECA753-,)
@162_NG92T2_3
GAGGGGTCATCCAGGATGTCCTGGAACTGCTGTTCCAGGGCCCGTGGGGAAAGCAGGCCATTGGGAGAGTGAGTCCCTACACGGAAGAATCTGCCCCGGTGGAAGACAGCCACGTGTCGGCTGTCTTGAAGGTGACGAAGGTGGTCTGGAGGGACACGGGAGGAAGACGAAGGTGGGAAGAGGTCACATTTTAACAACCACCCCACTTACTAATCATGCCTTGGGCTATGTTTTTATGATTTTTGACAGCTGTATAGTAGTCCATAGCCTGAGCATAGCTCAGGACAGTTTCGATTGTGCTATATATCAAGCAGAGGATGACTTTGAACTCTTGTTCCTCATGCCTC
+
'+-/9;<<>>>>>>?BCCBAA=>CCFECCBCCBAAAACA??><:;;::;;;?ABB?>?>=>??=;;;;=A55555?>?>>@><<<=?CDCA@@@@A?=>>>@DDCCECBDCDB@@AA?????ABAAAACDFFDDDAABBADEECBBBBDDEBBBBBFDCCDFEDFDFGDCFDFFBCB@A><FEDDCDAADAABBBCCBBBCBCDDGFEBAHFDEDBDDBABBA>>==<>>?AIIPIEEEFGHIIHGDECBCCBBCCBBCBBBCCCCCDCDCDCDBA@AAA.---.:;>>?@>===>CFECDECBDCDCCCDDDCBA?@@@BDCBDCEFEECCDCCDA@@@?@;;93)
@163_NG92T2_3
CCTGTCCGAGTGGGATGGGGCCACAGCCCGGCTTGGCCCTCTACCCTGCCCAGCCTGTTCCCTGGAGCCCAGCCTGCCCCTGCAACCACAGGCTACTGGTTCTCACCTGGGAGCAGCAGTCAGAGCAGCTAGGTGTTCCTCAAGGGGACAGGCTGGGGAGGGGTCATCCAGGATGTCCTGGAACTGCTGTTCCAGGGCCCGTGGGGAAAGCAGGCCATTGGGAGAGTGAGTCCCTACACGGAAGAATCTGCCCCGGTGGAAGACAGCCACGTGTCGGCTGTCTTGAAGGTGACGAAGGTGGTCTGGAGGGACACGGGAGAAAAGAAGGTGGGAAGAGGTCACATTTTAACAACCACCCCACTTACTAATCATGCCTTGGGCTATGTTTTTATGATTTTTGACAGCTGTATCGTCGTCCATCGCCTGAGCATAGCTCAGGACAGTTTCGATTGTGCTATATATCAAGCAAAGATCATTTTGAACTCTTGTTCCTAAGTGCT
+
,>?>ECA;999:CFDF;<;56:20-,,.1('&'+***333223:=@4=?E;/<BGIGJN::H;IMHELSOKIPJJMG>ABC>>>>?QKLLJKJJJMJIONIKJKGIIGJJOSSJJOJMMHKLMSQJJRKKJJJINKPPLIJIKGIPMMIHGNIICFGF@A?@@EFMNLOHFJOILSJKQJSSISQHIJG>=8634>A>A@??<7>CIKKHMGCDCDJGJSIGJQPLLJGGIIIMGKHIIGHHIJHSHNKILMSDAIIJKLIQNJJGKLOSHJILHMNJMKMHMGHIFLGKISGJGHGOSEDDCDA??=AA:95210-,-*)))'((1<@ACEDJMHLKOLOIJSOSSNSMOILSJSJLLJSNLHHKHKFHHGGJHHNHMHGFDEDFFNKJNOJGJIRSSRJIEFFHHK995'''''''(+*)(((/69BCEDDEE=?BCFGGHGHIHFDFGGHKJJJEBB@@5300/.,-//0)(&&&&)8>>?AB@A@>>=<0,)),0*
@164_NG92T2_3
CCTGAGCTATGCTCAGGCTATGGACTACTATACAGCTGTCAAAAATCATAAAAACATAGCCCAAGGCATGATTAGTAAGTGGGGTGGTTGTTAAAATGTGACCTCTTCCCACCTTCGTCTTCCTCCCGTGTCCCTCCAGACCACCTTCGTCACCTTCAAGACAGCCGACACGTGGCTGTCTTCCACCGGGGCAGATTCTTCCGTGTAGGGACTCACTCTCCCAATGGCCTGCTTTCCCCACGGGCCCTGGAACAGCAGTTCCAGGACATCCTGGATGACCCCTCCCCAGCCTGTCCCCTTGAGGAACACCTAGCTGCTCTGACTGCTGCTCCCAGGTGAGAACCAGTAGCCTGTGGTTGCAGGGGGCAGGCTGGGCTCCAGGGAACAGGCTGGGCAGGGTAGAGGGCCAGCTGGGCTCAGGCCCATCCCACTCGGACAGGAGTATGTGGGCTCAGGTGCGGGAGTCGGTGAAGACCCACGCAGCCACTGCCCTGGAGGCTGTGGAAGGGGCTGCCTTCTTTGTGTCCCTCGATTCTGAGCCCGCGGGACTGACCAGAGAGGACCCCGCAGCTTCCCTGGACGCTTATGCCCACGCTCTGCTGGCTGGCCGAGGCCATGACCGGTGAGTCTACCCCCTACAATACCACCTACACACTTATGGAGACCTAGGGCTTCTCCACAGGGGGCAGCCAGACCTCATGCCTCAGCA
+
@BBCBDDDDCDECCB@@AA@AB??@?@CBBBBBBA@@ABBEEGKKHFDDCDHHPHFCCAA@@@BBAABBABDBCCBCDBDCA@@@@ABDDDFGHJIKQHGICAAABDCA?<=@CCB??>>@CDEFFA>>?>@A@@AACCCBBCDCDDBABAABEFGGJLHEEDCD@>>>>@BBBBEGFGHIGGEEF@>>>?CDHGHGGKKJFDDCBEECDFFDIGHHKNILIGIFJHMGKIHFHGGHIJHGCCCDEHHHGJJMJMRLHRFFHFGIJJGIJFKJMQPOFKF>=>:;::7;BBCBCAB@;6C::A?>>?@CC@>>>>@CDDCB?@@@@CBBB@?@/CBBBDBDBABBB??>==?A@AB?@@@@?A===<=??AAABAAA??===@?A@ADAAAA@>@@=??=5462345653334;=BD98888BBBAA@?@@@@<<<<>BBAA@?@@ACAA@@@BB@A@=9999;=:8899<?AF@@??@=<<<=CBCBCDBB?AACBBBBCDDBCBC@@@??BBA@?=>=>?@AEEC?>=<<=>@DDCBAA><;999:<ABBABBBCCDFCDA?=;99::=CEDBBBA@B?<;;;;??@@@@>====@CFECBBABBA>;:::<@?@AAB?;:::<A@@=;;:9:<<;?AAA@???@@A@AAADDBCAAA=8777669889=<===>??@?A?>?>>888777;=<=A@?@???<10/-
@165_NG92T2_3
GGGGCTGCCTTCTTTGTGTCCCTCGATTCTGAGCCCGCGGGACTGACCAGAGAGGACCCCGCAGCTTCCCTGGACGCTTATGCCCACGCTCTGCTGGCTGGCCGAGGCCATGACCGGTGAGTCTACCCCCTACAATACCACCTACACACTTATGGAGACCTAGGGCTTCTCCACAGGGGGCAGCCAGACCTCATGCCTCAGCGGC
+
112HLJIHGHKHFBBAACNMNLHKDDDGIHOPSQNIHFDFPKQJKJIFFEHLLKLLIQSNFSSKSJKLSGCBEFSJHIFFFDEGHJHGHMNHKOFHGFEHJLHFCEDFKSHGIGGGFFFIFLGF@>><877BBBEFEFFEGHHFGGFFGHHGEFGDDDDECAABBDEEDFFHEGDDCCDGEEIGHEDDDDFFHGBFDC5210*)&
@166_NG92T2_3
GAGGGATGACTCACCGGTCATGGCCTCGGCCAGCCAGCAGAGCGTGGGCATAAGCGTCCAGGGAAGCTGCGGGGTCCTCTCTGGTCAGTCCCGCGGGCTCAGAATCGAGGGACACAAAGAAGGCAGCCCCTTCCACAGCCTCCAGGGCAGTGGCTGCGTGGGTCTTCACCGACTCCCGCACCTGAGCCCACATACTCCTGTCCGAGTGGGATGGGCCTGAGCCCAGCTGGCCCTCTACCCTGCCCCAGCCTGTTCCCTGGAGCCCAGCCTGCCCCCTGCAACCACAGGCTACTGGTTCTCACCTGGGAGCAGCAGTCAGAGCAGCTAGGTGTTCCTCAAGGGGACAGGCTGGGGAGGGGTCATCCAGGATGTCCTGGAACTGCTGTTCCAGGGCCCGTGGGGAAAGCAGGCCATTGGGAGAGTCAGTCCCTACACGGAAGAATCTGCCCCGGTGGAAGACAGCCACGTGTCGGCTGTCTTGAAGGTGACGAAGGTGGTCTGGAGGGACACGGGAGGAAGACGAAGGTGGGAAGAGGTCACATTTTAACAACCACCCCACTTACTAATCATGCCTTGGGCTATGTTTTTATGATTTTTGACAGCTGTATAGTAGTCCATAGCCTGAGCATAGCTCAGGACAGTTTCGATTGTGCTATATATCAAGCAGAGGATGACTTGAACTCTCTCCTGGTGAT
+
78==MHLCABB@BCABABEGFFFHGNIGGMJILJJHGFFEKHJHPIHGIHGFGEEEFC?>>?FFFGHFFNEGFFMLKLSKLHLKKJDBCA@CAC8888=GGCBBB:9:::FEEKGIHGEFLIILPNNSJG@2...3EHHLMKSKHKLQCCCBDLJGFDDDDFFFFEFFIGEEFGLIHDGFELJHISNJHHKIPMSLMJIJSJJFCDDFGJJHCILHKI442132+9EHHIJGHGFFDFHKDDFD<6+DFJLSMIGIIDGMNLNKPLJJHFICJFCCC>>GINQJKOSKOKGDHIHSSKPIIGGHDDDELSMNS@@@?@JJOMLJKEBAABGSKGGG?????HKEK88888=?@=A>>@AA:87/----7886---.FIJHKIJJLFFDD;9=>66GABBACHPJOJMLJHGJJIIIHHIIGFI*)))*?@HISQLHHGJKNNSHIIOLSLIIGHISNQKJIDIHIFNHIIIHIIHKNHMHDFFKEE>>?@BEGKKJLJJSLNIJSMJM??999;DFFEFHGEFGIFKGLIFJHIMJIIDDGFISSJMLJLIIHGFFHIEPKLHOIHIIIKHMHJGJLNHHHIHGKGHFGGLHJHJSSJIPHIFHIFIIGJNJHHFFABKGIHGHLJGHFFIFKFFEEEFCCC?>86559;GIIKFGBB:A766882....**'''''&':;<7611..0***)'&
@167_NG92T2_3
TTCAACCGGGGCAGATTCTTCCGTGTAGGGACTCACTCTCCCAATGGCCTGCTTTCCCCACGGGCCCTGGAACAGCAGTTCCAGGACATCCTGGATGACCCCTCCCAGCCTGTCCCCTTGAGGAACACCTAGCTGCTCTGACTGCTGCTCCCAGGTGAGAACCAGTAGCCTGTGGTTGCAGGGGGCAGGCTGGGCTCCAGGGAACAGGCTGGGCAGGGTAGAGGGCCAGCTGGGGCTCAGGCCCATCCCACTCGGACAGGAGTATGTGGGCTCAGGTGCGGGAGTCGGTGAAGACCCACGCAGCCACTGCCCTGGAGGCTGTGGAAGGGGCTGCCTTCTTTGTGTCCCTCGATTCTGAGCCCGCGGGACTGACCAGAGAGGACCCCGCAGCTTCCCTGGACGCTTATGCCCACGCTCTGCTGGCTGGCCGAGGCCATGACCGGTGAGTCTACCCCCTACAATACCACCTACACACTTATGGAGACCTAGGGCTTCTCCACAGGGGGCAGCCAGACCTAGTGCCTAGGGCT
+
**)*1>>>@?>?@@A@AACFFA==??CFFCCCDDBB@????@CCDECCBBC@;::598<;>>>==?CCCCDEEEFHGDECCEDDFEHCB@>>>>>DABBBDEE?>?5DFGFHGHHF@BC>=@BBAACFDECABBELIJILEEEEFHGHFHJGBHHFFFJGEEECDA@??@BDDFFDEDDEHDEHII:9999AAAABFGDIKGGJIHIGIKKGFIEHJKHDDCDDDBCAA??''''(81-+*''0*2<BA@ADBBCCEEFDDECCCCEEDDCDCFFBCCB>>??@DC@@@ACGEEDEDGEEHDEGFBBCABDE9EFFDEGFFFGEFFDEIFFEGFFEFEEGJIHHLEEEECBBCBCFHEFEDBA@??@ABFFGFFEEIHIHJGAAC93<:897444CCCFEDBB@???@BCCDCCDDDEHHOIHFHGJIFCBABCEJJ=<==<BDCFHEECCBB@ADB?@@@BAAABCEDCCCCEDEEDDCDCBABCAABEDDEEGGIH-.88777???BDECA@@@B......D-,,+*&
@168_NG92T2_3
CCTGGAACTGCTGTTCCAGGGCCCGTGGGGAAAGCAGGCCATTGGGAGAGTGAGTCCCTACACGGAAGAATCTGCCCCGGTGGAAGACAGCCACGTGTCGGCTGTCTTGAAGGTGACGAAGGTGGTCTGGAGGGACACGGGAGGAAGACGAAGGTGGGAAGAGGTCACATTTTAACAACCACCCCACTTACTAATCATGCCTTGGGCTATGTTTTTATGATTTTTGACAGCTGTATAGTAGTCCATAGCCTGAGCATAGCTCAGGACAGTTTCGATTGTGCTATATATCAAGCAGAGGATGACTTTGAACTCTTGTTCCTCATCC
+
SIIMSMMJKMSSOKIHKHGIGDFIEFEFJSNMOOSMKNKJNKOJSLLLIKJEFIGGNRQLSNLJRJNNLPONLKHNSPISJHHIMRMSKKIKJJJSQSJNONKPJJLLKKJSLSMPMLKKPMSLSLMMNSKJMPKKML====PISNLSMIIKBLIOQJJLLIMMSNIKMNMSLSSOOSLSLJLILPNJSOJKIKMMHSOSNKOGIMKMHGGLLOSSMKJJSNMSSSSKKPJKMJ>>>>@MMSJSJJLIISSLIIJHMJKKOLEFGLLGGFFDCCBBHMSLRIJJHHGPHSHHJIECDGFKOMLKMLLIIQJPMHGFE<=53..('
@169_NG92T2_3
GCCGACACGTGGCTGTCTTCCACCGGGGCAGATTCTTCCGTGCTGCAGGGACTCACTCTCCCAATGGCCTGCTTTCCCCACGGGCCCTGGAACAGCAGTTCCAGGACATCCTGGATGACCCCTCCCCAGCCTGTCCCCTTGAGGAACACCTAGCTGCTCTGACTGCTGCTCCCAGGTGAGAACCAGTAGCCTGTGGTTGCAGGGGGCAGGCTGGGCTCCAGGGAACAGGCTGGGCAGGGTAGAGGGCCAGCTGGGCTCAGGCCCATCCACTCGGACAGGAGTATGTGGGCTCAGGTGCGGGAGTCGGTGAAGACCCACGCAGCCACTGCCCTGGAGGCTGTGGAAGGGGCTGCCTTCTTTGTGTCCCTCGATTCTGAGCCCGCGGGACTGACCAGAGAGGACCCCGCAGCTTCCCTGGACGCTTATGCCCACGCTCTGCTGGCTGGCCGAGGCCATGACCGGTGAGTCTACCCCCTACAATACCACCTACACACTTATGAGAGTCTAGGGCTTCTCCACAGGGGGCAGCCAGACCTCATGCCTG
+
23;9999:<<<<=BBBBDCCCDC;:9::?BCAA@@A+()&(33.,)'&''(:==>@AAB@??@@@EBBAAA@??A?@@@?=:999:??AADEDDEGFEBBABBFEED??>>?EEEEFFFGDDC;:;:6CCBCBB@>===>:;>A@@ABECA>>>>@DCCBA@@@@ADFDCEEFDGEEEDDDECCCC@???>@BBCCA@A@ACB@??=>?@DCCBA@AADECDCCDDEECDCDCDDDBBC@??>>?????ADG=<<DDC,((((C>;:6,,<=<===?DDDC@????B@>>>>BBBCBA<=<==B@===>@FFEDDDDCAAAA@CCDEDDDD=EDDCABBCCFFCCCDCBADCDBCCCEFGDCGGDBBAA?A@ABDEDCAA@?>>>??ADDEFHFCCDEFEDB@@3/><=<;;<<>BDDEDBC@@@@@BADEBCDEEFJHJGFFEGGHEBAAACFECDEDBA@@BDHHGCCBBBDJLDFECBABBCGGGHHGGFCGHEF?4322211069?CDEEFGFDDDCBBBCBBEEHBBBCDFA@?>=:7(
@170_NG92T2_3
GCCTGGGAGCAGCAGTCAGAGCAGCTAGGTGTTCCTCAAGGGGACAGGCTGGGGAGGGGTCATCCAGGATGTCCTGGAACTGCTGTTCCAGGGCCCGTGGGGAAAGCAGGCCATTGGGAGAGTGAGTCCCTACACGGAAGAATCTGCCCCGGTGGAAGACAGCCACGTGTCGGCTGTCTTGAAGGTGACGAAGGTGGTCTGGAGGGACACGGGAGGAAGAACGAAGGTGGGAAGAGGTCACATTTTAACAACCACCCCACTTACTAATCATGCCTTGGGCTATGTTTTTATGATTTTTGACAGCTGTATAGTAGTCCATAGCCTGAGCATAGCTCGATTGTGCTATATATCAAGCAGAGGATGACTTTGAACTCTTGTTCCTCATGCT
+
),,,-??BFF@??100*+++,56EFEBIIIJKPKNJNMHSKILJSJPKJNFDMISKEIJJLLNSSMSSJJKPLJSLMPORLQMKL55555JOIFIMIH?9FLGMMHSFSGFIIISNLJKMJQPKHLSLJJSLKIJGKOIJMNSLOJSISEEHDEG@AGFC<<<=99999HHIHLSJOIJOJJJIHMJQSKHHHGMJSILIGIGLKIHHEE>3/,/--/,+.(()3=@EFHICEJIJMLIHIMIHSLRSIIJQHHHJHIIHHIJIHKIFIHIHHHHHGFGGEDDDEFLSPSHIJGKNSSLJGIFHJHKHFFGDEDFFHHGGJFGHIFFH?=8311-((*2589??@A@@ABCFFFEEEHIGIHFGFEEFEJKINKPEDCCBEB=::62(
@171_NG92T2_3
GCTCAGGTGCGGGAGTCGGTGAAGACCCACGCAGCCACTGCCCTGGAGGCTGTGGAAGGGGCTGCCTTCTTTGTGTCCCTCGATTCTGAGCCCGCGGGACTGACCAGAGAGGACCCCGCAGCTTCCCTGGACGCTTATGCCCACGCTCTGCTGGCTGGCCGAGGCCATGACCGGTGAGTCTACCCCCTACAATACCACCTACACACTTATGGAGACCTAGGGCTTCTCCACAGGGGGCAGCCAGACCTCATGCCTCGC
+
@HKJHIKGHHHMJQNMJNJHJJOLNLLLJJIGGIKJHLLHIIMLNIIIMQNKNJJMRILSMQFEDDDDEJNLOONSLKIHJSKKMJRJIOKLKHFHFGILMJQKHFEEDEMRSHIIGBKMMILR;;;7FSGHMMHGFECFFEFEHLNJLPSSKIFFLSSPNLIINPIKGJFHINKPKSSKJHGIIJRNGFGEEDDEELLOHKFGGEGHIIGFHGGINHAAAIMKNLLLKGJFDACEIIIJJHEDBB@B>>;9986-&$
@172_NG92T2_3
CCGGGGCAGATTCTTCCGTGTAGGGACTCACTCTCCCAATGGCCTGCTTTCCCCACGGGCCCTGGAACAGCAGTTCCAGGACATCCTGGATGACCCCTCCCCAGCCTGTCCCCTTGAGGAACACCTAGCTGCTCTGACTGCTGCTCCCAGGTGAGAACCAGTAGCCTGTGGTTGCAGGGGGCAGGCTGGGCTCCAGGGGACGGGCTGGGCGGGGTAGAGGGCCAGCTGGGCTCAGGCCCATCCCACTCGGACAGGAGTATGTGGGCTCAGGTGCGGGAGTCGGTGGAGGACCCCCACGCAGCCACTGCCCTGGAGGCTGTGGAAGGGGCTGCCTTCTTTGTGTCCCTCGATTCTGAGCCCGCGGGACTGACCAGAGAGGACCCCGCAGCTTCCCTGGACGCTTATGCCCACGCTCTGCTGGCTGGCCGAGGCCATGACCGGTGAGTCTACCCCCTACAATACCACCTACACACTTATGGAGACCTAGGGCTTCTCCACAGGGGGCAGCCAGACCTCATGCCTCAGCAG
+
),/135EGGBHGEF;85,-AIJJJQSSLONQSRMDEFBIKGGSFHBEDC;5556<=>??@IIHHKINLQNJNRLNIGCDMNJDH@@@@COMNISKLKK820:6GHGKHPGIK<6B::?ABHKKKNLHHLEKSRNHDEFFEIOQHSJJNFMLF=<<<===CCACDIJILQA@?ADFBIEJKNNEGLHGEGDCCFB88;:+-((()(*4664(((()?@?@AEGIIJSSDEEENHILMMKSHSGSLJKSIEGHGFMSNHSHIGJHMLQSLIJOSLSKPIIMJ;655420/.---,,-.9@BABEHB@@><4.(778FJJGHLILKONOSJNL;?>?@?@HG@@IIEDEEGJKKHJILIIKMGCF?ABADC=;55449;;=ACCAB@<CDEDILCEHAESJIHIIJHGHJGSNIJSOLKOJNRIJPJSLJGFHGIJMSJKMHEDG?@@?@HDBBDGJHAA@@AADEDKLLIGFFECCBABIGEEHEEEBBGFEFFFDFI--<;;;<CCCCCB=<<;<<;<<DDDCA=;:51
@173_NG92T2_3
GGGAGCGTGGGTCTTCACCGACTCCCGCACCTGAGCCCACATACTCCTGTCCGAGTGGGATGGGCCTGAGCCCAGCTGGCCCTCTACCCTGCCCAGCCTGTTCCCTGGAGCCCAGCCTGCCCCCTGCAACCACAGGCTACTGGTTCTCACCTGGGAGCAGCAGTCAGAGCAGCTAGGTGTTCCTCAAGGGGACAGGCTGGGGAGGGGTCATCCAGGATGTCCTGGAACTGCTGTTCCCAGGGCCCGTGGGGAAAGCAGGCCATTGGGAGAGTGAGTCCCTACACGGAAGAATCTGCCCCGGTGGAAGACAGCCACGTGTCGGCTGTCTTGAAGGTGACGAAGGTGGTCTGGAGGGACACGGGAGGAAGACGAAGGTGGGAAGAGGTCACATTTTAACAACCACCCCACTTACTAATCATGCCTTGGGCTATGTTTTTATGATTTTTGACAGCTGTATAGTAGTCCATAGCCTGAGCATAGCTCAGGACAGTTTCGATTGTGCTATATATCAAGCAGAGGATGACTTTGAACTCTTGTTTCCTCGTGC
+
(&&&&%%%(+,----,-643666;?:8888:?5557;;;BCDCDDECB@@A>====A@????AABAAABDBCBACFDFA?=<;:;;;;<;:>C:12EDEEDD<;;34A@@BBCCBBBBBA>>>@@@DCCCBBBBCA@?>>??@BBCCCDCDDEFDDDCDCFDDCDCCCCBABCB?>>>?AC@>>>>BBABA@A@AAA@@??>@?=?@>?AAACBACEECEDCCDDEBAABBIFA@<<956?=9864666=>>>?=>?>?A@AABB?>>>?@CBCCCBBBBCBC@>>>?AFFEDEDCDE@?@??CEEEDGEEFDECBBBABA@@AACCCCBDJOIGGEFBCADFHGGDEFEFFCBB@ADI4444?CDDEGGDCDBEHKIGEGEFDDDCCEGJPNKSIIJGFGJEEDDDFEGGHFFHGGFFFFEEEDEDBBBCCDFHKSJGHFFJJIIJEEDBBDDCCDCABBBBCCBBCDEDDDFEFDEDFEGBBAAACAABBCCAAAACGGGEDDDDDEFFFECCDCDCBCDFFFFGFHIIGFFD:11)'/5.--.+
@174_NG92T2_3
ATGGGCCTGAGCCCAGCTGGCCCTCTACCCTGCCCAGCCTGTTCCTGGAGCCCAGCCTGCCCCCTGCAACCACAGGCTACTGGTTCTCACCTGGGAGCAGCAGTCAGAGCAGCTAGGTGTTCCTCAAGGGGACAGGCTGGGGAGGGGTCATCCAGGATGTCCTGGAACTGCTGTTCCAGGGCCCGTGGGGAAAGCAGGCCATTGGGAGAGTGAGTCCCTACACGGAAGAATCTGCCCCGGTGGAAGACAGCCACGTGTCGGCTGTCTTGAAGGTGACGAAGGTGGTCTGGAGGGACACGGGAGGAAGACGAAGGTGGGAAGAGGTCACATTTTAACAACCACCCCACTTACTAATCATGCCTTGGGCTATGTTTTTATGATTTTTGACAGCTGTATAGTAGTCCATAGCCTGAGCATAGCTCAGGACAGTTTCGATTGTGCTATATATCAAGCAGAGGATGACTTTGAACTCTTGTTCCTCGTGCCT
+
@CBBA@??A@@@??@ABCD?=;::997776444;?<?@AA@@3//..A@AA@CBBCBAA@@>=>>?DDDBCCDDDBA?<<<<=@?BCEEDEEDDBBBABBCA@AA????@A@?>==<=>>?@??@@A?>BAAABDBBB>>>?B@>>=<;;;+****8;;;;;<BCB@@?@?AB?????C@>==;;;;;>?@@A???==>>>>@?=;<<<>?>?@@AA@?>?@=;;;;=BBBAAA@@@>;;:;;@AA@A@@AAA><<<<<;;;<>@@@@@BBE@A@@>;:;;<BB??>==>?=;;;;=>99889??@>>;:9::<>>=>>@?@A>>>??BBFGIGFDBA@@A@?>>>=>@<<BBAABBCA?????==<;:;<=?EGJFECCDEFGHDA?>==>>>?@@>?>?>>>>>>?>>?@AAAA@?????@><<<=?BCE=;;:;?DBA??>>@@ABBBAAAA@?====?A@ACEFFEFCCDAA?<973*)((&"
@175_NG92T2_3
CAGGACATCCTGGATGACCCCTCCCCAGCCTGTCCCCTTGAGGAACACCTAGCTGCTCTGACTGCTGCTCCCAGGTGAGAACCAGTAGCCTGTGGTTGCAGGGGGCAGGCTGGGCTCCAGGGAACAGGCTGGGCAGGGTAGAGGGCCAGCTGGGCTCAGGCCCATCCCACTCGGACAGGAGTATGTGGGCTCAGGTGCGGGAGTCGGTGAAGACCCACGCAGCCACTGCCCTGGAGGCTGTGGAAGGGGCTGCCTCTTCTGTCCCTCGATTCTGAGCCCGCGGGACTGACCAGAGAGGACCCCGCAGCTTCCCTGGACGCTTATGCCCACGCTCTGCTGGCTGGCCGAGGCCATGACCGGTGAGTCTACCCCCTACAATACCACCTACACACTTATGGAGACCTAGGGCTTCTCCACAGGGGGCAGCCAGACCTCATGCCTCAGCAG
+
0:EFEDEJGEDFEGHHKFECBDA@@?<CCCEFHDED?=@;;;A@@@ADCD@@@ABECEEDBCCCDFFEFDEFBHFFEEEGFEEFDBAAA@BCDDECDDEBCDBEFE9887822223?A>>@FEGEDFDEEFEDEDFFDBAAAABBBAAFGIKGGEFFGHGDDDCBCEEEDEECCACCGDEDECBCDDCBAAADBBBBA>>>>?DB>>>?@IGKIGHIDBBAABEEGDFGFGAEEECDDCCEDDBAECCBAA?A<:-,,*))))..-0=>>?BCDECCC@??>>??ACDEEDDDFDDDDFECB@?@@ABHDGDDAABAAAA@@@A@BCDDAAAABGJIKIHEEFJHECBBBBFEEDAA@??@=>>??GDBCBDEE@AA@BBABBCFDCDDFFEFGGEFBA@@@A@BABBABBCDEEEF???>=>=>BEGEEDDCCCBBCCBDC?=;21
@176_NG92T2_3
GCCGACCTGTCCCCTTGAGGAACACCTAGCTGCTCTGACTGCTGCTCCCAGGTGAGAACCAGTAGCCTGTGGTTGCAGGGGGCAGGCTGGGCTCCAGGGAACAGGCTGGGCAGGGTAGAGGGCCAGCTGGGCTCAGGCCCATCCCACTCGGACAGGAGTATGTGGGCTCAGGTGCGGGAGTCGGTGAAGACCCACGCAGCCACTGCCCTGGAGGCTGTGGAAGGGGCTGCCTTCTTTGTGTCCCTCGATTCTGAGCCCGCGGGACTGACCAGAGAGGACCCCGCAGCTTCCCTGGACGCTTATGCCCACGCTCTGCTGGCTGGCCGAGGCCATGACCGGTGAGTCTACCCCCTACAATACCACCTACACACTTATGGAGACCTAGGGCTTCTCCACAGGGGGCAGCCAGACCTCATGCCTCAGCAG
+
***%%''')><=>?2GABDESOLORLPISNKKOMKSMMKLJLKQSKJLG<>LJNSMSSNOMPJKOIKSSSOMSKISPKKFLSMLSMIJDCEFSKLIAJJSMSHJGHHGIJHEHFC@:9:::;CCSMISHHGHLEB@@?@KJLGLHHJIIISLKISSSNNNLKJKQMLMLLSMKKMLSNSQKSQMSPILSPRKLSKIEEDEK>=<<<FE>@HGOMSPIPJKKJLHFQKOKMMOQISLLSOLJPSPGKOOSIPLJSMSLMNNSRRNNPIIONILFJJPNHLSK<4KLKMRNMIJ?@IJSSNNKGGFFHNKLJMJLSNIOKPOLHKOSNIKSMMLHLILKKSKOSPLKLJKDHIKSISGGEGFFHPIJKKOSPILPRIJMJLKSRLKJHIJNLISKIIPJGFILJOPJSPGGGGIMGEA<<;<4211/,
@177_NG92T2_3
CTGGATGACCCCTCCCCCAGCCTGTCCCTTGAGGAACACCTAGCTGCTCTGACTGCTGCTCCCAGGTGAGAACCAGTAGCCTGTGGTTGCAGGGGGCAGGCTGGGCTCCAGGGAACAGGCTGGGCAGGGTAGAGGGCCAGCTGGGCTCAGGCCCATCCCACTCGGACAGGAGTATGTGGGCTCAGGTGCGGGAGTCGGTGAAGACCCACGCAGCCACTGCCCTGGAGGCTGTGGAAGGGGCTGCCTTCTTTGTGTCCCTCGATTCTGAGCCCGCGGGACTGACCAGAGAGGACCCCGCAGCTTCCCTGGACGCTTATGCCCACGCTCTGCTGGCTGGCCGAGGCCATGACCGGTGAGTCTACCCCCTACAATACCACCTACACACTTATGGAGACCTAGGGCTTCTCCACAGGGGGCAGCCAGACCTCATGCCTCAGCAGC
+
+B????>=>>=<<>710//@MRSJMCAB-S??HMMKMJPLSLNMSIOSNPNNJSMOMMNQGGB:<KKJGJJKKOLLMJKLQNSS?JMHIQLDESNQJOIIJJDDBA@?<667IHMSLLNJSIHMLMGPOG?>>??BHGDEDECFEEFFEEGHIOSKKSSMSMNKJQSQSSMOSNISSSSOSSMMOONKPJIJPLLIJKSPKMSOLNSPSNNNKJQMMSKIOLGRJOKLKLSQLJPISNSMOLMQKMGDDFDEDEKPIOSPJKJMMJIINSNJJJLJSJNLKMNKHFJDKOMJHFMJEJKNILSJJNSKMSKKIKHDF66664EEIIHSSMSJLILJHSSJHIKJIPLJOILQMNIONKIIJLJISSMJHGGHILHJLSPNNLJOSPJJJHHGJILJOHJGKJIGGFHE?@FFFHHIKISKKHFDD@>=>>>@AG<333.,)
@178_NG92T2_3
TGGGCATAAGCGTCCAGGGAAGCTGCGGGGTCCTCTCTGGTCAGTCCCGCGGGCTCAGAATCGAGGGACACAAAGGCAGCCCCTTCCACAGCCTCCAGGGCAGTGGCTGCGTGGGTCTTCACCGACTCCCGCACCTGAGCCCACATACTCCTGTCCGAGTGGGATGGGCCTGAGCCCAGCTGGCCCTCTACCCTGCCCAGCCTGTTCCCTGGAGCCCAGCCTGCCCCCTGCAACCACAGGCTACTGGTTCTCACCTGGGAGCAGCAGTCAGAGCAGCTAGGTGTTCCTCAAGGGGACAGGCTGGGGAGGGGTCATCCAGGATGTCCTGGAACTGCTGTTCCAGGGCCCGTGGGGAAAGCAGGCCATTGGGAGAGTGAGTCCCTACACGGAAGAATCTGCCCCGGTGGAAGACAGCCACGTGTCGGCTGTCTTGAAGGTGACGAAGGTGGTCTGGAGGGACACGGGAGGAAGACGAAGGTGGGAAGAGGTCACATTTTAACAACCACCCCACTTACTAATCATGCCTTGGGCTATGTTTTTATGATTTTTGACAGCTGTATAGTAGTCCATAGCCTGAGCATAGCTCAGGACAGTTTCGATTGTGCTATATATCAAGCAGAGGATGACTTTGAACTCTTATCC
+
89=EGFGDCDDDF?=845/,8:((()11227FFHFGHIMHKA>>>>BC???>>9:8201@BA@BABFGEEC<;+((EEEKHJNJMEFHLIJJKPOJKHMKMLKJHQIQIDCCDHSSOJRRSMINIIHJKEDDCEISFHHQFFGLIHKSNIKMNQKKGGIHMKKLJHSKJKJMHMOKOISMSRPKIFC75'''()4<;802GKQJMS@@IFGLNMLJOQQSMLIMFHFEFNSNOJJMNOSJIKHGIHJQMLSMKSLQSKLNSOKLJLLSKHSNJILOIJFIGKJJKSSJKKGGDGIHJEJKFHIHKHMLEBFHHMNJSSMLJMKSJGMIHMPGLJMJK;;;;:ANIHMFEHGEEFGJLKMFFEEFFFIIIIIIMIJGFIJIIIGISIHIFFGPILHNNJSGNHEDEEGNJRMNLJMIGGFIGFDCDDCGGFIHFFIHJIJHFDECCFJHJIHI422124))333DFFFDDEEGHFEGFGLJHGEHHLJKIHGGHJOSJLQKHHFIHFGFJHHIIGGHKGIHIKIHEFEDEEDDCECDEMSNMHGHEGJIIKFDDCDEEGEEEDDDDDDDGFEEDCEGFEGFEEFDDFFDFEDCDECH21123EGHHFEECCDEDEFFFDDBCCCDEGDGFGDEDCA82/('&%
@179_NG92T2_3
AAGGGGCTGCCTTCTTTGTGTCCCTCGATTCTGAGCCCGCGGGACTGACCAGAGAGGACCCCGCAGCTTCCCTGGACGCTTATGCCCACGCTCTGCTGGCTGGCCGAGGCCATGACCGGTGAGTCTACCCCCTACAATACCACCTACACACTTATGGAGACCTAGGGCTTCTCCACAGGGGGCAGCCAGACCTCATGCCTCAGCAG
+
7:<CCA@@?>??@>=3222299::9:>>???@??>==;:;:::;<>>@@@@ABAAA??>==<;<<=?BBBA?9:AA@==<;;<<==?@@?@@@BBECCDCCCCCCAAAABEED::2456>=?>=<:88677AA=>>>?????BEFDEGFGDDBAABBBA@AAAABAAABBBBCDCD>=<;===>@CEEBAAAABA>>>>?A?<<72
@180_NG92T2_3
ATGCTCAGGCTATGGACTACTATACAGCTGTCAAAAATCATAAAAACATAGCCCAAGGCATGATTAGTAAGTGGGGTGGTTGTTAAAATGTGACCTCTTCCCACCTTCGTCTTCCTCCCGTGTCCCTCCAGACCACCTTCGTCACCTTCAAGACAGCCGACACGTGGCTGTCTTCCACCGGGGCAGATTCTTCCGTGTAGGGACTCACTCTCCCAATGGCCTGCTTTCCCCACGGGCCCTGGAACAGCAGTTCCAGGACATCCTGGATGACCCCTCCCCAGCCTGTCCCCTTGAGGAACACCTAGCTGCTCTGACTGCTGCTCCCAGGTGAGAACCAGTAGCCTGTGGTTGCAGGGGGCAGGCTGGGCTCCAGGGAACAGGCTGGGCAGGGTAGAGGGCCAGCTGGGCTCAGGCCCATCCCACTCGGACAGGAGTATGTGGGCTCAGGTGCGGGAGTCAGGGTGAAGACCCACGCAGCCACTGCCCTGGAGGCTGTGGAAGGGGCTGCCTTCTTTGTGTCCCTCGATTCTGAGCCCGCGGGACTGACCAGAGAGGACCCCGCAGCTTCCCTGGACGCTTATGCCCACGCTCTGCTGGCTGGCCGAGGCCATGACCGGTGAGTCTACCCCCTACAATACCACCTACACACTTATGGAGACCTAGGGCTTCTCCACAGGGGGCAGCCAGACCTCATGCCTCAG
+
...32222CBDEDCBBA@BDCBCCCCCDCEFGJLJKMRGHSIIJKSNMNLHHEEDFHGFFEFEFFJKJIGEEFDEDEDFGIHHIHNNLSKRKHHGIFHJJIFFGFJIGEFEDNISKOIIFGJHGGGFGMHLIHKLNGKJGDHEEOKLIOJLMLQGGKEDDEDGGJJJSSOIIMSMLKRB??@DMNSJOJNLLMSLLPIOSIJNMQJHLJMPHGF>LNMMLHKJIMQKGKLHGJKJIJJKPIKLJIMNLLIPMSSHEDDEEEEEFGFGGFHDC@@@@?>7,CBDCCDB@?84>44558AEFGFB@??@ACCDCAAABABBC@@AAAEEEFEFDEDBBBC???>>@BDDC@AAABDB???=>??@A:81*;;;9=>EDFEDEBABCBCCCCDB>==>?A@AAACFJHDCCBCCCCDABABABBABCC?>>>>??7777777<DA@@?@?A@@<;;;<BA:53334<FFCDCAAA@????@DCDCCDBDECCECCCDDDDBBB@ADDCFEDCCCCDEFEFFFAA@@A?@AACEEDCBB?>><<>>?E<==755557BJGFDCC@AAA?@@=<GFGIGC@A@??@@AACCCCDEFHSJJIJGOINKHDCCCEGHLGIIEEFFCDHFEGBAACCFFEFFGECDCDHIOFEEEIIHLGHGJKHEFECCECDEDDDDFFEHEBA@ABBCFFJGFFHCHGIGFDAA=;4
@181_NG92T2_3
GCGCAGCGAGCTGCCCTGGAGGCTGTGGAAGGGGCTGCCTTCTTTGTGTCCCTCGATTCTGAGCCCGCGGGACTGACCAGAGAGGACCCCGCAGCTTCCCTGGACGCTTATGCCCACGCTCTGCTGGCTGGCCGAGGCCATGACCGGTGAGTCTACCCCCTACAATACCACCTACACACTTATGGAGACCTAGGGCTTCTCCACAGGGGGCAGCCAGACCTCATGCCTCAGGGT
+
(((&%%%%$$$$&(.0/3BCHIRHIJGGHFKJJKSSJJJMHFGGKIMHJIJJCHKMHFDEDEGHMKNMKQSIC@@@ASGEIHIKKREJGFDIIRHKPJKKCHIJIIHGEDDBCCDBACBCEKKPLSNJIGJHJMJSGGOMFHIIKRJGLONHPINGFJJMMHKFHFCFEEIIEFGGIGEGEFJIIGHKFIIFJKIJIKGGGEDI@??BCKHGHGG?=<<<><<=>?@D620+)(
@182_NG92T2_3
TAGGTGTTCCTCAAGGGGACAGGCTGGGGAGGGGTCATCCAGGATGTCCTGGAACTGCTGTTCCAGGGCCCGTGGGGAAAGCAGGCCATTGGGAGAGTGAGTCCCTACACGGAAGAATCTGCCCCGGTGGAAGACAGCCACGTGTCGGCTGTCTTGAAGGTGACGAAGGTGGTCTGGAGGGACACGGGAGGAAGACGAAGGTGGGAAGAGGTCACATTTTAACAACCACCCCACTTACTAATCATGCCTTGGGCTATGTTTTTATGATTTTTGACAGCTGTATAGTAGTCCATAGCCTGAGCATAGCTCAGGACAGTTTCGATTGTGCTATATATCAAGCAGAGGATGACTTTGAACTCTTGTTCCTCATGCT
+
589EEGIKIHKLJHFJHKJMJOLHH5454GKFNMSMLPJMFGSHJQOPRSNJSKLSSKIE88888OIJHKPHLHJMLHJSKLRKJHHJIJMLOKLKNHGGFGKHJSLJSMJIIIKNNKLIIFHMIDHKHHGOJMMCCCC88879FEKHKIHOIKIINLKNLJJJFFHLINMPHKIMJJNGSIMNKAA@@@B=E<<;;;<AHSHSJBGHPLIJGEEGFIKGGKMEEDEDGIMNHGLIISIHMKHMSJGIIGDFEEKHGHLLCBCCCHJHDOJSLLIGEEEEEFFFHFJHGIFGKHIGHIFHEEDECFEGBCABBC@AAAB53334GMLGFFFEIGGIJMJIFFEECDEDEGDGFDGKIHFIJGFFA@A>990-&
@183_NG92T2_3
CTCCCAATGGCCTGCTTTCCCCACGGGCCCTGGAACAGCAGTTCCAGGACATCCTGGATGACCCCTCCCCAGCCTGTCCCCTTGAGGAACACCTAGCTGCTCTGACTGCTGCTCCCAGGTGAGAACCAGTAGCCTGTGGTTGCAGGGGGCAGGCTGGGCTCCAGGGAACAGGCTGGGCAGGGTAGAGGGCCAGCTGGGCTCAGGCCCATCCCACTCGGACAGGAGTATGTGGGCTCAGGTGCGGGAGTCGGTGAAGACCCACGCAGCCACTGCCCTGGAGGCTGTGGAAGGGGCTGCCTTCTTTGTGTCCCTCGATTCTGAGCCCGCGGGACTGACCAGAGAGGACCCCGCAGCTTCCCTGGACGCTTATGCCCACGCTCTGCTGGCTGGCCGAGGCCATGACCGGTGAGTCTACCCCCTACAATACCACCTACACACTTATGGAGACCTAGGGCTTCTCCACAGGGGGCAGCCAGACCTCATGCCTGGGC
+
(059:CFPHLJLJHFBC;6=CFBFGIGHIMFIOHOLNMSLJJLIMHIPKJIMMKQSPSLKSHNHFJE:C=-HHKJHIDDAA=>23HSJLKIJLLGFHJJRKMOKPIIMKOOSSKSJCFONMMOJKPLPNSJKJJILJNNSKJLIDSKINNFLHIGFADEQQKMGOJQLLIHIHIKNLSKPPNGHGHHSLGGIGHNGHHKLJKSMQKNHGIRSJSIMIILQFFFEFSISIG;;;:;>???AAIKMIJKKEEEEEHSSQJMILRLIKIMOJQIJSIJKLKKLIIHINJNISHJLINOKIJPKFHILHHLSFFEDDGJKNLNIHHHIMGFFFGGEH555546578<CBABCD@EFFGGJHHJGGOGHFHDFDFFHHHGJGLGIHJNHIIGILIHLGGEFEJHGHIKGGFGFKOPKFFFEDFHGCEDEFDEDDHFGFEGIIIIIIGFEGFFEBC>>>FGGFEDFFFHGFHDFEDEIIKGGEEDFEFGEF@@)))'
@184_NG92T2_3
TCGCGTGGGTCTTCACCGACTCCCGCACCTGAGCCCACATACTCCTGTCCGAGTGGGATGGGCCTGAGCCCAGCTGGCCCTCTACCCTGCCCAGCCTGTTCCCTGGAGCCCAGCCTCCCCCTGCAACCACAGGCTACTGGTTCTCACCTGGGAGCAGCAGTCAGAGCAGCTAGGTGTTCCTCAAGGGGACAGGCTGGGGAGGGGTCATCCAGGATGTCCTGGAACTGCTGTTCCAGGGCCCGTGGGGAAAGCAGGCCATTGGGAGAGTGAGTCCCTACACGGAAGAATCTGCCCCGGTGGAAGACAGCCACGTGTCGGCTGTCTTGAAGGTGACGAAGGTGGTCTGGAGGGACACGGGAGGAAGACGAAGGTGGGAAGAGGTCACATTTTAACAACCACCCCACTTACTAATCATGCCTTGGGCTATGTTTTTATGATTTTTGACAGCTGTATAGTAGTCCATAGCCTGAGCATAGCTCAGGACAGTTTCGATTGTGCTATATATCAAGCAGAGGATGACTTTGAACTCTTGTTCCTCATGCCTT
+
(&$$$&+6:?BCCBBC@????BFA@AA@C@110000.//01BBBBEFHHDBBBDFHGFECPHLFKIHFFJA:GDDDCB@>=<;;<>D?CAED=FJHHI@E++=56CBB@BA=:90)()),01=GEFGGFHFHGGFDCDCDGIKKNGHFF>???GLHHSHIMEHGGHGEIIDBCABDEFHHGGABBACGHJGHGFC3444?B>BAA@BAA>===ACGHHFEFEGEGGIHSA32221441-.1/...7?BEHEGEDCDDEDEEEEFBAAB@A@@=>>??EDC-,,,-130//000134<>?EGFEFIGGGIGEEFEFDCBBBFDBCC==>?AIFIECCDDGGIFGIEEHFFDDCCDGFGEDEDEFGJDDEDDHKHFECEGEJFFDFFKFILQIIJFHIGFEEDEEFFGEEFFGEEFGGECDDDDDCCACBCEIMKNKHKJJKIKHJGHEFGGHGFJGEFFEEFEEFHEGHKHJHHEEHGIGGFGGGFFGGI>====INLIJGFEFEFGMHGKOC@@@@LGGGEFJGGJHHHGK?==::>:/.---,%
@185_NG92T2_3
CTGTGGTTGCAGGGGGCAGGCTGGGCTCCAGGGAACAGGCTGGGCAGGGTAGAGGGCCAGCTGGGCTCAGGCCCATCCCACTCGGACAGGAGTATGTGGGCTCAGGTGCGGGAGTCGGTGAAGACCCACGCAGCCACTGCCCTGGAGGCTGTGGAAGGGGCTGCCTTCTTTGTGTCCCTCCGATTCTGAGCCCGCGGGACTGAGCCAGAGAGGACCCCGCAGCTTCCCTGGACGCTTATGCCCACGCTCTGCTGGCTGGCCGAGGCCATGACCGGTGAGTCTACCCCCTACAATACCACCTACACACTTATGGAGACCTAGGGCTTCTCCACAGGGGGCAGCCAGACCTCATGCCTCAGCAGTG
+
=?DBCA>>>=>@><<<:;<=@???<;<<>@BAAACAAB@@@A@@???@@=<;;;;<<<<@AB@@?>>221127>=@>>=<=<86667<@??><;;;;>=<<<<?A??>=99889<<88889?@?>==>=<<<<<A@A?@@>?@@@BAA@AABA@>>>>@@>?@@@@???BBCDDD@?=<:3(((8<>=>?>?=<<5./.23--+'''(.1499;33358;==>AAAAA==?=<:;;;;<<<<===<===>BBCBBAABBB?:999:AAAAA@?==>>@BA@=<;;9:;;9<<<>>>>>@A@??@@BBBB@A@>>=<=>=>>==<<===?>>@??<::::;=??/,**--../888;+('&'''%
@186_NG92T2_3
TCAGGCCCATCCCACTCGGACAGGAGTATGTGGGCTCAGGTGCGGGAGTCGGTGAAGACCCACGCAGCCACTGCCCTGGAGGCTGTGGAAGGGGCTGCCTTCTTTGTGTCCCTCGATTCTGAGCCCGCGGGACTGACCAGAGAGGACCCCGCAGCTTCCCTGGACGCTTATGCCCACGCTCTGCTGGCTGGCCGAGGCCATGACCGGTGAGTCTACCCCCTACAATACCACCTACACACTTATGGAGACCTAGGGCTTCTCCACAGGGGGCAGCCAGACCTCATGCCTCGGCCT
+
-9?>==<><;;;<<???>??A@@@@@?>>>>@@@@@A@@???@?@@@@DDCEGFEFDBCCEDDBAABBECECCCED?DDCCCCCFCECDBECDEDEDDDCEEEDFFGEFDCCCDCA@@@ACBBBCADFDEEDCDB?@?@@ABABCBBAA@>EDDECCBAA@@FEDBB?><;;<<?AAAACDDFEDDDDBBCCB=;;;<?BBA@@@BCEFFECC>>>>=?@?<><:999:;@A@?@??ABBA>>>>?@@@@@>?:EDDECBCDA@><<<=??>?AB@?>>>?@@@>?>>.)('&$
@187_NG92T2_3
CTCCATAAGTGTGTAGGTGGTATTGTAGGGGGTAGACTCACCGGTCATGGCCTCGGCCAGCCAGCAGAGCGTGGGCATAAGCGTCCAGGGAAGCTGCGGGGTCCTCTCTGGTGAGTCCCGCGGGCTCAGAATCGAGGGACACAAAGAAGGCAGCCCCTTCCACAGCCTCCAGGGCAGTGGCTGCGTGGGTCTTCACCGACTCCCGCACCTGAGCCCACATACTCCTGTCCGAGTGGGATGGGCCTGAGCCCAGCTGGCCCTCTACCCTGCCCAGCCTGTTCCCTGGAGCCCAGCCTGCCCCCTGCAACCACAGGCTACTGGTTCTCACCTGGGAGCAGCAGTCAGAGCAGCTAGGTGTTCCTCAAGGGGACAGGCTGGGGAGGGGTCATCCAGGATGTCCTGGAACTGCTGTTCCAGGGCCCGTGGGGAAAGCAGGCCATTGGGAGAGTGAGTCCCTACACGGAAGAATCTGCCCCGGTGGAAGACAGCCACGTGTCGGCTGTCTTGAAGGTGACGAAGGTGGTCTGGAGGGACACGGGAGGAAGACAAGGTGGGAAGAGGTCACATTTTAACAACCACCCCACTTACTAATCATGCCTTGGGCTATGTTTTTATGATTTTTGACAGCTGTATAGTAGTCCATAGCCTGAGCATAGCTCAGGACAGTTTCGATTGTGCTATATCAAGCAGAGGATGACTTTGAACTCTTGTTCCTCATGCC
+
)))+)+>A?@?@?>=<<<>>????A@<<;:<=<<<=>><>><::<<>@@@?>>=;<<<=??@?ABA?@?=;;;;;>?==@><;;;;:<=A=@;;>;:78889??ABBAACA@))))*?>8844446B@AACCB>==<<>>?@DEEEEFD@A@@AA@@AA??>@BBBBBBAAA@@?@?@A@@BB:::88::>?>??@97777<@;99::==7767=<<?@=::::<???@><<<<84100***))2132110-.=@AAA?>=<=<==>>AB??5AAACCBB@@D=AAA@AABBDCCCA@@??@ABBBA@AABBBAA?<<==?BCCDDECEEDECCBBABCCB@@@A@CCBBB@<<<<=@BDBCCBA>=:@>@@BDEE=???@=>?A?@CCCDCDDDECDCBBBDGFDDEDHFDCCCAC@@??87777:>??BCAA>===>@AA>=>==?@33334@?@>>?=0/-..71100000100289>ACBCFCBCAB?====>>===?BCDDDEEGCCCA@>>>>@FDBCBBBDCC====>B<<<<=E98+++(&'().>>;<>>@AAABBEDHJKJKEFEDCDA>>=>>BDECEDEDFFEEDCBB>?@?AABABEHKOKHFHGHFGKGDCCCBCDDCEDDDDDECCDCDFEEFGGFFEDCEDEHFCHFJ.-----,--03544452/.///06:??BCDF@@?>?DCHNFGFIIIIHGFE:8842+
@188_NG92T2_3
GGCGGCTGTGGAAGGGGCTGCCTTCTTTGTGTCCCTCGATTCTGAGCCCGCGGGACTGACCAGAGAGGACCCCGCAGCTTCCCTGGACGCTTATGCCCACGCTCTGCTGGCTGGCCGAGGCCATGACCGGTGAGTCTACCCCCTACAATACCACCTACACACTTATGGAGACCTAGGGCTTCTCCACAGGGGGCAGCCAGACCTCATGCCTC
+
&%$$%%&((''&*-26@AE88888<=CC@BA=54444>@@AAC@?=89889@ABEGGEDFD997779554421.6......0>>@GGEFFCCBABCDFJKFMIKMJNOJSIPKMJSIFGFDGMGA?@?<>?@FHFEEBCBDEGEBBBCCCDCCEIJIJFGHDFF9:AAAACDEC????JHKDAAAAFAA@ACEEBBDCDEEEDD=<<:<9:(
@189_NG92T2_3
CCAGGGAAGCTGCGGGTCCTCTCTGGTCAGTCCCGCGGGCTCAGAATCGAGGGACACAAAGGCAGCCCCTTCCACAGCCTCCAGGGCAGTGGCTGCGTGGGTCTTCACCGACTCCCGCACCTGAGCCCACATACTCCTGTCCGAGTGGGATGGGCCTGAGCCCAGCTGGCCCTCTACCCTGCCCAGCCTGTTCCCTGGAGCCCAGCCTGCCCCTGCAACCACAGGCTACTGGTTCTCACCTGGGAGCAGCAGTCAGAGCAGCTAGGTGTTCCTCAAGGGGACAGGCTGGGGAGGGGTCATCCAGGATGTCCTGGAACTGCTGTTCCAGGGCCCGTGGGGAAAGCAGGCCATTGGGAGAGTGAGTCCCTACACGGAAGAATCTGCCCCGGTGGAAGACAGCCACGTGTCGGCTGTCTTGAAGGTGACGAAGGTGGTCTGGAGGGACACGGGAGGAAGACGAAGGTGGGAAGAGGTCACATTTTAACAACCACCCCACTTACTAATCATGCCTTGGGCTATGTTTTTATGATTTTTGACAGCTGTATAGTAGTCCATAGCCTGAGCATAGCTCAGGACAGTTTCGATTGTGCTATATATCAAGCAGAGGATGACTTTGAACTCTTGTTCCTCATGCC
+
(--.9;;>>>=;;44408=@<=<;56611111129:99:;=B>>;7420011/((++(''&';89;::?@@??ABBCDBCCCCCC@@?>?A@@CC<;;;;@B@??>?@=<=<<>?87777<@??@A<99BDB>>===?@@@98888=?????ABB@?;:;;??@ABEGDA>==<<;;;<>@ABBABCEDDFE==G@BDDCCBCBBBB@@?>?@AACDDBAAABDBB@==<=>ABBACDBEDCCBBAAAAAA@@@@AABBBBA?=<<=?@DBAAA=>>A>A@AACDDC444.0443333776700@CBBA@@@ACDAAAABBC???>>@?><=;9999;:86:9976666;=@@==><=>?>ABBB@>;<==;999:;BBA@AA@@>739877999====@@@>;;;;:;:::=?????ADC@@@?<76678AA?>>?<8877611687999997768<98989>><<8?=@A>===?BBDDJLFCCB@@A>=<<<=>BA@AA@AABCB@????===<<=>>@BCIEDBCCDGGGDB??>>>>>>??>=======>>??=>>@?@?>>???A@@???>>??@;111113389==<A@A@AB@?@>=<99::>AABC?FFDCBCDCCDB@@64332-
@190_NG92T2_3
CCCGCGGGCTCAGAATCGAGGGACACAAAGAAGGCAGCCCCTTCCACAGCCTCCAGGGCAGTGGCTGCGTGGGTCTTCACCGACTCCCGCACCTGAGCCCACATACTCCTGTCCGAGTGGGATGGGCCTGAGCCCAGCTGGCCCTCTACCCTGCCCAGCCTGTTCCCTGGAGCCCAGCCTGCCCCCTGCAACCACAGGCTACTGGTTCTCACCTGGGAGCAGCAGTCAGAGCAGCTAGGTGTTCCTCAAGGGGACAGGCTGGGGAGGGGTCATCCCAGGATGTCCTGGAACTGCTGTTCCAGGGCCCGTGGGGAAAGCAGGCCATTGGGAGAGTGAGTCCCTACACGGAAGAATCTGCCCCGGTGGAAGACAGCCACGTGTCGGCTGTCTTGAAGGTGACGAAGGTGGTCTGGAGGGACACGGGAGGAAGACGAAGGTGGGAAGAGGTCACATTTTAACAACCACCCCACTTACTAATCATGCCTTGGGCTATGTTTTTATGATTTTTGACAGCTGTATGTAGTGCCCATAGCCTGGCACATAGCTCAGAACAGTTGAATTCTGCTATATATCAAGCAGAGGATGACTTGAACTCTGTCCTGGTG
+
+<:7644568?@>>=<75666;>>AC>764?AA@@@ACDBCC>:844CCCBBABABA@@@?@@@AAC><<<<>AAA@ABA<8888:;97888<AAABB@AABC?>===?@AAA<::::>@?>>?ACCAA>>>=;85CDFE?>=<<<<;::<<?@C@<>CBBA@;88::BBBAB@CCDCCB@>>:<>>>CDDCBBAA@@?>=<=66777CDCCEDAA@AABBCDDDD99999FCCB?>==>@@DB@@A@A>>BBABBDCBA:::;?A?@A=:;::<3//;:;960..3CD@@@@@DC88778@>=<=:99999:::<@A@????????;:;:;<>>??@@>>><<>;::::=CDCAAA@@@:8::;>CCCACA@ABB?=====;;::<==>>>ADD@@@@<::::<@?=::AAAA@<<<<=A<;;<=>==;;<77889A=9:6999;761//400111DCDB@@A@>=>>?BCA@A@@AABCA@????<<;;;=?@AEFKEDCABCFFGDAAAAABAA87-+&%%$$&&%')**,.+*(((%%(''(+**))&&&&&$%%%''())(++-2122200//)((*++*+++,*)+++,(%&%%%(''$
@191_NG92T2_3
ACTGTCCTGAGCTATGCTCAGGCTATGGACTACTATACAGCTGTCAAAAATCATAAAAACATAGCCCAAGGCATGATTAGTAAGTGGGGTGGTTGTTAAAATGTGACCTCTTCCCACCTTCGTCTTCCTCCCGTGTCCCTCCAGACCACCTTCGTCACCTTCAAGACAGCCGACACGTGGCTGTCTTCCACCGGGGCAGATTCTTCCGTGTAGGGACTCACTCTCCCAATGGCCTGCTTTCCCCCACGGGCCCTGGAACAGCAGTTCCAGGACATCCTGGATGACCCCTCCCCAGCCTGTCCCCTTGAGGAACACCTAGCTGCTCTGACTGCTGCTCCCAGGTGAGAACCAGTAGCCTGTGGTTGCAGGGGGCAGGCTGGGCTCCAGGGAACAGGCTGGGCAGGGTAGAGGGCCAGCTGGGCTCAGGCCCATCCCACTCGGACAGGAGTATGTGGGCTCAGGTGCGGGAGTCGGTGAAGACCCACGCAGCCACTGCCCTGGAGGCTGTGGAAGGGGCTGCCTTCTTTGTGTCCCTCGATTCTGAGCCCGCGGGACTGACCAGAGAGGACCCCGCAGCTTCCTGGACGCTTATGCCCACGCTCTGCTGGCTGGCCGAGGCCATGACCGGTGAGTCTACCCCCTACCGGATCCCACCTACACACTTATGGAGACCTAGGGCTTCTCCACAGGGGGCAGCCAGACCTCATGCCTCAGGCA
+
BAAAA@@A@@@??@@@????>=====B?@?>>?>?>????>???@CBCGMHEEFCDEHNGFDDBA??@A@=<<=<@?@@BC=<<;<?=>>=>?@@ACDDEINHGDA?====?A@@?>>?@>::::;==><;:5;<;<@>>>?@A@@?@@@BB@====?BDDDGHEDBA@@<9999<?@@?ADGGGHFEEEE=:9::=@BBCCEIE>:9:;;ABA@BBDEFDDCDCCBCDDHHFDBC@BCA5;CB@@@>>>>?CCDDHHGFEFFEABAAAEDDFEGDDDFHFHGFDCAAAAABBABBDDDFCB@=;A>>AA@@ACHDA??>?BBCCCCDEDDDDECEGFF=CFDDGEEGEDCB@@@A@CEFFDBAAABED???>>BDDECCAAACFFGDCCDBEEEFGFEFEGDHHD@????AABA@@A99888955577DBCCCCBBAA=<<<=ACBBA????ACAAABBCDCED>=8665..../:BCEDBBBB?@?@@EDDCCCCBCBCBBBCBDDDDBBBAEEBFEB@@AACFHGFHECAA@>>>>?BDDCEFCA>><<<=>B7666545799ECB@@?=>??BFEA9()DBA?>>>?@AA@BB@????AEFGHHEFEKGB?>>>?DCEDCC@==>>@FEEDBA@>>@?875((''(3-();=<>>ACBDDDCBBA@@@@@AA@A@@ABBEDEE<<;;<??@AA@:9989;984-,+*&%%&)(
@192_NG92T2_3
GTAGGGACTCACTCTCCCAATGGCCTGCTTTCCCCACGGGCCCTGGAACAGCAGTTCCAGGACATCCTGGATGACCCCTCCCCAGCCTGTCCCCCTTGAGGAACACCTAGCTGCTCTGACTGCTGCTCCCAGGTGAGAACCAGTAGCCTGTGGTTGCAGGGGGCAGGCTGGGCTCAGGGAACAGGCTGGGCAGGGTAGAGGGCCAGCTGGGCTCAGGCCCATCCCACTCGGACAGGAGTATGTGGGCTCAGGTGCGGGAGTCGGTGAAGACCCACGCAGCCACTGCCCTGGAGGCTGTCGGAAGGGGCTGCCTTCTTTGTGTCCCTCGATTCTGAGCCCGCGGGACTGACCAGAGAGGACCCCGCAGCTTCCCTGGACGCTTATGCCCACGCTCTGCTGGCTGGCCGAGGCCATGACCGGTGAGTCTACCCCCTACAATACCACCTACACACTTATGGAGACCTAGGGCTTCTCCACAGGGGGCAGCCAGACCTCATGCCTCAG
+
777888:KHHHGHHGKKMJSRSKLKKKHIHG@54BBEDHEIJMKKNNPNSJSNMNKIMHSOQRLLOIKMNOIRJSFHDEA?BC<DBB==<;;2@>?@;;?EJIKJSKKDEGDFDKKKHDFC>CGOMGGE;;JRPOLHPPLLMKJHLSMSIKFGFFHFDFD=GHF>B>;93/*((((()12?EEFIHGCNGSGHLKSGHJFIKPONSMLKSKKSIJSJJIHKSGIJMLSLPKNMRMQSPONINIMKNJLKI>FEBCCEEHQSMDDCCHKRJRJHLPJNOMNLJQJLLGMJHFMLMILSN))))*@><LKSLOOKLHILMHJIIJMM?GIGHGJIFGDGFCCJDIJLRKB@GFC?=<7:=:;;;4.=DCA@@?DEDA93469)))))99::@DIGIHLSIIHJHFIMHEGGFGJIJIJNGAAA??@@>>;;:9CBBCCCEBCCAAFGHGKHHA?HNLJGGGFEDC@<9=?A?@@@EFFFCC@?@B@BBDE;:9::>BBBEFDGC?2
@193_NG92T2_3
CAGGGAAGCTGCGGGGTCCTCTCTGGTCAGTCCCGCGGGCTCAGAATCGAGGGACACAAAGAAGGCAGCCCCTTCCACAGCCTCCAGGGCAGTGGCTGCGTGGGTCTTCACCGACTCCCGCACCTGAGCCCACATACTCCTGTCCGAGTGGGATGGGCCTGAGCCCAGCTGGCCCTCTACCCTGCCCAGCCTGTTCCCTGGAGCCCAGCCTGCCCCCTGCAACCACAGGCTACTGGTTCTCACCTGGGAGCAGCAGTCAGAGCAGCTAGGTGTTCCTCAAGGGGACAGGCTGGGGAGGGGTCATCCAGGATGTCCTGGAACTGCTGTTCCAGGGCCCGTGGGGAAAGCAGGCCATTGGGAGAGTGAGTCCCTACACGGAAGAATCTGCCCCGGTGGAAGACAGCCACGTGTCGGCTGTCTTGAAGGTGACGAAGGTGGTCTGGAGGGACACGGGAGGAAGACGAAGGTGGGAAGAGGTCACATTTTAACAACCACCCCACTTACTAATCATGCCTTGGGCTATGTTTTTATGATTTTTGACAGCTGTATAGTAGTCCATAGCCTGAGCATAGCTCAGGACAGTTTCGATTGTGCTATATATCAAGCAGAGGATGACTTTGAACTCTTGTTCCTCATGCCTC
+
;)(&&&''''((-8;<BFGEFFFCDFECBCCEDEA@<;82<=@CCIFEDDDEEEFHIGDA;;GIHJNIMHJMJMEGFLJIIHIJNIHGJGGEDEEHGHNDEEEGNPHHHFEDDDEEISDDCDDHSNNOKKHJJIFDDDDGSJIOJGHGIGJKMJGMHQPK==;;745>:::<EGB>;988999BJIEABPKILND>>A=>IFDEFEGFGEDEB?=CDC<<<<<EFGEDEEB@A@AACDEEEGGFFHFFFDEEFGEDCCCDEFEGHEEBAAABCCBA@ABDCDEFDECFEDDCCB@B@>?A?ACDEGGGGEEDDCCDDEHEEDDFFGCBBCCHFB@A@==>==???AFFGDCBAACCEBAA@ACCCCCFECCCBBCB@@@ACFGIEGADBC><=::>CDEEFEEGEECBCCDA@@@@BFEDECGCHDEEEB???@BGFFEEFFEHGA@@@BF<<<=BEFFEGDCCCBEIGEDDHEFECCCCDHGISMINHNFGHEEDDEEGHIGEGEGHGIHGFEEHEDCCBBCCCEISLOKHGJJMSSJKFFEDFFEFHGGEFDEEFDDEFGGIHHFDEDDECB0000BCCDDEHGDCCCDIKIFGFFGEGIIHIGJGGGDDFEFMIJHHHKJJGHIIFHJFE=:76654+
@194_NG92T2_3
GGGCTGGTTGAGGGCGGAGCTGGGCTCAGGCCCATCCCACTCGGACAGGAGTATGTGGGCTCAGGTGCGGGAGTCGGTGAAGACCCACGCAGCCACTGCCCTGGAGGCTGTGGAAGGGGCTGCCTTCTTTGTGTCCCTCGATTCTGAGCCCGCGGGACTGACCAGAGAGGACCCCGCAGCTTCCCTGGACGCTTATGCCCACGCTCTGCTGGCTGGCCGAGGCCATGACCGGTGAGTCTACCCCCTACAATACCACCTACACACTTATGGAGACCTAGGGCTTCTCCACAGGGGGCAGCCAGACCTCATGCCTCAGCAGC
+
++*+.,($$$$$%''''&&&)25755;:;CEDHGKGIFDEJJJPIKIIKKISHHIFHISHSIILHLIFGFEFMJHHLHIINPKPMIMJLJIKNKKLRJJPRGFOONLSMLPOJGGJIKLRMIONMMFEFFEFIIJSKJIHISNIIKLNKJHJHMHNIOIJPOKLGKKKKQNKJIC<JNMPOOLOKNHJIJIJHGGGEHIJLLJIFEGONSIOLIHMKJMILNJQIJGGHHLJSMIJIJHFFGIJSKGLHGIFFGGILLMSKIHIKHHHIHGGFGGGGGEFFEFFFFHGI::9::GFGGHLIHEEFIHFEEFEFB222/.-
@195_NG92T2_3
TCCAGGGCCCGTGGGGAAAGCAGGCCATTGGGAGAGTGAGTCCCTACACGGAAGAATCTGCCCCGGTGGAAGACAGCCACGTGTCGGCTGTCTTGAAGGTGACGAAGGTGGTCTGGAGGGACACAGAGAAGACGAAGGTGGGAAGAGGTCACATTTTAACAACCACCCCACTTACTAATCATGCCTTGGGCTATGTTTTTATGATTTTTGACAGCTGTATAGTAGTCCATAGCCTGAGCATAGCTCAGGACAGTTTCGATTGTGCTATATATCAAGCAGAGGATGACTTTGAACTCTTGTTCCTCATGCCTC
+
067DFIGHGGEFDCCCCEFIHGFCFD<;<;;EDEDBA>>??<<<?BBCB@AAEFJKSIHDHEGB<>>?HGGMKKGFEFEFHFGLBBBAAHIIKIEDGJLKHHFEGKGIS?;;:;<8444732-+)('()*./())5>>>8883>@@ECCGCEFDFJKIIGFFFFFEGFGGFFIA<>004=?DCDDDC98;66CBAAADGHCBABDDFKKLIGKFDDCDBDCCCCCCCDDCCBBACDEILJHGFDFGGFDDCBBCBDD@@@@BIGGEDDDDDHECCBC=000546333353/77799884331102<=942-'
@196_NG92T2_3
TCCAGGGAACAGGCTGGGCAGGGTAGAGGGCCAGCTGGGCTCGGCCCATCCCACTCGAGCGGGTATGCTGGGGCTCAGGTGCGGGAGTCGGTGAAGACCCACGCAGCCACTGCCCTGGAGGCTGTGGAAGGGGCTGCCTTCTTCTGTCCCTCGATTCTGAGCCCGCGGGACTGACCAGAGAGGACCCCGCAGCTTCCCTGGACGCTTATGCCCACGCTCTGCTGGCTGGCCGAGGCCATGACCGGTGAGTCTACCCCCTACAATACCACCTACACACTTATGGAGACCTAGGGCTTCTCCACAGGGGGCAGCCAGACCTCATGCCTCGGCAT
+
77?77B@<>B?@@??:8874899810///1?BDDCD==>>H6****DDC=E>;<=21/.-,,+(*0---...2,8)'''&&',++-.-*)))')***-342>@GFIFKJLLJILSIQKLJINGLSEDBAAADSSD<@????96((()(--)/@AHGHIKIIKIPLMOLOHJFCB=>::;:=EIJHEHMKONJJILIGMBJISJJSJIGIDSIOSLJKKRSLKSNMLSQSSSOKOOSRMSJNLSMPNHKPIOSLKGISNSHKHHGIGGHJNSNPNSLSQHDDBABFHA==<=@SKIGFGFIIJEDEFFRNIIPHFIGGGNG>?;::;,'&&&&
@197_NG92T2_3
CCAGGGCCCGTGGGGAAAGCAGGCCATTGGGAGAGTAGTCCCCCCTACACGGAAGAATCTGCCCCGGTGGAAGACAGCCACGTGTCGGCTGTCTTGAAGGTGACGAAGGTGGTCTGGAGGGACACGGGAGGAAGACGAAGGTGGGAAGAGGTCACATTTTAACAACCACCCCACTTACTAATCATGCCTTGGGCTATGTTTTTATGATTTTTGACAGCTGTATAGTAGTCCATAGCCTGAGCATAGCTCAGGACAGTTTCGATTGTGCTATATATCAAGCAGAGGATGACTTTGAACTCTTGTTCCTCATGCCT
+
679;EEEIH?>>=>EFGJFHEDCCDB=>>CDCDCBB----4+))*,1--,-3<>DJGEDCDFEGDAECCDCEGGIFGEFEEDDEIFEEDEEEDDFEJFFGGGGFEFEEEEFFFEFCDACFE?AFJGE>>@CCDEDCCBCDEEGFC;=DEECCDCCEDGLGIFDCBCCCEEEFEGHFECCAABCCCCEEFJCDCCE@@??BHHJEDDCCFGGGGDCABABBCBABA@@A@BDEDA@AAAEGEDB@@@AADCBBCCB??>??@@?@BEFECDCBBBCCBA<?>=<===?@BDCCEDDDDCCCDDEEFDA.,+)((&
@198_NG92T2_3
GCCCAGCCTGTTTCCTGGAGCCCAGCCTGCCCCCTGCAACCACAGGCTACTGGTTCTCACCTGGGAGCAGCAGTCAGAGCAGCTAGGTGTTCCTCAAGGGGACAGGCTGGGGAGGGGTCATCCAGGATGTCCTGGAACTGCTGTTCCAGGGCCCGTGGGGAAAGCAGGCCATTGGGAGAGTGAGTCCCTACACGGAAGAATCTGCCCCGGTGGAAGACAGCCACGTGTCGGCTGTCTTGAAGGTGACGAAGGTGGTCTGGAGGGACACGGGAGGAAGACGAAGGTGGGAAGAGGTCACATTTTAACAACCACCCCACTTACTAATCATGCCTTGGGCTATGTTTTTATGATTTTTGACAGCTGTATAGTAGTCCATAGCCTGAGCATAGCTCAGGACAGTTTCGATTGTGCTATATATCAAGCAGAGGATGACTTTGAACTCTTGTTCCTCATGCCTCT
+
333=>@@ABBCD+)2((BBAA@AABBCCBA@;;;;;DEDDBBBCECBA?>??@AACDDEEFDDDDCBBBBCDBCBBAABB???>=>>?@BC::<44455<@@@@@BBA@A@@A@@A@?@AACCCEDEFCDBA;<ECCDBCBCD@@AA@A?>=>>??0*???@BDDC@>>>>?@@>====>@@@BAA@@@@@A?====?BDCBAAABA?<<<=?CDCABA@CCC@??????>==??>@>=>?ACCDC@>>>>@CD@@@@@ACB????@B00007:@A@A988;;>@@@AACBAB===;<>?@CIIILGECCCB@?@@ABCBBCCCCDDCCA@@@@??>>>ACFCABBBEEEFEGFHDDBB@@@@@@AA@A@@@@@?@@AAABBDCDCAAAA@CBB@@@>@CBC@====GJGGDCCACCCCDEBBCCB@>>>>@CDCEEFDDDDEEEDDCAAA@AAA?B53
@199_NG92T2_3
CCCGCACCTGAGCCCACATACTCCTGTCCGAGTGGGATGGGCCTGAGCCCAGCTGGCCCTCTACCCTGCCCAGCCTGTTCCCTGGAGCCCAGCCTGCCCCCTGCAACCACAGGCTACTGGTTCTCACCTGGGAGCAGCAGTCAGAGCAGCTAGGTGTTCCTCAAGGGGACAGGCTTGGGGAGGGGTCATCCAGGATGTCCTGGAACTGCTGTTCCAGGCCCGTGGGGAAAGCAGGCCATTGGGAGAGTGAGTCCCTACACGGAAGAATCTGCCCGGTGGAAGACAGCCACGTGTCGGCTGTCTTGAAGGTGACGAAGGTGGTCTGGAGGGACACGGGAGGAAGACGAAGGTGGGAAGAGGTCACATTTTAACAACCACCCCACTTACTAATCATGCCTTGGCTATGTTTTTATGATTTTTGACAGCTGTATAGTAGTCCATAGCCTGAGCATAGCTCAGGACAGTTTCGATTGTGCTATATATCAAGCAGAGGATGACTTTGAACTCTTGTTCCTCATGCCTA
+
./1//02797887:;:;HNIFEFEHDIFE/---.?IJKESJRSLGFGFDJGLNMFHSSQSIJB==:49AA701JHHOKH44A;<GGILSPMPMGIDF??A?@KJLLKLMNMKMKJKOKISSOOPI==<==LMILSSLLFFHIFDFGHJPLSHSHGQKNNLSJLIONSNMSJILHJ2,,.,0?;AEFDEF@??AAOSNSJNLHKSNONQSNA=<;;:=@,,2++,,8@=A><=<=?DDINGFJHMIOMLSHLSIJKNKKNSKFEBAB>==>>>?@:CIGMKJOLK>==>NPIHOKKGHHMKHEGLHHMGIJOJIFDEGJLLJSJJPSMJKPJQSHKSILSHHFJME?==<=??8877764320-./68=@?BEJMOKJLSHSKKLSMIMIDE544222224/,,BGEEJKSQMJHLHNNSSLRLIHFGHJKNKIKIKJNKOKGJOGNKSOOKJMJHGCBCCMIFFEFGC@?>>@BD==;;:===8877773////:33333657;FHGGKC>=;;89:7468=1
@200_NG92T2_3
GTGCGGTGGGTGTTTAAAATGTGACCTCTTCCCACCTTCGTCTTCCTCCCGTGTCCCTCCAGACCACCTTCGTCACCTTCAAGACAGCCGACACGTGGCTGTCTTCCACCGGGGCAGATTCTTCCGTGTAGGGACTCACTCTCCCAATGGCCTGCTTTTCCCACGGGCCCTGGAACAGCAGTTCCAGGACATCCTGGATGACCCCTTCCCAGCCTGTCCCCTTGAGGAACACCTAGCTGCTCTGACTGCTGCTCCCAGGTGAGAACCAGTAGCCTGTGGTTGCAGGGGGCAGGCTGGGCTCCAGGGAACAGGCTGGGCAGGGTAGAGGGCCAGCTGGGCTCAGGCCCATCCCTCGGACAGGAGTATGTGGGCTCAGGGTGGATCGGTGAAGACCCACGCAGCCACTGCCCTGGAGGCTGTGGAAGGGGCTGCCTTCTTTGTGTCCCTCGATTCTGAGCCCGCGGGACTGACCAGAGAGGACCCCGCAGCTTCCCTGGACGCTTATGCCCACGCTCTGCTGGCTGGCCGAGGCCATGACCGGTGAGTCTACCCCCTACAATACCACCTACACACTTATGGAGACCTAGGGCTTCTCCACAGGGGGCAGCCAGACCTCATGCCTCAGCAGC
+
'(%%$$$$%%$%&&(&'/1EIMSOIJHOKF<=900@AACBCFJJBABBL:22JSKSIJHMJKIONKMJOMHJLIEFFA64333IQHHQLJMSGGJHJLINNMJSIHD>?=87:<;11////0311136<878:?FGG65549335?AIOKQSIKMJFJ-2AD-BHPHKNMSMNISPLOHNJSHGIDIIJMNJKHLJSNLKMJFSGH<675+BJISSSDLI<4MCCDIKNJINRSMNNIMSSSSKNSSSSJPOS7;<-EFJJISMNIKLSJNKIIFHSKSQKKKEGDBKNNJKLIHCBBADFH>:983<<10001////;::<:30//02510000155.,,,,045?40///9;;;;=9351100100/001310//.&'((''''--;;=IHHGHLJJMKHMSGE/.../<FFMIKJKSIGGIIIMPSLKJGF=;9:=CCMJHJKLHHKSINKIGGDDCCDGSMIJLKIIGFA88CIG?>@ABGHJIJJKFEJDFHFDEHC@87:;=EAEEEEHIJISJLSIMOLQLSHGGLJRHONJGDSKSPNILIGGEGGHFFFGGGIFDDLGEGHSJHJNFGAB=<?<;<9::;@CDEFFFKOGSJKFGE;;;;8444599::CCEFC;970,&
@201_NG92T2_3
CCCAGCTGGCCCTCTACCCTGCCCAGCCTGTTCCCTGGAGCCCAGCCTGCCCCCTGCAACCACAGGCTACTGGTTCTCACCTGGGAGCAGCAGTCAGAGCAGCTAGGTGTTCCTCAAGGGGACAGGCTGGGGAGGGGTCATCCAGGATGTCCTGGAACTGCTGTTCCAGGGCCCGTGGGGAAAGCAGGCCATTGGGAGAGTGAGTCCCTACACGGAAGAATCTGCCCCGGTGGAAGACAGCCACGTGTCGGCTGTCTTGAAGGTGACGAAGGTGGTCTGGAGGGACACGGGAGGAAGACGAAGGTGGGAAGAGGTCACATTTTAACAACCACCCCACTTACTAATCATGCCTTGGGCTATGTTTTTATGATTTTTGACAGCTGTATAGTAGTCCATAGCCTGAGCATAGCTCAGGACAGTTTCGATTGTGCTATATATCAAGCAGAGGATGACTTTGAACTCTTGTTCCTCGTGC
+
B@@>AAB<<=CCBBAABCBCEFEEGFGFFG=F++I?BFDEFFFFGHGDFFE@EEEGFFFEEFGGJHFEBBAABCDGFFFGIJEHFEFFEHFDDDCBCCEEEDFBAA?ACEHHCCA@AACIHFHEGFEEBBDDDDACCCACCCCHJIIJIEFFFFGGEGJFGIIEEFFFGFHEFCCBB>====DGGFFBCBCCDDDBDCDDECDDDCDEDFGFEABBGHGOIGFEEEFECECDEJSLHLGFFFBBAAAEEFFEIJFGFF=>EEJHFHDDEEGGKGFCCFDDIECBBBDI;:;DDFEFFGFEDEEEEEGCCEFFJEDDCBCDB@JKKFGEEFDEDDDFHIEEDCDDDEEEEEDFGBADCDAAABDIINIGEEEGJJJMDBBAADDCCCBA@ABABCBCCBCCDDDDDCCDCBBDEDBAA???@@@;;;?AGGCCBBABBDDDEDBBBA@??@@CCCEDEEEDEDDECA@=::1&%%%
@202_NG92T2_3
CCCTGAGCCCACATACTCCTGTCCGAGTGGGATGGGCCTGAGCCCAGCTGGCCCTCTACCCTCCCCAGCCTGTTCCCTGGAGCCCGGCCTGCCCCTGCAACCACAGGCTACTGGTTCTCACCTGGGAGCAGCAGTCAGAGCAGCTAGGTGTTCCTCAAGGGGACAGGCTGGGGAGGGGTCATCCAGGATGTCCTGGAACTGCTGTTCCAGGGCCCGTGGGGAAAGCAGGCCATTGGGAGAGTGAGTCCCTACACGGAAGAATCTGCCCCGGTGGAAGACAGCCACGTGTCGGCTGTCTTGAAGGTGACGAAGGTGGTCTGGAGGGACACAGGGAGGAAGACGAAGGTGGGAAGAGGTCACATTTTAACAACCACCCCACTTACTAATCATGCCTTGGGCTATGTTTTTATGATTTTTGACAGCTGTATAGTAGTCCATAGCCTGAGCATAGCTCAGGACAGTTTCGATTGTGCTATATATCAAGCAGAGGATGACTTTGAACTCTTGTTCCTCATGCCT
+
*--+..--.55CBC66666FCBABAGJGKIMKPKKKJMN@@>;<==CRIPSPREB??65547,++++36BHDDC33;66./....%'%%&((47?AHJHNJNKNQKSKORJSMRKMNJOLSLKMJSMPSKLLNONKKKMQSLLQLKODHLNSMSOOKDDGMJISJLLHB>=>6;@BECFFNKJMGHQJQRPPMMLSSSKJD>=9***)).+1((8----?HJIRKKIJJFIJILKQLOSQKLJLKNLLJMISMIAABFIGKHIGIEFGKGIMJIKLJSNLSSPISKHMMIILJLNLIKJGHSNIIEA;:::;LKKSLLLKLRSJKGHGF+****MFGHHIAAALGMJOI=56@FGMKJPJNSLLPSMSDBBBA@FA@79EIFBBAABLNOOQMJKMLJIIJKEHDFGFEHJHHJJSJKPKHHGHHGHHHIJIIIILPOIJIHMKSQLIKILKIKHKMKGHGGFIEFDEEKNNKNHKJJIKJKNKJKJKKSJKMGIHEDCEE@A::8555334*****+3
@203_NG92T2_3
GTGCTATCTTCCCGGCAGATTCTTCCGTGTAGGGACTCACTCTCCCAATGGCCTGCTTTCCCCACGGGCCCTGGAACAGCAGTTCCAGGACATCCTGGATGACCCCTCCCCAGCCTGTCCCCTTGAGGAACACCTAGCTGCTCTGACTGCTGCTCCCAGGTGAGAACCAGTAGCCTGTGGTTGCAGGGGGCAGGCTGGGCTCCAGGGAACAGGCTGGGCAGGGTAGAGGGCCAGCTGGGCTCAGGCCCATCCCACTCGGACAGGAGTATGTGGGCTCAGGTGCGGGAGTCGGTGAAGACCCACGCAGCCACTGCCCTGGAGGCTGTGGAAGGGGCTGCCTTCTTTGTGTCCCTCGATTCTGAGCCCGCGGGACTGACCAGAGAGGACCCCGCAGCTTCCCTGGACGCTTATGCCCACGCTCTGCTGGCTGGCCGAGGCCATGACCGGTGAGTCTACCCCCTACAATACCACCTACACACTTATGGAGACCTAGGGCTTCTCCACAGGGGGCAGCCAGACCTCATGCCTCAGCA
+
(''(11115522,)+*(+-1123;===?HKJKMMLJSK;;::A::;CJJHHHISNKSSLISNKIHJNMKNKIJLISQMPSNSIHGD>>SJMKLMNQJLLNNKHSLSNIB=0-;FHIHSIJF;0NAAEMSNSNISSHHIHKLPOJSSJJPKSSSMGFF>>@@@KSPMLJLKLMPHKLLSONJNMS>>;<@NHFDEA?===?DHSHFLLIJKIMKKNJIJMLMIRJGFGGLOPMKKQNHSJPLSRFGHGSMMHSOLJOKGLHKGSOHIGFGIFFEHFMIHHHGIGFADEKIGGHKIHHNJMILJJ;;::;C<::4687(:<=?DHGIMKHGEEAHPISGJJJLIHMLNOKSLKIGHIHGHHJDFFJHIIEEDDDEECDECABDFGHG@976669@FFLLKIIIJSHGHEBAABACEFEEDEFEFHHIGHIEFHIGCCCCDGFFFGGDEEDEFGHFCBAB@BBB@BBBBAAAADEGDDEDGHKGGDDBA@?@@?ABBBDBCDEDFDECBA@CBABCDC>;;;<=@DB?A@@<--,*
@204_NG92T2_3
ATGATTAGTAAGTGGGGTGGTTGTTAAAATGTGACCTCTTCCCACCTTCGTCTTCCTCCCGTGTCCCTCCAGACCACCTTCGTCACCTTCAAGACAGCCGACACGTGGCTGTCTTCCACCCGGGGCAGATTCTTCCGTGTAGGGACTCACTCTCCCAATGGCCTGCTTTCCCCACGGGCCCTGGAACAGCAGTTCCAGGACATCCTGGATGACCCCTCCCCAGCCTGTCCCCTTGAGGAACACCTAGCTGCTCTGACTGCTGCTCCCAGGTGAGAACCAGTAGCCTGTGGTTGCAGGGGGCAGGCTGGGCTCCGGGAACAGGCTGGGCAGGGTAGAGGGCCAGCTGGGCTCAGGCCCATCCCACTCGGACAGGAGTATGTGGGCTCAGGTGCGGGAGTCGGTGAAGACCCACACGCAGCCACTGCCCTGGAGGCTGTGGAAGGGGCTGCCTTCTTTGTGTCCCTCGATTCTGAGCCCGCGGGACTGACCAGAGAGGACCCCGCAGCTTCCCTGGACGCTTATGCCCACGCTCTGCTGGCTGGCCGAGGCCATGACCGGTGAGTCTACCCCCTACAATACCACCTACACACTTATGGAGACCTAGGGCTTCTCCACAGGGGGCAGCCAGACCTCATGCCTCAGCAGTG
+
<GJGNOHJSHIMGHJRKJLSKSKSSOSSQMMPJJKOPLKJIJJHGPLMNHKKMHPSSPSSGSLSQJSISJJGFFIIIPLKGJKLRIMMSIMGHHH?97656HHFHHIJKOKSNSGBB==?6(*67GAA>??=>?DCFEGMHFJLNPKSDDEEEABD;?FJISILIKKFJFHJQKLIJKGJLILILJLHIQNPMJIH@BJHG<A0000EDFJKKJSFI999IFSIQLJHPKGD?LDDGGHOSKKNSJLJJLPMQJMSPOPMSKONSSKDIPSNKOJJMMLMHIIIIJJLLJSSJJHCLGGIHEHECD?>87;<7))))DDEGFGFHKHKIHHJHDCCDFFFFJMOSGJMSOGPFHKFKHJIHHKJNIGFHGIMKIJJGGFGHIHJHFLHIFGEDEDDEGC>==98997766...-,221264332+,,+,DDFLILGKJSFIPHINJIHJKKMGHIIJJJNKIHFFEGIHMIJKNIGHFEDEDEFHJIMJC@@@ADDFDECC@DCDFHLKGJJHJFGFHEFCEEDDDCCCEEHOQNLIKJHHIHHDECDEHIIHIGGIHGCDDDDHFLFFGGGDEFFDEFEEJHIFGGFFFJHHHHEFDDCDCBCEFHJKFHHGHKFDACCDDCEFHFGEGEEEFDDECE:7752-(%
@205_NG92T2_3
GGCTATGGACTACTATACAGCTGTCAAAAATCATAAAAACATAGCCCAAGGCATGATTAGTAAGTGGGGTGGTTGTTAAAATGTGACCTCTTCCCACCTTCGTCTTCCTCCCGTGTCCCTCCAGACCACCTTCGTCACCTTCAAGACAGCCGACACGTGGCTGTCTTCCACCGGGGCAGATTCTTCCGTGTAGGGACTCACTCTCCCAATGGCCTGCTTTCCCCACGGGCCCTGGAACAGCAGTTCCAGGACATCCTGGATGACCCCTCCCCAGCCTGTCCCCTTGAGGAACACCTAGCTGCTCTGACTGCTGCTCCCAGGTGAGAACCAGTAGCCTGTGGTTGCAGGGGGCAGGCTGGGCTCCAGGGAACAGGCTGGGCAGGGTAGAGGGCCAGCTGGGCTCAGGCCCATCCCACTCGGACAGGAGTATGTGGGCTCAGGTGCGGGAGTCGGTGAAGACCCACGCAGCCACTGCCCTGGAGGCTGTGGAAGGGGCTGCCTTCTTTGTGTCCCTCGATTCTGAGCCCGCGGGACTGACCAGAGGACCCCGCAGCTTCCCTGGACGCTTATGCCCACGCTCTGCTGGCTGGCCGAGGCCATGACCGGTGAGTCTACCCCCTACAATACCACCTACACACTTATGGAGACCTAGGGCTTCTCCACAGGGGGCAGCCAGACCTCATGCCTCAGC
+
.8:>CCBCCEDFILJGNGHHHGJQ743/011189=BCDLMKKJGGFEFDIHOHHIHIIKPKHNIGFGIGFHHMHKIIFFRMSMMIHGFEFGGHIHEGFACGDCEEGJKNJHG@@BCCJGFHGGGGFFFJGGBEEEDCFGMKJMMHJIFGFDABBBBGHGGGKIKIIFJHGHE@?CCKHFGJIJSSOECDEEFHGHJNKKIJLLJLHKHIGJKGIHHDHCOGKSKJJHNIIKKHJOGJKIMSMKIKLJII?MSKHHISIGABNOQLLNKGGH@=AADDAA====5B@ACBBBBCCDB>>>>?DCCCB====>BCAABBBDECBCCCCBAA@@>==>>@ACCCAAAAABB???==???><===?@AACCCBCBDEDDCCABBCBDEA@@@@@@?@@BEFFDCA@@ABBCAAAAAAAABBA=<<<=@AA@?>>?@A?>>==AA@??=9999:@?;:;;<DBA@???>;<<<=CCBBBAAACBA@?=<:<=>A@BBA@BBBB?????CEGFGGECB@?><<<=?BBBBB@=<;::;=>DHJFE?<765/,+,-.57888878?;<A@?<<<<<??>>??==>>>ADEFDDCCCBB@====?BBBBAA><;<9:;;;@?>=;;<<:=>?@????BBA@AAACCBAAAAA@>=>>>??>>???@BAB@@A@><;<;<>@B@?>>>?@@????@<--+
@206_NG92T2_3
GTGGAAGGGGCTGCCTTCTTTGTGTCCCTCGATTCTGAGCCCGCGGGACTGACCAGAGAGGACCCCGCAGCTTCCCTGGACGCTTATGCCCACGCTCTGCTGGCTGGCCGAGGCCATGACCGGTGAGTCTACCCCCTACAATACCACCTACACACTTATGGAGACCTAGGGCTTCTCCACAGGGGGCAGCCAGACCTCATGCCTCAGCAGC
+
(()*/089:==>>BBBA@@BCEGIHJLHFHGGHIJGGPJNIIHHFKDCDEEFMH=<:8@CJOLFFFEEIFGKGCCH@FPIHIIGCCBBFCGGFGHLOSNMNJJJHHHIMHHLKLLKSHHIGHFIDBAA@@@?>CMJHEGFFDCDDCILLJLIKIHOIHHFLHILGGHGGIGFGD@????LCCBBCGHBB@20//0;?A@>878<:766653
@207_NG92T2_3
GGAGGGACACGGGAGGAAGACGAAGGTGGGAAGAGGTCACATTTTAACAACCACCCCACTTACTAATCATGCCTTGGGCTATGTTTTTATGATTTTTGACAGCTGTATAGTAGTCCATAGCCTGAGCATAGCTCAGGACAGTTTCGATTGTGCTATATATCAAGCAGAGGATGACTTTGAACTCTTGTTCCTCATGCCTC
+
<=?A<;0.001BABCFDEEGIHGEEGGECBACABCBABBBEFFHOGDDA@AABBAAAABBBAAAABBBBCBCCDEDA@?>>?@@BFKOHF?@@?BIGFB@@?>?@?@A??@@@CBBA@?@@?ABDBBA@@A@@@@>==<<?@AB?>>>?CHECDCCDEEHIIHHFDBA@@@AADDCCCBDDBCCBDBABBABDBBA@=:(
@208_NG92T2_3
AGTCCCTACACGGAAGAATCTGCCCCGGTGGAAGACAGCCACGTGTCGGCTGTCTTGAAGGTGACGAAGGTGGTCTGGAGGGACACGGGAGGAAGCGAAGGTGGGAAGAGGTCACATTTTAACAACCACCCCACTTACTAATCATGCCTTGGGCTATGTTTTTATGATTTTTGACAGCTGTATAGTAGTCCATAGCCTGAGCATAGCTCAGGACAGTTTCGATTGTGCTATATATCAAGCAGAGGATGACTTTGAACTCTTGTTCCTAGTGCCTC
+
/4>BCBAAAA@@??@@BCB@A@@AA.)553343344333556ABBDA@??@ABABCBDEECBBBB@@@@BDCAA@@AABCBBBABC,++,88844)))-ACDB>>=?>?@>>@@@CBCDGHEDBA@AAA@AAA@AB@@AA@@AAAA>:::::=<<;>>>@EJSFEDDC@?A@=<;;<;<==>@@?@??>>====>>>?@A@AA@?@@@@A?>>=>==>?===>>ADDBAAA@AABBBBBBA@@>===>ABBCECFDDDEFECA@<:9'''''+.)
@209_NG92T2_3
TCAAGGGGACAGGCTGGGGAGGGGTCATCCAGGATGTCCTGGAACTGCTGTTCCAGGGCCCGTGGGGAAAGCAGGCCATTGGGAGAGTGAGTCCCTACACGGAAGAATCTGCCCCGGTGGAAGACAGCCACGTGTCGGCTGTCTTGAAGGTGACGAAGGTGGTCTGGAGGGACACGGGAGGAAGACGAAGGTGGGAAGAGGTCACATTTTAACAACCACCCCACTTACTAATCATGCCTTGGGCTATGTTTTTATGATTTTTGACAGCTGTATAGTAGTCCATAGCCTGAGCATAGCTCAGGACAGTTTCGATTGTGCTATATATCAAGCAGAGGATGACTTTGAACTCTTCTTCCTGATCCTC
+
0>?>>@DHGIDEGFF5445BC=?CGGFEHHHMKKSMKKSLKKIIISSISB==<<=?FCCEB;;:8FIKNNIMEHEC@@9999:MIILGDDEEFKKLOSLIDDEEEFDB==<;=B64;>>GHLQRNJHKMLNMKQPOSINMNMMOSJPKPQNJSJGMHFRLRRRMPJSHKRMSPLJLKLKNOIFDJCADILMSRMJGPOSSRNMFEIFIJSOJJKLIHHJKKIIKIBBAACILMQIKJSOMECDACFFD2222>>F22222QJGEDEHEFEEBA85545567=@;9966+****+)(()-..114542221*****,+++1/....-....05:887844430-,--11&&&&),**,&%%$%$$
@210_NG92T2_3
CCCAATGGCCTGCTTTCCCCACGGGCCCTGGAACAGCAGTTCCAGGACATCCTGGATGACCCCTCCCCCAGCCTGTCCCCTTGAGGAACACCTAGCTGCTCTGACTGCTGCTCCCAGGTGAGAACCAGTAGCCTGTGGTTGCAGGGGGCAGGCTGGGCTCCAGGGAACAGGCTGGGCAGGGTAGAGGGCCAGCTGGGCTCAGGCCCATCCCACTCGGACAGGAGTATGTGGGCTCAGGTGCGGGAGTCGGTGAAGACCCACGCAGCCACTGCCCTGGAGGCTGTGGAAGGGGCTGCCTTCTTTGTGTCCCTCGATTCTGAGCCCGCGGGACTGACCAGAGAGGACCCCGCAGCTTCCCTGGACGCTTATGCCCACGCTCTGCTGGCTGGCCGAGGCCATGACCGGTGAGTCTACCCCCTACAATACCACCTACACACTTATGGAGACCTAGGGCTTCTCCACAGGGGGCAGCCAGACCTCATGCCT
+
)9@AADCAB@A@@@A?;<ACB?<<;;=ACDDEGGFGGFCDB@?<=CCB@@BBDJLKIIJFCC8>333<;;CBFEFGDFD=9E==ABABDFFFF11189<:988;>??@EEDEFDCCDBBDDCDCBBA@??>??ABCCDBBCBCFE@BB@ABBFDE=956ACEFIFFGGGGFFEEFHHDFDEA@>@?@@BCCCEHHFGDDDCDCDEF>::::;;987;;;>EB=;;;<<<*****CACCA?;::::>FEEEEDFJKHFDEDFAA@AAEGFFDDDEEEEDCCCCEHKGCDCDEDCEDCBAA@ACDEJIHDCB=@888<?BBCBFICBA@@@ABEEGFFEBAABCFEDDDB>AAABEFGHHDEFEDAAA@ABCCBEEDCCCCDFHGEFDFFHLIEDFDEGGGFFFFCDD????63257=>CC?@@DCDBCCDDEDDDFFEEFCDDCDBBBABBCBCAAB@@@ABFB@?>>@?>AB@?>>>=>==7420/
@211_NG92T2_3
CTCTATCAGTAGTCCGCGGGCTCAGAATCGAGGGACACAAAGAAGGCAGCCCCTTCCACAGCCTCCAGGGCAGTGGCTGCGTGGGTCTTCACCGACTCCCGCACCTGAGCCCACATACTCCTGTCCGAGTGGGATGGGCCTGAGCCCAGCTGGCCCTCTACCCTGCCCAGCCTGTTCCCTGGAGCCCAGCCTGCCCCCTGCAACCACAGGCTACTGGTTCTCACCTGGGAGCAGCAGTCAGAGCAGCTAGGTGTTCCTCAAGGGGACAGGCTGGGGAGGGGTCATCCAGGATGTCCTGGAACTGCTGTTCCAGGGCCCGTGGGGAAAGCAGGCCATTGGGAGAGTGAGTCCCTACACGGAAGAATCTGCCCCATGGAGGGCGAAGGCGCTGCTGGCTGTCTTGAAGGTGACGAAGGTGGTCTGGAGGGACACGGGAGGAAGACGAAGGTGGGAAGAGGTCACATTTTAACAACCACCCCACTTACTAATCATGCCTTGGGCTATGTTTTTATGATTTTTGACAGCTGTATAGTAGTCCATAGCCTGAGCATAGCTCAGGACAGTTTCGATTGTGCTATATATCAAGCAGAGGATGACTTTGAACTCTTGTTCCTCATGCC
+
,0//)'&%%%%%%%)-.00146DFFFKMHEDEFHNJNJJKJSSOISNPOKNSPLJLLKIKHJKPJGAAHIGEFDCEEE@<+*****)))))4A?@AD==>;EGMHLBBBKSQKKMSNSPIFF@FHKHIKKIPRLPLSSLJSHLEFNOEPKPLIIJJLIHGJJOIJMDB8MSSSNHF66F@DIJMISLLLKGGC<A>DDFLSLSINNSKOSKIJKMGISGQPH54445GJJHHJJLOLJIKLSLLLLNNKKJRLPQIKLDCA>DQLHOFKEMLMIKSMJEGIIJJMMSKPSKMPSKMNQGMLOJKRN@<<<<>IIFBDK;;;;;OSOSLQJSHGHINMKJHOGEDD510.///-**))'&%%%((&&''''((')'(()++*''&&&,,,,,,--)()+'%%%%(.34;>EJBBCCFSOSSMKOJSMGGJLFM999:EOHHGHECBCDGJILLFJNNSKKNHHKGJGNKLIHKLKLJFJKGIEIKIKKIKJLQDJHEGIHHHIGIGHIOSKMLKSPMGHH@?;;;=QIKJHDBCC?@@@@DAFEFFHKSNIHHNHLJIFJIHKJKHIJEDEFHSSGGHIGGGIHIHCFHMHIHJFIIJGKIJIRIHKSEACDCEA;3110,
@212_NG92T2_3
GCTGCTCCCAGGTGAGAACCAGTAGCCTGTGGTTGCAGGGGGCAGGCTGGGCTCCAGGGAACAGGCTGGGCAGGGTAGAGGGCCAGCTGGGCTCAGGCCCATCCCACTCGGACAGGAGTATGTGGGCTCAGGTGCGGGAGTCGGTGAAGACCCACGCAGCCACTGCCCTGGAGGCTGTGGAAGGGGCTGCCTTCTTTGTGTCCCTCGATTCTGAGCCCGCGGGACTGACCAGAGAGGACCCCGCAGCTTCCCTGGACGCTTATGCCCACGCTCTGCTGGCTGGCCGAGGCCATGACCGGTGAGTCTACCCCCTACAATACCACCTACACACTTATGGAGACCTAGGGCTTCTCCACAGGGGGCAGCCAGACCTCATGCCTCAGCGG
+
679EEIEFEACIHJMNJJD:999;CDCCJKIFGDBEC<BJNKS98889A@@@BEFCC@:46IGHKJJKKKKSSPLHEDDEGHIFBBB?<;1)55/****CBDDFD@AKHGKHILKIIKLIIIJABBBCIJNKMILIJLLJNGGJIHISLLONJMSJHIHJSRJNKFGKKJQMJOIHLIMJKILJQLPRIONLPSGINDSLOOJSHLKIKJKIFILNLIJLJNRKSSJIIF:8667993****5@FSIJJFFC;<B@GISFEDEEFFGNHIGJGFNGFEEIFGMMIIGIHHILIGGGGKKOJJRKLLIIHIHKJGIFHEEEDFKIHFLHMEFFC32/******&&((''((((*636CCBCCDECCDDCBBCBEFAB>>>><1//*&
@213_NG92T2_3
GCAGGGTGAGCTGGGCTCAGGCCCATCCCACTCGGACAGGAGTATGTGGGCTCAGGTGCGGGAGTCGGTGAAGACCCACGCAGCCACTGCCCTGGAGGCTGTGGAAGGGGCTGCCTTCTTCTGTCCCTCGATTCTGAGCCCGCGGGACTGACCGAGAGGACCCCGCAGCTTCCCTGGACGCTTATGCCCACGCTCTGCTGGCTGGCCGAGGCCATGACCGGTGAGTCTACCCCTACAATACCACCTACACACTTATGGAGACCTAGGGCTTCTCCACAGGGGGCAGCCAGACCTCATGCCTGG
+
'&%&'('&%$$)))*+.;:;<<BC=>;=<9;?@BHKLB?>>?SMHHK<<<<<CCGDEHOKJLPKIJ=>=>NSPJJGFGNFFEEGMLQHHJPKSKHFKJSIQSE=;;<FIKJF??></++,)(*++:;1@DDGFFDBCDKPLILKMDAA@86.-'')+<DFCDDB?PLMPII>>C/8BBCHJFD@@BCDIHLLSMSJJNSDDCHHSMIJDBABCJKCB>???AAKMHDD==9=@<=:::;BFGJJLLJPNNNJHKHGFEFFIGMK???=9:-((((61**+22EE>;;:65668:53359:B,+
@214_NG92T2_3
GCTATGGACTACTATACAGCTGTCAAAAATCATAAAAACATAGCCCAAGGCATGATTAGTAAGTGGGGTGGTTGTTAAAATGTGACCTCTTCCCACCTTCGTCTTCCTCCCGTGTCCCTCCAGACCACCTTCGTCACCTTCAAGACAGCCGACACGTGGCTGTCTTCCACCGGGGCAGATTCTTCCGTGTAGGGACTCACTCTCCCAATGGCCTGCTTTCCCCACGGGCCCTGGAACAGCAGTTCCAGGACATCCTGGATGACCCCTCCCCAGCCTGTCCCCTTGAGGAACACCTAGCTGCTCTGACTGCTGCTCCCAGGTGAGAACCAGTAGCCTGTGGTTGCAGGGGGCAGGCTGGGCTCCAGGGAACAGGCTGGGCAGGGTAGAGGGCCAGCTGGGCTCAGGCCCATCCCACTCGGACAGGAGTATGTGGGCTCAGGTGCGGGAGTCGGTGAAGACCCACGCAGCCACTGCCCTGGAGGCTGTGGAAGGGGCTGCCTTCTTTGTGTCCCTCGATTCTGAGCCCGCGGGACTGACCAGAGAGGACCCCGCAGCTTCCCTGGACGCTTATGCCCACGCTCTGCTGGCTGGCCGAGGCCATGACCGGTGAGTCTACCCCCTACAATACCACCTACACACTTATGGAGACCTAGGGCTTCTCCACAGGGGGCAGCCAGACCTCATGCCTCGC
+
56778/,,,768@EGGIHFHLGIHMHPPKPLKJJSPSMKOSKHFGEFGGHHIFHKGIKJIHMJGJKHKJJKKSLJIKONSRMISMMOSMSC@@ACDDC@6557885556C<0<FGHIJIJGHIFHIHIFFFCCHOJGNQLKJIJLJLHJHEFGEFGIGILKPHOSJMSMS@;;@@FGKKHIILJJHHJHIJNIOPMMLJSMJIJMJMLJSONKH9888801111?999>GJHHFOHPMHSJHGGDCCEFBA99770089HHSKLIKN:=>A5IIISQOJKKGALFFHMLHJJKPMOLKIIONMJIFFFEFOMPRG>>.FHGHJKIHFEDDECBDCEFIHKFGGFEFFDEGF?@AAADCCCGFIGKHHHNGILIIIFGHE@@@@@CDACCEDDEHKKKEECCADDFGFGHHFFIHIJGEDDECBBBBDEDFEGIIGIFGDEBAA<;;<?A2////89:;A@BEF@??@AMBBABBHIGHIJGHHFFLGGEEBCFEDFHEGFFFEFIFJJHIFDDCBBCCEGGFEDDBB@?@@@BDDFFFDDB@FAB<88:;;AGEEIJGFHFIGFFDCCBBBCDEFFFDDCDEEHGHIHHHMJECBBBEHMSHJFI@@?;733220014;CBBCDEDCBDDHLJHJ2/C@DDBFDGIEFFEDEDCDCCCCDGHHGDCBBACBBBDEDDEDBA333///0.)(
@215_NG92T2_3
ACCTTCAAGACAGCCGACACGTGGCTGTCTTCCACCGGGGCAGATTCTCCCGTGTAGGGACTCACTCTCCCAATGGCCTGCTTTCCCCACGGGCCCTGGAACAGCAGTTCCAGGACATCCTGGATGACCCCTCCCAGCCTGTCCCCTTGAGGAACACCTAGCTGCTCTGACTGCTGCTCCCAGGTGAGAACCAGTAGCCTGTGGTTGCAGGGGGCAGGCTGGGCTCCAGGGAACAGGCTGGGCAGGGTAGAGGGCCAGCTGGGCTCAGGCCCATCCCACTCGGACAGGAGTATGTGGGCTCAGGTGCGGGAGTCGGTGAAGACCCACGCAGCCACTGCCCTGGAGGCTGTGGAAGGGGCTGCCTTCTTTGTGTCCCTCGATTCTGAGCTCCCGCGGGACTGACCAGAGAGGACCCCGCAGCTTCCCTGGACGCTTATGCCCACGCTCTGCTGGCTGGCCGAGGCCATGACCGGTGAGTCTACCCCCTACAATACCACCTACACACTTATGGAGACCTAGGGCTTCTCCACAGGGGGCAGCCAGACCTCATGCCTTGGC
+
-111<778IGFEFFDAAAADESJSLLMPMSKEEGC4//0@CGFEGHHG00000?;CFDELJSSJQIILIPKKKJPIMHSNSJJF@<;A>EIHHOILJJNLLLMSOKKLKLHBCLQLSLND@AAGFJMKJGEE???2:HJNOMDEJ7,F88EHKNPIKLSILLOSSSSIJFGEDENF=;765.1212CGGFIIIIGKHSNOKQSOQKQMFEKINOLFIEA@756:;CE<::KHHJGJIKHLLKILSMOIDA@AACGGJPMMINMLNICBBBCMCSINMJIEE?@@EFHJHHHLMJHKLJGSA>=;5797778==;:;<=BBCJPIIFKIHFHGMGEI<=BB>?JJJIKIJGJKJLHK@NLHLGHKHEFEH=HIGHHGEHFDDC><)))('%%%%)++-.FFEGEGFEEFFFISLDECBC=;86666;89LIGFFEDCECECEEDDFEFHIGIJJGJILKIFEEEEHHHIGGFCCDDGHGGDDBCACDDABCBCCCCBEFHFFHGKIKNIFEECCCCCBCCBCBBCCBFIHI888>>?>?BDC@?CCADCCBDFA@('''
@216_NG92T2_3
CCTACGGTCTCCATAAGTGTGTAGGTGGTATTGTCGGGGGTAGACTCACCGGTCATGGCCTCGGCCAGCCAGCAGAGCGTGGGCATAAGCGTCCAGGGAAGCTGCGGGGTCCTCTCTGGTCAGTCCCGCGGGCTCAGAATCGAGGGACACAAAGAAGGCAGCCCCTTCCACAGCCTCCAGGGCAGTGGCTGCGTGGGTCTTCACCGACTCCCGCACCTGAGCCCACATACTCCTGTCCGAGTGGGATGGGCCTGAGCCCAGCTGGCCCTCTACCCTGCCCAGCCTGTTCCCTGGAGCCCAGCCTGCCCCTGCAACCACAGGCTACTGGTTCTCACCTGGGAGCAGCAGTCAGAGCAGCTAGGTGTTCCTCAAGGGGACAGGCTGGGGAGGGGTCATCCAGGATGTCCTGGAACTGCTGTTCCAGGGCCCGTGGGGAAAGCAGGCCATTGGGAGAGTGAGTCCCTACACGGAAGAATCTGCCCCGGTGGAAGACAGCCACGTGTCGGCTGTCTTGAAGGTGACGAAGGTGGTCTGGAGGGACACGGGAGGAAGACGAAGGTGGGAAGAGGTCACATTTTAACAACCACCCCACTTACTAATCATGCCTTGGGCTATGTTTTTATGATTTTTGACAGCTGTATAGTAGTCCATAGCCTGAGCATAGCTCAGGACAGTTTCGATTGTGCTATATATCAAGCAGAGGATGACTTTGAACTCTTGTTCCTAGT
+
/0,'&%%%%8>?BCB@@@??A><<<<??A;;;:8'&&&&>>ABCCDCEB=;;:;>A@@@?>=;;<<>CBCA?<<<?@>===>=????BAA??888?@CCDBBBB@<<;8:==<:956:A?;;;;:=;98889:<??<CFE@>>>=A==>>=;;:AEB@A@@A@?>?@@@AABEECDCC?@A?@???A@AAB<;;;;?B@@@AAA;:::;?F<99:9=@@@B?>>?@D@??>>?;;AA=;;;;?BBBAAAA@??AA@4220DJGFA?<<<<=>>>>?@A@A@ABBBC>=::<9@BABBCCBBCCCB@20</BACA????ABBB@=====AAAADA@@??HCB@@@AABB@AABCCCCCC@><<<>@BA????@?>@@?AABBBBB=?==>==?>>?AABCBCCCBBAAAABBBAACCEEBBBAAA?><<;9998;;;<=AAA>=>>>???<:;::=@88888>=>>=;9..-.))('',,,-43,6778?@@@CA@A@@?<===98778;??@@@CCC????>::::;CB???>?@@@::::;?:999:<;;99:8799:?>===?>@?<<<<>ACGGKJKFDDA@A?==>>>?A@@BBABCDDBA>>>=;;:::>?BC44445<<<;33333@@?>>>==>=====<=<<==>>>>?@>>?>=?>>>>=<<<;<===855558BA=====@@BA;322399::9;;=AA?B?@?>?@AC@86655&%$
@217_NG92T2_3
GCTATGGACTACTATACAGCTGTCAAAAATCATAAAAACATAGCCCAAGGCATGATTAGTAAGTGGGGTGGTTGTTAAAATGTGACCTCTTCCCACCTTCGTCTTCCTCCCGTGTCCCTCCAGACCACCTTCGTCACCTTCAAGACAGCCGACACGTGGCTGTCTTCCACCGGGGCAGATTCTTCCGTGTAGGGACTCACTCTGTCCCAATGGCCTGCTTTCCCCACGGGCCCTGGAACAGCAGTTCCAGGACATCCTGGATGACCCCTCCCCAGCCTGTCCCCTTGAGGAACACCTAGCTGCTCTGACTGCTGCTCCCAGGTGAGAACCAGTAGCCTGTGGTTGCAGGGGGCAGGCTGGGCTCCAGGGAACAGGCTGGGCAGGGTAGAGGGCCAGCTGGGCTCAGGCCCATCCCACTCGGACAGGAGTATGTGGGCTCAGGTGCGGGAGTCAGGTGAAGACCCACGCAGCCACTGCCCTGGAGGCTGTGGAAGGGGCTGCCTTCTTTGTGTCCCTCGATTCTGAGCCCGCGGGACTGACCAGAGAGGACCCCGCAGCTTCCCTGGACGCTTATGCCCACGCTCTGCTGGCTGGCCGAGGCCATGACCGGTGAGTCTACCCCCTACAATACCACCTACACACTTATGGAGACCTAGGGCTTCTCCACAGGGGGCAGCCAGACCTCATGCCTC
+
.66DFE@A@@@@A@@@AACAAABCFGHJIODBCBCEIINIIEA@???AABBBA@AABABCAAAA@@?>>?BDFCDFEDHJSPIFDBCCCCEEDB<<CEC?<<<<?CCCBCA;<CACCA@AC@AACDDEDEA===@@DEEFGHMGFEDCD@====>BBBACCCDD@:78=;3..46CEDDEDDDD@>;;ABBBBABCE+***(&%%''(,..--0-,-,+++*-11/3;;;<>FGGFHHHHISIBDCCBDDCB>885100146=>>:=:;899:1@FFGHGIJK=>C::AACCCDEEECCDEFIIFHEHHFGGGHFGA@?2DFGGGNJHIFBBBABCDHGIIIDDEDF@@BAAA@CBCB)))*?FD@@BFCGGGJHGJDDEEDFEGCCCDCEEDA=<;;+,>?B;:999@@;=:==66511444@@???EFGFFHGEEGABAAAA=:884<<;1))()>FEGEED>DA@@@ADDDDDDFFGEDDDDDEFGJHGHDCFEDCC@@@@@EFFGIHMEBBBA@ABBDHFHFEEBA@??ABDEEHFGFGEEDEDFBCCDBEDEDDFCDGCEJFE99999@@FDEEBDDDEFHHGJJHHHGKECCBBDEIGFFFA9888?BAAA????EEEBCDEDBBBABDBCCBCEEFEEEDBB@?@@@ABBBAAAAACDCCCDCA@@?@ABECBCBBB@??<<:8(
@218_NG92T2_3
TGGGCTCAGGCCCATCCCACTCGGACAGGAGTATGTGGGCTCAGGTGCGGGAGTCGGTGAAGACCCACGCAGCCACTGCCCTGGAGGCTGTGGAAGGGGCTGCCTTCTTTGTGTCCCTCGATTCTGAGCCCGCGGGACTGACCAGAGAGGACCCCGCAGCTTCCCTGGACGCTTATGCCCACGCTCTGCTGGCTGGCCGAGGCCATGACCGGTGAGTCTACCCCCTACAATACCACCTACACACTTATGGAGACCTAGGGCTTCTCCACAGGGGGCAGCCAGACCTCATGCCTCAGCAGTG
+
*/0635=98889?==::97:FHGOLNFNKJKIMKKSKOSLJHJSQILL?B?CGC@@@CBLLGQKMMHRFFEHGSFFCBABD=HJISSOOKKLNGMOPBMKB>@@A@DEHIHFGGFKKQRHIHPLKSKLNMMISMOMPSLSKHD<9799;CIFHHFCPKLSKMPG=12GMJLSKHEEGFFLMSKMSMMNQKMRNLMONNMIMJIFJLBA:;;<><>??99768:<?@B84445GFIJMOLOKSLHOMJHIIHLLNMGAAAJHJIIHKHIKEEDFIQLPFGFDC@===<<99=>=432/(&$#
@219_NG92T2_3
GGCAGGGGGCAGGCTGGGCTCCAGGGAACAGGCTGGGCAGGGTAGAGGGCCAGCTGGGCTCAGGCCCATCCCACTCGGACAGGAGTATGTGGGCTCAGGTGCGGGAGTCGGTGAAGACGCACGCAGCCACTGCCCTGGAGGCTGTGGAAGGGGCTGCCTTCTTTGTGTCCCTCGATTCTGAGCCCGCGGGACTGACCAGAGAGGACCCCGCAGCTTCCCTGGACGCTTATGCCCACGCTCTGCTGGCTGGCCGAGGCCATGACCGGTGAGTCTACCCCCTACAATACCACCTACACACTTATGGAGACCTAGGGCTTCTCCACAGGGGGCAGCCAGACCTCATGCCTCAGCGG
+
(%$$%&&(>=::::;?BCDGKKEFAIIIGDEDDF@FEESHJIGBA@AADHHLJNOKORKILOKHKLSLHJLIGIKJKJLLIIIIIONSMNMSMNLIGEEDEIJSMNNKJLGMGILHLI+****BFGSKNHLKJNSBKMKMQLJPIKMLKFGSOLIJLKSSGILSLKOHGHHGDDB@@AA=@?ACCAA??@BEC;;95445HHINJDFMHCKJPSIJEEIEFNISJSHKIJIKIFEFJJSLNKGDEEEJJKJHNSILKMJSHLGJIKJIFDFFFCCBEGLSIHFGGJFIHKQSJMLLOPKSLIJGMNJKJJJIJNLKLIJH?998<<<=LIAAAA><:9744788::C5100&$
@220_NG92T2_3
CCCTCCAGCCTGTCCCTTGAGGAACACCTAGCTGCTCTGACTGCTGCTCCCAGGTGAGAACCAGTAGCCTGTGGTTGCAGGGGGCAGGCTGGGCTCCAGGGAACAGGCTGGGCAGGGTAGAGGGCCAGCTGGGCTCAGGCCCATCCCACTCGGACAGGAGTATGTGGGCTCAGGTGCGGGAGTCGGTGAAGACCCACGCAGCCACTGCCCTGGAGGCTGTGGAAGGGGCTGCCTTCTTTGTGTCCCTCGATTCTGAGCCCGCGGGACTGACCAGAGAGGACCCCGCAGCTTCCCTGGACGCTTATGCCCACGCTCTGCTTGGCTGGCCGAGGCCATGACCGGTGAGTCTACCCCCTACAATACCACCTACACACTTATGGAGACCTAGGGCTTCTCCACAGGGGGCAGCCAGACCTCATGCCTCAGCAGT
+
286720,,+)))**-.)3../=<=<>AA>=<==@AAABA??@@?ABCB=<6+2<;;BCA@??@@>=<<<>?@AB???@@CA???==>>>>899<=@CCDCBAD@ABAA@@@@@A@A@><<<==>>>?BDDECBA@@AA@A@@@@??>?@?@:9:9:>@?@GEFFECA?>>>?@@AA?:9999>=:::;<CCBBABB@>?>?@CBBABBAABBAA@??ABCCB@@A?@@?@A@???>AACDCEDCA???>>??@BBA@@?=<<;;<=>AAAABCCDCCCBCBA@=<==>@CCBBECBBBA>>>==>>??@A@ABAADFGG1***ADEDDAA@@ACCCBA@?==>>@BBB@?>?>@CB===>@@@@@CCCAABCEEDDCDCAA???@>AA??@@AAACBBDCFC?==<=?ABA@@???@?@ABBE80///.'
@221_NG92T2_3
CCAGACCACCTTCGTCACCTTCAAGACAGCCGACACGTGGCTGTCTTCCACCGGGGCAGATTCTTCCGTGTAGGGACTCACTCTCCCAATGGCCTGCTTTCCCCACGGGCCCTGGAACAGCAGTTCCAGGACATCCTGGATGACCCCTCCCCAGCCTGTCCCCTTGAGGAACACCTAGCTGCTCTGACTGCTGCTCCCAGGTGAGAACCAGTAGCCTGTGGTTGCAGGGGGCAGGCTGGGCTCCAGGGAACAGGCTGGGCAGGGTAGAGGGCCAGCTGGGCTCAGGCCCATCCCACTCGGACAGGAGTATGTGGGCTCAGGTGCGGGAGTCGGTGAAGACCCACGCAGCCACTGCCCTGGAGGCTGTGGAAGGGGCTGCCTTCTTTGTGTCCCTCGATTCTGAGCCCGCGGGACTGACCAGAGAGGACCCCGCAGCTTCCCTGGACGCTTATGCCCACGCTCTGCTGGCTGGCCGAGGCCATGACCGGTGAGTCTACCCCCTACAATACCACCTACACACTTATGGAGACCTAGGGCTTCTCCACAGGGGGCAGCCAGACCTCATGCCTCAGCAG
+
,////016:EFGDCEEEEDA@??AGFGFFFFCDCCCCDCCDHGLJIIKNJK:8899ABGFFGFHKE>;<=EFHG>====EDEECECBAJIIIKGGFHGLHFLJLGJDFEDIIHKGJKHIIPKNKNLMQQQNKJMJJQJSOMMJSIIJJBBBD=IOIIIHEGHD:JEFHIGHFHPHHEGHHHIHJGGCDDDFJKKJILMCJGFGFBJIJGJJFEDEDGGBCDABBBABB?????ABC@:::9932)''**:;<==BAABABA>AC@???@@?>??BDEEEDCBCCCAA@@@@@@A@BB@;;;;<BBBA?>>>?A?>>>>A@@@BA:::9:A1..-.12101016C::::;CCDDEDB@0A@B@A@ABCDCA@>?@@>?@@???>BDEEFFEB@>><;;;<ADBECB@=<<9::;<@ABDCCCEEFDCBA@?<;;;<>DEFDDCCCB?<;;;<??@?AA@????ACFDECBCBBC@;;;;<ABCB@?>998----,,+12?@DB@AABA@@@@AABBCBCCAAB;<A??>>>@=??>??>>>>@AADCEB?>>=>ABDCBBCAABBBBBBC;6652-
@222_NG92T2_3
TAGGTGTTCCTCAAGGGGACAGGCTGGGGAGGGGTCATCCAGGATGTCCTGGAACTGCTGTTCCAGGGCCCGTGGGGAAAGCAGGCCATTGGGAGAGTGAGTCCCTACACGGAAGAATCTGCCCCGGTGGAAGACAGCCACGTGTCGGCTGTCTTGAAGGTGACGAAGGTGGTCTGGAGGGACACAGGGAGGAAGACGAAGGTGGGAAGAGGTCACATTTTAACAACCACCCCACTTACTAATCATGCCTTGGGCTATGTTTTTATGATTTTTGACAGCTGTATAGTAGTCCATAGCCTGAGCATAGCTCAGGACAGTTTCGATTGTGCTATATATCAAGCAGAGGATGACTTTGAACTCTTGTTCCTCATGCCTA
+
),<=@AEDCCDEFFEFGEDGFIGHGHEEDDC?CDBDEEEG??FGDHFFFHIHLGJHJHFFGEGGGIHIGGFDCCCDCFFIHHHEDDDDFEFDDEEEGHEFEGFGGIHGGGDFEFFIJFGEBA@B@?HIHFLKMJLFIGHJGDEEFDEEFEKSFGD???ACGHHFCCDDEFHFGEDEFFLDDCDAA***)(.5>BFHCBBEFGGIEDCFIHIJHGFEEDGELDCBEDFEEDDDCCEFGGFFGFHGGHEHEEEECECCBBACDGJSLJGHGIJIIJHEEECDFFFEFFFDCCDFFEFEDFFIJGGGFEFFGFFDFFFDFFEHEDCCEGHKHFFHFFGHHIMIGHJJCDGD:9878:=AFEEFEGBA?==>?>963,'$
@223_NG92T2_3
ATGAGGAACAAGAGTTCAAAGTCATCCTCTGCTTGATATATAGCACAATCGAAACTGTCCTGAGCTATGCTCAGGCTATGGACTACTATACAGCTGTCAAAAATCATAAAAACATAGCCCAAGGCATGATTAGTAAGTGGGGTGGTTGTTAAAATGTGACCTCTTCCCACCTTCGTCTTCCTCCCGTGTCCCTCCAGACCACCTTCGTCACCTTCAAGACAGCCGACACGTGGCTGTCTTCCACCGGGGCAGATTCTTCCGTGTAGGGACTCACTCTCCCAATGGCCTGCTTTCCCCACGGGCCCTGGAACAGCAGTTCCAGGACATCCTGGATGACCCCTCCCCAGCCTGTCCCCTTGAGGAACACCTAGCTGCTCTGACTGCTGCTCCCAGGTGAGAACCAGTAGCCTGTGGTTGCAGGGGGCAGGCTGGGCTCCAAAAGGCTGGGCAGGGTAGAGGGCCAGCTGGGCTCAGGCCCATCCCACTCGGACAGGAGTATGTGGGCTCAGGTGCGGGAGTCGGTGAAGACCCACGCAGCCACTGCCCTGGAGGCTGTGGAAGGGGCTGCCTTCTTTGTGTCCCTCGATTCTGAGCCCGCGGGACTGACCAGAGAGGACCCCGCAGCTTCCCTGGACGCTTATGCCCACGCTCTGCTGGCTGGCCGAGGCCATGACCGGTGAGTCTACCCCCTACAATACCACCTACACACTTATGGAGACCTAGGGCTTCTCCACAGGGGGCAGCCAGACCTCATGCCTCAG
+
5;<FA>>>>AEEFHIEEDEFFHCCBA>?>>>@@BBADCDDDDCDCCCCC>9988:BABAAAAABBAABB?@???@AA@AB?>>=>A?@@@@@?????ABDEJLKFEDCEGGSHHDC>=<<<>?@@@@??@@ADDCBBBA?>>>>@BCBCEEGHKMKNGEB>===>A@BA??AA@????A?>=<=3-/99;@>>>>>?@?@AAACB@====>DDCA999FECCC?;;;;=@@@@@CCDEFGFGED>=<=>@@?>>>?CF<;;;;CBBBBCCDCEDEDDDCCCDCFFECCCBCDHCDCEDA?>>>@DDEDEEFDCDCB?@@@@BBCCCEDDCFEEDDDC@?=><;=><??ABAA;96/-4)),>??@ABB@===>?BBBBA>=>>>CCCCBCC:CDAABFDB@@@@@@?@?@AACCAAA@>B@>>><<>>?>>?<7A<81+**(,,09@@AABBB?>=>>>>>?@BDEDBBBAABBABAAABBAAABB?::::<ABBA@???@A?>>=>@=@@@=:::9;@?::::;EDCCABB@=<===BABABBAABAABBBAACCCBBA@@ADCC@@?????ACAADCA?><=;<<=?BCB@A?;9866779>ACBBCCDDCBBBA==;8:<<=DC@@EAAB@=:::::<===>>=====?BCDBCBBBCB@::::;@@@AA@<77779@@?====:;<<9;;<?>>=>?@@??@@CAA@@@A>>?=>=;;>>?=<<<<===??@?9999:>?A@>>===>?AAA@@?=.
@224_NG92T2_3
GGCCAGGCAGACGTGGGCATAAGCGTCCAGGGAAGCTGCGGGGTCCTCTCTGGTCAGTCCCGCGGGCTCAGAATCGAGGGACACAAAGAAGGCAGCCCCTTCCACAGCCTCCAGGGCAGTGGCTGCGTGGGTCTTCACCGACTCCCGCACCTGAGCCCACATACTCCTGTCCGAGTGGGATGGGCCTGAGCCCAGCTGGCCCTCTACCCTGCCCAGCCTGTTCCCTGGAGCCCAGCCTGCCCCCTGCAACCACAGGCTACTGGTTCTCACCTGGGAGCAGCAGTCAGAGCAGCTCTAGGTGTTCCTCAAGGGGACAGGCTGGGGAGGGGTCATCCAGGATGTCCTGGAACTGCTGTTCCAGGGCCCGTGGGGAAAGCAGGCCATTGGGAGAGTGAGTCCCTACACGGAAGAATCTGCCCCGGTGGAAGACAGCCACGTGTCGGCTGTCTTGAAGGTGACGAAGGTGGTCTGGAGGGACACGGGAGGAAGACGAAGGTCAAGAGGTCACATTTTAACAACCACCCCACTTACTAATCATGCCTTGGGCTATGTTTTTATGATTTTTGACAGCTGTATAGTAGTCCATAGCCTGAGCATAGCTCAGGACAGTTTCGATTGTGCTATATATCAAGCAGAGGATGACTTTGAACTCTTGTTCCCTCGTGCCT
+
))))'('&&((''()12;9;:::=>HEE@AOKKSILSLNKJIJKRILSS==HHJC====?LHLABA??5/,++,-,/1279@CCCCA,?AABOINPLSHSO==GFJLOIPNPKNSLJIKLINHLCABAAFOOSMSMKIGCDCDEKIFHFJKKGMJDEC;;DE::99:AFKJIHGLGJIRPPLSKLOJIJEFPHDOOPPQSPKJGGDINJSNHJKIQMHSLIA===CFLMKKMKHIIIGEGEJJJIJKLSSOKINSJMLFFEEAGFEGFBBCCBISKNSJNNA@@931000,+*+)'))58:?A@??@BAA>:BAABDCCBAA?>?>==A@@CCCECCEEDEDDBCCCCA@@@ADECCCBAC@?==;9988<=>@BBDB@?@@@BBA=<<<<>@@@AAA@@@??@>::::<CDB@???@@?<<<<>CEEFEDBCDC@=====;;;;<?>?=8888:@??=:::9;A@>?>?>AAA=<<<=@:999:?>?==<;;<<@?*)))*26655555FHHGIGEDBBB@??>?@BCCBCCBCDDEDCABA@>>==<>?@AIKPKFEFEFGKJEDBBABAAABBCCCCBBBBABACDCCDDFDCBBBBBDCAAAAABBCF<;;:;BFGEDCCCDEFECAA@@?A>??EDDC>CFCABAB>A-*****)))'''(,&
@225_NG92T2_3
GGAGTCGGTGAAGACCCACGCAGCCACTGCCCTGGAGGCTGTGGAAGGGGCTGCCTTCTTTGTGTCCCTCGATTCTGAGCCCGCGGGACTGACCAGAGAGGACCCCGCAGCTTCCCTGGACGCTTATGCCCACGCTCTGCTGGCTGGCCGAGGCCATGACCGGTGAGTCTACCCCCTACAATACCACCTACACACTTATGGAGACCTAGGGCTTCTCCACAGGGGGCAGCCAGACCTCATGCCTCAGCAGC
+
)//16/.--.29;85555EEE;:::867668CCFEGFFGEEGFJKIILMKIJFGLGDA?@@=AF??@???EEGEFFHFFHGHGIFGGHGKIHJIBB@@DGKIIEEB:>>=>BAABGDGGGFFECCBBBDEHGEFEFGGIIIGLGJFJQIGFDDEIKGFDFEGGHECCEDD>863122??@A???@@DFFEDEEHFEEGDDEEDBBCDBDCDDDFGIIKDD555>?@@????::;;;==>>???A=///--+
@226_NG92T2_3
GCAGTGGCTGCGTGGGTCTTCACCGACTCCCGCACCTGAGCCCACATACTCCTGTCCGAGTGGGATGGGCCTGAGCCCAGCTGGCCCTCTACCCTGCCCAGCCTGTTCCCTGGAGCCCAGCCTGCCCCCTGCAACCACAGGCTACTGGTTCTCACCTGGGAGCAGCAGTCAGAGCAGCTAGGTGTTCCTCAAGGGGACAGGCTGGGGAGGGGTCATCCAGGATGTCCTGGAACTGCTGTTCCAGGGCCCGTGGGGAAAGCAGGCCATTGGGAGAGTGAGTCCCTACACGGAAGAATCTGCCCCGGTGGAAGACAGCCACGTGTCGGCTGTCTTGAAGGTGACGAAGGTGGTCTGGAGGGACACGGGAGGAAGACGAAGGTGGGAAGAGGTCACATTTTAACAACCACCCCACTTACTAATCATGCCTTGGGCTATGTTTTTATGATTTTTGACAGCTGTATAGTAGTCCATAGCCTGAGCATAGCTCAGGACAGTTTCGATTGTGCTATATATCAAGCAGAGGATGACTTTGAACTCTTGTTCCTCATGCCTG
+
6=?DBEACBB?????BEDCBBBB?<<<<?C><<<=?D;::63-.BDDCCCEDHGEGA>==>@DDDCB?AADHILJJJIGJKNIGDBAA@A@@ABCFHGJGFGIIJHGAAG;EFFFHFIHHJHGGEDCBBCCDHFHFGIGKHEECCBBDFDFFHFFGHHHGGGFEEGEECEDFIHIEECA@AABDECBBA10001ADBCBDCCCCCA@B@>ABA@CCDFGGGHIEECAAACDCBBCCEB000009@><=967769<<<?ABB@?@?@@AA====<>@?ABD@:::ABC>::::<CDA@?@?@?<8888;ABBABBABBB@=>==<9999;A@A@@CCEAAB@=::::<BC@@???AB@>>>>??;:::;?>?<==::<;=A@===>=CA????BDDFFHKGJHIGDDB=====ABB@AAABEGCDCA7766???>??@@DISHECCCCFEFDCBCA???>?@@?@@@@@??@@BAABCDCB@>????@@@AAA====9/+))*+77ACECCBCCCEEEEEA@@>>@@DFGGFIHGIIFGHHKGIEDA>=;:73+
@227_NG92T2_3
GTCGGTGAAGACCCACGCAGCCACTGCCCTGGAGGCTGTGGAAGGGGCTGCCTTCTTTGTGTCCCTCGATTCTGAGCCCGCGGGACTGACCGCAGAGAGGACCCCGCAGCTTCCCTGGACGCTTATGCCCACGCTCTGCTGGCTGGCCGAGGCCATGACCAGTAGTACCCCCCTACAATACCACCTACACACTTATGGAGACCTAGGGCTTCTCCACGGGGGCAGCCAGACCTCATGCCTCAGCAGT
+
>=;;<<=EHLC@??;FBA@?@DFGFDFEHGJIHFHGFGIHIHIHHKKHJHSIHFA@FE;<INIKIHJHKKJHHKLLPIGHGJMIJJHEDA=)(&&(+,;@LDGGB:SISIMRIK@54::9;;:;:=?CCDDFKJNLIJLHHMIGEIKJGKGHIJJIECC=:::87765678;@?EFEFBBCCCGKIFJGFGIKGCECDHIGJFIGKSIKNGHFFFCC))))JJIGGFFFECED>=>==@B4000--&
@228_NG92T2_3
CCTGAGCTATGCTCAGGCTATGGACTACTATACAGCTGTCAAAAATCATAAAAACATAGCCCAAGGCATGATTAGTAAGTGGGGTGGTTGTTAAAATGTGACCTCTTCCCACCTTCGTCTTCCTCCCGTGTCCCTCCAGACCACCTTCGTCACCTTCAAGACAGCCGACACGTGGCTGTCTTCCACCGGGGCAGATTCTTCCGTGTAGGGACTCACTCTCCCAATGGCCTGCTTTCCCCACGGGCCCTGGAACAGCAGTTCCAGGACATCCTGGATGACCCCTCCCCAGCCTGTCCCCTTGAGGAACACCTAGCTGCTCTGACTGCTGCTCCCCCAGGTGAGAACCAGTAGCCTGTGGTTGCAGGGGGCAGGCTGGGCTCCAGGGAACAGGCTGGGCAGGGTAGAGGGCCAGCTGGGCTCAGGCCCATCCCACTCGGACAGGAGTATGTGGGCTCAGGTGCGGGAGTCGGTGAAGACCCACGCAGCCACTGCCCTGGAGGCTGTGGAAGGGGCTGCCTTCTTTGTGTCCCTCGATTCTGAGCCCGCGGGACTGACCAGAGAGGACCCCGCAGCTTCCCTGGACGCTTATGCCCACGCTCTGCTGGCTGGCCGAGGCCATGACCGGTGAGTCTACCCCCTACAATACCACCTACACACTTATGGGGGATG
+
HHJLKKIHINHHHIMHIJGEEC665667=HHHHHGJHJSKKA????==<555==>NIGFFEDDEEHGGGIGHHIHKFKJIGEEEEDGGJKGIMGSIJLSJIHKJGK400248CFE@??<6434=<C=-.CBCDEDFFHDFDEGEFHHGDCCDFKJNNNPLINIIMB@@@@CIIHHILQLJHJIGHRA::?@OFDB@@=>3--+.CGIMMLLSNJLNHPLLJSJPKLNHIQIJGHJHOSJJGGHGHJJJKMHHOIKSKIHIE7..HGNOIKKRLSMKMSPNSIQBCB.*555GNIKKHDCHCDEIIHJHLOIFIIFHIMQKNHJQNMHNEC@=.+**CCDEJKIKHGHHGFEKGHJIKJJIJGDMAKJKIEFECCBCCBC@9546CBGGHJIHMHJENKIHLIGGFHEFGFGKJPLPIJGFAACEEKHGFFJGJJHEEFGGSSJJHHHHHHGGGEHGGFGGEDDEDGKIHGGGIIIHGHJJJGIHHHSKCPGFIJHKOJIJNIGGD8111AIHHGFECB4237:5HOFHIIE@???@FDACCBHFCFEDEEGHHIGD32235?GIGFCEBEEEEIIIJHGGGFGCECBABACCCEDEHHGGHGIHIHHGKHFCCBDFHJHGIFFFEFEHKHHEDDCBFJHCFEDIIHGIHMFDFECB>A?=;75+()))(
@229_NG92T2_3
CCGACTCCCGCACCTGAGCCCACATACTCCTGTCCGAGTGGGATGGGCCTGAGCCCAGCTGGCCCTCTACCCTGCCCAGCCTGTTCCCTGGAGCCCAGCCTGCCCCCTGCAACCACAGGCTACTGGTTCTCACCTGGGAGCAGCAGTCAGAGCAGCTAGGTGTTCCTCAAGGGGACAGGCTGGGGAGGGGTCATCCAGGATGTCCTGGAACTGCTGTTCCAGGGCCCGTGGGGAAAGCAGGCCATTGGGAGAGTGAGTCCCTACACGGAAGAATCTGCCCCGGTGGAAGACAGCCACGTGTCGGCTGTCTTGAAGGTGACGAAGGTGGTCTGGAGGGACACGGGAGGAAGACGAAGGTGGGAAGAGGTCACATTTTTAACAACCACCCCACTTACTAATCATGCCTTGGGCTATGTTTTTATGATTTTTGACAGCTGTATAGTAGTCCATAGCCTGAGCATAGCTCAGGACAGTTTCGATTGTGCTATATATCAAGCAGAGGATGACTTTGAACTCTTGTTCCTCATGCCTC
+
%%$$%(*--**88:>>>?>>>??A=<;;;<=>=?<8899;?===>@@??@-,,,-<:ADCF@><;:9::;;<;=A???@@DCCCBBAB?AA?@A@BBBCA@@@?<<==>BCC@AAAAA??<9:::;@@@@BBBABBAAA@A@ABA@????@BAAAA?=<<=?@C?>>>>AB@=>>>?BBBBB@@?@??@A?AA@@A@@BBBAA@??@BCAA@AACB>>>>>@?>==;999899::@?@@>>?>????=====>>>?>?>=>>>?@=:999:@A@?@?>?><999:<AA>=>==@@A?;;;;;:999;@???@ACC@A@@<9999;AB@@?@?AA@=<<<=@;;::;>=>>?><;;;<??===?>@@>=?>@BDEEHLFEDDAA@@?=<==>?@?>?>???@@@?>>??==<<<>?@BEFHECBABCFHGC@??==>>>>>><<<<<<<=<=>=>?@A@AA?@A@@?>====;<<<;*(((7;BBA@???@ABBBB@@@???==??ACDCDCDGDCBCBDBCB@@@@AA?;<-
@230_NG92T2_3
GGGGTGGTTGTTAAAATGTGACCTCTTCCCACCTTCGTCTTCCTCCCGTGTCCCTCCAGACCACCTTCGTCACCTTCAAGACAGCCGACACGTGGCTGTCTTCCACCGGGGCAGATTCTTCCGTGTAGGGACTCACTCTCCCAATGGCCTGCTTTCCACGGGCCCTGGAACAGCAGTTCCAGGACATCCTGGATGACCCCTCCCAGCCTGTCCCCTTGAGGAACACCTAGCTGCTCTGACTGCTGCTCCCAGGTGAGAACCAGTAGCCTGTGGTTGCAGGGGGCAGGCTGGGCTCAGGGAACAGGCTGGGCAGGGTAGAGGGCCAGCTGGGCTCAGGCCCATCCCACTCGGACAGGAGTATGTGGGCTCAGGTGCGGGAGTCGGTGAAGACCCACGCAGCCACTGCCCTGGAGGCTGTGGAAGGGGCTGCCTTCTTTGTGTCCCTCGATTCTGAGCCCGCGGGACTGACCAGAGAGGACCCCGCAGCTTCCCTGGACGCTTATGCCCACGCTCTGCTGGCTGGCCGAGGCCATGACCGGTGAGTCTACCCCCTACAATACCACCTACACACTTATGGAGACCTAGGGCTTCTCCACAGGGGGCAGCCAGACCTCATGCCTCAGC
+
,,,.9;;;>>>@@?BCBFJFDB@?@A<999=>?@@=9999:>>A@@=:;;;=?==>>>>>=>>>?@@?;;;;=BCCBFFCA@?>?<:::;<>>>>?BBB996558?<4477;ABBAAABB?6//99?@@@ABBBCBBAA?>>??BCBDAA@AACC3/..66666??@@DDDBDDDDDDCC@ABDB????BDECCCEEA?>?444(ABBBBB@B<><A>?@@@@ADDDB?>>?@ECCBB@A@@ACCAABAACCABCBABA@?@@?>>>=>@AAA====>A@=<=<<?@B?;972///46>?CDCCBCBDCCBBAAB?;;;;<@A@ACCCBBBAA@@@@A@A@A@???AA?<;;;=AA@@><===?>==<=?@???<88778=<8899:DDCCA@@><<<<=BAA@AAAAAAABA@@@ABCB@@?=@@?@B@;:966;@;ACDA?==<<<<=>@ABBA=98878:;>ABBBBBCB@BB@A@>=98889;BA@@@=>AA>::998:;;;>>=<<;;=?ADCBBBBCC=:988:AABAAB?<<<=>AB@><<<:;<<;>?@A@@?@AAABABCDBBBBBBAA@?@??@@??>??@@ABBBBB@===<=ABDDCCBBBCCDCC@>/.-+
@231_NG92T2_3
CCGGTGGAAGACAGCCACGTGTCGGCTGTCTTGAAGGTGACGAAGGTGGTCTGGAGGGACACGGGAGGAAGACGAAGGTGGGAAGAGGTCACATTTTAACAACCACCCCACTTACTAATCATGCCTTGGGCTATGTTTTTATGATTTTTGACAGCTGTATAGTAGTCCATAGCCTGAGCATAGCTCAGGACAGTTTCGATTGTGCTATATATCAAGCAGAGGATGACTTTGAACTCTTGTTCCTCATGCCT
+
))):;<BHHHFB0///1;;;;GBC?CCGGEFGFFEGQHHGGCEDFINIHOFGFBFIJHEGGICC?>@;.,**--.@?CIFDC@DBFIGKFEDDFJNMA@?222224678:A@A@????@LKIGHGGLEEEAAAAADDGMLJPGGIGKSILGGFFEEGGGHGGGGFGFEEHEEFEHHHIIEEDDBDCEDIHHFHGFJDCD@ABCDKIGEEIFFFGHHGHKHIHHLHIIDJIGIKJSMPMJIJIHH;10++*)
@232_NG92T2_3
GCATGGCCTGCTTTCCCCACGGGCCCTGGAACAGCAGTTCCAGGACATCCTGGATGACCCCTCCCCAGCCTGTCCCCTTGAGGAACACCTAGCTGCTCTGACTGCTGCTCCCAGGTGAGAACCAGTAGCCTGTGGTTGCAGGGGGCAGGCTGGGCTCCAGGGAACAGGCTGGGCAGGGTAGAGGGCCAGCTGGGCTCAGGCCCATCCCACTCGGACAGGAGTATGTGGGCTCAGGTGCGGGAGTGGGTGAAGACCCACGCAGCCACTGCCCTGGAGGCTGTGGAAGGGGCTGCCTTCTTTGTGTCCCTCGATTCTGAGCCCGCGGGACTGACCAGAGAGGACCCCGCAGCTTCCCTGGACGCTTATGCCCACGCTCTGCTGGCTGGCCGAGGCCATGACCGGTGAGTCTACCCCCTACAATACCACCTACACACTTATGGAGACCTAGGGCTTCTCCACAGGGGGCAGCCAGACCTCATGCCTCAGCAG
+
&&&&'./5<>==>>>BBBA?<<;;=@ABDEDEFEFGECBBC=<<;<:::99;>88;?=<>BF>=:7.<>>B<:4328/?;<AEEDEFGFDCCCCEHILKGCBCCDIIFNFKGDHEFEDBFGEEDEB@??@AFFGHEIB9*))**A@@@@ABDCCDDCEEDEIGIGFFEEEEHIIIGKMFCCDBDFDEGIIG>===>C>9999GFICFFFHJGFEFFFGEDDFEDEE?AA?GB===<<;00/288))(((*++,((()87;;;;DABBBBEGGGHHIGGGIGJHGHHGKKKIGHCF><<>>BDGG;;;;;DEEEFHHHHJHEDCCCGFILIIIIIILLIIHIIED@?@@ADJIIGIGGJLGEFEDDECDDDFEEEFFFKKNMLIIIJJJGEIGFJLLHKHGFGIFLIJIIEDDEFHFDDEFEDEEEHIKHGHIHHJIIKFIHFHHHGFJFFFEEDGHLHG@AAA@CCDCGFEDDDCDDFD>B@A=0//-,
@233_NG92T2_3
CCTGAGCCCAGCTGGCCCTCTACCCTGCCCAGCCTGTTCCCTGGAGCCCAGCCTGCCCCCTGCAACCACAGGCTACTGGTTCTCACCTGGGAGCAGCAGTCAGAGCAGCTAGGTGTTCCTCAAGGGGACAGGCTGGGGAGGGGTCATCCAGGATGTCCTGGAACTGCTGTTCCAGGGCCCGTGGGGAAAGCAGGCCATTGGGAGAGTGAGTCCCTACACGGAAGAATCTGCCCCGGTGGAAGACAGCCACGTGTCGGCTGTCTTGAAGGTGACGAAGGTGGTCTGGAGGGACACGGGAGGAAGACGAAGGTGGGAAGAGGTCACATTTTAACAACCACCCCACTTACTAATCATGCCTTGGGCTATGTTTTTATGATTTTTGACAGCTGTATAGTAGTCCATAGCCTGAGCATAGCTCAGGACAGTTTCGATTGTGCTATATATCAAGCAGAGGATGACTTTGAACTCTTGTTCCTCATGCCTATG
+
@@@@><384*<>BC?><;:;;<<==?ABBAAAABBB>@33B:?BABBABBBBB>>=<;>AABCCCBBCCCCAA?=<==>BBBCCCDCDECBBBAABBAAAAABBCDA??=<<<<?@A@>>>>?>=??>?ABACC9111>?<;;9;>?>@??BBBBAA??@@ABBCACA>:999:D@<:;:67779=>>B@@@>=>>?>>=<;<<<===??BBABA@@B=::::=CCA@>?>>><::::<CDCBDA@@@?=<;;;99889;>>>>>@AB?@??<9999;@A>>===>@@=<<=>>:999;=?@?@>;;;;<??>>>@>?<99::<ACDEEGFDA@?>?><<<;;>>;::99:A>=<;;<==<<<;:<<=?BBIDB@@@ACDEC@??==>><=>>=>>==<<<<=>>>?@BBCA?>>=<==<<<<<<==>96667:AA?>?>>???@?@????@>;;;<>@@@AACBBABBCBAB@>>?=><;98)&$
@234_NG92T2_3
TGGATGACCCCTCCCCAGCCTGTCCCCTTGAGGAACACCTAGCTGCTCTGACTGCTGCTCCCAGGTGAGAACCAGTAGCCTGTGGTTGCAGGGGGCAGGCTGGGCTCCAGGGAACAGGCTGGGCAGGGTAGAGGGCCAGCTGGGCTCAGGCCCATCCCACTCGGACAGGAGTATGTGGGCTCAGGTGCGGGAGTCGGTGAAGACCCACGCAGCCACTGCCCTGGAGGCTGTGGAAGGGGCTGCCTTCTTTGTGTCCCTCGATTCTGAGCCCGCGGGACTGACCAGAGAGGACCCCGCAGCTTCCCTGGACGCTTATGCCCACGCTCTGCTGGCTGGCCGAGGCCATGACCGGTGAGTCTACCCCCTACAATACCACCTACACACTTATGGAGACCTAGGGCTTCTCCACAGGGGGCAGCCAGACCTCATGCCTCAGCAGGT
+
GNPNPNISILCS;=?D@HJPQJSHLI93P;;FOSLSLLSKLKMKJJPMLLHIHJNSJLF@@@<<KPKMOLSLOKKHJMHINLOMPNKOPHDLLMSRIPHHIIFA:=GB1....HSKLSIDLSMSOISIIGEEFHHFIIRSLFGKJQSHIHJGSMJHQJMOMNPLOKKSRQOKLSLQ;;:9:>::7226;;;;GHLGHGGIOLJSJJHJGHFKHOGELHEH>8EFGHIPONNPISQJJSPNILSKNKLJKJGJNI=>==>KJGGJLJIKOMJKMNMLKSKKJLKBAAAHRLKJLMHHJJQIJHHIJGFLRHQKIHHFFHEJGGJJJMOMNJJLHHHOKILIIIPMMRIKGIINHHJKJIGFEGHMLMFFDCCBCCDLJKHLHIKLNHIFGFGFGFIIEHFFGINJHKSNJCCB@CIJIIJHB?===<65555785521//+&
@235_NG92T2_3
CCCCACAGGGCCCTGGAACAGCAGTTCCAGGACATCCTGGATGACCCCTCCCCAGCCTGTCCCCTTGAGGAACACCTAGCTGCTCTGACTGCTGCTCCCAGGTGAGAACCAGTAGCCTGTGGTTGCAGGGGGCAGGCTGGGCTCCAGGGAACAGGCTGGGCAGGGTAGAGGGCCAGCTGGGCTCAGGCCCATCCCACTCGGACAGGAGTATGTGGGCTCAGGTGCGGGAGTCGGTGAAGACCCACGCAGCCACTGCCCTGGAGGCTGTGGAAGGGGCTGCCTTCTTTGTGTCCCTCGATTCTGAGCCCGCGGGACTGACCAGAGAGGACCCCGCAGCTTCCCTGGACGCTTATGCCCACGCTCTGCTGGCTGGCCGAGGCCATGACCGGTGAGTCTACCCCCTACAATACCACCTACACACTTATGGAGACCTAGGGCTTCTCCACAGGGGGCAGCCAGACCTCATGCCTCAGC
+
=>==<>10000:;=?@BCCCDEDA=>>>?DDDDCBBBACEEDDEAA>>><64=9@@BAABBA>==><=BA@@@ACB@====@CEECB>>>>?CCCCCBCBDBDDDCCBA@AA??>>>@ABCCCBCB@@B>AAA??<;;51111<C@?CA>A@;;;;;DDAAA@@A<<;;<???@@CDFDBA@@@@@??>?@?@@??AA>::::<@@@?>>??@A?>>>>@@??=8554/1-,++-/>?@=::;:>;;:;<CCBBBCBBCCCCB@@?AABA?>>=?A??AA@@??@ABACED@?==<<<=>ADDCAA?<;:99;<=ABBAAAACCBBCCA??<:<=>?EDEBCAABB@????@@@?>??>?@AAEFHFFEDFEGHCA@AABEDIDECA===>@EEDCB@@>>@@>BBBCCBCCFGHDDCDFGIGEEA99:CCBA>>=@@@@AACDDHEECCBCBBBDEAB?><;0..-100'&%#
@236_NG92T2_3
TCCAGACCACCTTCGTCACCTTCAAGACAGCCGACACGTGGCTGTCTTCCACCGGGGCAGATTCTTCCGTGTAGGGACTCACTCTCCCAATGGCCTGCTTTCCCCACGGGCCCTGGAACAGCAGTTCCAGGACATCCTGGATGACCCCTCCCAGCCTGTCCCCTTGAGGAACACCTAGCTGCTCTGACTGCTGCTCCCAGGTGAGAACCAGTAGCCTGTGGTTGCAGGGGGCAGGCTGGGCTCCAGGGAACAGGCTGGGCAGGGTAGAGGGCCAGCTGGGCTCAGGCCCATCCCACTCGGACAGGAGTATGTGGGCTCAGGTGCGGGAGTCGGTGAAGACCCACGCAGCCACTGCCCTGGAGGCTGTGGAAGGGGCTGCCTTCTTTGTGTCCCTCGATTCTGAGCCCGCGGGACTGACCAGAGAGGACCCCGCAGCTTCCCTGGACGCTTATGCCCACGCTCTGCTGGCTGGCCGAGGCCATGACCGGTGAGTCTACCCCCTACAATACCACCTACACACTTATGGAGACCTAGGGCTTCTCCACAGGGGGCAGCCAGACCTCATGCCTCAG
+
56:=BDCDDEEJKHHHIKIKKNHIMNMKKMSIIGEGOJJJMPQLLMKKLKHD@66==GFQLMLJSSQNGIILJGSMNKSLLMLOLNSPMMSOJRKOMSKISHLHMMMEKMLORSJLSPSMLKNKKKOSBILPSINEBCDLSJOLIISKM><:(CDCEFHC@A>5EAAIGJISHOLIIIHIKPPNOIHLLGJMOLGFF5..IECBDFFHGHIFGHKHIPKJKGGGEEEHCMJGDDA??977//001:GJGHKGJHJHGHIHGCGHCBBBBEHHHMJIG;;;<CB=<CFFJGHDEC@@AA@CBCDFHFGGEDFHJHHIFDE9GGEBBAABCG1111165444343=BCCCDHJGFFGEEDEGKEFEEFGHIDDCCHGGGDDAACABCIGJGEDHEE53334>@?DBB@=<><>@@DFEFGFEEIGGIHEDDD?9@@ADIKJIJGIGFFBCA@@BBDEHFDCDDDFJJHJLIGHIIGEEEEGIHHHJIAA?AADFEEDCDBABCBAHGIIHGIGIIIFGEEGFGIHIFDFIBBAB@8??:55445?@F??>?=@@?@DHGEEECCDDDEEEEB74
@237_NG92T2_3
CCAGCTGGGCTCAGGCCCATCCCACTCGGACAGGAGTATGTGGGCTCAGGTGCGGGAGTCGGTGAAGACCCACGCAGCCACTGCCCTGGAGGCTGTGGAAGGGGCTGCCTTCTTTGTGTCCCTCGATTCTGAGCCCGCGGGACTGACCAGAGAGGACCCCGCAGCTTCCCTGGACGCTTATGCCCACGCTCTGCTGGCTGGCCGAGGCCATGACCGGTGAGTCTACCCCCTACAATACCACCTACACACTTATGGAGACCTAGGGCTTCTCCACAGGGGGCAGCCAGACCTCATGCCTCAGCGGGC
+
(.35@ABCCCCH:2222GDDBSMHJHHHJHK.----KKILLJSLLHJMSKHKSMSSNLMLROGNKSMFB=<==>LJIMLJHIEEHEEGIHIMIGGI4323>67?;GFGGFHEEDFFFJ<<<<<=EFIOPOIKMC733KEFD@HS998621123;HIHJIHEJJNKQKLSKLHJJIIIEHEDDEEHJOHJIIOLSIILJILKPOHFFEFGIMGGHEFGGKPMMLSGHMNISLHGFDBCBDDKJHIIJSMHLKHFIIGGGHIFFHHHIILGHHFGFDCDBENJ><<65544468BB@BBC9444''&%
@238_NG92T2_3
CCAGGACATCCTGGATGACCCCTCCCCAGCCTGTCCCCTTGAGGAACACCTAGCTGCTCTGACTGCTGCTCCCAGGTGAGAACCAGTAGCCTGTGGTTGCAGGGGGCAGGCTGGGCTCCAGGGAACAGGCTGGGCAGGGTAGAGGGCCAGCTGGGCTCAGGCCCATCCCACTCGGACAGGAGTATGTGGGCTCAGGTGCGGGAGTCGGTGAAGACCCACGCAGCCACTGCCCTGGAGGCTGTGGAAGGGGCTGCCTTCTTTGTGTCCCTCGATTCTGAGCCCGCGGGACTGACCAGAGAGAGGACCCCGCAGCTTCCCTGGACGCTTATGCCCACGCTCTGCTGGCTGGCCGAGGCCATGACCGGTGAGTCTACCCCCTACAATACCACCTACACACTTATGGAGACCTAGGGCTTCTCCACAGGGGGCAGCCAGACCTCATGCCTGGGCT
+
,300<BBDDBAA:99::<<;<<C8665+?FIRHS777C8IBBOIIHIHIJEABBDHLPNNB8884332/.**+.-///ELOHKIIKHGGGHOJSNQRSSLMFGBKPMGFGIKECCCCIOHKLLRQKJLJHJHKPLKJSMJHEEEEFMLKHKLBGGHHN2((((KLMJSFCCDCBFFFHNLJLLJIJKHJOMKJKIKHIJJSIFJJMOMSIJKSIJJKISJRMLKOIJIHBG:3CCDFJJOIKGGSHSLONLLJOILSLOLLMKLJLNSIJFHQMHIOLLKSLQIIKJKJJJKIEA@7767:A:889:91211010../+,77FFEDCBAACFGGGCC@9665324568CEDEEDDHHLMGGGJKILKLQLJJHIEHKKMFGFJDBCCDGMHGGFIHHMHHIHGGHHHGM9:::HIIFGGHHJ>?>?ADCBCCDDEDEDDACC<@?@((('&
@239_NG92T2_3
TCCTGAGCTATGCTCAGGCTATGAGGACTACTATACAGCTGTCAAAAATCATAAAAACACTAGCCCAAGGCATGATTAGTAAGTGGGGTGGTTGTTAAAATGTGACCTCTTCCACCTTCGTCTTCCTCCCGTGTCCCTGCGACCACCCTTCGTCACCTTCAAGAACAGCCGACACGTGGCTGTCTTCCACCAGGGGCGACTCTTCCGTGTAGGGACTCACTCTCCCAATGGCCTGCTTTCCCCACGGGCCCTGGAACAGCAGTTCCAGGACATCCTGGATGACCCCTCCCAGCCTGTCCCCTTGAGGAACACCTAGCTGCTCTGACTGCTGCTCCCAGGTGAGAACCAGTAGCCTGTGGTTGCAGGGGGCAGGCTGGGCTCAGGGAACAGGCTGGGCAGGGTAGAGGGCCAGCTGGGCTCAGGCCCATCCCACTCGGACAGGAGTATGTGGGCTCAGGTGCGGTCGGGTGGAAGCCCACGCAGCCACTGCCCTGGAGGCTGTGGAAGGGGCTGCCTTCTTGTCCCTCGATTCTGAGCCCGCGGGACTGACCGAGAGGACCCCGCAGCTTCCCTGGACGCTTATGCCCACGCTCTGCTGGCTGGCCGAGGCCATGACCGGTGAGTCTACCCCCTACAATACCACCTACACACTTATGGAGACCTAGGGCTTCTCCACAGGGGGCAGCCAGACCTCATGCCTCAGC
+
*79;;;:98889981-,,+,-5)('&'''&%&%%%%&5575755445=;7542315555)((((=;9;<9999/////8888:;<;:::9;:<<<<<<>>ABA>><;;<<955..<;;;88878;::;;623889:88((''(,0165010/1922220//08;70/1;:5442124<>>@@@<;:67762(''').&&%%%&'+,0677567512>5++++2++,/0@A@AAABA@@?:>??=>0001@BBCFEDEDEIAB>=;;9:=AFGFFGEISMGILKFHDG>>;(@EFFEGBDA8-D;<FGEDEEECB@@@ABDDDFD@?@@@DCBCCDC9DCCCCBCCAABB@?>>>?@ACCAABBAB@?@@?>???>11/...('''';><<<=>@CCBBBCB@===>?@@@ACEE8887=:30011????@@?AB?<;;<=A=BCBBCBA2221552.../7200-****.1,,-))))===<<>CABABABBBBAA@??@BEEBA@AACDCC.*(('(+/''899,:;;=>>E?>=>A>665545788:86.../;=:988615567@><<>9?BA@==<==??<<<;;;<<<>DDGDCCACDC?:999;CCBCBB=;;;:;;<;<:::<;;;>BDCB@CBBACBAAACCBBCABB@A?>??>?AABAAA@@BC@??>>???>@BBEDEFEEEDCBA@@@<,((
@240_NG92T2_3
CCCGTGTCCCTCCAGACCACCTTCGTCACCTTCAAGACAGCCGACACGTGGCTGTCTTCCACCCGGGGCAGATTCTTCCGTGTAGGGACTCACTCTCCCAATGGCCTGCTTTCCCCACGGGCCCTGGAACAGCAGTTCCAGGACATCCTGGACGACCCCTCCCCAGCCTGTCCCCTTGAGGAACACCTAGCTGCTCTGACTGCTGCTCCCAGGTGAGAACCAGTAGCCTGTGGTTGCAGGGGGCAGGCTGGGCTCCAGGGAACAGGCTGGGCAGGGTAGAGGGCCAGCTGGGCTCAGGCCCATCCCACTCGGACAGGAGTATGTGGGCTCAGGTGCGGGAGTCGGTGAAGACCCACGCAGCCACTGCCCTGGAGGCTGTGGAAGGGGCTGCCTTCTTTGTGTCCCTCGATTCTGAGCCCGCGGGACTGACCAGAGAGGACCCCGCAGCTTCCCTGGACGCTTATGCCCACGCTCTGCTGGCTGGCCGAGGCCATGACCGGTGAGTCTACCCCCTACAATACCACCTACACACTTATGGAGACCTAGGGCTTCTCCACAGGGGGCAGCCAGACCTCATGCCTCAGC
+
519.;=?@DA@@A@CBAACCCDDAADEEIGFHHJJHEECCDA????@BCBBEGFGGJHGFDD?4/0>?BCCCBBCDIJA@@@@GGHFGGGFGFEFGGFEGFFFHHFGFCFGJFGEGEE@AA@BGFEGGFGHHIJJNFGJKHKIGBB@?@@@=*****CDIEDCCBDEFGGHHHGHHJDDBFGHFHGGDBBBCEGKKNIFEFHEGHFHDED=GJQQSJLLMIHGEDCDCGGGGGEDEDEEACEECCEDGHFFEDDEFFFGHIKIHGFFFEEGJIGFF@>=>:;;BBECCEBAA@BGDCCCAC@??ACEFGEA@@@@=5DDEEEDEDJGEE=???AGFCBBCDFDBCCCESIHEBBBCFHFGFIHFHIIJJMHJHJIGRILIHFFEA;JGGGIEDFDEGKJNIIFFDBCBCEDFHJIKJGDCCBDDEHH@A?1000018:E:::9@@@AAIKFEC=FJIFDEBBACCEFGFEDEFHJKIIHJHGHQLFDCCCEHJIHNIEBAAAELIGEDCCABCC?AABEDCDCEEDDFGIJIJGGHGEDAA@@@BBBCDCEEDFFGGEFDBCCBBCEEEFEDDDEEFBECD</*&
@241_NG92T2_3
ACACGGAAGAATCTGCCCCGGTGGAAGACAGCCACGTGTCGGCTGTCTTGAAGGTGACGAAGGTGGTCTGGAGGGACACGGGAGGAAGACGAAGGTGGGAAGAGGTCACATTTTAACAACCACCCCACTTACTAATCATGCCTTGGGCTATGTTTTTATGATTTTTGACAGCTGTATAGTAGTCCATAGCCTGAGCATAGCTCAGGACAGTTTCGATTGTGCTATATATCAAGCAGAGGATGACTTTGAACTCTTGTTCCTCATGCCTG
+
*>><:99:<@@@?=>=<<;:::;<??>>@?@AA?<;;;<;:999<?>???@@A???><;;;<=AA>>>>>?@@<;;;;><;;<<=??>?=;;;;<>>===@>@?<;<<=AABDDDDBA@???=<===?@AA?>>>?@@A@??@@@;;;::>>?@EFJEBAABDEGHDB@?=<===>??>>=<=<<==>>>>??@>?>>>?=<<<:;;;;;<==<<<<<?DBA@@@>>:91-++++--:9<==@?@@AACCCCC<:989;;<?>=8630)
@242_NG92T2_3
GTGGGCATAAGCGTCCAGGGAAGCTGCGGGGTCCTCTCTGGTCAGTCCCGCGGGCTCAGAATCGAGGGACACGAAGGCAGCCCCTTCCACAGCCTCCAGGGCAGTGGCTGCGTGGGTCTTCACCGACTCCCGCACCTGAGCCCACATACTCCTGTCCGAGTGGGATGGGCCTGAGCCCAGCTGGCCCTCTACCCTGCCCAGCCTGTTCCCTGGAGCCCAGCCTGCCCCCTGCAACCACAGGCTACTGGTTCTCACCTGGGAGCAGCAGTCAGAGCAGCTAGGTGTTCCTCAAGGGGACAGGCTGGGGAGGGGTCATCCAGGATGTCCTGGAACTGCTGTTCCAGGGCCCGTGGGGAAAGCAGGCCATTGGGAGAGTGAGTCCCTACACGGAAGAATCTGCCCCGGTGGAAGACAGCCACGTGTCGGCTGTCTTGAAGGTGACGAAGGTGGTCTGGAGGGACACGGGAGGAAGACGAAGGTGGGAAGAGGTCACATTTTAACAACCACCCCACTTACTAATCATGCCTTGGGCTATGTTTTTATGATTTTTGACAGCTGTATAGTAGTCCATAGCCTGAGCATAGCTCAGGACAGTTTCGATTGTGCTATATATCAAGCAGAGGATGACTTTGAACTCTTGTTCCTCATGC
+
+77:=>==>??>>>>=;;;<<@@@@?<87789>>@??@@ACBBAB@@?=;:77789>==<;=<654496699''''-<=>>=<<<=67CCDEDAAAA?@A????@AAACC>====ADA@ABBB=<<<<?@75577=CBBBA@@AAC@>>>>@BBBC<:99:>??>>>AA???@@BBA@ABCHJDB@>===<<<>>CDBA>?ACBCCC?>B>@AAABACCDDEECB@>;9:?@@AAEFGFFCEA>>>>?BBBCDDDDEDEEFBAAAC=<9300/00377>?@>>??@@??>BCDCEECEGHHGHFDCBCC@AFEEFEHFGEFEEDGDEFDGFKHIKMHECCBBCHEFCDA??@?@ACCFIFFDBCBCCEFEDDCDDDEFFFIFFHFDGC@@@@BHJIGJGEFED@@@AADLMHJEEEEFDCCCBCA@@BEFHEEEGILGGGGEBABBEFIFHFJGJGHCCCCEIGGEFIHJJEHDCCHGGHHFGHGIGFBBBCCGGIJJKMOSMHILIGFEFEEEEFKEEHHGFFGCCDDCCBBADDDDJSKMJKJOLSIIJGFECDEFDEFFDEDCCDDCDDEGHEFGISHHFGGIFJHHGF????@85557EGIFIFHFIFHFIEAFJEEFFEFGHIKOHIGJJLJJMIKLIFD))))(
@243_NG92T2_3
GTAGGGGGTAGACTCACCGGTCATGGCCTCGGCCAGCCAGCAGAGCGTGGGCATAAGCGTCCAGGGAAGCTGCGGGGTCCTCTCTGGTCAGTCCCGCGGGCTCAGAATCGAGGGACACAAAGAAGGCAGCCCCTTCCACAGCCTCCAGGGCAGTGGCTGCGTGGGTCTTCACCGACTCCCGCACCTGAGCCCACATACTCCTGTCCGAGTGGGATGGGCCTGAGCCCCCAGCTGGCCCTCTACCCTGCCCAGCCTGTTCCCTGGAGCCCAGCCTGCCCCCTGCAACCACAGGCTACTGGTTCTCACCTGGGAGCAGCAGTCAGAGCAGCTAGGTGTTCCTCAAGGGGACAGGCTGGGGAGGGGTCATCCAGGATGTCCTGGAACTGCTGTTCCAGGGCCCGTGGGGGAAAGCAGGCCATTGGGAGAGTGAGTCCCTACACGGAAGAATCTGCCCCGGTGGAAGACAGCCACGTGTCGGCTGTCTTGAAGGTGACGAAGGTGGTCTGGAGGGACACGGGAGGAAGACGAAGGTGGGAAGAGGTCACATTTTAACAACCACCCCACTTACTAATCATGCCTTGGGCTATGTTTTTATGATTTTTGACAGCTGTATAGTAGTCCATAGCCTGAGCATAGCTCAGGACAGTTTCGATTGTGCTATATATCAAGCAGAGGATGACTTTGAACTCTTGTTCCTCATGCCTT
+
%&$&&'*ABCEGIIIHJHDFEGIHABAAAIHHIHOILDB@BDFKLLHJHHIPMGHGGFGHHJGEKKKMJSDB=899:ENLSOSOGOKSNLLIJMEABBBBCDFSLOMHJIINKMINLKMPSPLSSSNMNMMKLNSIGGGKQLMSNQJKOKHGJFFEKOHKHIHHSSNIMKMMPJIRLOKIHHJLJPJRNNLLMKNJBABBBSKSMJJJLJQLSLKGJKKLQ??==@6534CIDKSPIKJMIEFGGHKMIKIKRJMOME00N>HLJIJLJOKSCJGGJKKIHIKILJIJNKLJJLFJGGIJSGEGIHLKMRSKRMJKKIKLIMKPMSKNNHHGHFJMJJJHLHMJKRJJKKMLKLEFGEMQCEJKMMMJLKHPNKOSMIJJOJLMIJOPMJMLMIOHHGIHCBBA8?>LIIFGDDEIGGHHHHJHJIJLGKLLKJJJLMRKGJGHJLMOJNKIKSIGIHGKLSSSOIJLKIGGHHMHIGHFHJHGEIJMQILOJECDCDHKJKLJSHHHHGECEGJLE?DFA<9=B989HGMINJPIOJPHJIIHMLLMPONNNRLNMKSIIHHIGIJINIGJJJJIHIKHIHGFFEEDDEHJKKKJKGIKIIKHDEDDGHFFGGFGGHFGIGHFGEGJGLIHHFEFGFIIHHGFEEDEGCA@A@EGHEFEFFHHJHIIHFFFFECDEEFKHJJILKSJIS?<;;::7+++*)*0'
@244_NG92T2_3
TTGGCTAAGCCCAGCCTGTCCCCTTGAGGAACACCTAGCTGCTCTGACTGCTGCTCCCAGGTGAGAACCAGTAGCCTGTGGTTGCAGGGGGCAGGCTGGGCTCCCGGGAACAGGCTGGGCAGGGTAGAGGGCCAGCTGGGCTCAGGCCCATCCCACTAGGACAGGAGTATGTGGGCTCAGGTGCGGGAGTCGGTGAAGACCCACGCAGCCACTGCCCTGGAGGCTGTGGAAGGGGCTGCCTTCTTGTGTCCCTCGATTCTGAGCCCGCGGGACTGACCAGAGAGGACCCGCAGCTTCCCTGGACGCTTATGCCCACGCTCTGCTGGCTGGCCGAGGCCATGACCGGTGAGTCTACCCCCTACAATACCACCTACACACTTATGGAGACCTAGGGCTTCTCCACAGGGGGCAGCCAGACCTCATGCCTCAGC
+
(-)))))((''&'*)'''()1163=77?@@@ABHKHJJGHPNMKKIJIKHJSJIE>>:14B@@EBFILKILIHFJIMIHMMNRJQGCH=FHHACDBB31112321,,..@EFHHLKJJLJIDFFHGGEAHFHIGNQG???@BJJGFGGSIPERHALE;;;;;ACCDCGFDFGFHIIJDD8FDCD=>8;?7666<<AFCB@@@@HABABDIDAA66655<?AHHIJGGJLMIIILLJJEC??;24:-.HGDGF@CCDCDLSJKPHJHFFEFFFGJGHHMFC<;65GKDDE=KJHFIHGEE?BKGGEFCCBDDFDLCGFIGFFIHKGGGFEFHGCCCCGHJNJHGGFEHEFSMMLFEECCCC;;;KGEFEFLIIFGGGJILJJJJHHFEFEDDFEEDDDEDDCBCDGDBCCCCEIIFGGGGGDCEABBCA96/
@245_NG92T2_3
CCACCTTCGTCTTCCTCCCGTGTCCCTCCAGACCACCTTCGTCACCTTCAAGACAGCCGACACGTGGCTGTCTTCCACCGGGGCAGATTCTTCCGTGTAGGGACTCACTCTCCCAATGGCCTGCTTTCCCCACGGGCCCTGGAACAGCAGTTCCAGGACATCCTGGATGACCCCTCCCAGCCTGTCCCCTTGAGGAACACCTAGCTGCTCTGACTGCTGCTCCCAGGTGAGAACCAGTAGCCTGTGGTTGCAGGGGGCAGGCTGGGCTCCAGGGAACAGGCTGGGCAGGGTAGAGGGCCAGCTGGGCTCAGGCCCATCCCACTCGGACAGGAGTATGTGGGCTCAGGTGCGGGAGTCGGTGAAGACCCACGCAGCCACTGCCCTGGAGGCTGTGGAAGGGGCTGCCTTCTTTGTGTCCCTCGATTCTGAGCCCGCGGGACTGACCAGAGAGGACCCCGCAGCTTCCCTGGACGCTTATGCCCACGCTCTGCTGGCTGGCCGAGGCCATGACCGGTGAGTCTACCCCCTACAATACCACCTACACACTTATGGAGACCTAGGGCTTCTCCACAGGGGGCAGCCAGACCTCATGCCTCAG
+
AB@@?CBDBBA@BCCGHHE=CCCDDCCDEDFEDCDEDEEEDCCCDFHIJLKLJJFHGGDEEEFDDDEHIJHIJHIGB@>:9;<FFFFGHFKIJB@ACCHFHLMRIKJHJSLHNGEIIJMLGIIJGOHHHHLIIGFJFHHGGJGHMIKKJKLJKKPQQMJAA8877=EHJSIGMIJFFD8DENJJHEHGCBFAACOIKKNIOQFEFKJKMPMD>99::A@@@=@D.CGFEIGHLIFHHFJIHIJNKKLKHIHHECBCCBABABA?;94?BC@?FFGKGFIFFHCEEFB@HCA98989:>BDDCEBDDEHEA??>>GECCEEEHFGEDEFDGFLEFFGGHGGFEEEEFEEEB@A@@CCA>?>?GOLLIIJGIIIIIGKHIKJJNSIPJJHHILHM..-4>:>LEKIEEDFAGGFHJHHJLGEFDDFGHRHHNJJGF?66569:99<977799AMKFGFGBEDFFLJGGFBCGHGDDBBCCDCCEFEDFDDFHJKHKJHIKMGCBCBDGIGFGGDA@@@BIFGEBAA@ACBADEDDDEEFGGIEGFEIGFGFFGFEDDDDA@ABBBABBCFIGHFEEBBCCBEEGFFGFFEFEEDFCEB;2
@246_NG92T2_3
TTCCCCACGGGCCCTGGAACAGCAGTTCCAGGACATCCTGGATGACCCCTCCCCAGCCTGTCCCCTTGAGGAACACCTAGCTGCTCTGACTGCTGCTCCCAGGTGAGAACCAGTAGCCTGTGGTTGCAGGGGGCAGGCTGGGCTCCAGGGAACAGGCTGGGCAGGGTAGAGGGCCAGCTGGGCTCAGGCCCATCCCACTCGGACAGGAGTATGTGGGCTCAGGTGCGGGAGTCGGTGAAGACCCACGCAGCCACTGCCCTGGAGGCTGTGGAAGGGGCTGCCTTCTTTGTGTCCCTCGATTCTGAGCCCGCGGGACTGACCAGAGAGGACCCCGCAGCTTCCCTGGACGCTTATGCCCACGCTCTGCTGGCTGGCCGAGGCCATGACCGGTGAGTCTACCCCCTACAATACCACCTACACACTTATGGAGACCTAGGGCTTCTCCACAGGGGGCAGCCAGACCTCATGCCTCGGT
+
58:NINKKHSKJQRPSQOMKKSIQSSKLSRQSPSNSLPLSSSKSSQGLNRBEH@=HPOSLOISSLGKDCSSSMSJSMKPJKSSMLSSILSKMIMKSMM?8/====SKKPKLOKIKQJLLSPJMSNKSCEEEKPSHLNHNIMHGMIJHIGINPOJSSNKKFDKJKLJSSOLMKOSLLSNSLJKLKKMMMLSPKSHSGQSSLJKSS@JJKIIHIGHEIKOPGIKNOLOIKECDDEDESJJNPSLOPSKNMIMSSNMLSSMNSPSKKKNSSSLKOSIISKSABBDCGIKMJKJNSLSOSSMKOQKSAAAALJMSHSSLPKLFE:999@ACFJDEH@=65320/00<;CHFEFIAAAABIINMSPSJJKKJMMJHJJIKQLIHHIKLJHJKJLNMHLMJPKLNISJSLMOILFFHFGHMKLJLPKHLMRKE:;;?BA>;==EGKHFDGJHGGJIHMNPA??>;85558>EJCDCB/&&$
@247_NG92T2_3
ATAAAAACATCCCAAGGCATGATTAGTAAGTGGGGTGGTTGTTAAAATGTGACCTCTTCCCACCTTTCGTCTTCCTCCCGTGTCCCTCCAGACCACCTTCGTCACCTTCAAGACAGCCGACACGTGGCTGTCTCCACCGGGGCAGATTCTTCCGTGTAGGGACTCACTCTCCCAATGGCCTGCTTTCCCCACGGGCCCTGGAACAGCAGTTCCAGGACATCCTGGATGACCCCTCCCAGCCTGTCCCCTAAAACCTAGCTGCTCTGACTGCTGTCTCCAGGTGAGAACCAGTAGCCTGTGGTTGCAGGGGGCAGGCTGGGCTCCAGGGAACAGGCTGGGCAGGGTAGAGGGCCAGCTGGGCTCAGGCCCATCCCACTCGGACAGGAGTATGTGGGCTCAGGTGCAGATGGTGAAGACCCACGCAGCCACTGCCCTGGAGGCTGTGGAAGGGGCTGCCTTCTTTGTGTCCCTCGATTCTGAGCCCGCGGGACTGACCAGAGAGGACCCCGCAGCTTCCCTGGACGCTTATGCCCACGCTCTGCTGGCTGGCCGAGGCCATGACCGGTGAGTCTACCCCCTACAATACCACCTACACACTTATGGAGACCTAGGGCTTCTCCACAGGGGGCAGCCCGACCTCATGCCTCAGC
+
111244641/)(()04>FGIFFGFGIMFGIGAGIHIILRKKJIFGIISJSJEJILECA=<=::>+**&&,.34222697/1;>54445FEEGIHJPKEA???DHIKMF?>AABCGDGIEFFEDJHFMEGIL;:...23..>@CC@?>><<?=<8887/////0@?433337?><?@ACJMJLSGD?<>@A@F::::EOJGGFHG:99888743122;<99899EJJFSEH@A=<7894AAAAA?3310,&&'()..0234589++++7;::<;1---/00DDCECCDBB====>EDDHOILGFJHDD@FEECCEGDB?>>@@BFFF<FDJGEFDCA???:EFHFB/****,)+3443./049;:8878;0A<A?<>A>,,,,+0-)(((''')./*3////01229::733102262223????@AM???<<@?=BDFJHSHHIHHHHHPAHHFB>=;;))82)*:5444413334<><<>>BA>><<1**70/(('(****./;;;=8;9857644500;;D88888>@@ACAADDD@AAAD>;;<=EFD?>>>?CGHHGFDBAB@ADD@>777<876111889AD@@@A=<21-,//((()+@ABAA65555A@<;;;:;:;;AACB211/-,,--05BBACAA)(''
@248_NG92T2_3
GTGGTTGTTAAAATGTGACCTCTTCCACCTTCGTCTTCCTCCCGTGTCCCTCCAGACCACCTTCGTCACCTTCAAGACAGCCGACACGTGGCTGTCTTCCACCGGGGCAGATTCTTCCGTGTAGGGACTCACTCTCCCAATGGCCTGCTTTCCCCACGGGCCCTGGAACAGCAGTTCCAGGACATCCTGGATGACCCCTCCCCAGCCTGTCCCCTTGAGGAACACCTAGCTGCTCTGACTACTACTGCAGGGTGGACCCAGTAGCCTGTGGTTGCAGGGGGCAGGCTGGGCTCCAGGGAACAGGCTGGGCAGGGTAGAGGGCCAGCTGGGCTCAGGCCCATCCCACTCGGACAGGAGTATGTGGGCTCAGGTGCGGGAGTCGGTGAAGACCCACGCAGCCACTGCCCTGGAGGCTGTGGAAGGGGCTGCCTTCTTTTGTCCCTCGATTCTGAGCCCGCGGGACTGACCAGAGAGGACCCCGCAGCTTCCCTGGACGCTTATGCCCACGCTCTGCTGGCTGGCCGAGGCCATGACCGGTGAGTCTACCCCCTACAATACCACCTACACACTTATGGAGACCTAGGGCTTCTGGCCGGGGGCAGCCAGACCTCATGCCTCAGCAGC
+
,1188898998898998888999/,,()----,-156;<=<<;878767879;9765568::::655559::;987531***+57789:::;===>>=<=;96,,6679;<:::;;>98897::::<<<<=<<=<<=>??>>>>??@A@@>=>??;=::::;@?AAB@@??A@?>==>34DA@A@BCBBCBA@@@@B@C<;93)>ABBBDAA@>6>99;>>=>>?@=;;;;>BBBC<887***))+'((((1/0..(()(0::;>>AABA@>>?@?@@<?@>>?@BABBCCDBB@A?DCFEEHIDB:5<<CDEE@=<<<>>?@@BDFECCCCCCBAB@CCBABAACBB?>>>?BBBAA???@ABAAAACBCCBB<<<;<?>;<<<?IIFB??;@:;99:CBCDDCDDCDEEDDCBCCDDDDDB:BA@<<<<<:;=:+,-+..5=>==>?D5766676<;;<>@B@A><82,,--...100)///.32./.+,3//06665679:B@BABDCGK:::::C<==;;===?CCDDDCCA@@==>>>BBA@ABDD??;;--<7<=CA>@AB>====CEDCBBBCC==>>:<F65))))&((*AA><<;-,22236CC@CAD/.....(
@249_NG92T2_3
ATAGCACAATCGAAACTGTCCTTGAGCTATGCTCAGGCTATGGACTACTATACAGCTGTCAAAAATCATAAAAACATAGCCCAAGGCATGATTAGTAAGTGGGGTGGTTGTTAAAATGTGACCTCTTCCCACCTTCGTCTTCCTCCGTGTCCCTCCAGACCACCTTCGTCACCTTCAAGACAGCCGACACGTGGCTGTCTTCCACCGGGGCAGATTCTTCCGTGTAGGGACTCACTCTCCCAATGGCCTGCTTTCCCCACGGGCCCTGGAACAGCAGTTCCAGGACATCCTGGATGACCCCTCCCCAGCCTGTCCCCTTGAGGAACACCTAGCTGCTCTGACTGCTGCTCCCAGGTGAGAACCAGTAGCCTGTGGTTGCAGGGGGCAGGCTGGCTCCAGGGAACAGGCTGGGCAGGGTAGAGGGCCAGCTGGGCTCAGGCCCATCCCACTCGGACAGGAGTATGTGGGCTCAGGTGCGGGAGTCGGTGAAGACCCACGCAGCCACTGCCCTGGAGGCTGTGGAAGGGGCTGCCTTCTTTGTGTCCCTCGATTCTGAGCCCGCGGGACTGACCAGAGAGGACCCCGCAGCTTCCCTGGACGCTTATGCCCACGCTCTGCTGGCTGGCCGAGGCCATGACCGGTGAGTCTACCCCCTACAATACCACCTACACACTTATGGAGACCTAGGGCTTCTCCACAGGGGGCAGCCAGACCTCATGCCTCAGCA
+
&&&11166672..../4/.((''%$%%&ACCEFHJFGEECDDCDEFFEGGIJHNIGIKLLOJJSPJNONKSLNPIFD7666535AFIIKFFGGFSSIOLPINPKLKSMC;:999EJEHGDGGIKJL?=<:+,@::?<<<<<>=<;>))=FJJJNJSLKHIHMGRSSGGEC?=42222@AHJHGFFCDBDFGLJILSLMISFKHIE+((()=6211110-))()CCHGHISOLJJOSMRMMIMILNQSQMLPLEF@HPMJFGFEEILKHJKISDDE<;988611<;;:?>DEIQILRQLKRQSISG92HHJIKNA@A@;E??HJJKHKMMHHFHSJNRKJIKGHFGQSJNJRKCJSLSRJJMHHLLHGHIGMMILLJIHJHKGDSLL43323+*()*+*++19GIEHGILHEDD88776411123ACSKCF::;:;JGHJJNMLIKNLJOKNIIHHJJJSNSJLLIHJLSIILPNKJHKLILSROFGFGRJMIKILINNOOKOKMNIJSJLSLIIIIKJJPCDCCFSMKSSHGPIHKLJJNIKRKHMIGOLJLMS?@?@ILIKLRHKMSPLSH@>>>>BNSLJNHDIJGGJJ?AD9DKKGFGDFEFFGJIIGIHLJLMJHJKJKJSSLFCDDGJIKKISIGGIHHJRKGABAFMJGFFFFGHIHHKIKILKIJFKLJIIJHIGGGHLGMHLIOKKGIGS:9899>=6555566688>>>BABB751,)
@250_NG92T2_3
CCAGGGCAGTGGCTGCGTGGGTCTTCACCGACTCCCGCACCTGAGCCCCCACATACTCCTGTCCGAGTGGGATGGGCCTGAGCCCAGCTGGCCCTCTACCCTGCCCAGCCTGTTCCCTGGAGCCCAGCCTGCCCCCTGCAACCACAGGCTACTGGTTCTCACCTGGGAGCAGCAGTCAGAGCAGCTAGGTGTTCCTCAAGGGGACAGGCTGGGGAGGGGTCATCCAGGATGTCCTGGAACTGCTGTTCCAGGGCCCGTGGGGAAAGCAGGCCATTGGGAGAGTGAGTCCCTACACGGAAGAATCTGCCCCGGTGGAAGACAGCCACGTGTCGGCTGTCTTGAAGGTGACGAAGGTGGTCTGGAGGGACACAGGGAGGAAGACGAAGGTGGGAAGAGGTCACATTTTAACAACCACCCCACTTACTAATCATGCCTTGGGCTATGTTTTTATGATTTTTGACAGCTGTATCGTAGTCCATAGCCTGAGCATAGCTCAGGACAGTTTCGATTGTGCTATATATCAAGCAGAGGATGACTTTGAACTCTTGTTCCTCATGCCTA
+
AA???@@@@?@??AA=<<<<@CA@AAA@;8888;A<:;;;>C@@ACD<:9:DGB???>>????;99:;>?>>>>@A@@@BAACBBCDDFGA@=;;;;;==>=CABAABBDDDCEDCC<=EEDEDGC?==<<?<;<=>?BDDCBBBBCAA@>>>>>ABCBDDDEEDCBBAAABDCBAA@@AAABBB@?>>>@ABA?>??@??AAAAACBBA@?@>?>>>?>>@@BDDCEDEBBB?@@A@A@AAACC:;88?BA?>>97776:;;<>BCB@>>>>??@<;;;<>@?@@A@???>>?<9999;CDCBBBA@>504446@@??A@@BCB>====;::99<@?>>>ABC????<9999;CB??>>>?@@=====?,++)(,+.5<>7777@AA@===>>?<:999;>?BJGFGFEC@@@?<<<<<@><<ABDDHEEBA@>>>;:::9<<>?CDKFDBBBCEGGDBAA@@@AA@?'&&&&**006:<=<>?@@@@?????@@@>>>>?@@A><;<;?FFDCBAABBBBBBAAB@A@>>??BCCCEDFEFGFCA====<>?>=;:76(
@251_NG92T2_3
ATATATAGCACAATCGAAACTGTCCTGAGCTATGCTCAGGCTATGGACTACTATACAGCTGTCAAAAATCATAAAAACATAGCCCAAGGCATGATTAGTAAGTGGGGTGGTTGTTAAAATGTGACCTCTTCCCACCTTCGTCTTCCTCCCGTGTCCCTCCAGACCACCTTCGTCACCTTCAAGACAGCCGACACGTGGCTGTCTCCACCGGGGCAGATTCTTCCGTGTAGGGACTCACTCTCCCAATGGCCTGCTTTCCCCACGGGCCCTGGAACAGCAGTTCCAGGACATCCTGGATGACCCCTCCCCAGCCTGTCCCCTTGAGGAACACCTAGCTGCTCTGACTGCTGCTCCCAGGTGAGAACCAGTAGCCTGTGGTTGCAGGGGGCAGGCTGGGCTCCAGGGAACAGGCTGGGCAGGGTAGAGGGCCAGCTGGGCTCAGGCCCATCCCACTCGGACAGGAGTATGTGGGCTCAGGTGCGGGAGTCGGTGAAGACCCACGCAGCCACTGCCCTGGAGGCTGTGGAAGGGGCTGCCTTCTTTGTGTCCCTCGATTCTGAGCCCGCGGGACTGACCAGAGAGGACCCCGCAGCTTCCCTGGACGCTTATGCCCACGCTCTGCTGGCTGGCCGAGGCCATGACCGGTGAGTCTACCCCCTACAATACCACCTACACACTTATGGAGACCTAGGGCTTCTCCACAGGGGGCAGCCAGACCTCATGCCTCAG
+
/011//)))****+2///23?>>>>>====<==?>???====>@@===<=?=>>?@@>===>ABDFJNGCB@@ACFLEDCA>====@A?:9989ABCBBA@@@A?>>>=@ADB997565566666656>73339;@@@?<<<<>BBCCA=;;;;>@>>>>?A@?@A@ACC@;;;;<ABBCEEDBA@??;88889=>>>@DDD>:111<;:999<>BAAA@ADE>;;;<>A@@ABCBCBBBBBBBDDCDCDBBB????:>?B?>:::::ACCCCEDFGKHB@@AABDEDDCCEEFEEDFFFFEEDFEDB<:BCEFBB@@@5-E@@A?>?>ADDA????AFFEEDACBBBDDCCEEDCFEDDFDCCBBCCA@???ABCDDCCDDCEBAAA@@AA<<;9967BEDFFFEFEEGGDFFDDECCEEBBBABCCAAACDDEDFDCCEEBCABBECDDCCDC@@@AADECB@@@ABDECCBCCCBAA>????CB=;<<<DJGGIDCCB@@@@ADDCDDDCEDBA@@BBDEDEFBBAADFDEDECDD=>BC=?LGBB@@?@?@@CDEEEECBA@?@@BCG<<<+(('((29B=<<;==>>BGFJEGDDEDC@@???@ACBCDCBCCBDGIJIHFDEFED@@@@ACCDDEDA>>>?AGDFCBBBBDGIAABADCBCBDDEDDEEEEKGEEDAB@@?@@BDEF>>>>>CFDFAC@@?@?@BDEDDCAAABBBCBB@90*
@252_NG92T2_3
CGGTGGAAGACAGCCACGTGTCGGCTGTCTTGAAGGTGACGAAGGTGGTCTGGAGGGACACGGGAGGAAGACGAAGGTGGGAAGAGGTCACATTTTAACAACCACCCCACTTACTAATCATGCCTTGGGCTATGTTTTTATGATTTTTGACAGCTGTATAGTAGTCCATAGCCTGAGCATAGCTCAGGACGGTTTGATTGTGCTATATATCAAGCAGAGGATGACTTTGAACTCTTGTTCCTCATGC
+
FEFFHMMMJNMEDCDEGEEEEFFDEDEHGGGFHFJEFFGECDDDGFHGHGGGFGGCCDCEGFEEFIIGIHHEDEDDGHHGGCGGFHIIGBA=>?@>6@?@CEDEEGGFEHFEBEEEECEDEEEDEEDBAA@@ABBEHIMKGHGHILIRJFFEDBDDDCCCBACCBCCACBBBBCDEDEDCCEDFE>=>CB????A;;;:;FGDEDFFJGJLHDGIGFEEDEE???@@DEGKGGKLJJBB???>551.
@253_NG92T2_3
GTGGGTTTCCTCAAGGGGACAGGCTGGGCAGGGTAGAGGGCCAGCTGGGCTCAGGCCCATCCCACTCGGACAGGAGTATGTGGGCTCAGGTGCGGGAGTCGGTGAAGACCCACGCAGCCACTGCCCTGGAGGCTGTGGAAGGGGCTGCCTTCTTTGTGTCCCTCGATTCTGAGCCCGCGGGACTGACCAGAGAGGACCCCGCAGCTTCCCTGGACGCTTATGCCCACGCTCTGCTGGCTGGCCGAGGCCATGACCGGTGAGTCTACCCCCTACAATACCACCTACACACTTATGGAGACCTAGGGCTTCTCCACAGGGGGCAGCCAGACCTCATGCCTCAGCAGGC
+
%%$$%(++++,/,,,,,8<::;<<<989:AKHLHEDDBCDGHJILKIJHHGJ?9999DCEBJHHLILLQKPESIKLILNLIIJIIPB=9999HACDCFO=::89DEFJIGFDJHHJIKSOKJKSMPSKGIMIKDHFEFDDMDA98751.,,*+,,,,?FFJGFIMIJIIJLSSONMJMMISJMSOMOGCDD@HINPGFHIFPKKISSLSIEFKJGIHIHHEEEGJJLGIFEBHGE::66<==CCEHHIJKSGHFHLNLKKOKNIHILJOQKGIIFEDFEFHMOINJIOIJMJGGHHGHOEHGHSIKKNJJPLIIGIFIEGK=<<<;<CDBBBDCDDEGB>>=85.'
@254_NG92T2_3
AAGGTGACGAAGGTGGTCTGGAGGGACACGGGAGGAAGACGAAGGTGGGAAGAGGTCACATTTTAACAACCACCCCACTTACTAATCATGCCTTGGGCTATGTTTTTATGATTTTTGACAGCTGTATAGTAGTCCATAGCCTGAGCATAGCTCAGGACAGTTTCGATTGTGCTATATATCAAGCAGAGGATGACTTTGAACTCTTGTTCCTCATGCCTA
+
EJHKSKPHIGGHJKNSLMMKEFEGJIGGGFFCCD=FHCF?>=@BCFHLHADILSNSJILJJILSOILEHIGHKKKRKJSLIJIIGGGGGGIHHIJJKHGFEEEEGNKLHIONLJSSOHGHFFGHGHGGGJFJFHIGFIHHIIJIMJHIFHJHRKQNMGHDHGFEDADJKINPMKHJMHSKIQHKJMPLJJOILJGIHHIQSGIMNKIKGGHHA==?>>.
@255_NG92T2_3
GCTGGGCAGGGTAGAGGGCCAGCTGGGCTCAGGCCCATCCCACTCGGACAGGAGTATGTGGGCTCAGGTGCGGGAGTCGGTGAAGACCCACGCAGCCACTGCCCTGGAGGCTGTGGAAGGGGCTGCCTTCTTTGTGTCCCTCGATTCTGAGCCCGCGGGACTGACCAGAGAGGACCCCGCAGCTTCCCTGGACGCTTATGCCCACGCTCTGCTGGCTGGCCGAGGCCATGACCGGTGAGTCTACCCCCTACAATACCACCTACACACTTATGGAGACCTAGGGCTTCTCCACAGGGGGCAGCCGAACCTCATGCCTCACAGT
+
)((&%$$$%&(&'++,1@BEGHJFDCCCBDA==<<GGKFQHGFJHGGGNIJIGGJFEFHGEGHKCFHGHHFABCDGJIGJHIKSLKSIKGFCDCFJNJFFDDIMKMJOPOJILNMIIIJKSMNH=AA@?A@D8++HHEFGFFHHJHKHKNIKMLHHOIHJKLQIIFIIGHHLJHKNHNHGIKGIKLHJJILGIFGDECCDEDFHIFHHIKIQGIOKIISIMKFGHHKIGEFEFHGHHJHGKHFFGCAHGBBBABBBBCFHFEIGFKGIGGHFIFEDFGGHHFFDDFEDHGA@999;=EH<:;8-,,--/;::----(&&%$$
@256_NG92T2_3
CAGCGACAAGGGCCAGCTGGGCTCAGGCCCATCCCACTCGGACAGGAGTATGTGGGCTCAGGTGCGGATGCGTGAAGCCCACGCAGCCACTGCCCTGGAGGCTGTGGAAGGGGCTGCCTTCTTTGTGTCCCTCGATTCTGAGCCCGCGGGACTGACCAGAGAGGACCCCGCAGCTTCCCTGGACGCTTATGCCCACGCTCTGCTGGCTGGCCGAGGCCATGACCGGTGAGTCTACCCCCTACAATACCACCTACACACTTATGGAGACCTAGGGCTTCTCCACAGGGGGCAGCCAGACCTCATGCCTCAGCAG
+
931(&&&'.//269>;::****,HF??>?IFNKNKHKHGHSKS><<<=KJPHM44444?987546/,+**))))5:6((((????ABIKIHJJINPIGEIHHFHL@@?@IGRMSJJJJIJIKKSSOMSSSLROJGFDDD?CACA??HGSOGPNLKDA;8432074---.5???@EDBCHFFLJNJKJJHLDG?EABFOLHSMHNLNJHIMLIMGKFKKSILSIKHIMKKGSLJGGEJHKLGKHGEDDEEJIHFGHMFDHC>>+++,DHHGFDFFIHGHEFGGLFHHGGGIGJJLDDCDDGEEDBDCE>/..-+
@257_NG92T2_3
GTGGGTCTTCACCGACTCCCGCACCTGAGCCCACATACTCCTGTCCGAGTGGGATGGGCCTGAGCCCAGCTGGCCCTCTACCCTGCCCAGCCTGTTCCCTGGAGCCCAGCCTGCCCCCTGCAACCACAGGCTACTGGTTCTCACCTGGGAGCAGCAGTCAGAGCAGCTAGGTGTTCCTCAAGGGGACAGGCTGGGGAGGGGTCATCCAGGATGTCCTGGAACTGCTGCTCCAGGGCCCGTGGGGAAAGCAGGCCATTGGGAGAGTGAGTCCCTACACGGAAGAATCTGCCCCGGTGGAAGACAGCCACGTGTCGGCTGTCTTGAAGGTGACGAAGGTGGTCTGGAGGGACACGGGAGGAAGACGAAGGTGGGAAGAGGTCACATTTTAACAACCACCCCACTTACTAATCATGCCTTGGGCTATGTTTTTATGATTTTTGACAGCTGTATAGTAGTCCATAGCCTGAGCATAGCTCAGGACAGTTTTGATTGTGCTATATATCAAGCAGAGGATGACTTTGAACTCTTGTTCCTCATGCC
+
?CBBBBA@@A@@=9995,,,,,54445;;<<<;>@@<;;;<ACBC><;<;>@??@@AA??>@@BBBBBBCDD@><<;<<;;;:;=>=A@@ACCCBBBACBBBBABACCBBB@@>=<=>>@EDDBBBBDFBA@===>?ABAACDBDDCDCBBABDDCCAAAAABBA@A?==<=>@AA????@A@CAABABB@@>;;;<;:=@<?@@@BBBCDCDCBABACCDDCCCDB0.../B>=<<97777:=>>??@?><<<==???=<</..*((((+56688:7777:BBB@AA?>=:67779AB??A@@AAA=;;;;;9999;?>>>?@AB????<::::<@@>>>>>@AA=<<<==:999=;@>:;:65767<;<=<<><;99;;=CCEEEFEBBA?@@==<==>>@>>?@??@@A@====>=<;:9;;<=BBIEDAABBDIHDB@@@???===>=<=<<====>??>??@?@@>>?>>?@>>>>=>?=>,****0CCA??>>@@AAAAAAA@@@>>??ADBBCA?>851/+(&&'''156332
@258_NG92T2_3
CAGGGGGCAGGCTTGACTGCAGGGAACAGGCTGGGCAGGGTAGAGGGCCAGCTGGGCTCAGGCCCATCCCACTCGGACAGGAGTATGTGGGCTCAGGTGCGGGAGTCGGTGAAGCCCCACGCAGCCACTGCCCTGGAGGCTGTGGAAGGGGCTGCCTTCTTTGTGTCCCTCGATTCTGAGCCCGCGGGACTGACCAGAGAGGACCCCGCAGCTTCCCTGGACACTTC
+
@88529KIEDB==+'''(*)'&()*;CCEHPPJJROKOJNJIMNJIKINIPQQLSSLKLMSMINLLSNPPIHLHKMSS@>>>>LLMLIKIRLLABCBCKSEC?<=<0..,,+))''()/;@@?ABHGJNIIPH;HOJSMMPKIMIGJMFSMLSFFCF5225@6?F@?@@>AMHECCCCLSNKSINKKSJPJHJIJDCCCEKJG;:;73:77465210();9:0///,
@259_NG92T2_3
CTTGAGGAACACCTAGCTGCTCTGACTGCTGCTCCCAGGTGAGAACCAGTAGCCTGTGGTTGCAGGGGGCAGGCTGGGCTCCAGGGAACAGGCTGGGCAGGGTAGAGGGCCAGCTGGGCTCAGGCCCATCCCACTCGGACAGGAGTATGTGGGCTCAGGTGCGGGAGTCGGTGAAGACCCACGCAGCCACTGCCCCTGGAGGCTGTGGAAGGGGCTGCCTTCTTTGTGTCCCTCGATTCTGAGCCCGCGGGACTGACCAGAGAGGACCCCGCAGCTTCCCTGGACGCTTATGCCCACGCTCTGCTGGCTGGCCGAGGCCATGACCGGTGAGTCTACCCCCTACAATACCACCTACACACTTATGGAGACCTAGGGCTTCTCCACAGGGGGCAGCCAGACCTCATGCCTCAGT
+
GFG:;KHMMNOSMIHHJOKSSSNLSRNLSSQRSREB,CGIIMPSPLPSSNKOSLKPJKOIIKSNNIJMSOIIMJSADDDFFGBAMMMMMLQLSMFSRSSLKIKIHGLKNSGHFGGKJIJIFLKKHLLNOJLLNSONJNMPRLJSJSMJMJKPLLQJKSKKLLLMLNSSHHSJICAEIHOMSJNNIIPKLIGD>>@2)?DCHHISIPIIGHLGAMNIMJKJMKJMJFFNMLIJIKMKNKKSJOMMJLLSGHMJIIIIIGEBCBBNSOSJHGDHISHKHDDIIKPLKIHGHGFFHHNJJFKFHJQIJOOOJHNOLJHIJKIMKHJJGLHHIQLIHIEFEDDFDBDDEIGHHHLPKLIKINHJIIHHFIFFEEFBDEEGGIGHKLEDBDAEFHFEDEC865568889=B@A62/,
@260_NG92T2_3
ACAGCAGTTCCAGGACATCCTGGATGACCCCTCCCAGCCTGTCCCCTTGAGGAACACCTAGCTGCTCTGACTGCTGCTCCCAGGTGAGAACCAGTAGCCTGTGGTTGCAGGGGGCAGGCTGGGCTCCAGGGAACAGGCTGGGCAGGGTAGAGGGCCAGCTGGGCTCAGGCCCATCCCACTCGGACAGGAGTATGTGGGCTCAGGTGCGGGAGTCGGTGAAGACCCACGCAGCCACTGCCCTGGAGGCTGTGGAAGGGGCTGCCTTCTTTGTGTCCCTCGATTCTGAGCCCGCGGGACTGACCAGAGAGGACCCCGCAGCTTCCCTGGACGCTTATGCCCACGCTCTGCTGGCTGGCCGAGGCCATGACCGGTGAGTCTACCCCCTACAATACCACCTACACACTTATGGAGACCTAGGGCTTCTCCACAGGGGGCAGCCAGACCTCATGCCTCAG
+
(./EGEEDHGEFGHHHFFGKGMJKLLGKGFDF<62,@EHHGH88860=55?@?@ABGEFBCBBDHMHEECCBA?@=99989--FEEHGEGEFFHEEDDDFHIHJFGGGGEGBDECBDCHICBCACA?=<@F<=JFHFFGIHIIHIHGEBBBBDEDEDGEE3233;F;1111FFFEHJFHHEAAA@76666;;;<<>FC?A>10000CBBA?@?3000/.,,.++.+B?@@@CF???>>@;+DDFFHIKHRGGFGGGHGEHIGHGFEFHI@@JFHHEEDDDDEFKIIHHGCBCABCDEGA?AABEKJMLPMFC>B@BDFGLJHKFFEIFGFIGFEFFDEEDCDDEFKMSRJILJILMIEDDDEHOHHKHGFEGGISSOGEEEDEHFCDFEDEDEDGHJGFFGIHLNIIHIHGFDEEDFDEDDDECFEEGGFCCDDDDFFHIJHGFGEFEFCA@>:*
@261_NG92T2_3
CAGGTGAGAACCAGTAGCCTGTGGTTGCAGGGGGCAGGCTGGGCTCCAGGGAACAGGCTGGGCAGGGTAGAGGGCCAGCTGGGCTCAGGCCCATCCCACTCGGACAGGAGTATGTGGGCTCAGGTGCGGGAGTCGGTGAAGACCCACGCAGCCACTGCCCTGGAGGCTGTGGAAGGGGCTGCCTTCTTTGTGTCCCTCGATTCTGAGCCCGCGGGACTGACCAGAGAGGACCCCGCAGCTTCCCTGGACGCTTATGCCCACGCTCTGCTGGCTGGCCGAGGCCATGACCGGTGAGTCTACCCCCTACAATACCACCTACACACTTATGGAGACCTAGGGCTTCTCCACAGGGGGCAGCCAGACCTCATGCCTGGGCTT
+
*+/288EFFLNLHKNGLLPIMSKILLJSHKJSJOJDGJLKKSIJGKSKKKPNMKKKHIGCFGCDHKKHIGGGFGGJKLOLHLLJRJKIKGHJLIHSIHHIIKGFFACCBBJEIHF999;FFFHFFFFRJIIKHGDDDCANFHGGEGHA??@?NHIIHFJKJSHIKPNILJHHDEGFEIKLKIHJIHFEEDHMHLJIJJKINHHJJGJLJKKMIIIIKIHKIOJHISHHJNOHICAFKILKJJOOHHIKJJHEDCCBEDIIFFGHJJINIINKGGLIIHJFGGJIKKKKJIJJLIIGIGEDDEGIGEFGEFFEEGHIKGGHGHIHJIJIGGIEGFEEFFFEFFEFFGHKIGIFFEDDEGGCDEEFHEEGBECE++++*)
@262_NG92T2_3
TCACCTTCAAGACAGCCGACACGTGGCTGTCTTCCACCGGGGCAGATTCTTCCGTGTAGGGACTCACTCTCCCAATGGCCTGCTTTCCCCACGGGCCCTGGAACAGCAGTTCCAGGACATCCTGGATGACCCCTCCCCAGCCTGTCCCCTTGAGGAACACCTAGCTGCTCTGACTGCTGCTCCCAGGTGAGAACCAGTAGCCTGTGGTTGCAGGGGGCAGGCTGGCTCAGGGAACAGGCTGGGCAGGGTAGAGGGCCAGCTGGGCTCAGGCCCATCCCACTCGGACAGGAGTATGTGGGCTCAGGTGCGGGAGTCGGTGAAGACCCACGCAGCCACTGCCCTGGAGGCTGTGGAAGGGGCTGCCTTCTTTGTGTCCCTCGATTCTGAGCCCGCGGGACTGACCAGAGAGGACCCCGCAGCTTCCCTGGACGCTTATGCCCACGCTCTGCTGGCTGGCCGAGGCCATGACCGGTGAGTCTACCCCCTACAATACCACCTACACACTTATGGAGACCTAGGGCTTCTCCACAGGGGGCAGCCAGACCTCATGCCTCAGCAG
+
/@JNIHHIJIHGEDCCA?>>>AAABBBHHFGFGIGFGC??ACEECCBBAD87778DCCDCEIGKIJGJHG?>:56@EKKJIGEDDEAHGFFDBAAADGGGKIHHJISKGIGEJSIKSOISJSFLIJIHSMDC7?223A7EEFEFHGMK@BJ>>FFGJJLQIGFGEFHLGHGGDDDEEGKKHJLFBDDA?BB@@AEHHDBBBCDFEFGEEEEDEEEBBB@AB><3.)).+*++*4BBIJMKIMEFEFGHDDDDCGHEEIKGHBCCCHHGFHHFHGFFGGHJHHDCCCELGHEGEEEEECAABACGA@@?>BABDDCBDDDEJHFHFHHFDEDEFIGFFHGC@.DBEFEGEFGGIEEEDFEFFGFFFEEGGGEMGJHICDB@BCBFFCKHFE@??>?BADHA>=;5556677<<;=7(=@ACGIGFEED?<:>B88778ABEDEDEDDFHIHIHGFFGHFDAAAACEEEEE?<<<:;;;45556=<<<?DDCBABBBEFFDDEEGHHIGEGEEF@@ACBCDGDEHFGFGGIDFCA@A@@DFE@>>>>@@A@>>>@?;982-
@263_NG92T2_3
TCCAGACCACCTTCGTCACCTTCAAGACAGCCGACACGTGGCTGTCTTCCACCGGGGCAGATTCTTCCGTGTAGGGACTCACTCTCCCAATGGCCTGCTTTCCCCACGGGCCCTGGAACAGCAGTTCCAGGACATCCTGGATGACCCCTCCCCAGCCTGTCCCCTTGAGGAACACCTAGCTGCTCTGACTGCTGCTCCCAGGTGAGAACCAGTAGCCTGTGGTTGCAGGGGGCAGGCTGGGCTCCAGGGAACAGGCTGGGCAGGGTAGAGGGCCAGCTGGGCTCAGGCCCATCCCACTCGGACAGGAGTATGTGGGCTCAGGTGCGGGAGTCGGTGAAGACCCACGCAGCCACTGCCCTGGAGGCTGTGGAAGGGGCTGCCTTCTTTGTGTCCCTCGATTCTGAGCCCGCGGGACTGACCAGAGAGGACCCCGCAGCTTCCCTGGACGCTTATGCCCACGCTCTGCTGGCTGGCCGAGGCCATGACCGGTGAGTCTACCCCCTACAATACCACCTACACACTTATGGAGACCTAGGGCTTCTCCACAGGGGGCAGCCAGACCTCATGCCTCAGCAGT
+
08DDCB@@A@?AA@<<<<=BCDDFIFDBA>?;9999<>??>?BAACDEDECB=:99:<=?>??>??75,-<=CCA@AACEECDEDCCBCCCEEFDDDDDED8EDCA@==<<>BCDEFFEFGIHGHCDF<=EEFBA><=AABKHIGEA@B??@C?EDFEGHGIG?7IDCECBBAEFDB@@@@BLKJGFCCBBCDEEFCBB@@DDEFEGFDDEBA@???AABCCAAABBCA===<<?@C?:799?BFCADDDFDDEDCCDCCCCDBA>==>>@@??@DEGGDBAABBA@?>>>????@AAB====>ABBA@@AAAC@????BC@@@=9:99:?=9888;EHHGEEEB?@??AFDEDDDCCCDCDCCCBDHGEDDCBDDBCDD@B=;;<<DFHJDB??>=>?@BEGFGFDCA@?@ABDHFGGHIGGDEFGEBBBA?@@AAHGGHGDEIFCBAAA@ABBCECCBDEEGHJMIKIFGIGGEDDDEJEJ===<>CDCEHFFGBA@CCHF;:::9;AGHGHJGHH>:9IGEFFFFECCDCDDABBCCEFGFHLCCAABEFCDB?=;7779BBCBDDDA?;:31+
@264_NG92T2_3
GTGGGGAAAGCAGGCCATTGGGAGAGTGAGTCCCTACACGGAAGAATCTGCCCCGGTGGAGGAAGACAGCCACGTGTCGGCTGTCTTGAAGGTGACGAAGGTGGTCTGGAGGGACACGGGAGGAAGACGAAGGTGGGAAGAGGTCACATTTTAACAACCACCCCACTTACTAATCATGCCTTGGGCTATGTTTTTATGATTTTTGACAGCTGTATAGTAGTCCATAGCCTGAGCATAGCTCAGGACAGTTTCGATTGTGCTATATATCAAGCAGAGGATGACTTTGAACTCTTGTTCCTCATGCCT
+
+++1=FJLIHJDDCBCDGEEEHHGJIIGFEGGFFHHGFFFGFHEJGEGFEDCD71853630,*.00///:??BAAAKKMGFDFDEHHHHHNIGGHECEFIHISJHIIJLIJIFFIGPKSMMKFEIJHJIFJIJGMIKGGKFJFGEGFFFIPMLHGBBBBBHJILHKHG??FGFGFIHFEEECAAAECBCBBDJISHHFEHGJIIMHDCCBEDEDCCBBBBABBCCBCCBEGFFGEEDEEEFHDDCCBCDEFFEDEFGLIHDEECCBCDFGGFEDDEDDDCCBB@DDCCBBBCCAA>>>@@=>6553
@265_NG92T2_3
ATAGCACAATCGAAACTGTCCTGAGCTATGCTCAGGCTATGGACTACTATACAGCTGTCAAAAATCATAAAAACATAGCCCAAGGCATGATTAGTAAGTGGGGTGGTTGTTAAAATGTGACCTCTTCCCACCTTCGTCTTCCTCCCGTGTCCCTCCAGACCACCTTCGTCACCTTCAAGACAGCCGACACGTGGCTGTCTTCCACCGGGGCAGATTCTTCCGTGTAGGGACTCACTCTCCCAATGGCCTGCTTTCCCCACGGGCCCTGGAACAGCAGTTCCAGGACATCCTGGATGACCCCTCCCAGCCTGTCCCCTTGAGGAACACCTAGCTGCTCTGACTGCTGCTCCCAGGTGAGAACCAGTAGCCTGTGGTTGCAGGGGGCAGGCTGGGCTCCAGGGAACAGGCTGGGCAGGGTAGAGGGCCAGCTGGGCTCAGGCCCATCCCACTCGGACAGGAGTATGTGGGCTCAGGTGCGGGAGTCGGTGAAGACCCACGCAGCCACTGCCCTGGAGGCTGTGGAAGGGGCTGCCTTCTTTGTGTCCCTCGATTCTGAGCCCGCGGGACTGACCAGAGAGGACCCCGCAGCTTCCCTGGACGCTTATGCCCACGCTCTGCTGGCTGGCCGAGGCCATGACCGGTGAGTCTACCCCCTTGATCCACCTACACACTTATGGAGACCTAGGGCTTCTCCACAGGGGGCAGCCAGACCTCATGCCTCAGGG
+
:?@DFEEIGIHKPKNQNSSPRILHLNNLPNSSLPNKRQINNKOGIJHKLMRJMLMOKSSSLRNSSOSIQSSSSSLSPLRKHMNJOKOMMKMJIOHIKRLLLHLSLSNSKJMOJKKKSLJLPLOSKC==;79SHI877786222=@=/0GDFGHJIMGGJNKKIHSIJJKK:9999AADDDJKSMKGGHIJISJKKNSNMLHFGDE<88:;HA@?<<;<<@?>?HJLFIGGJPJEFDEFDE;0056GJHKJE><:552,++))*,FILKLMOHJNSSSKJMLOSQRIHM=9:CFKLHKKEGJI?=9(:>BFFJHIK<<<0011CGIOQSSHMHNIMNMMLIHMJSOSSPSSKEEGEFHIJINPNNSHIIJSMLLQHLQQNSJSSOSSMPONDEEACHD@@EHIKIHNMLHCBDEFFJSECDEFIHFIFCCC>>><EEC???@SGKHLQJIOGINKHJLJIHMHGKFMJJSNBGEEEFGEHGKKJ<54229@93,,,-FA@@BBSEDEA@BA=GIHGIOJIOKLIJOISLIJ>;556BCIE@BA??IEGGGIHHHKIJIKIJHGGGHIKOABBA>>?>>@PC?))(()FFFFB@@A>ALJJFFFEEGEGFGHEEFHGIRIRLSQJJJMKHGHFFIIJJHFGFDDDGFFDE4333377*%%%%').1))98@EDFDCDEFDFEGFEFFFEEEFFEHIBCDDCDDFE;7640////2999:::=/+)(&
@266_NG92T2_3
GGCTGTGGAAGGGGCTGCCTCTTTGTGTCCCTCGATTCTGAGCCCGCGGGACTGACCAGAGAGGACCCCGCAGCTTCCCTGGACGCTTATGCCCACGCTCTGCTGGCTGGCCGAGGCCATGACCGGTGAGTCTACCCCCTACAATACCACCTACACACTTATGGAGACCTAGGGCTTCTCCACAGGGGGCAGCCAGACCTCATGCCTCAGCAGT
+
.248?CABDEDIHFDA=<88(((+&(,:<GHFEAAAEHFFEC:==;@ABGKJJGKF;::<GEISOGHLFCFIJJJGEEPKMKKIJHGGFGHFC?77FHIIJNKLAAAIHHPGFCCBBDHKIJLKHJHHHHHDDCCEFFLNIKFFCBFDDEIFFHEHFIHGDDEDEEFEFFDCEGJISFFEFEF?>>??EDCEEHEDCCCEEEDBDBC;3220.'
@267_NG92T2_3
CTGGAGGGACACGGGAGGAAGACGAAGGTGGGAAGAGGTCACATTTTAACAACCACCCCACTTACTAATCATGCCTTGGGCTATGTTTTTATGATTTTTGACAGCTGTATAGTAGTCCATAGCCTGAGCATAGCTCAGGACAGTTTCGATTGTGCTATATATCAAGCAGAGGATGACTTTGAACTCTTGTTCCTCATGCCTCA
+
*A@@A>;;;:<=:9899::;:?>99999?><==?>AA>===?@AFHJHGCBA@@A>====?@BAAAAAAA@AA@?@@?==<<<>>?@CFIFDBBB@DEFC?>>==>???@?>>>=====>>?@@BBCBCBBABAAA@?BBA@>>???===>BEEBCBBABBCDEFEDDDCCCCEBCAABGEEGEGEGGGDDCBCC<;9755,&
@268_NG92T2_3
CCTCCAGACCACCTTCGTCACCTTCAAGACAGCCGACACGTGGCTGTCTTCCACCGGGGCAGATTCTTCCGTGTAGGGACTCACTCTCCCAATGGCCTGCTTTCCCCACGGGCCCTGGAACAGCAGTTCCAGGACATCCTGGATGACCCCTCCCCAGCCTGTCCCCTTGAGGAACACCTAGCTGCTCTGACTGCTGCTCCCAGGTGAGAACCAGTAGCCTGTGGTTGCAGGGGGCAGGCTGGGCTCCAGGGAACAGGCTGGGCAGGGTAGAGGGCCAGCTGGGCTCAGGCCCATCCCACTCGGACAGGAGTATGTGGGCTCAGGTGCGGGAGTCGGTGAAGACCCACGCAGCCACTGCCCTGGAGGCTGTGGAAGGGGCTGCCTTCTTTGTGTCCCTCGATTCTGAGCCCGCGGGACTGACCAGAGAGGACCCCGCAGCTTCCCTGGACGCTTATGCCCACGCTCTGCTGGCTGGCCGAGGCCATGACCGGTGAGTCTACCCCCTACAATACCACCTACACACTTATGGAGACCTAGGGCTTCTCCACAGGGGGCAGCCAGACCTCATGCCTC
+
GJKGSEA@A=?FDH@?@DFGHKKLJKKIJMIHGHFFFDGFEFMKOKSLKMNSOJECCFHKLSMKMLSONILIMLMSRMJPSK>===K=<<@MLLSSKILIKMKGKINJLKLIKSRSMJKSSKOKJHKNJSISPOMKLNSJPSJNRJSQSKJI=:F=KLOLJJCR>MHJFHGOLNJMJPNJJSSNOJKPSHJKJKKLSNNLKASJNNLLMOMJQNLIILLJLLSIKKMLSLKKMNSHEB;=)((*,/-+++1079999:;>EGJJHKMIGFEGKLJMSNQKLSPSSL=5555MPKGSKKQNJKQMKDGOFNSLHLRFKMKPHKOMOKSHLMILLLLHGJPPOSLQSKOKMIKLOKLJNSQKBISJMLIMMSLPQMIRSSSSLMNPQNIGOHKMSRNNKKOMMMKQHQNKOJNSISILSMLSKLPLLKPMLSJHJKJGKKHA:98A99KOIKIIHIIIHJIKLHLMGINISJSKJJJSNHFIGJLKSHKIFGGFFJMMJGIJIFIIGEGFGFFEEEHJIKNINPKHLJHJIIKLMKGFKHIHGIGGGHHGIJGIGLHIHJJGGHKGKKIHGJDA/
@269_NG92T2_3
GCGGGAGTCGGTGAAGACCCACGCAGCCACTGCCCTGGAGGCTGTGGAAGGGGCTGCCTTCTTTGTGTCCCTCGATTCTGAGCCCGCGGGACTGACCAGAGAGGACCCCGCAGCTTCCCTGGACGCTTATGCCCACGCTCTGCTGGCTGGCCGAGGCCATGACCGGTGAGTCTACCCCCTACAATACCACCTACACACTTATGGAGACCTAGGGCTTCTCCACAGGGGGCAGCCAGACCTCATGCCTCGCCT
+
,+))149;::999=CAA@??@><<<=>BBB@A@@@AABCBB@@ADDF?A65DA?<;98789=@B@BCBA?>=<<<=>@BBAA@?>==:::;<??BCCB@<<<??@?>=<9:;<<>>==A<AA?<::99:<;<<<=<<===?ACCCCB@A@@><<<;=@?@A@@><;<<=@??=<;;;<>>;==>?>===???>>?@BBBA@@?>><<<=<==<<<<===??=>;;989:9855*(()))044466@B7((&%
@270_NG92T2_3
TTTCACCAGGGCCCGTGGGGAAAGCAGGCCATTGGGAGAGTGAGTCCCTACACGGAAGAATCTGCCCCGGTGGAAGACAGCCACGTGTCGGCTGTCTTGAAGGTGACGAAGGTGGTCTGGAGGGACACGGGAGGAAGACGAAGGTGGGAAGAGGTCACATTTTAACAACCACCCCACTTACTAATCATGCCTTGGGCTATGTTTTTATGATTTTTGACAGCTGTATAGTAGTCCATAGCCTGAGCATAGCTCAGGACAGTTTCGATTGTGCTATATATCAAGCAGAGGATGACTTTGAACTCTTGTTCCTCATC
+
-/...0136<=<=9764345<>@???==>=>?@?<:;:;=>>>>>>>>>>>?=;;;;=CBAA@@@@@?::9521128--.>?@@>>>>=<;;;<;;<<=@BBAAA@><=<<>BB??>>>@A?<<<<=@=<<;=<:<=>>;;;;<A@??>@>@?====?CCEHHHHDCBCABA????@ACB@AAA@AA@@>:::879:;;>>@:;<<<BCBCCBGIDB@@?====>@@>>>=====>>=><=>?>@@@?@@@@@<9999;<<<<<;;;=EB@???>@@ABBDB@@??=;;<<>@@@AACBBB@@@@=>=<=40/(
@271_NG92T2_3
GCCTGGCCATGAGCCAGCTGGCCCTCTACCCTGCCCAGCCTGTTCCCTGGAGCCCAGCCTGCCCCCTGCAACCACAGGCTACTGGTTCTCACCTGGGAGCAGCAGTCAGAGCAGCTAGGTGTTCCTCAAGGGGACAGGCTGGGGAGGGGTCATCCAGGATGTCCTGGAACTGCTGTTCCAGGGCCCGTGGGGAAAGCAGGCCATTGGGAGAGTGAGTCCCTACACGGAAGAATCTGCCCCGGTGGAAGACAGCCACGTGTCGGCTGTCTTGAAGGTGACGAAGGTGGTCTGGAGGGACACGGGAGGAAGACGAAGGTGGGAAGAGGTCACATTTTAACAACCACCCCACTTACTAATCATGCCTTGGGCTATGTTTTTATGATTTTTGACAGCTGTATAGTAGTCCATAGCCTGAGCATAGCTCAGGACGGTTTCATTGTGCTATATATCAAGCAGAGGATGACTTTGAACTCTTGTTCCTCATGCCTCC
+
AA?=4+'$$&&$###$'+35679;:99:;==?CAA<569999:8//6;=FCDBADCCDCBBB>ADCDFEFDFEDEFEDDA@@A@BDFEDEEEEFEECCCCCEDDCABBCCFFEFFA@@??ABBB@@AABCBBBBBCFEEDDBBABA@BCABEFEA99DDDFHFEEGGJIFFFCEBAAA>9:AB>@B?????BCCCEFDCABBCCFEDCCCBCDCDDDDCCCCEDBBBBBDGGHECCCDDEBCBBCHKGGGHFGHGECCC=88888DD))));ENHFFFC@AAABGGEEDDDFGGDDDEFFDDCDEHKHIFE@@@BFKMGGDGGIIFGHFGIHKLLSSKJFHHJJHHGFHGKGIFFHFFHGGGEEFEDEDCCDDEHJSSLLIIGIMJKHEDDEBCDCCCDDDDDDDDCCCCDDEDHGGEFDEFGGKHIFF/...0:8778@@BDCCACBCEHEFGHDCCEEFFFJEEHFHIFFGJHGEBA<=5000010.*
@272_NG92T2_3
TTCTTCCGGTAGGGACTCACTCTCCCAATGGCCTGCTTTCCCCACGGGCCCTGGAACAGCAGTTCCAGGACATCCTGGATGACCCCTCCCCAGCCTGTCCCCTTGAGGAACACCTAGCTGCTCTGACTGCTGCTCCCAGGTGAGAACCAGTAGCCTGTGGTTGCAGGGGGCAGGCTGGGCTCCACGGGGACAGGCTGGGCAGGGTAGAGGGCCAGCTGGGCTCAGGCCCATCCCACTCGGACAGGAGTATGTGGGCTCAGGTGCGGGAGTCGGTGAAGACCCACGCAGCCACTGCCCTGGAGGCTGTGGAAGGGGCTGCCTTCTTTGTGTCCCTCGATTCTGAGCCCGCGGGACTGACCAGAGAGGACCCCGCAGCTTCCCTGGACGCTTATGCCCACGCTCTGCTGGCTGGCCGA
+
...65+*'('$%&&+79999?>?>>=<????>???>>?>9;877788779==@AABABDEC?=>>>CA@AA@@AABCDDDDFDDBCCA===9@?@>>?622650,,,.>=<<===;;;<?BCDDB@@@?@CCC@988/CBAAABCBAAAA>>===?ABBB??????@>AB@88755/....-,**))(('%%&&'+29:9<BCB>=<<<>@AABDDE55545778<<@@??>@@@CBB@?>??BCBB@????@?>>>>AA@@@>;;;;<>?==>?@CCDDCCDC@@@@AEBAA@>@A@ACAAAABCDCCBAA@CDBCECABA@ADGDIGB?>>>=???@@BBABB?>=>>??@@AABBBBABBBCBCCAA?>???BCC<;>+:765566:000BBD<@?@@@BDFEDGFG;653,(
@273_NG92T2_3
GCCAGCCAGCAGAGCGTGGGCATAAGCGTCCAGGGAAGCTGCGGGGTCCTCTCTGGTCAGTCCCGCGGGCTCAGAATGGAGGGACACAAAGAAGGCAGCCCCTTCCACAGCCTCCAGGGCAGTGGCTGCGTGGGTCTTCACCGACTCCCGCACCTGAGCCCACGTACTTCCTGTCCGAGTGGGATGGGCCTGAGCCCAGCTGGCCCTCTACCCTGCCCAGCCTGTTCCCTGGAGCCCAGCCTGCCCCCTGCAACCACAGGCTACTGGTTCTCACCTGGGAGCAGCAGTCAGAGCAGCTAGGTGTTCCTCAAGGGGACAGGCTGGGGAGGGGTAGTAGGATGTCCTGGAACTGCTGTTCCAGGGCCCGTGGGGAAAGCAGGCCATTGGGAGAGTGAGTCCCTACACGGAAGAATCTGCCCCGGTGGAAGACAGCCACGTGTCGGCTGTCTTGAAGGTGACGAAGGTGGTCTGGAGGGACACGGGAGGAAGACGAAGGTGGGAAGAGGTCACATTTTAACAACCACCCCACTTACTAATCATGCCTTGGGCTATGTTTTTATGATTTTTGACAGCTGTATAGTAGTCCATAGCCTGAGCATAGCTCAGGACAGTTTCGATTGTGCTATATATCAAGCAGAGGATGACTTTGAACTCTTGTTCCTCATGC
+
///00:9862224<<;;<<;==;:;;::99::;???B@BA@?<<;;;??@@A@@A@@@@?>===::99::<?>:963''&'(.+./++,,++.)*ACCDAA6.72227@@AAABDBCCABA@>>==>A>;;;;<@@@>??>=;:::;?;9999<???@?@@/.,,,003//.1?@<::;;=@@>?>??@@@BCBBBCACECDCB@?>?=<<=>?ABAA@AADDCEB88B>>A@?AABCBA@====;>???CBAA@BBCBBC?????@ABABDEDDEDDBBAAACCCBBABBBDDDDD?>>>>@ABBAABBAA@BCBCCFFDD=;;=C=4333+**))))4::;=>///A@@@ABA@@?=::;846978;<DCDCEDDB??>?@ACB?==<=>??BDDBA@@ABCB@???@DFFDCCBBBB@AAAADDDEEAAAAAC?@??=>==>@BABBBDEFEDEDA???@BEDCAAC@A@@====>D????A@@:99///0?>?=;<2>AAA>>??@CDDIFGGEBCBCBDDDCCDCECBBBBBCCDDCBBBB?>>>>@ABCIJSJFDCDFFMJHGCB>753211,++++==???@@@@ABDCCCA?@?@ABBDFE77778;;;;;FEEDDBBACCFDEDCCCBAB@ABBDCBBCAEEFFGFFFIHJBB8764/
@274_NG92T2_3
CCCACCTTCGTCTTCCTCCCGTGTCCCTCCAGACCACCTTCGTCACCTTCAAGACAGCCGACACGTGGCTGTCTTCCACCGGGGCAGATTCTTCCGTGTAGGGACTCACTCTCCCAATGGCCTGCTTTCCCCACGGGCCCTGGAACAGCAGTTCCAGGACATCCTGGATGACCCCTCCCCAGCCTGTCCCCTTGAGGAACACCTAGCTGCTCTGACTGCTGCTCCCAGGTGAGAACCAGTAGCCTGTGGTTGCAGGGGGCAGGCTGGGCTCCAGGGAACAGGCTGGGCAGGGTAGAGGGCCAGCTGGGCTCAGGCCCATCCCACTCGGACAGGAGTATGTGGGCTCAGGTGCGGGAGTCGGTGAAGACCCACGCAGCCACTGCCCTGGAGGCTGTGGAAGGGGCTGCCTTCTTTGTGTCCCTCGATTCTGAGCCCGCGGGACTGACCAGAGAGGACCCCGCAGCTTCCCTGGACGCTTATGCCCACGCTCTGCTGGCTGGCCGAGGCCATGACCGGTGAGTCTACCCCCTACAATACCACCTACACACTTATGGAGACCTAGGGCTTCTCCACAGGGGGCAGCCAGACCTCATGCCTCAGC
+
'2339BAA?<<<<?ABBAA<89;;=?=<<==??>??@@AA?<;;;=ABBCEGGCBA@@:77778>>>=>AABCDB@@@B@==<=?B@?>>>>6.-,,-.3468=?CBBA@A@>>>=ABFDC@@A@?@?7::?A@<<;;<AABBDDEEEEEDCDDDEHGFGFGGDKHIHHFHEEECDBAB@<DDIGFGFFE=7E;:<;;9877:=>=??BEKGFEA@AACKKHICA=00988>GEEDECCA@@ABDEIIGFEHMDBECCBB@BBDDBCCDCDDDE@JDGFCCA@@BBBBBAEF@AABBCCBBBBCEEB@???@@@@?@@@@BAABB@=<<=>CCCBA????@@@?@@@@>>>=9:::<@43333>DBAA??@?===>?DBCAAA@@@BBCCBBBCDEDBBCB<BAABBAAAACGHGIGHCA?>==>>?CD>><;<;::::;=>?@BABDDDCCBA@@?=<;;<=?FGFFGEDBC@?>>>>@@@@AA@@@@@BDGGFEFEDFEA====>DCCEFD@>>>>BHJCA?>>=>A?=>>?CCBBCDEDDDDEGFFFEDEBCBABBBBCCCAABBBEEEDBB@<<<<>ADDDDECCDDDEC@>>>==4
@275_NG92T2_3
CCCAGGTGAGAACCAGTAGCCTGTGGTTGCAGGGGGCAGGCTGGGCTCCAGGGAACAGGCTGGGCAGGGTAGAGGGCCAGCTGGGCTCAGGCCCATCCCACTCGGACAGGAGTATGTGGGCTCAGGTGCGGGAGTCGGTGAAGACCCACGCAGCCACTGCCCTGGAGGCTGTGGAAGGGGCTGCCTTCTTTGTGTCCCTCGATTCTGAGCCCGCGGGACTGACCAGAGAGGACCCCGCAGCTTCCCTGGACGCTTATGCCCACGCTCTGCTGGCTGGCCGAGGCCATGACCGGTGAGTCTACCCCCTACAATACCACCTACACACTTATGGAGACCTAGGGCTTCTCCACAGGGGGCAGCCAGACCTCATGCCTCAGCAGT
+
')61=<644777DEGFCBCDCEGGHHKIJJIG=GGFDCFEHEDFEGIGE@AA=45CBCEKIGKHIJKGKEEDCDFGGGHIISKJKGFIGGIHGLIHEFGHJLJHFHIHHIHGGHHEEFHFGGEGIGGGJGJMGGFFCDDFFGONIKRJKIHEEFHIGHHGIJLIKJKGGEHJIFHIKHJGGFHGFFEGFRPKMKIIGEBDBACFGHGHHHEBABAAABCCCEDCBDGIGHFD?ACBABBCCFFIHDBCEFEEFCB@@@ABDFCCCEEGIIIGFEDFGGEEDEDEFFEEDCBBBCDEFEDBCAB@@BB@CBCFA@=/...099;77998=>?AABCBB7778EDHEEEEEECDB@AAAACEFEDEDCBB@@@AADA6541/$
@276_NG92T2_3
GGGTGCGGACAGTGGGGAAAGCAGGCCATTGGGAGAGTGAGTCCCTACACGGAAGAATCTGCCCCGGTGGAAGACAGCCACGTGTCGGCTGTCTTGAAGGTGACGAAGGTGGTCTGGAGGGACACGGGAGGAAGACGAAGGTGGGAAGAGGTCACATTTTAACAACCACCCCACTTACTAATCATGCCTTGGGCTATGTTTTTATGATTTTTGACAGCTGTATAGTAGTCCATAGCCTGAGCATAGCTCAGGACAGTTTCGATTGTGCTATATATCAAGCAGAGGATGACTTTGAACTCTTGTTCCTCATGC
+
&&%%%%$####$%%&5>@@B??><;<<=>@?<;;:;<=<==>>==>>>?=<;;<=?@??@?>===;<==>AA@@A@?@@A@??>?>?????????@BCDAAA@>====?AA?@???@A@>===>A>>===?@BAB@??>?AC?<;4?=>?@@AACBBCFEDKG<;;;<A@@@@@ABABAA@@ABBBA@AA@<;;::=>?BEFKFB@AACGEGD@??=<===?AA???>>======>>?@B@AA??A@A9889>>>===>86666>GE@@@@@BBCCCC>>=987653+*)(()*>??@BA@@BCDAA-++'&
@277_NG92T2_3
CTCGGACAGGAGTATGTGGGCTCAGGTGCGGGAGTCGGTGAAGCCCACGCAGCCACTGCCTGGAGGCTGTGGAAGGGGCTGCCTTCTTTGTGTCCCTCGATTCTGAGCCCGCGGGACTGACCAGAGAGGACCCCGCAGCTTCCCTGGACGCTTATGCCCACGCTCTGCTGGCTGGCCGAGGCCATGACCGGTGAGTCTACCCCCTACAATACCACCTACACACTTATGGAGACCTAGGGCTTCTCCACAGGGGGCAGCCAGACCTCATGCCTCAGCAGCA
+
;G@@@@BFFEDFKOLQMNKSSKSHNSMHKD:97770-,)(()('')(766667A7443./))556DEFGLINNOJMPSNQLSOG@;;>@?GSLKJRPLQLSSQSIILSLGGSKPSSRSOOKKJKOMLJROSHH=5CB??<3//2--ECDFGBAAAAFFMLSKSRKSSPJLLQOKMSRPJNLLSOOLIJHHKSISOMIMHKIIKLJIHLFEEEHFIOMJOSIMLMPJRLLMJIIKJDASNGIHGLIHHHDEEAGIKHKJMJFEEDD;::88:;5200.,&#
@278_NG92T2_3
CTGGCTGCCCCCTGTGGAGAAGCCCTAGGTCTCCATAAGTGTGTAGGTGGTATTGTAGGGGGTAGACTCACCGGTCATGGCCTCGGCCAGCCAGCAGAGCGTGGGCATAAGCGTCCAGGGAAGCTGCGGGGTCCTCTCTGGTCAGTCCCGCGGGCTCAGAATCGAGGGACACAAAGAAGGCAGCCCCTTCCACAGCCTCCAGGGCAGTGGCTGCGTGGGTCTTCACCGACTCCCGCACCTGAGCCCACATACTCCTGTCCGAGTGGGATGGGCCTGAGCCCAGCTGGCCCTCTACCCTGCCCAGCCTGTTCCCTGGAGCCCAGCCTGCCCCCTGCAACCACAGGCTACTGGTTCTCACCTGGGAGCAGCAGTCAGAGCAGCTAGGTGTTCCTCAAGGGGACAGGCTGGGGAGGGGTCATCCAGGATGTCCTGGAACTGCTGTTCCCAGGGCCCAGAGTGGGGAAAGCAGGCCATTGGGAGAGTGAGTCCCTACACGGAAGAATCTGCCCCGGTGGAAGACAGCCACGTGTCGGCTGTCTTGAAGGTGACGAAGGTGGTCTGGAGGGACACGGGAGGAAGACGAAGGTGGGAAGAGGTCACATTTTAACAACCACCCCACTTACTAATCATGCCTTGGGCTATGTTTTTATCATTTTTGACAGCTGTATAGTAGTCCATAGCCTGAGCATAGCTCAGGACAGTTTCGATTGTGCTATATATCAAGCAGAGGATGACTTTGAACTCTTGTTCCTCGTGCCT
+
&-,+(''((/467:;<?@====<>>>??@@===<<@?@AAABA@?===>>@ABBCB,++,-==<<<<;;;;:89:<=A@?>===;;<<?BBCAABA@@@?=<==<?@??AA><<<<>BDCBBBB??<77778<ACDD25;;;ABB@A@>:97778:?ABDEE@<;;:<=>?ADBC<<<<;@@@BCA@@@67BD@=<::;>>@AAA@??@AACD?>>>>@BB@@AAA><<;<?A;9999=EEDDCBAABBFE0....@??98888....?ABBBCBCCBA;9:BDFEA>=<<;==?@AAABBA@AADDGF?45C2ABBABABCCCBAA@?9?@@@BCCAAAAAB@@<;;<<@DDCCB64444;;@@@@ABAAA@@ACCCCFDG::::;<DA???>867>@?@ABCA@=;>=;=::;;<@@@B@@DBB@A@@@ABA?>?@@G86667/()2-*++%$$$$&(6:>?CBBB@?????@?=<<<=?CBCCBA??>==><9999;@BBAA@@?>3.989:AB@@BA@AAA>;;;;:9999<@???@CDD@BA@<:::;=AA?====?@A=<<<=?98889<;:9:755669<===>??@@>=>>?BDEDIHJFCD@??>===>>@AA?@@@@ABCB@?@?=;;;<;=>?@CGOBA-,,,,AC@BAAA@??=86111125568==>>>>?A@A@@?@?@AA?@@@77666))&&'*DDA@???A@A@@??????A?>??ADCDGGHGEFEED:9999=4.....-
@279_NG92T2_3
TGGGAGAGTGAGTCCCTACACGGAAGAATCTGCCCCGGTGGAAGACAGCCACGTGTCGGCTGTCTTGAAGGTGACGAAGGTGGTCTGGAGGGACACGGGAGGAAGACGAAGGTGGAAGAGGTCACATTTTAACAACCACCCCACTTACTAATCATGCCTTGGGCTATGTTTTTATGATTTTTGACAGCTGTATAGTAGTCCATAGCCTGAGCATAGCTCAGGACAGTTTCGATTGTGCTATATATCAAGCAGAGGATGACTTTGAACTCTTGTTCCTCATGCCTC
+
+(((;AJFFGGLSJLJSNMOOMNHLPMOSMLKHJSSPIKNNQNMMSMNHLNOMQPPMMSJMQMKLPQMSNORSSSSPLLMMJJIJHMLJNLKIFCD4320/-)'&%$$$%(((&)''))+;EB::::==GDHQKKLKLIKGOKSHHG===>>OLKHFGMKHHKGLJLHIJLSSMPNKKQMSSKIKHKKILSJJJIHGHHHGKJIINIOMIMLISIHHIC?>>>?>??@C@???ALSPLLILGFDD<431,,+)*))&&&&&'+)*.BGGIFKDEB>=;554445.
@280_NG92T2_3
CCGGTGGAAGACAGCCACGTGTCGGCTGTCTTGAAGGTGACGAAGGTGGTCTGGAGGGACACGGGAGGAAGACGAAGGTGGGAAGAGGTCACATTTTAACAACCACCCCACTTACTAATCATGCCTTGGGCTATGTTTTTATGATTTTTGACAGCTGTATAGTAGTCCATAGCCTGAGCATAGCTCAGGACAGTTTCGATTGTGCTATATATCAAGCAGAGGATGACTTTGAACTCTTGTTCCTCATT
+
9CDDFHHNLLMRKIJNLKIGHIKIJNQHJGGGGGFOIISISIHGNLMQSSNSMOIKIHGHHNOKKKLSHJOSMKKNHIKJJLGKLLKLIHIEIFGKLDDEDHHJHGJHHHGLJGIGIHHIIHHOIMSHDDDCBCCCDGKMNHIJHIJJILHFDECCCDEDECEEFFFHDDEEFEEFFGGEDEEEFGFEEECDCA?>:7679:IIEFDDDDEEFFFHGGHGHGFJGJHGLIHHKIHHFHHEED@?;32'
@281_NG92T2_3
ACTGGTTCTCACCTGGGAGCAGCAGTCAGAGCAGCTAGGTGTTCCTCAAGGGGACAGGCTGGGGAGGGGTCATCCAGGATGTCCTGGAACTGCTGTTCCAGGGCCCGTGGGGAAAGCAGGCCATTGGGAGAGTGAGTCCCTACACGGAAGAATCTGCCCCGGTGGAAGACAGCCACGTGTCGGCTGTCTTGAAGGTGACGAAGGTGGTCTGGAGGGACACGGGAGGAAGACGAAGGTGGGAAGAGGTCACATTTTAACAACCACCCCACTTACTAATCATGCCTTGGGCTATGTTTTTATGATTTTTGACAGCTGTATAGTAGTCCATAGCCTGAGCATAGCTCAGGACAGTTTCGATTGTGCTATATATCAAGCAGAGGATGACTTTGAACTCTTGTTCCTCATGCCTAT
+
-..499DDEEBBCCABDDKINHJJFLIDEEEIHHKEACBBGPOJJGJHHGGJJIIGGGLIGFGEFFDFFDEFFGGEEHEHHMHGHIHGJHMLJJJCDDECMOLNKHGFEDHHFFFGDEDDEDEGHIFEFEFGFFEGFEFGGIHFHEEGGGFJIIKFGDH60CDCEIGFGFEEEFGHFGFKIGIJIGGFDFEIHILGGGFDFDFEH)))))8:;@A@?=443334699:<A@??ACFFGFGCGGEFGFCEEEFGFIEGC?;::;@BGFFJGHEEDCDCCDCCCDEEDBCCA@@@@BHKMLFEDCDJB@??>DCCBCCECECBAA@ABAABA@BCDFDFBA@AABCB@???@AACEAAAAAFFFEDCCCEBEEDD@BAB@AA@B?@AAAKGFFHEGGG@<88778==9775'$
@282_NG92T2_3
GGGTGCGGGAGTCGGTGAAGACCCACGCAGCCACTGCCCTGGAGGCTGTGGAAGGGGCTGCCTTCTTTGTGTCCCTCGATTCTGAGCCCGCGGGACTGACCAGAGAGGACCCCGCAGCTTCCCTGGACGCTTATGCCCACGCTCTGCTGGCTGGCCGAGGCCATGACCGGTGAGTCTACCCCCTACAATACCACCTACACACTTATGGAGACCTAGGGCTTCTCCACAGGGGGCAGCCAGACCTCATGCCTCAGCAGG
+
-,.+,,+,,.26545779><>984-.EHFFKJJLHIJJOSOJOLNSIJLIQKJISQMJSOSKPKLKOLNSNSKIJIPKHMKMPKSSQOSNKNSJIJKIISPGFGGJMLKSCSLEMMNLRSKJJEFJIMJPGHHHEJFJHJIQLMSJSHPSIMIKNJLIHGJKOLHJJKSLSHSPJKOIJMNSMOKJGFEDEEFRJIPHGGKHJSJLJHHJJJJJMJLKMQOKLJKGMCGCCFFGGGIIJJKFIICFB=>;=1,))('%
@283_NG92T2_3
CTGGAGGGACACGGGAGGAAGACGAAGGTGGGAAGAGGTCACATTTTAACAACCACCCCACTTATTAATCATGCCTTGGGCTATGTTTTTATGATTTTTGACAGCTGTATAGTAGTCCATAGCCTGAGCATAGCTCAGGACAGTTTCGATTGTGCTATATATCAAGCAGAGGATGACTTTGAACTCTTGTTCCTCATGCCTA
+
IEEBFKKPGLJH>>?@JFGFLGBBABDIJIFE<CDFJJID@???@GFBEF<:988ABCDDFFE=)))))CGHFHISMFGGISIIGGHPKSMJJOSONJSMMJKKKJJNHIHGIILSMMKSIIGHKLIJMJLGKKGHFGHPIGFHFFEDDDFIILKLIIEDDHFIHJMILJLKQMKLKEIKHLLFGFI:5/(&&')-.1227(
@284_NG92T2_3
CTGGGCAGGGTAGAGGGCCAGCTGGGCTCAGGCCCATCCCACTCGGACAGGAGTATGTGGGCTCAGGTGCGGGAGTCGGTGAAGACCCACGCAGCCACTGCCCCTGGAGGCTGTGGAAGGGGCTGCCTTCTTTGTGTCCCTCGATTCTGAGCCCGCGGGACTGACCAGAGAGGACCCCGCAGCTTCCCTGGACGCTTATGCCCACGCTCTGCTGGCTGGCCGAGGCCATGACCGGTGAGTCTACCCCCTACAATACCACCTACACACTTATGGAGACCTAGGGCTTCTCCACAGGGGGCAGCCAGACCTCATGCCTCAGTT
+
8FFEEDDFIGBBA@ACEFFGMNMHGHJIJ<6666ECCBDEDFEFCCCCCFGFEFDDDFEHIHFFFHGEFHEFFHFLECFDEGOHMOKQJSFEBAACCFC;;>?4*CDEGGFKIFIGHHGEGIHHGFGE92=@DAFFHEFDDEGEFHIIHHFCECBBBCGFGGHHHFGFHMKGIIDBAAABCCDMIIMIIHIGDDCDBCDCCCCDDEIIHHJKIJJIGHHLIEFDEEIGIFEFDDEDDEGEDBAAA@CFEBCCCA@AA@DFFEEDEGFGFDDDBBBBAEBBBEDJGGGEEEEEEFDBABAACEFBCABBED@@@A@B6+(&%
@285_NG92T2_3
TTCGTCACCTTCAAGACAGCCGACACGTGGCTGTCTTCCACCGGGGCAGATTCTTCCGTGTAGGGACTCACTCTCCCAATGGCCTGCTTTCCCCACGGGCCCTGGAACAGCAGTTCCAGGACATCCTGGATGACCCCTCCCAGCCTGTCCCCTTGAGGAACACCTAGCTGCTCTGACTGCTGCTCCCAGGTGAGAACCAGTAGCCTGTGGTTGCAGGGGGCAGGCTGGGCTCCAGGGAACAGGCTGGGCAGGGTAGAGGGCCAGCTGGGCTCAGGCCCATCCCACTCGGACAGGAGTATGTGGGCTCAGGTGCGGGAGTCGGTGAAGACCCACGCAGCCACTGCCCTGGAGGCTGTGGAAGGGGCTGCCTTCTTTGTGTCCCTCGATTCTGAGCCCGCGGGACTGACCAGAGAGGACCCCGCAGCTTCCCTGGACGCTTATGCCCACGCTCTGCTGGCTGGCCGAGGCCATGACCGGTGAGTCTACCCCCTACAATACCACCTACACACTTATGGAGACCTAGGGCTTCTCCACAGGGGGCAGCCAGACCTCATGCCTCGCC
+
IKLSLLRJLSSKLSNOKNSLKLJHHGJKKLSJQKHHFKNHSGJFIISNIIJIIO4.../IGHKROSKSSJMJ=;99:@IMJKPLKMLKSIJNSHKSKINMPMMKLKOJOLSQMMILJFHLGK====>NPKJPFSDSA@==<-1DFGFKFJMDBE>>EJLOHSPKHGFFJLIKIMLLKLJSNSJH::944HGIILQMMHMIIHHIHLSPNISHGID?HEMIIAAA>=7*)))*****>?JJHNJIIHHKOILKJGFFGFMMLIIOPRNINJLIDECFGQKJGMJSJIIGIHIMHHIIONKLIKINJMOGKIHKHIHIHFF?==>>FSHSLLJIOJJJMMMJLPHGHB7GHGKSGILLLHGKSSLSNEFEED67>@DBFGKHGGHGLPHGJKPJINSH<EEC;88888JJCA@BLJJIMGIE?EEEFFFCCHDFIFFGFDDCDDEHLHJHJGHKSSSPJKIOSHHFFFEFJHMIHIGHFJAAAAAKFHHHFGFFLIIKHJKHQJIHHGFGKIIJKHILGGGHHBDCDDDEEFHGFGBCBA@CBDBDDBB@A@A@@?:;970'$#
@286_NG92T2_3
TCAAGGGGACAGGCTGGGGAGGGGTCATCCAGGATGTCCTGGAACTGCTGTTCCAGGGCCCGTGGGGAAAGCAGGCCATTGGGAGAGTGAGTCCCTACACGGAAGAATCTGCCCCGGTGGAAGACAGCCACGTGTCGGCTGTCTTGAAGGTGACGAAGGTGGTCTGGAGGGACACGGGAGGAAGACGAAGGTGGGAAGAGGTCACATTTTAACAACCACCCCACTTACTAATCATGCCTTGGGCTATGTTTTTATGATTTTTGACAGCTGTATAGTAGTCCATAGCCTGAGCATAGCTCAGGACAGTTTCGATTGTGCTATATATCAAGCAGAGGATGACTTTGAACTCTTGTTCCTCATGCCTC
+
??>>??><<=66551///0@B?EEGGKHGHILQNNLNKJOIKPJLIIOLQKOJKACK@89JGHGFFIMKPJJJJIHGGGGKFGEEGGKHIGEEJHKJLHGGFHNLMLJJIJGHKC?HHGIKOIOPJJJNKNJGJOLMMKNIDDFCDFGKIGNIHGFGEISKKJJKIJJIJLIIJKLMILOJIH@AFDBDEFGAA;68EEHIJKKHLIIQIGJHFFEEGGGIGIRFGIKJFFGIIIIHJIKIFFEECDCCGJKILLHLGJLJJLHFFHEEFFGGGFDDDFGGHHFFGFGIEGHDFDEEGJGFEEEEEEGFB@@@DHLJIGHJGIFIJHGHJGGHIFFHBBB444.??77999BAABCDC?>><:9(
@287_NG92T2_3
ACCTCTTCCCACCTTCGTCTTCCTCCCGTGTCCCTCCAGACCACCTTCGTCACCTTCAAGACAGCCGACACGTGGCTGTCTTCCACCGGGGCAGATTCTTCCGTGTAGGGACTCACTCTCCCAATGGCCTGCTTTCCCCACGGGCCCTGGAACAGCAGTTCCAGGACATCCTGGATGACCCCTCCCAGCCTGTCCCCTTGAGGAACACCTAGCTGCTCTGACTGCTGCTCCCAGGTGAGAACCAGTAGCCTGTGGTTGCAGGGGGCAGGCTGGGCTCCAGGGAACAGGCTGGGCGGGGTCAGGGCCAGCTGGGCTCAGGCCCATCCCACTCAGACAGGAGTATGTGGGCTGAGGTGCAGATGGTGGAGGACCACAGCCACTGCCCTGGAGGCTGTGGAAGGGGCTGCCTCTTCTGTCCCTCGATTCTGAGCCCGCGGGACTGACCAGAGAGGACCCCGCAGCTTCCTGGACGCTTATGCCCTGGCTGGCCGAGGCCATGACCGGTGAGTCTACCCCCTACAATACCACCTACACACTTATGGAGACCTAGGGCTTCTCCACAGGGGGCAGCCAGACCTCATGCCTCGGC
+
(:=>>>??=<88<=?<:985337<<?4/0;:<>>=>???><===>?@>;<<<>ABACBBCB?<<<;99:::<===>BBCGK77778?<;:;<@ABBB=AC><77=>@BA@ABBABBBCCB@@@BCFEECBBAABA@CCCBA>===>DCEDFFDGEFDCDBBCFGIIFEFEEBCGFIQLGEDAC<<<-9EDGDEAD=7/=85676656688355<@@HEDCDDFDCC=0/..613<=99999;;;>?999946****>>=:::;=@@=>===:665;DA??@CADB????@AAA?4444:/...11CBCDC*(((*@?ABBDF?=<=;000+(''')851.-,,,-.2335//..,/17666778832/.,*)%&'((,-2666<?=DDBA@@@BCDDBBCBDFCDCCAB2/1)((((A82:999:@A997557;;::501;553343789?AA??>61331020,.(*999887633.,+)'(,-7>ABC6666BDCCB?>><<>88888><<=@AEDDDBBBBBB>>>==CCC@??@@C@@??A?;:556:<=?==??;;77778B@??AC=<<;>=9887::?52/-
@288_NG92T2_3
GGCCCTCTACCCTGCCCAGCCTGTTCCCTGGAGCCCAGCCTGCCCCCTGCAACCACAGGCTACTGGTTCTCACCTGGGAGCAGCAGTCAGAGCAGCTAGGTGTTCCTCAAGGGGACAGGCTGGGGAGGGGTCATCCAGGATGTCCTGGAACTGCTGTTCCAGGGCCCGTGGGGAAAGCAGGCCATTGGGAGTTGAGTCCCTACACGGAAGAATCTGCCCCGGTGGAAGACAGCCACGTGTTGGCTGTCTTGAAGGTGACGAAGGTGGTCTGGAGGGACACGGGAGGAAGACGAAGGTGGGAAGAGGTCACATTTTAACAACCACCCCACTTACTAATCATGCCTTGGGCTATGTTTTTATGATTTTTGACAGCTGTATAGTAGTCCATAGCCTGAGCATAGCTCAGGACAGTTTCGATTGTGCTATATATCAAGCAGAGGATGACTTTGAACTCTTGCTTCCTGGT
+
''')<<985344143332?CEFCHSDCH?@SGQQLSMRJJQKLM>MMHHKBBBHJLRKQKNMKLPFLHIKSGMGBAFJIKH=9556668<>?FA?AB@FEFIMSKKLJIGFBKOISJLOOSD@FFNSKHJOILGGG4444433334?@AEEDEFKKAA@AAHIMJKMHJGFHGGGFAIIEDEECA@20+*+&(&&&)+,+1***++6=EFELJJOHIJIB?FFEFGHGHG----.7556:1,,,,HKHHJIKISHJGIHDDEFIOKOJMPNNIKGHGFGKJJKKKNFFFLGEELGHMHIGCGFGJGGGGSIIHIKIHFIIGKIHFJIGHJNGFGGGIKKLJFGKHFDDDEDDDEDKSJLJHKJHMJSJGGEEEFHKJK6665556BCDEGGEFGGDEEDDFIEGEBA<==BBBB<:99:?MHFFDEDFEHGGFFGEEFDBBC==<<<E>CFKJJGGD6...19--*
@289_NG92T2_3
ACCTAGCTGCTCTGACTGCTGCTCCCAGGTGAGAACCAGTAGCCTGTGGTTGCAGGGGGCAGGCTGGGCTCCAGGGAACAGGCTGGGCAGGGTAGAGGGCCGACTGGGCTCAGGCCCATCCCACTCGGACAGGAGTATGTGGGCTCAGGTGCGGGAGTCGGTGAAGACCCACGCAGCCACTGCCCTGGAGGCTGTGGAAGGGGCTGCCTTCTTTGTGTCCCTCGATTCTGAGCCCGCGGGACTGACCAGAGAGGACCCCGCAGCTTCCCTGGACGCTTATGCCCACGCTCTGCTGGCTGGCCGAGGCCATGACCGGTGAGTCTACCCCCTACAATACCACCTACACACTTATGGAGACCTAGGGCTTCTCCACAGGGGGCAGCCAGACCTCATGCCTCAGCAGT
+
9GKMIJKNKSNNSMKMLJIOLJQKSSJKKJMNJISLJKHHJNIPSLKKKMKJGFDELNMMKSNSJHIIMNSSOLNJHMKIHHIHMFIKEJSKHB<<97522)(&&&'7:CCAA@A@F=><>=::;44445<;<87777788CEDHBCBCCHLGKBBCB54434:=;84444IJKKHHNHHJIKKSLNMSOQSSMSKLPLJISSHMKOMSLKJSIKOSJIJNNLOJJMJLPSSSSSSLMMNIQLHLLMQGEAFHOPGFJC=NFEEECADA;<GGGIICCBCCGFKKHOMSLJOPHEGFGEHKLGHJIKOJJIMGJJNIKLJMKGHIHJIMJHIHIGGHGIIIIHJJGGEHGCD999>BDCDFFEJJIKKHLHHIDDDEFIGIJSIHFEDCFFGBCFEF420,+*$
@290_NG92T2_3
CCCAAGGCATGATTAGTAAGTGGGGTGGTTGTTAAAATGTGACCTCTTCCCACCTTCGTCTTCCTCCCGTGTCCCTCCAGACCACCTTCGTCACCTTCAAGACAGCCGACACGTGGCTGTCTTCCACCGGGGCAGATTCTTCCGTGTAGGGACTCACTCTCCCAATGGCCTGCTTTCCCCACGGGCCCTGGAACAGCAGTTCCAGGACATCCTGGATGACCCCTCCCCCAGCCTGTCCCCTTGAGGAACACCTAGCTGCTCTGACTGCTGCTCCCAGGTGAGAACCAGTAGCCTGTGGTTGCAGGGGGCAGGCTGGGCTCCAGGGAACAGGCTGGGCAGGGTAGAGGGCCAGCTGGGCTCAGGCCCATCCCACTCGGACAGGAGTATGTGGGCTCAGGTGCGGGAGTCGGTGAAGACCCACGCAGCCACTGCCCTGGAGGCTGTGGAAGGGGCTGCCTTCTTTGTGTCCCTCGATTCTGAGCCCGCGGGACTGACCAGAGAGGACCCCGCAGCTTCCCTGGACGCTTATGCCCACGCTCTGCTGGCTGGCCGAGGCCATGACCGGTGAGTCTACCCCCTACAATACCACCTACACACTTATGGAGACCTAGGGCTTCTCCACAGGGGGCAGCCAGACCTCATGCCTCAGCA
+
26@?@GIIIKIHIHFHPIHLIHGHJGHLILKLHHHHHNLSOKQOSHLIGGHEGD>>>=>CGIORILKKIHRKJJIKJMNIIGHJHJSMHGIGJILSMKKLSILHKKIGGGGLGJKGLOSSJLHEFEF?44DDHLKLLIHOA=;11FDGBEHLKJIKSSLILMOHOJQSQNQLIMKKEJFMIILSHLLKHMDJJLPKIMQKNJILLSNRLGJMFIISKNSLMPLL=CAC?>LNLNHKGIKJFKDEGJSROJSKJFIFGGILNSIHIIFFKLIRE:7/GMJNSJIHFGGHEDDFEFKIHKJJHHGMHJKQNA@A@@BEEDFHJJILIJMIHMIHHGFHHJIIKFEDCCGHEHHMOOHMHIIGIHINGHIGEGJJKKJHHKIGKIKIDEFEFJIFGFFFKGFIGEFFFGHEEDEEKKLIHGHGFDEDDEPKNHJJGIKIJHJIHKHLIIJJMGFFEGIIHHIGPIIJMNSISJMFEFEEFHGMJHIGGFHFEGGLIJKHHIKIPKKSLFEA<EEEFFJJGKJILGIEDDCCEDDDFGGJIJHISNKIHMIIJMOJGGFIILHKHHFEEFDFGGDD?;779;;DHFECCDDEJKGHIFGJMKKILKHLHHIHHDCEEDGGGFHHHGGFGDGFEESIKFDDEDEEEDDCDEDA?<2
@291_NG92T2_3
TCCAGGGCCGGTGGGGAAAGCAGGCCATTGGGAGAGTGAGTCCCTACACGGAAGAATCTGCCCCGGTGGAAGACAGCCACGTGTCGGCTGTCTTGAAGGTGACGAAGGTGGTCTGGAGGGACACGGGAGGAAGACGAAGGTGCAGAAGGTCACATTTTAACAACCACCCCACTTACTAATCATGCCTTGGGCTATGTTTTTATGATTTTTGACAGCTGTATAGTAGTCCATAGCCTGAGCATAGCTCAGGACAGTTTCGATTGTGCTATATATCAAGCAGAGGATGACTTTGAACTCTTGTTCCTCATGCCG
+
>981-*'%&%%%%%?CCEHFEFEEEFEEFJIIKNJIGGGHEGGHGNSKJCCBJKSNNIMKHISKMQFGOLGLJI555543337@44344@IHHHJLJSINJSIFGGFLJHGJMJHLKIIILJLKDCDEIDHOEHGCBD?=<-+(''((()+****,-;?EH;;;;<IHFGGGOKBBLHFFHFIGJHGGHGGEECFEHFKKKNOMMJLJSKIHHFDFFFJKKBCBBBFDEEEDDFEIBBAAACCEDEGGGGMI><;;9932233SGJIIEHHHINKJSKGGFEGGIEFEGGLIJKGKGKGFC>::;;:;87/(
@292_NG92T2_3
CCCGGTGGAAGACAGCCACGTGTCGGCTGTCTTGAAGGTGACGAAGGTGGTCTGGAGGGACACGGGAGGAAGACGAAGGTGGGAAGAGGTCACATTTTAACAACCACCCCACTTACTAATCATGCCTTGGGCTATGTTTTTATGATTTTTGACAGCTGTATAGTAGTCCATAGCCTGAGCATAGCTCAGGACAGTTTCGATTGTGCTATATATCAAGCAGAGGATGACTTTGAACTCTTGTTCCTCATGCCT
+
))))+01?CECFDFFGJGLHJJLJLDGKIGHHGFGFOIGFHGAABBCOLIRJHIHLNIHGJJKFCDDKEGGIJKBBEAEHFJHEJIMMJMGGEIIHIKOKSB??>=>AACBDHIDDEA@AB?=;=CEEBBFIHEEDEELSSLHFHJIMKKHDDDDEEFGGIGFEFGFGGFFFFDEFGHIGHIGGHCCBBCEDC>;:<=BBBBFLIFFDDCDDEDEGHEF@?<<=AB><;;<<>LGILGNKDDCB>:::871-
@293_NG92T2_3
AAGTTGGTCTCCATAAGTGTGTAGGTGGTATTGTAGGGGGTAGACTCACCGGTCATGGCCTCGGCCAGCCAGCAGAGCGTGGGCATAAGCGTCCAGGGAAGCTGCGGGGTCCTCTCTGGTCAGTCCCGCGGGCTCAGAATCGAGGGACACAAAGAAGGCAGCCCCTTCCACAGCCTCCAGGGCAGTGGCTGCGTGGGTCTTCACCGACTCCCGCACCTGAGCCCACATACTCCTGTCCGAGTGGGATGGGCCTGAGCCCAGCTGGCCCTCTACCCTGCCCAGCCTGTTCCCTGGAGCCCAGCCTGCCCCCTGCAACCACAGGCTACTGGTTCTCACCTGGGAGCAGCAGTCAGAGCAGCTAGGTGTTCCTCAAGGGGACAGGCTGGGGAGGGGTCATCCAGGATGTCCTGGAACTGCTGTTCCAGGGCCCGTGGGGAAAGCAGGCCATTGGGAGAGTGAGTCCCTACACGGAAGAATCTGCCCCGGTGGAAGACAGCCACGTGTCGGCTGTCTTGAAGGTGACGAAGGTGGTCTGGAGGGACACGGGAGGAAGACGAAGGTGGGGAAGAGGTCACATTTTAACAACCACCCCACTTACTAATCATGCCTTGGGCTATGTTTTTATGATTTTTGACAGCTGTATAGTAGTCCATAGCCTGAGCATAGCTCAGGACAGTTTCGATTGTGCTATATATCAAGCAGAGGATGACTTTGAACTCTTGTTCCTCATGCCTAT
+
(('((&&'(+**()*/<>>>>BBAAABCEGFIJJGGDCGFDEDDEGGGFA@?@?EGFFDDDEDDDEFKIHFEFEEFDB@?@@AEDEDEECBCBBCEEJIIKMDGEA@@@AGGGFHGILLFEFFEFEEEEBBCCDNKJMOLDAAACGIJHSQSNKKNNKJLHGJILJHABGHHKMISLQJKLIKOLGGSHLJEDCDDJJINGHMMFFFFFKKEDEEFHGBBCMLIOISNCBABBMKPJGDDDDJKGJGEHIIKMLKSKKD?EEDCBEFFE=<;;<BAFAFGBIIIKINN77C5HQJMNKMSIHHJHFFBBAAEEEECBBBDCA@?====?ABDCEDDCCBBABAAACCCAAAAAABBABB@>=<=>@CECC=::::A?A@@BBBCC???@>>@CABEFCCBA@BCBBA@?@@BAAABAEECCBCCEAA@@<:::9:<<<?CCBA@??@@@A><==<?A@@AA@@AAAAC=;;;;>AAAABBAAA;9999=CCCBCCBDDC><;<<:9999>CCCCDGEEAA@@>;;;;=CDAA@A@AB@=<<<>A;91+-/,++*'''0012,**)'***2BDC?>===<@@EDEBBAB?>>>>@ACAAAABABCCB@@@@@???>>@@ABJGQGEDBCEFFJDCAB@@@@ABBCA@@@?@@@@@A@@AABBCCBBCBBBBACBBA@AAB=<<<<CIIECCCBDCEDDBDDCEFDBBCCEHHIIJIHJJKIDA??<72**)&&%%$%
@294_NG92T2_3
TAGGGACTCACTCTCCCAATGGCCTGCTTTTCCCCACGGGCCCTGGAACAGCAGTTCCAGGACATCCTGGATGACCCCTCCCCAGCCTGTCCCCTTGAGGAACACCTAGCTGCTCTGACTGCTGCTCCCAGGTGAGAACCAGTAGCCTGTGGTTGCAGGGGGCAGGCTGGGCTCCAGGGAACAGGCTGGGCAGGGTAGAGGGCCAGCTGGGCTCAGGCCCATCCCACTCGGACAGGAGTATGTGGGCTCAGGTGCGGGAGTCGGTGAAGACCCACGCAGCCACTGCCCTGGAGGCTGTGGAAGGGGCTGCCTTCTTTGTGTCCCTCGATTCTGAGCCCGCGGGACTGACCAGAGAGGACCCCGCAGCTTCCCTGGACGCTTATGCCCACGCTCTGCTGGCTGGCCGAGGCCATGACCGGTGAGTCTACCCCCTACAATACCACCTACACACTTATGGAGACCTAGGGCTTCTCCACAGGGGGCAGCCAGACCTCATGCCTCAGC
+
C@FFPKSLPLSNOJPSSOQSJHGKJF<=CC1)EHHFFEHFIIMJKSNMSSKJHMGLGLGKSJSSSKNSINNJNMSLJKSJIGC>IKLIHHH@FEBH??DCJGHILKIHHLNJNJLKJNLJJNSMJKEEF=>HGGJNMMMLHILIIJIJPSNIPKJNKPKGGPIDSMIKHFEEDGF??EDBDEBDDBFFHCDEBEE@>>>>@A@@ABDFEEDDED?:<=<CBA@???AAA===>?CDCBBABBBCAA@@@AAAAA@====>C@>>>=>AAAABB??9:::;EDCA@A@A=DEEDCDCCCDDAAB@BECC@BA@6110;12<GECAA@??@@BCDEEEDA??>>?ABDFEFGFFFHGGFEECB@=?ACEJHHFD@@DDBAA@@@AABABDBBCDCFJLLHHGEGHIB@@@ACEEGGIFC=<<986643336==@@ABCBCCDCBFFFDCEDEFGA@AACDCCCCCCDDDDDDDEFGED==<=>>>>BEFCBCCBFEECAAAA9*))
@295_NG92T2_3
CAGGTGAGAACCAGTAGCCTGTGGTTGCAGGGGGCAGGCTGGGCTCCAGGGAACAGGCTGGGCAGGGTAGAGGGCCAGCTGGGCTCAGGCCCATCCCACTCGGACAGGAGTATGTGGGCTCAGGTGCGGGAGTCGGTGAAGACCCACGCAGCCACTGCCCTGGAGGCTGTGGAAGGGGCTGCCTTCTTTGTGTCCCTCGATTCTGAGCCCGCGGGACTGACCAGAGAGGACCCCGCAGCTTCCCTGGACGCTTATGCCCACGCTCTGCTGGCTGGCCGAGGCCATGACCGGTGAGTCTACCCCCTACAATACCACCTACACACTTGGAGACCTAGGGCTTCTCCACAGGGGGCAACCAAGCCTCATGCCTC
+
)<<=EGPKSLQPJOSJLSSSKSKSSKKSHLIINOSGKJSILMLISJSPJSLRKNIJKLKGOIKKFMPSGFHGJHMPLSNL>>>>?FIFEGIOEOHOIEPLJHQLMFSNNKHMHLSIMSNNSLHINLMRSNSNL><<<::::=BFJKSOSLLOQQMSLMSPOPKNSKNKOJNJLSSRNSLMHHKS<99::==IJAA@A@HIJLLSSHKNIKIJ==;79<66668<CDFGKHGDG@:FBC@BBEB?89LGKQKHFFFFHJJ?JGEEGDGEKJJSSIQKLNJLISMKJJJHSKLSOSSSEB?@BKNQSHHHGGHGJJPMIHGHG@@@?23))9=>??CDGFGHHGJSGGA@@DDFB2****'(((((::6667.
@296_NG92T2_3
CCACCAGGGCAGTGGCTGCGTGGGTCTTCACCGACTCCCGCACCTGAGCCCACATACTCCTGTCCGAGTGGGATGGGCCTGAGCCCAGCTGGCCCTCTACCCTGCCCAGCCTGTTCCCTGGAGCCCAGCCTGCCCCCTGCAACCACAGGCTACTGGTTCTCACCTGGGAGCAGCAGTCAGAGCAGCTAGGTGTTCCTCAAGGGGACAGGCTGGGGAGGGGTCATCCAGGATGTCCTGGAACTGCTGTTCCAGGGCCCGTGGGGAAAGCAGGCCATTGGGAGAGTGAGTCCCTACACGGAAGAATCTGCCCCGGTGGAAGACAGCCACGTGTCGGCTGTCTTGAAGGTGACGAAGGTGGTCTGGAGGGACACGGGAGGAAGACGAAGGTGGGAAGAGGTCACATTTTAACAACCACCCCACTTACTAATCATGCCTTGGGCTATGTTTTTATGATTTTTGACAGCTGTATAGTAGTCCATAGCCTGAGCATAGCTCAGGACAGTTTCCATTGTGCTATATATCAAGCAGAGGATGACTTTGAACTCTTGTTCCTCGTGCT
+
**)'()),.0>>?>>?AA=;;;;?AAA@AA@=;;;;=?;9:::>BA?@??@ACDBB@=::;<<B=;;;<?BA@@A@@?>>6667@:11//((()9=86556:64123,<CCEDDE;;@<@BBABABBBCCAA@>==>>@BDDDDCECDDCABAAB<<;88878>>>DAA@@@BBBA@@@@ACBBBB?>>>>?@A?>>??@@@AA@A@DDDD1113AB???==??ACBCABABBCBCCDCBAABAED77777@@==<855557:;;?@A@?>????@@;:;:;=>>?@??>>>==><9:::<ABAAAA?@A<9988;@@>??;:;;;>>>>>=9889;@?@?@@BC????;9999:@A??>>>>??<<<<=A====>?;:<>=;;<<=?>=>=>=>><<>>@CDFFHKHGDDCAA><:::;<@@?@@@AABBA?>>>?;;:::=>ABDEFEECBDDEGFCA??==>>=?@A???>>>>>>?AAAABCBCBA@AAABBCBAA.---..,'''(;<?A@@????@A@??>;:;53333444??CDHDADB<99442*''&&%
@297_NG92T2_3
CAGTATCTTGAAGGTGACGAAGGTGGTCTGGAGGGACACGGGAGGAAGACGAAGGTGGGAAGAGGTCACATTTTAACGACCGCCCCACTTACTAATCATGCCTTGGGCTATGTTTTTATGATTTTTGACAGCTGTATAGTAGTCCATAGCCTGAGCATAGCTCAGGACAGTTTCGATTGTGCTATATATCAAGCAGAGGATGACTTTGAACTCTTGTTCCTCATGCCTA
+
&$$#$((((004A@@??>00000C:::9:;;;@<;;;<>=<<<::;;:=<8899:@@?5//>??===6666:C<554)))))****;@@87777@?@AA@?>>>=;:999<<>?CEKGE===<>LMC@>=<;;<<===<=<<<=<<<=?>>??@@?<<<<=?=;;<?>=;<<=<<<<<@DC@??>>@?@??@>>><;<<;;7743591=BBBBAAA@B@==<;<83*'$
@298_NG92T2_3
CCCTTGAGGAACACCTAGCTGCTCTGACTGCTGCTCCCAGGTGAGAACCAGTAGCCTGTGGTTGCAGGGGGCAGGCTGGGCTCCAGGGAACAGGCTGGGCAGGGTAGAGGGCCAGCTGGGCTCAGGCCCATCCCACTCGGACAGGAGTATGTGGGCTCAGGTGCGGGAGTCGGTGAAGACCCACGCAGCCACTGCCCTGGAGGCTGTGGAAGGGGCTGCCTTCTTTGTGTCCCTCGATTCTGAGCCCGCGGGACTGACCAGAGAGGACCCCGCAGCTTCCCTGGACGCTTATGCCCACGCTCTGCTGGCTGGCCGAGGCCATGACCGGTGAGTCTACCCCCTACAATACCACCTACACACTTATGGAGACCTAGGGCTTCTCCACAGGGGGCAGCCAGACCTCATGCCTCAGCCATG
+
CCCCECDDA@@AADBA<;;<>@FGEEGFFGHFHGFEED?BEDDEAA@?BBBAA@@@BCCDEDCDCEEABBB@>ABCCDFEEEECBBBDCFEEIDDEDDCDC>CCA@@AAAAABBGGGGLGHHFB>===CDEDCDCCDCAAAACEIFECBBCBEDBBBCCDBCBC@AA@@B2'''(+0.2---,5AAACCGDFDDDEFFGFFGEDGGIILJJGHIGGGEEEC=;:=@<FEGCBAA@BABCDEEFDDCA@@>>??ACDFHHFEFDDEEDCA@><==?AEFGGHFFFDCCCA@@@@ABBCBCDDDGIIGIFFDEFFDBAAABDEDDCBB@ABABBBB@???>@BA>@@@A@@A@DDDCBDEDEEDCCCBC@@@@??A@ACDEDEFGDD@@>?@@??@@B@@@@@B@A@>?AC?-,,&%%#
@299_NG92T2_3
GCAGCCACTGCCCTGGAGGCTGTGGAAGGGGCTGCCTTCTTTGTGTCCCTCGATTCTGAGCCCGCGGGACTGACCAGAGAGGACCCCGCAGCTTCCCTGGACGCTTATGCCCACGCTCTGCTGGCTGGCCGAGGCCATGACCGGTGAGTCTACCCCCTACAATACCACCTACACACTTATGGAGACCTAGGGCTTCTCCACAGGGGGCAGCCAGACCTCATGCCTCAGCAGT
+
,;:;:68:;ABBBBBBA@???@@A@@??>@@>?@?>>>=?=@?DFEA@?>???@ABD????>=<<<<=>>@?@@@:9999AAA>=<:7<<=>AA?@DABA??=>=====?>>><=???CEEDCCCBBDDB?>?>?DCDCCBA?@A@@CB<<:9:<<A?;;;DB@@@@BCDCCDHFFCBBABAA@@ABB5444@?DCAAA@CBA@?>>=<<=>>??@@@AAAAA@@<000//(
@300_NG92T2_3
AACGGGGCAGATTCTTCCGTGTAGGGACTCACTCTCCCAATGGCCTGCTTTCCCCACGGGCCCTGGAACAGCAGTTCCAGGACATCCAGGATGACCCCTCCCCAGCCTGTCCCCTTGAGGAACACCTAGCTGCTCTGACTGCTGCTCCCAGGTGAGAACCAGTAGCCTGTGGTTGCAGGGGGCAGGCTGGGCTCCAGGGAACAGGCTGGGCAGGGTAGAGGGCCAGCTGGGCTCAGGCCCATCCCACTCGGACAGGAGTATGTGGGCTCAGGTGCGGGAGTCGGTGAAGACCCACGCAGCCAGCCCCCTGGAGGCTGTGGAAGGGGCTGCCTTCTTTGTGTCCCTCGATTCTGAGCCCGCGGGACTGACCAGAGAGGACCCCGCAGCTTCCCTGGACGCTTATGCCCACGCTCTGCTGGCTGGCCGAGGCCATGACCGGTGAGTCTACCCCCTACAATACCACCTACACACTTATGGAGACCTAGGGCTTCTCCACAGGGGGCAGCCAGACCTCATGCCTCAGCAG
+
(%%&'(06;;<;;;<;::77:?<<<??@AA66666>>>>?ABBCBABAA??:>==;<98889>>?@BABBBBCB@@AACFEEFAB=:,++++8:99:9<***4*;BCCEC@?=46@11A?>>>?BB@>>>>@DFEEDCBA@@AA??>==>@CDEECCBBBCC@>=>>?DDEFBBBA@A=<ACD<<;::2100321///AABBABBDCDDDE877786667::34;;<<8899;A82212==ABA@@BAB?>>>?BDBB@?>??BFFCD=4//.-.0014?A@<<<<>GFDBA?>>887677-(''''''4<=AAABABBBBAA@BBAAB?>>=9:;DABIECA>>>>>A?>>88898<;;:<>?ABCDCCCDCEDDFFDA@>9?@@ADDCCDADCCCBB@??ADCA@@>>?@@EGHKGGGFFFFDCBCBEFFEDDBBAABBCFEDCAAA@CEDDCABA@@BBCHKGGA>31;@@ACCBBBEDB77778BFFEEEFGCBA@ABBDGHE@>==>>*)))))B7657*)
@301_NG92T2_3
CTGGGAGCAGCAGTCAGAGCAGCTGCGGTGTTCCTCAAGGGGACAGGCTGGGGAGGGGTCATCCAGGATGTCCTGGAACTGCTGTTCCAGGGCCCGTGGGGAAAGCAGGCCATTGGGAGAGTGAGTCCCTACACGGAAGAATCTGCCCCGGTGGAAGACAGCCACGTGTCGGCTGTCTTGAAGGTGACGAAGGTGGTCTGGAGGGACACGGGAGGAAGACGAAGGTGGGAAGAGGTCACATTTTAACAACCACCCCACTTACTAATCATGCCTTGGGCTATGTTTTTATGATTTTTGACAGCTGTATAGTAGTCCATAGCCTGAGCATAGCTCAGGACAGTTTCGATTGTGCTATATATCAAGCAGAGGATGACTTTGAACTCTTGTTCCTCATGCCT
+
DGEDBAABADECCD40/..-.--/)(&&%&/95556BDCCGEEDDECCCCCBAB@>@AAACCDCCDCEDDDDDDEEEDEEGHFGAAAAACA?>??>>=;:>:BIBCBA?@?@BCB@@@>=>?;:99877;-,AA>>>>?CDBABBCAB>=>>?GHIHIFCCAB<;:;:@52222BECCCCDDEBCBB@;;;;<DCBCBCBDDD>=>=>D@????@@@?AA?>?>ABCBAACBDA???@CEEIKJJHGEEDCECAAAABBCCBCCCDDDEDCABBAA@@@>@@@BHMSGCBBBEGKJHEDEBAAAAAA@?>??????@@A@AABDDEDCCCBABB@????@AAC>==>>CIGEBAAABCDEEEBABAAA??@@BEDDEEHJEEEFEEEEFCE:11..,%
@302_NG92T2_3
CTGTGGTTGCAGGGGGCAGGCTGGGCTCCAGGGAACAGGCTGGGCAGGGTAGAGGGCCAGCTGGGCTCAGGCCCATCCCACTCGGACAGGAGTATGTGGGCTCAGGTGCGGGAGTCGGTGAAGACCCACGCAGCCACTGCCCTGGAGGCTGTGGAAGGGGCTGCCTTCTTTGTGTCCCTCGATTCTGAGCCCGCGGGACTGACCAGAGAGGACCCCGCAGCTTCCCTGGACGCTTATGCCCACGCTCTGCTGGCTGGCCGAGGCCATGACCGGTGAGTCTACCCCCTACAATACCACCTACACACTTATGGAGACCTAGGGCTTCTCCACAGGGGGCAGCCAGACCTCATGCCTCAGCAG
+
2234>@>BDEEGHHHJMBDDCC>BBAACEACAIHJHIJIMGFKOPNQIMGHGFGHKKLOSSKCDFHFI64434GFFEF=79JKHJIOFINSLHGHGHJHJKIIHQOLLIDDEEIMIEEFFNNQSPNRMNLHIHMJKMILSJJIIJHHKOJKNA@::<=BHHMHGIGGHKJKJIKIMLIHKGLHIISKPKRKHDLGIIJHKJKSKIJGHGJMMLSJC?FGJHMHKLMFGKIFHFFDEEEKGKKIISLLKIONILLJIIHKIIJKIIINIFJJGGHJJILJHHFGISKPHJFGGDDDEJJIIKHGNHNMMHGHGFLHJFCDDDGFHIFGJFHEDCCFLJGJHKBCCEBB=>>?@@C)'''&&
@303_NG92T2_3
TATGGACTACTATACAGCTGTCAAAAATCATAAAAACATAGCCCAAGGCATGATTAGTAAGTGGGGTGGTTGTTGTAAAATGTGACCTCTTCCCACCTTCGTCTTCCTCCCGTGTCCCTCCAGACCACCTTCGTCACCTTCAAGACAGCCGACACGTGGCTGTCTTCCACCGGGGCAGATTCTTCCGTGTAGGGACTCACTCTCCCAATGGCCTGCTTTCCCCACGGGCCCTGGAACAGCAGTTCCAGGACATCCTGGATGACCCCTCCCCAGCCTGTCCCCTTGAGGAACACCTAGCTGCTCTGACTGCTGCTCCCAGGTGAGAACCAGTAGCCTGTGGTTGCAGGGGGCAGGCTGGGCTCCAGGGAACAGGCTGGGCAGGGTAGAGGGCCAGCTGGGCTCAGGCCCATCCCACTCGGACAGGAGTATGTGGGCTCAGGTGCGGGAGTCGGTGAAGACCCACGCAGCCACTGCCCTGGAGGCTGTGGAAGGGGCTGCCTTCTTTGTGTCCCTCGATTCTGAGCCCGCGGGACTGACCAGAGAGGACCCCGCAGCTTCCCTGGACGCTTATGCCCACGCTCTGCTGGCTGGCCGAGGCCATGACCGGTGAGTCTACCCCCTACAATACCACCTACACACTTATGGAGACCTAGGGCTTCTCCACAGGGGGCAGCCAGACCTCATGCCTCAGCA
+
45?>;;;;;>>=>>>??=>>>@CCEKLNEDDBCDEJG>>=;;==<AAAEFL>>>=66667<=@<:::9<==81//.)((+68;;;;<==<<;9=<<<??><===A??@@H@6699:==;::77777>A??>=:::;;@AABCEBCBA@A;88889:::;>DAA982,++++**778;<==>==;:65688=>=<>>>@BBBBB??>=>BBABAAA@C?=.1110800005>>ACCCDBCBA?@?>>:;BBAA@AA@ACEFGFCCA;?7772/7666553447.=77<?@AABCCA?>>@@CCDC=6--..E544100..<;<AFDBBBA@>>>>>@BCCB>>>=?CA>==;<==>>>>????@@BABAAACEBCDCABAABDHE9888876200014:;;>>>==<<>=>>?><=?3/...-/,.1=<===?@?>>>><<<>96555=?:55558><84443767799>>?>=>?BAACCA@@@AB@=;;==AA>A<>=87:;;<?@CA655325566?ABA@?>;99889:<ABCCBAAAB@@=<;;;;8888:AA@AA@@AA=:::::====>>=<<<<=@BCBBAAB?@=33334=?@@AA>:999:@??<::989::9==?C>=>==>;;;;=??@AAAA>><<<=<>>>>=====@AAA?><;:;::<>@???>====?>??@-+**)
@304_NG92T2_3
CCTAGGTCTCCATAAGTGTGTAGGTGGTATTGTCAGGGGGTAGACTCACCGGTCATGGCCTCGGCCAGCCAGCAGAGCGTGGGCATAAGCGTCCAGGGAAGCTGCGGGGTCCTCTCTGGTCAGTCCCGCGGGCTCAGAATCGAGGGACACAAAGAAGGCAGCCCCTCCCACAGCCTCCAGGGCAGTGGCTGCGTGGGTCTTCACCGACTCCCGCACCTGAGCCCACATACTCCTGTCCGAGTGGGATGGGCCTGAGCCCAGCTGGCCCTCTACCCTGCCCAGCCTGTTCCCTGGAGCCCAGCCTGCCCCTGCAACCACAGGCTACTGGTTCTCACCTGGGAGCAGCAGTCAGAGCAGCTAGGTGTTCCTCAAGGGGACAGGCTGGGGAGGGGTCATCCAGGATGTCCTGGAACTGCTGTTCCAGGGCCCGTGGGGAAAGCAGGCCATTGGGAGAGTGAGTCCCTACACGGAAGAATCTGCCCCGGTGGAAGACAGCCACGTGTCGGCTGTCTTGAAGGTGACGAAGGTGGTCTGGAGGGACACAGGGAGGAAGACGAAGGTGGGAAGAGGTCACATTTTAACAACCACCCCACTTACTAATCATGCCTTGGGCTATGTTTTTATGATTTTTGACAGCTGTATAGTAGTCCATAGCCTGAGCATAGCTCAGGACAGTTTCGATTGTGCTATATATCAAGCAGAGGATGACTTTGAACTCTTGTTCCTCATGCC
+
023/03>?@==88=9888::::@@BCD@?>><<:8789;A@@@BBBADB@????ACB@@@>9((();ABBBABBAA@?==>>>@A@@B@=;;;<>A@@@BABBB@=<<<=@AABCDDFDBCBBA@?<:999;<;9...1365556;==@BB@@?ACCABAAA@>-2('',.CDDDCCBBDCBAB@@A@@AA<;;;<@BBAAAAB=;;;;=@:999:?CCCCCBCEEDA>>>=?@@@@=::>>FBAAABDECCBDCCDCBBFEKIEC?>=>>>??AACCCDBDCFIJCI))B->BBCCDE<DEDCDB3320BIFGDECECECCA?>>>@DEFGHCDCCBEFFEDECCFHIGFGEHFFEDCA@??AAAB@@ABCCBCBAABEFED5666<;6776(((((77==>A@?D@@EFCAABBCB@AABBC@>>><;;<<@@ABIDEBB@AABBCC?>>>>AB9::9:AAA@?A<;;:;>ACCBCCA@?>8888:=>:98878>>><==:999:;DDCB@??@FDEDD@====@DDCBBCCDEE@@??@D1....=ACDEF?====BDDCFAEGGECDA@ABA@<HGJFFEEDFCCABBBCGFEFDDFDEEDECCDB??>>>@@ADIKPGEEEEGLIKIFEEBBBCBBCDAAAABAAAAADBDF5544++++++''''(9:>?DFBA@AADGHECDBCDDGEFFFEFGFCBBBCFAAAAAKKKIGFHFEEC=>***'&&
@305_NG92T2_3
ACTATACAGCTGTCAAAAATCATAAAAACATAGCCCAAGGCATGATTAGTAAGTGGGGTGGTTGTTAAAATGTGACCTCTTCCCACCTTCGTCTTCCTCCCGTGTCCCTCCAGACCACCTTCGTCACCTTCAAGACAGCCGACACGTGGCTGTCTTCCACCGGGACAGATTCTTCCGTGTAGGGACTCACTCTCCCAATGGCCTGCTTTCCCCACGGGCCCTGGAACAGCAGTTCCAGGACATCCTGGATGACCCCTTCCCCAGCCTGTCCCCTTGAGGAACACCTAGCTGCTCTGACTGCTGCTCCCAGGTGAGAACCAGTAGCCTGTGGTTGCAGGGGGCAGGCTGGGCTCCAGGGAACAGGCTGGGCAGGGTAGAGGGCCAGCTGGGCTCAGGCCCATCCCACTCGGACAGGAGTATGTGGGCTCAGGTGCGGGAGTCGGTGAAGACCCACGCAGCCACTGCCCTGGAGGCTGTGGAAGGGGCTGCCTTCTTTGTGTCCCTCGATTCTGAGCCCGCGGGACTGACCAGAGAGGACCCCGCAGCTTCCCTGGACGCTTATGCCCACGCTCTGCTGGCTGGCCGAGGCCATGACCGGTGAGTCTACCCCCTACAATACCACCTACACACTTATGGAGACCTAGGGCTTCTCCACAGGGGGCAGCCAGACCTCATGCCTCAGCAG
+
BECDJHHISLNSMMFGEFCC-**+247IJFIEFEHIILHKNMKGJFIFKJMSSOKMSLLKQNNJNILMSOLLSOOLRNSKFCCDEGSMNHEEDIRHQNJPMBDNJKLKOJKHHJGGISJRKKJRQDDCCGGHKOKMLMLMKLSJPSLLNKSPRMKNMLKISPJJJMIKLQJSQKISLLMHMJLLSIMPLILRJOMQMOISNSMSLKNJB6GGECGJHONKMLMHJLHMNHQLLJJJEGLNKQLJJSMSJKKHSNSNC:55661>DIINICDE;2A99EGJLSSJIIFHFILMOJSKHFHGHPSSIG<4.>DDEHNNNPLJNJLMSKLMSMNSKHKKHRJSPSFKJIMHGJNSJSKOKQLSSKLJKJHKOILSJOHJHJGFDGA@?==/./008::::<FFHHLSLMOIIJLSKHJMLNMMLPKPMKJLMPSNMINLJJHGHHFIKJQJMHOSNPKIKLGPJOKLKMOSLIKJLLHOPPJJJSKSMJIKLKJKJH>FGSMILJJKJLJJMKSNRRSKKIKLNJJOMHIJIMLHILHKHCFHGKLJLNFLKINHKSIJHHGFFGHJGKMKJKOLMNSGNMPSHIRNMJJLJJGEE@CA==>;;99)(((+=?FFFHGHGDFGFHFEEEFMHGLSKGKNIJHHGDGMJJINHGHIF::@A@ABBCCFGJFHIHFECBBAABE;5432.
@306_NG92T2_3
GTGGGGTGGTTGTTAAAATGTGACCTCTTCCCACCTTCGTCTTCCCTCCCGTGTCCCTCCAGACCACCTTCGTCACCTTCAAGACAGCCGACACGTGGCTGTCTTCCACCGGGGCAGATTCTTCCGTGTAGGGACTCACTCTCCCAATGGCCTGCTTTCCCCACGGGCCCTGGAACAGCAGTTCCAGGACATCCTGGATGACCCCTCCCAGCCTGTCCCCTTGAGGAACACCTAGCTGCTCTGACTGCTGCTCCCAGGTGAGAACCAGTAGCCTGTGGTTGCAGGGGGCAGGCTGGGCTCCAGGGAACAGGCTGGGCAGGGTAGAGGGCCAGCTGGGCTCAGGCCCATCCCACTCGGACAGGAGTATGTGGGCTCAGGTGCGGGAGTCGGTGAAGACCCACGCAGCCACTGCCCTGGAGGCTGTGGAAGGGGCTGCCTTCTTTGTGTCCCTCGATTCTGAGCCCGCGGGACTGACCAGAGAGGACCCCGCAGCTTCCCTGGACGCTTATGCCCACGCTCTGCTGGCTGGCCGAGGCCATGACCGGTGAGTCTACCCCCTACAATACCACCTACACACTTATGGAGACCTAGGGCTTCTCCACAGGGGGCAGCCAGACCTCATGCCTCAGCAGTG
+
23346<<<>???ACEEGMHMFDC?===<><;=;;>>>433337))*')67(2889?><=><<=<<>>>??=<=>;<=<@<<BBBB@>?;8888:<==<>ABADE<::9<<6588:<AAA@AADC;:::;>@>>??@ABBCCB8442AABAB@@@??@A8A@A@>::99:?>@ACEDDEEDDBBAABEDDDFFEFEEEFDDDCB@?@??=5ABCABDAB@>;A=>>>>??ABB@>=>>ADDCCB@@AA@AAB@;;;;<DCDDDCDBBA@?>=>>?ABBDEE><87778?=<=>?@A@??>>?@A=?>@?BDBAABABBCCEEC99999>=>>BADDCBCABBA@A?@>@@AA@AAA>===>BBBA?>>>?ADCCC=:9946?4555:=;77789DDCAAAA@<<<<=BABABBAABAABA@@ABCCBA@@?@?>???>=>>@DF@@@?>A??>??@@BCBBAA@?=<;;;<>ABDFC?:73??CBA?>726222;;;<>:;BB@<<;;:;;<<>?>=>>>ACEFDCCCEEE?<<<<>CCDCCB@<<<<=BAA?>??>@AA?@@@@@AAABDA@@@@DDEDDFDBA@@@A@?>>?BAACCDDEDCCA?>>==?@CAAA@@@@@@AAACB?>=64(%
@307_NG92T2_3
CTGCTTGATATATAGCACAATCGAAACTGTCCTGAGCTATGCTCAGGCTATGGACTACTATACAGCTGTCAAAAATCATAAAAACATAGCCCAAGGCATGATTAGTAAGTGGGGTGGTTGTTAAAATGTGACCTCTTCCCACCTTCGTCTTCCTCCCGTGTCCCTCCAGACCACCTTCGTCACCTTCAAGACAGCCGACACGTGGCTGTCTTCCACCGGGGCAGATTCTTCCGTGTAGGGACTCACTCTTCCGATGGGCTGCTCCCACAGGGCCCTGGAACAGCAGTTCCAGGACATCCTGGATGACCCCTCCCCAGCCTGTCCCCTTGAGGAACACCTAGCTGCTCTGACTGCTGCTCCCAGGTGAGAACCAGTAGCCTGTGGTTGCAGGGGGCAGGCTCAGCTGCAGGGAACAGGCTGGGCAGGGTAGAGGGCCAGCTGGGCTCAGGCCCATCCCACTCGGACAGGAGTATGTGGGCTCAGGTGCGGGAGTCGGTGAAGACCCACGCAGCCACTGCCCTGGAGGCTGTGGAAGGGGCTGCCTTCTTTGTGTCCCTCGATTCTGAGCCCGCGGGACTGACCAGAGAGGACCCCGCAGCTTCCCTGGACGCTTATGCCCACGCTCTGCTGGCTGGCCGAGGCCATGACCGGTGAGTCTACCCCCTACAATACCACCTACACACTTATGGAGACCTAGGGCTTCTCCACAGGGGCAGCCAGACCTCATGCCTCAGC
+
5JMJIGGJSOILIIJMJJKLIEDBDEHSKLOHKJHHLJJHKKLJJKJIHGJIJIEHIKLKGJIHGHHGLHOGJJPSJHFGGGEEFHI<<<===IMQMJIMIIKJJPIJNHKFEDDDKRLJDA77;<@IPOOIFFGGIFFIFGEDCA@CA@DHKJKKJFDKIIILFKLECCBCBA>DA99CDDSIINOSIJLKIJKOGGHFFIJGGGSLSMMLOLJGKFEFGGMKPJJISMOMJIIIGGGGMSQNCBA=<+**(()**.)*+*(&&))3)((((:6510-..576/..--.348<<32-,+()%$$$$$&(.330.+9====B>>=5*H>>DJJHIIPHHDEEGISIHKPJIJHIJMMOFEE5FIKGFCPIIJIIEFFEEHGJJNKIIIBDCBCGGEHDEB-,,,,,,,,,CCEIEHHFFHHNJKGQLBBBABEFFFIINLDEEEGIHILEEECECDGEEFFEGFFGLHHJFGFHFHFGGGEGIFFIJHFGIFF6,++++/09..--9888CDHGGDGEHHJIMHGGGGGJKHHGHHKJKLJGHGFGNHJJMJJNKGEEEFIKHGHDFGEBAA@@DFGKJHLIBB?>>@GA:::85CCFELGEFFCDGIHIHBCBBBCBFDDDFGFKSJLKOOIJKLLGGGFGMHGFFED>>>>???;:::<CBDCBFEFEFFGAA@AAIEEFCGFAAFFFDCDDBABAEFEGGHGE>/.//2=@<:8831111399:DEFG<64/
@308_NG92T2_3
ATCACGGAAGAATCTGCCCCGGTGGAAGACGGCCACCATGTGTCGGCTGTCTTGAAGGTGACGAAGGTGGTCTGGAGGGACACGAAGACGAAGGTGGGAAGAGGTCACATTTTAACAACCACCCCACTTACTAATCATGCCTTGGGCTATGTTTTTATGATTTTTGACAGCTGTATAGTAGTCCATAGCCTGAGCATAGCTCAGGACAGTTTCGATTGTGCTATATATCAAGCAGAGGATGACTTTGAACTCTTGTTCCTCATGCTT
+
)*--..45@BIHFEDFDGI:8@?<=<<<<;+***+0'&&&(,-=ABBAFHCCDDDEHHFEEEBCEDCDCBCCFEEDFCA>>00)'&'.,-/4:;CCB?;<CCEDFD>>>>@????@DDFDCEEFEEFGDDCCDCDDDDDBBCDCAAA@?BABCJINPFFEEHKJJGDBAA@ABDCFC@A9333BACBCBABDDDDDCCCCDEEEDEFCBBBCFECDDGHIIFEEDEEFHHFFEA52222B999999DEKFDEEEEGHEDE<8741*(
@309_NG92T2_3
AAGGCAGCCCCTTCCACAGCCTCCAGGGCAGTGGCTGCGTGGGTCTTCACCGACTCCCGCACCTGAGCCCACATACTCCTGTCCGAGTGGGATGGGCCTGAGCCCAGCTGGCCCTCTACCCTGCCCAGCCTGTTCCCTGGAGCCCAGCCTGCCCCCTGCAACCACAGGCTACTGGTTCTCACCTGGGAGCAGCAGTCAGAGCAGCTAGGTGTTCCTCAAGGGGACAGGCTGGGGAGGGGTCATCCAGGATGTCCTGGAACTGCTGTTCCAGGGCCCGTGGGGAAAGCAGGCCATTGGGAGAGTGAGTCCCCTACACGGAAGAATCTGCCCCGGTGGAAGACAGCCACGTGTCGGCTGTCTGAGGTGACGAAGGTGGTCTGGAGGGACACGGGAGGAAGACGAAGGTGGGAAGAGGTCACATTTTAACAACCACCCCACTTACTAATCATGCCTTGGGCTATGTTTTTATGATTTTTGACAGCTGTATAGTAGTCCATAGCCTGAGCATAGCTCAGGACAGTTTCGATTGTGCTATATATCAAGCAGAGGATGACTTTGAACTCTTGTTCCTCATGC
+
FIEDBBABA??@AAABCCDCABBBADCBCA@@@ABCD?>===@BBAABCB?>==>@F><<<<ACCDDCBCCCEA?>>>AADCD?====AAABC>@??>?:9:<>>;FFHJFEB?>==<=???<59;)AABC?AH((@89EDCDDFEDEEEDCCAABBCIHGCDEDEGCDB?????CDCDEGGIFGEEDDCDDEDCBBABCDEEEFA@@@@CCDECCDDCCBECBCDEFEEDBDCDB?@@??ABCB67DCCGFFEEDDDEDDDEFL@@@@AD?>>>====<=?@@BBB@?>>>AB@<9/*+.*)'''(013=2>??@====?CEDCD<;871.,++4'';<=<<@BB@==<<533338@=;(((((8@C@A@@BEEA??@????@<<<==@?==>=?AACA====>DCCBAEDCD@A@ABFEJKKJGFEEDDECBCBBCDE==@<?CIGEFDCDCB?@???BBCFJISJHEFFGJIIGEDDCABCBCEECCCBCBBCBDDCDDEEEEDCBCCBDCBABAACDE>60../0FJDCCBBEEDECFDDDEEDAAAACFDDDEFFGGEGFFFGDBB5441-
@310_NG92T2_3
CCAGGTGAGAACCAGTAGCCTGTGGTTGCAGGGGGCAGGCTGGGCTCCAGGGAACAGGCTGGGCAGGGTAGAGGGCCAGCTGGGCTCAGGCCCATCCCACTCGGACAGGAGTATGTGGGCTCAGGTGCGGGAGTCGGTGAAGACCCACGCAGCCACTGCCCTGGAGGCTGTGGAAGGGGCTGCCTTCTTTGTGTCCCTCGATTCTGAGCCCGCGGGACTGACCAGAGAGGACCCCGCAGCTTCCCTGGACGCTTATGCCCACGCTCTGCTGGCTGGCCGAGGCCATGACCGGTGAGTCTACCCCCTACAATACCACCTACACACTTATGGAGACCTAGGGCTTCTCCACAGGGGGCAGCCAGACCTCATGCCTCAGCAGGT
+
*512?>=<55555@DFHSOSLKPLJIKKNIGILPMMKSSOLJJJHFKFEDGOLQOKSMQNSPNKPISLKKIKLJLKKSONPBCABD=74323:9A@IG<<<<=EGIJMLLNNJKJK?????B5....HHIJKLSIKFHINJLKKNKKIMKKMSRRNSGQFMBJPJKILLRSKIHNRNSSOSNSLHD;;>?=?@LGHHBHQISMLMMMQQNNONKLNSSRPILJJIIEFPRKSJSHADCCCGH33<34JJNSJHIGFIHHKLLJOJMFLKNKSGEISMQIFGHIMLGHIFGJHKFILMFGCCD>:8941111/00.-../99;99CE@@AABMHKIIFGHMJHGGHIKGJIGHIKIS999863***.223@CBDD43320*$
@311_NG92T2_3
GGCTCACGGTCTCCATAAGTGTGTAGGTGGTATTGTAGGGGGTAGACTCACCGGTCATGGCCTCGGCCAGCCAGCAGAGCGTGGGCATAAGCGTCCAGGGAAGCTGCGGGGTCCTCTCTGGTCAGTCCCGCGGGCTCAGAATCGAGGGACACAGAAGGCAGCCCCTTCCACAGCCTCCAGGGCAGTGGCTGCGTGGGTCTTCACCGACTCCCGCACCTGAGCCCACATACTCCTGTCCGAGTGGGATGGGCCTGAGCCCAGCTGGCCCTCTACCCTGCCCAGCCTGTTCCCTGGAGCCCAGCCTGCCCCCTGCAACCACAGGCTACTGGTTCTCACCTGGGAGCAGCAGTCAGAGCAGCTAGGTGTTCCTCAAGGGGACAGGCTGGGGAGGGGTCATCCAGGATGTCCTGGAACTGCTGTTCCAGGGCCCGTGGGGAAAGCAGGCCATTGGGAGAGTGAGTCCCTACACGGAAGAATCTGCCCCGGTGGAAGACAGCCACGTGTCGGCTGTCTTGAAGGTGACGAAGGTGGTCTGGAGGGACACGGGAGGAAGACGAAGGTGGGAAGAGGTCACATTTTAACAACCACCCCACTTACTAATCATGCCTTGGGCTATGTTTTTATGATTTTTGACAGCTGTATAGTAGTCCATAGCCTGAGCATAGCTCAGGACAGTTTCGATTGTGCTATATATCAAGCAGAGGATGACTTTGAACTCTTGTTCCTCATGCC
+
.---&&&&&()1458:>DBEFFECCDDEGIHEGEEECCBBDJOLJHIJHIGCAAABEFEFDDEDCCDFFJLLLKKNGFGEDDEDBCEDDGFEEFDEGGHHGJKHIKK9889EJGEEEBBGFHEEEFFFHFE>?>=BIIHILJFIEEKKGKGJD80.11011111@@<../EGIKJPNNJHQLIJGHHGPPKKGJGIHHKHIJJGFFEFGHLJAHGELHIJILHGJIJRIRHINSJIIIFFFGIKNIIHKOLJJEEBC5-(MOSSSSOLHKIBAB?=EBAA@AMIPLQIHFID@@AADDEEDDC@=?>9;::CECCBBBBBCA@?=>>>@BBCBEEDGEBCBCCBCBCBBBAABBBBA@@@>>>>?AAB@@@@A@?A??@ABBA@@>>>?=:<>=9998999@EDDDBCBB?????=;;;9:;;:A><;<65666:=>>@@AA>====>??<<=<<?@@CBDC@??>>@=::::<BDBAA@@??>::::<ACA@A@@BBB>;;;;876669>====?@C????=:;;;<BA??>>>??>::::;?322224+')74449??B@?==?=>?==>>?DCHILIEDCCAAB?>===>>AAABBCCBCDB@?>?>;;:;:?@AAAABAC66666==<=?>=<==<=>=<=====<<<=>@?@@@??@??A@@@@>====<>>?<9889;DC@????ABBABB?>?>?@>=>=?AABBDEEDCDCBC>??==><;6.)
@312_NG92T2_3
AATTAGTAAGTGGGGTGGTTGTTAAAATGTGACCTCTTCCCACCTTCGTCTTCCTCCCGTGTCCCTCCAGACCACCTTCGTCACCTTCAAGACAGCCGACACGTGGCTGTCTTCCACCGGGGCAGATTCTTCCGTGTAGGGACTCACTCTCCCAATGGCCTGCTTTCCCCACGGGCCCTGGAACAGCAGTTCCAGGACATCCTGGATGACCCCTCCCCAGCCTGTCCCCTTGAGGAACACCTAGCTGCTCTGACTGCTGCTCCCAGGTGAGAACCAGTAGCCTGTGGTTGCAGGGGGCAGGCTGGGCTCCAGGGAACAGGCTGGGCAGGGTAGAGGGCCAGCTGGGCTCAGCCCCATCCCACTCGGACAGGAGTATGTGGGCTCAGGTGCGGGAGTAGGTGAAGCCCACGCAGCCACTGCCCTGGAGGCTGTGGAAGGGGCTGCCTTCTTTGTGTCCCTCGATTCTGAGCCCGCGGGACTGACCAGAGAGGACCCCGCAGCTTCCCTGGACGCTTATGCCCACGCTCTGCTGGCTGGCCGAGGCCATGACCGGTGAGTCTACCCCCTACAATACCACCTACACACTTATGGAGACCTAGGGCTTCTCCACAGGGGGCAGCCAGACCTCATGCCTCAGCAGC
+
2211A@A???@A?>===>?@??@AADEJIFDC?==<<=>>?67@@@>::::;@@BBA=:9::;=<;<=>??>>?>>@@?;:;;<ABCBEGDA@???;8888:==>>?CDDBDA@@A@=:8889<?AAABDEH><<<;?@@?@@ABCBAAA@@@@ACEDCBAA?ABA?8222299999??@ADDEDDEDDBA@?>@>;<<BCDEJHEFEEDA>9>66662?DDBCCBBAA=DA?@>==>ADBA>=>>?CDCCBBBCCBCCBCBB@9?CDCEDDC@ABC@@???ABCCFCDDBA?>9<<;<==>=;;<<?@A@@CDCFDEECBCBBDDDBBD=<;;;@AA?;:99889<=60,&&'4+=?BA87876877751.---.--((*'.4+)(()199:;<;21101/11***+@4411230*****87?B@BABCCCCCBBBBB@?@>>:4366676?DECB?<<::;;>A?@?@?<;;::==>CBBB9667989=::<772?@?AEFFEGGFEDBAA@??A@CADEDCDCDGGGGGHIHHHLICDCBDFFKGHFEDCCBDGFEECCCABDCACBBCCCDEFGGHGFJIIGHGFFFEEEEDEDEFECBCBCFEHE54444?>?@FSHFEDAE@@@@BAE@76631,
@313_NG92T2_3
GGGGTGGTTGTTAAAATGTGACCTCTTCCCACCTTCGTCTTCCTCCCGTGTCCCTCCAGACCACCTTCGTCACCTTCAAGACAGCCGACACGTGGCTGTCTTCCACCGGGGCAGATTCTTCCGTGTAGGGACTCACTCTCCCAATGGCCTGCTTTCCCCACGGGCCCTGGAACAGCAGTTCCAGGACATCCTGGATGACCCCTCCCCAGCCTGTCCCCTTGAGGAACACCTAGCTGCTCTGACTGCTGCTCCCAGGTGAGAACCAGTAGCCTGTGGTTGCAGGGGGCAGGCTGGGCTCCAGGGAACAGGCTGGGCAGGGTAGAGGGCCAGCTGGGCTCAGGCCCATCCCACTCGGACAGGAGTATGTGGGCTCAGGTGCGGGAGTCGGTGAAGACCCACGCAGCCACTGCCCTGGAGGCTGTGGAAGGGGCTGCCTTCTTTGTGTCCCTCGATTCTGAGCCCGCGGGACTGACAGGAGAGAGGACCCCGCAGCTTCCCTGGACGCTTATGCCCACGCTCTGCTGGCTGGCCGAGGCCATGACCGGTGAGTCTACCCCCTACAATACCACCTACACACTTATGGAGACCTAGGGCTTCTCCACAGGGGGCAGCCAGACCTCATGCCTCAGCAGG
+
9<?BEEDFEC@?:;GJRLOSLSIHHLHCDD??HPMGGGFHKKNMEQG>DIKOHIMSPIGGIGGIIJLJGHHIINOONOLQNMJMSECCDCMMKMNPONOOSJLRKIF@?GGHKKJKNIPLMJEEIHMFLONPNOLGSKKDA<1IIQHLSSNGHHA89::;H>>??EMSJQSPOJSNIIIGD@::KJJDDDCDSQOMQKSISCNCCB=6EJKNMMJHQ>1Q?@FMSPLLSSKIMHIJSMSLJKJSIJKMJKD:4-DGHHNQLSMJKKHLLKJPLSKKKSKILDNMSJJFGFDG887599978:;;DHHJIGIDDFFBCCDCGFGGGIHJJJJKJJLHJHHJKKINPJJIMJMKKEFFHISQIQNJIKHEHHDE=474)*433123----44?DEJECD:EEEGIJMIHJILIKMJJJLHLGIHGIKHHISNLINOIJMMKMKMJJSJMHGMGHGHIHJNJIKFFGEFHHGJHHK?==969=8CBG?>>>DGKIJJI>>C<<SIHFFFEECEDDEIHGFFFJLKHIKHHHHIIHGFGIKJGIKGFFEFFHNSIHFEGEFIFEFFEFDEEHIHLBA=<@=<889FGGFDCDBCCDEEDDDEGIDEBABDEED?>>;0/..)(**-())*+668760
@314_NG92T2_3
ACTATACAGCTGTCAAAAATCATAAAAACATAGCCCAAGGCATGATTAGTAAGTGGGGTGGTTGTTAAAATGTGACCTCTTCCCACCTTCGTCTTCCTCCCGTGTCCCTCCAGACCACCTTCGTCACCTTCAAGACAGCCGACACGTGGCTGTCTTCCACCGGGGCAGATTCTTCCGTGTAGGGACTCACTCTCCCAATGGCCTGCTTTCCCCACGGGCCCTGGAACAGCAGTTCCAGGACATCCTGGATGACCCCTCCCCAGCCTGTCCCCTTGAGGAACACCTAGCTGCTCTGACTGCTGCTCCCAGGTGAGAACCAGTAGCCTGTGGTTGCAGGGGGCAGGCTGGGCTCCCAGGGAACAGGCTGGGCAGGGTAGAGGGCCAGCTGGGCTCAGGCCCATCCCACTCGGACAGGAGTATGTGGGCTCAGGTGCGGGAGTGGGTGAAGACCCACGCAGCCACTGCCCTGGAGGCTGTGGAAGGGGCTGCCTTCTTTGTGTCCCTCGATTCTGAGCCCGCGGGACTGACCAGAGAGGACCCCGCAGCTTCCCTGGACGCTTATGCCCACGCTCTGCTGGCTGGCCGAGGCCATGACCGGTGAGTCTACCCCCTACAATACCACCTACACACTTATGGAGACCTAGGGCTTCTCCACAGGGGGCAGCCAGACCTCATGCCT
+
77778/.---46DENJMMSSLKLSNSSNSLSKSNEB7GHKLKSKJHKJJRKKJILQSHIMLSSSIMNNNSSSSPGIIFAB=996/0HJKLHGJGLIIIIQA78JFNIKFC;11@>>9;;;;IJHHLLNKKJSSOQOKKIKKILJISNQIKQMS?>921//166?@@==<<<;<86666GIFSIJNHJJFD@//...+,67ILJSOJNSOGJOOHSJSLKPLSPMHOMNMSKLQSEEABB@=:9:=?MRKJPSMLPLO<AD><EFEC@GCCB:,HDDPJNNPOSMJNPONKJSKSRMOSNLPMKN888(GGAABMOOQLLLHJHKJJMOMMKMSSMHIJNORHSSFM6566@A?3./?AALMMMMSNIMKSGOMLSHEGEIIJKKIIJ8888GAA????LKLIFMIJLHFIHKJMOIPNNOLKSROLSIHNJJKK@FDEII....,('''''((?CCCEES@??>>60*FJMRJKNKSMMKQJF?KQQNJKSNOKOLPKSSLKSHSNLJKJSMSMJJLMPQJSSSKPMHI83///-14;;;=<AFCB===@AFFSJGGJGFEFELHILIIKIKSNSFMPSKISILGHHHKILNJHINIIGJKKPKSGGIHJGGFJEIEFBKEEFGDGIMJGGSHIHHKIHGFFHEHGHHMNHLIJMIGECEFFEGJIHGHGIGGEEBCA0
@315_NG92T2_3
GAGGCATGAGGTCTGGCTGCCCCCTGTGGAGAAGCCCTAGGTCTCCATAAGTGTGTAGGTGGTATTGTTGTAGGGGGTAAACTCACCGGTCATGGCCTCGGCCAGCCAGCAGAGCGTGGGCATAAGCGTCCAGGGAACTCCGCGGGGTCCTCTCTGGTCAGTCCCGCGGGCTCAGAATCGAGGGACACAAAGAAGGCAGCCCCTTCCACAGCCTCCAGGGCAGTGGCTGCGTGGGTCTTCACCGACTCCGCCGCTGGACCCACATCTCCTGTCCGAGTGGGATGGGCCTGAGCCCAGCTGGCCCTCTACCCTGCCCAGCCTGTTCCCTGGAGCCCAGCCTGCCCCCTGCAACCACAGGCTACTGGTTCTCACCTGGGAGCAGCAGTCAGAGCAGCTAGGTGTTCCTAAGGGGACAGGCTGGGGAGGGGTCATCCAGGATGTCCTGGAACTGCTGTTCCAGGGCATGGGGAGCGCCATTGGGAGAGTCAGTCCCTACACGGAAGAATCTGCCCCGGTGGAAGACAGCCACGTGTCGGCTGTCTGAAGGTGACGAAGGTGGTCTGGAGGGACACAGGGAGGAAGACGAAGGTGGGAAGAGGTCACATTTTAACAACCACACCCACTTACTAATCATGCCTTGGGCTATGTTTTTATGATTTTTGACAGCTGTATAGTAGTCCATAGCCTGAGCATAGCTCAGGACAGTTTCGATTGTGCTATATATCAAGCAGAGGATGACTTTGAACTCTTGTTCCTCAT
+
)..9;>DDCEDDCBACBDHEB?@=>AAADGHJHJHIKHEGFFFHGHHHGIEHFIIFEEDFGGEBAA>>5//+*++-00*''''')),45?BEFFEEEGFFEFECDEB?><<<@@@@@<<3-+/..../1/.,+.-+/))'''(),566BEDEIB@;:998888;;887776:HGEHIFFDBCCDGHHKGEECDJGHGNKMQKJMRFHFFGFDAA:5101;<HGFD===:7777@CEJOFEEFDBBA>:4*+0**)''(((*)9;<<?<<>DDFEDCDDHHHIJHJIGGIGEGNEEBIKOIGJCAA@@BEFHDDHHK?HHNRIM<11844KFJLHIHEGCBACA;<::GNGJMJOJJSKJIDCBAA>75334@@@AFIFHGHHHFEFEEEHIJEECC?CCEFDIEBB-,***>?DBEFDC@BBBFHDEIKHOILJDHKMMIJMHGGAA+***15,+***+,/-+**'%%&&$$%%&'/100177620++++,--9:@==--,--;.,,++,,,,)59>?DFEHKIHHF>>===C=<;;;52+)'((=ABDCB>>>>@GEDDDDA@?@?B<=;;)((((211123323556AAB@=CDEHFDFCCBA?4,((*++,,**))*+*+=C==A?CGJHGGEEEFDBBBBBCCCEHJPNJJIIGJLJJFFECCEHG.----665667BC@@?CCDCEDEDL?B)(+,,.@?@A@:8878<DDFDDEDFFFHGHHJHEDECCEEGLEGCBCFGJGIHAFB=<=4,*
@316_NG92T2_3
CCCAGGTGAGAACCAGTCTGTGGTTGCAGGGGGCAGGCTGGGCTCCAGGGAACAGGCTGGGCAGGGTAGAGGGCCAGCTGGGCTCAGGCCCATCCCACTCGGACAGGAGTATGTGGGCTCAGGTGCGGGAGTCGGTGAAGACCCACGCAGCCACTGCCCTGGAGGCTGTGGAAGGGGCTGCCTTCTTTGTGTCCCTCGATTCTGAGCCCGCGGGACTGACCAGAGAGGACCCGCAGCTTCCCTGGACGCTTATGCCCACGCTCTGCTGGCTGGCCGAGGCCATGACCGGTGAGTCTACCCCCTACAATACCACCTACACACTTATGGAGACCT
+
@CDCDDEEECBC@?;86'''(6==@AAADC?>><<=>AAACCBBA@>?BDCGEDHEEDDCEEDDCD?>>>>ABCCDEFFEEEDDFECDEBCABBCDCDECAA@A96777:::::9==?CA@@???=<<=<BB?>=>?EJMHGFGEEDECDFIFEGFGE@9EFEDECDDEDBAAABFIEHFIECDBCDGFJHIFGEBD>==>CDCFEFIEDFEFDEDEDEFHILGIHIHHEFF6DCBEHHIGGCDDDDCEAA@?@AACCCCECDFFEEEEDEFFHEDDBBCCDCBACABCECHGOEBAA@@CDD?@@@?@@@@CCDBCBBBBBDABB8660,+&
@317_NG92T2_3
ATGAGGAACAAGAGTTCAAAGTCATCCTCTGCTTGATATATAGCACAATCGAAACTGTCCTGAGCTATGCTCAGGCTATGGACTACTATACAGCTGTCAAAAATCATAAAAACATAGCCCAAGGCATGATTAGTAAGTGGGGTGGTTGTTAAAATGTGACCTCTTCCCACCTTCGTCTTCCTCCCGTGTCCCTCCAGACCACCTTCGTCACCTTCAAGACAGCCGACACGTGGCTGTCTTCCACCGGGGCAGATTCTTCCGTGTAGGGACTCACTCTCCCAATGGCCTGCTTTCCCCACGGGCCCTGGAACAGCAGTTCCAGGACATCCTGGATGACCCCTCCCCAGCCTGTCCCCCTTGAGGAACACCTAGCTGCTCTGACTGCTGCTCCCAGGTGAGAACCAGTAGCCTGTGGTTGCAGGGGGCAGGCTGGGGAGGGGTCATCCAGGATGTCCTGGAACTGCTGTTCCAGGGCCCCGGCCATTGGGAGAGTGAGTCCCTACACGGAAACCTGCCCCGGTGGAAGACAGCCACGTGTCGGCTGTCTTGAAGGTGACGAAGGTGGTCTGGAGGGACACGGGAGAACAGAAGGTGGGAAGAGGTCACATTTTAACAACCACCCCACTTACTAATCATGCCTTGGGCTATGTTTTTATGATTTTTGACAGCTGTATAGTAGTCCATAGCCTGAGCATAGCTCAGGACAGTTTCGATTGTGTATGTATCAAAGCAGAGGATGACTTT
+
GEFMLGFHGIGFHHJH>>>>>MJSIJGOKNLKJKJMHMN45444ABCMGEDEEFKPSIKIKLKNIHFJGFKMLIIKHHOJIHHFGHFGFFHJIFJGJHLSNKQJLMIELLORJJNHGHC@;HNLHMIHHHHHILHKKEGGGHIGIKG:975556:EOHJKIKFEFCC3.0CCDBCFFEHIMMSKIEHHJEEEDDMHGHHFIEKGMHGEEGHLJKJJLLJJSOMEBBCBCFFFGHJJNJKKJKDE83345HHKOIHHNLGC@AGEIGIILONLQKQJKKHLHJIFJJLHJKQGKIRJKLGIEHIKMHISSMSSLHKKJQRIJOLLOQJJHISQKNKSMIHFI?==:27775.)))*/34>::>ACEFGJJKGGGGLKNNJOFIIHIINLMCKI@SIQKRSHSJILISGIKINHIJNGIGIEDFEGJHGKIHI>8<@GBDDEFEED??>==;6666977=?A@CCCIECCCDEGIGEII@663477778:@@@@??@A?<;:;987641,,*&%%&'()--.--/467<==<=<<;9:9;75433698;<<<@?>=763//005766667999::9200-,,*)(&%#$%%',578:98<@?@?=::;<=>@@?>><<;97///.(((((11699;<==>?BCCCC@=<<;=@CEFEH=<<;=SSFDCABAAABAABBAABAACBABBBCE:777@><<<=988744.,+,,..---.0-(&&%&'()*+,-.4446997531,)%
@318_NG92T2_3
TAGGTGTTCCTCAAGGGGACAGGCTGGGGAGGGGTCATCCAGGATGTCCTGGAACTGCTGTTCCAGGGCCCGTGGGGAAAGCAGGCCATTGGGAGAGTGAGTCCCTACACGGAAGAATCTGCCCCGGTGGAAGACAGCCACGTGTCGGCTGTCTTGAAGGTGACGAAGGTGGTCTGGAGGGACACGGGAGGAAGACGAAGGTGGGAAGAGGTCACATTTTAACAACCACCCCACTTACTAATCATGCCTTGGGCTATGTTTTTATGATTTTTGACAGCTGTATAGTAGTCCATAGCCTGAGCATAGCTCAGGACAGTTTCGATTGTGCTATATATCAAGCAGAGGATGACTTTGAACTCTTGTTCCTCGTGCCTA
+
34JJIJLKLJHHGKEKHONQJRNJJEEKJSLH<JKMJIJJ==EGIOSKSLIKKNIQIMIE776659=923A<<95EGQSJLLHIIIJKMIEJLILJSOHIKIJLMOMOLLOPJLNSLSLNICDSEBLIJJJLOKSQNJMIKHHIKOMMJKLKKSKIGGNLJIMMFIFGGQIHIJNIGLGDI@@AA999;EAFDGIBA@ABEGHLPIHNIRLIHJHNMKSSLIJMMJRJIKHSJHHGGGGGGGKIIHLLNKJPJGGGGEGGJSSQIKHKKQJIMSJHHFHHGIJGGFHFGGHJJGHIJILILIGFEEEIKILIHGDCDCDCBAABBGEJHGKFGFJGHHFIHIJIHHIHIHJHJGISKMIJHIGOHHD:****.4*
@319_NG92T2_3
CAGGCCATTGGGAGAGTGAGTCCCTACACGGAAGAATCTGCCCCGGTGGAAGACAGCCACGTGTCGGCTGTCTTGAAGGTGACGAAGGTGGTCTGGAGGGACACGGGAGGAAGACGAAGGTGGGAAGAGGTCACATTTTTAACAACCACCCCACTTACTAATCATGCCTTGGGCTATGTTTTTATGATTTTTGACAGCTGTATAGTAGTCCATAGCCTGAGCATAGCTCAGGACAGTTTCGATTGTGCTATATATCAAGCAGAGGATGACTTTGAACTATCCTGGCC
+
++++-.04657:>CFHHFHGEFILIGFFFEHDFIHQGIJFGDF?<HGJGFEFJPIHJNQMIMJLHGGFHIFEDGBBEDHGKJHGJHFJJHFJEEFFEJHGFNJKIKHIJHID?>888BB::211./333?CDHIFFDDD?51116<<<?BCC>DFJFFEDDDDNJFDCCB====AFGDCFKQIKGGEIBINKIGGEDDCEHFFGFDEDEEGEEEDDEEFGLHGIFEFECACDFEBA?>?0===>GFFFEDDDEDEEFDGGFMJFEFGEEE?>>89:,,(&&&()&$"
@320_NG92T2_3
ATAGCACAATCGAAACTGTCCTGAGCTATGCTCAGGCTATGGACTACTATACAGCTGTCAAAAATCATAAAAACATAGCCCAAGGCATCCTAAGTGGGGTGGTTGTTAAAATGTGACCTCTTCCCACCTTCGTCTTCCTCCCGTGTCCCTCCAGACCACCTTCGTCACCTTCAAGACAGCCGACACGTGGCTGTCTTCCACCGGGGCAGATTCTTCCGTGTAGGGACTCACTCTCCCAATGGCCTGCTTTCCCCACGGGCCCTGGAACAGCAGTTCCAGGACATCCTGGATGACCTCCCCCAGCCTGTCCCCTTGAGGAACACCTAGCTGCTCTGACTGCAGGTGAGAACCAGTAGCCTGTGGTTGCAGGGGGCAGGCTGGGCTCCAGGGAACAGGCTGGGGAGGGGTCATCCAGGATGTCCTGGAACTGCTGTTCCAGGGCCCGTGGGGAAAGCAGGCCATTGGGAGAGTGAGTCCCTACACGGAAGAATCTGCCCCGGTGGAAGACAGCCACGTGTCGGCTGTCTTGAAGGTGACGAAGGTGGTCTGGAGGGACACGGGAGGAAGACGAAGGTGGGAAGAGGTCACATTTTAACAACCACCCCACTTACTAATCATGCCTTGGGCTATGTTTTTATGATTTTTGACAGCTGTATAGTAGTCCATGACCTGAGCGTAGCTAGGAT
+
EDEFGHH=<<98:::>E>=<=<CDGDCCCCDDEDA@A@@BBAAAABBAA@A@B@@ABCCFFKKJLGDBBDDFLJECA@??@65555,+(''%%&.5<>>>>@AA??=4446FEEDC@>>==?A@A?>>?@77777=<<<<?8)5=<===<=??>>=>?@@BA?<<<<=BA@@AADA@?=><9999:<<<<>BCCDDCCCA@;8777:;>????@DG@>>>>?>>>??@ABA@@@@????@DBBABAAAAAADCEC@:::::AABBDDCDEGFEBBBBBEDDDDEEEDDBCDCDDBA<:;;;;>?BBCCC@??>@@???===?BA>88789@BBC<;65.,'&&'(1;>??A??>>=@?BCD@@>?=9.-012=>:::::;4445?EDDDB@CABEFEGHEA@A?=>@>@BCFA=>>GDDCBBBCCDBAABCEGDDCCCEDD@A?<<<<?@AADEECB@A@AABAA@@<;:91-*))+-210012<<==CCCAABABCB@@@@AEFEFICCBBCA??@??==<==@?@@A??>?>1///99:CC@???@@BBA====>B?>>>>?==<>@====>BAAA@BACC?>?>?CEFKJKGCBAAAAA??@@@BCCBBCCCCDDCBABBA>==<=@ACBDDECDDDDFGIMHDCB@????@A===<;<<<<A000006=<;-,,,,4(''')
@321_NG92T2_3
GCCAGCCACTGCCCTGGAGGCTGTGGAAGGGGCTGCCTTCTTTGTGTCCCTCGATTCTGAGCCCGCGGGACTGACCAGAGAGGACCCCGCAGCTTCCCTGGACGCTTATGCCCACGCTCTGCTGGCTGGCCGAGGCCATGACCGGTGAGTCTACCCCCTACAATACCACCTACACACTTATGGAGACCTAGGGCTTCTCCACAGGGGGCAGCCAGACCTCATGCCTCAGCAG
+
'%$%&&,,,888:702CELJNJKSKHKNIIPSMPFDED=888?88?FDDCACEFKNJSRJJNOIHSHNQNSMIHIH@???=>KLGEEBAEHLLLLNMRHJIJKGHHFFGDHGKKGGLIJOLNJKLJIKOQKIHIHIMMNJMJMJRJGFFFGDFFDDEIGCCCCCCDCCJLIGIHHJIKHGHFFGIFEFEFFFFFEGGHKIGPGGFEGFGCCCC421113::::;;=/,,,+*
@322_NG92T2_3
CCTAGGTCTCCATAAGTGTGTAGGTGGTATTGTAGGGGGTAGACTCACCGGTCATGGCCTCGGCCAGCCAGCAGAGCGTGGGCATAAGCGTCCAGGGAAGCTGCGGGTCCTCTCTGGTCAGTCCCGCGGGCTCAGAATCGAGGGACACAAAGAAGGCAGCCCCTTCCACAGCCTCCAGGGCAGTGGCTGCGTGGGTCTTCACCGACTCCCGCACCTGAGCCCACATACTCCTGTCCGAGTGGGATGGGCCTGAGCCCAGCTGGCCCTCTACCCTGCCCAGCCTGTTCCCTGGAGCCCAGCCTGCCCCCTGCAGACCACAGGCTACTGGTTCTCACCTGGGAGCAGCAGTCAGAGCAGCTAGGTGTTCCTCAAGGGGACAGGCTGGGGAGGGGTCATCCAGGATGTCCTGGAACTGCTGTTCCAGGGCCCGTGGGGAAAGCAGGCCATTGGGAGAGTGAGTCCCTACACGGAAGAATCTGCCCCGGTGGAAGACAGCCACGTGTCGGCTGTCTTGAAGGTGACGAAGGTGGTCTGGAGGGACACGGGAGGAAGACGAAGGTGGGAAGAGGTCACATTTTAACAACCACCCCACTTACTAATCATGCCTTGGGCTATGTTTTTATGATTTTTGACAGCTGTATAGTAGTCCATAGCCTGAGCATAGCTCAGGACAGTTTCGATTGTGCTATATATCAAGCAGAGGATGACTTTGAACTCTTGTTCCTCATGC
+
*,0-...1FFEEDEFEEEGFFCDCBCDEFGGHI????@FEEEDEFDDB@>??@BFEDBBA@??@CFHGGFDEEEDDA@@AABDDCDEDA@AAACGIGHHILGGF787(CFJDD==>=>53334IEB>9999:@@?BKD@>===?BBEDHIKGGJIIIHFHEI>C?764333(&''+*..EHFFFDCFIH@????DEFDCDEF@@?@@FG?==??EDGHGHGEFGIFEGFDEHGEHC@@@@DHHFFDMHFGGEDD310-EJOPKIEECDC8989932221HJKHHFF==C==HKIKHGHGNGHFFCCFDDDD@5****JJGHIFCEDDEHIHLILHMOHSIOHGHJJHIIGIGJQLNJKIDDDFIIIMSIKJIIEKLNJILKJJBFJFLGDDFDEIGGKJHJKQNSLSJHFFGJFD99999EFEGIIGIJFDEEDDGFLJPKGFGFFHHGFGHIIFJHFFHJGGKKGIHCCBEHJKQNMIGES<7EBCENIKJLJGGIGSHEGGFDDEEGNNROFCC?:SNPGEGFEHHLKSKLIHHJGHFIHRIKHHHSLMLLGFIGCPE?84*;@CDHILJJHIJLKSLNNNJGIJJIHMJJJDCEFHFHJJIMHIGJIFGFCDDCFMHOOMCBBBBJJJGFEDDGEGJFGHEGEFEFHGEGGDFGGGIFFEEEFHHEEDDAAA?A75666@KHDECDCEDFEFFDEGKGIDDFFJGHIHHHHHIGEGHJKMIGB@?72
@323_NG92T2_3
ACTTTACAGCTGTCAAAAATCATAAAAACATAGCCCAAGGCATGATTAGTAAGTGGGGTGGTTGTTAAAATGTGACCTCTTCCCACCTTCGTCTTCCTCCCGTGTCCCTCCAGACCACCTTCGTCACCTTCAAGACAGCCGACACGTGGCTGTCTTCCACCGGGGCAGATTCTTCCGTGTAGGGACTCACTCTCCCAATGGCCTGCTTTCCCCACGGGCCCTGGAACAGCAGTTCCAGGACATCCTGGATGACCCCTCCCCAGCCTGTCCCCTTGAGGAACACCTAGCTGCTCTGACTGCTGCTCCCAGGTGAGAACCAGTAGCCTGTGGTTGCAGGGGGCAGGCTGGGCTCCAGGGAACAGGCTGGGCAGGGTAGAGGGCCAGCTTCGGCTCAGGCCCATCCCACTCGGACAGGAGTATGTGGGCTCAGGTGCGGGAGTCGGTGAAGACCCACGCAGCCACTGCCCTGGAGGCTGTGGAAGGGGCTGCCTTCTTTGTGTCCCTCGATTCTGAGCCCGCGGGACTGACCAGAGAGGACCCCGCAGCTTCCCTGGACGCTTATGCCCACGCTCTGCTGGCTGGCCGAGGCCATGACCGGTGAGTCTACCCCCTACAATACCACCTACACACTTATGGAGACCTAGGGCTTCTCCACAGGGGGCAGCCGAACCTCATGCCTGGC
+
%&&()(-189<DDCBCBCLMIEEFHJJSNLSKIKFGEISHJGGIHIJJLMILGJGJIKHKLPMPLN???@SNPMSGHIIIIIIIFEHGMIEDDDFMHKMHD==>=((((+=66CFEEHGLKIGEFGFHHLPPOJNSJJNHHEFFGGEFSMIQSNHIKGBEE11FFCMJHHGGMKLHLKKIKKHJKQKHKOPKINLKSKJMJOLPILPLJGMJKIIJHGILIJLSOIJSKQMLKKNMKKQSSKJKNOJILPRJSFNIJECA<1HHIIFJFHC37B--44GLLJHIJHFHIHOSNJLLIPGISQIKIRSBFNMKNKSKHOLPHIGJHHHMIIJHIKGGFEGOLBABABBCEBDE=999LHNMGHHGHHJJLIFJILFFEEDHAEA@??.*))01EFFDEDGEGGGGGINJEEFFFJGFFDDDDDFEDDECFHFGGFEDEFFID????BKGHGGIHHEFFDGFGFHFFKGGFIIGFEFFGHKDC>DBIEHIHIHHFFINMKKOLSIFEEEDDDGEGHHGGDEBCCCCGJILJGMGLJNKFGFFB;<<<<HB>>=98==FECBBBBBBABAABDCDFIFHGEFGGIIFBBBBCHGIFGGEEDFGFJGGCCBBACDCBDCCBBCCCEGFECDEEEHFFFFEECCBBABCACCCDDDGGFFFDCBDDD2222+(((*,,+++++,*,)
@324_NG92T2_3
GGGGCAGATTCTTCCGTGTAGGGACTCACTCTCCCAATGGCCTGCTTTCCCCACGGGCCCTGGAACAGCAGTTCCAGGACATCCTGGATGACCCCTCCCCAGCCTGTCCCCTTGAGGAACACCTAGCTGCTCTGACTGCTGCTCCCAGGTGAGAACCAGTAGCCTGTGGTTGCAGGGGGCAGGCTGGGCTCCAGGGAACAGGCTGGGCAGGGTAGAGGGCCAGCTCGTGGGCCCTCCCACTCGGACAGGAGTATGTGGGCTCAGGTGCGGGAGTCGGTGAAGACCCACGCAGCCACTGCCCTGGAGGCTGTGGAAGGGGCTGCCTTCTTTGTGTCCCTCGATTCTGAGCCCGCGGGACTGACCAGAGAGGACCCCGCAGCTTCCCTGGACGCTTATGCCCACGCTCTGCTGGCTGGCCGAGGCCATGACCGGTGAGTCTACCCCCTACAATACCACCTACACACTTATGGAGACCTAGGGCTTCTCCACAGGGGGCAGCCAGACCTCATGCC
+
))*,+650,+++,10,,,,+--.7?????DDDCCBAAEGDFDCDCCDA>@ABB@9999:DDFDFGHGFHGFDFEGGIGHHIIFGGHSGIHGIHFEECEB=:BFHFEHEHHECIEDFEEEHFGFB@@@@EFGEFDCBBCDGGFGFFHFFGHMHHGGEGFHBAAAACCDEFEFFHFFFCFGFAAA??<<;7@>?11??<@EDFFFHFDA?838,++,,../46::99(%%%&''+,(-2523444<=>AEDEEECDDDDGFEEEEEEDDFDDDDEHDAABBDHIKIHIHHHGFGGJHLGHIGKFJFJGIHIHLSJJLHIJJIJHFFFGGKHFFHGIHFFGGEGGEIHHMMHIJGHFFGJLLIHJG@9:;GOQIJFEEDEHKJISISLGHKKLFJGEDEDEGGIIINKGLJNJHKIHHSMLOJSGMIHLJNGHGHIGLOLJSLJFHFHFCDDEEGIGEKGKJJKJMLIFHKJKHKHJGEFFDEEEEFEGHHMFFCDGFHEEKKECCDCFDD;762
@325_NG92T2_3
GTGGCTGCAGTTGCGGGAGTCGGTGAAGACCCACGCAGCCACTGCCCTGGAGGCTGTGGAAGGGGCTGCCTTCTTTGTGTCCCTCGATTCTGAGCCCGCGGGACTGACCAGAGAGGACCCCGCAGCTTCCCTGGACGCTTATGCCCACGCTCTGCTGGCTGGCCGAGGCCATGACCGGTGAGTCTACCCCCTACAATACCACCTACACACTTATGGAGACCTAGGGCTTCTCCACAGGGGGCAGCCAGACCTCATGCCTCAGCAG
+
-/1/'&()((()))*001BDCBB==>SFIEFDEFGGEFEIJKEJGIJHIIJHJNMJIJSGFJJMKNHFDFFFCEMPDBB=3335:>>AABFEGEFIDCCBBDCDDDEEFFHJKIGHIGEDDCFGFHGGFGB8:GGHDDBAAAADDFFEEFHGIHJKIHIIHHIGBCBBCFJIGFHG<;;3222./-..<CEDCDCBBAAAAEGFFFDFCCDDCEGEFECCEEAABBEEIFFGOGGDBCBCEDDFGGDCDCDEDCB@AACA::942
@326_NG92T2_3
CGCTCTTCCCACCTTCGTCTTCCTCCCGTGTCCCTCCAGACCACCTCGTCACCTTCAAGAACGGCCCCCGACACGTGGCTGTCTTCCACCGGGGCGGATTCTTCCGTGTAGGGACTCACTCTCCCAATGGCCTGCTTTCCCCACGGGCCCTGGAACAGCAGTTCCAGGACATCCTGGATGACCCCTCCCCAGCCTGTCCCCTTGAGGAACACCTAGCTGCTCTGACTGCTGCTCCCAGGTGAGAACCAGTAGCCTGTGGTTGCAGGGGGCAGGCTGGGCTCCAGGGAACAGGCTGGGCAGGGTAGAGGGCCAGCTGGGCTCAGGCCCATCCCACTCGGACAGGAGTATGTGGGCTCAGGTGCGGGAGTCGGTGAAGACCCACGCAGCCACTGCCCTGGAGGCTGTGGAAGGGGCTGCCTTCTTTGTGTCCCTGGATTCTGAGCCCGCGGGACTGACCAGAGAGGACCCCGCAGCTTCCCTGGACGCTTATGCCCACGCTCTGCTGGCTGGCCGAGGCCATGACCGGTGAGTCTACCCCCTACAATACCACCTACACACTTATGGAGACCTAGGGCTTCTCCACAGGGGGCAGCCAGACCTCATGCCTCAG
+
,&&'&&)()*++---///=>C@@BFJC9:HGFDC?B=865552.**''(6<<@??;:53221-///054*))((11++,,,8''&'())20031-(''''9877778FHEGOIILOKKSLLLOIJIIKJKSKOJLSBG8CDDBG,,,-ALLHC@@@66667<;//./GIF>>CDCJJGSJOFHIKMJCF84NHHIISFDF40E11EIKJMKJOKJMKSSISNOIJ<<;:765766;7DHJFI?JMHSIJKGGGIIHHLLKNLKEEBAEB<87431---/02/)))<;@MIIIHHFIEGFGJKHEECDCCCCDFLHCDEEHHDCCBBEAKEMKHOSGCBBBCLGGEEEDFGIHGFEEHHHFFD@@??@HC????BHMG===<GCC>>>FFGG=<===IKGJLGFFIGGEDCCDDDFFCDDDEGIJGFGFDFB<+****87++,:BGAB@@>??@@BD@==@@DGMB@BA60CDCFIHIJIDGQHE@@???BBBCDCBBCBCHGEFGGGEEFGG<::9;CGGFFGB????AFDEEDDCA?BB>@@@BA@AACEEDDCDEDFFEEC???>>A?@AAABBBBCDEEFDDCAAA?@BCFF??>??@IGFGCE(%%
@327_NG92T2_3
CTGTGGTTGCAGGGGGCAGGCTGGGCTCCAGGGAACAGGCTGGGCAGGGTAGAGGGCCAGCTGGGCTCAGGCCCATCCCACTCGGACGGGTGCCTGTGGGCTCGGTCTAGGGGGGTTCGGTGAAGACCCACGCAGCCACTGCCCTGGAGGCTGTGGAAGGGGCTGCCTCTTGTGTCCCTCGATTCTGAGCCCGCGGGACTGACCAGAGAGGACCCCGCAGCTTCCCTGGACGCTTATGCCCACGCTCTGCTGGCTGGCCGAGGCCATGACCGGTGAGTCTACCCCCTACAATACCACCTACACACTTATGGAGACCTAGGGCTTCTCCACAGGGGGCAGCCAGACCTCATGCCTCAGCAGTT
+
)*+0321/*('(()4;>;<;===>==?EGDCADDGJFQIHKEEECBCGGP767:<=DHKKIP?>>?@HB@??@GDI@PD;;;:6665))'''&$$$$%&'+,(&&&&+)(()6;820//059SKMFCAA@DEGGLHLGGGDDFIAHGEHIICFL99.---.322/.,,-./--344>=8:999:EDCDDEFJFLJLJGLL666/--,-/:7677:8155448844457FDCKKIEA@??ADCHINNMIKGHCCACHRLGCA??@CGH==<<>>BAJHMEFDDGIKSJFFEECABABENMJLNOMIIJGIEGHKJHHEBGRJGEFGFJJEC44345GK:::96311125@BBDDE854421(&
@328_NG92T2_3
ACCTGGGAGCAGCAGTCCGAGCTAGGTGTTCCTCAAGGGGACAGGCTGGGGAGGGGTCATCCAGGATGTCCTGGAACTGCTGTTCCAGGGCCCGTGGGGAAAGCAGGCCATTGGGAGAGTGAGTCCCTCACGGAAGAATCTGCCCCGGTGGAAGACAGCCACGTGTCGGCTGTCTTGAAGGTGACGAAGGTGGTCTGGAGGGACACGGGAGGAAGACGAAGGTGGGAAGAGGTCACATTTTAACAACCACCCCACTTACTAATCATGCCTTGGGCTATGTTTTTATGATTTTTGACAGCTGTATAGTAGTCCATAGCCTGAGCATAGCTCAGGACAGTTTCGATTGTGCTATATATCAAGCAGAGGATGACTTTGAACTCTTGTTCCTCATGCCT
+
%%&)+/4477455..,,+(''&+2@ABEKRJSSJJNSJSMJQJSQSMGEHFJIHIMKJSSKHGIRKJISISJIPQSLSLKSSLOKSJJNRISPIPKIKOSSQSPSJSLSOPIHSIBHLMR;:::;A?>...4=@GHLLKIJMICK1-KMIKNSMPKSMNOLSMJNMKIEEEFJBCC=FJHHJLMSJSSJLIKMKJOLLSMSIIOLMOIIOSMSOSQSMNSIOMFD?2IKKSKJG;;882-88;@GIPKHSGSJMMSNKJJOJJILIK33333AHJFIIEEIRSSMKJSMLNSSQJJHJHMJNKHGFHGHSILIJHLHMNMKMPJMHJIKNDFFHKIMKIKH::::DCFSNIJEEDECGEJFFHHHLJIIKJJKKJIRINJSLGCF>=B<8841.'
@329_NG92T2_3
GCCCTAGGTCTCCATAAGTGTGTAGGTGGTATTGTAGGGGGTAGACTCACCGGTCATGGCCTCGGCCAGCCAGCAGAGCGTGGGCATAAGCGTCCAGGGAAGCTGCGGGGTCCTCTCTGGTCAGTCCCGCGGGCTCAGAATCGAGGGACACAAAGAAGGCAGCCCCTTCCACAGCCTCCAGGGCAGTGGCTGCGTGGGTCTTCACCGACTCCCGCACCTGAGCCCACATACTCCTGTCCGAGTGGGATGGGCCTGAGCCCAGCTGGCCCTCTACCCTGCCCAGCCTGTTCCCTGGAGCCCAGCCTGCCCCCTGCAACCACAGGCTACTGGTTCTCACCTGGGAGCAGCAGTCAGAGCAGCTAGGTGTTCCTCAAGGGGACAGGCTGGGGAGGGGTCATCCAGGATGTCCTGGAACTGTGCTCTCCAGGGCCCGTGGGGAAAGCAGGCCATTGGGAGAGTGAGTCCCTACACGGAAGAATCTGCCCCGGTGGAAGACAGCCACGTGTCGGCTGTCTTGAAGGTGACGAAGGTGGTCTGGAGGGACACGGGAGGAAGACGAAGGTGGGAAGAGGTCACATTTTAACAACCACCCCACTTACTAATCATGCCTTGGGCTATGTTTTTATGATTTTTGACAGCTGTATAGTAGTCCATAGCCTGAGCATAGCTCAGGACAGTTTCGATTGTGCTATATATCAAGCAGAGGATGACTTTGAACTCTTGTTCCTCATG
+
;<<@??>?====<=>@ABBBAA@?=<=>>@AABDD532142.,,,+,068778;;<>=>>===;;<<?BBDBBABAA@?;<<<<??>>@@><;;;<@BBBDBDBD@88889?@ABBCDFFEE>===<=9633346?BEFGDA<<;;<@@ADEEEDDFCA@AAAA??@A@ABABBBAA@AA@A@@@@@@@@BA:9999ADCA????=:99:;@:8999>CDBBA?@@BB@?>==>;;>:=1.../@B@A?CAAA?@?>?AAACDDEEB@@@<=::::>BDCA@@ACCCDEA@DBCBBBBAAAAA<>>BA??@AACFDB@@AADBA?==>>?AAAACCCGCBDBAA@@AAA@@@@AABBAAB@>===?@A?==>>@@?AA?@ACBBBA??>>>>?A??@@@AAABCCBCA====>AA?6'&&())))+2==;<95555:<<<?BBA?>?>>?@A<;<;;>@@@AAA@@@@@A=::9:;ABA?@@?A@=::::;@A@@B@@BAB?<<<<;999:<A@@@@BCDAAA@<9999;BB@?>??@A?<;;<>@;;;;<97779:89::<?><==?>A>===>ACDGFLLHDDCAAB@?@@@AABBACCBBBBCBAABAA>===<>>?AGJQHECCDFHJIECAA@@@@A???@BD>==?>A?><0///0EECBCABCDCDCB:99992///06>?BABCBI@IHGCCCCAABBBCBCDBCEDHHGEEFHGEFC@>743/
@330_NG92T2_3
TTGGGAGAGTGAGTCCCTACACGGAAGAATCTGCCCCGGTGGAAGACAGCCACGTGTCGGCTGTCTTGAAGGTGACGAAGGTGGTCTGGAGGGACACGGGAGGAAGACGAAGGTGGGAAGAGGTCACATTTTAACAACCACCCCACTTACTAATCATGCCTTGGGCTATGTTTTTATGATTTTTGACAGCTGTATAGTAGTCCATAGCCTGAGCATAGCTCAGGACAGTTTCGATTGTGCTATATATCAAGCAGAGGATGACTTTGAACTCTTGTTCCTCATGCCT
+
07CHIQLSKQIILHHGKIOKIMIJHHMSFBBBCC@G73GIIPIMNKHEEGEDGEEDGHOJHQILGNLJMOMMIHMJCEGEFSOSSLLNHGLIPSKMSHIFEPGIJSKSJOIMPSJMF;=SISMSIHGFIJQKKISIMJMOKEMLJKMSHGKFHHLNQIMJSNLKKSIINGMKKSSQIPIKKOLSMLKIMLLNGMNBABAAIGKHPLLLIILPSOFIEGEHEEHIMMPJKDJ21111MSMPNNJKIJKIJODMPMNKRJLINBBDCAA@@@**))))(((+22222)
@331_NG92T2_3
CTGGGGAGGGGTCATCCAGGATGTCCTGGAACTGCTGTTCCCAGGGCCCGTGAAAGCAGGCCATTGGGAGAGTGAGTCCCTACACGGAAGAATCTGCCCCGGTGGAAGACAGCCACGTGTCGGCTGTCTTGAAGGTGACGAAGGTGGTCTGGAGGGACACGGGAGGAAGACGAAGGTGGGAAGAGGTCACATTTTAACAACCACCCCACTTACTAATCATGCCTTGGGCTATGTTTTTATGATTTTTGACAGCTGTATAGTAGTCCATAGCCTGAGCATAGCTCAGGACAGTTTCGATTGTGCTATATATCAAGCAGAGGATGACTTTGAACTCTTGTTCCTCATGCCTC
+
CGFIJGHLDEDCDFGFEGIMNS@AAAAHLLLLIGKL<;;::1)*;945855,))),2.....?@ABBFIGLHFGKIIIGKCJHHIBCCLMKJGHHDEDJ@:FFJGFILJLA@A>;;;;;>==>EFHFGIHGFIKJHHJIKLGHIRLMOLOLSNJJKKJNSNJMSSSSLOMFBDIJLJIJICLPKSLLIJSGGEDB=99-,,,-8=>?9DFJHMIGHIGGIFGFKJISIJGGGFFNJSKSMKLLIKSSJIGGGGGGKHHFFHEGGGG>>EGJHJJIMIFFDEFJLKKIKJBBAACGIHGGLSMSIHLHGGKILGJJINHIIILKKGIHKIGMPSIGF@>;9811997642+
@332_NG92T2_3
GCCCAAGGCATGATTAGTAAGTGGGGTGGTTGTTAAAATGTGACCTCTTCCCACCTTCGTCTTCCTCCCGTGTCCCTCCAGACCACCTTCGTCACCTTCAAGACAGCCGACACGTGGCTGTCTTCCACCGGGGCAGATTCTTCCGTGTAGGGACTCACTCTCCCAATGGCCTGCTTTCCCCACGGGCCCTGGAACAGCGGTT
+
677AAEEEDDECCDDCEEDCEFEEEDDEFIHHIKGFJIIKIJHEDDCDFHIGECDEHFDCBCFHGE;::67DGFFEEHGCBCBCEDEGHIGEFDEFGGSGHKIGGIIFEEFEEEEEFGPIRIGFEGCDGFCJHGFDDDCGGKLFFEFD:::977;;:;;;=:766DGEGFEGE<??;579=::4445?><<>>DD444&%%$
@333_NG92T2_3
CAGGGTAGAGGGCCAGCTGGGCTCAGGCCCATCCCACTCGGACAGGAGTATGTGGGCTCAGGTGCGGGAGTCGGTGAAGACCCACGCAGCCACTGCCCTGGAGGCTGTGGAAGGGGCTGCCTTCTTTGTGTCCCTCGATTCTGAGCCCGCGGGACTGACCAGAGAGGACCCCGCAGCTTCCCTGGACGCTTATGCCCACGCTCTGCTGGCTGGCCGAGGCCATGACCGGTGAGTCTACCCCCTACAATACCACCTACACACTTATGGAGACCTAGGGCTTCTCCACAGGGGGCAGCCAGACCTCATGCCTCAGCAG
+
2DEEFFIJHDHCA:9877:<;89=<<>>CH?LDJBABOIIMSKHNGIHLLHMLLNKKOHHEJIKPISJIKSKGGILOQSLISSKPNSKOIILJKIOLMBKIHKIIGJSKPNSKKPQNMD>;;:66.-,,.?@DHFMJMJJIMMOONMOHOMH755531++('&&'),=77752GFFGGFEFB:;D@@HGFECBADCGGMHGLNIKJNIIIKIPSIMHIFFHMIHLIMKKSLSSGMNIGGMKPSGFDFDDFEEMKJHIGGHFHGGKFGHGEFFGFFEGKHIKKMLJJFECEHPMHIIGA????ADCB?BAB@111/.
@334_NG92T2_3
CCTGGGAGCAGCAGTCAGAGCAGCTAGGTGTTCCTCAAGGGGACAGGCTGGGGAGGGGTCATCCAGGATGTCCTGGAACTGCTGTTCCAGGGCCCGTGGGGAAAGCAGGCCATTGGGAGAGTGAGTCCCTACACGGAAGAATCTGCCCCGGTGGAAGACAGCCACGTGTCGGCTGTCTTGAAGGTGACGAAGGTGGTCTGGAGGGACACGGGAGGAAGACGAAGGTGGGAAGAGGTCACATTTTAACAACCACCCCACTTACTAATCATGCCTTGGGCTATGTTTTTATGATTTTTGACAGCTGTATAGTAGTCCATAGCCTGAGCATAGCTCAGGACAGTTTCGATTGTGCTATATATCAAGCAGAGGATGACTTTGAACTCTTGTTCCTCATGCCT
+
3444GCFHHHILKKHKLJMINJIHHDEFGGGMNNINGEDE?SLSIHLNSBFFDHIBFGIAAB644457211112?AEIEGKIKA@@?@DJLJHMPKKHGJHMSSMSIIIGHJHHKKLGSSJOJJIJJKJSNLSSSJLRKSSKJKJOGKMDJGHJIOMNMJKPMHIHHKHKLNSMNKKKILHMLOOLJJIJOJMQMISQKJNJKLKLSKJEEA@BDGPGLGHGKKMSSJNGIKMLLSKGLMGSIQJJMHGJNIFHIGFSHKKOIHGIHIIJMHKKGGIFGEFEKHHSKSIJIJMJSSPJIHKFKHJIQJIIJMLKMMLHSHJI?>>>>?>EEKDDFHOSGHGEFDKDGHJRMFHGGFIFGLJMJKHLIIIJQIOEIGJDFFHHHFEB>>((//55556:
@335_NG92T2_3
ACAGCAGTTCAGGACATCCTGGATGACCCCTCCCCAGCCTGTCCCCTTGAGGAACACCTAGCTGCTCTGACTGCTGCTCCCAGGTGAGAACCAGTAGCCTGTGGTTGCAGGGGGCAGGCTGGGCTCCAGGGAACAGGCTGGGCAGGGTAGAGGGCCAGCTGGGCTCAGGCCCATCCCACTCGGACAGGAGTATGTGGGCTCAGGTGCGGGAGTCGGTGAAGACCCACGCAGCCACTGCCCTGGAGGCTGTGGAAGGGGCTGCCTTCTTTGTGTCCCTCGATTCTGAGCCCGCGGGACTAACAGAGAGGACCCCGCAGCTTCCCTGGACGCTTATGCCCACGCTCTGCTGGCTGGCCGAGGCCATGACCGGTGAGTCTACCCCCTACAATACCACCTACACACTTCTATGGAGACCTAGGGCTTCTCCACAGGGGGCAGCCAGACCTCATGCCTCAGCAGCT
+
&''9;;::9-**+1:;====?DDKSOIFG;D/,,?9CFISHKDEDEAHCDILHIGGGGHKJKKMRONNSOLJIJIJMF@?D=GSJLLOLNKNJGJGHHHHJJLKNRKSIKGLGHHFGFGGEIFDEEI?MPLNLRPSLMLJGJSJHMLJHAEAEFJFJJSMLJIGKHEEEFLOLSEKGJLLKIIILPLIHMHKHHGKJJHJJLHIJIIHJLJSMJDDD???>>ACBCILOJKINLJIMHLMCKIRLLNLMHJKLLHK@PJSNSHSPJMKSIOJIILLNIKMININJRLPIKJQJSHGGK)(((()77BCFFFD?8MHFEE?<<7..89CGJFFBCACDOJKJROIOJIMLQIEA?BB>=;;<@11'''''046<<<995669;HJ76666AACBBHE@@??3320.////11222120126@AD>=;/+++++77?A655541,,,-66778991///,,*%
@336_NG92T2_3
GGGGCTGCCTTCTTTGTGTCCCTCGATTCTGAGCCCGCGGGACTGACCAGAGAGGACCCCGCAGCTTCCCTGGACGCTTGTGCCCACGCTCTGCTGGCTGGCCGAGGCCATGACCGGTGAGTCTACCCCCTACAATACCACCTACACACTTATGGAGACCTAGGGCTTCTCCACAGGGGGCAGCCAGACCTCATGCCTCAGCAGCC
+
?CDFGFDDDC@<::723>DAFE=GCCDDDGHIIHHEGEDDIGLJ???>>>?FEFKGDED5-DEEEFFCCC=?FFGBA?9+'''(5579:;66667<<DHGJKJECDDFIHIJHFDDCDDMIHJDBCCCGKK=9998=<>=>?GFGFIHEEDCDECCDCD<A))))..0*))**<0///0FDDDDFBBBBAD=<;;??@:98730(%
@337_NG92T2_3
CCCATCCCACTCGGACAGGAGTATGTGGGCTCAGGTGCGGGAGTCGGTGAAGACCCACGCAGCCACTGCCCTGGAGGCTGTGGAAGGGGCTGCCTTCTTTGTGTCCCTCGATTCTGAGCCCGCGGGACTGACCAGAGAGGACCCCGCAGCTTCCTGGACGCTTATGCCCACGCTCTGCTGGCTGGCCGAGGCCATGACCGGTGAGTCTACCCCCTACAATACCACCTACACACTTATGGAGACCTAGGGCTTCTCCACAGGGGGCAGCCAGACCTCATGCCTGGGCTT
+
.///?:::8<CCCEEGDFFFGGKKHHINNIJBEAAAAGMMKLKSGB@A@GGINFJHFJCCABCGC@@=<==;?IIMHSJISQJLMSLNNNA:::889=>EDEEDDMI>MLICCBCCLJJMSJLSSKMSSMIMF>=223;>=9;<:9<2***/(('0EEFJHEFDDBDFIGIGJRIMJIOJIIOJKHPJGJJLJPOIISJJIHJOIIJKFEEKHLJHSHLFFISKIMSKILSMLLOILJLHHIHHIFEFGGGIHHMK@<999<AJI87660,--.4;;;9::<'''&%$
@338_NG92T2_3
GTGAGAACCAGTAGCCTGTGGTTGCAGGGGGCAGGCTGGGCTCCAGGGAACAGGCTGGGCAGGGTAGAGGGCCAGCTGGGCTCGGCCCATCCCACTCGGACAGGAGTATGTGGGCTCAGGTGCGGGAGTCGGTGAAGACCCACGCAGCCACTGCCCTGGAGGCTGTGGAAGGGGCTGCCTTCTTTGTGTCCCTCGATTCTGAGCCCGCGGGACTGACCAGAGAGGACCCCGCAGCTTCCCTGGACGCTTATGCCCACGCTCTGCTGGCTGGCCGAGGCCATGACCGGTGAGTCTGCCCAATACCACCTACACACTTATGGAGACCTAGGGCTTCTCCACAGGGGGCAGCCAGACCTCATGCCT
+
HKMNKKRNMPMPSNSKSMNKHFLOLFCISRMLLSJJSDLMJNRJJIDLNPKMLLHHGPKSMJMNPIHEHHIHCC?<<;=@KOK999:GHJLSQNIKQLSLMLORLQSOIMKJMJSSSLQJLRNJRKMMOIGOHDGFEEGKHIMOIJSJLQQSJISOSICJIKSEJIGJFFGKSOJJCGIMB?>88788@BIHD<5((->=9:::DF>HMK????AKIJHIGGIKSSOISIESMPKKI8876@C??=<<<;???@FDDJJKGGJSNNJSSHLSSMIHILLKNNNFI2221.))(('''('49:=DEGLIHLJKMF1-++?CDFIKFHBCCJIHM?>8510)))))EECDEEB==<>@;:90/-(
@339_NG92T2_3
CACAAAGTGCCCGGTGGAAGACAGCCACGTGTCGGCTGTCTTGAAGGTGACGAAGGTGGTCTGGAGGGACACGGGAGGAAGACGAAGGTGGGAAGAGGTCACATTTTAACAACCACCCCACTTACTAATCATGCCTTGGGCTATGTTTTTATGATTTTTGACAGCTGTATAGTAGTCCATAGCCTGAGCATAGCTCAGGACGGTTTCAAATTGTGCTATATATCAAGCAGAGGATGACTTTGAACTCTTGTTCCTCATGCCTA
+
'&&%%&%))))))4>?BHMFIFEEJHJSKOL><<;<<ISLFFFEEL>>=<GIGHLJKLLILJNLHSJMJJFHCDDFLHLKLSKCFGKGG<;::9:=>DEGDEFFIIIFHEDEEFFSKNSIJSGGFFFGGGHGGFIJIEFGFFBBAACGSPIHFFGFIIJKIGDDDEFEFDEFFEGHHIFEFGEGFHGGGEDDEEHAABA@C,,,+**+*)&&'',>@HFGGCHCEDCFHGFFGFGFGKEJLKKLIRIISIKHJGH?<<;<;9,
@340_NG92T2_3
TGCGGGAGTCGGTGAAGACCCACGCAGCCACTGCCCTGGAGGCTGTGGAAGGGGCTGCCTTCTTTGTGTCCCTCGATTCTGAGCCCGCGGGACTGACCAGAGAGGACCCCGCAGCTTCCCTGGACGCTTATGCCCACGCTCTGCTGGCTGGCCGAGGCCATGACCGGTGAGTCTACCCCCTACAATACCACCTACACACTTATGGAGACCTAGGGCTTCTCCACAGGGGGCAGCCAGACCTCATGCCTCAGCGG
+
''&&''/9?>9:::DGGGDDCCDDDBBCE54444=>8:CBFFGGGLEE??E@:998-)))+'(6;2DGGFEEBFFFIJMIKJHIGHHGEFFFGID@@@/.../BIIGEEEAEFFFHHGFHEEHIFEDCECEDDDEEEEGGFEFGJFKHFFGHFEDEDEGHIFFGEEEEEGIGGCBCBACGEDGEECDDECEEFDFEFHGGKDDDCBCDDFG<<<<DEHEDFFFEAAA@AB@ACFF@????@CCB@@@A@:97.-
@341_NG92T2_3
CTGGATGACCCCTCCCCAGCCTGTCCCTTGAGGAACACCTAGCTGCTCTGACTGCTGCTCCCAGGTGAGAACCAGTAGCCTGTGGTTGCAGGGGGCAGGCTGGGCTCCCGGGAACAGGCTGGGCAGGGTCGAGGGCCAGCTGGGCTCAGGCCCATCCCACTCGGACAGGAGTATGTGGGCTCAGGTGCGGGAGTCGGTGGAGACAGCACAGCCACTGCCCTGGAGGCTGTGGAAGGGGCTGCCTTCTTTGTGTCCCTCGATTCTGAGCCCGCGGGACTGACCAGAGAGGACCCCGCAGCTTCCCTGGACGCTTATGCCCACGCTCTGCTGGCTGGCCGAGGCCATGACCGGTGAGTCTACCCCCTACAATACCACCTACACACTTATGGAGACCTAGGGCTTCTCCACAGGGGGCAGCCAGACCTCATGCCTCAGCAGT
+
4<EEEEDEEDEDC988:6DFJIIS@F=)C9:HIOMMJJLLIHHNOSSSNEC>>>?KNSLHIQGJSIOKNPPSIKRKISJHLISKSHHMSFGJKJISFBB=9**)'&&&'%)))+**+//0844059753)((((0=@FIHIGEHIKKINHGHSIIMGB>?BA@CDMJJMJKIHJIHFHC>?JHMGGFLGFIFGG.,,,-)''&'(())((**//:=<<?<8@FIGGSGIG><99;99=9.)((()222>ADGHJHIHJIHGHIMKSIPLLNHHGIJNL@?@??AAEFKJKGGGFCHEFFIGHHIIKIHKHOFEEDCEEKMDBCCCFHMS?>>>>NGFJKJNISSG><>=?@@?FFEEDACBBDJGDFDDCCDEDIHMHGHHGGJKHGGGFEDEDDDEFEDEEEIEC??.----55*)))((*+-....889<2*))('%
@342_NG92T2_3
TCCCGTCACCTTTCAAGACAGCCGACACGTGGCTGTCTTCCACCGGGGCAGATTCTTCCGTGTAGGGACTCACTCTCCCAATGGCCTGCTTTCCCCACGGGCCCTGGAACAGCAGTTCCAGGACATCCTGGATGACCCCTCCCCAGCCTGTCCCCTTGAGGAACACCTAGCTGCTCTGACTGCTGCTCCCAGGTGAGAACCAGTAGCCTGTGGTTGCAGGGGGCAGGCTGGGCTCCAGGGAACAGGCTGGGCAGGGTAGAGGGCCAGCTGGGCTCAGGCCCATCCCACTCGGACAGGAGTATGTGGGCTCAGGTGCGGGAGTCGGTGAAGACCCACGCAGCCACTGCCCTGGAGGCTGTGGAAGGGGCTGCCTTCTTTGTGTCCCTCGATTCTGAGCCCGCGGGACTGACCAGAGAGGACCCCGCAGCTTCCCTGGACGCTTATGCCCACGCTCTGCTGGCTGGCCGAGGCCATGACCGGTGAGTCTACCCCCTACAATACCACCTACACACTTATGGAGACCTAGGGCTTCTCCACAGGGGGCAGCCAGACCTCATGCCTCAGC
+
)'&&%%$$%)-/0((78:?>>HIEEHFJJLMKPOILJHQGIGO<7689=>;5655612222GLHFMIINSJQJJRNKSKSJSINOQPIJKHL>@AAALGHMJIB>?@AKGJSMMIJSHLEFKFE;;4445JMSNHSSSSSN;6/)5FDHJKEGD;1D==?IPQNMSQKKLIKISOOKJGJJQKONSSGSOHSLKMQLKOOMSMNNMILSKSQSLOMSJHIFIPI8887785557;==@DJGKGJIHIGGHIOJHHMFGGD@GGIIILLIIHJIJFHFHHFGFGEFGJIIGFDEFFOHIJHGFFFGFDDCBEGGHEEBCDBEHFDCCEEHHJMKJLGDEDDCHGGGHGGHHHIJIHJFGIGHFGGCHGGIHFEFFDGHFGHNGFGEDCBCDDFSHIHGGCBA?>@@AEFELHFFDJMJIKGEDB@@AABHJGIHGGGKGCCCBBDEFHHGEDEFEIHSJGJFGFIGFDFDEGHHFGHHFCCCDEGGGEFDCCCDCBCDEEEEEEIHHFFFGJIIHGIGEEFCCBCACDDEEFFGGHHIGFBCBBAACDGEDDCCDDDCCBBB>94-
@343_NG92T2_3
GCATGAGGAACAAGAGTTCAAAGTCATCCTCTGCTTGATATATAGCACAATCGAAACTGTCCTGAGCTATGCTCAGGCTATGGACTACTATACAGCTGTCAAAAATCATAAAAACATAGCCCAAGGCATGATTAGTAAGTGGGGTGGTTGTTAAAATGTGACCTCTTCCCACCTTCGTCTTCCTCCCGTGTCCCTCCAGACCACCTTCGTCACCTTCAAGACAGCCGACACGTGGCTGTCTTCCACCGGGGCAGATTCTTCCGTGTAGGGACTCACTCTCCCAATGGCCTGCTTTCCCCACGGGCCCTGGAACAGCAGTTCCAGGACATCCTGGATGACCCCTCCCCAGCCTGTCCCCTTGAGGAACACCTAGCTGCTCTGACTGCTGCTCCCAGGTGAGAACCAGTAGCCTGTGGTTGCAGGGGGCAGGCTGGGCTCCAGGGAACAGGCTGGGCAGGGTAGAGGGCCAGCTGGGCTCAGGCCCATCCCACTCGGACAGGAGTATGTGGGCTCAGGTGCGGGAGTCGGTGAAGACCCACGCAGCCACTGCCCTGGAGGCTGTGGAAGGGGCTGCCTTCTTTGTGTCCCTCGATTCTGAGCCCGCGGGACTGACCAGAGAGGACCCCGCAGCTTCCCTGGACGCTTATGCCCACGCTCTGCTGGCTGGCCGAGGCCATGACCGGTGAGTCTACCCCCTACAATACCACCTACACACTTATGGAGACCTAGGGCTTCTCCACAGGGGGCAGCCAGACCTCATGCCTCAGCA
+
+*++,CB@@@??A??<;<<=DGDDBA@?<<;<<?>@??AA@BAA>>?>?BB<8778:@@AAA@@@@????>====<====??==<<=>>>>>???==>>?BDGIJHCBAABEFLFFBB?><==>?>>>>>@A@BBBBAABB?><==>>@??ABBEGHEFDC@?>>>?A>=<;<?@>;:::;??@??<7888:;;:;<=>==>?>>@@=::::<@ABCEIDAA?>?:77779;;;;<AA@DCDBBB@;8777:=@A@@ABDE87777?@?>??@ABABAA@AABBABAAA@A@>@@@BB@>>:;:::???@CBABCDDD??@@ADCCCCCCDCEEEDDDDA@@A?>@84AABBCDB@A??B??>=<==?A@><<<=?BBBBB?@@@@CCBBCCB>>CCCBABA?@AA?>>==??@A@>===>B?=;;:;;=AABB@@@@BCCCAACAADAABAA=BB@BA><<<=????@CDIGEECBBBA@@>??@@???@@@;;:;<AAA@>>>>?A@????AA?@?=:9889=<99::;DBA@>>>=88888B@????@@AABDBAA@AB??>>==@@>@@?>==>@ABBBDEDA??<;;<<>BBCDCC;986688;@ADEE><<<<AA@A@?=9<==>@?>=<56BB><;;;<>?><==<;<==?DCCCBAABAA>::::<BBAA@@=<<==???==;;;==>><=>?@@?>===??@ABCCDCBCC@?>>>@A><<<??@AAA??@@B@>==<<=<<97556:<<A<==>2221*
@344_NG92T2_3
AGGGGGCAGGCTGGGCTCCAGGGAACAGGCTGGGCAGGGTAGAGGGCCAGCTGGGCTCAGGCCCATCCCACTCGGACAGGAGTATGTGGGCTCAGGTGCGGGAGTCGGTGAAGACCCACGCAGCCACTGCCCTGGAGGCTGTGGAAGGGGCTGCCTTCTTTGTGTCCCTCGATTCTGAGCCCGCGGGACTGACCAGAGAGGACCCCGCAGCTTCCCTGGACGCTTATGCCCACGCTCTGCTGGCTGGCCGAGGCCATGACCGGTGAGTCTACCCCCTACAATACCACCTACACACTTATGGAGACCTAGGGCTTCTCCACAGGGGGCAGCCAGACCTCATGCCTCAGCAG
+
>@@INLMHDECDADAAE9;+****FGGGJGIJOOMLHKQJCA@@ADJMIPKOHHKHLFHGCDCH<AA@5//BA888744533555555@@BC?@CBCBHKMJSMJILIPKSINMJKLQIJIJLMSEDCBCJHBESJLSHMSKSOOKIISNMMJKJHA??AECHKLJINCOKSJJORKJKNHNKKIQIDE76666;?@CBGIONJJJFIMLJMSLKKFFHKIIIGGEHEHGJHHJKNSILMSIJPNNOMKJLJLIRJSHKGIGGFINLIKSEJLSOPIFHEFDEEGGSJSNHKSIIJLJJKMKJKJHIGIEIIJIIMLKLSEEJHGLKFFIILIJLNOLJDBDCEA66610
@345_NG92T2_3
CTGGGAGCAGCAGTCAGAGCAGCTAGGTGTTCCTCAAGGGGACAGGCTGGGGAGGGGTCATCCAGGATGTCCTGGAACTGCTGTTCCAGGGCCCGTGGGGAAAGCAGGCCATTGGGAGAGTGAGTCCCTACACGGAAGAATCTGCCCCGGTGGAAGACAGCCACGTGTCGGCTGTCTTGAAGGTGACGAAGGTGGTCTGGAGGGACACGGGAGGAAGACGAAGGTGGGAAGAGGTCACATTTTAACAACCACCCCACTTACTAATCATGCCTTGGGCTATGTTTTTATGATTTTTGACAGCTGTATAGTAGTCCATAGCCTGAGCATAGCTCAGGACAGTTTCGATTGTGCTATATATCAAGCAGAGGATGACTTTGAACTCTTGTTCCTCATGCCTA
+
)?>=?@BAACECCB>:9:;ADDDFCCAAABCEDDEEEDAEDEEDDEDEBBECEB?BAA@ABBCGIGGHEDDDDEEGIFKHFFECBAA><B>67B?@@@BCDEHFGDCABABDEFDBBBCCEGEDDCCDDCEEBA;668B><<=>?@@7.?@@CGEEFFDDEDEEDDDDDBBBBCCDDCEEGGGFEDDCCCDDFFEHEGFGCDA@?@AEEEEGHFFHGFFABAABEDEEDGFCCBABCEGFGHMIHFGGEFDDCBCCFEF88DEFFIFFGEEEFEBBBA??@@BKIOLGGFFJMSJJDDCBABBBCCCBAA@@B@BAAAAABEECCBCBDEGFIGDCCBBCBCCBAABEEFCCCCBCCDDDDDCCDBCABBBDDEGIIKFFGGFIECEBACB==<=;8%
@346_NG92T2_3
GTGGTATTGTAGGGGGTAGACTCACCGGTCATGGCCTCGGCCAGCCAGCAGAGCGTGGGCATAAGCGTCCAGGGAAGCTGCGGGGTCCTCTCTGGTCAGTCCCGCGGGCTCAGAATCGAGGGACACAAAGAAGGCAGCCCCTTCCACAGCCTCCAGGGCAGTGGCTGCGTGGGTCTTCACCGACTCCCGCACCTGAGCCCACATACTCCTGTCCGAGTGGGATGGGCCTGAGCCCAGCTGGCCCTCTACCCTGCCCAGCCTGTTCCCTGGAGCCCAGCCTGCCCCCTGCAACCACAGGCTACTGGTTCTCACCTGGGAGCAGCAGTCAGAGCAGCTAGGTGTTCCTCAAGGGGACAGGCTGGGGAGGGGTCATCCAGGATGTCCTGAGGAACACCTAGCTGCTCTGACTGCTGCTCCCAGGTGAGAACCAGTAGCCTGTGGTTGCAGGGGGCAGGCTGGGCTCCAGGGAACAGGCTGGGCAGGGTAGAGGGCCAGCTGGGCTCAGGCCCATCCCACTCGGACAGGAGTATGTGGGCTCAGGTGCGGGAGTCGGTGAAGACCCACGCAGCCACTGCCCTGGAGGCTGTGGAAGGGGCTGCCTTCTTTGTGTCCCTCGATTCTGAGCCCGCGGGACTGACCAGAGAGGACCCCGCAGCTTCCCTGGACGCTTATGCCCACGCTCTGCTGGCTGGCCGAGGCCATGACCGGTGAGTCTACCCCCTACAATACCACCTACACACTTATGGAGACCTAGGGCTTCTCCACAGGGGGCAGCCAGACCTCATGCCTCAGCA
+
DDB@A@@ADCA?>>?@???@@BA><7445;?AAAAA@@====>A@A2....@A@===<<>?>>???;;::9<AAACCCDCB;;;:;@BCFEGFGGECCCDCCB@?<<==?HFFFIKG<<<;=BBDHHQKNJJHGHFFHGGFFIEGFGFLNIGKGGHKHGGFIEGHGHDBBBBFIHGFJIJEEDDDHHB@@@@ENJLJHKINKOIHKMIIHIJIEABCCJMQHJHSSJKHHIJMKRHISIIRIJHHGEEEEFHHJGKEJJSMNGSBBLGKKKKLLOSSSLSLAADGIJKNLMSMIKKLNSIHHGFHGGNIRILLHKKKSLJJHQKKSMOIIOOHGGFDEEDGKEJJMMLLJDGEEEFIJHHFBAAAA?@BB555457<=B@><8833;>DGFIGIFBBAACFFFGGGEDFEEHGIIHGE<GFEHGGHGEFEFCBAAABDFFFEDEEEEEBCCBACDFEDAAABBFBBFF?A??DFFEECAB@BDHFDDDEECAAA@@@5/,,,,+)))*==ABGDCECA>===@DCCDA@AA@CA@@??BCBBB?===<>C@<;;<=CDDCCDCB>>>>>FFEDDDBCCCCDCCBDDFDDCBDBCBABCBA@AACEDFFHEDB@@=;;;;:8('(&''%&2279;BDFC@>=>BDCBBBAA?==>=>A@=<=/BCC?==<<<>>??AA?>???ADDGDFEEEDCA????ADDCBCB><<<<@FDDA@@?<<=<<>@@@@??@ADB@@@ABDBCBBAAA@@AB@?@??=<<<<=>>@??>===<=>?AA@A@@@AAA?@?A?0/.+
@347_NG92T2_3
GTCATCCTCTGCTTGATATATAGCACAATCGAAACTGTCCTGAGCTATGCTCAGGCTATGGACTACTATACAGCTGTCAAAAATCATAAAAACATAGCCCAAGGCATGATTAGTAAGTGGGGTGGTTGTTAAAATGTGACCTCTTCCCACCTTCGTCTTCCTCCCGTGTCCCTCCAGACCACCTTCGTCACCTTCAAGACAGCCGACACGTGGCTGTCTTCCACCGGGGCAGATTCTTCCGTGTAGGGACTCACTCTCCCAATGGCCTGCTTTGCCACAGGGCCCTGGAACAGCAGTTCCAGGACATCCTGGATGACCCCTCCCCCAGCCTGTCCCCTTGAGGAACACCTAGCTGCTCTGACTGCTGCTCCCAGGTGAGAACCAGTAGCCTGTGGTTGCAGGGGGCAGGCTGGGCTCCAGGGAACAGGCTGGGCAGGGTAGAGGGCCAGCTGGGCTCAGGCCCATCCCACTCGGACAGGAGTATGTGGGCTCAGGTGTGGGAGTCGGTGAAGACCCACGCAGCCACTGCCCTGGAGGCTGTGGAAGGGGCTGCCTTCTTTGTGTCCCTCGATTCTGAGCCCGCGGGACTGACCGAGAGGACCCCGCAGCTTCCCTGGACGCTTATGCCCACGCTCTGCTGGCTGGCCGAGGCCATGACCGGTGAGTCCCCTACAATACCACCTACACACTTATGGAGACCTAGGGCTTCTCCACAGGGGGCAGCCAGACCTCATGCCTCAGGG
+
),,-<@BAABBCDHEGGFGIFFDCCBBCC>;;;<>EDECCCCBBBABCDAB@??A@@?@8888@?>><<=>>BAAAADEGHNRICFC@E@GJGKLD@?>>>AABBABBBDCDGGEGDEEA?>?>@ACBCECCFHJJKFHECBBAC@>>==@BCA???>AEDFDC?;;;;<B@=@A?>>=>54443666;=BDEDGHHHHFDDD@=>>=>@@@ACFFGFIB@@@C>88::?@A@AA=>75546871125?BDA>>>=A<;:9:<99;853222/&')(*1///1CEDFGFHGDEE32223DGEDCC;;;9;44117<<<><A777845ACDEDF==;9+?88:EDDFEDDEACCDC<<9**+9999NHEF;?>7<HFIIHIHGIJHFFEFDEGFGJEGEHGHF@BBB@AA??==<>?DEEEFHEGDFHEGFCDGFFEHIDC?A@AAABEFKIGIJGIM>4444<7D?EG:999:DDDCA106333453365A755556DB@AEHSA>>=?CHGECCBAC6644489==+++++DEDHGGHFJGC@@??HLIHHGFDB?@AGABCBCIKGHEECDGLKLGG?A3AADA@BA+++*****EDHF@A@?BGLK=:::D?AHJGFEDCBCCCCDDBDDDFGMHQJFHRLMKKHFEGHHFIGFJEA@?<:87,&&-0954446?BBBIHGHFHIGMOKJ<8775540069AADCDCGGDD98889CBBCEIFGFEEE@=>:878+'''&
@348_NG92T2_3
ACTGCTGTTCCAGGGCCCGTGTGGGGAAAGCAGGCCATTGGGAGAGTGAGTCCCTACACGGAAGAATCTGCCCCGGTGGAAGACAGCCACGTGTCGGCTGTCTTGAAGGTGACGAAGGTGGTCTGGAGGGACACGGGAGGAAGACGAAGGTGGGAAGAGGTCACATTTTAACAACCACCCCACTTACTAATCATGCCTTGGGCTATGTTTTTATGATTTTTGACAGCTGTATAGTAGTCCATAGCCTGAGCATAGCTCAGGACGGTTTGATTGTGCTATATATCAAGCAGAGGATGACTTTGAACTCTTGTTCCTCATGCCTC
+
GMRJSHFEE??CFHFADK;;;6/0SOLPOILIGFIFIHJHGGGEEGFEGEFFDFFOLOOHJLLIKNSHJIGKSNLMHHILLKNRKGIGLNKISJLIQRHPKKSKEEFHIHGKGBFEHIKMHIMIILMOKSJSKJFJFGH:49=?;:;CMJGHHJDHIGHHFGGKKHMJMJIHEEJFGJGGIIIHHGABBCCIGJGIFILHGEEECDDEEQSKJHGHIJKSSLLIGFEDFGFFHHFEDFFEDFDEDFGIIIHEEFHGJCA=866('''-'++,DEHFFDCCDCGEFEAHGEEFHHHGGEHFGEDGIGFHKFFGGEHGDD>?<9,
@349_NG92T2_3
CTGGAGCCCAGCCTGCCCCCTGCAACCACAGGCTACTGGTTCTCACCTGGGAGCAGCAGTCAGAGCAGCTAGGTGTTCCTCAAGGGGACAGGCTGGGGAGGGGTCATCCAGGATGTCCTGGAACTGCTGTTCCAGGGCCCGTGGGGAAAGCAGGCCATTGGGAGAGTGAGTCCCTACACGGAAGAATCTGCCCCGGTGGAAGACAGCCACGTGTCGGCTGTCTTGAAGGTGACGAAGGTGGTCTGGAGGGACACGGGAGGAAGACGAAGGTGGGAAGAGGTCACATTTTAACAACCACCCCACTTACTAATCATGCCTTGGGCTATGTTTTTATGATTTTTGACAGCTGTATAGTAGTCCATAGCCTGAGCATAGCTCAGGACAGTTTCGATTGTGCTATCAAGCAGAGGATGACTTTGAACTCTTGTTCCTCATGCCTA
+
ACEABBAADDCDB@?=<9:;;<@ABAAAABBAA?===>>@@@@ABBCCBCABABBBBBBBBACEFFB@@<;;;<>?AA???>???A@@?@BCCBC?>>>>?BFA>?>>@CBDCBABBA@BBBCBBCCCDBCCA@@?=<<<9985::;<@DFFB@?>>?AA><;<=>=:)(*(((,,7;>:::;<CDCAA@@@@7299:<@A@@A@ACCB@=<<=<<<;;>?>???CEGABAA=8888:DB?==>=@?@==>>?B=<<<<@@??@545>?ABA==<?=@A??@@ADFCFMJHFDEBACA????@BCCCCCDDCDGDA=;;44711:::ADFGJFEEDEGGJJHECCBCDDDDDCAAAAABAABBBCCDEEFGDBBCDFDDECBCA@@87+---.78888?<'%%&&+,-;=?CBCBBCDBEGEFFGKJHCDAA@;;8841%
@350_NG92T2_3
CAGGAGTATGTGGGCTCAGGTGCGGGAGTCGGTGAAGACCCACGCAGCCACCCTGGAGGCTGTGGAAGGGGCTGCCTTCTTTGTGTCCCTCATTCTGAGACCGCGGGACTGACCAGAGAGGACCCCGCAGCTTCCCTGGACGCTTATGCCCACGCTCTGCTGGCTGGCCGAGGCCATGACCGGTGAGTCTACCCCCTACAATACCACCTACACACTTATGGAGACCTAGGGCTTCTCCACAGGGGGCAGCCAGACCTCATGCCTCAGCGGC
+
FFGEHFECDDDDDGFGEIJHHGGEEFEEHB<;;;>BB?=<<<<87.++)''&$$$&(*0226?@ADEFFLLJSHGHLF=;@?;<EEB@></----C555.,,,,EEFEFOIGID8888:GHLGGECCIGHJEC>>/+,..:;AAAADEHFFFFEGJHLMHHFGGEFGFFFHFGGIJJFJGHGFIHGIIJFEDDBCDDBBABBEEGDHFGFHIKKHJIIMHDBCA@>?>@BEDEEEGIHDD@?@ACHKECF.,,,,64,,-9>>>3211&%$
@351_NG92T2_3
CTCCCAATGGCCTGCTTTCCCCACGGGCCCTGGAACAGCAGTTCCAGGACATCCTGGATGACCCCTCCCCAGCCTGTCCCCTTGAGGAACACCTAGCTGCTCTGACTGCTGCTCCCAGGTGAGAACCAGTAGCCTGTGGTTGCAGGGGGCAGGCTGGGCTCCAGGGAACAGGCTGGGCAGGGTAGAGGGCCAGCTGGGCTCAGGCCCATCCCACTCGGACAGGAGTATGTGGGCTCAGGTGCGGGAGTCGGTGAAGACCCACGCAGCCACTGCCCTGGAGGCTGTGGAAGGGGCTGCCTTCTTTGTGTCCCTCGATTCTGAGCCCGCGGGACTGACCAGAGAGGACCCCGCAGCTTCCCTGGACGCTTATGCCCACGCTCTGCTGGCTGGCCGAGGCCATGACCGGTGAGTCTACCCCCTACAATACCACCTACACACTTATGGAGACCTAGGGCTTCTCCACAGGGGGCAGCCAGACCTCATGCCTCAG
+
?=999ABFHGGDDCCED?=?DFEEBBBBCFIIIIIHHHLMGPJGJ??IHHHHIHGJOROSQHHKAE;:;<3GHNJQJGJE?5N@@EGFFGIILLEEDEHLMFFFHISHISMHJJCD+GISHH?LLLIHIHEEDEGHOKMLIINGGGEKNKCDCDB>:6-CB<22;CAFHGHHFE>AAC=BJGG@;=444HFKLGGBCCBEEDDFGHJLF=?;=EMGFEEFEHHKHGEGFFFEEEDFEIDBA@@@AAEFDBBBBESGGHGMIHFFEEFGF@E66566EHHGFHFFGHGHGHLIHJDF@@ABADEEFFFFIFEDB@@ABDGEGFEC>>A??@ACEFIMM?>==BDE:((((?@@@AFHFJGHGHFCBB@@@@@BBDDCBCBBFGGFGFGFFIJECBBBCFGHFGEB????AHGFBB@AACFFAABBDBAAACDFDDEEEDEEDDEDDBBCBACCCDCDB@@@ABDCCB>@@??BBDCBABBC@@?=<<=,)(
@352_NG92T2_3
GTAGAGGGCCAGCTGGGCTCAGGCCCATCCCACTCGGACAGGAGTATGTGGGCTCAGGTGCGGGAGTCGGTGGAGCCCCACGCAGCCACTGCCCTGGAGGCTGTGGAAGGGGCTGCCTTCTTTGTGTCCCTCGATTCTGAGCCCGCGGGACTGACCAGAGAGGACCCCGCAGCTTCCCTGGACGCTTATGCCCACGCTCTGCTGGCTGGCCGAGGCCATGACCGGTGAGTCTACCCCCTACAATACCACCTACACACTTATGGAGACCTAGGGCTTCTCCACAGGGGGCAGCCAGACCTCATGCCTCAGCAGTG
+
''',,-3AEIJNHM66555@=9::;PHFHILGGGHFIHK51112NIHIFFIGGJHHJGFHKHLLFED;1.,)&&%%%()*4899@ADDHFBBA?(>ABGGLFEFEFLMIQKJML@@>?=::;DCGHGFGA;FBAABCG322010/3777677676/,+**+46955666CEFFMMHFGFEKEFEFDDEEEJEHHNHJHLIKJHHGFHFSOPGGHHHNGJJGJIJJGJLMKJIFEEGIMKIIHHGFFGGPHJGHGJIKJOJHHJJIHKHHCFGFHGLGFJJJGFHHHFFIHILLGGFKEF@@><>>>;0//-,(%
@353_NG92T2_3
CCGGGGCAGATTCTTCCGTGTAGGGACTCACTCTCCCAATGGCCTGCTTTCCCCACGGGCCCTGGAACAGCAGTTCCAGGACATCCTGGATGACCCCTCCCCAGCCTGTCCCCTTGAGGAACACCTAGCTGCTCTGACTGCTGCTCCCAGGTGAGAACCAGTAGCCTGTGGTTGCAGGGGGCAGGCTGGGCTCCAGGGAACAGGCTGGGCAGGGTAGAGGGCCAGCTGGGCTCAGGCCCATCCCACTCGGACAGGAGTATGTGGGCTCAGGTGCGGGAGTCGGTGAAGACCCACGCAGCCACTGCCCTGCGGCTGTGGAAGGGGCTGCCTTCTTTGTGTCCCTCGATTCTGAGCCCGCGGGACTGACCAGAGAGGACCCGCAGCTTCCCTGGACGCTTATACCCCCACGCTCTGCTGGCTGGCCGAGGCCATGACCGGTGAGTCTACCCCCTACAATACCACCTACACACTTATGGAGACCTAGGGCTTCTCCACAGGGGGCAGCCAGACCTCATGCCTCAGG
+
99;;;;>ABBBBBCEEA>>>>AB@@AABCDDBBCAAAAADEDDCBCBBBBADDGD@<;;;<BBCCDDEBBBAA@@>><<?CDBBCCCGGHSPOJ666659:?:CEFFEFEFG@5D@@BCCBCCEECABBBDHFFGFBBAABFEDDD@@>FFFEGCCCBBCC@??>>ABBDCBBBBDECBBBAABDFGHDCCDBCCCEEDHHEEEDEEDDEDDFLFBBBB?>>>?ACHECDB@AAA@A???>?@??ABB>=<==@@A@@??@@B@?>>>?????=::::;??;;;;<A@?@@ABB>===>DBCB?;;80.*&$&&)/000@A@@???@A@@;999:<>@A@?>>>>>?@ACDEDCB?>>>>@AC?????AA?>=>=:489+?BBDFC@<711?=;666645/*)))./4<===?ACDEEDEDCEBA@@@CFGFEFDDAABBDFFDDCCBAACB?BAAAAAABDEFEFEFFFGHGGHCDBAABBAABCCCDDCEDFECCCDJIHKHKGEEFEDHGEFA@<:)('&
@354_NG92T2_3
GGATGAGTGTGCAGGTGGTATTGTAGGGGGTAGACTCACCGGTCATGGCCTCGGCCAGCCAGCAGAGCGTGGGCATAAGCGTCCAGGGAAGCTGCGGGGTCCTCTCTGGTCAGTCCCGCGGGCTCAGAATCGAGGGACACAAAGAAGGCAGCCCCTTCCACAGCCTCCAGGGCAGTGGCTGCGTGGGTCTTCACCGACTCCCGCACCTGAGCCCACATACTCCTGTCCGAGTGGGATGGGCCTGAGCCCAGCTGGCCCTCTACCCTGCCCAGCCTGTTCCCTGGAGCCCAGCCCCTGCCCCCTGCAACCACAGGCTACTGGTTCTCACCTGGGAGCAGCAGTCAGAGCAGCTAGGTGTTCCTCAAGGGGACAGGCTGGGGAGGGGTCATCCAGGATGTCCTGGAACTGCTGTTCCAGGGCCCGTGGGGAAAGCAGGCCATTGGGAGAGTGAGTCCCTACACGGAAGAATCTGCCCCGGTGGAAGACAGCCACGTGTCGGCTGTCTTGAAGGTGACGAAGGTGGTCTGGAGGGACACGGGAGGAAGACGAAGGTGGGAAGAGGTCACATTTTAACAACCACCCCACTTACTAATCATGCCTTGGGCTATGTTTTTATGATTTTTGACAGCTGTATAGTAGTCCATAGCCTGAGCATAGCTCAGGACAGTTTCGATTGTGCTATATATCAAGCAGAGGATGACTTTGAACTCTTGTTCCTCATG
+
....,,,+,,+))))*<BB@@?>>==>>>?=<=?@AAA?<::::<@@@??>><<=>?AAAABCBACA?<<===@@?@BA?>===>ABAADACBB?<;;;=AAAAACBDDDC>>>>>A=<;;==DF<<;7344<<=@@ABCFFDBCDEDGEEFDCDEFCDBECBDDBC@78DDEBBBABFED==<<=BABAABDD@????DD><<<<?L55545544JA>>>>AEFDD@??@?EDCCCBEFCDCDDFEEEFEHDHGCBBBAABBBBEE?FA4DDGIF>D//A-=?;?A@?20/,+)),/./167>CEDCBBBCCAA@=>>>?BBCBDEDEDDCBBA@@AAA@@@AABBBAAA><<;;=?A@??>==;<ACAC;;;;@?@@@A?;==<<@@@A??EDDDBBAABCEBBAAABB@AAAAEAA?@=;;<;==>>@BBB@===<<>>=>???BCCDCA@??=@AA;8888:DCBAAAAA@<:::;=AA@?AA@AAA>;;;::9889<???@ACDDAA@@=77778?@>>=>>@A@=<<<=?98888=<<;<<:999<A@???@=>><<=>?CEEGJIEECB@@@>=<<=>?CBAAA@ABCCEA@@@>:::::>>@ADFLFCBBBDEGKC@??>>?>>?@@?>>==<<<=>??>>?@?A@@@A@?@@>>======?;9999<EEAA@@?AAAAAA??@??><<=<?AAABCDEDCAAAA@B><<:55,
@355_NG92T2_3
CTGGATGACCCCTCCCCAGCCTGTCCCCTTGAGGAACACCTAGCTGCTCTGACTGCTGCTCCCAGGTGAGAACCAGTAGCCTGTGGTTGCAGGGGGCAGGCTGGGCTCCAGGGAACAGGCTGGGCAGGGTAGAGGGCCAGCTGGGCTCAGGCCCATCCCACTCGGACAGGAGTATGTGGGCTCAGGTGCGGGAGTCGGTGAAGACCCACGCAGCCACTGCCCTGGAGGCTGTGGAAGGGGCTGCCTTCTTTGTGTCCCTCGATTCTGAGCCCGCGGGACTGACCAAGAGGT
+
>BC@A@AAA@?>???>9+==>??A?=9==>?@>=<<=@BB><;;<?BBCCB=>==?AAAA@@@@AAAABACBAAAA==<<<>@@@?==>>?A@===;;=>@?<;<?AA@@@@BAA@@A@AACA@@?@AA><;;<>=???@BCBAA@@AA@??>????@<8:A?====88888AABABA@>>>>????@>;;;;<?><<=>@JFEECCCB?@>>?BBCBCBABBBAAA@AAAC==;<<>DFBBBA@@AAADCBFCB@>=>=;;;;973*(''&&&()-/9;;<<8511110/
@356_NG92T2_3
CGTGTCGGCTGTCTTGAAGGTGACGAAGGTGGTCTGGAGGGACACGGGAGGAAGACGAAGGTGGGAAGAGGTCACATTTTAACAACCACCCCACTTACTAATCATGCCTTGGGCTATGTTTTTATGATTTTTGACAGCTGTATAGTAGTCCATAGCCTGAGCATAGCTCAGGACAGTTTCGATTGTGCTATATATCAAGCAGAGGATGACTTTGAACTCTTGTTCCTCATGCC
+
%$())))))*676655136@BCEI::::;FGEEGGHHJFFECCFMBBABGGGGIIHGGHGIKFFD<>EDECCCCCC@@AFGKKJJFIFF=DCDEGHFGHFFEGGHFEDFEDBCCBABACCKIKMJGGILMSNIKFCCBCDDCDDBABA@BBBCBCDCDEHHFCBBCCGGIGEHHCCDDDAAAAAGHHEEEFDFCDDGDBDCCDDDCEEGGGHJIILHHIIGEEFEDD87765)
@357_NG92T2_3
CCCGCCATGGAACAGCAGTTCCAGGACATCCTGGATGACCCCTCCCAGCCTGTCCCTTGAGGAACACCTAGCTGCTCTGACTGCTGCTCCCAGGTGAGAACCAGTAGCCTGTGGTTGCAGGGGGCAGGCTGGGCTCCAGGGAACAGGCTGGGCAGGGTAGAGGGCCAGCTGGGCTCAGGCCCATCCCACTCGGACAGGAGTATGTGGGCTCAGGTGCGGGAGTCGGTGAAGACCCACGCAGCCACTGCCCTGGAGGCTGTGGAAGGGGCTGCCTTCTTTGTGTCCCTCGATTCTGAGCCCGCGGGACTGACCAGAGAGGACCCCGCAGCTTCCCTGGACGCTTATGCCCACGCTCTGCTGGCTGGCCGAGGCCATGACCGGTGAGTCTACCCCCTACAATACCACCTACACACTTATGGAGACCTAGGGCTTCTCCACAGGGGGCAGCCAGACCTCATG
+
(((&%%%'((*0179;;;>><>>@CBA<;86446=ELMNNJKS789+:;<FB=<;8+6--678868=BBACDMILNEFFGIQJIJKSSKSIHOLSIKJLJJPLJMKPKKLKKKSSNKIIJLFSPSHEFB=222:EEDBB?FIKK@?>>?CSFBJIKSKGIEFGGLHOKLSCCABEEA=<<=D1*('''-0002:<=<;;<JFGHIEILMHHIGHKHJIMLJMLKEDDCCED;7776?33334FFHHHKMQRKKHGJJFJILJJJLB@MILJHIJJJMMSLSNSLLKHHHFGIHKFKGJQLFGEHIMLKFHGIGFGESSOLGGHE<=<<<8323:68CDEIJIE::9:@FKHFLGGMMNIHKKHIIIJGGHHJKKHGIGSJHIFJHJLGEFFFIHJFFFEECCCEGQLHIIIKGKJHJDDBAAACDCDEDFFEEHFJEIHGGFEGEEHGGDBAAAA?;:1
@358_NG92T2_3
CACTCTGGTCAGTCCCGCGGGCTCAGAATCGAGGGACACAAAGAAGGCAGCCCCTTCCACAGCCTCCAGGGCAGTGGCTGCGTGGGTCTTCACCGACTCCCGCACCTGAGCCCACATACTCCTGTCCGAGTGGGATGGGCCTGAGCCCAGCTGGCCCTCTACCCTGCCCAGCCTGTTCCCTGGAGCCCAGCCTGCCCCCTGCAACCACAGGCTACTGGTTCTCACCTGGGAGCAGCAGTCAGAGCAGCTAGGTGTTCCTCAAGGGGACAGGCTGGGGAGGGGTCATCCAGGATGTCCTGGAACTGCTGTTCCAGGGCCCGTGGGGAAAGCAGGCCATTGGGAGAGTGAGTCCCTACACGGAAGAATCTGCCCCGGTGGAAGACAGCCACGTGTCGGCTGTCTTGAAGGTGACGAAGGTGGTCTGGAGGGACACGGGAGGAAGACGAAGGTGGGAAGAGGTCACATTTTAACAACCACCCCACTTACTAATCATGCCTTGGGCTATGTTTTTATGATTTTTGACAGCTGTATAGTAGTCCATAGCCTGAGCATAGCTCAGGACAGTTTCGATTGTGCTATATATCAAGCAGAGGATGACTTTGAACTCTTGTTCCTAGTGCCT
+
0211./02:33333@<9755578?@ABBA@>=<<<>?@B====?FECDBCDA@?@@?@@@BBBABABAB@?@??@A@ABC=<<<<@AAA@AAA=::9:=@;8999<A@??????@A?==<<=?@>?:99::?BBBB@DDBBB??@?>6->ACEB?<<:;;:;<==>AA@<AADCCCCB@BAAABBAABBBCDBAA>====>BDDBAAABCBA?<;;;=AABCDDDEFDCAA???@@@???@AABBA@@=<<;;>@A@????@?>????@BDAB666?@@=>@>?ABAD77DCDCCA@@@AAAAAABCB@@@AAC?==<978879;<<@?@@>=======<;<;<=?>@?@??>><<=;9999;CCBA??=>==:;;;<BBA@A@@@AA=;;;<97777:@????ABB?@?>86766::;;====>?><<;<=?--,,,,-..0,+,-;=>>===?>@?<<<=>BBEFIGECAA??@>=====>@?>???@ABBBA?@@?<;:::<<=>CDKFCCBBCDGGC@@?>=>=<=>><<<<<<<<==??>?@@>??=>???@@?===<<>>?=:;:;=ED@@@??AABBBC@@A???=<>=@A@ABBEDDCBABB@B=:;(((''&(
@359_NG92T2_3
GCCCTGGAGGCTGTGGAAGGGGCTGCCTTCTTTGTGTCCCTCGATTCTGAGCCCGCGGGACTGACCAGAGAGGACCCCGCAGCTTCCCTGGACGCTTATGCCCACGCTCTGCTGGCTGGCCGAGGCCATGACCGGTGAGTCTACCCCCTACAATACCACCTACACACTTATGGAGACCTAGGGCTTCTCCACAGGGGGCAGCCAGACCTCATGCCTCAGCGGC
+
6FFLHLEHHFIIHIJGHGIGIMKMJCJJFAA66666B>?>>>CCFGGRGFEGGCBA?@BCFPHDEB?>A@CFDCA@?2+BDEEJPJILFGIHJFFCCBAABBCDEHLIKLKLKJSJHMPJHKKIIKMKHHIIEDDFEFJIIFFGFIKIJKFHFBBBCCHLIHIHGIGJHFIGGFFFEGGFGEFGGHKJSSEE777<=GFEHHJIJFGIHGFFDEBB.---(((
@360_NG92T2_3
GTAGGGGGTAGACTCACCGGTCATGGCCTCGGCCAGCCAGCAGAGCGTGGGCATAAGCGTCCAGGGAAGCTGCGGGGTCCTCTCTGGTCAGTCCCGCGGGCTCAGAATCGAGGGACACAAAGAAGGCAGCCCCTTCCACAGCCTCCAGGGCAGTGGCTGCGTGGGTCTTCACCGACTCCCGCACCTGAGCCCACATACTCCTGTCCGAGTGGGATGGGCCTGAGCCCAGCTGGCCCTCTACCCTGCCCAGCCTGTTCCCTGGAGCCCAGCCTGCCCCCTGCAACCACAGGCTACTGGTTCTCACCTGGGAGCAGCAGTCAGAGCAGCTAGGTGTTCCTCAAGGGGACAGGCTGGGGGAGGGGTCATCCAGGATGTCCTGGAACTGCTGTTCCAGGGCCCGTGGGGAAAGCAGGCCATTGGGAGAGTGAGTCCCTACACGGAAGAATCTGCCCCGGTGGAAGACAGCCACGTGTCGGCTGTCTTGAAGGTGACGAAGGTGGTCTGGAGGGACACGGGAGGAAGACGAAGGTGGGAAGAGGTCACATTTTAACAACCACCCCACTTACTAATCATGCCTTGGGCTATGTTTTTATGATTTTTGACAGCTGTATAGTAGTCCATAGCCTGAGCATAGCTCAGGACTGTTTCAATTCTGCTATATATCAAGCAGAGGATCACTTTGAACTCTTGTTCCTGGTGCT
+
;>=<=;<=<<<>>>>>=;:::;>B@A@??><;;<=AAA@@A@@@@?;;;;;@?@<<<;:;;;:=CCCEBDBB@;:99:=?ABBBDEFCBAA@?><:988:<@@@@DHCB<<;;<?@ABDEDDDEB?@@@ACA?AC;;>ACCCAAAA@A?@@@@BB@ABC@>>>>@BB@???>=::::<C:8899=DCCDCBA@BCB????@AAAA=<;<<ABCBCBECCBBDDCCAAACEEFB@??>>?@BB;557AA6@CEEEFEAAD:BCCDDDEDDEDCAA>:GGFEEECBABBDDBB@?@@?@BBDCDCBBBAA@A@@@AAA@@@@?@@AABC@?>;:;;;=>>?>@?>A@?ABCCBB?==?AD><=?=>AAABBAABBAB@@@@ACAA@@ADD==>=8:>=<<988879;;;>A@@>=>=>>?@=<=<<=>>?>>>=<==>@=;;;;=:7<;<<=<=>9999;@@>>???DCCA==<;;9889:>==<=?@B>>>>=9999;DC@?>>>?@@::::;?7763663001/113:;==<==>=@A???@B@@:9CCECA@>>44444;<=AA@@AAABCCA@???>;;::;>>?@?@@99*****CC@@??>>@?@@B@@??>>??>??@?@ABDBB@@>>==530(&%%%%&&%(())(++,,557?>A??;<==AAA>??/////DDDFED@@900///9611/-'
@361_NG92T2_3
CTGAGTCTAGCTGCTGAGGCATGAGGTCTGGCTGCCCCCTGTGGAGAAGCCCTAGGTCTCCATAAGTGTGTAGGTGGTATTGTAGGGGGTAGACTCACCGGTCATGGCCTCGGCCAGCCAGCAGAGCGTGGGCATAAGCGTCCAGGGAAGCTGCGGGGTCCTCTCTGGTCAGTCCCGCGGGCTCAGAATCGAGGGACACAAAGAAGGCAGCCCCTTCCACAGCCTCCAGGGCAGTGGCTGCGTGGGTCTTCACCGACTCCCGCACCTGAGCCCACATACTCCTGTCCGAGTGGGATGGGCCTGAGCCCAGCTGGCCCTCTACCCTGCCCAGCCTGTTCCCTGGAGCCCAGCCTGCCCCCCTGCAACCACAGGCTACTGGTTCTCACCTGGGAGCAGCAGTCAGAGCAGCTAGGTGTTCCTCAAGGGGACAGGCTGGGGAGGGGTCATCCAGGATGTCCTGGAACTGCTGTTCCAGGGCCCGTGGGGAAAGCAGGCCATTGGGAGAGTGAGTCCCTACACGGAAGAATCTGCCCCGGTGGAAGACAGCCACGTGTCGGCTGTCTTGAAGGTGACGAAGGTGGTCTGGAGGGACACGGGAGGAAGACGAAGGTGGGAAGAGGTCACATTTTAACAACCACCCCACTTACTAATCATGCCTTGGGCTATGTTTTTATGATTTTTGACAGCTGTATAGTAGTCCATAGCCTGAGCATAGCTCAGGACAGTTTCGATTGTGCTATATATCAAGCAGAGGATGACTTTGAACTCTTGTTCCTGGT
+
:@CBAA@@>>>>@@AAA@>>>??@@>>>>@BBAA?;::::;<<>>???@?>>===>???>>>?@BAAA@@@>>==??@@@@AA@?==?@===>>AAA?<::::=AA@???=<<<<?CBCBBCCBCA?<<<<<?@??CBA?@976667:=AAAA@:9988??@@@ACDEE>====@>987678:@BDDCA@;;;:;>?AAC;656:@@DDDECCBCC55CCDEDBBAAAAA@@?@@@@ABB<;;;;?BA@@AAB<;;;;?B:7778;ABBBBAABBCA@@?@AACBB><;;;>?>>>>ABB@@A@AA@ABCBFGBA?==>=====>ABACBCBFDFGI==A::CBCBACCCCDDDB@>;:>>?@AB>===>BA@?<<<<=@@A@ABBCEEDBBA@ABBAA@@@BCBB@?@@>>>>?@BA??@@A@>?>>>?@@??><>>??>>@>?@ABCDDEDCDBBAAAABBBBBACCBABA@@<;::866667:;<?<=><<???@@@><<<<>??>=>>=>>>>A@;:::<BCA@@@?@?=::::=BBAABA@AAA?===<:8888:>>>>>@AD????<::::<B<;;;<?@?<88889<:::::<;<:;;8899;A?>=;>>?>==>>@BCCCGIHFDB@@@>>>>>?@A@@AABBBBDBA@??><;::9:;;>DGKGEBAACCFHEB@@??????@@>>>==>==>>?>>?@@@@@@>?>>>>>=>>==>>?75556<DC@@?@?BACBBC???>>>==>>@BAABBCDBBBABB@A<87+)'
@362_NG92T2_3
TGCGGGGTCCTCTCTGAGTCGCAGTCCCGCGGGCTCAGAATCGAGGGACACAAAGAAGGCAGCCCCTTCCACAGCCTCCAGGGCAGTGGCTGCGTGGGTCTTCACCGACTCCCGCACCTGAGCCCACATACTCCTGTCCGAGTGGGATGGGCCTGAGCCCAGCTGGCCCTCTACCCTGCCCAGCCTGTTCCCTGGAGCCCAGCCTGCCCCCTGCAACCACAGGCTACTGGTTCTCACCTGGGAGCAGCAGTCAGAGCAGCTAGGTGTTCCTCAAGGGGACAGGCTGGGGAGGGGTCATCCAGGATGTCCTGGAACTGCTGTTCCAGGGCCCGTGGGGAAAGCAGGCCATTGGGAGAGTGAGTCCCTACACGGAAGAATCTGCCCCGGTGGAAGACAGCCACGTGTCGGCTGTCTTGAAGGCAGCGAAGGTGGTCTGGAGGGACACGGGAGGAAGACGAAGGTGGGGAAGAGGTCACATTTTAACAACCACCCCACCCACTAATCATGCCTTGGGCTATGTTTTTATGATTTTTGACAGCTGTATAGTAGTCCATAGCCTGAGCATAGCTCAGGACAGTTTCGATTGTGCTATATATCAAGCAGAGGATGACTTTGAACTCTTGTTCCTCATGCC
+
,776542/5;=>@@<(((()//----.1154459<>AABBA>99988;<<>FGIBBEDBECCBA@?@A?@@A@@@AABA>>?===>>?>?@B<::::=CDCBBBA=::9:;?87788=CBBBA>=>>??>===>@A?@=;;;<>@@@??@A@@@?<==@=7444333355555::<<?@@???@ECDC>22@/?ABBAABBABB@@?><<>>>CDECCBBCBAA?===>>@AAABBBCCCBBBAABDCCAAAACDFFDCD?=<<<>?@@??@?>==@?>@@ADCCBA?20<;<?<,+++,<<@AAAAAA@AAB@@@AACC77777A?===755557:;;=BBB??>>>==><;;7555566?3338?@@=9999:BA@@@@?@?97888<AA>>???BBB><<<<<9999:@<;.)''+(&&'''+,5:;<<=>>?BBA:999:>8878;<=>=>;9999<?>>61)====<;;<<?ACDHHFEECACA>>=<30/-,,,,23<AB@>>>>>;;;:9;;<>CDLFCAABBDGGEAA@??@@????=<=<<>???@??>@@@@@@@@B@A=:9<>>>>>>?;9899<DDA@@@@BBAABA@?@??>;:;;=BBABCFFCCCCCB<<<;;32210,
@363_NG92T2_3
CAGGCCATTGGGAGAGTGAGTCCCTACACGGAAGAATCTGCCCCGGTGGAAGACAGCCACGTGTCGGCTGTCTTGAATGTGACGAAGGTGGTCTGGAGGGACACGGGAGGAAGACGAAGGTGGGAAGAGGTCACATTTTAACAACCACCCCACTTACTAATCATGCCTTGGGCTATGTTTTTATGATTTTTGACAGCTGTATAGTAGTCCATAGCCTGAGCATAGCTCAGGACAGTTTCGATTGTGCTATATATCAAGCAGAGGATGACTTTGAACTCTTGTTCCTCATGCCT
+
+))*-.011135<@AA@@DDEDHGGDCFDAACILOHNIHIKEIA>HHHLPKJHLIIGIHHGGGIHHGHGLIGGHGHGGJSIPIGIGHKJMMJMJGHHIGGFGGIKJIJKDHIIJLHHJJIGKJGELHILGFEDEFEHKSOHIEFEFFFFDFEFEG>=E??@GIGECCDDDFDBAAA@ADFFLFEDCGEFKJHGCBBABCCDEDDCDDC><===CBBCDEDFECCBBCBBABBBABBCDCCCBCDHFEDCCBBCCCDDCDBCABA@?;;:;;@@DEFEEDEDCCBBC@<;9:71
@364_NG92T2_3
GCAGGGGGCAGGCTGGGCTCCAGGGAACAGGCTGGGCAGGGTAGAGGGCCAGCTGGGCTCAGGCCCATCCCACTCGGACAGGAGTATGTGGGCTCAGGTGCGGGAGTCGGTGAAGACCCACGCAGCCACTGCCCTGGAGGCTGTGGAAGGGGCTGCCTTCTTTGTGTCCCTCGATTCTGAGCCCGCGGGACTGACCAGAGAGGACCCCGCAGCTTCCCTGGACGCTTATGCCCACGCTCTGCTGGCTGGCCGAGGCCATGACCGGTGAGTCTACCCCCTACAATACCACCTACACACTTATGGAGACCTAGGGCTTCTCCACAGGGGGCAGCCAGACCTCATGCCTCAGCAGG
+
@@?@:<GJGDDDGGHHHJMKJFGI<@CCBCFGHGKHKHGILGDDDDHFFHPJMHFJOGJB:4444GC>>?><<JEDDDDG?HGHFEEEEGGHGLHJHGJHFGEFEFIGGEEFGSIKJJJISGFFFFIGHICB?CBGKJHHIHIHKLIISNHGHKIGFFFDFIJKPMOMNJIGFFHGJLKQMLIJGIGKJJKJHGFFBACCHEG=::::9EHHHIIMIKGFFFGEECCBDCEDGHFFGFGMIJGIHIIGJMIGGKGIKMIGIIGFLFGNHHJDCCBBEFFBCCCDCDDCJHIEGFFHGIGHFFGIDECDCDFGHFGHIEDCBD98879GEFFGGEBAABA=>>=@?C@?><86.
@365_NG92T2_3
TAGGGACTCACTCTCCCAATGGCCTGCTTTTCCCCACGGGCCCTGGAACAGCAGTTCCAGGACATCCTGGATGACCCCTCCCCAGCCTGTCCCCTTGAGGAACACCTAGCTGCTCTGACTGCTGCTCCCAGGTGAGAACCAGTAGCCTGTGGTTGCAGGGGGCAGGCTGGGCTCCAGGGAACAGGCTGGGCAGGGTAGAGGGCCAGCTGGGCTCAGGCCCATCCCACTCGGACAGGAGTATGTGGGCTCAGGTGCGGGAGTCGGTGAAGACCCACGCAGCCACTGCCCTGGAGGCTGTGGAAGGGGCTGCCTTCTTTGTGTCCCTCGATTCTGAGCCCGCGGGACTGACCGAGAGGACCCCGCAGCTTCCCTGGACGCTTATGCCCACGCTCTGCTGGTTGGCCGAGGCCATGACCGGTGAGTCTACCCCCTACAATACCACCTACACACTTATGGAGACCTAGGGCTTCTCCACAGGGGGCAGCCAGACCTCATGCCTCAGCAGCT
+
45<>>AAABDDCCBA@@@A@CBCBBC?AAB9/GCB?><<;;=@ABCDDDEEEFEDBBABCFFGFEFGEEFFFIHHECBDBBAA@CCEEEDEEC@BB??A@AAABCCA?>>@AECCCC@@A@BEECECBB?AEDDEDCBBBDHJE87777BBB@AAABBB?@@?>?@BBEDCBDBA==>FEFEDFDDDECDDEFDC??>>?ABACCEFGDCECB@94445@@BBA@@@AB>=>>>BBBAAAAABBAAABBCCAA?>::::;@?;;<<=CEFGDCBB>>>>?DCCCCCBBBBBDBBBBCCDDCBCABA@BBDBBBBEGGHHFGDDA@?>>??ADDDCCA@>=<<=>ADDE?;))))BGFEDC?=@AABBA@?@BCDCB??>>=>>>>@@?>?><==@@::)))))>;::;=ECCDEGCAAA=>>>>CBBB?>???DBCBDDCCDEEEFFGGHHGEFDBAA@@??>>AB???>>ABAFGGHDDEFEGGJFGFFFHHIIGIGFFA@A965/
@366_NG92T2_3
CTGGAGGCTGTGGAAGGGGCTGCCTTCTTTGTGTCCCTCGATTCTGAGCCCGCGGGACTGACCAGAGAGGACCCCGCAGCTTCCCTGGACGCTTATGCCCACGCTCTGCTGGCTGGCCGAGGCCATGACCGGTGAGTCTACCCCCTACAATACCACCTACACACTTATGGAGACCTAGGGCTTCTCCACAGGGGGCAGCCAGACCTCATGCCTCAGCAG
+
7EFJJFGFIKM@?9:>@CAA=32201//44//6CCFFDECCDCBB4555??>EHLSQQMLGKGEIFEHSJGB@A96;;;;CB@A@89IJHJQHHEFCIGJHJISMLINLRLLMHMSRQSJJKLLLHIMJKNJHLLMSKNKIMFIIJFIIIEFEGFFJMHIKIIFHJJJJIIGKIE@?AFKIEGEFIOINFIAGIKIHGFGEC>>@A??>>?>?=-,,,+
@367_NG92T2_3
TCCAGGACATCCTGGATGACCCCTCCCAGCCTGTCCCCTTGAGGAACACCTAGCTGCTCTGACTGCTGCTCCCAGGTGAGAACCAGTAGCCTGTGGTTGCAGGGGGCGGGCTGAGCTGCAGGGAACAGGCTGGGCAGGGTAGAGGGCCAGCTGGGCTCAGGCCCATCCCACTCGGACAGGAGTATGTGGGCTCAGGTGCGGGAGTGGGTGAAGACCCACGCAGCCACTGCCCTGGAGGCTGTGGAAGGGGCTGCCTTCTTTGTGTCCCTCGATTCTGAGCCCGCGGGACTGACCAGAGAGGACCCCGCAGCTTCCCTGGACGCTTATGCCCACGCTCTGCTGGCTGGCCGAGGCCATGACCGGTGAGTCTACCCCCTACAATACCACCTACACACTTATGGAGACCTAGGGCTTCTCCACAGGGGGCAGCCAGACCTCTCATGCCTCAGCAGG
+
DFNLKLQSIMKSMNSSSSFSKMLI8876@BBSHSJNJD?H@@BEKSSMNNNLMLSOSSSSOKSLKSSPNLBF@6BMNISMIMNLMSKLKPFJOMKQSSGEE@AAHLI,,,,,+(''*(((((2131-,,,-<ABAJKINGGECFEKGNIIOSDNJQSSKOISSSNJHOKLRMMJKPNJOMOSLLJINCBBBD76666JNMHFHIE))))+./00/111=DHFHGIMOJJGOPPKKLSLSKLSMQMOHJNJSPGD;87//A><=ACADED@<;<=?NLQQJONQNIJLPSQLKME>>BILPSMFGHEAPLOH><;;NFHLKRNSIPJLHLRJKRLKJLSSOMLSHFCHFGKMHQKKKIJHGFHJIAA??=???AHQKRHKGEGGGIJLMSKJISLIJOLKSNJKSILKLJHIIJLJLKMKNIGGMMMK<<<;;4311/-*(*7<==>,)(('((
@368_NG92T2_3
CCCACGCAGCCACTGCCCTGGAGGCTGTGGAAGGGGCTGCCTTCTTTGTGTCCCTCGATTCTGAGCCCGCGGGACTGACCAGAGAGGACCCCGCAGCTTCCCTGGACGCTTATGCCCACGCTCTGCTGGCTGGCCGAGGCCATGACCGGTGAGTCTACCCCCTACAATACCACCTACACACTTATGGAGACCTAGGGCTTCTCCACAGGGGGCAGCCAGACCTCATGCCTCAGCAGGGC
+
*+.8@CDCEEIHJMGKHF:IHJMJIJIMJHFIEDFMIKHFFD@<;<EBBBBADDBCDGHHGIJHJFFDEEDEFEEHIHGGHJMNJPJQIGGDAEFEEC:::978EEEEJEC@BABCKIDDEGEIMHHCDCDCE=DCBBBDKJIHFFGFFFFLGNIFEEDEEILEHEEDEEEEHHKHFHHJJJGCFEEGHHGFHDEAGJIIGIJHJICEBBCEDDDHGFEEEDGFCB:;;;;;530/)&#
@369_NG92T2_3
CTAGGTGTTCCTCAAGGGGACAGGCTGGGGAGGGGTCATCCAGGATGTCCTGGAACTGCTGTTCCAGGGCCCGTGGGGAAAGCAGGCCATTGGGAGAGTGAGTCCCTACACGGAAGAATCTGCCCCGGTGGAAGACAGCCACGTGTCGGCTGTCTTGAAGGTGACGAAGGTGGTCTGGAGGGACACGGGAGGAAGACGAAGGTGGGAAGAGGTCACATTTTAACAACCACCCCACTTACTAATCATGCCTTGGGCTATGTTTTTATGATTTTTGACAGCTGTATAGTAGTCCATAGCCTGAGCATAGCTCAGGACAGTTTCGATTGTGCTATATATCAAGCAGAGGATGACTTTGAACTCTTGTTCCTCATGCCTC
+
)?BCBCCBBA@ABABBACCACCFGDC>?>@DC@BBABDDEGEFGGHEGECEDFGFFEEEEFDDCFFHDCBB@??=;?@BBFCEBB@A@AABAAAAAADDDDDDDDDCBBDCBCABCEEDCCCDDEB?@?@CFHGEFCCCCCFDEEFBBBBBDFEHECABCFCCDB?A@@@BCCBCCDEGDCCCDEGFHGHJGIJIIHEGGEGFEDDCEGGNHHA@?@ADGILHFCCBCCDCBCBCCDCCDCCCDCECCBCDDAAA@@AACCFKSIFDDDGFILKFCCBBDCEFFEEDDCDCCCCCBBBCDEEEGFEFEHGEEFDDBBBCCC@@@@CEGECCBBBCEEGFGIGEECBBCCFECGEGGHFGGEAAA??AAA::5444+
@370_NG92T2_3
CCCAGGTGAGAACCAGTAGCCTGTGGTTGCAGGGGGCAGGCTGGGCTCCAGGGAACAGGCTGGGCAGGGTAGAGGGCCAGCTGGGCTCAGGCCCATCCCACTCGGACAGGAGTATGTGGGCTCAGGTGCGGGAGTCGGTGAAGACCCACGCAGCCACTGCCCTGGAGGCTGTGGAAGGGGCTGCCTTCTTTGTGTCCCTCGATTCTGAGCCCGCGGGACTGACCAGAGAGGACCCGCAGCTTCCCTGGACGCTTATGCCCACGCTCTGCTGGCTGGCCGAGGCCATGACCGGTGAGTCTACCCCCTACAATACCACCTACACACTTATGGAGACCTAGGGCTTCTCCACAGGGGGCAGCCAGACCTCATGCCTCAGCAG
+
<<<<=CHKMLSJSIKKJHHLIKLLLLLIIGGJLGJHIEGJLSOJIJMKKIKJJISLIKLQSOHASHDHMMKHIILKGID@???JSSQJB??>>G@HGMMJKIKHGLIIKKIOLHHHHJKMJKLHIKMKIJONKIJKIIKNSSSPKMQLJJNIGHOKHLLIKJOJMIIJMJKPLJIKESJOISSKIJRFELGABLLKIKKKMKFFEGDFEA@A@BGLJHIJKLINJ@:9993312202@ADFFFAFDEGJJHJDDEDEGGGHFFIIGNJJIIOKHHHLJHHIGLJLJIKGMHOKNEFGDFDEFJNKNHHGFFFGEGIJIIJHHHFHJINILKPGKJH=>>GHFHGKIHEHHIPHEEFEHJJSIMSKJIHGEEEI<7431/
@371_NG92T2_3
CACTCTCCCCAATGGCCTGCTTTCCCCACGGGCCCTGGAACAGCAGTTCCAGGACATCCTGGATGACCCCTCCCAGCCCTTGAGGAACACCTAGCTGCTCTGACTGCTGCTCCCAGGTGAGAACCAGTAGCCTGTGGTTGCAGGGGGCAGGCTGGGCTCCAGGGAACAGGCTGGGCAGGAGGGTAGAGGGCCAGCTGGGCTCAGGCCCATCCCACTCGGACAGGAGTATGTGGGCTCAGGTCGGGAGTCGGTGAAGCCCACGCAGCCACTGCCCTGGAGGCTGTGGAAGGGGCTGCCTTCTTTGTGTCCCTCGATTCTGAGCCCGCGGGACTGACCAGAGAGGACCCCGCAGCTTCCCTGGACGCTTATGCCCACGCTCTGCTGGCTGGCCGAGGCCATGACCGGTGAGTCTACCCCCTACAATACCACCTACACACTTATGGAGACCTAGGGCTTCTCCACAGGGGGCAGCCAGACCTCATGCCTC
+
6:8857335;)@B==>>FIFGIA>AGGDIBCCDGKLOGOJGOMKLNLJHGCGJLH9999;6656>??@@?B971'+**)'*(''(&''((),03;?BGKIIHHGRIIKLOGCB:12IKJLKOLMLHHGIILIQOSLKLIJOGGEDMKHPFIGE=930211145BAGHFIJEG?>;:641-,,,+,/0013@HMLMGF??>@K6----IJIIJNJGGGDCCB@@B////////====85430****469(&&&'(())+++BAAABBIIIJFMGE<GIGLMGJJNOIHMHILNGLIHGGIIIMMKHMJIHHGIFFIGHIJHLGIIFGEEEHHIGFJ>===@@CF==>>?>DHJJFIC:700JGGGHFEDD@CDC422114<?BCA@?AFIHMFEEDFJLL====DCCDJKMHEDDCBBEDBDDEDDEDDFHIGFFHJIIJFFGDDCCDDCDDEEEFGINJG4465555@@@ADFEDDDDEB?:1.*(%
@372_NG92T2_3
ATGAGGAACAAGAGTTCAAAGTCATCCTCTGCTTGATATATAGCACAATCGAAACTGTCCTGAGCTATGCTCAGGCTATGGACTACTATACAGCTGTCAAAAATCATAAAAACATAGCCCAAGGCATGATTAGTAAGTGGGGTGGTTGTTAAAATGTGACCTCTTCCCACCTTCGTCTTCCTCCCGTGTCCCTCCAGACCACCTTCGTCACCTTCAAGACAGCCGACACGTGGCTGTCTTCCACCGGGGCAGATTCTTCCGTGTAGGGACTCACTCTCCCAATGGCCTGCTTTCCCCACGGGCCCTGGAACAGCAGTTCCAGGACATCCTGGATGACCCCTCCCCAGCCTGTCCCCTTGAGGAACACCTAGCTGCTCTGAGCTGCTGCCTCCCAGGTGAGAACCAGTAGCCTGTGGTTGCAGGGGGCAGGCTGGGCTCCAGGGAACAGGCTGGGCAGGGTAGAGGGCCAGCTGGGCTCAGGCCCATCCCACTCGGACAGGAGTATGTGGGCTCAGGTGCGGGAGTCGGTGAAGACCCACGCAGCCACTGCCCTGGAGGCTGTGGAAGGGGCTGCCTTCTTTGTGTCCCTCGATTCTGAGCCCGCGGGACTGACCAGAGAGGACCCCGCAGCTTCCCTGGACGCTTATGCCCACGCTCTGCTGGCTGGCCGAGGCCATGACCGGTGAGTCTACCCCCTACAATACCACCTACACACTTATGGAGACCTAGGGCTTCTCCACAGGGGGCAGCCAGACCTCATGCCTCAGCA
+
FKJQLKQLONKNNKROJQNSNLJHNJIJIJKLNJKOKKROS99999EIIHFHIHKNOIOGOHIKJIIIJIJMLSJLJFGDCB??@@?CDDKMONSKSHIFHKJRGHNGLHLSSSNJJJJIMLSPJMKKIPMMHLILJKJKHLOLISLMKKIPSOMOLSSSLLMSECA7-.IMSRGHIGKHFDEIJ??JMKHSJJKHJFIHJKJLKKLHJLKKJLSPKLQJKOSHFFHHGJHJJIKLLLNSOSKOLBBFEJIKJKLKKIGFFHKIHSKSSMOMKLLSSJGFELMKLSKSKSLDHBCFNIJJFKHORJISJJGLKJIJFGHIMKOLMFFDFEGQNRIJIHDDEAABA=GIIKLLGED3*GA@GFGFEHGFEBABBDFHKL93310---***&&(1++111776668CCBAABBDEGFFDDDEDAA@?@>>@ACCGHGGFFA?>?CACDCDDDDEDFFGFIFA@@@@AA@@ADEGHEEDCDEEEDBBAAAABBEDC@?@@ACDCCA@ABACBAA@AAAAAA?====>B@;;;;<DDDCDCCB@???@DDEEEECDCCCCCBCCCDEDCBBA=CBCDDCBBBEDEEGIGDCAA??@@@BCDECDDB@=<<<=>ABCEDEHDBHFEEC@?=;;==?EECBB@DCB?=<<<=??@@AA@@A@ABEHIHFCCEEEB?>>>?CCBBCBA>>>>@FFBA@;:::??>ABBBBBABCEDBBBBDDDECBC@?@??A>??>>>>>>>?@@CBCA>>>==?ACBA@@?@ACBB@A@?9980
@373_NG92T2_3
TCACCTGAGCTATGTTCAGGCTATGGACTACTATACAGCTGTCAAAAATCATAAAAACATAGCCCAAGGCATGATTAGTAAGTGGGGTGGTTGTTAAAATGTGACCTCTTCCCACCTTCGTCTTCCTCCCGTGTCCCTCCAGACCACCTTCGTCACCTTCAAGACAGCCGACACGTGGCTGTCTTCCACCGGGGCAGATTCTTCCGTGTAGGGACTCACTCTCCCAATGGCCTGCTTTCCCCACGGGCCCTGGAACAGCAGTTCCAGGACATCCTGGATGACCCCTCCCCAGCCTGTCCCCTTGAGGAACACCTAGCTGCTCTGACTGCTGCTCCCAGGTGAGAACCAGTAGCCTGTGGTTGCAGGGGGCAGGCTGGGCTCCAGGGAACAGGCTGGGCAGGGTAGAGGGCCAGCTGGGCTCAGGCCCATCCCACTCGGACAGGAGTATGTGGGCTCAGGTGCGGGAGTCGGTGAAGACCCACGCAGCCACTGCCCTGGAGGCTGTGGAAGGGGCTGCCTTCTTTGTGTCCCTCGATTCTGAGCCCGCGGGACTGACCAGAGAGGACCCCGCAGCTTCCCTGGACGCTTATGCCCACGCTCTGCTGGCTGGCCGAGGCCATGACCGGTGAGTCTACCCCCTACAATACCACCTACACACTTATGGAGACCTAGGGCTTCTCCACAGGGGGCAGCCAGACCTCATGCCTCAGCAG
+
(&(*2-++,,.+))(&&%%'122229;<B?DEEHFFFEEFGHIIJSKOSIHIGHJNLPMSKIIGIEFFGGGEGLLKIKJHJJHHFGHGIKKKJIJSSSPSSNMKSGEFGFEEGAFGKHFDFDGFNSMGGC89HHGHGGHICBCGFEEFIHHFGGFFGJJHJGIKHJMIHEFGFFOHKKGIHLHSGKPHG76677FGIHFGINKLMHHHIGHJIIOHK/...5...:EHNHLKKHIHDECFIKIGDEFGKJKHEHLKJSJJQHKLLKLPKILFJMPSSORSMSJKIIHA>:2;>AHJKFIHA7LEDIJHHFKLIGDCEEGNFIJGEEFGGLOIJLHA9:IJGHIHNHKGGDCCECFFHGHGIFGHHE>GGGAA??>;5556>><<>JHIKGHJEFFDEECAFFGDCEEFHFJGKJMIHLLJFKIIGEGFHHHSILLIECDECHEHFJGGGEGFFFFEHGHJIDCCCBEGDCDDDENHKGISJJHIIIGNLMIHGLIHIKJIHJHIOMLPGIHJIIIIHGIHHIMSMRSJMHHHFFHIILHLNJGHDDDCBDDEHHLPJFCJNLJNPHIKECDCCFNKLFHEFIHHFECCBCCEDGIEFFEFHLIJJGHIIJPGECCCDIHHIHGEDDCDHIIGFDDDHEGI555ADEEEEGHHGHGGKGHMHHGEDDDDECBBBEECCBCCDCEDDCBBCBCDFC52///012399995211.*
@374_NG92T2_3
TCGGAGCCGAGCCTGCCCCCTGCAACCACAGGCTACTGGTTCTCACCTGGGAGCAGCAGTCAGAGCAGCTAGGTGTTCCTCAAGGGGACAGGCTGGGGAGGGGTCATCCAGGATGTCCTGGAACTGCTGTTCCAGGGCCCGTGGGGAAAGCAGGCCATTGGGAGAGTGAGTCCCTACACGGAAGAATCTGCCCCGGTGGAAGACAGCCACGTGTCGGCTGTCTTGAAGGTGACGAAGGTGGTCTGGAGGGACACGGGAGGAAAGCGGAGGGTGGAAGAGGTCACATTTTAACAACCACCCCACTTACTAATCATGCCTTGGGCTATGTTTTTATGATTTTTGACAGCTGTATAGTAGTCCATAGCCTGAGCATAGCTCAGGACAGTTTCGATTGTGCTATATATCAAGCAGAGGATGACTTTGAACTCTTGTTCCTCATA
+
1.-**+.0)))**300118<<CFDBB@????>??=>>>?ABBCFHHEG?@ABABACCA@@??@ABBA@@?====?@@@>>?>?>=@?>?@BDDBBB=01=;?DC<9:9:9>DDDCABABBBBAABCCDC@AAAAC:?>>:8888=?@@CDDC@>>>?@A@><===>?>?=>>>>@?>?><===?DDBAA@?@A@=>=>?DDBBCA@AAAB@@A@><<<<?A@@AACDDBAAA?====>AB?????AAA====?D33334831)((('''''')1&&-6>@@@@ACCEHHKFDDCCBCA?>>>?@BBACBDDABB@@>??;9;;;:>>??AEHCCCCCHKIIECA@??????@????????>>>?>>>??ABA@@@@@@@>===>ACEE;7667:FEBA@@@CBBCCBA@@>====>>@BAABBDDDEDDDDDEC?;700,
@375_NG92T2_3
GGAAGGGAGTACCTTTCTTGTGTCCCTCGATTCTGAGCCCGCGGGACTGACCAGAGAGGACCCCGCAGCTTCCCTGGACGCTTATGCCCACGCTCTGCTGGCTGGCCGAGGCCATGACCGGTGAGTCTACCCCCTACAATACCACCTACACACTTATGGAGACCTAGGGCTTCTCCACAGGGGGCAGCCAGACCTCATGCCTGGGCA
+
(((((.,***)))**0(-5((245=<99999:AC55311223558<>@>=>=----/7@?=;<:19999??76:2=AA?>>=<=>=>>???>???ACDFDBBBBCD>=<<<?BBB1111033255512114>>@?>?>>????ACDDBCBCCBBCBBCBB???@?@@AABAAA@?=2221111===>DE@????A<;;4544***)-
@376_NG92T2_3
CCTAGGTCTCCATAAGTGTGTAGGTGGTATTGTAGGGGGTAGACTCACCGGTCATGGCCTCGGCCAGCCAGCAGAGCGTGGGCATAAGCGTCCAGGGAAGCTGCGGGGTCCTCTCTGGTCAGTCCCGCGGGCTCAGAATCGAGGGACACAAAGAAGGCAGCCCCTTCCACAGCCTCCAGGGCAGTGGCTGCGTGGGTCTTCACCGACTCCCGCACCTGAGCCCACATACTCCTGTCCGAGTGGGATGGGCCTAGAGCCCAGCTGGCCCTCTACCCTGCCCAGCCTGTTCCCTGGAGCCCAGCCCCTGCCCCCTGCAACCACAGGCTACTGGTTCTCACCTGGGAGCAGCAGTCAGAGCAGCTAGGTGTTCCTCAAGGGGACAGGCTGGGGAGGGGTCATCCAGGATGTCCTGGAACTGCTGTTCCAGGGCCCGTGGGGAAAGCAGGCCATTGGGAGAGTGAGTCCCTACACGGAAGAATCTGCCCCGGTGGAAGACAGCCACGTGTCGGCTGTCTTGAAGGTGACGAAGGTGGTCTGGAGGGACACGGGAGGAAGACGAAGGTGGGAAGAGGTCACATTTTAACAACCACCCCACTTACTAATCATGCCTTGGGCTATGTTTTTATGATTTTTGACAGCTGTATAGTAGTCCATAGCCTGAGCATAGCTCAGGACAGTTTCGATTGTGCTATATATCAAGCAGAGGATGACTTTGAACTCTTGTTCCTCATGCC
+
/0/,,++,001;ABBA@@ABA?>>>@@BAA@@>(''(300/////1;<<;;;;=@@@@>==<<==?AAAAAA@@@@??>?@?@@??>9:8;::9=DDCFDEDCB><<;<>@BCDCCDCBBCCCCB@>=;;<=>CCDDGGC?>>>?BCDDGIGDGGDDCDDFBAABCBBBFDGGFGFFCCBBAACBCCCDE=====DEECDDCDB@@ABDHA????BDDFDB@?:;ABBGFFEDCEFBAAAACCDDFADCDEG-,,,-;;9GLHGGEDEBBB?@AAABBGD9FGIHGLDBAG;FEACDGE=<:8,)//:>;HFGHSILJKJHKHKJIGGFFIFINHKNSKPJPNIKNKLSJKSD??@ACEFIFGHFGJHIKKJHHGHGMLISLMLJKJNHLKJCFHGIEJFGIJHILJQJSISINLJSIIIIGFFJHGKHHRG@>?<<<941...--/27ABCEDGHFNHAABABGGDGGGGEEEFHLLOKNIMKIHGHGGGKJOOJIGHLJNIKGIGFGHFHGFIHGHKMLLMOIHHGGIMKGJIJKHIMKLFHFD2111?864334///.0226623335<?A<:8898<<<>JIJOMKOHKJLNJKLJHHGHFHGGHGJGDEDEDDDFCEEFEJJOHFLJJGIEHKGGGEFHHGJGFIIFGEEFFHJLKIHFFDEEHIJJJLJHCCCC>55556EFFEGHFGHGGHHGFHA6666IHNKHJIFJIIHHHKH44444=9765.
@377_NG92T2_3
GGCCTGGCAGGGTAGAGGGCCAGCTGGGCTCAGGCCCATCCCACTCGGACAGGAGTATGTGGGCTCAGGTGCGGGAGTCGGTGAAGACCCACGCAGCCACTGCCCTGGAGGCTGTGGAAGGGGCTGCCTTCTTTGTGTCCCTCGATTCTGAGCCCGCGGGACTGACCAGAGAGGACCCCGCAGCTTCCCTGGACGCTTATGCCCACGCTCTGCTGGCTGGCCGAGGCCATGACCGGTGAGTCTACCCCCTACAATACCACCTACACACTTATGGAGACCTAGGGCTTCTCCACAGGGGGCAGCCAGACCTCATGCCTCAGCGG
+
+++-,---22334/....555*()*+28:<=;:999B9GBSMCBDCDKLOFGFEELHFFHEHGGIGGIFIHNIHKJJSG98854333//.-1/////2222129<5BCCHIHGGIHJFFEFCMJJMILLKIJILJRJNHIJIKKNPJSPFEBADCBDBFGIRMMKHR?>>>?IMGCEEEEIKIGKIGFD@ALOHJLKHHHGEEHFHJKNJNOSJJMLJMLLIIGJHILHGGHHHGILHKISJHJFDFGLJEFFEGGGHHJKSKPKOHIKIJIGFGMPHJE???AELIJMHE98/..-.FG=<==;::9:=AAA??=</)((&%
@378_NG92T2_3
GTCACCTCAAGACAGCCGACACGTGGCTGTCTTCCACCGGGGCAGATTCTTCCGTGTAGGGACTCACTCTCCCAATGGCCTGCTTTCCCCACGGGCCCTGGAACAGCAGTTCCAGGACATCCTGGATGACCCCTCCCAGCCTGTCCCCTTGAGGAACACCTAGCTGCTCTGACTGCTGCTCCCAGGTGAGAACCAGTAGCCTGTGGTTGCAGGGGGCAGGCTGGGCTCCAGGGAACAGGCTGGGCAGGGTAGAGGGCCAGCTGGGCTGCTCGGCCCATCCCACTCGGACAGGAGTATGTGGGCTCAGGTGCGGGAGTCGGTGAAGACCCACGCAGCCACTGCCCTGGAGGCTGTGGAAGGGGCTGCCTTCTTTGTGTCCCCTCGATTCTGAGCCCGCGGGACTGACCAGAGAGGACCCCGCAGCTTCCCTGGACGCTTATGCCCACGCTCTGCTGGCTGGCCGAGGCCATGACCGGTGAGTCTACCCCTACAATACCACCTACACACTTATGGAGACCTAGGGCTTCTCCACAGGGGGCAGCCAGACCTCATGCCTCAGCAG
+
+++9<:8(&%%&'((*./9=>BHHKQHSLNILA===IE@@BBIKHIKIISMMEBBFHPGLMJKKKNJKLJNNKKMIJIJKLKGLIGB>>HFHFJHKSHLJLIKKMSODCED=722MJLFFFGHSIJHF?E<=?>>>;.?DCIIH@D:;1>7789CEFFEHLFFFILMSQOSKSSMHS@=;:54.<EILLLKLKJFFFDDEFHHOKNIJJSIKKIJOIMIHMHA?==@=B,-CFHJNJIJHGDEDF0/..0+++,,59A7777441-,+)(('(((FCC@B:34CDDJGHIJJIHHIHGHHJLIIGEEFEGEEEEESKHDEE;::::<??:SNJCCDDEGFDDEHBIIHMIHIJLHGCCCJGIGIIGEEFFGLGAAJKDFE8+FGEFGHJIGISKLFG::2**7220001<??AFGFFJFCFHEIHHGEHDGJIGEFEEDEDEEGGEFEEGGJMHGHLHHSHGECFEFHIFGGIEBA?>?@?3100//51'&%%%&8:;>FFFFFHKNNHHEFIHGGHFEDDGFJGKJIJLHGGDCBDDDDFFHHEEFFFHIFEEDGA??>;3
@379_NG92T2_3
CGCTTCACCCACCTTCGTCTTCCTCCCGTGTCCCTCCAGACCACCTTCGTCACCTTCAAGACAGCCGACACGTGGCTGTCTTCCACCGGGGCAGATTCTTCCGTGTAGGGACTCACTCTCCCAATGGCCTGCTTTCCCCACGGGCCCTGGAACAGCAGTTCCAGGACATCCTGGATGACCCCTCCCCAGCCTGTCCCCTTGAGGAACACCTAGCTGCTCTGACTGCTGCTCCCAGGTGAGAACCAGTAGCCTGTGGTTGCAGGGGGCAGGCTGGGCTCCAGGGAACAGGCTGGGCAGGGTAGAGGGCCAGCTGGGCTCAGGCCCATCCCACTCGGACAGGAGTATGTGGGCTCAGGTGTGGGAGTCGGTGAAGACCCACGCAGCCACTGCCCTGGAGGCTGTGGAAGGGGCTGCCTTCTTTGTGTCCCTCGATTCTGAGAGCCCGCGGGACTGACCAGAGAGGACCCCGCAGCTTCCCTGGACGCTTATGCCCACGCTCTGCTGGCTGGCCGAGGCCATGACCGGTGAGTCTACCCCCTACAATACCACCTACACACTTATGGAGACCTAGGGCTTCTCCACAGGGGGCAGCCAGACCTCATGCCTC
+
1+,22288:><>>??><==<>AABAA=::;;=@=;:::===>=>??@?<;<<<ABCDFGCAA@?A=88888;;;:<???ABAACB@<;:;<>?AA@A@BBD<;;<;888@ABDBBAAA?><;;??BACA@@=>>>=@AB@<8888:?>??ACCBDEFCBC;;;;?>976679;FECCBB??683122,>ABAAA@@@88?55@?>>>@BA?<<<<>BCBCA?????BBBBBBB@B?868:::=ACB??>>>>@@AA??@@AC@???<<<=???@AABBCCGDCBDABFCDDDCBBB?CD@>===??@@ABCFDDCBABCCA@@@@@@@@@AAB==<<>ACA?>=>>@BAA???A@AAAAA@>>>>=9999:DCCA?@==:;;<=DBBBBBA@AAAAA@?@AACA@@@@DEB@>=>=>@CEEEEFDBA>=<::;;=B**)))/3212779;<ABCBC?>>=>C@A@>=;9:;<>FGFFECCB@?<<;;;>>@?@@>====?DFIDCBBDEFB@?>>?@@@@AA>::::=ABA????>@BA==>?BB@@@AABAABCEDECBBB@>=<;;;<=<<????@AAABA@=;::9:<=??>@AA@.-----:/
@380_NG92T2_3
TCTGCTTGATATATAGCACAATCGAAACTGTCCTGAGCTATGCTCAGGCTATGGACTACTATACAGCTGTCAAAAATCATAAAAACATAGCCCAAGGCATGATTAGTAAGTGGGGTGGTTGTTAAAATGTGACCTCTTCCCACCTTCGTCTTCCTCCCGTGTCCCTCCAGACCACCTTCGTCACCTTCAAGACAGCCGACACGTGGCTGTCTTCCACCAGGGGCAGATTCTTCCGTGTAGGGACTCACTCTCCCAATGGCCTGCTTTCCCCACGGGCCCTGGAACAGCAGTTCCAGGACATCCTGGATGACCCCTCCCCAGCCTGTCCCCTTGAGGAACACCTAGCTGCTCTGACTGCTGCTCCCAGGTGAGAACCAGTAGCCTGTGGTTGCAGGGGGCAGGCTGGGCTCCAGGGAACAGGCTGGGCAGGGTAGAGGGCCAGCTGGGCTCAGGCCCATCCCACTCGGACAGGAGTATGTGGGCTCAGGTGCGGGAGTCGGTGAAGACCCACGCAGCCACTGCCCTGGAGGCTGTGGAAGGGGCTGCCTTCTTTGTGTCCCTCGATTCTGAGCCCGCGGGACTGACCAGAGAGGACCCCGCAGCTTCCCTGGACGCTTATGCCCACGCTCTGCTGGCTGGCCGAGGCCATGACCGGTGAGTCTACCCCCTACAATACCACCTACACACTTATGGAGACCTAGGGCTTCTCCACAGGGGGCAGCCAACCTCATGCCTCAG
+
'%&''(AABFDDDCBAAAAACD@====@DDDCBBBBBBCACCBACBAAAAACEBBAAACABBBCDCABABCIIFKIKFFEFGLMRJHFEBB@@@BAAAAAAEEDEEEDFDCDA@@@@BCDBCCCDJNJHIGEC@@===;<@:?@A=100112668780()447BA@ACBAAAADDCCDB@@@@AEEEFGLHFGGCD><;;;>ABBCCFEFHFHDD@?2'&&(*3///////;7633?>DDBBCCCEFFEFEFFGFIHLHHEED>C@CADEGCB@@@@BEDEGGEFHHGIIGJACCFDEEDFEECCCEFEFFA?>?=?@@?BBEECFCCB=8D>?CBBBADCD?>=>>BCEEEFBBBBACDCDECEEDDDEFDDDCBCBA@?>?@ABCB@@??ADB???==>@D@66678@BAAECDDDDEDEC=;989?B@@777779;211111333:?>>==<@=@?A@@AAA====>BBA@@?@ABBA@???AB@@@=9999:@?;::;<GHE????A>>==>BBBABBBABBCFDCCCCDDCBAB?@@>?CCBBBBABBACED?==>==>>?ACDEDEB<;<::=>?DFHHI;999:ECCA?><;;=>@CDAADABFDA?>=>>@AAAAAA@A@@ACDEDEDDFFDB>===?CDDABB@====?DBB??>>=?AA>AABBBABBDDBABBCEEFGEEDBA@?@A??@>>??@ABCD?;55236672110-,--0<<===<>40,
@381_NG92T2_3
CACAGCCTCCAGGGCAGTGGCTGCGTGGGTCTTCACCGACTCCGCACCTGAGCCCACATACTCCTGTCCGAGTGGGATGGGCCTGAGCCCAGCTGGCCCTCTACCCTGCCCAGCCTGTTCCCTGGAGCCCAGCCTGCCCCCTGCAACCACAGGCTACTGGTTCTCACCTGGGAGCAGCAGTCAGAGCAGCTAGGTGTTCCTCAAGGGGACAGGCTGGGGAGGGGTCATCCAGGATGTCCTGGAACTGCTGTTCCAGGGCCCGTGGGGAAAGCAGGCCATTGGGAGAGTGAGTCCCTACACGGAAGAATCTGCCCCGGTGGAAGACAGCCACGTGTCGGCTGTCTTGAAGGTGACGAAGGTGGTCTGGAGGGACACGGAAGGAAGCAAAGGTGGGAAGAGGTCACATTTTAACAACCACCCCACTTACTAATCATGCCTTGGGCTATGTTTTTATGATTTTTGACAGCTGTATAGTAGTCCATAGCCTGAGCATAGCTCAGGACAGTTTCGATTGTGCTATATATCAAGCAGAGGATGACTTTGAACTCTTGTTCCTCATGCCT
+
ABCCDDBAAA?@?===>@AAABB=;;::<>DC-+++,777778/099=A???@BBABBA????@ABAB><<<<@@?>>>?ABBABBB@?@<AA@@>==;:<<<>>?<@;A=4AACCDBCAAB@@@??@?BDBAA@@?=:<>>?CCCDBBACBBBA=====@@?@BBCDGBB@@@@ADEDCD977667;=>><<<=DAA@????@?>?@@@?BDDB85669?=@A?@@@@@@A@CCBDBABBBBBAA@ACC?????C>=<<86666:?@@DAA@>=====>>;;;;;==<>=>>>>?=?@=::::;???>??=>?>:::8621......4=;::::;98889>=>>>@AA?>>><9999<BB?>>>>?@>;;;;<=*(''&(')+****/0;78855436;633336=@ECEFDB@?@>====>@AA@@@??@AA@?>>>><<;;:<=>?DFQFDBBBCCDFCAA@?>>>>>??=<=<;<;<<<==<=>?@@@@???>@?><<<<<>>?86666<CC@@@??AAAABA@@A@@A==>=>BBACCEFECCCA@==<=;99<73,'
@382_NG92T2_3
TCCTCAAGGGGACAGGCTCGGGGAGGGGTCATCCAGGATGTCCTGGAACTGCTGTTCCAGGGCCCGTGGGGAAAGCAGGCCATTGGGAGAGTGAGTCCCTACACGGAAGAATCTGCCCCGGTGGAAGACAGCCACGTGTCGGCTGTCTTGAAGGTGACGAAGGTGGTCTGGAGGGACACGGGAGGAAGACGAAGGTGGGAAGAGGTCACATTTTAACAACCACCCCACTTACTAATCATGCCTTGGGCTATGTTTTTATGATTTTTGACAGCTGTATAGTAGTCCATAGCCTGAGCATAGCTCAGGACAGTTTCGATTGTGCTATATATCAAGCAGAGGATGACTTTGAACTCTTGTTCCTCATGCCTC
+
ABCC<5313=?=??AC@?)))))<;::<:55544::98665566=BCCBBBBBB@A@@?@=<;;:9999==??A@BA?>>>??A@=<<<;>??@??>>==>>?=;:::<AEB@@?>??:8;;;=BBB@@@@BCC@>>==<;:::<>>>>>ACCAAA@=::::<?@?@@?@AA@>>>>?A;::::@@A@@@=<===@@>=<?>@@>>>??CEFHFFFFECCBBA@?@@ABCBAA@@ABDDB?????==<;;<=>@DFJGDBBBCDFGDA@@?=>>=>?@???>>>>>>????@@BAAA??@??@@?====>BCD<999:@CC@@?>?@ABBBB@@?==<;;<<?AACCAHICDFFDCCC@>;1//.--.(
@383_NG92T2_3
TCCACCGGGGCAGATTCTTCCGTGTAGGGACTCACTCTCCCAATGGCCTGCTTTCCCCACGGGCCCTGGAACAGCAGTTCCAGGACATCCTGGATGACCCCTCCCCAGCCTGTCCCCTTGAGGAACACCTAGCTGCTCTGACTGCTGCTCCCAGGTGAGAACCAGTAGCCTGTGGTTGCAGGGGGCAGGCTGGGCTCCAGGGAACAGGCTGGGCAGGGTAGAGGGCCAGCTGGGCTCAGGCCCATCCCACTCGGACAGGAGTATGTGGGCTCAGGTGCGGGAGTCGGTGAAGACCCACGCAGCCACTGCCCTGGAGGCTGTGGAAGGGGCTGCCTTCTTTGTGTCCCTCGATTCTGAGCCCGCGGGACTGACCAGAGAGGACCCCGCAGCTTCCCTGGACGCTTATGCCCACGCTCTGCTGGCTGGCCGAGGCCATGACCGGTGAGTCTACCCCCTACAATACCACCTACACACTTATGGAGACCTAGGGCTTCTCCACAGGGGGCAGCCAGACCTCATGCC
+
*;??>866569<?????@DF<;:;;>A???>?@;;<<D<<<?FFDDCBBB=>>8.;>=9<8877:==?@DDDCCDCCBAABBDDDECDDDEDFIEFFEDA?@<;;2)ABBBBC@A??<@=>@@@?ABECD@?@@ACCAA@?@AABCDEFADC<CEEEGGHEBCBB@@??>?@ABECDCDCED?@@??BCFFEA@@@@ACDDEEGDFHECDDEDDDCECA@@AA@???@CEFGECBA@AA@@@@ABBBCBDDC>===>BCCCBAABBDBAAAADCCBC@<<<<<B?;:;;<FEECDDDB@@@@AGGIFEFDDCDCDCCCEGIIGFDEDDDBCDDBAABEEGEHGJGCAA>=>?@EC----898==>?@CEHHDC>>A@EGGFBAA?=>??BFHFFFBCDDB?????@@A?ABAABBBDEGGEIDDECG?=<;;>@CE:94435:9678888::BDFGDDEECBAAACEDDDEFHIHHFEFDDCBBCCDDBBAABBCEGEC@@?>>?>?BEIFDDCBC?=<75.
@384_NG92T2_3
CAGGTGAGAACCAGTAGCCTGTGGTTGCAGGGGGCAGGCTGGGCTCCAGGGAACAGGCTGGGCAGGGTAGAGGGCCAGCTGGGCTCAGGCCCATCCCACTCGGACAGGAGTATGTGGGCTCAGGTGCGGGAGTCGGTGAAGACCCACGCAGCCACTGCCCTGGAGGCTGTGGAAGGGGCTGCCTTCTTTGTGTCCCTCGATTCTGAGCCCGCGGGACTGACCAGAGAGGACCCCGCAGCTTCCCTGGACGCTTATGCCCACGCTCTGCTGGCTGGCCGAGGCCATAACGGTGAGTCTACCCCCTACAATACCACCTACACACTTATGGAGACCTAGGGCTTCTCCACAGGGGGCAGCCAGACCTCATGCCTCAGCGGC
+
7,**'&((()898:;;;BBCHOECCDCDBDAIHIGBB@>>87756B<4372.----.<=EJHHEGJKG????@DQMKSPS===>BL>9989JELEOSKIIIEEFE@????GFFGF67769455445789879:999;<BC@=7777GFEHEFNIIGKKKNSNSIJJKNJODD>?GFCJHF><9867:;??AHHDFFEFIHGFLHMSJHKNEH::8766544444;?@LSLGCCCADIHGNSMKPIJOKSGGGGCGGHLKILLMKSSOSKKLLIJLLJL1///2..***)**.0221333578FFCBAFFFFHEEGFGHMKHGKGHJJKNSMIHJIHKKGGKIGJIMJHFFGHPJLKLRJHKIPIIEE>CCC0/..&&&
@385_NG92T2_3
ACTATACAGCTGTCAAAAATCATAAAAACATAGCCCAAGGCATGATTAGTAAGTGGGGTGGTTGTTAAAATGTGACCTCTTCCCACCTTCGTCTTCCTCCCCGTGTCCCTCCAGACCACCTTCGTCACCTTCAAGACAGCCGACACGTGGCTGTCTTCCACCGGGGCAGATTCTTCCGTGTAGGGACTCACTCTCCCAATGGCCTGCTTTCCCCACGGGCCCTGGAACAGCAGTTCCAGACATCCTGGATGACCCCTCCCCAGCCTGTCCCCTTGAGGAACACCTAGCTGCTCTGACTGCTGCTCCAGGTGAGAACCAGTAGCCTGTGGTTGCAGGGGGCAGGCTGGGCTCCAGGGAACAGGCTGGGCAGGGTAGAGGGCCAGCTGGGCTCAGGCCCATCCCACTCGGACAGGAGTATGTGGGCTCAGGTCTGGGGGGTAAGATGGGAGGACCCCCACGCAGCCACTGCCCTGGAGGCTGTGGAAGGGGCTGCCTTCTTTGTGTCCCTCGATTCTGAGCCCGCGGGACTGACCAGAGAGGACCCCGCAGCTTCCCTGGACGCTTATGCCCACGCTCTGCTGGCTGGCCGAGGCCATGACCGGTGAGTCTACCCCCTACAATACCACCTACACACTTATGGAGACCTAGGGCTTCTCCACAGGGGGCAGCCAGACCTCATCCTTCAGCAG
+
,-.4:77667:<@ACCDFGFCAAABEGLEEDB??=<<===>>>?ABABA@@???@><<<<>@AA@BBCDFHGGDB@?>??AB>?>==??=:;;:=>>>>>@:/;;;=><<<<=??@@?@?AB@<;;;<AAABDFC@?>>>:7777:>??>@ABACDC??C>43345<<@??A@A@<656;;>?@ABBCBBBBAA@??@ACEDDA@@?@A@?BBBB=8888:==>?AAA@@A??@@??4/''(**45@EDDEEEDE?D8871,ACFEFGCEC81B;;>==>>@CA>=<<=@EECCCAAABADCCB?9))@ACCDDCBBBBA@?>>@BBDCA@@@@BA>==;;=>CB::;ABDDCDFEDFDCDCDCDBABAACD?;;;<=@AAADFEEDDCAABBAB@A?@@A@@AA@;;::;BBB?=<<<==>>>@752/**,*)*,222-,,,-./-+--,,,,...>8889:CABBBAABBBCBA@@@BCCC@?A?;A@@AA?>8556@=>DDDBA?>====?AADBBA>=<::;;<A?<=922778ABB@>=;99::<BBCCDBBBA?<<<;<>>>>>?==>>>@CFECCCCCDE@<<<<>BBCBA@><<<<@CA@@?>><=>>=ABCCDCBBCDCBCCEFEFEEDDABA@?@?AA@A@@AAABBCECBC@@@@@BDDCA@@???BC7511/+.*))
@386_NG92T2_3
TTGATGAGAACAAGAGTTCAAAGTCATCCTCTGCTTGATATATAGCACAATCGAAACTGTCCTGAGCTATGCTCAGGCTATGGACTACTATACAGCTGTCAAAAATCATAAAAACATAGCCCAAGGCATGATTAGTAAGTGGGGTGGTTGTTAAAATGTGACCTCTTCCCACCTTCGTCTTCCTCCCGTGTCCCTCCAGACCACCTTCGTCACCTTCAAGACAGCCGACACGTGGCTGTCTTCCACCCGGGGCAGATTCTTCCGTGTAGGGACTCACTCTCCCAATGGCCTGCTTTCCCCACGGGCCCTGGAACAGCAGTTCCAGGACATCCTGGATGACCCCTCCCCAGCCTGTCCCTTGAGGAACACCTAGCTGCTCTGACTGCTGCTCCCAGGTGAGAACCAGTAGCCTGTGGTTGCAGGGGGCAGGCTAGGGCTCCCAGGGAACAGGCTGGGCAGGGTAGAGGGCCAGCTGGGCTCAGGCCCATCCCACTCGGACAGGAGTATGTGGGCTCAGGTGCGGGAGTCGGTGAAGACCCACGCAGCCACTGCCCTGGAGGCTGTGGAAGGGGCTGCCTTCTTTGTGTCCCTCGATTCTGAGCCCGCGGGACTGACCAGAGAGGACCCCGCAGCTTCCCTGGACGCTTATGCCCACGCTCTGCTGGCTGGCCGAGGCCATGACCGGTGAGTCTACCCCCTACAATACCACCTACACACTTATGGAGACCTAGGGCTTCTCCACAGGGGGCAGCCAGACCTCATGCC
+
''&'((+,+++,+++-01./<?@GEFEC@@@@@DCDEDGHGGJEBBA@@BCC@AAAADBCACB<<==>DEFCCB@>;>??FC@@@@ACAABABBBAAABCEGGMSJIGC??@EJIHHDBA@AAABAAB@@BBBDEDCDCDCA@?@@BCEDG@2112HGKHCBCABBEDCBAABCDB=>>=?CBEEA0**??@DCDEEEDDCCDCCEEDAAAADEKIICL@EDCCC><<<<?ABBBEGIMIIGA@>=<6-0:;>CCFEEDGF>;33>=BBBCEEGFFGFFGFEEDFFHGGEEFCC@C=DDCBB<<<<CFHFHGHHGGKCBBBBGCEKKJIHKMGKFCCDDDDBBCCAA>;AABA@A?=8/>,,@???>@CAA===>?CDCCB@AAAACCBBAB@1CCDCECDCA@BA>=<<<>@@BB@ABABCA?>>==>>??*(((+781,)*-::BBABAAAA@@A@@@?=<<==>=<==?ACDEECCBBAA@>??@@@@@AAA<<;<=CCCA>>>>?B@@?@?@@???;::::>?933347::82222@<;;;<A?@@@@A@A@ABBBABBDBB@@??:A?A@>>><;;?A<>A99:8669;=>@CCB@@@=<:8899;@ACCA?<96HB@?=;:86:>@BA@:9<9=BA?<<<<=A@@?@@>====?CDEEEECDCB<9888;BBBCBA>::::<@@?@>=<:9;;:@AB@??>>@@?>>>@ABBABAA??===>=??>=::;;;>>>?@@?;;;:;=>@>>>??@AAA@A3
@387_NG92T2_3
ACGGAAGAATCTGCCCCGGTGGAAGACAGCCACGTGTCGGCTGTCTTGAAGGTGACGAAGGTGGTCTGGAGGGACACGGGAGGAAGACGAAGGTGGGAAGAGGTCACATTTTAACAACCACCCCACTTACTAATCATGCCTTGGGCTATGTTTTTATGATTTTTGACAGCTGTATAGTAGTCCATAGCCTGAGCATAGCTCAGGACAGTTTCGATTGTGCTATATATCAAGCAGAGGATGACTTTGAACTCTTGTTCCTCATGCCCCC
+
CJFSPISSOSJJIEHS@<SJJKNLJNNJJIJGDEEEDB<<=<CSJJLISKSLLDHECHJKKSG@@?@@??ACHDGDD++*+OKF=A?:9:=FHSE:85:97998;>BEDSQILMJLHMNPIMJSNLIKKKQIKKKMONSJOKFGIDFFHEEEISSMKMKJLKOJMQIGGGIJQMMIIIFGGDDCEFHGHIJJMKFGGFIJOJLJJLGIKHIJIHSMKKIKKJLIIIIKLMKHKNIJGHMINOILLISSJQ?GFGC@??><53221)&%
@388_NG92T2_3
CAGGTGAGAACCAGTAGCCTGTGGTTGCAGGGGGCAGGCTGGGCTCCAGGGAACAGGCTGGGCAGGGTAGAGGGCCAGCTGGGCTCAGGCCCATCCCACTCGGACAGGAGTATGTGGGCTCAGGTGCGGGAGTCGGTGAAGACCCACGCAGCCACTGCCCTGGAGGCTGTGGAAGGGGCTGCCTTCTTTGTGTCCCTCGATTCTGAGCCCGCGGGACTGACCAGAGAGGACCCCGCAGCTTCCCTGGACGCTTATGCCCACGCTCTGCTGGCTGGCCGAGGCCATGACCGGTGAGTCTACCCCCTACAATACCACCTACACACTTATGGAGACCTAGGGCTTCTCCACAGGGGGCAGCCAGACCTCATGCCTGGGCCA
+
5===@@FEFECDA@>>?CBEEFDDCCCDDHFBDDDAEEFGEFDCCDIHJGFEFEFFGHGEFEFEEGHC@@>?ABBDCA>>6,,,-21--..FCA@A@<>FFAAA@AEIGGDCCDDEEDCDCDDEA867>==CDBCCDDEMNMIGLKHHHEEFJGGEFEHIEKHFJFIHJIGGFFDEHGFHHHFHFHMJNIMLGFGFCDEEGFHHHHGIEEEDDCEFFRGMGHGIIGIKLSJFECADDEELKJOFCCGFCDDAA???CCGEEDEEEGHJFHGJHFQJFBBAACIFDDEFFDDEDGKGFECBBCDGHEEBBDAAA+++++AAC>=>>=?ABDFEFFDDDCCDDDDDFGGRJHIFGHGHFFJAA@?@D555466<+*)))*
@389_NG92T2_3
GTAGCCTGTGGTTGCAGGGGGCAGGCTGGGCTCCAGGGAACAGGCTGGGCAGGGTAGAGGGCCAGCTGGGCTCAGGCCCATCCCACTCGGACAGGAGTATGTGGGCTCAGGTGCGGGAGTCGGTGAAGACCCACGCAGCCACTGCCCTGGAGGCTGTGGAAGGGGCTGCCTCTTTGTGTCCCTCGATTCTGAGCCCGCGGGACTGACCAGAGAGGACCCCGCAGCTTCCCTGGACGCTTATGCCCACGCTCTTGCTGGCTGGCCGAGGCCATGACCGGTGAGTCTACCCCCTACAATACCACCTACACACTTATGGAGACCTAGGGCTTCTCCACAGGGGGCAGCCAGACCTCATGCCTCAGCAGG
+
(&%'''%'9>??@FFAF?FINKIKHIH999:FHSIJJKSKSHLLGIMLLSLMSNGGFFFNHINOMSSISMPKGIGJA?>>?DSJGGHJISJJ11111IIMKMGJKMHIHSJJJLOKROIJDCEDFSLQNJKSPOOLJMSIJJPJHLSSPSJMHJKIRLMJHPMNOROEBBA8654126?AGKFGEDFFMSKKKMLKNSJQMNKJKJILKKMJJKMSOJSIGSJQILOKLLHJHHINLILFK@E@>32,+++,.))+CCEGFQKMIEHIIMLLMJRIJIKLLOSIIHOGFNQKGIHIEEDEFMIIMSLQSLJMGHIOIHGNGOIJPHINIFFFHEMBAAHGLHHIINEDCDDEDBBBBBF70.-++*
@390_NG92T2_3
CCTAGCTGCTCTGACTGCTGCTCCCAGGTGAGAACCAGTAGCCTGTGGTTGCAGGGGGCAGGCTGGGCTCCAGGGAACAGGCTGGGCAGGGTGAGGGGCCAGCTGGGCTCGGCCCATCCCACTCGGACAGGAGTATGTGGGCTCAGGTGCGGGAGTCGGTGAAGACCCACGCAGCCACTGCCCTGGAGGCTGTGGAAGGGGCCCCTGCTTCTTTGTGTCCCTCGATTCTAGAGCCCGCGGGACTGACCAGAGAGGACCCCGCAGCTTCCCTGGACGCTTATGCCCACGCTCTGCTGGCTGGCCGAGGCCATGACCGGTGAGTCTACCCCCTACAATACCACCTACACACTTATGGAGACCTAGGGCTTCTCCACAGGGGGCAGCCAGACCTCATGCCTCAGCGGGT
+
5?BCFGIHJSLJNMHIJJQNNS=AB2;93.++,<;==>@ADKGKINIINMJNHFHNISM?IGEE>?>@F?743477FIEECCEGIHGG;<<;+++*/-)-+***-12/A6(((*<==BEC54555GFG>==>?HIHDB22223-,++,/3010-.-****,24575566CCEDFHQHGFHGLSMOOJJKKGGFBC<<A<<,+,,),++,FDGJKGHSIFKGA?@?@@??,++++998CEFHIIHDCAA<;;:<GJABFEDFIROSKEDB?67IIJCD6111EFISNNLSJLOQRRLSSKLSLISNLJJLSSGEFHGGSGFEE?@>@?IGJILHIHGEFGEKIRKKIJJHNJIJIJKKSSLM;;;;>FHEDFEDE===??SS@@@?877785588<@@B1+**''*'
@391_NG92T2_3
CCCAAGGCATGATTAGTAAGTGGGGTGGTTGTTAAAATGTGACCTCTTCCCACCTTCGTCTTCCTCCCGTGTCCCTCCAGACCACCTTCGTCACCTTCAAGACAGCCGACACGTGGCTGTCTTCCACCGGGGCAGATTCTCCCGTGTAGGGACTCACTCTCCCAATGGCCTGCTTTCCCCACGGGCCCTGGAACAGCAGTTCCAGGACATCCTGGATGACCCCTCCCCAGCCTGTCCCCTTGAGGAACACCTAGCTGCTCTGACTGCTGCTCCCAGGTGAGAACCAGTAGCCTGTGGTTGCAGGGGGCAGGCTGGGCTCCAGGGAACAGGCTGGGCAGGGTAGAGGGCCAGCTGGGCTCAGGCCCATCCCACTCGGACAGGAGTATGTGGGCTCAGGTGCGGGAGTCGGTGAAGACCCACGCAGCCACTGCCCTGGAGGCTGTGGAAGGGGCTGCCTTCTTTGTGTCCCTCGATTCTGAGCCCGCGGGACTGACCAGAGAGGACCCCGCAGCTTCCCTGGACGCTTATGCCCACGCTCTGCTGGCTGGCCGAGGCCATGACCGGTGAGTCTACCCCCTACAATACCACCTACACACTTATGGAGACCTAGGGCTTCTCCACAGGGGGCAGCCAGACCTCATGCCTCA
+
8HGIKNKMPOLGJIHJKHSNLGJJMNMPMNKQ@?>BIIJSNSIJSMLPHFJEGJLL<;;;:989FFJA;<JHIJLKKSKKJKLILLKJOSMSJOKSNLKSSPRPSSKNFMGOISKMQSNINSKLPLSKFFIKOMONSOLH((((*IGIMSONRIMMIHHGHIIBBSIRISKPKPKSKLSSOOISSLSQQSLSSMNLSLISPQJJISSSOLHHLLLQNLMSKSMN?@A74KMRNSSKQKB?J>>EDJJMRKSHLJOSNLLLKLLSSLMKONSOJJCPQKLSMSRNMINIJKRLLKSQRMKMOKSMPQLQPPSSLNI?88BEA@FLKNPGJISGACBABCFGA777?AFIJMOSLGIJJMFGGFGJSSLGSNIKMORMKQJJKOMROMLIFEHGH76666=@GGFGKLHGHJIKKOPHJKONLSSPPMKLJNHJKSJMMNJMSIIRJJINNOSJNAFIIFFGAA@AALINGGHOKNKJJLSOLLKKLPLRMLPSSSSIOLOLPJONMRNIIJMMKJJKSFJOJPJHHGHFFGJPKKIIKKONMKSRLKMSMMSKJIQKKJIKHDCDEDJNSNSIKFJIJOHSJJGGGIILOIKKKJKGKJKMLNLIJSHNGIHHHJJNQMOEFOSOMFIEGFJICAAABDEEF??<;,'
@392_NG92T2_3
CTGAGCCCACATACTCCTGTCCGAGTGGGATGGGCCTAGAGCCCAGCTGGCCCTCTTCCCTCCAGCCTGTTCCCTGGAGCCCAGCCTGCCCCCTGCAACCACAGGCTACTGGTTCTCACCTGGGAGCAGCAGTCAGAGCAGCTAGGTGTTCCTCAAGGGGACAGGCTGGGGAGGGGTCATCCAGGATGTCCTGGAACTGCTGTTCCAGGGCCCGTGGGGAAAGCAGGCCATTGGGAGAGTGAGTCCCTACACGGAAGAATCTGCCCCGGTGGAAGACAGCCACGTGTCGGCTGTCTTGAAGGTGACGAAGGTGGTCTGGAGGGACACGGGAGGAAGAACGAAGGTGGGAAGAGGTCACATTTTAACAACCACCCCACTTACTAATCATGCCTTGGGCTATGTTTTTATGATTTTTGACAGCTGTATAGTAGTCCATAGCCTGAGCATAGCTCAGGACAGTTTCGATTGTGCTATATATCAAGCAGAGGATGACTTTGAACTCTTGTTCCTCATG
+
9AAA@@>>>?@??>===>?@A>;:;;=@@?@@@@>==/...0;@8CEC33322120,))*+)*)*=?AAAC77E8CCBBA@AAAABA@?>;=???ABBA@AABCAA?===899::;;;;DCBBA@@?@AAAA@@@AACBBAA@?>=>?ADA????@A?A@@@@AAAAA@A@A@=?@?33333BCFFEDBA@ABBDAAAAABCAABBBCA?>=76666;<==A@AA>>?>?@AA<;;;;>A?@?@?>>>>>@;77778ABA@ABAA@<9889:@A??@@ABBB>;<;;;9999;???@@BDC@AAA;8888:AA@????@@?<<<<>D888640+---.,,-6==>>>==?=>@==>>@DEIHLMIEDCBAA?=<<<=@A<<??AADDCB@????<<<<;>>?@DFIGECDDEEFFDB?@>>???@@?=<=<<=====??>>?@@AA@@@@@@@>=<<=<>?@97778>ED@@?@@BCDCCC@??>?>99::<BABCDGHEDCBCCAA>;;::96
@393_NG92T2_3
CCCGGTGGAAGACAGCCACGTGTCGGCTGTCTTGAAGGTGACGAAGGTGGTCTGGAGGGACACGGGAGGAAGACGAAGGTGGGAAGAGGTCACATTTTAACAACCACCCCACTTACTAATCATGCCTTGGGCTATGTTTTTATGATTTTTGACAGCTGTATAGTAGTCCATAGCCTGAGCATAGCTCAGGACAGTTTCGATTGTGCTATATATCAAGCAGAGGATGACTTTGAACTCTTGTTCCTCATGCC
+
SMJKHOIDSJMKMLIJJQSIPJSNKDKKIJIFEEGGJJHJIJIHISLLOJRJLJLINJLEGIMKKQDGAEBBDA??BCBFDDEEDEBCBAA<<;;>ACCEEEGKMISKSJIKHHBAA@ABCHFHFGFHHFFECDEDGG@@@@@HGILMIJJFDDDDDDGGEEEEFGFFFGFDDFDEEGEEDBBDDFFHCDCCCFGFI?<<<=FLHJFEECDCFFGFDFDDCCDDDDFGFGJGIHFHHDEEFFGEIF8765*
@394_NG92T2_3
GGGTGGCGGGACTCACTCTCCCAATGGCCTGCTTTCCCCACGGGCCCTGGAACAGCAGTTCCAGGACATCCTGGATGACCCCTCCCAGCCTGTCCCCTTGAGGAACACCTAGCTGCTCTGACTGCTGCTCCCAGGTGAGAACCAGTAGCCTGTGGTTGCAGGGGGCAGGCTGGGCTCCAGGGAACAGGCTGGGCAGGGTAGAGGGCCAGCTGGGCTCAGGCCCATCCCACTCGGACAGGAGTATGTGGGCTCAGGTGCGGGAGTCGGTGAAGACCCACGCAGCCACTGCCCTGGAGGCTGTGGAAGGGGCTGCCTTCTTTGTGTCCCTCGATTCTGAGCCCGCGGGACTGACCAGAGAGGACCCCGCAGCTTCCCTGGACGCTTATGCCCACGCTCTGCTGGCTGGCCGAGGCCATGACCGGTGAGTCTACCCCCTACAATACCACCTACACACTTATGGAGACCTAGGGCTTCTCCACAGGGGGCAGCCAGACCTCATGCCTCGGCT
+
'&&&&%$$#%&''''(/./4586@MHFHKKMHHGE>ABCBCJOLKQJSKSKOHHLMLNSJHGDFPOMNJGJLDA==?B@==;;670'1FHFIM>?;-,B*+;;@AGGHNPFFHFLOQFEAEAA800/+,,,7./HIKPPOLNOIIPKJOKOMKDCECDSGKINLQQJSICC84/))8:52333;<;:889664121(((****./7AECCG@==<<IFCCCDLDJCIGEDGDCDEDGECDDSLPOILSOLSKKKFFDEFJMLONSSSNKMKKSSMRJKSSNLKSNJSOINOLNJKKIPKNLKQOLLPQSPPIISJIEGGPIPH:99999FGFHLKISHIIMOSMMLILLNFDA.-+++678666668CFIPSHKKEGSPLJMLHFFGHHHHJNOKQMSKNPNKHJSKLGEFHFLMIIIHNSKJIIBAAA@FGNOMQGIJIGEGGGKQIIMIJHGGFEEKHLJIKILFFSOFHIEHGIGJFGFEGHHGGFIHGDDCDDDDAC@A9('&%
@395_NG92T2_3
ACAGCTGTCAAAAATCATAAAAACATAGCCCAAGGCATGATTAGTAAGTGGGGTGGTTGTTAAAATGTGACCTCTTTCCACCTTCGTCTTCCTCCCGTGTCCCTCCAGACCACCTTCGTCACCTTCAAGACAGCCGACACGTGGCTGTCTTCCACCGGGGCAGATTCTTCCGTGTAGGGACTCACTCTCCCAATGGCCTGCTTTTCCCCACGGGCCCTGGAACAGCAGTTCCAGGACATCCTGGATGACCCCTCCCCAGCCTGTCCCCTTGAGGAACACCTAGCTGCTCTGACTGCTGCTCCCAGGTGAGAACCAGTAGCCTGTGGTTGCAGGGGGCAGGCTTGAGCTCAGGGAACAGGCTGGGCAGGGTAGAGGGCCAGCTGGGCTCAGGCCCATCCCACTCGGACAGGAGTATGTGGGCTCAGGTGCGGGAGTGGGTGGGAAGACCCACGCAGCCACTGCCCTGGAGGCTGTGGAAGGGGCTGCCTTCTTTGTGTCCCTCGATTCTGAGCCCGCGGGACTGACCAGAGAGGACCCCGCAGCTTCCCTGGACGCTTATGCCCACGCTCTGCTGGCTGGCCGAGGCCATGACCGGTGAGTCTACCCCCTACAATACCACCTACACACTTATGGAGACCTAGGGCTTCTCCACAGGGGGCAGCCAGACCTCATGCCTGGG
+
GGGGIIEDFAADJPLGGFDFHKONKGDA@@?@ABBCBCCEFGFFEDDCBB@???@BFE;:978<CEJIHDEA@87)&&''.>AA?????ADCCCCA>@@ABDAABC@ADCCABCCCC@???ADGFGKJKFEDEE?<<<<>CCCCDFGHBA,(();=;:>>AAEEDDDGIHB>???@HHFEFEEFEDFFFFDEEEFIGEGQGFDD-+<98-8?>>>?EDEDFEGGHSHGMGDBABHGFFPG@@@@@KHHLLICG@@?71EKGGHLOKHA@H>>ADDDFHILHDCDDEKSINMFFGGFJGEB;>@3JHLHGEGGEFGHDBCDCFFHHIEEEEEFFDEGFABAAA96679;9887>?DEEFEEEEGGKGHIHFFDCDDGFFHGKL>>=<BCDFFFEJBFGGHCGEJDEEECFGFEGEEFFFEFEEEGIGGGEB@AAAA,++++0****82222DA@@@@HGFDEEFGKHEFEFFDHFIJFFGFIGFIF?@@@?EFEDIJMLFIEFFEFFGHJIIHEDCCABCEEHFGGHGGGIHJKKJGFDACCDFGIGJJKJIIHCBAABCCDCDECDEFFGKLLIHHHJKIEDCCCEHKKFHFFDDFGFHHJFCDEEGIGDDDCCCCCDGNEGGEEHEGGEEFEEDDFFCCCCCDCEEEFEEGEGDCCDCCDFDCA>=<;7650/-,'&$
@396_NG92T2_3
TCCTGTCCGAGTGGGATGGGCCTGAGCCCAGCTGGCCCTCTACCCTGCCCAGCCTGTTCCCTGGAGCCCAGCCTGCCCCCTGCAACCACAGGCTACTGGTTCTCACCTGGGAGCAGCAGTCAGAGCAGCTAGGTGTTCCTCAAGGGGACAGGCTGGGGAGGGGTCATCCAGGATGTCCTGGAACTGCTGTTCCAGGGCCCGTGGAAAGCAGGCCATTGGGAGAGTGAGTCCCTACACGGAAGAATCTGCCCCGGTGGAAGACAGCCACGTGTCGGCTGTCTTGAAGGTGACGAAGGTGGTCTGGAGGGACACGGGAGGAAGACGAAGGTGGGAAGAGGTCACATTTTAACAACCACCCCACTTACTAATCATGCCTTGGGCTATGTTTTTATGATTTTTGACAGCTGTATAGTAGTCCATAGCCTGAGCATAGCTCAGGACAGTTTCGATTGTGCTATATATCAAGCAGAGGATGACTTTGAACTCTTGTTCCTCATGCCTTT
+
/@FECCB?==>=B@@@@?AB@??;;;<<A@BDFGBA?>===<<==?CFCCACDFFHEHDCEBDFFEGEEEEGFDCBBDCDDCDDCCBBBDDBB@>=>>?BCCCEDDDEECBBBBBCCDCAAABBDEDEEA@???ABECAAAAA?>AB?BCEEFECA@@A@?>CCCGEGHFGGIHFEECCDEFEDCDDEDDGEGFFA@??<980.*+579888;;>?BB@>?>>@B@AABAAAABBCB@?@@BEFEEDCCBCB??>>>@AAC=<<@EEDAABABA@@@ACBCDCFHHDFEEB@??@BEGEFDFDEFDAAAACEEDCDE>@A@@>??DFIHHHFEJGGJEDFEIFGDBLHLKGFFFFFDDDDFCEDDDDDEEDEEEDHGFCDCB@AAACOISJJGHFHLIJKGFCCCCDDFEEEDEGDEFFEDFEFFEEEDCCBCBCCBBCCCBACBDA@@??DGHHDDCCDCEDEBGGHJHHGEFFIHFIJFFGHNGEHFEEA@@?=>9642&#
@397_NG92T2_3
CCCTACACGGAAGAATCTGCCCCGGTGGAAGACAGCCACGTGTCGGCTGTCTTGAAGGTGACGAAGGTGGTCTAGAAGGGAGCACGGGAGGAAGACGAAGGTGGGAAGAGGTCACATTTTAACAACCACCCCACTTACTAATCATGCCTTGGGCTATGTTTTTATGATTTTTGACAGCTGTATAGTAGTCCATAGCCTGAGCATAGCTCAGGACAGTTTCGATTGTGCTATATATCAAGCAGAGGATGACTTTGAACTCTTGTTCCTGGTGC
+
EHFCCKKIMJJMKKMSPSIHHOFCLHIJPSKOPKJLIIHLJNNPMQJKKQKJ>:::=CCABC@ABFGC+++++*)((''***)),())*HMKSQMIDEDEEGMJIFIHSLJSA@@@@DD@2223EEFGHIHGIKHIHMGFGHLMIAE@@@>?CEHEFDDFPQRSLGHJKLMSNPJJGFHHJKHGHF988889DEEEDGGJJGGEDDEHIHIGFFA@BABA@??AHLSLFFHEEGJIFFHGFHEDFEGHFGFEGIHFEHGJKIHHHCA//..&
@398_NG92T2_3
GGGGGCAGGCTGGGCTCCAGGGAACAGGCTGGACAAGGTAAGGGCCAGCTGGGCTCAGGCCCATCCCACTCGGACAGGAGTATGTGGGCTCAGGTGCGGGAGTCGGTGAAGACCCACGCAGCCACTGCCCTGGAGGCTGTGGAAGGGGCTGCCTTCTTTGTGTCCCTCGATTCTGAGCCCGCGGGACTGACCAGAGAGGACCCCGCAGCTTCCCTGGACGCTTATGCCCACGCTCTGCTGGCTGGCCGAGGCCATGACCGGTGAGTCTACCCCCTACAATACCACCTACACACTTATGGAGACCTAGGGCTTCTCCACAGGGGGCAGCCAGACCTCATGCCTGAGCAGT
+
-*+.111125569::>EEBAGKMIKBB@=<20.,,*((*./../772////?@BGMIKKLJIHIFIHILLJIOJPINNRONIJILHNLHOJGJLLIMKIMILGHIIIIJLKRJILIIJLIKIP>>>>>HIJJJHJHHJHHJJHDEDGJIMHHGED98@<78IHIJIIKKHIHHKHKJJKGHGHHGIKLJJHGIGIHGFHLIIHFDGIJIHIDDG@AHIIIIEEDDDFFEFFGFGIGHKHGMJHGMGJGEFEEGIGGFJKIHJHGHHGFBA@@ADC@BA@@??@@DFEFGEGFHIHFEDBCCCDED>>?@FDECDCEDJEFGEDEECCCDBAA@AABDDCDAA****'('
@399_NG92T2_3
CTGGGCTCCAGGGAACAGGCTGGGCAGGGTAGAGGGCCAGCTGGGCTCAGGCCCATCCCACTCGGACAGGAGTATGTGGGCTCAGGTGCGGGAGTGGGAGTGGAAGCCACGCAGCCACTGCCCTGGAGGCTGTGGAAGGGGCTGCCTTCTCTGTCCCTCGATTCTGAGCCCGCGGGACTGACCGAGAGGACCCCGCAGCTTCCCTGGACGCTTATGCCCACGCTCTGCTGGCTGGCCGAGGCCATGACCGGTGAGTCTACCCCCTACAATACCACCTACACACTTATGGAGACCTAGGGCTTCTCCACAGGGGGCAGCCAGACCTCATGCCTGG
+
@AC@@?@@@??=811::;@ABBBCBCCBB>=<==>>>>?BDG@??>?<:::;ADAA@A@=>A?;;;;<@@??>>>>>@?>=>>>>>==;65200/++)&&((()**++*-9::;;A?BAAAABBBBCA@@@BBCBAAA@AB@@AA9640.---0.56*=;;;=>AA@??>;;:99;;=@@AB>,,,,8<<:8864689;BBCCDCBA@>;;;::<===??>=>==?ABCBA@ABBC?;:::;@A@@@?<:999<@??<;::89<;9<<<@>>==>?>>??ACBA@?>>99889<:<<;;;;<<<=<<>>?>:9999;<===>>>??@A=<61(&
@400_NG92T2_3
TGGGAGAGTGAGTCCCTACACGGAAGAATCTGCCCCGGTGGAAGACAGCCACGTGTCGGCTGTCTCTGAAGGTGACGAAGGTGGTCTGGAGGGACACGGGAGGAAGACGAAGGTGGGAAGAGGTCACATTTTAACAACCACCCCACTTACTAATCATGCCTTGGGCTATGTTTTTATGATTTTTGACAGCTGTATAGTAGTCCATAGCCTGAGCATAGCTCAGGACAGTTTCGATTGTGCTATATATCAAGCAGAGGATGACTTTGAACTCTTGTTCCTCATGCCT
+
<?AGEGGJJIJHGHGGIGHHHDCEEFJHLGF>?AH1)DDEGLJJKQGHGGEIHHGD)''''-,,-(()**<IIIGIFHHFLIIIMHLJIIMHGHGHSKKLLMBIHJIKHGHHJPJKIEFJKMKHFGGIILMJIKSHIIJJNHJKILIKJJGHHHIHGFHFJGEIFDEDEDGFEKMFEEGGJJIJLFDDCBCDDEFFEDDCBDEFEDEEFGIHLJGHEFEHEDEFFGGEFHFFDBDEGHKIGEFEGEEGGGGGGGFFDDEEFFFGHGJHJJIIHGGHGGFHDB>=86
@401_NG92T2_3
CCCACGGGCCCTGGAACAGTCCAGGACATCCTGGATGACCCCTCCCCGGCCTGCTCCCTTGAGGAACACCTAGCTGCTCTGACTGCTGCTCCCAGGTGAGAACCAGTAGCCTGTGGTTGCAGGGGGCAGGCTGGGCTCCAGGGAACAGGCTGGGCAGGGTAGAGGGCCAGCTGGGCTCGGCCCATCCCACTCGGACAGGAGTATGTGGGCTCAGGTGCGGGAGTCGGTGAAGACCCACGCAGCCACTGCCCTGGAGGCTGTGGAAGGGGCTGCCTTCTTTGTGTCCCTCGATTCTGAGCCCGCGGGACTGACCAGAGAGGACCCCGCAGCTTCCCTGGACGCTTATGCCCACGCTCTGCTGGCTGGCCGAGGCCATGACCGGTGAGTCTACCCCCTACAATACCACCTACACACTTATGGAGACCTAGGGCTTCTCCACAGGGGGCAGCCAGACCTCATGCCTCAG
+
<ABA@;;;:<AB?:11//00&&&(/::31100@ACDBCB??@@5444,,,+*(&(((*-6))//2;?AEFCAAACDGHIHEDFEEFFFFEHGGADGCEDGGFDDEECB@@@BCEA@@@<7---/0FBAA@AC>=;9:<9322614SEFEEDFFFEFGGFB?===>@CCCGGJ::::;;.--.//045-+**)),--,-,--<<=::44457?@6<;:956.-97.,,,---264557>++++,6+))((00-/CDEFDDEKGGFDCDIHHE99998:::=57;*)))*+999;HG?@@@@?=??ADCEG6550-----36CCAAB?BDDGHGFGGABEDDCCDCCDDDDFFFDED>777?>@CCCLGA?>>>BFHKGDCB?>@?:9988:::BEHHGMAA?@EEDEEFEFGGIGHGGFGGEDEEDC4446:::66666>88898>>>?CEBABBAACDC??==+'&
@402_NG92T2_3
AGGAACAAGAGTTCAAAGTCATCCTCTGCTTGATATATAGCACAATCGAAACTGTCCTGAGCTATGCTCAGGCTATGGACTACTATACAGCTGTCAAAAATCATAAAAACATAGCCCAAGGCATGATTAGTAAGTGGGGTGGTTGTTAAAATGTGACCTCTTCCCACCTTCGTCTTCCTCCCGTGTCCCTCCAGACCACCTTCGTCACCTTCAAGACAGCCGACACGTGGCTGTCTTCCACCGGGGCAGATTCTTCCGTGTAGGGACTCACTCTCCCAATGGCCTGCTTTCCCCACGGGCCCTGGAACAGCAGTTCCAGGACATCCTGGATGACCCCTCCCAGCCTGTCCCCTTGAGGAACACCTAGCTGCTCTGACTGCTGCTCCCAGGTGAGAACCAGTAGCCTGTGGTTGCAGGGGGCAGGCTGGGCTCCAGGGAACAGGCTGGGCAGGGTGAGAGGGCCAGCTGGGCTCAGGCCCATCCCACTCGGACAGGAGTATGTGGGCTCAGGTGCGGGAGTCGGTGAAGACCCACGCAGCCACTGCCCTGGAGGCTGTGGAAGGGGCTGCCTTCTTTGTGTCCCTCGATTCTGAGCCCGCGGGACTGACCAGAGAGGACCCCGCAGCTTCCCTGGACGCTTATGCCCACGCTCTGCTGGCTGGCCGAGGCCATGACCGGTGAGTCTACCCCCTACAATACCACCTACACACTTATGGAGACCTAGGGCTTCTCCACAGGGGGCAGCCCAGACCTCATGCCTCAGC
+
4::===@CBB?===>DHEFDCB@==<<<>=??ADDDDCC@?@??BB<7676:D??=722=>?@@A@????====<??>>>>???>>>???===>@CDFJNICBBBDEFHDDCA>=<;<=?====>AABCBBAA@AB?>>>?AAC@?AA@GHPHFEC><<<<>A>>===?@=::::=@??<<<)8;;=?=<<=<??>????A@=;;;;=@@AAEEA??>=?:77779;;;;<ABABCCBBB?;:99:=@@@??>?=:6..::>?>?@@@AB@@?@>==>??AAAAAB?>=9-=?A?;88778==>@CCCCCCDCBBBBCFEDDECEEDFEGFFFBB?=?;::3@BBABCAA@><@@A@?>>>@BB@====?ABBBB@@?@@CB@A??A=ECCBBAB@??A@>>===?AABA???>?A?><<:;<=BABBAAA@@@?@??A?ADCBCBA@@@?AAA)))))=<<<=?CEDBA@@@@@??>?>?????@@@:99:;@@@>===>?A@?>>>@@???;9999=@>;;;;=EDCCA@@=::::;BBBAB@@@ABBCBAAABDDDCCDAA@?AA@@?@@BCDDGEEB@>><<<=>@BCBA@>9876689:@@@????ACCBA@=;:826667=6222/0BB>:::::==<<==<<<<<?BCFCBBBCBC>::::;@@BBA?=:9:9;?>>>===<=>>;<=>@>>=>?@@?@?@A@@AA@@=<;=<==>>???>?@@AA@BAB????>55540*+6788==<==<>322.
@403_NG92T2_3
GTGAAGACCCACGCAGCCACTGCCCTGGAGGCTGTGGAAGGGGCTGCCTTCTTTGTGTCCCTCGATTCTGAGCCCGCGGGACTGACCGAGAGGACCCCGCAGCTTCCCTGGACGCTTATGCCCACGCTCTGCTGGCTGGCCGAGGCCATGACCGGTGAGTCTACCCCCTACAATACCACCTACACACTTATGGAGACCTAGGGCTTCTCCACAGGGGGCAGCCAGACCTCATGTCTCAGCAGT
+
....GONIKLKHKLHGMKMINJSSJCHGJHLJIJSJPKLHFJJJJLNJHHGGHLGFHEGOKAIGKSLMJONQMLSHHIJIOSSLIJ@))))8:>9<??=CDDDGKGKSGMNKMGGEFFFFFHKLJKKJJSNKPNNNHJISJMHHLPJIKJGNJHHHGHCC66567FGHGEGFHEDDDELSSLSKJIGIMKPJFEFGRGIFHHFHB>;<;==CAA>FFKIIGJMJFHJHLHGIDFEGB0///-'
@404_NG92T2_3
AGAACGGGGCAGATTCTTCCGTGTAGGGACTCACTCTCCCAATGGCCTGCTTTCCCCACGGGCCCTGGAACAGCAGTTCCAGGACATCCTGGATGACCCCTCCCAGCCTGTCCCCTTGAGGAACACCTAGCTGCTCTGACTGCTGCTCCCAGGTGAGAACCAGTAGCCTGTGGTTGCAGGGGGCAGGCTGGGCTCCAGGGAACAGGCTGGGCAGGGTAGAGGGCCAGCTGGGCTCAGGCCCATCCCACTCGGACAGGAGTATGTGGGCTCAGGTGCGGGAGTCGGTGAAGACCCACGCAGCCACTGCCCTGGAGGCTGTGGAAGGGGCTGCCTTCTTTGTGTCCCTCGATTCTGAGCCCGCGGGACTGACCAGAGAGGACCCCGCAGCTTCCCTGGACGCTTATGCCCACGCTCTGCTGGCTGGCCGAGGCCATGACCGGTGAGTCTACCCCCTACAATACCACCTACACACTTATGGAGACCTAGGGCTTCTCCACAGGGGGCAGCCAGACCTCATGCCTCAGCAGG
+
''&&%$'(6:<::999:;6-**AKJPLSLSSPRLSLSLSISLSOKPMSMOIJH9DGEDGFIKLKMSSNORMNNSKISISMEDSLSIK>=<<FJSIAF?B89773*3HGNIJ@BAB;E<<=JJOMSLJRMLLNLSKRQSMQRNSSQOLJK?;<SSMJSSNONSSLKLLLKKSMKSSNSKISHSPIHOHFIGIFGHEDDEEHGHNGJSKLFSKMJDOJEFCECFFNNMQLQEHGDFSKJOLOSJHKMMKSHLINQNKASOMRKJLM==<9;<8./..9BHFKHLHFFGFJKSLIMKHKHMHPKLHEAAAALHKGMSKMILSKKQSSSMLJOIPSLOJMJSOKPOJJLMKKMSLMKKLQOLRHKNONKSOKOHSLIEBNRSKNFG@9HIADDDA>7+,JIIQHHJJIFHHKJOJRJIKMLLQKNIJSPPMKSLPQOSISLJKOHHMKSLOIIDGHKHBABEEGFFHGPLJJGHHEGFEFGGHIGEHGEIJGFFGFGIJHJGIFFGLSJSINISHKNSHEFAABB@=<;3/,
@405_NG92T2_3
ACCGGGGCAGATTCTTCCGTGTAGGGACTCACTCTCCCAATGGCCTGCTTTCCCCACGGGCCCTGGAACAGCAGTTCCAGGACATCCTGGATGACCCCTCCCCAGCCTGTCCCCTTGAGGAACACCTAGCTGCTCTGACTGCTGCTCCCAGGTGAGAACCAGTAGCCTGTGGTTGCAGGGGGCAGGCTGGGCTCCAGGGAACAGGCTGGGCAGGGTAGAGGGCCAGCTGGGCTCAGGCCCATCCCACTCGGACAGGAGTATGTGGGCTCAGGTGCGGGAGTCGGTGAAGACCCACGCAGCCACTGCCCTGGAGGCTGTGGAAGGGGCTGCCTTCTTTGTGTCCCTCGATTCTGAGCCCGCGGGACTGACCAGAGAGGACCCCGCAGCTTCCCTGGACGCTTATGCCCACGCTCTGCTGGCTGGCCGAGGCCATGAC
+
CC>;:::;>ABCBDFE?=5444*****<>?>>?>>@@A@CCCAB@@@?@=119:A==5544;?@ABBCBCCCC>>=<7//CCDDDDDDEFEFFDE@A>@;;<=2>@???>;21?=@88?????ACCB@@AACDCBCB>==>@CCBBBBBCEEEFFFGFCDFCA@@??BCDFFDCDCDFFBDEBBBAAA666<>CECDAEDGCDIEEFEFDDFDFFDBBBCGFEFFHGH=>>GIE=7989A?B@CBBEDC???@AFEEEDCBBCEEDCCCEEDDDA???>@CCCCBDBDDEFDDEFBCBBCDDFFGFFFCFFEDEFEEGGFDDDDGEDFECDCCFGMMIJJGFDCCCCCBBDEEHFHEDCCBCDFIHHGGEHFIILHGIHECC@BBACGHGIHEEHFDCCCBCBCDCDECCDECDHIHEDBCCBDEC?><<<<;42/
@406_NG92T2_3
CTGAGCCCAGCTGGCCCTCTACCCTGCCCAGCCTGTTCCCTGGAGCCCAGCCTGCCCCCTGCAACCACAGGCTACTGGTTCTCACCTGGGAGCAGCAGTCAGAGCAGCTAGGTGTTCCTCAAGGGGACAGGCTGGGGAGGGGTCATCCAGGATGTCCTGGAACTGCTGTTCCAGGGCCCGTGGGGAAAGCAGGCCATTGGGAGAGTGAGTCCCTACACGGAAGAATCTGCCCCGGTGGAAGACAGCCACGTGCTGGCTGTCTTGAAGGTGACGAAGGTGGTCTGGAGGGACACGGGAGGAAGACGAAGGTGGGAAGAGGTCACATTTTAACAACCACCCCACTTACTAATCATGCCTTGGGCTATGTTTTTATGATTTTTGACAGCTGTATAGTAGTCCATAGCCTGAGCATAGCTCAGGACAGTTTCGATTGTGCTATATATCAAGCAGAGGATGACTTTGAACTCTTGTTCCTCATGCCT
+
@A?=;:50-4<>??@>=<<<<==??AAA@=@ABCCDC==D>BAAAA@BBCCBAA@??ABBCDDCBAAABB@A?<<<<=ABBBCCECDCCABBBBCBCBBB@@?A@???=<=<<>@AA@@A@@?>:A@AACCCBBA@?A@>?@??AABBCCCBA@A@@AACEDDCCDDD=<=<=DA>==944448=???@BA?>?>?@AA>>>>=?A888878876:;;8:;=>CDB@??>??=::::<BB@@A>=?>>>==<,(((((@EBBCBCCDBAA@>:::;<BBBBBCBBCA<<<<<B;:::;ABB@A>87778CB???A@BB@?A@AEDHGLNHGFEDDDB@?@@@BECCBCCCCDBCBAA@@>>?>=??@BGISJFDDEEHFJFCBBA@A@@BBB???>>@?@@@@@@AABAAAAAA@@@A??>>>===>;999:?DFCBAAACBCBCDCCCCBB??@@BFDECBCFFD;;;;<B877568;<:9
@407_NG92T2_3
GGGCAGTTCCAGGACATCCTGGATGACCCCTCCCCAGCCTGTCCCCTTGAGGAACACCTAGCTGCTCTGACTGCTGCTCCCAGGTGAGAACCAGTAGCCTGTGGTTGCAGGGGGCAGGCTGGGCTCCAGGGAACGGCTGGGCAGGGTAGAGGGCCAGCTGGGCTCAGGCCCATCCCACTCGGACAGGAGTATGTGGGCTCAGGTGCGGGAGTCGGTGAAGACCCACGCAGCCACTGCCCTGGAGGCTGTGGAAGGGGCTGCCTTCTTTGTGTCCCTCGATTCTGAGCCCGCGGGACTGACCAGAGAGGACCCCGCAGCTTCCCTGGACGCTTATGCCCACGCTCTGCTGGCTGGCCGAGGCCATGACCGGTGAGTCTACCCCCTACAATACCACCTACACACTTATGGAGACCTAGGGCTTCTCCACAGGGGGCAGCCAGACCTCATGCCTCAGCAGC
+
))*)((*+)**+-<@CECEDFEFGEFFCCBEBB?/*ACDDDDBBB6(E??ABAAABCCA????BGFGHHHCCCCKGKHFFE>FFGGGGGFDEEFA@@@@CDFFFEEEGEFGEEFEBBB?=...3780''(,.34////0564?BFEB??>>@@AACEHIDDEEDDDDCCEF?DBEEFGEDBAAA@BDBBEEEEEDCBBBBCBACBDBCBCDFFEEEA=>==<==;>--''')(((((299=DFHEGEGIGGCCCDEDBEEFGGB?@BGEKIJIEDECDEEEFGIMKGKFBDBCDDEFFGFGGIJHHIFGFDDB@ABCDFIKKKIGHHGGFEDEDDDDFGGFGEFHIJIGIGFHIJHDDCCDHJJGKHGA@@:65545.+,88>>;8789?DFFFKFFDEGFFIKHJIGKSIHHH::;<MKHKHHNFJABABADBDEEIGGEIJIFEDCCCDFEDD53.
@408_NG92T2_3
GTCAGAGCAGCTAGGTGTTCCTCAAGGGGACAGGCTGGGGAGGGGTCATCCAGGATGTCCTGGAACTGCTGTTCCAGGGCCCGTGGGGAAAGCAGGCCATTGGGAGAGTGAGTCCCTACACGGAAGAATCTGCCCCGGTGGAAGACAGCCACGTGTCGGCTGTCTTGAAGGTGACGAAGGTGGTCTGGAGGGACACGGGAGGAAGACGAAGGTGGGAAGAGGTCACATTTTAACAACCACCCCACTTACTAATCATGCCTTGGGCTATGTTTTTATGATTTTTGACAGCTGTATAGTAGTCCATAGCCTGAGCATAGCTCAGGACAGTTTTGATTGTGCTATATATCAAGCAGAGGATGACTTTGAACTCTTGTTCCTAGTAT
+
1;;<A@AAABB@?>>>?@AA??@?@A?A@?@AAAAA@?=<=<<>@?@AB>?>>>HFDDAA@BBCAAABBDD<==<<>@???;9898;<<=DBAA?>?>??@?=<=<<>?>?=====?>=>;6555107//0:;:B?:;;;<@A??A@@AAAA???@<::::>CA@@@AACABBB?<<<=?CDAB@@@ABC?????B>===>;75/.////@@DBAA@BBB@>>>>ACEEEGGIGECCCDDCCCCCCECBBAAAEGGFDCBCBAA@?>?@AAGJSDDCCFGGJIHEDCBABBABCBAAAAAA@@A@AAABCCCDBAACBBCDBAA@@BCCF,****CEFBABAACCECDB@@>31/...'''''97=@CC<=+******('''&
@409_NG92T2_3
CAGGACATCCTGGATGACCCCTCCCCAGCCTGTCCCCTTGAGGAACACCTAGCTGCTCTGACTGCTGCTCCCAGGTGAGAACCAGTAGCCTGTGGTTGCGCTGGGCGGGCTGGCTCCAGGGAACAGGCTGGGCAGGGTAGAGGGCCAGCTGGGCTCAGGCCCATCCCACTCGGACAGGAGTATGTGGGCTCAGGTGCGGGAGTCGGTGAAGACCCACGCAGCCACTGCCCTGGAGGCTGTGGAAGGGGCTGCCTTCTTTGTGTCCCTCGATTCTGAGCCCGCGGGACTGACCAGAGAGGACCCCGCAGCTTCCCTGGACGCTTATGCCCACGCTCTGCTGGCTGGCCGAGGCCATGACCGGTGAGTCTACCCCCTACAATACCACCTACACACTTATGGAGACCTAGGGCTTCTCCACAGGGGGCAGCCAGACCTCATGCCTCAGCAGG
+
GLSMJHGFA@AA@ISFBFDG>@C:72)BKLSMLKESDC@:9:;IKQKJOQINKLKOLQOMKSKSMSMLLE??9HKKJOLLILJFEGDDDA<+++**-***)(&&&&&&&&';:88?EEGJMJLQKSLJLNHMJHGSSRJSJLKPOLQROSOSMOSL@9899JIOPJLLRMPKLPSPNSOQSPHMQLNMNMIISKMJMNNKMSPHGGF======DEENRMJLNOJSIMLGNNPMMQLKISHMLIOMJSMNOQSSJIEEGEAALKKSIGJOSQSKRSSSJLKOIKSSMNSSSJLNMILJJONJISMOSMMSKNOKKGJJORIMKPHIFOLLJNKIGIGHHLOROMISORLJJKNNISEEEFHKJJQNNLJHNJHJNSJHGJJHJGHLNPNPQJNJSJSMLPJKSMLKCEEIHJJHHIIFD///68HHCCCECDFFEHB@@<>?B86654/*
@410_NG92T2_3
CTGAGCCCAGCTGGCCCTCTACCCTGCCCAGCCTGTTCCCTGGAGCCCAGCCTGCCCCCTGCAACCACAGGCTACTGGTTCTCACCTGGGAGCAGCAGTCAGAGCAGCTAGGTGTTCCTCAAGGGGACAGGCTGGGGAGGGGTCATCCAGGATGTCCTGGAACTGCTGTTCCAGGGCCCGTGGGGAAAGCAGGCCATTGGGAGAGTGAGTCCCTACACGGAAGAATCTGCCCCGGTGGAAGACAGCCACGTGTCGGCTGTCTTGAAGGTGACGAAGGTGGTCTGGAGGGACACGGGAGGAAGACGAAGGTGGGAAGAGGTCACATTTTAACAACCACCCCACTTACTAATCATGCCTTGGGCTATGTTTTTATGATTTTTGACAGCTGTATAGTAGTCCATAGCCTGAGCATAGCTCAGGACAGTTTCGATTGTGCTATATATCAAGCAGATCATCTTGAACTCTTGTTCCTCA
+
3:778678=?DICCA>>===>>?@@AGDD=CDDDCDC?>D?ACBA@@AABCBAC@A:645@>>>?IEEEECECBBBAACDDCCEDDEDEDEDDCDECBCC?99798;=@???@@BCCBB<:653/-,+++++2*)))+***+)&&&'856>GBBA@A>?CBA@@CBCCABBBCFA>973''''<<==B?AA?>>>?@@@=<<;;=?>@?@?>>??@A?<<<<=BA@?@@@@?=:::;;BABBCAACBBA???><;:::>CAAA@@AA@=;:956669>?=>>>=??=;;;;<?76667=:;9:;::==?B@?@?A?@A??@@BEFCAGFEDBECBB@<;;:;=C<;@?@@ACDBA@<;;:;===>>?AFHIFEBABBCDEBBBCA95++,.-..//0046=>??>?@@ABCAAA@@AA?>>>>>@@@:7777:DCA@@@@BBDB><;93)'&%%%$%%$$1<>====??>;<7/
@411_NG92T2_3
TCCAGGGCCCGTGGGGAAAGCAGGCCATTGGGAGAGTGAGTCCCTACACGGAAGAATCTGCCCCGGTGGAAGACAGCCACGTGTCGGCTGTCTTGAAGGTGACGAAGGTGGTCTGGAGGGACACGGGAGGAAGACGAAGGTGGGAAGAGGTCACATTTTAACAACCACCCCACTTACTAATCATGCCTTGGGCTATGTTTTTATGATTTTTGACAGCTGTATAGTAGTCCATAGCCTGAGCATAGCTCAGGACAGTTTCGATTGTGCTATATATCAAGCAGAGGATGACTTTGAACTCTTGTTCCTCATGCCTA
+
<620012/3=79---.DIJGK@>??=>??>??<?DFE?>>?750,+....89DCHB@;>===?>;CHHMGFILHBDDECFHHHKLINILJL>><511112/1111366EGEJGLF>?@LODEGJGIFGMHJILLDCDIMHIG@B<GIIPKSG==<<2,=9?B@BBABHJIJILHJIDCDCCGIGHHGJLOISKIKHHKOESJIOBA?:=641123;;@AC87668;99;ABGFGFGJILNHHIGFGFKLIKSKILILSLKEGGIFKISIKKIHKJOLKNSHEEGIINKLMJRLHIHNQIMJJJLILGAA8975)
@412_NG92T2_3
CAGGGAAGCTGCGGGGTCCTCTCTGGTCAGTCCCGCGGGCTCAGAATCGAGGGACACAAAGAAGGCAGCCCCTTCCACAGCCTCCAGGGCAGTGGCTGCGTGGGTCTTCACCGACTCCCGCACCTGAGCCCACATACTCCTGTCCGAGTGGGATGGGCCTGAGCCCAGCTGGCCCTCTACCCTGCCCAGCCTGTTCCCTGGAGCCCAGCCTGCCCCCTGCAACCACAGGCTACTGGTTCTCACCTGGGAGCAGCAGTCAGAGCAGCTAGGTGTTCCTCAAGGGGACAGGCTGGGGAGGGGTCATCCAGGATGTCCTGGAACTGCTGTTCCAGGGCCCGTGGGGAAAGCAGGCCATTGGGAGAGTGAGTCCCTACACGGAAGAATCTACGGTGGAAGACAGCCACGTGTCGGCTGTCTTGAAGGTGACGAAGGTGGTCTGGAGGGACACGGGAGGAAGACGAAGGTGGGAAGAGGTCACATTTTAACAACCACCCCACTTACTAATCATGCCTTGGGCTATGTTTTTATGATTTTTGACAGCTGTATAGTAGTCCATAGCCTGAGCATAGCTCAGGACAGTTTCGATTGTGCTATATATCAAGCAGAGGATGACTTTGAACTCTTGTTCCTCATGCCTCTG
+
:<@?AACACBA@9888:>@ABDDBEDBA@?>?>><:889:<CEEDEC=;;;;>??@A@51,9>@@EECCA??@AA@@AACDBBAAACBAA@@@BABBC=;;;;>BA@@ABB><<<<?@97778=DCCBA@@AABA>>==>@A@B><<<<?AAA@@BBA@@?@>;;;<GGIFCA>====>>>>>AA?@?@@BDA=@--E5BBAB@@@A@ABAA?>=<??>@BBCCCEDCBB?====>?@@ABCBDDCCBBA@ABBB@@@@@@AAABD?>=<<>>?B@ABBB@?@?>>?ADCB86767<<====>>?A::AAAAAAAAAAAA?@@9999:DC@?<<:;;::7,<<<<B?A?>====>@?=<<<<>?>????>====?;87779;8645,,,,,18ABA@@@@CBB?<<<<87777<A@@A@CCDAAA?<77778A>;88;5:@C>====>77779:99445....7?<;::;;@999::AAAGEKHJHFCA@@>==>>>?@??@@@@ABCBA????>?===>>@AHINIIFEHIGGKFCBA@@@@??@??????????@AA@AABACB@@@@?@A@@@???AAB;9999@EFBBBAABBCCCCCCBBABABDDFGEJJKJHFEDFFFIHDAAA?;5320)&%
@413_NG92T2_3
TCTCCCAATGGCCTGCTTTCCCCACGGGCCCTGGAACAGCAGTTCCAGGACATCCTGGATGACCCCTCCCCAGCCTGTCCCCTTGAGGAACACCTAGCTGCTCTGACTGCTGCTCCCAGGTGAGAACCAGTAGCCTGTGGTTGCAGGGGGCAGGCTGGGCTCCAGGGAACAGGCTGGGCAGGGTAGAGGGCCAGCTGGGCTCAGGCCCATCCCACTCGGACAGGAGTATGTGGGCTCAGGTGCGGGAGTCGGTAGAGACCCACGCAGCCACTGCCCCTGGAGGCTGTGGAAGGGGCTGCCTTCTTTGTGTCCCTCGATTCTGAGCCCGCGGGACTGACCAGAGAGGACCCCGCAGCTTCCCTGGACGCTTATGCCCACGCTCTGCTGGCTGGCCGAGGCCATGACCGGTGAGTCTACCCCCTACAATACCACCTACACACTTATGGAGACCTAGGGCTTCTCCACAGGGGGCAGCCAGACCTCATGCCTCAG
+
,9A>>?==>?@CACCBCA>374425BABACFJGKSKKGJNMIJNEG;;SOJ>><<=?CDCDCFBDEG>?C=4DHJOMKIML<4F??GIIHFJLJIFFGJHJLMOMHIKKJHLSIDEF=@KEEFIJIFFDEBBBCCFGFIIDEFDDI@GIJNA@@?@666<=CEBDIKIILGGGGJFJGKIGHKIFHEGFHEEEIGLHMHFGGGFGFFFFHHJKEDDDBEEFJLKMMFFFHHJIHEGEFGEFEB@AABEF?654,))))+42)9AEFEGMFHFFDGH=/DGGEHHHIGHHGFEFFGFHGGEGGGIQKJJNJJJHHEEFFKKOJPJMIHGFCCCCDIJGSGLSHFJINNLGGFCFGGEFB??>38966=>:;;;<EEGGFGHGFIIHIHHHJJJKIEDDDGLLHMHJIGHHBAAA?@A@ADEOMFFFFDDEDDHHHHHHMJIINIIFHFEGEFFDGDEDDEFEHGIJE@>>BCCCFGGFGHIHHGHHDFEF=90
@414_NG92T2_3
TGGAGGCTGTGGAAGGGGCTGCCTTCTTTGTGTCCCTCGATTCTGAGCCCGCGGGACTGACCAGAGAGGACCCCGCAGCTTCCCTGGACGCTTATGCCCACGCTCTGCTGGCTGGCCGAGGCCATGACCGGTGAGTCTACCCCCTACAATACCACCTACACACTTATGGAGACCTAGGGCTTCTCCACAGGGGGCAGCCAGACCTCATGCCTCAGCAGGT
+
+2344@BBCGEGJILJJSIJLD@B8557?999:;HOGH@??>><89:?BCCEEFJIJNCC@>-)))*CEBA@>:3@AACKKFEIGGIHHGKEECDCFEFIGHHFEEDELIIFHIHJIJGGIIIIIHFFJGJKSGCBBB>>ACCGFDJHGCCCBDIGJFEGGFFDCAA3333433323468ADBBCDEDCBBAACCCFDIBAABBBDGF@B><72222/+'
@415_NG92T2_3
GTCTTGAAGGTGACGAAGGTGGTCTGGAGGGACACGGGAGGAAGACGAAGGTGGGAAGAGGTCACATTTTAACAACCACCCCACTTACTAATCATGCCTTGGGCTATGTTTTTATGATTTTTGACAGCTGTATAGTAGTCCATAGCCTGAGCATAGCTCAGGACAGTTTCGATTGTGCTATATATCAAGCAGAGGATGACTTTGAACTCTTGTTCCTCATGC
+
??<<:4135=<9974344<ADCEDDEDDCBA@AACDCDDEDHMIJCABABDDDBDACDGEBABBDEGGHIILJC>>=<?=?A@@@BBBBB@BBCBCBABBBA@@?>>?ABFGPIGEEEEGIIHDBAA@ABBACBCDBAA@@@A@AAABCEDDCCCCCCDDAAABBBBCCA@>?@BJGEDBBACBBBCAAAAAABAABBCBCBDDFHFEEEEFGIFEFC??90
@416_NG92T2_3
TCAGTCCCGCGGGCTCAGAATCGAGGGACACAAAGAAGGCAGCCCCTTCCACAGCCTCCAGGGCAGTGGCTGCGTGGGTCTTCACCGACTCCCGCACCTGAGCCCACATACTCCTGTCCGAGTGGGATGGGCCTGAGCCCAGCTGGCCCTCTACCCTGCCCAGCCTGTTCCCTGGAGCCCAGCCTGCCCCCTGCAACCACAGGCTACTGGTTCTCACCTGGGAGCAGCAGTCAGAGCAGCTAGGTGTTCCTCAAGGGGACAGGCTGGGGAGGGGTCATCCAGGATGTCCTGGAACTGCTGTTCCAGGGCCCGTGGGGAAAGCAGGCCATTGGGAGAGTGAGTCCCTACACGGAAGAATCTGCCCCGGTGGAAGACAGCCACGTGTCGGCTGTCTTGAAGGTGACGAAGGTGGTCTGGAGGGACACGGGAGGAAGACGAAGGTGGGAAGAGGTCACATTTTAACAACCACCCCACTTACTAATCATGCCTTGGGCTATGTTTTTATGATTTTTGACAGCTGTATAGTAGTCCATAGCCTGAGCATAGCTCAGGACAGTTTCGATTGTGCTATATATCAAGCAGAGGATGACTTTGAACTCTTGTTCCTCATG
+
AAA@?@@=::7779:ABCEGK>:999:>?@BDGEEDC@????AB@?AA>?@@ADCBBBBBCCAAAAABAAAA<;;<<?AA@@ABB><<<<??97777;AA@AAAABCD?==<<=>?>A?;;;;=@????ABAA@>=>>AAABEEFA><;;;;;;<=>ABBDCDDDDECDAAD@ABBBBACCBCCAA>?;<===ADDBBBBCBCBA>>>>?CDCCCEDEEEDDDCBBCCC@??@@ABBABA@>=<=>>@?>>>>AA?A@?@AB@@@>?>>?>=?BAABCBDDCBCBABBBBBCBCCDDCEC-----?A?>=:99:8999:@@A@>=>>?>@@=<=<<>??@???>???@A>::::;?@@?AA@@@>;;;;=BCAACBABBB?<<=<;:999<A@@@ABCD?@@?<9999;AA@@???@AA<;<;<A3334;><<:<<:9::;??>??@@A@==>>@DEHGKGHECCBAB@>>>?@ACBABBBBCEDCA@@@?=<<<;=>?@EHNIGFFGGHFIEBA@??@@@ABB?????@@@AABBBBCCCCCBBBAAAA????/////632238EFDCBBACCECFFA??>><;;;<@@?>??DFFFEEEEDEB@=/..*
@417_NG92T2_3
CCCTACACGGAAGAATCTGCCCCGGTGGAAGACAGCCACGTGTCGGCTGTCTTGAAGGTGACGAAGGTGGTCTGGAGGGACACGGGAGGAAGACGAAGGTGGGAAGAGGTCACATTTTAACAACCACCCCACTTACTAATCATGCCTTGGGCTATGTTTTTATGATTTTTGACAGCTGTATAGTAGTCCATAGCCTGAGCATAGCTCAGGACAGTTTCGATTGTGCTATATATCAAGCAGAGGATGACTTTGAACTCTTGTTCCTCATGCCTC
+
1;@??A@?====>>===><:::;;=?@@DDBBCBACCDCCBBBCDDBAA@?@ABEDEEDDDBCDCEDEEDEDDCEDECCBBCEFEEFEDEFEFEDCCBDCDCCBDDDD@@@?@AABGEEDB@@ABBCCBCABDBAB@?????@AA?@??=??>==>>AEJJHCBAADFFKFCA?=<<<=@@?>>>>>???@??>>?@A@@?>>???@@@@AB)(((**)''+,AA@?????@AAAA@>?>>>=<<<>?>>?<<???AAB@@@?>?@<;:750(
@418_NG92T2_3
TCGAAACTGTCCTGAGCTATGCTCAGGCTATGGACTACTATACAGCTGTCAAAAATCATAAAAACATAGCCCAAGGCATGATTAGTAAGTGGGGTGGTTGTTAAAATGTGACCTCTTCCACCTTCGTCTTCCTCCCGTGTCCCTCCAGACCACCTTCGTCACCTTCAAGACAGCCGACACGTGGCTGTCTTCCACCGGGGCAGATTCTTCCGTGTAGGGACTCACTCTCCCAATGGCCTGCTTTCCCCACGGGCCCTGGAACAGCAGTTCCAGGACATCCTGGATGACCCCTCCCCAGCCTGTCCCCTTGAGGAACACCTAGCTGCTCTGACTGCTGCTCCCAGGTGAGAACCAGTAGCCTGTGGTTGCAGGGGGCAGGCTGGGCTCCAGGGAACAGGCTGGGCAGGGTAGAGGGCCAGCTGGGCTCAGGCCCATCCCACTCGGACAGGAGTATGTGGGCTCAGGTGCGGGAGTCGGTGAAGACCCACGCAGCCACTGCCCTGGAGGCTGTGGAAGGGGCTGCCTTCTTTGTGTCCCTCGATTCTGAGCCCGCGGGACTGACCAGAGAGGACCCCGCAGCTTCCCTGGACGCTTATGCCCACGCTCTGCTGGCTGGCCGAGGCCATGACCGGTGAGTCTACCCCCTACAATACCACCTACACACTTATGGAGACCTAGGGCTTCTCCACAGGGGGCAGCCAGACCTCATGCCTCAGCA
+
IEFFHHHLJKJKGHKLKLSPLSJSSILMSJSHLIENJNIJJMKHJLJJKB;847884221347<<<=;;:;;;DKHIIHFGGIGIIGILJFCCCCAAA@;632246JISJIQOSLKE7<,,ABCC@@BACIIOEE>9:EEIGD=DF>@GGHIGLKHGHSKMGJKRGEGDECCB@GDFEEJHRKNEEKJC@)'''(1++:>CFHEHHDE/+++2::>??FFIGJKQECBBBABBCDAAA@A>>>=;=@@?>:999:@@ABCDCDEEDC@@@@<<CDCBBBCDEEGEEDCEAABAAA<:BBDCDE::852?449:@@ABBB?>>>?BEFDFD@A@A?BBBBBBB:CDDDFCEFBB@@>>>??@BBDEBBBABCD@??===>AAABBABACBBDDDEDCDBCBCCBBCAAA>==>>?@???BCFC@??>=<<<;;?:??@>88955656>ABA@>===>?@?>>=>?=>>=99889><:99:;EECCBAB?<<<<=BAAABAAABBBCA@??@ABB<<><?@>@B@@@?>ABBBCDECC??><<<=>@887768777789:<;;==>?BBBB?@?>=87778<BBB?<57A@?99999<<<;;99;=<<>ACDCCBCBBA@;;;;=CCCCCB@====?EF@?===>?BB?@ABAA@@@BDDDDDCEEEEEDDBBA@@BAAB@@???@ADEDD@?><<=<<>@EDCBABBCCDAA?>1,+('
@419_NG92T2_3
GGGCTAGGTGGAAGACAGCCACGTGTCGGCTGTCTTGAAGGTGACGAAGGTGGTCTGGAGGGACACGGGAGGAAGACGAAGGTGGGAAGAGGTCACATTTTAACAACCACCCCACTTACTAATCATGCCTTGGGCTATGTTTTTATGATTTTTGACAGCTGTATAGTAGTCCATAGCCTGAGCATAGCTCAGGACAGTTTCGATTGTGCTATATATCAAGCAGAGGATGACTTTGAACTCTTGTTCCTCATGCC
+
'&%%%%%%%&466997778>?A@ABG>;;::==55.(((,9DHLFFHFHMMNMJJGLHHIIHHHIIGEEDG>>;;<@AACGHGFID@AFEFDDB=>==:7HQQKHHFGIGFHJGKGHGGGIHIHOJJHHKKGIFDECDCCDIJKRJHGSILIJJHFFCCDCCFDDEDDDCCDEFEHFGFHFKFEDDEEHIFGFHHFDEEHFGFHEIIKHFEFDGEHGHGIGD;;<BCFHLJHHJEEGGGGJKG88878:99775
@420_NG92T2_3
CGCAGCCACTGCCCTGGAGGCTGTGGAAGGGGCTGCCTTCTTTGTGTCCCTCGATTCTGAGCCCGCGGGACTGACCAGAGAGGACCCCGCAGCTTCCCTGGACGCTTATGCCCACGCTCTGCTGGCTGGCCGAGGCCATGACCGGTGAGTCTACCCCCTACAATACCACCTACACACTTATGGAGACCTAGGGCTTCTCCACAGGGGGCAGCCAGACCTCATGCCTCAGCAGCC
+
:;BACDFFGHEGFGGFEEGFFEGKGEGFEDIHFHIHFFFFKFFGFGGHFHGGHFGFFHGHHGIFFIGEFGFHJIGH86667FLMFFHEBKEDCEEDJFDCDDEBCA@?@@BCEFFGKHIFGJHGKFFFQIFHFEDFHIGFGGGHGQJHHFGECBBBFKKEBDDAA@A@DGFFGFFFHFIFDDECDBCCCAEEDCBDCCFIFHEEECCDCBCCFCBAAABBCA?CBD?/,,((&$
@421_NG92T2_3
ATAGCCCAAGGCATGATTAGTAAGTGGGGTGGTTGTTAAAATGTGACCTCTTCCACCTTCGTCTTCCTCCCGTGTCCCTCCAGACCACCTTCAGTCACCTTCAAGACAGCCGACACGTGGCTGTCTTCCACCGGGGCAGATTCTTCCGTGTAGGGACTCACTCTCCCAATGGCCTGCTTTCCCCACGGGCCCTGGAACAGCAGTTCCAGGACATCCTGGATGGTTCCCCCTCCCCCCAGCCTGTCCCCTTGAGGAACACCTAGCTGCTCTGACTGCTGCTCCCAGGTGAGAACCAGTAGCCTGTGGTTGCAGGGGGCAGGCTGGGCTCCAGGGAACAGGCTGGGCAGGGTAGAGGGCCAGCTGGGCTCAGGCCCATCCCACTCGGACAGGAGTATGTGGGCTCAGGTGCGGGAGTCGGTGAAGACCCACGCAGCCACTGCCCTGGAGGCTGTGGAAGGGGCTGCCTTCTTTGTGTCCCTCGATTCTGAGCCCGCGGGACTGACCAGAGAGGACCCCGCAGCTTCCCTGGACGCTTATGCCCACGCTCTGCTGGCTGGCCGAGGCCATGACCGGTGAGTCTACCCCCTACAATACCACCTACACACTTATGGAGACCTAGGGCTTCTCCACAGGGGGCAGCCAGACCTCATGCCTCAGC
+
********@@>>>>?AAA@BA??>??<<<<<<540///0?B>HHECA?>>????<<?@>=::::<BAA@A>9::;=??;;1*))*,+.44320,--.BA??@@AABAB@B;9999;?@@@BCDDDEDCECC<99::<?BDDCBCDD?>=>=AAAABCDDFEDCB?@?89;;AEEDDCCDEEHHEDB====?EFHIGEFEDEEEDEEFIKEEGFEFFFDDDB@+**))**9:330..77BDFGFGEE@;=>8:CDCCBDFEA@@AACGIGFHECDDEIGFEGIC=>IFFGGGGEFEFCCABBDEGGFDDDDDDD@A@??ADFFFDBBBBFEEDFDHDDGDCCCDBCCCEECB@ABBCABCCBB1019<DDEDECDBDCGCCCDB?>>>?CDDDBAAAADBAAAACDCBCA>>>>?C@<<<<?IGFEDDCDBCCBCIDDECCDDDFFEEDEEEGGFDCDCCCBCDEBBBBDFGEIHGFEDDA@@@@BCCDEFFA??<<=>?DGFIICCDEEEIGEAA@?@ACDGD=>FAFIFE@@@@@BBBBCDBBDBCFGMFFEGFEHFGDCECFGGDEFEB@@@AAGFECCBCBCDCABCCDCCDDFFFFGFGHGHIGFFEFCCCDCEDBBAABBCEGEH==<<<???BFFEGDDDEDDCCCBC@;:1
@422_NG92T2_3
GATCATGGAGGGACACGGGAGGAAGACGAAGGTGGGAAGAGGTCACATTTTAACAACCACCCCACTTACTAATCATGCCTTGGGCTATGTTTTTATGATTTTTGACAGCTGTATAGTAGTCCATAGCCTGAGCATAGCTCAGGACAGTTTCGATTGTGCTATATATCAAGCAGAGGATGACTTTGAACTCTTGTTCCTCATGCCT
+
[truncated: 721,904 more chars]
