# Supplementary material for: Dysfunction of a SET3-like complex underlies a family of related neurological disorders
Source: Nat Commun. 2026 May 16;17:6729. doi: 10.1038/s41467-026-73227-5 (PMC13385800; doi:10.1038/s41467-026-73227-5)
Supplement: Supplementary file 6 — Source Data [file 41467_2026_73227_MOESM6_ESM.zip › Source data/CRISPR off-targets sequencing/fastq /Cpt1c_het_mouse_142.fastq]

@0_PHV87F_12
TCCAGGGAACAGGCTGGGCAGGGTAGAGGGCCAGCTGGGCTCAGGCCCATCCCACTCGGACAGGAGTATGTGGGCTCAGGTGCGGGAGTCGGTGAAGACCCACGCAGCCACCGCCCTGGAGGCTGTGGAAGGGGCTGCCTTCTTTGTGTCCCTCGATTCTGAGCCCGCGGGACTGACCAGAGAGGACCCGCAGCTTCCCTGGACGCTTATGCCCACGCTCTGCTGGCTGGCCGAGGCCATGACCGGTGAGTCTACCCCCTACAATACCACCTACACACTTATGGAGACCTAGGGCTTCTCCACAGGGGGCAGCCAGACCTCATGCCTCAGCC
+
-EIFDKIJKGJKRRKJHMSQSOSIC<A>>>EHIKKJKINSMHB@@@@IEGGKJ>====IIGIILIJGIGJJHIHDEIIIHKJFCDAACEFDFEFEMJKMLKMJHGIPISISHGGFFHSGLNJNJOSGHFHJPOPPSLSMKSGKJHLSMSQJMMONSKLKSMKSKLILHHJJJHIGMJLIHIFHKKCED@2<3/.-112;>AFFIFFDDCDELJHKRGSPJIKKLJILGGSLJIIFIKKLGJLNLGKLHSNQKHFFFHKHJFGFFFEGFEGMJIHJGHHMMRPIHJIILNIGGEFFEFGEINJIGDFDEDEELOIDACDEEDGEBFDC1))((
@1_PHV87F_12
GGGGGCAGGCTGGGCTCCAGGGAACAGGCTGGGCAGGGTAGAGGGCCAGCTGGGCTCAGGCCCATCCCACTCGGACAGGAGTATGTGGGCTCAGGTGCGGGAGTCGGTGAAGACCCACGCAGCCACCGCCCTGGAGGCTGTGGAAGGGGCTGCCTTCTTTGTGTCCCTCGATTCTGAGCCCGCGGGACTGACCAGAGAGGACCCCGCAGCTTCCCTGGACGCTTATGCCCACGCTCTGCTGGCTGGCCGAGGCCATGACCGGTGAGTCTACCCCCTACAATACCACCTACACACTTATGGAGACCTGAGGCTTCTCGCGGGGGCAGCCAGACCTCATGCCTCT
+
(()8ESQEFEGACB===8566EEGLIILNKINLPSSJLNKHHJNMMLLONOPSKMOLHIKJNSPSJKRLQKKNJNJSIIDEEFDEFBFEDDEDGFFGIIFKOMSK8889CJE=4446A>FEDGHGIECDEHGKPSSMSRISPLKEEFJMMSHHIHLKNIMJHLJMNSLNJOJLJRHSSLMJLNKJJLKJGG@A43335GSMRQNC8MNSKKLMIGEGMNQNQSJHKHSSRPKRISOLJSOJNKLHLKJLHLIHGHGFKFDEFDFSJSMKJHHILNNMPHHJGIJJJLLNPKLPJOOLK:7430---*(''&'()(%%%&'&%%%$%%&&&''+--111000)$
@2_PHV87F_12
GGGCACCGGGCTACTGGTTCTCACCTGGGAGCAGCAGTCAGAGCAGCTAGGTGTTCCTCAAGGGGACAGGCTGGGGAGGGGTCATCCAGGATGTCCTGGAACTGCTGTTCCAGGGCCCGTGGGGAAAGCAGGCCATTGGGAGAGTGAGTCCCTACACGGAAGAATCTGCCCCGGTGGAAGACAGCCACGTGTCGGCTGTCTTGAAGGTGACGAAGGTGGTCTGGAGGGACACGGGAGGAAGACGAAGGTGGGAAGAGGTCACATTTTAACAACCACCCCACTTACTAATCATGCCTTGGGCTATGTTTTTATGATTTTTGACAGCTGTATAGTAGTCCATAGCCTGAGCATAGCTCAGGACAGTTTCGATTGTGCTATATATCAAGCAGAGGATGACTTTGAACTCTTGTTCCTCATGCC
+
/.--(''&&,*+:;<=?BGHNHHJIKHHJSRKLMSNNJRSSPNKKMOMHHJMLJJLSQKMKRNQKNSIINLLBABAFFCFECDGGFMHKJKSLSKHLLNLSSSMSSSMKJIIOLNDHNDCCDNONLROSMLHHIKKIJIIMJOHIHHFHHHHJOJGF556KJJMSOKKKHBIDOKHJHOKNQLMNMJSJHNSQSHIRLKJOHEEGHILKMIIMJIMKLONNPSKKHLSOSJKMSHJLIBA=:11116IPPSIFGOISKLLHGHFHJHGSGIJKJKIIJHSSMLHFHLJQMKSMMNJMKMQIHOHFOGKSSQSMIHMJSSMNKIOLGLOIHHIJHINLOKHKHFIJJIGIFHFHNSLIKKJLEC@??21112FNJNSHKHHGLHNKHLKFGKIJF76))))*@LJIFFGCCA@?@>:932'
@3_PHV87F_12
GCCCGCAGCCACCGCCCTGGAGGCTGTGGAAGGGGCTGCCTTCTTTGTGTCCCTCGATTCTGAGCCCGCGGGACTGACCAGAGAGGACCCCGCAGCTTCCCTGGACGCTTATGCCCACGCTCTGCTGGCTGGCCGAGGCCATGACCGGTGAGTCTACCCCCTACAATACCACCTACACACTTATGGAGACCTAGGGCTTCTCCACAGGGGGCAGCCAGACCTCATGCCTCAGCAGTG
+
))))'''()146;77889BFGNIOMJLKSMKMKSNIOB?==>FFGGGSOJNRLSLLSLIPJSKLKSIFJGIGHHGIGFE>===>KNHGFGGGLJJHJGHGE<EOSIKPSHGGGIHRJOIKMLSLMJDCDABBEEFEDB@>>@555557768999>?ACFGOKFHEFGEEEGJNSKIJOHHJLIKGIQJGNKQJHIKKIJLSNJJGAA?ABLPIKKGHPJHGHHGFDDFI?...))'%
@4_PHV87F_12
CCCTGCAACCACAGGCTACTGGTTCTCACCTGGGAGCAGCAGTCAGAGCAGCTAGGTGTTCCTCAAGGGGACAGGCTGGGGAGGGGTCATCCAGGATGTCCTGGAACTGCTGCTCCAGGGCCCGTGGGGAAAGCAGGCCATTGGGAGAGTGAGTCCCTACACGGAAGAATCTGCCCCGGTGGAAGACAGCCACGTGTCGGCTGTCTTGAAGGTGACGAAGGTGGTCTGGAGGGACACGGGAGGAAGACGAAGGTGGGAAGAGGTCACATTTTAACAACCACCCCACTTACTAATCATGCCTTGGGCTATGTTTTTATGATTTTTGACAGCTGTATAGTAGTCCATAGCCTGAGCATAGCTCAGGACAGTTTTGATTGTGCTATATATCAAGCAAGGATGACTTTGAACTCTTGTTCCTAGTGCCT
+
%%('*8:0000EGIIKLGJGFGLFHGI<<;<<FFSLQIMMROOQMFDEGFSSKCLGKMHKPLIJKJGIJJHOBABBB@@@@KSGEGG?@?32223;;:::9:>>@BBB==;*'&&&'89;=GIEFHGGGIHHDA655449;<ABBHFJLIIILOBAAAIFFEDHIHIMOSJOJJHHB@HIJJKMSPSLGKLHLKKIJHHFHQGSIF9999:JLISMHNHHIKPQMNINSMOLLJSSNDDDDIMSSMIJKIIOJLJHG@>>===<-----//009BDEDDBCCCCEMSHEGHGPHA@AA@AG@;;:;;FGDE:9999?:::98999:=@533**))+'''%%&&&(59::DBCEDAA>>>?><<=BC75443.....??@@@??::62*****+,,,++****((()*>>?@?;99556('((()7
@5_PHV87F_12
AGGGGTCATCCAGGATGTCCTGGAACTGCTGTTCCAGGGCCCGTGGGGAAAGCAGGCCATTGGGAGAGTGAGTCCCTACACGGAAGAATCTGCCCCGGTGGAAGACAGCCACGTGTCGGCTGTCTTGAAGGTGACGAAGGTGGTCTGGAGGGACACGGGAGGAAGACGAAGGTGGGAAGAGGTCACATTTTAACAACCACCCCACTTACTAATCATGCCTTGGGCTATGTTTTTATGATTTTTGACAGCTGTATAGTAGTCCATAGCCTGAGCATAGCTCAGGACAGTTTCGATTGTGCTATATATCAAGCAGAGGATGACTTTGAACTCTTGTTCCTCATGCCACC
+
@?B=EEEEJFEGJGJIIGHHKLLSIKPPLKIFEDDDLBKNJHGGHFEEGFPIJIJKHMIKHIILGFGFH/.../FHJIGFHFGHJFKGHCB@@@B@>@@><235B9889BBGDDDEEEDCDJLIHGDDFEMQMKGHHHHIIJNJRKJHHKDGIKIMKOLJLEHIGKJFFFFIIMHKCCRKJJIIHJIMJKQPQLGIGIGIJIGEGD;-.EEDFFDFEFEFFDDEECBCBCFLSKRIIIIHJJIJHDEDDEEHEEDECCCCCCCCCCCDEFJGFECEFFGGHEDBB5454510001>DEGFDDBCACCCCCDBCCCCDEFGEGAA?@CGEDDEAA@>=<===853,&%
@6_PHV87F_12
GGAACACCTAGCTGCTCTGACTGCTGCTCCCAGGTGAGAACCAGTAGCCTGTGGTTGCAGGGGGCAGGCTGGGCTCCAGGGAACAGGCTGGGCAGGGTAGAGGGCCAGCTGGGCTCAGGCCCATCCCACTCGGACAGGAGTATGTGGGCTCAGTCCGGGAGTCGGTGAGAGCCCACGCAGCCACCGCCCTGGAGGCTGTGGAAGGGGCTGCCTTCTTTGTGTCCCTCGATTCTGAGCCCGCGGGACTGACCAGAGAGGACCCCGCAGCTTCCCTGGACGCTTATGCCCACGCTCTGCTGGCTGGCCGAGGCCATGACCGGTGAGTCTACCCCCTACAATACCACCTACACACTTATGGAGACCTAGGGCTTCTCCACAGGGGGCAGCCAGACCTCATGCCTCAGCAG
+
*,,-@;:;;555667?888?@CEKNMNOJJHCEIIGISKOOLLLRLMSNQMSKSPMMLIKIGLOSBSSF?31128CEDECIHMKJKMKLLSSPLISPOKILQMNJMMJOSPLNMMFEEEHSLLNKKNSOKLPLMSKSSNNLSLORMPNOSHBC3-****/222455+*(((((+*/9CCDGIGFHEJLMSOSH?LIAHORMKKSJ:OSSKSIHF??AGHSLPMSSLLJJKHQSLKPMOSKSSJSMSMKSKKJKGJJJIKHFHDBMFJCIGEGA>>DGJIIHHFGFEIIHLKKPNSSSHKLMILJQKHHKJNIIJOQSJOJLKPNSKMIGGGCAA;9:=IJJNIMMHIKGIFFJGBB>97397787:;;;>@==>><<<<=FHHIGJPJIGFGFHHJHDDEFE<;;32
@7_PHV87F_12
ATAGCCCAAGGCATGATTAGTAAGTGGGGTGGTTGTTAAAATGTGACCTCTTCCCACCTCATCTTCCTCCCGTGTCCCTCCAGACCACCTTCGTCACCTTCAAGACAGCCGACACGTGGCTGTCTTCCACCGGGGCAGATTCTTCCGTGTAGGGACTCACTCTCCCAATGGCCTGCTTTCCCCACGGGCCCTGGAACAGCAGTTCCAGGACATCCTGGATGACCCCTCCCAGCCTGTCCCCTTGAGGAACACCTAGCTGCTCTGACTGCTGCTCCCAGGTGAGAACCAGTAGCCTGTGGTTGCAGGGGGCAGGCTGGGCTCCAGGGAACAGGCTGGGCAGGGTAGAGGGCCAGCTGGGCTCAGGCCCATCCCACTCGGACAGGAGTATGTGGGCTCAGGTGCGGGAGTCGGTGAAGACCCACGCAGCCACCGCCCTGGAGGCTGTGGAAGGGGCTGCCTTCTTTGTGTCCCTCGATTCTGAGCCCGCGGGACTGACCAGAGAGGACCCGCAGCTTCCCTGGACGCTTATGCCCACGCTCTGCTGGCTGGCCGAGGCCATGACCGGTGAGTCTACCCCCTACAATACCACCTACACACTTATGGAGACCTAGGGCTTCTCCACAGGGGGCAGCCAGACCTCATGCCTCAGCAGC
+
9;;=<<=BCDDCCEEDFF4444444GJIFHFEFGFEB@@BAGIG54447200-.3+,.-)''(((3/,,?9**AACGFBIJFFFDGFEIHHCBBBBEGJHGGKPLJLILCAAAADEGFGNSSLIID@@@EEA@EEGHFFFFFHGMCEEEEFIGFIGGJNHGEG@;72DFHKJKHJGK>=3@@@5B@@@@BFEIGHHGKMJIKIGE?67F??88776113@BDEEDEJ30/*DKHKJH???B;HDDDHSLJJIJH>==>?@S@@@@@KJKIQMS:<?0=HJHSSSOKKKHGGFGFFIIINPGHJLLGGJPJGHGHLGDBAAE;556IJMJGFFEG@CCC@@AC>BCCCCDEIHMSH===<=2,,,,/99:=MFFHKIHGGHHMJIGEFFFFEHIJICCDDCGDACCCHSC@???ESJJKHJMIGHFEFHFGDCCCDGINIGFEDHIJJHJJFJJGGHFDEDDFHGFILMFGEFC;:::;E?D96666;000CDFEFFFGLMIHSMF=@A2HSHIHF?;:7ENLKHGFFFFFIDEBEEIE===@G>>>>@JGF????FHDFCCD1,,2----.0001=?FEGFDGFEEDFGJJGGGHJIHLHJGNFIHKGECDDEGEGFHKHIHEHEGGHJGE=:888;;;<?:7889744400+
@8_PHV87F_12
AGTGGGATGGGCCTGAGCCCAGCTGGCCCTCTACCCTGCCCACCTGTTCCCTGGAGCCCAGCCTGCCCCCTGCAACCACAGGCTACTGGTTCTCACCTGGGAGCAGCAGTCAGAGCAGCTAGGTGTTCCTCAAGGGGACAGGCTGGGGAGGGGTCATCCAGGATGTCCTGGAACTGCTGTTCCAGGGCCCGTGGGGAAAGCAGGCCATTGGGAGAGTGAGTCCCTACACGGAAGAATCTGCCCCGGTGGAAGACAGCCACGTGTCGGCTGTCTTGAAGGTGACGAAGGTGGTCTGGAGGGACACGGGAGGAAGACGAAGGTGGGAAGGAGTGACATTTTAACAACCACCCCACTTACTAATCATGCCTTGGGCTATGTTTTTATGATTTTTGACAGCTGTCTGCATCATCCATAGCTCTGAGCATAGCTCAGGACAGTTTCGATTGTGCTATATATCAAGCAGAGGATGACTTTGAACTCTTGTTCCTCATGCCTC
+
988>CEFHDFDEGF0///222HSJHLJEDDBCEFE@;;<?50+++,2-'()*4DEHLJGHINLGF@DBHNHIIIIMJKJIOKNPGHFGKLLSQSCBBA@B@CIJGNMAAA@?@@@B;834334?IGFFEEIIFHHILIJHIJFD>>>DEEBBBDCSSHIFILJKPPHFBAEDDGJJLKNHNLJMNQJKLNIJHKPOKQSQQMNILGNMJIHKLJNHF=<==4322388<;;?BEIGFBC667DHHHHHCEGILJIGSDA@@@@SLIHJJJMHGD@ACEIFGJGFGHEIISMHSKKHKGGLFGKMIINLSOKJQOGFEGAGDA:<*7.%%%%'((++35:;ILJGJIHNNJIPSPIIHGGHGFJHFGFFF@AAABIEEEFCEECCFGISSJJJHIHGJGBB55332200010(*-)***))*5??DDFFSHHHHHIIIJFJNRIMMMJJIHIIHMGNLLSILJIFFEEFFJNJIILLIJIIMIGDEAABBEE@BBC-
@9_PHV87F_12
GCATGATTCGTGGTGGTAGTTGTAAAATGTGACCTCTTCCCACCTTCGTCTTCCTCCCGTGTCCCTCCAGACCACCTTCGTCACCTTCAAGACAGCCGACACGTGGCTGTCTTCCACCGGGGCAGATTCTTCCGTGTAGGGACTCACTCTCCCAATGGCCTGCTTTCCCCACGGGCCCTGGAACAGCAGTTCCAGGACATCCTGGATGACCCCTCCCCAGCCTGTCCCCTTGAGGAACACCTAGCTGCTCTGACTGCTGCTCCCAGGTGAGAACCAGTAGCCTGTGGTTGCAGGGGGCAGGCTGGGCTCCAGGGAACAGGCTGGGCAGGGTAGAGGGCCAGCTGGGCTCAGGCCCATCCCACTCGGACAGGAGTATGTGGGCTCAGGTGCAGGAAGTGGTGAAGACCCACGCAGCCACCGCCCTGGAGGCTGTGGAAGGGGCTGCCTTCTTTGTGTCCCTCGATTCTGAGCCCGCGGGACTGACCAGAGAGGACCCCGCAGCTTCCCTGGACGCTTATGCCCACGCTCTGCTGGCTGGCCGAGGCCATGACCGGTGAGTCTCCCCTACAATACCACCTACACACTTATGGAGACCTAGGGCTTCTCCACAGGGGGCAGCCAGACCTCATGCCTCAGC
+
*,,..111-((&&&(,,+,-,+,())).4=??@@AEDE?>4-.FHGFGOHGJSJSRJJGGIGIHHFFHKLIGJIHISMJHIKISKHSNKMMNOLJOKHHHEGKKNNJRMJJHHHI@A?45DDGJIIJDFFF?A55JMJSKJRMNLKRSDDBCC@PSPRLNOSNFHB5CCJEJGINIQMKLKSIPKKKMLNIGD??LNNKLKNJOLKLLLLIMFH???:4FLKOFMHIF;2B;;CESSNOKKNIKHNJPSSKJKFGGGKNNLFHG@KLSKNKJNMMIILJJGJLLPKIGHIGKIKOISIHKLID>==>ENIHJKJNJNKJKLJMJ=IQMSLHFLGHJIKIILHL----:FCABBDLFIGOLLRPJKGKHEEDDDDEEFKEHHDF6543113/**)''%%%&+AFDEB@A?DGGFEHIGGDBBBCEJAFFGFIHKJIGEEG=HFMIB>><<<=>?EFEEGFGIEEFGGLFKJLHD@DBEDEKIEC?=;9<=CDB=:88614444?>==>9<HEEDEDDDFDEHGHHFEGHIFGJJHIIJLMHED?CDJSKHLNH@@A@HFH442228031,,,-EICAA@@IHJJHLJIJIHFHEDED;;<???E:9888?;<<:;?>>AGHHIGIHIHHIGHGG:971
@10_PHV87F_12
CCCACGGGCCCTGGAACAGCAGTTCCAGGACATCCTGGATGACCCCTCCCCAGCCTGTCCCCTTTGAGGAACACCTAGCTGCTCTGACTGCTGCTCCAGGTGAGAACCAGTAGCCTGTGGTTGCAGGGGGCAGGCTGGGCTCGGGAACAGGCTGGGCAGGGTAGAGGGCCAGCTGGGCTCAGGCCCATCCCACTCGGACAGGGATCTGGGCTCAGGTGCGGGAGTCAGTGAAGCCCACGCAGCCACCGCCCTGGAGGCTGTGGAAGGGGCTGCCTTCTTTGTGTCCCTCGATTCTGAGCCAGGGGACTGAGCCCAGAGAGGACCCGCAGCTTCCCTGGACGCTTATGCCCACGCTCTGCTGGCTGGCCGAGGCCATGACCGGTGAGTCTACCCCCTACAATACCACCTACACACTTATGGAGACCTAGGGCTTCTCCACAGGGGGCAGCCAGACCTCATGCCTCAGCAGC
+
BGIAG>>>@FKSHQIRJNNSSINIHFFFLSI====@ND@@BSI=@@@9:;;6?GGHGH=@?<4A9)):;LJILLJKHLIGKSKSNKHIIFKQRSM<<-.BAAHJKOGMHIIHIKHJPILKMLSKDGEJJLNHEFDFEDDEHC3333@ECDDDFGIIIMGSIHGEEFFIGKKKLI@A@COSIHDECJHGEKHGJKGDA??:86-%%$$&+-5:;89::;<:9:5;:/((((-33+++(((()--..0000999FHGHLHJPIOKOKSIJLSSQLJNLJSOKGGJF=<;;////19:,**)'%%%%%+,,***&&%$(,--..47;8+ADFGEFFFKIC@??=<;;:;;BEF@JHGFKJIHKEIFFFMIHMJHHKKLLHGGJJILGHEFDFCFFGGHGDEEGEDDDFHHIHFFFFEHKGKFFCCDDCFDEEFIGHFFFEFHA@@@@FEDEDFECCCAC<;;::;?:999742
@11_PHV87F_12
TAGTAAGTGGGGTGGTTGTTAAAATGTGACCTCTTCCCACCTTCGTCTTCCTCCCGTGTCCCTCCAGACCACCTTCGTCACCTTCAAGACAGCCGACACGTGGCTGTCTTCCACCGGGGCAGATTCTTCCGTGTAGGGACTCACTCTCCCAATGGCCTGCTTTCCCCACGGGCCCTGGAACAGCAGTTCCAGGACATCCTGGATGACCCCTCCCCAGCCTGTCCCCTTGAGGAACACCTAGCTGCTCTGACTGCTGCTCCCAGGTGAGAACCAGTAGCCTGTGGTTGCAGGGGGCAGGCTGGGCTCCAGGGAACAGGCTGGGCAGGGTAGAGGGCCAGCTGGGCTCAGGCCCATCCCACTCGGACAGGAGTATGTGGGCTCAGGTGCGGGAGTCGGTGAAGACCCACGCAGCCACCGCCCTGGAGGCTGTGGGAAGGGGCTGCACTTCTTCTGCTGGATTCTCAGCCACCAGACTGACCAGAGAGGACCCCGCAGCTTCCCTGGACGCTTATGCCCACGCTCTGCTGGCTGGCCGAGGCCATGACCGGTGAGTCTACCCCCTACAATACCACCTACACACTTATGGAGACCTAGGGCTTCTCCACAGGGGGCAGCCAGACCTCATGCCTCAGCAGCTAGACTCAGGGCAGCAGCTAGACTCAGGGCAGCAGCTAGACTCAGGGCAGCAGCTAGACTCAGGGCAGCAGCTAGACTCAGGGCAGCAGCTAGACTCAGGGCAGCAG
+
IKNOJGLHHHJHIKKKLMHOHHFGEGOG@DFHKJG>>>==@9:@@AINMOJKISGAFLGMRGIKF<<QKGSHJJJIHFLGFGFHSNLKMLISQKGJIGKHJPHOSPPJJSQNKFFCCEIMONJOKKKLMJMMKIJKMJSMKSGPHMOHGFEHKSMLKLKHSOLGMLKMIHJHGOIHIGGPILSLPMSKLISLMLOJSPKRNSSSSLLMS4700080@HQLMSNSI>3J>6;97788888DEDEGJSJOHLLJOSNSKSAB;;BEDACDDCIIIOHFGFFKLLLHIKJPFLLKKLLGKIMKGRKHLOEAABDCKNHHJGHIMOILJIJJHGMJNIMHPKJSBEE@GG@@ABBLHMGRLJRIMKKJKKLMKNHGIHHHJJIIFLHHJIMKLII>B/,++,7<<B@@@AD<;<DDNHIFBBCBDRJKJKJHJH<2-+,))*.,,+*&%%%%&(&(&%%%%(('()&%&&&''%$$%%'%&&,+++*04<@AABBAFGEJHHFHIE?66688766669:=88JJHHPIJNJPKNKHSMFFGFFKSHIHOJB>=))))*<667@AEGECBBBCKIJKJHHGJHHHIMKSKHJJHFIFDFFGEEGGFHJGKGHHMHIGA>=;..6433??@>>;99;<<====8755555699;AKQFIHFCDDCKEFGILKJPQKHJGDCDBDB>??JLMKLJHKGDFDCKGHIMSNISPJHP:9999DFHGIHFGIIGFFEDCCDFDDBDB=554/-
@12_PHV87F_12
CGCTTTCACCTGAGCTATGCTCAGGCTATGGACTACTATACAGCTGTCAAAAATCATAAAAACATAGCCCAAGGCATGATTAGTAAGTGGGGTGGTTGTTAAAATGTGACCTCTTCCCACCTTCGTCTTCCTCCCGTGTCCCTCCAGACCACCTTCGTCACCTTCAAGACAGCCGACACGTGGCTGTCTTCCACCGGGGCAGATTCTTCCGTGTAGGGACTCACTCTCCCAATGGCCTGCTTTCCCCACGGGCCCTGGAACAGCAGTTCCAGGACATCCTGGATGACCCCTCCCCAGCCTGTCCCCTTGAGGAACACCTAGCTGCTCTGACTGCTGCTCCCAGGTGAGAACCAGTAGCCTGTGGTTGCAGGGGGCAGGCTGGGCTCCAGGGAACAGGCTGGGCAGGGTAGAGGGCCAGCTGGGCTCAGGCCCATCCCACTCGGACAGGAGTATGTGGGCTCAGGTGCGGGAGTCGGTGAAGACCCACGCAGCCACCGCCCTGGAGGCTGTGGAAGGGGCTGCCTTCTTTGTGTCCCTCGATTCTGAGCCCGCGGGACTGACCAGAGAGGACCCCGCAGCTTCCCTGGACGCTTATGCCCACGCTCTGCTGGCTGGCCGAGGCCATGACCGGTGAGTCTACCCCCTACAATACCACCTACACACTTATGGAGACCTAGGGCTTCTCCACAGGGGGCAGCCAGACCTCATGCCTCAG
+
//132+').456LHSSIGHHHLSOSMMJIBFGGGFGIHJHMSIJNJSNSNJSKKNHHILLMSLSOHIGHHEGGJNIOIGSJMSKLSPQ?@@?APOLIOKQIMLSJMJJJHIGFDDA=.'+@EB??CCEFPSMPSL@AHLIJGAGLHKJLILLHSJIIEGGMKILNSSPJKJJLGEFDEGFIHIJJLSGKHHF@?7--@@CISKHPOKMKFCCJEHHJIKOMNKHFGIKIE????MLIKSGIFD>AA>7?ABBDGHIJNNNJPKIJOJMNIJLMLJSJJOLNIMSLONIHKJEDB5/CGKJLSLHIB@JAACHIGIGGINSMIIJMKSMLGGFFGPKIKNJNKIMHOILHNHILNHGEFDGHJHJGIJLFJ?EEFEBFFFGBBBCE==<>DLGHIHIIGIKGBHGGLNDBAAABBCDDKKS=>>?HKGEFDDEADBSJCDEC@BBBALGFGEEDEEEFEFFEGHJGFEAAA@FEA0001@IIHDEFCEDC@BCHJHC@AAACFFGFFFGGJKFGFHHGGEIKQGHGGHILKKSHKGEDCCCCCGLIIHIHDCA@@ABCGHJGG=;::=BCEFBCA@BEFHKKKLB??CBDBBAABDDFEGFEDEFDFGHCHHLHIIFHDCCCEGGIGGFEFFIECECBA@@@CGGFDEEGDDDDCJKKJHIGIEHLHHFGGGGFEFDDEDDDDEDGFFFEEDBBBBBDEIEFEDDDCBD?@??30-
@13_PHV87F_12
AGGAGTACGGTGATTCTCTAAAATGTGACCTCTTCCCACCTTCGTCTTCCTCCCGTGTCCCTCCAGACCACCTTCGTCACCTTCAAGACAGCCGACACGTGGCTGTCTTCCACCGGGGCAGATTCTCCCGTGTAGGGACTCACTCTCCCAATGGCCTGCTTTCCCCACGGGCCCTGGAACAGCAGTTCCAGGACATCCTGGATGACCCCTCCCCAGCCTGTCCCCTTGAGGAACACCTAGCTGCTCTGACTGCTGCTCCCAGGTGAGAACCAGTAGCCTGTGGTTGCAGGGGGCAGGCTGGGCTCCAGGGAACAGGCTGGGCAGGGTAGAGGGCCAGCTGGGCTCAGGCCCATCCCACTCGGACAGGAGTATGTGGGCTCAGGTGCGGGAGTCGGTGAAGACCCACGCAGCCACCGCCCTGGAGGCTGTGGAAGGGGCTGCCTTCTTTGTGTCCCTCGATTCTCAGCCCGCGGGACTGACCAGAGAGGACCCCGCAGCTTCCCTGGACGCTTATGCCCACGCTCTGCTGGCTGGCCGAGGCCATGACCGGTGAGTCTACCCCCTACAATACCACCTACACACTTATGGAGACCTAGGGCTTCTCCACAGGGGGCAGCCAGACCTCATGCCTCAGCAGTG
+
'''%%%$$###$%%&%'&%%&&22@EDEFHICAB><6-.CB@?@@CBCCDHFIB9;INLLHLHJJJGJHIIKHHJJGJDDCEFGINSINHKFHFGFEGIGGJFPLLII?>><=62224<)))),--''&%'A@=<=>FLK@;;;:>99:?FILMILILNHHIGIKNHGHIHHJIJJIJLHPNIKKNMLLLIPLLBBBBDHMGISOKPSIKAAA@6MOSLIS>>=;3K;;EIHHHGLJLHLIMJSOOJSMSMIIQIGK==<9>MIMJKPLIJJKGDDCCFIJKKHHGQGHFGHJHHHGKKBBAABEGFKKJJJIJOLILGJLJHLIIIEDEEIHGHHRKJFSJJKGIIHHIKKIKMMIOJIHIIHGSJJIIGIFGHGHIIGHIHGHFEGFEGFE88889>>4000/5BFAABEFHGDCCDGJIIGIGIJHIGIGFFGIFEFFFEEBA:6448FGHHGECCBCCE/----;::99:::;:<6311557?AJFEFECDDDEHHHHHBFGFFBBA@>@@CADDDCEDFGHHLGNJKLJLIECCDDIIHGIGHDDDDEGDEGDEDDGSPDBCEFGFEFIIJHHGIIHJMIJJJIHHFFC?@@FIGHHJJNIHFFDGFEEEHEHFIDDEEDEECDDFC>=<3-'&
@14_PHV87F_12
CAGGCTACTGGTTCTCACCTGGGAGCAGCAGTCAGAGCAGCTAGGTGTTCCTCAAGGGGACAGGCTGGGGAGGGGTCATCCAGGATGTCCTGGAACTGCTGTTCCAGGGCCCGTGGGGAAAGCAGGCCATTGGGAGAGTGAGTCCCTACACGGAAGAATCTGCCCCGGTGGAAGACAGCCACGTGTCGGCTGTCTTGAAGGTGACGAAGGTGGTCTGGAGGGACACGGGAGGAAGACGAAGGTGGGAAGAGGTCACATTTTAACAACCACCCCACTTACTAATCATGCCTTGGGCTATGTTTTTATGATTTTTGACAGCTGTATAGTAGTCCATAGCCTGAGCATAGCTCAGGACAGTTTCGATTGTGCTATATATCAAGCAGAGGATGACTTTGAACTCTTTTTCCTCGTGCCT
+
+,..??B==<=>QIHJFECCACA?BA@@@@CGGFHIJLFEDBEGGGIISHGIAA???IMKJJHJGE?<==DJCC@><<<87668EFHMGE@777MKHKJMSHHHLDFLD@GIGEFEHHHHNKLLJHJGKHMHSMJIIJKLOIKKILSKPIMJHHGIJGJFGIEGJ6/FDDFLJOKKFCFCEDAAACFCCBBBA===>@ADFHCFKFGIHLSC=<;:568=OJCFA@@@AFHGDCCDBACDKLJLSA99GGKMHGGGGFOISLSJRIIKKHLIPLIKJFHFGGIGHPIJIILFFHEGFGEHG@@@@@DDEDDJNMRMIGJGFGEGGGFGFFGDGGIIGGEGHGJIHEEDE<;;:9:,+++,5+(((*7;ABCBBDCDDEFHFGHFGEEEGIHMIIHHMLG??6/*)**-*))))-*
@15_PHV87F_12
CAGGAGGGCTTGGGGTCCTCTCTGGTCAGTCCCGCGGGCTCAGAATCGAGGGACACAAAGAAGGCAGCCCCTTCCACAGCCTCCAGGGCGGTGGCTGCGTGGGTCTTCACCGACTCCCGCACCTGAGCCCACATACTCCTGTCCGAGTGGGATGGGCCTGAGCCCAGCTGGCCCTCTACCCTGCCCAGCCTGTTCCCTGGAGCCCAGCCTGCCCCTGCAACCACAGGCTACTGGTTCTCACCTGGGAGCAGCAGTCAGAGCAGCTAGGTGTTCCTCAAGGGGACAGGCTGGGGAGGGGTCATCCAGGATGTCCTGGAACTGCTGTTCCAGGGCCCGTGGGGAAAGCAGGCCATTGGGAGAGTGAGTCCCTACACGGAAGAATCTGTCCCGGTGGAAGACAGCCACGTGTCGGCTGTCTTGAAGGTGACGAAGGTGGTCTGGAGGGACACGGGAGGAAGACGAAGGTGGGAAGAGGTCACATTTTAACAACCACCCCACTTACTAATCATGCCTTGGGCTATGTTTTTATGATTTTTGACAGCTGTATAGTAGTCCATAGCCTGAGCATAGCTCAGGACAGTTTCGATTGTGCTATATATCAAGCAGAGGATGACTTTGAACTCTTGTTCCTCATGCCTA
+
&'')*(++**-'&&'1DLFGHLHLLQLHOLIKC@@GGGHHGJSQIJCCABERMKJPGJKGHGIHJNPPQIQSSRLMSKSKLLNSMRSMJLSJKMNOKQONJKPLNSPPOMKMOOIIIH@FRQSPKPOPQKRSSSMSSILLSJPSLJHNFNMKSGKOOSS?=<0..-CC?FKIJQLHSCEDCC@BSJCFFIJ769++>11IECKSSKNSISKJ;:LLMSLMPLKQSKQNSLPPNLMMQMJSSMSLSSSSSSSIPQLMSOSSQSSSSEJJNJISIIHEGGFMSSROOSSSPHKJHGKGNKKKKJLKNKSMSSMJLJOSKQLNJLPN88887<=99:433.*FGHLSPKHLKGHLGFSNQOLKKSLMOQNSIIDDEC8-+*,10***))(()):@CEACEKIEEFKMOHHMQGIGJLKNLKB===>AEDFJJJIKILOLSMSSSIPMOKSQSHHIGMSKPKLOJJJILJJJIKNJSSSSFEGDDJHIGGFINSONOIKLIKLQHJSNJIJJNHQJNHHGNKHHFHGLNSNPSSSQLIRMOHIIKHMLNHKIJKKHMKNKJGGHIPKLLIHKIRKSPIMLMKHHGFD,,,,,BJKJQHEEFDE?>>?@BFDJGGHIKSGGHIFKIGMII?;:768.+))*+;+
@16_PHV87F_12
GTGGGCATAAGCGTCCAGGGAAGCTGCGGGGTCCTCTCTGGTCAGTCCCGCGGGCTCAGAATCGAGGGACACAAAGAAGGCAGCCCCTTCCACAGCCTCCAGGGCGGTGGCTGGTAGGGGTCTTCACCGACTCCCGCACCTGAGCCCACATACTCCTGTCCGAGTGGGATGGGCCTGAGCCCAGCTGGCCCTCTACCCTGCCCAGCCTGTTCCCTGGAGCCCAGCCTGCCCCTGCAACCACAGGCTACTGGTTCTCACCTGGGAGCAGCAGTCAGAGCAGCTAGGTGTTCCTCAAGGGGACAGGCTGGGGAGGGGTCATCCAGGATGTCCTGGAACTGCTGTTCCAGGGCCCGTGGGGAAAGCAGGCCATTGGGAGAGTGAGTCCCTACACGGAAGAATCTGCCCCGGTGGAAGACAGCCACGTGTCGGCTGTCTTGAAGGTGACGAAGGTGGTCTGGAGGGACACGGGAGGAAGACGAAGGTGGGAAGAGGTCACATTTTAACAACCACCCCACTTACTAATCATGCCTTGGGCTATGTTTTTATGATTTTTGACAGCTGTATAGTAGTCCATAGCCTGAGCATAGCTCAGGACAGTTTCGATTGTGCTATATATCAAGCAAGGATGACTTTGAACTCTTGTTCCTCATGCC
+
&$$&)*----.78AA?889HGLIGIHHGFFGMKKNOLA@ECCGEFGENNKEDDDDEOIIID@55555GGMJMIDB@@IHLNNKHLJOKF?A?@HLIKLPKEFGJICCCB@==;+*((())),++*+5=88899A5,,DCCE;;<:;=<<@@?@<76))::::878;>JJI@AABBEEHEDDFCMIJHFEKGIFFA@AAD@@A?6FJHSJID==A@D;:;?CC/-----/059-BGGIIKHIHLINJEGGIHJHLKH88888IAFFFIISKIIIGKLIKJJQFEFDDGPCIEDC?AAGHHFGFJJKIEDHEIH@EGEEEGEDDEEEEEFEDCFKHGGFJFHF99999CI?===;:<=EEFIIFGDCBC??>>>AACDFDFD434;;;CABBDBCBEEGEFDE=B?D2)@@@BGIGGKFGGFFECDCEBAAAADFDEECFFHEEDFBA@@ABH>====GLKHAAAABFDDCCDFFDEDB=<==>HBD:1ABBDAABCCFGISNJMIHLGHHDDCCCECC;:<999;ABAEDGGDDCCCACCBEFSPJGFDFHIJJHECDCCDDEFFFBBBBBCBCDDEEAB0001>@==>D@A@DDCCEEEHBAAAAHIIGEDDBCCEEDBA@7.../ECC@???>EDGIFFIBBB<<A-----.
@17_PHV87F_12
ACCACGTGGGATGGGCCTGAGCCCAGCTGGCCCTCTACCCTGCCCAGCCTGTCCCTGGAGCCCAGCCTGCCCCCTGCAACCACAGGCTACTGGTTCTCACCTGGGAGCAGCAGTCAGAGCAGCTAGGTGTTCCTCAAGGGGACAGGCTGGGGAGGGGTCATCCAGGATGTCCTGGAACTGCTGTTCCAGGGCCCGTGGGGAAAGCAGGCCATTGGGAGAGTGAGTCCCTACACGGAAGAATCTGCCCCGGTGGAAGACAGCCACGTGTCGGCTGTCTTGAAGGTGACGAAGGTGGTCTGGAGGGACGGCGGAAGACGAAGGTGGGAAGAGGTCACATTTTAACAACCACCCCACTTACTAATCATGCCTTGGGCTATGTTTTTATGATTTTTGACAGCTGTATAGTAGTCCATAGCCTGAGCATAGCTCAGGACAGTTTCGATTGTGCTATATATCAAGCAGAGGATGACTTTGAACTCTTGTTCCTCATGCCTA
+
%%%$%$$$&*67===>DK3322778EISJINJHLC@??@:7?=<:35@DEHP@@?>EFKIKGFEGIFGFK@FLKGGHDDEHHSJJNLSQLSIOJOKSQMIINHSGJKHGEGDFEGDCCBC;;;<;FDGFMSGFFFHIGELLLJMHPHN:9::GJCIFGGJHKJIMOLLSSILKSRKSCSJJSLNRJSLMKMLKSQSJJOIKSIHOJJHJFIGHGJMKKKIHJSGIKJGIHSIIKPIOBBBBBDD<AD62;::<=<>A:99;>;;;;=HCB?<;<C=<;66::CIIPSJIJIJSBBB@>60(('*'&)'$$&%%*0)**+:;?4333335455>DEDCCDD?LKHHHHHSIHIIHGJHIHHHIHIKJKJJIILIPKFGFFINSNLLHINMLSSJIHIHILFKJHIHHJHIIKMHKIHKIKQOJJIHIGJKJMKKJ76666<-))))EDGIKIHJGGHHLISJPJHJSMSLIGFFCDGISIPHGCBA>=8772100%
@18_PHV87F_12
CCCAGTGAGAACCAGTAGCCTGTGGTTGGGGGCAGGCTGGGCTCCAGGGAACAGGCTGGGCAGGGTAGAGGGCCAGCTGGGCTCAGGCCCATCCCACTCGGACAGGAGTATGTGGGCTCAGGTGCGGGAGTCGGTGAAGACCCACGCAGCCACCGCCCTGGAGGCTGTGGAAGGGGCTGCCTTCTTTGTGTCCCTCGATTCTGAGCCCGCGGGACTGACCAGAGAGGACCCCGCAGCTTCCCTGGACGCTTATGCCCACGCTCTGCTGGCTGGCCGAGGCCATGACCGGTGAGTCTACCCCCTACAATACCACCTACACACTTATGGAGACCTAGGGCTTCTCCACAGGGGGCAGCCAGACCTCATGCCTCAGCAG
+
())))('&''''*8:=<<<<<=CDC876559LKEEFGHFKLJIJRF?MLKSNPMLHI@AAAIJPIH@>???@CEIQKQBBAAED.****HDIBIA?@LMSOOPMMLLNSSLJQGIJKIMJFHEISLNSSSNDCCBBEFGE@B@AHCEDFHKHSHLJJMSMNJSJJLMOIIPMSPLSHIDJFG@==>B?AFOIJSMGKGEFJIISGGSJCLFGGMSNJHNFFOKPKSSOSGLJHLEFJPMEEG?JLJNMQMHGGKMJJOSPLPOJLSSOMQHHKMPJSPPSIMMIFJFEIFA@?A?>==?CCFDFLIIMOQMKJNKHJKMIHOHJKFJOHGJEH???HFIKILIIFFDDFEHHKKJKKIJJHHGFGFGFEG955533
