# Supplementary material for: Dysfunction of a SET3-like complex underlies a family of related neurological disorders
Source: Nat Commun. 2026 May 16;17:6729. doi: 10.1038/s41467-026-73227-5 (PMC13385800; doi:10.1038/s41467-026-73227-5)
Supplement: Supplementary file 6 — Source Data [file 41467_2026_73227_MOESM6_ESM.zip › Source data/CRISPR off-targets sequencing/fastq /Reps2_WT_mouse_155.fastq]

@0_DPPWBN_3
GGCCTGACGCCAGGCCTCTGCAGCAGGGATGTGCACTGGCTCCAACAGGCAAGGGAACAGCTTGGGTAGATGCAGAGGGACACTTCACCTGGCGCACTGGGCAGGAAGACTATTCAGATCCAAGGAGGAGGCTCTGGAATGGGTTTTCTGTGGCCGTGGTGGTGGGGTGGGAGGGTCCTCACCCCTTTTCATGGCCTCTTCTATGGAGGTGCTAGAGTAAGATCTGTAGCAAAATAAGGGAAGGTCAGAGCAAAAGAGCAGAGCTTTATTCCCTGAAGCTGGGTGGAAACAGAGAATACCCCAATGTCAAAATGACTGCAGAGAACAGGCAAGGTGCCAAAGGGCAGCTCAATTCTCCTGTCCCTTAAATGCCATTGCGTATAATAATTGTCCAAACCCAGCCATTACTGGGATCTTTTGCCCTTAGTATATTATTAGGCCTAAATTTACAACTTCTCCAAAAATGGTTTATATAAATTCAAATCAGTTTCTGTGATAGTTGTTAATAAGAACAATGTGTAAATAAGCCTTTCAGCTTGCAGCCTTCTGTGTTTGAGGAATA
+
%$$%%&''&&(()))49899::?>0+*+&*'&&-0DHFPLIIJC@@,**().HNLJNMOSSKHILHJLKGHNIJKMJQJKIFGEEFFHIKGNLJSKKSSLKHCIEGC=:30../22465***+232227;;89BEEEEEIMRIHQMMPHMJ:::;JSLKMJMSMOIMHHHIFEOSOOSSJICBF=<85.*5F;;;;JKLJJIHKGJISNSLSS=...E???PSNSMPKMGILKKRNGJJLJKNROLSJJJJHQLSSSSPNRMLSSSKJKMSSNJQOSNPQHMOSSNKIPJGAEDIIEHGSSLFIKOKSQKKOSPKIFJJPLSSOMSLJKKHHNLMIILGHKGJDE@=<9&&&%&.(&&&)*,.,**../GGIDFFED@===>>HHMKSIHKHJIJIIKMJKMHKJLSMLKIIMLOKRKGFPHI@MAAHGKFGSJIHKLNJIGHGHILMGJHIIHNHJHIEEMGPMJGHHIGILIKSKISJHEHJLMFIHHGLIHGJFGGIFHFHHGBBEB@@@@EHEFGFFGGFE98873232ADCEGEDCCBCBEFHFFBBA?'&&'((&$
@1_DPPWBN_3
CCAGGTGAAGTGTCCCTCTGCATCTACCCAAGCTGTTCCCTTGCCTGTTGGAGCCAGTGCACATACATCCCTGCTGCAGGCCTGTGTGTTTAGGGAAAAAGAGCACACAGACCTGGCAGCTTCCTGCCATGCAAGTCTTTATGTTGCTATGATATTCTTGGGCAGGAAAAAAAAATCCCAGACAGATGCATAGCATATGGGGCTGGAGACTTTCCT
+
8A@@BACESHGEG?>=<=BCGHJJJFJFGEGFGGGJHHGHCFBBFHGJFFEEFECCCGJHJEHFEEFIFEAAA;80,%$#$&&)'(((.-,*'))(*044>=>?>>???AACDE:31/...,%$%&')448FDDDDAB@A@EB?751///1FEEDEEEHFFFFC@=;;;BFJJFGHCF?<=IHHEFFFGFFEEFDEEJEFBAAB=720///.-++)
@2_DPPWBN_3
GCTGGGTGGAAACAGAGAATACCCCAATGTCAAAATGACTGCAGAGAACAGGCAAGGTGCCAAAGGGCAGCTAGAAAATTCTACTGTCCCTTAAATGCCATTGCGTATAATAATTGTCCAAACCCAGCCATTACTGGGATCTTTTGTCCTTAGTATATTATTAGGCCTAAATTTACAACTTCTCCAAAAATGGTTTATATAAATTCAAATCAGTTTCTGTGATAGTTGTTGATGACAACAATGTGTAAATAAGCCTTTCAGCTTCCAGCCTTCTGTGTTTGAGGA
+
-.2=ABGSSSJFE2221002238<:8?CEJHFFGKS=====FGFEDDEFFDHEDHKMNIGF@CDEOHH?>==700065.7,+,,.88=EB>>GFFFFJIIIOKHECDCDHIDCCC;8855568IOGGGFFFIGFHBAB=;;;;>FBJHHLLIHNKHKJKOKSLKHHGHHKKGLLFJHHHHKGI>=:20,+---.****,23//2466666BH:8889GGHGFFEDEFGFH6664430.--AAACEEEHGFDCBA;::B:BEFFF.,,,,GFHEHGHE@@>89531
@3_DPPWBN_3
TCTGGAATGGGTTTTCTGTGGCCGTGGTGGTGGGGTGGGAGGGTCCTCACCCCTTTTCATGGCCTCTTCTATGGAGGTGCTAGAGTAAGATCTGTAGCAAAATAAGGGAAGGTCAGAGCAAAAGAGCAGAGCTTTATTCCCTGAAGCTGGGTGGAAACAGAGAATACCCCAATGTCAAAATGACTGCAGAGAACAGGCAAGGTGCCAAAGGGCAGCTAGAAATTCTACTGTCCCTTAAATGCCATTGCGTATAATAATTGTCCAAACCCAGCCATTACTGGGATCTTTTGCCCTTAGTATATTATTAGGCCTAAATTTACAACTTCTCCAAAAATGGTTTATATAAATTCAAATCAGTTTCTGTGATAGTTGTTAATAAGAACAATGTGTAAATAAGCCTTTCAGCTTGCAGCCTTCTGTGTTTGAGGAAT
+
LJKSPJRNJSOILLPSSRSKQMRKHIILJRGHSKSMSMKKISRQSOHLBAAB8BBCC:FLGINIMOSJFDDEFMHRINJOSHIHDHKMJPLNLILMMSSNSOLE97?>AAEBD222222;<<>HSNSKSNMIIHOLSGPLOLMJKKINFJLGPSA=<EFFDFEELLOMPJMKJNMGSOLMPPSNLIOIGJJKNKKJMPLSSJJLPKLJOLRKKKJNJGNJNIMRJLL>;;;;KSOLIJMKLSSORSKLIMIMJJNOIMSMJKGECDHKKIGJPKIQOJQIIRLJHQISJLKKMJMKIIKIHSNSLIMPKSHIIIIIIKGFHIHIJ@?)))-=HKJIHFGGERKKJMJHKOKJOJHSHKLNKSSJKMLSSPSMMMPJHGIHHHKGIKMIIIGGHLLGIJFFFICEFGJIHKGJIGHE===;4323000.*)(
@4_DPPWBN_3
GCCACAGAAAACCCATTCCAGAGCCTCCTCCTTGGATCTGAATAAAGTCTTCCTGCCCAGTGCGCCAGGTGAAGTGTCCCTCTGCATCTACCCAAGCTGTTCCTTTGCCTGTTGGAGCCAGTGCACATACATCCCTGCTGCAGAGGCCTCTGTGTAGGGAAAAGAGCACACAGACCTGGCAGCTTTCCTTGCCATGCAAGTCTTTATGTTGCTATGATATTCTTGGGCAGGAAAAAAAAATCCCAGACAGATGCATAGCATATGGGGCTGGAGCCA
+
'47;=GGFFIIJMKIIB@=66EDFDGFECLKMHHKKSKSEGPHEDGFDECD??AAA@:45=>AAEC@ACFEEF@==>9:878:;LGH@A<<<>8=@@@?=>92..2.1>FEGJHJHKONOKSKSKSSQIIJQIHIHMMNPSNNNSHJGNHNIC851349CIKMHLPKGJFGDEECDDFIIHIHIOECDIKIHLKNLLNOLLLSOLKJHSHMPJKJIKLMSKIEDDBDFFHDBBA@IJOFGFBD@ADHIFGLLHHIIGLMJHGHAAA??>5+(&%$#
@5_DPPWBN_3
CTCTTCTATATGGAGGTGCTAGAGTAAGATCTGTAGCAAAATAAGGGAAGGTCAAGCAAAGAGCAGAGCTTTATTCCCTGAAGCTGGGTGGAAACAGAGAATACCCCAATGTCAAAATGACTGCAGAGAACAGGCAAGGTGCCAAAGGGCAGCTAGAAATTCTACTGTCCCTTAAATGCCATTGCGTATAATAATTGTCCAAACCCAGCCATTACTCGGATCTTTGCCCTTAGTATATTATTAGGCCTAAATTTACAACTTCTCCAAAAATGGTTTATATAAATTCAAATCAGTTTCTGTGATAGTTGTTAATAAGAACAATGTGTAAATAAGCCTTTCAGCTTGCAGCCTTCTGTGTTTGAGGAT
+
,4012)''((79EEFEGEDA@@@@DD;=7767,*))*667>>?;60508533/--,-012,GDFEHGJFEFFENMNNLQJKMKMSHNQKMSKKMJHJFFFGOJJLLMLOIISKMKJLK====;=>>@>>?LIGLLIMLMLMSLLLKLKLL>>>>>@@BCBJMSJKPIJLSLKKKJSMKSJILJKLLJFFGIMQLMNMPKNNRHHJKHJIFEHIFFF((''),,+)&+-97:558ACCDHIJLKLHGGHHHLJLKHGHHGFMHSLJGJNLQMIGIGHHMNPIKJSOIIOSKNKKHJNISLHIJHHFHIHHKLJKMHNKJLLKJKJJIIGGJSHGFEDEGAEJIJKILIGFGGIHJHC=992*)'&&%
@6_DPPWBN_3
CCAGGTGAAGTGTCCCTCTGCATCTACCCAAGCTGTTCCCTTGCCTGTTGGAGCCAGTGCACATACATCCCTGCTGCAGAGGCCTCTGTGTTAGGGAAAAGAGCACACAGACCTGGCAGCTTTCCTTGCCATGCAAGTCTTTATGTTGCTATGATATTCTTGGGCAGGAAAAAAAAATCCCAGACAGATGCATAGCATATGGGGTGGAAC
+
/:=@DDDGGDD><:543989;=CEIEGFKBDDDCCDKDA>;<@AGLIFHEB@AGH@EFEGGHGIFGJJIIGHGFGFHFGEHFFFEGHGGDB?77@ACEKPMKGFEFEGHHGGFFEDDFACDCFEGFGBBGDEEFE@@76776224432-,---121023345566::3-,++/DFIA?;<978:;9989:;<>6666655/)('&$$%$#
@7_DPPWBN_3
TCCTGCCCAGTGCGCCAGGTGAAGTGTCCCTCTGCATCTACCCAAGCTGTTCCCTTGCCTGTTGAAGCCAGTGCACATACATCCCTGCTGCAGAGGCCTCTGTGTTAGGGAAAAGAGCACACAGACCTGGCAGCTTTCCTTGCCATGCAAGTCTTTATGTTGCTATGATATTCTTGGGCAGGAAAAAAAAATCCCAGACAGATGCATAGCATATGGGGCTGGAGACTTCCT
+
...12232/035779844588<<;;::9987:9=?CFDGDCBCCDDFDGDIFECAE8550*)))')&$%$$%&'(**10//00;::>?<<<A@@A@BBDCFDED@900>@@HIGGHGHDCCBBHGIGFGDHFEEEFCBCDD??GFHFGEB@2222=66;=CA>>>>BDEEIFFDC98978??><9<;DDEIFDCBBACCBABAABDA@@A@BBBA@?=<<80/0(''&$%#
@8_DPPWBN_3
TTCACCTAACACAGAGGCCTCTGCAGCAGGGATGTATGTGCACTGGCTCCAACAGGCAAGGGAACAGCTTGGGTAGATGCAGAGGGACACTTCACCTGGCGCACTGGGCAGGAAGACTTTATTCAGATCCAAGGAGGAGGCTCTGGAATGGGTTTTCTGTGGCCGTGGTGGTGGGGTGGGAGGGTCCTCACCCCTTTTCATGGCCTCTTCTATGGAGGTGCTAGAGTAAGATCTGTAGCAAAATAAGGGAAGGTCAGAGCAAAAGAGCAGAGCTTTATTCCCTGAAGCTGGGTGGAAACAGAGAATACCCCAATGTCAAAATGACTGCAGAGAACAGGCAAGGTGCCAAAGGGCAGCTAGAAATTCTACTGTCCCTTAAATGCCATTGCGTATAATAATCTCCAAACCCAGCCATTACTGGGATCTTTTGCCCTTAGTATATTATTAGGCCTAAATTTACAACTTCTCCAAAAATGGTTTATATAAATTCAAATCAGTTTCTGTGATAGTTGTTAATAAGAACAATGTGTAAATAAGCCTTTCAGCTTGCAGCCTTCTGTGTTTGAGGAT
+
+,*,./,*-7>CFGFIIMRIMIIISKLLINJHKLOHJJISKSLSLJH;HMIGJJFEEDHJPJILILIMJ;5569DLFECB766223@A:7763233216622234<<=>?GLJFFE>=>:5BC@ADHIKKDDPKKJPHNKLNJSJLIGJLSSSOKLSNSPJMPKFSKJIJLQKKJLI>FA3CIOEOSJG9999675685<??@EFISJLKSHSIOLSOKKLSHHDBOGJNKJMSHHAAAHHJIGI>ACCEKA:820*)(),123;@A@@HGDCDGHDMKLKLHHHJKMLPKQSSJSJSSKIEIGHHHFIHA@@?>>9>>?ADFFLIFIECDSIINQLKOMRMIMSNGBHMEMNKHJFEA???A?Q3220011232,744455AA>>B??654548;2./((&&&)+*+,,,,99999@B87666555686BCB>I==CBCCCGFHFKILGILJLIQHGEFFKGHGJHFHFOHIJOLGIGJMLKHIJGIJGPFGFEDCCDEHLHIFFGKIGMKGJIOHJFDDDDDGLGFEFEGGFFFEDBBDHDIIGIFDBBBBFEG@@A@8333.-+*'$
@9_DPPWBN_3
CTGGGTTTGGACGATTATTATACGCAATGGCATTTAAGGGACAGTAGAATTTCTAGCTGCCCTTTGGCACCTTGCCTGTTCTCTGCAGTCATTTTGACATTGGGGTATTCTCTGTTTCCACCCAGCTTCAGGGAATAAAGCTCTGCTCTTTTGCTCTGACCTTCCCTTATTTTGCTACAGATCTTACTCTAGCACCTCCATAGAAGAGGCCATGAAAAGGGGTGAGGACCCTCCCACCCCACCACCACGGCCACAGAAAACCCATTCCAGAGCCTCCTCCTTGGATCTGAATAAAGTCTTCCTGCCCAGTGCGCCAGGTGAAGTGTCCCTCTGCATCTACCCAAGCTGTTCCCTTGCCTGTTGGAGCCAGTGCACATACATCCCTGCTGCAGAGGCCTCTGTGTTAGGGAAAAGAGCACACAGACCTGGCAGCTTTCCTTGCCATGCAAGCTTATGTTGCTATGATATTCTTGGGCAGGAAAAAAAATCCCAGACAGATGCCGGCTCTGGGGCCTGAGAGTTTCCT
+
BFIGIKKSHGJH*))))4211//000:AAEIGJHHJGCGIKMLNLIMKKOISRSKMQNMMLQGLMBCKLJD=;;;:==>?HHHKOSMRIOLMGHGEGGEFA000016655559:<=>;H33ILIJSMLIIKOIIKSEFDEFSMHILLIGEH51DOKSSJSKSFA@?<<MOLJKOPKPSNLIMGGKGEJIOPSLMLINGGDDFELHIFJLKJMPHJGHONNSSRLLMKKKLHFJK823HJLIIJ87778DEGFERKGIHHLLLSKLMHKJJMMNLSLMSLMOKRIKKKSONPJSKNOSPHIEEDBPDCBCABBACCAAIMJJJMNLSHGJFHPKJLNQSFLSKDKJKLLQMONJIIFHKHJOQSSLSIKLHMSSKHNHGHGKINMLMNHSOMSSRKJLOIMJOKHMGGLINSSOSILOGJJGGKHLHKHMKFEEDEGEHGIIHDAB@<643(&%%%/@DFDFGHFCDEFG???=<A>CEBC@=8;CCGE?CA??BCBBAA>81,+(&&&&'+212))('&*%$%$&&
@10_DPPWBN_3
TTTCAATTCGGGGTATTCTCTGTTTCCACCCAGCTTCAGGGAATAAAGCTCTGTCTCTTGCTCTGACCTTCCCTTATTTTGCTACAGATCTTACTCTAGCACCTCCATAGAAGAGGCCATGAAAAGGGGTGAGGACCCTCCCACCCCACCACCACGGCCACAAAACCCATTCCAGAGCCTCCTCCTTGGATCTGAATAAAGTCTTCCTGCCCAGTGCGCCAGGTGAAGTGTCCCTCTGCATCTACCCAAGCTGTTCCCTTGCCTGTTGGAGCCAGTGCGCATACATCCCTGCTGCAGAGGCCTCTGTGTTAGGGAAAAGAGCACACAGACCTGGCAGCTTTCCTTGCCATGCAAGTCTTTATGTTGCTATGATATTCTTGGGCAGGAAAAAAAAATCCCAGACAGATGCATAGCATATGGGGCTGGAGACTTTCCCTT
+
**)''%%%$%%&)/-,+))((('''&''*4/*+662**+IIMNLHMLJSSJLF2(''((&'>=><=>@E?;;;32))/////IDGDDFHCAB<;=>>JIHQSJJLRDCORSMKLPNIMJKFHKQGELNPSKKRLSSRMHHHE6<GQKNLPMPJSIKHKIGG>;:;BBBAADSIGFIKKJJSKMLMIHDDDGGHHFFMKMMHJLMKKIMKSB>79DIFGHGGHJLJJKRLKSKHMHMSIMSKMGKHIIMOKMKJHIHJFCA442001448;IIGEEEDF32222AA@DOJKSOSNONNLOKLLNKSRMJKMGHNLMQKPSNMOJIHNGHLKORGGIIIGLMFEGJSLNKMIKLKGFJEEHMIJKKKLRGLJGGJGHFFHMHIHHIHIFMFNLSSSML@IE@GGJGFHGFIEL@????@ECHHED@><;43....-.,(&
@11_DPPWBN_3
GCAGAGGGACACTTCACCTGGCGCACTGGGCAGGAAGACTTTATTCAGATCCAAGGAGGAGGCTCTGGAATGGGTTTTCTGTGGCCGTGGTGGTGGGGTGGGAGGGTCCTCACCCCTTTTCATGGCCTCTTCTATGGAGGTGCTAGAGTAAGATCTGTAGCAAAATAAGGGAAGGTCAGAGCAAAAGAGCAGAGCTTTATTCCCTGAAGCTGGGTGGAAACAGAGAATACCCCAATGTCAAAATGACTGCAGAGAACAGGCAAGGTGCCAAAGGGCAGCTAGAAATTCTACTGTCCCTTAAATGCCATTGCGTATAATAATTGTCCAAACCCAGCCATTACTGGGATCTTTTGCCCTTAGTATATTATTAGGCCTAAATTTACAACTTCTCCAAAAATGGTTTATATAAATTCAAATCAGTTTCTGTGATAGTTGTTAATAAGAACAATGTGTAAATAAGCCTTTCAGCTTGCAGCCTTCTGTGTTTGGAT
+
-,)))*,::A::::9>?AA?@AFGGHLGIFEGIHNFEC;::<5FF9:FDFGIHLMISSOMSLLHJKMKJRSQJNJMPLOOOSLSRIIIHGSMILLKIISMEC9>HIFJHFFJGHIIISI>=;;BFIGFGGIKSGJGKGNHFGFHJHHHKKJIHPIJKSLOSSSLSMSISISMNMJML=<<:;;?@@EPMMKSJIKLKJMSKSIKFJLPQSLEDDEDIEIMHAAADFGJKIJSMILJKLIIMOKRKSNOGOFGJKMMLSKLJJIPJIHCBABCEMHGEFDEA?@A@=AGFLIMKKIHK<SEHLSKSKIIKLMFEDEEGIGJBBAABC@@@CHSIHJHGJHHHEEIIFOEEFEDEGGHEIBBFJGGHJFFJGFGIFGEEEIFHFFEGEIHHIHHFHGKLSJIFIHHJSLKJFBGFCCD>DCC?BCAFFFGJGLGJHHKKE?<<@ECDGGKNKILJHHSIISKIGGGPBINIIFEGDDFDDHEJJD;666*%$$
@12_DPPWBN_3
ACAGAAGGCTGCAAGCTGAAAGGCTTATTTACACATTGTTCTTATTAACAACTATCACAGAAACTGATTTGAATTTATATAAACCATTTTTGGAGAAGTTGTAAATTTAGGCCTAATAATATACTAAGGGCAAAAGATCCCAGTAATGGCTGGGTTTGGACAATTATTATACGCAATGGCATTTAAGGGACAGTAGAATTTCTAGCTGCCCTTTGGCACCTTGCCTGTTCTCTGCAGTCATTTTGACATTGGGGTATTCTCTGTTTCCACCCAGCTTCAGGGAATAAAGCTCTGCTCTTTTGCTCTGACCTTCCCTTATTTTGCTACAGATCTTACTCTAGCACCTCCATAGAAGAGGCCATGAAAAGGGGTGAGGACCCTCCCACCCCACCACCACGGCCACAGAAAACCCATTCCAGAGCCTCCTCCTTGGATCTGAATAAAGTCTTCCTGCCCAGTGCGCCAGGTGAAGTGTCCCTCTGCATCTACCCAAGCTGTTCCCTTGCCTGTTGGAGCCAGTGCACATACATCCCTGCTGCAGAGGCCTCTGTGTTAGGGAAAAGAGCACACAGACCTGGCAGCTTTCCTTGCCATGCAAGTCTTTATGTTGCTATGATATTCTTGGGCAGGAAAAAAAAATCCCAGACAGATGCATAGCATATGGGGCTGAAGTTTCCAA
+
>EEHJQJSLJSIMONQRMMNKJOJLSOHSKISNSRJPSQSOQJ@@@A@ALIISKSJNSSKLKIHIKHGH@==ISKPNSSLKKKOSJSJKSSPSLKSPSJSFEDBBBDHCGIJIJIRSSPNNRLEIIOKNKLKRLSNSLLGJIHOSJSSLMQKSPHPSESIIMLSLMSOMKIHFIFFISSNKSSQLKGJLJSKRLLLNJRKNSMMPKLNKLD;=611SJMLJNMMNIKPSMSQSNSMSKNJLLSOKSSSONKOKJNRSHDDDECIHFDG<<GD<IHJILNSSKILMJOJKSSKSLHKNIMHG8FKSKJFOCJD338/GECIKJQKJNLKMSJMSOKLHJSNNKQJMJKI<<KJIOQSJKOKCD891*(((CJHAA@AADEDD;88/1GIMINHEFFC@A?@ACEEGCA?=9765542010----.*))())*((),675112144265567=DFHRF8:6667;;;<BECGECBCEDEFGHSKJJLOKPRMILOQRMJJNNSJSSSLLLJMMSJKPLMSSKOSNSNGIFKJQLKLJSSOJLKISMSISQISSPLG?=>=;BGKHNMQJILHJGINLIJOOCCBBCJHHFFAAHHJKJHQC2222I9:GFLHHJIIHGKIHJGIJIGIB>CG@<@ILIIIPJBIGFFGFFEGFEGFGDEDDFEFBD?><;0)((())()&$
@13_DPPWBN_3
CCCCATATGCTATGCATCTGTCTGGGATTTTTTTTTCCTGCCCAAGAATATCATAGCAACATAAAGACTTGCATGGCAAGGAAAGCTGCCAGGTCTGTGTGCTCTTTCCCTAACACAGAGGCCTCTGCAGCAGGGATGTATGTGCACTGGCTCCAACAGGCAAGGGAACAGCTTGGGTAGATGCAGAGGGACACTTCACCTGGCGCACTGGGCAGGAAGACTATTCAGATCCAAGGAGGAGGCTCTGGAATGGGTTTTCTGTGGCCGTGGTGGTGGGGTGGGAGGGTCCTCACCCCTTTTCATGGCCTCTTCTATGGAGGTGCTAGAGTAAGATCTGTAGCAAAATAAGGGAAGGTCAGAGCAAAAGAGCAGAGCTTTATTCCCTGAAGCTGGGTGGAAACAGAGAATACCCCAATGTCAAAATGACTGCAGAGAACAGGCAAGGTGCCAAAGGGCAGCTAGAAATTCTACTGTCCCTTAAATGCCATTGCGTATAATAATTGTCCAAACCCAGCCATTACTGGGATCTTTTGCCCTTAGTATATTATTAGGCCTAAATTTACAACTTCTCCAAAAATGGTTTATATAAATTCAAATCAGTTTCTGTGATAGTTGTTAATAAGAACAATGTGTAAATAAGCCTTCAGCTTGCAGCCTTCTGTGTTTGAGG
+
46553EGMJIKIKJJSPKNQSQNHISLKBBJFSSSSMLIHJHLLJQISMMRNSKJNIKSPKQKNOFICHGEJFLJJLJRSJLNNSLSLISJHHLKLKSSSLSMMSJC3GH=HJMJIKLNQILLMPPPLKQJPIKNLRMLINLJQSKJKJSJKILJSOMOSMLKHRQSSKKJLJMHJPSJJIJJOIGFA@BFJHHEFFGGJNKJGHGHHJKLKIIDEA?=<;;99:AEGISJSHGHHFSKIHKJSNNQQLISKPHE>==;=ENKMMHEEEEGJJLHFNHGHSGFFFMNOOOJLNDJ7;=:648DGIHHIJHIKJHHGHHHHGIIIIKIJMILKJKJSMSKIKE884*EC?IILPMLOHHHKEED>IMJRSMLSPKNNFLMSMLLKSLNNILH100000000<;6=@HJGGFEJOLMSLMLMOPONPLJDHMNMOFQMOORNKKKSNSISJJIKGSLIEFFEEJMLPRPOLJGGHJEHEBH;;QMQSLPLJNHCDCDEJSRSPSISOKJKKKMJHIJKPNJKLKMGCFHFLPSSPSHMHSIIHOKKQRPSHLKONIHHJJNKSJHLHJHSJINKIPJLPOOKHGHGNPNHHGBDFEINJNIHHFILONOLNMIJMSIHLLKLOIJJIGGHHJJKHILILQJLICCC//1/////278CLGAABBDCCA::60
@14_DPPWBN_3
GCAGGGATCTATGTGCACTGGCTCCAACAGGCAAGGGAACAGCTTGGGTAGATCCAGAGGGACACTTCACCTGGCGCACTGGGCAGGAAGACTTTATTCAGATCCAAGGAGGAGGCTCTGGAATGGGGTTTCTGTGGCCGTGGTGGTGGGGTGGAGGGTCCTCACCCCTTTTCATGGCCTCTTCTATGGAGGTGCTAGAGTAAGTCTGTAGCAAAATAAGGGAAGGTCAGAGCAAAAGAGCAGAGCTTTATTCCCTGAAGCTGGGTGGAAACAGAGAATACCCCAATGTCAAAATGACTGCAGAGAACAGGCAAGGTGCCAAAGGGCAGCTAGAAATTCTACTGTCCCTTGAATCCAGTGCATTAAATAATCTCCCAAACCCAGCCATTACTGGGATCTTTTGCCCTTAGTATATTATTAGGCCTAAATTTACAACTTCTCCAAAAATGGTTTATATAAATTCAAATCAGTTTCTGTGATAGTTGTTAATAAGAACAATGTGTAAAATAAGCCTTCAGCTTGCAGCCTTCTGTGTTTGAGGAA
+
*,**-.(3,,,,-3/01@@?=<;<=<<==>BAAB>==:<932220.//0-**)(&%%%'(+-/--,+*)*--.33----.33432432010+++,,01016:9787799=>;;;<>C@?60///.10+7>3(?BBA>>><=<;=;:<'''',42024633434348879>@?3AB<<<<98888:@@A>>@?>;991-,,.++*))++---.;>@DGJNC@DAADEFA@??;;<BFKQODCC@@A@@BDDKEFAA@?@CA??0///1899<:94322242222.+011CECACCDA??>88878=>?><<;:;;?@@>====A>>=<88777689:>C55555???A??:)(('')**+++'))(*,''(('',*)''0.296?==<<>=>?9777888889;>???C@@AABAFGKHFDB?><<443134**)((()-,..097>>@(((((;;;7+**))('''(,++++?;ADBAAABBBC@AA??A@??><;5554798,,,),,,,,+**))=>>AACCBA???>??@;996+++*('
@15_DPPWBN_3
CTGGGTTTCAACAGTGGTTCTACGCAATGGCATTTAAGGGACAGTAGAATTTCTAGCTGCCCTTTGGCACCTTGCCTGTTCTCTGCAGTCATTTTGACATTGGGGTATTCTCTGTTTCCACCCAGCTTCAGGGAATAAAGCTCTGCTCTTTGCTCTGACCTTCCCTTATTTTGCTACAGATCTTACTCTAGCACCTCCATAGAAGAGGCCATGAAAGGGGTGGGCAGGACCCTCCCACCCCACCACCACGGCCACAGAAAACCCATTCCAGAGCCTCCTCCTTGGATCTGAATAAAGTCTTCCTGCCCAGTGCGCCAGGTGAAGTGTCCCTCTGCATCTACCCAAGCTGTTCCCTTGCCTGTTGGAGCCAGTGCACATACATCCCTGCTGCAGAGGCCTCTGTGTTAGGGAAAAGAGCACACAGACCTGGCAGCTTTCCTTGCCATGCAAGTCTTTATGTTGCTATGATATTCTTGGGCAGGAAAAAAAAATCCCAGACAGATGCATAGCATATGGGGCTGAACCCC
+
-9AAB@AA////-,+)('&$$$&(11<AHMSMSQSHGF?DCFAAA911///147;;=CEGMHFKD<GRPGLJJIEGHHGGB@@ABKJOJMJSOLJIQOSQIKSLLKKHQIJLGEGDA<K99HMKKPHSCBCDDJLHMQLOSSLKNMSDKHI=AGDCDIMSSOPKQPSLISSNJJSSMJKKMNNHF11111>@ISMJHE<;KFHSIJKJLHBE;;;4)6866*)'''''(66535>=*3DKKJSH?>?>?GFEEJLKGGIJLNMIHIF>@559889<=FA;932235BIKGGHHGKLLGEKIHSSSNJSIISNOHFHIHLMNIJLLKIMLMJNJRIMSLNKIHGISILLRSSJRJISHHLNPNKSMLKIQJISMOONHJHLGJLQNOLSJIHJKHGHGJNRPMSLSHGFGEDKLSMPLRHLLJHKLKIKEC>.,''''&'(+77?DFFHEDCC?B?;999:HDCBBD><;9:9//0))*/54/,,,05EEB@@=;40089:=CCEGFGEEFDFFG@BB=>>2-(%%%#
@16_DPPWBN_3
CTGGGTTTGGACGATTATTATACGCAATGGCATTTAAGGGACAGTAGAATTTCTAGCTGCCCTTTGGCACCTTGCCTGTTCTCTGCAGTCATTTTGACATTGGGGTATTCTCTGTTTCCACCCAGCTTCAGGGAATAAAGCTCTGCTCTTTGCTCTGACCTTCCCTTATTTTGCTACAGATCTTACTCTAGCACCTCCATAGAAGAGGCCATGAAAAGGGGTGAGGACCCTCCACCCCACCACCACGGCCACAGAAAACCCATTCCAGAGCCTCCTCCTTGGATCTGAATAAAGTCTTCCTGCCCAGTGCGCCAGGTGAAGTGTCCCTCTGCATCTACCCAAGCTGTTCCCTTGCCTGTTGGAGCCAGTGCACATACATCCCTGCTGCAGAGGCCTCTGTGCAGGGAAAAGAGCACACAGACCTGGCAGCTTTCCTTGCCATGCAAGTCTTTATGTTGCTATGATATTCTTGGGCAGGAAAAAAAAATCCCAGACAGATGCATAGCATATGGGGCTGGAGACTTTCCCATG
+
,+((,2798;::(((((DBCD:93335SSSMNSKLNKSKNONHHIGGFB==@BA@@AIGIKL>?;9:;5554.*+,89DDDDDILJSHMSSLMPNMNSJPK999:>E>>==>GDBLIDIDCDG<><;;669:;HKSIHHIIMHHA?B1114,,568ADFJHSJOLGOGGLJGHISLSJOJOKJOJIJNNMOSPSLKNLMLGFOJKKKKGLLS@@>?580///***)))))*56((=>??@@988/02223>EBAA@BCDESJLSGEDDFLRIOOMQMSLKNSSPIIB???=:ACDKLSPKNJGSKIJJLMHDECEIIIJSKSPOPSLIOPLRKHPHMJOLHIGBA>>=BEL@JKIHLOKNMLLMSIJIRLLJJMHMIIKNSKSMPSMRGBCCLSLSMJCA,%%&&)AHHLJMJHGKJHINOHKKNLHJJLIHEFEHMINIMKJOMKHHFHJD;:66689HFEEEEDEFHFFIGIMHHIGEHJMSSSSKGC?BBGGEEHGGHFDCCCDIEDBBFFD@9;<>=;984..+('%
@17_DPPWBN_3
CCCACCCCACCGCCCCACGGCCACAGAAAACCCATTCCAGAGCCTCCTCCTTGGATCTGAATAAAGTCTTCCTGCCCAGTGCGCCAGGTGAAGTGTCCCTCTGCATCTACCCAAGCTGTTCCCTTGCCTGTTGGAGCCAGTGCACATACATCCCTGCTGCAGAGGCCTCTGTGTTAGGGAAAAGAGCACACAGACCTGGCAGCTTTCCTTGCCATGCAAGATCTTTATGTTGCTATGATATTCTTGGGCAGGAAAAAAAAATCCCAGACAGATGCATAGCATATGGGGCTGGTTTCC
+
-33180/3,--))***+-79:<FHHGGFFMHJGGKKKIEFHNLOSMSKJSSPKISLMSSLOHIHLGKHIJIIQJLIIANIKJIKKGSMSQDCBDABBBCEEKIPNLJOKKKNMPSLSPOQSLSNSKIJLIKLSSOMJILSNOSJJFFGE@@GHEBFGDCDIIJINKKHHHLF988;;?FFKRKMSPSKHMIHSLSJHIJLD<>88501EHFG@?@;>212/((((;12<=?@@AEIFFGGGIIKJNSLG@B,))+=>LNGHKAE@>=@@ECDDDGHIEFFEGFH@?>><;,&&&&%'
@18_DPPWBN_3
GCTATGCCCTCGTGTCTGGGATTTTTTTTTCCTGCCCAAGAATATCATAGCAACATAAAGACTTGCATGGCAAGGAAAGCTGCCAGGTCTGTGTGCTCTTTTCCCTAACACAGAGGCCTCTGCAGCAGGGATGTATGTGCACTGGCTCCAACAGGCAAGGGAACAGCTTGGGTAGATGCAGAGGGACACTTCACCTGGCGCACTGGGCAGGAAGACTTTATTCAGATCCAAGGAGGAGGCTCTGGAATGGGTTTTCTGTGGCCGTGGTGGTGGGGTGGGAGGGTCCTCACCCCTTCATGGCCTCTTCTATGGAGGTGCTAGAGTAAGATCTGTAGCAAAATAAGGGAAGGTCAGAGCAAAAGAGCAGAGCTTTATTCCCTGAAGCTGGGTGGAAACAGAGAATACCCCAATGTCAAAATGACTGCAGAGAACAGGCAAGGTGCCAAAGGGCAGCTAGAAATTCTACTGTCCCTTAAATGCCATTGCGTATAATAATTGTCCAAACCCAGCCATTACTGGGATCTTTTGCCCTTCATATAACCCTACCAGGCCTAAATTTACAACTTCTCCAAAAATGGTTTATATAAATTCAAATCAGTTTCTGTGATAGTTGTTAATAAGAACAATGTGTAAATAAGCCTTTCAGCTTGCAGCCTTCTGTGTTTTAA
+
&&'((((''&$$$%%'))02?@<@FILSIKIGAADGS>SLJLPSSKMSOLSKLSSMJSLKKSGKLPOKKJKJSPJLQMNKKLLRGHJLNKLHOKSOIIIED82EPHIPISJKSOIJIJNPSOLRKNMIPOMLQHRHHIMRSKMPKKSPLQPPSNMSMMIOKPPSMLKQKKKKMMMKKNLMLSSKSQKLJMSPMMSSSOHIHKJMSJPLLMKKSSQSJJLPSSKNOKKOKPHSSLRSQQQINOKSOOSNMOMIPSNSJSKSNSIGMHISKMIFDGFGGAA?HOGFJFA@4223,23()AFMMJHJJKECBDENKNMSOSSMEFCPJSLQSFGISJJJMNSLOSGSHKSSSOMC444456FIKKSQMKKIIHHLKHOKMMMMMLJSSLLNOSSGLKMLJIOQOONSJJNJQPOOSSMNMLIRJNMLKBACJSNJOSIHSSSLSQHOOJKKKLI@@??=<<=><=BBANHILLSKLSIMLOSSKKSSQJHLOONJLQSSSILLSNJQSLNKKOPRQNQOLMLQKKNKMSJISLCCH///,+*%$$%%$$'*+-/297545>?=>??MGLKHOPHLIKSLOSNPPKNSIA@AA>@?ACFDBABBEEFFEDGDEGJJJLJOSGJNLSJMOKIMQKNLKKOSMLG>9998=;55533*(''''&'(+,53/.)%
@19_DPPWBN_3
GAGGCTCTGGAATGGGTTTTCTGTGGCCGTGGTGGTGGGGTGGGAGGGTCCTCACCCCCTTTTCATGGCCTCTTCTATGGAGGTGCTAGAGTAAGATCTGTAGCAAAATAAGGGAAGGTCAGAGCAAAAGAGCAGAGCTTTATTCCCTGAAGCTGGGTGGAAACAGAGAATACCCCAATGTCAAAATGACTGCAGAGAACAGGCAAGGTGCCAAAGGGCAGCTAGAAATTCTACTGTCCCTTAAATGCCATTGCGTATAATAATTGTCCAAACCCAGCCATTACTGGGATCTTTTGCCCTTAGTATATTATTAGGCCTAAATTTACAACTTCTCCAAAAATGGTTTATATAAATTCAAATCAGTTTCTGTGATAGTTGTTAATAAGAACAATGTGTAAATAAGCCTTTCAGCTTGCAGCCTTCTGTGTTTCAAAT
+
BCDJSSMISKNSONKKKPSKOPOMRKSMMPJHQLSSLKJKNSNKLHIKIQIHJGGDEFB:895->EEIOHMLMRMKJKGGPMJIIGKHFFFKLIOMKKJMJ==>>>?A@C:;EKKHJMKC?>?@HKKJSMPSSMKSNSSHOKLOIOKJJOSQMIHQLJJK?CMEFGHLJOLJHKHKIOJNSFHFFHJ,,,,,+...279GKJIIGIHHFIOIIKIIIKQ54444666<>AGFFEDEEGHNIIFFHLLJIFFEMNEJFFDDDABB52222../1<IFGNIHFJKHJIIEDECDDCCC=C?:=222///..'&&&&').8;<:67@;88878>33667BMSQKIHIJGGSMIHMPIKGGMJHHJNLMOMSKKJMRRQBBBABFIHMHHPNKHHOHJKHGSKJIGKF>=<1((CDDFDDDEDFMKHHDA9661''((&
@20_DPPWBN_3
GCAGGGATGTATGTGCACTGGCTCCAACAGGCAAGGGAACAGCTTGGGTAGATGCAGAGGGACACTTCACCTGGCGCACTGGGCAGGAAGACTTTATTCAGATCCAAGGAGGAGGCTCTGGAATGGGTTTTCTGTGGCCGTGGTGGTGGGGTGGGAGGGTCCTCACCCCTTTTCATGGCCTCTTCTATGGAGGTGCTAGAGTAAGTCTGTAGCAAAATAAGGGAAGGTCAGAGCAAAAGAGCAGAGCTTTATTCCCTGAAGCTGGGTGGAAACAGAGAATACCCCAATGTCAAAATGACTGCAGAGAACAGGCAAGGTGCCAAAGGGCAGCTAGAAATTCTACTGTCCCTTAAATGCCATTGCGTATAATAATTGTCCAAACCCAGCCATTACTGGGATCTTTTGCCCTTAGTATATTATTAGGCCTAAATTTACAACTTCTCCAAAAATGGTTTATATAAATTCAAATCAGTTTCTGTGATAGTTGTTAATAAGAACAATGTGTAAATAAGCCTTTCAGCTTGCAGCCTTCTGTGTTTGAGGA
+
5@@AHIHHLGJGLIKPLOKLOIMISJKKJJHGHJGIKIIHA@@@<0000)((''&&%&'-.06744455@GOIIFEEGHRJPMK789688955553@EGHGHHFEBEJSSJOMILKLJJFIIKKLNK????@JIJKJRHIGGFHMJNRSSMJHFQDLOLGMIJMSHSMDEHHC?FIGMIILKONDFCGHJIIHSIGHE?>=GD?@0000GEEDFIG@@SFAIKHJHGGAD@EDEDHIMJLSJJHECB?=>;CEFFGGIJJSLOJEJLMSIILPFHGHFGJHEGKJIMHJSFLLPPLMFHJ>>===BHHGGGKSIPKLIKNHIGLOGIGEFGHFCFHPGHED.,,,,4?@CFGDEKJNIOLOQHHEGHHIGGJMKJHHFILSSKSOPILIGFHIJKSMNHEHQSSKKJMHLFEGHGJSNLKKOKHIJHHHJOMRILMIIHLJNMFFGFIKKLILNLJKLPJJKQOEOOLOINLHHHJJKNISILRNMLHLJIIKQJOIPIIMKKMJHNKMKQPS96675>HEHIHHGFGEGIGIHHGGF;0/0.+
@21_DPPWBN_3
TCCAGCCACAGAAAACCCATTCCAGAGCCTCCTCCTTGGATCTGAATAAAGTCTTCCTGCCCCATGTCGCCAGGTGAAGTGTTCCTCTGCATCTACCCAAGCTGTTCCCTTGCCTGTTGGAGCCAGTGCACATACATCCCTGCTGCAGAGGCCTCTGTGTTAGGGAAAAGAGCACACGACCTCGGCAGCTTTCCTTGCCATGCAAGTCTTTATGTTGCTATGATATTCTTGGGCAGGAAAAAAAAATCCCAGACAGATGCATAGCATATGGGGCTGAAGTTG
+
-++++++***+,.2;9;;42201149;>?A=;76722255EEGEDEEBADBCCGD?=;;>>=,(''&%&'(/12?@DGHFFE53333=>AAA@@>AC>5>@AEGHGA@:5;44?AADFBBAACHA;;;BABAA=<;;8;=;?DEEFHFEFFFFEFA@A@??BACEHPPSNLLKGGGA21118*((()44212)0+,-/=@?<==>>6666=568=<::9<<100007210**+6643211?FGEEBA<;65532443111295554443,**)('&&%%$&&
@22_DPPWBN_3
GCAGGGATGTATGTGCACTGGCTCCAACAGGCAAGGGAACAGCTTGGGTAGATGCAGAGGGACACTTCACCTGGCGCACTGGGCAGGAAGACTTTATTCAGATCCAAGGAGGAGGCTCTGGAATGGGTTTTCTGTGGCCGTGGTGGTGGGGTGGGAGGGTCCTCACCCCTTTTCATGGCCTCTTCTATGGAGGTGCTAGAGTAAGATCTGTAGCAAAATAAGGGAAGGTCAGAGCAAAAGAGCAGAGCTTTATTCCCTGAAGCTCAAGATATGGAGACAGAAAATACCCCAATGTCAAAATGACTGCAGAGAACAGGCAAGGTGCCAAAGGGCAGCTAGAAATTCTACTGTCCCTTAAATGTGCCAGATGCGTATAATAATTGTCCAAACCCAGCCATTACTGGGATCTTTTGCCCTTAGTATATTATTTAGGCCTAAATTTACAACTTCTCCAAAAATGGTTTATATAAATTCAAATCAGTTTCTGTGATAGTTGTTAATAAGAACAATGTGTAAATAAGCCTTTCAGCTTGCAGCCTTCTGTGTTTGAGGAAT
+
)<>DIIGMCA@A@GGJFHGHELLHHLSKPNIQLILSOSNKSMEA>==>SKJHIJKGEQMIKIL=<<<:>?HJHLKFFIHHKKJA@>=:9441002/;<EDGKGB<777::876251267788@CFGGHMJLGKLLMQIHIHGHSOKJLSSMOHPK@=?E4;::8211128-42'566FGHFMJPLNOOLJKIMSKQSNEHGHJLKIHSPQLJHJJIJIHKJEOPSJKNO?C98889<?DDIEA@@AIISQLQJKJHHE?@B@::)'%$$$%%%%&'''&&&%&'*-436439>?MFHHLKLIJGGFGFFGKMNIMKKQJJJILIMMKHJNSIIFEEGB999KGF?>=;::;;?844,*++*'%$$$#$%(*/88>>@CHIGFECDEFSKSKSJHJJFFFDEDA@@ABBBBC@;;:8330/000+**))(-((.EFGEFFDHJGF@???@=@.-,,-4GICCDEEIGIM;;::<MISHGHHJGHKKSROIIHJOPISILNSMLIJGHOIKKJNOMJGLHKFGFCEGHIJLHGIGLHHHHIQCB>;<?>?20.-*)%
@23_DPPWBN_3
TGGCATTTAAGGGACAGTAGAATTTCTAGCTGCCCCTTGGCACCTTGCCTGTTCTCTGCAGTCATTTTGACATTGGGGTATTCTCTGTTTCCACCCAGCTTCAGGGAATAAAGCTCTGCTCTTTTGCTCTGACCTTCCCTTATTTTGCTACAGATCTTACTCTAGCACCTCCATAGAAGAGGCCATGAAAAGGGGTGAGGACCCTCCACCCCACCACCACGGCCACAGAAAACCCATTCCAGAGCCTCCTCCTTGGATCTGAATAAAGTCTTCCTGCCCAGTGCGCCAGGTGAAGTGTCCCTCTGCATCTACCCAAGCTGTTCCCTTGCCTGTTGGAGCCAGTGCACATACATCCCTGCTGCAGAGGCCTCTGTGTTAGGGAAAAGAGCACACAGACCTGGCAGCTTTCCTTGCCATGCAAGTCTTTATGTTGCTATGATATTCTTGGGCAGGAAAAAAAAATCCCAGACAGATGCATAGCATATGGGGCTGGAGACTTTTCCT
+
=IKJKPH>HB@HIIM65555555?@=9:::C@A?F,5=))>GJIILOOJJKSRMJNPPLJJJLPLIISQMOJSLKJKNJHSLJLIHEGEJ8535AB>A@====EDFLMKKQOJOOPJJKSOOKKIBISLSSJISSNQHHGSJILSLLPPJGIMIHIJNGGIJSIKLMOHKFHGILJQMMLKNOONLFFMSHGSSLIIHJMSHJHE@C99NJHEKONSKIFGGJHJIPSNHNLIJJCCBBA@DDFPIPSIRNNGF?@OJPKHMHGEFD@CBB===>@DJKFJHJDCCCCFISIKKJQLSKKHFKKLJKLKMMLHLGJKOLSSKKIJLNJHHMHFJAAHKPJKLIOKJKKIGGHJQOJSLMKKNABBLJIIJKIKMNJB@@BCJLKMMLJJFEDHDHHFFEHIGFHJEC@>?@F@@DFH>?>>?GEHFFGFFHIQNLGGIGEFGJMRLJHGIJSKHGEJKSSSOJFFA>AGGGDEECDGEDEEFLFGHDA@@>641-,**)*('*(
@24_DPPWBN_3
TAGAAGAGGCCATGAAAAGGGGTGAGGACCCTCCCACCCCACCACCACGGCCACAGAAAACCCATTCCAGAGCCTCCTCCTTGGATCTGAATAAAGTCTTCCTGCCCAGTGCGCCAGGTGAAGTGTCCCTCTGCATCTACCCAAGCTGTTCCCTTGCCTGTTGGAGCCAGTGCACATACATCCCTGCTGCAGAGGCCTCTGTGTTAGGGAAAAGAGCACACAGACCTGGCAGCTTTCCTTGCCATGCAAGTCTTTATGTTGCTATGATATTCTTGGGCAGGAAAAAAAAATCCCAGACAGATGCATAGCATATGGGGCTGGAGACTTGGT
+
,0CEFGHJKSLGIEEGJHJMQNLHIFFDADC=972+3=@BDGLCBBBB9889:IHEGDGI@LIPKNGIGGJMHLSIOHLKJIHHNSSIGIJFFHPHIHMMMMHKFGFBEIHIEDECCIJDCE8665596./::HHHFLFJMRIJRMSLSJKIIGHLGHKHMIGKGGSNMJHHFFGFF;;;;;LHNLSSOJPKKGOILLLLMSRKIDHNILOKSQOMSGGEEDHJHRKJIIKGEDCB*?DGBCMJKLOISHGISGKJIHIKKLLJHHOKKINMSJMKMSKSKSFGHKSSSQIHGACAAA@AEFGLHPHILHKJM77335431-,*('&$#$
@25_DPPWBN_3
GCAAAAGATCCCAGTAATGGCTGGGTTTGGACAATTATTATACGCAATGGCATTTAAGGGACAGTAGAATTTCTAGCTGCCCTTTGGCACCTTGCCTGTTCTCTGCAGTCATTTTGACATTGGGGTATTCTCTGTTTCCACCCAGCTTCAGGGAATAAAGCTCTGCTCTTTTGCTCTGACCTTCCCTTATTTTGCTACAGATCTTACTCTAGCACCTCCATAGAAGAGGCCATGAAAAGGGGTGAGGACCCTCCCACCCCACCACCACGGCCACAGAAAACCCATTCCAGAGCCTCCTCCTTGGATCTGAATAAAGTCTTCCTGCCCAGTGCGCCAGGTGAAGTGTCCCTCTGCATCTACCCAAGCTGTTCCCTTGCCTGTTGGAGCCAGTGCACATACATCCCTGCTGCAGAGGCCTCTGTGTTTAGGGAAAAGAGCACACAGACCTGGCAGCTTTCCTTGCCATGCAAGTCTTTATGTTGCTATGATATTCTTGGGCAGGAAAAAAAAATCCCAGACAGATGCATAGCATATGGGGCTGGAGACTTTTCC
+
-..DEIKMG>>>=>JJHRMKRSISHLNJJLNSPSMLMSRMSRIIGHGJMNSKLLSMKDHKLJKRNGFEEEDPLOHLPLPJRNKJSISLHKICCBCCGDJH@@7777?GLIMLLSJQSSLSSJFH@?766666C?@@@>BCBOFEI@@AB@CEEJMKQISNSSMSLOSNNNIF@KSLORISLJLHJB<SJMSSJSKOOSKIKLFEDA31111SNLMSIMIGHLPOPNOSSSKJSGILPJQSSNOKMGMHLLKJGI@;<FHMJSLIFGEDCCCCHINFFEJJOJHNLKLKHFPPKMPJLPPNKPSKPNJMJSLNIIIHHJLMMKNJLED:>====A@?@AJFGHFJDF::989FEHJKLOFHDF=KKKLKHKMPSKKLKHMF<<<<=MNMOKLKMMJGNIILSKPPSMPQNQOKJLJJLKSMPSKD@1()@75AEFHIJQIKMIHJGIKEJLIH@ACC<:=89;;B@ACFFGAB@A@FFGJKIHLIIHLJGEGHHMJMQNJHQGNBBDDJIFEF>@95>BCCDEHHEGHFFIGFJSAB?>>>83//-,,,,-+,
