# Supplementary material for: Dysfunction of a SET3-like complex underlies a family of related neurological disorders
Source: Nat Commun. 2026 May 16;17:6729. doi: 10.1038/s41467-026-73227-5 (PMC13385800; doi:10.1038/s41467-026-73227-5)
Supplement: Supplementary file 6 — Source Data [file 41467_2026_73227_MOESM6_ESM.zip › Source data/CRISPR off-targets sequencing/fastq /Reps2_WT_mouse_140.fastq]

@0_PHV87F_3
CCTCTGCATCTACCCAAGCTGTTCCCTTGCCTGTTGGAGCCAGTGCACATACATCCCTGCTGCAGAGGCCTCTGTGTTAGGGAAAAGAGCACACAGACCTGGCAGCTTTCCTTGCCATGCAAGTCTTTATGTTGCTATGATATTCTTGGGCAGGAAAAAAAAAATCCCAGACAGATGCATAGCATATGGGGCTGAAGAGTCCAT
+
=CC?@@GFEFFGGEC4CCEGEFGGHH;A555FFOLOLHIJJG@C??;<:;<DEFEPSRLJLJSJIFFEGFLGJHKF@=778A?ISIJKSMIKJKIGIHGFHGHGFEHGIGGIIFGLIHIJGFGFGFFIDDEDEJGFDDDCCDFEFHIHKJGFFF@@@?>ECBCCB<>1--BBCDCB@@@@ABCABBBBD=<;:30.,)(('&%$
@1_PHV87F_3
ATGGCATTTAAGGGACAGTAGAATTTCTAGCTGCCCTTTGGCACCTTGCCTGTTCTCTGCAGTCATTTTGACATTGGGGTATTCTCTGTTTCCACCCAGCTTCAGGGAATAAAGCTCTGCTCTTTGCTCTGACCTTCCCTTATTTTGCTACAGATCTTACTCTAGCACCTAGAAGAGGCCATGAAAAGGGGTGAGGACCCTCCCACCCCACCACCACGGCCACAGAAAACCCATTCCAGAGCCTCCTCCTTGGATCTGAATAAAGTCTTCCTGCCCAGTGCGCCAGGTGAAGTGTCCCTCTGCATCTACCCAAGCTGTTCCCTTGCCTGTTGGAGCCAGTGCACATACATCCCTGCTGCAGAGGCCTCTGTGTTTAGGGAAAAGAGCACACAGACCTGGCAGCTTTCCTTGCCATGCAAGTCTTTATGTTGCTATGATATTCTTGGGCAGGAAAAAAAAATCCCAGACAGATGCATAGCATATGGGGCTGGAG
+
GHGISJKLMLLGSJJJHLLIJHKMHLPKLJIIIIPQGKNFGLKPLHJILIGJIKJSMIORKHNIOJHLLOKKKKHGEGIHKMJLSSPLKRKRNJLOMMRLLJHEAJLHKKMINMIJKOJKSKJOI9IJNLJIQSMRKJNGFJLOKSMLOKNNLHIGGEEEIKFEFEA?93'&&')/69JKMMGHLMEKSSSLMKSJLQLHDDA0**CNFDHHFGHHGIHIGJSJPILIMNNSMSGFHEEIOJNNLQIOOKPJQKLLPKJSKLSMSQKMSLKPKLMKILPJGHIGFHSOLSLMMSS55556HIQKLIPHNMOJSSMKSQOSIRMNKLMPMSSKPKMJSJNSSPHMJHFIJHLHSOJLSNMJIPMILKSKLKKGBA/*,34CISSLIHC:99987///189GHSGD?8853544IGJHHHJMJGLHMGFIKHILKLKIHSHLKISSLSMSOMJIJHKDMSSSMDBBHGDDECFIJGGDEEIFIKIEEDBBA;2,(
@2_PHV87F_3
AATGAAGAGGCCATGAAAAGGGGTGAGGACCCTCCCACCCCACCACCACGGCCACAGAAAACCCATTCCAGAGCCTCCTCCTTGGATCTGAATAAAGTCTTCCTGCCCAGTGCGCCAGGTGAAGTGTCCCTCTGCATCTACCCAAGCTGTTCCCTTGCCTGTTGGAGCCAGTGCACATACATCCCTGCTGCAGAGGCCTCTGTGTTAGGGAAAAGAGCACACAGACCTGGCAGCTTTCCTTGCCATGCAAGTCTTTATGTTGCTATGATATTCTGGGCAGGAAAAAAAAATCCCAGACAGATGCATAGCATATGGGGCTGGAACAT
+
%&%&'''('(*----/3:;CJHKIA?<=12;:966606EKKHHSJJJJGKIGIIILIGKIKJKMKSLFFFFHLKIKJOJKKJNKQMMJSMJRJQSIJHLSIKJJMSHFBCFFGDEDDGMMQJJCB753443489ADJGFEEEE<HKLGGHHEEG?H?@IGFKKKOMIHIIHJLIMMMKGIHIIINILJKSLNKHLJGOMNNQLD@=::?@@GKOMHRSKOMLIHJHKIIGGIINSIECEHKJRKJHKJLSKIIFHPGHGHIKMSII000001.,''(8:@>=>>BFKJFDC>@911<==@@@@BFDBAAABCG@BBBB@71+&$##
@3_PHV87F_3
GTAGATGCAGAGGGACACTTCACCTGGCGCACTGGGCAGGAAGACTTTATTCAGATCCAAGGAGGAGGCTCTGGAATGGGTTTTCTGTGGCCGTGGTGGTGGGGTGGGAGGGTCCTCACCCCTTTTCATGGCCTCTTCTATGGAGGTGCTAGAGTAAGATCTGTAGCAAAATAAGGGAAGGTCAGAGCAAAAGAGCAGAGCTTTATTCCCTGAAGCTGGGTGGAAACAGAGAATACCCCAATGTCAAAATGACTGCAGAGAACAGGCAAGGTGCCAAAGGGCAGCTAGAAATTCTACTGTCCCTTAAATGCCATTGCGTATAATAATTGTCCAAACCCAGCCATTACTGGGATCTTTTGCCCTTAGTATATTATTAGGCCTAAATTTACAACTTCTCCAAAAATGGTTTATATAAATTCAAATCAGTTTCTGTGATAGTTGTTAATAAGAACAATGTGTAAATAAGCCTTTCAGCTTGCAGCCTTCTGTGTTTGAGGA
+
?A?>=>=>@>??<<<<=>===>?AA@?<9999;C@???@AA@<;888:445556=ABBBAAAA@>>?>?BBDDCCDCDCA@ABCEHHDCB@;9999>CAAAA@BBABCA@????>>?>>96<==<7/>FCCB????@BBABA??=<<<=?4***??CABBBCDCB@?@ABGNIFA?@??A::865559>BFGKHBBA>==<=@ABFHD??>>?AA@AAAABA@ACFEDBCA@AA@@>=>>?@BCCEFFMNGGEDAB@;30//0008;;=<;;:9:;<=A@?==>????@CEFGECA??@@@==<>>CGGGDCBBBA:55558DGGHGIGDCBBCDECBBAAABACBBA@=<<<<>DCGDC@=<@=>@CBBCIFEHEB@>>>>ABCFA;;:95870/023<?EIJD@?@@AFIFEFEAHIFFFFFCCCBDEH=@GKFDBBCAACCDEEEEDECFEHFGFEDEEDDDA@?@@DDGHIFEDDDCBBEDBBC81139.,++*
@4_PHV87F_3
AGAGTAAGATCTGTAGCAAAATAAGGGAAGGTCAGAGCAAAAGAGCAGAGCTTTATTCCCTGAAGCTGGGTGGAAACAGAGAATACCCCAATGTCAAAATGACTGCAGAGAACAGGCAAGGTGCCAAAGGGCAGCTAGAAATTCTACTGTCCCTTAAATGCCATTGCGTATAATAATTGTCCAAACCCAGCCATTACTGGGATCTTTTGCCCTTAGTATATTATTAGGCCTAAATTTACAACTTCTCCAAAAATGGTTTATATAAATTCAAATCAGTTTCTGTGATAGTTGTTAATAAGAACAATGTGTAAATAAGCCTTTCAGCTTGCAGCCTTCTGTGTTTGAGGA
+
5556SLILKSLLJJGGHFHJJJJDFNLSLNMID=;:9:9:;;BJLLKLIMMMOMKQLNJKIKKSIMLINILM?IJHQIHFJKIKIJKLIFKRGOEHISSSMKSIGGGLMILSINKHMIJLKPIHHHILGKLMHFJGHHFEQNORMOSSKILIMKLFGIGISJJILKNKHHJHKLJKSSJJLG><>?FMIHHGFILJILIKJGHFRLSKJNGFJNFEGHGGIISMNKKGJEFFEHJKJIHMHJIMIJKJFHLMRSIBFHHFNKJIKISQDFHLGHHGHFIMLJKHIOJOHGJIJIJIHHGEGEEIJIIHGJKIJJGGFGFGFBENJJIIGEDCDEGGFGGB=50--))(
@5_PHV87F_3
ATGGAGGTGCTAGAGTAAGATCTGTAGCAAAATAAGGGAAGGTCGAGCAAAAGAGCAGAGCTTTATTCCCTGAAGCTGGGTGGAAACGGAGAATTTACCAATGTCAAAATGACTGCAGAGAACAGGCAAGGTGCCAAAGGGCAGCTAGAAAATTCTACTGTCCCTTAAATGCCATTGCGTATAATAATTGTCCAAACCCAGCCATTACTGGGATCTTTTGCCCTTCTAGTATATTATTAGGCCTAAATTTACAACTTCTCCAAAAATGGTTTATATAAATTCAAATCAGTTTCTGTGATAGTTGTTAATAAGAACAATGTGTAAATAAGCCTTTCAGCTTGCAGCCTTCTGTTTGGAT
+
(+*+)***+>E5-,-021/024445345=:;=?DDJKAQMLFC-)(((.04;AMHSMKIEDDDE@EDEGGJHQHFHF2222111+)'%$$%%'%')((,/1;<>B>>>?C??=>99999@HKJLMKNKRIISMFGACECGEF;;::8+++-)))65699==@L=;B:;JIPSHNRSIOSQJJMHLJEK;888823335GFNHPKHSGKDA777777778;?A@>?20,,,.8:9?;;HIJILSJLJIILJIHHSHHN>=??>ABLSMHMKOSONSLHKNJSLJLNJOONIKMSSNSLMIJOIJHFFDEFGGJLMFGELCDEDDIJSIPMJB??A<>><<<5-'''((((+,+++%%$$
@6_PHV87F_3
TGCAGAGGGACACTTCACCTGGCGCACTGGGCAGGAAGACTTTATTCAGATCCAAGGAGGAGGCTCTGGAATGGGTTTTCTGTGGCCGTGGTGGTGGGGTGGGAGGGTCCTCACCCCTTTTCATGGCCTCTTCTATGGAGGTGCTAGAGTAAGATCTGTAGCAAAATAAGGGAAGGTCAGAGCAAAAGAGCAGAGCTTTATTCCCTGAAGCTGGGTGGAAACAGAGAATACCCCAATGTCAAAATGACTGCAGAGAACAGGCAAGGTGCCAAAGGGCAGCTAGAAATTCTACTGTCCCTTAAATGCCATTGCGTATAATAATTGTCCAACGCGGCACTTGGGATCTTTTGCCCTTAGTATATTATTAGGCCTAAATTTACAACTTCTCCAAAAATGGTTTATATAAATTCAAATCAGTTTCTGTGATAGTTGTTAATAAGAACAATGTGTAAATAAGCCTTTCAGCTTGCAGCCTTCTGTGTTTAAGGAAATG
+
4?DDGGLIILOSMRNLPMRLSSKHIOMMNLRSIROSNSMIJHIHJPIISJIIG==GHJLNJIMMSSKHDCDE54447:71130--/CGHIKKGGJ@>=;:<EIJSSKOOKLIFEEC80CFFBFJPMLJLIKKJIIHIOIJIILHN?=<8@BGHKMKQJSLKHSSSNLKJDKSLJNII?=:889:CFBESNGIGILLHONGNLMJKHKJNOSN@@?@=3--@?000000:88899@DKGKICBBCODFDCBCA@>?FIJIKKJKNLSSNLSHOMPHNL:999877777@77664445A?>@DEFGHKHNGGQIDE??=@;9::521-,(&%%$$$$((*)((+00000.*-8:;6?55??@<;<;=<44JLKNKHLOSJJMJNHJSKILGHJNJMSQIGIKLMRJKKKIHJHJIHOSIGJILOKNILIGFDBBABA?66FCDEEHPJNIJJMMHLLFHHFDC5-.DEJOMLIPPHIE>=>?;666/4554785(
@7_PHV87F_3
GACCCCACCACCACGGCCACAGAAAACCCATTCCAGAGCCTCCTCCTTGGATCTGAATAAAGTCTTCCTGCCCAGTGCGCCAGGTGAAGTGTCCCTCTGCATCTACCCAAGCTGTTCCCTTGCCTGTTGGAGCCAGTGCACATACATCCCTGCTGCAGAGGCCTCTGTGTTAGGGAAAAGAGCACACAGACCTGGCAGCTTTCCTTGCCATGCAAGTCTTTATGTTGCTATGATATTCTTGGGCAGGAAAAAAAAATCCCAGACAGATGCATAGCATATGGGGCTGGAGAGTTTT
+
)))*,056778A@@@@ABDGEEBABBAA>><<;<<??EEFHGHMKJILHFJKIIGMOLISQHLNMRMIIGHGIFFHKFCCCCFGJKKIOLMJIJGGHSKKHSLKIJIGGLLSSSPIGGJDIDFGSLKOJNKJNIGHIIJHIHGGFFJJKKLILPIIIFIGGGFGIJJOKKNIHLJJOSNSPMPNGHHGKIIHHFEEDFEFGIHFHKKIHJIIQIDEDEEGHGHFGFKIFHGEFCCEEEJIIKLGGGD@C?EJSSSOSDA;=>@@DDFGEJFEEEDEEDD?ACBAA;51,)&%$$$
@8_PHV87F_3
CTGCAAGCTGAAAGGCTTATTTACACATTGTTCTTATTAACAACTATCACAGAAACTGATTTGAATTTATATAAACCATTTTTGGAGAAGTTGTAAATTTAGGCCTAATAATATACTAAGGGCAAAAGATCCCAGTAATGGCTGGGTTTGGACAATTATTATACGCAATGGCATTTAAGGGACAGTAGAATTTCTAGCTGCCCTTTGGCACCTTGCCTGTTCTCTGCAGTCATTTTGACATTGGGGTATTCTCTGTTTCCACCCAGCTTCAGGGAATAAAGCTCTGCTCTTTTGCTCTGACCTTCCCTTATTTTGCTACAGATCTTACTCTAGCACCTCCATAGAAGAGGCCATGAAAAGGGGTGAGGACCCTCCCACCCCACCACCACGGCCACAGAAAACCCATTCCAGAGCCTCCTCCTTGGATCTGAATAAAGTCTTCCTGCCCAGTGCGCCAGGTGAAGTGTCCCTCTGCATCTACCCAAGCTGTTCCCTTGCCTGTTGGAGCCAGTGCACATACATCCCTGCTGCAGAGGCCTCTGTGTTAGGGAAAAGAGCACACAGACCTGGCAGCTTTCCTTGCCATGCAAGTCTTTATGTTGCTATGATATTCTTCGGCAGGAAAAAAAAATCCCAGACAGATGCATAGCATATGGGGCTGGAGACTTT
+
?BGGFHCCCBCFFAE@@ADEHIGGEFEEFHIMIIHHJHIGIHGFDEFFGGFEEFFEGGFGFKIHIJGJGIKKINIGFBAEFISFFBACECCFDDEFFILJJHDCBBDDEKJIJHHGEEEB@C?ADEJLKHFFE@DIHGGGFDDCDCEEFGGFFEEGFGNJLHF=<<<<CFEIGBCIJAC<<;;<BBB@ABCDHMIIHEDEB???@CEEDCABBBBBABBBFDCCDDDDDDCCEEGLHGFFGGEC@?>>?ACDGEFGFE@D==?@@@AEFDDD@??AACGFDBBBBDEEEFESKGFGGEEECBBBB@@@A?BJPNLHGFFEEEFFFGEDEDABBBCEDEDDDDDEFDFGEDDCCGB<9=@>EEECCDBCBDDDCCB824CDCBDEB@1.53339BIEDEDEFDBAABCFC<<CCCBBABBDDDDDCCCCBEFGEEFHDEBCACBBBA@AA@BC86666:@BDCDDCCCB@>?>@AGFFEDCCAAABABBBDFDBA@B@ACCBDCDBAA@ACBCDDEFEAAAAABCCBCCECCCBA@>>>>?ABBBB41134<AFCA76558566ECBCCBBAAAACBCCDCDBABABBCCBBBBACDCDBBCDBCDCBBBAABA?@632237CCA<JMSSSPMBCA@BCDDBCCCBDBBBDDEEEEB@A>>82334311+
@9_PHV87F_3
AACAGGCAAGGTGCCAAAGGGCAGCTAGAAATTCTACTGTCCCTTAAATGCCATTGCGTATAATAATTGTCCAAACCCAGCCATTACTGGGATCTTTTGCCCTTAGTATATTATTAGGCCTAAATTTACAACTTCTCCAAAAATGGTTTATATAAATTCAAATCAGTTTCTGTGATAGTTGTTAATAAGAACAATGTGTAAATAAGCCTTTCAGCTTGCAGCCTTCTGTGTTTAAGGAAGG
+
>DEHGKFGIJKMNRSHIPFLPPNLGGBCDEF@CAACJHJRKQLKLSKSSSSIJHGFFFGGHKHLKSSSNPMMKSMMSNIINJPKSJIMGFGGGMKKH=8997331124444ECCGIGFDDFFHGOKSIHLIFGKLKPJKJMOSOJIIIKKJRJLKKLMELMMPJNHHHKKIIIKIHLILLMKSHFEEEGHGGGJHIIHJHIKIKHGEEEEJFMOHFGFGCBBCCJGGGEC;95*+**)-'&
@10_PHV87F_3
AGAGCAGAGCTTTATTCCCTGAAGCTGGGTCAAACCTAAAATACCCCAATGTCAAAATGACTGCAGAGAACAGGCAAGGTGCCAAAGGGCAGCTAGAAATTCTACTGTCCCTTAAATGCCATTGCGTATAATAATTGTCCAAACCCAGCCATTACTGGGATCTTTTGCCCTTAGTATATTATTAGGCCTAAATTTACAACTTCTCCAAAAATGGTTTATATAAATTCAAATCAGTTTCTGTGATAGTTGTTAATAAGAACAATGTGTAAATAAGCCTTTCAGCTTGCAGCCTTCTGTGTTTGAGGGAT
+
/15:@CABCACFGEHJHEDCCCEBAA+))('&&&%&&&&&&'+134449AADJEEEFHBCBB@??:899:E<8888@EEECB@78><BC@3222/+++.,82232245=?>5E<<=EDEDCCDEA==<<?CDFFFGFFEFEFEDEEEDCCCCDCCCBBACCACDDF98963432366656::>BBEFCCBCBCFKCBB@?@AABBA@ADFLJFAAABBGIGEFGDDFGEEECBA@ABCFFECCABAAAABDDEEEA<<=DEGGDECCBCBBCA????AFBCCCCCCBA@?@ACABCCBBBB63352*)
@11_PHV87F_3
GTAAGATCTGTAGCAAAATAAGGGAAGGTCAGAGCAAAAGAGCAGAGCTTTATTCCCTGAAGCTGGGTGGAAACAGAGAATACCCCAATGTCAAAATGACTGCAGAGAACAGGCAAGGTGCCAAAGGGCAGCTAGAAATTCTACTGTCCCTTAAATGCCATTGCGTATAATAATTGTCCAAACCCAGCCATTACTGGGATCTTTTGCCCTTAGTATATTATTAGGCCTAAATTTACAGCTTCTCCAAAAATGGTTTATATAAATTCAAATCAGTTTCTGTGATAGTTGTTAATAAGAACAATGTGTAAATAAGCCTTTCAGCTGCAGCCTTCTGTGTTTGAGA
+
7<HIIKGIIPNJCEEGGSKNCE<JMSMLL<;;;;CBAIFCSMLMJKINLLKIIJLBA@??DIHF+++++41234445445669:GHHIHJKJIJNQQJIFLJJJSJENJLNFGHGNKJKNMKKIOKDHG99999DGFHGMMISKSMNIHJNKGLNONMNJSKLSJGGGEGD?:771001189=>F?<=633335;<<?>@;;;:5477656323;KAABAAGIGIGLIFHA867678GHIHQKKJGEHLMSHHHGJHMLIDCBCCGJHHJGIKGHGFHIIGGHJHKKIJMIIIIHIDIHMNKHIGIIJIILID?<=@A///./(()=BDDFDDGFEEC<3/'$
@12_PHV87F_3
AAAGGGCAGCTAGAAATTCTACTGTCCCTTAAATGCCATTGCGTATAATAATTGTCCAAACCCAGCCATTACTGGGATCTTTTGCCCTTAGTATATTATTAGGCCTAAATTTACAACTTCTCCAAAAATGGTTTATATAAATTCAAATCAGTTTCTGTGATAGTTGTTAATAAGAACAATGTGTAAATAAGCCTTTCAGCTTGCAGCCTTATATATTTGGGGA
+
5GBEKJLILGKFFDHIDIIMIHGGOKISMLIOKSLSRSQSLQKOJHGMLLJA>===?@FGKHIKMSJHIJMGJOLKKIKKJSKSILHNKHGMMSOKSLIMPMHLJLHLILPJIGEEFDLLMIHHLKSMSMHFIIISMOIQMLLFGJIFJICBFEFOHJHGDGGKJIILKJLJHKHGFCCCCCKHFHE8@=8995451.-----1-,,,,)''.2110-)(%%&
@13_PHV87F_3
ACTGCAGAGAACAGGCAAGGTGCCAAAGGGCAGCTAGAAATTCTACTGTCCCTTAAATGCCATTGCGTATAATAATTGTCCAAACCCAGCCATTACTGGGATCTTTTGCCCTTAGTATATTATTAGGCCTAAATTTACAACTTCTCCAAAAATGGTTTATATAAATTCAAATCAGTTTCTGTGATAGTTGTTAATAAGAACAATGTGTAAATAAGCCTTTCAGCTTGCAGCCTTCTGTGTTTGAGGAAAT
+
CEEFFECBCCCGEFFD;::9:4440069B??>?AB?>>>CFG*****BBAA@=@==>DEFDDEFHD@@?>@BDGIFHHGFDCBABCDBABCCCDBCDCCA@AADIKLJHECBD===<<<<BA==???EA@@@AHHGDBA@@ACBBDDCDDKMOGDDDEFIKHHFJJICDHJGHGDCCDEJHHFFGEEDEDEEFEEFEDEDEEEFFGGEEEDCB@?>>??FBEEC><<<?>>??EEGHHDDCC10/.---+
@14_PHV87F_3
GAGGGTCCTCACCCCTTTTAGATCTCAGGCCTCTTCTATGGAGGTGCTAGAGTAAGATCTGTAGCAAAATAAGGGAAGGTCAGAGCAAAAGAGCAGAGCTTTATTCCCTGAAGCTGGGTGGAAACAGAGAATACCCCAATGTCAAAATGACTGCGAGAACAGGCAAGGTGCCAAAGGGCAGCTAGAAATTCTACTGTCCCTTAAATGCCATTGCGTATCATGATTCTGCAAACCCAGCCATTACTGGGATCTTTTGCCCTTAGTATATTATTAGGCCTAAATTTACAACTTCTCCAAAAATGGTTTATATAAATTCAAATCAGTTTCTGTGATAGTTGTTAATAAGAACAATGTGTAAATAAGCCTTTCAGCTTGCAGCCTTCTGTGTTTGAGGAAAAAAA
+
+9;?@C9976999903676)('''''&&('(,230,,,44@AHIHFGI93339CEDHKKJNSCBDDDHFEGJDFHJJMQLMLNOHKMSLIOSOJOOJSJMMNNLIJSKIJKMLSSMKMLKELKPLEEDCCDCBAAA:8899?H>>>>HJIEF40-,***'''---....110//019CCABCBABACEDHFEGFEJSJNCBI<>A>A=<;:961,,**((((*.3''%$$$$&.11229>CEHGFEBDLSGIJIJRSGFFQBBGEFHHOLJISKISJMHKKNOSIKHIJIKGIHHHIHSNMLGMIGKPKIJIMHRSINKLLMSGDGIFGFILSLJSMMJJHGIIGFHIGIKGJSOQKSOMQIHIHFHKFGGHMJCCB@BD@=32241019....--*((((
@15_PHV87F_3
TCTGGAATGGGTTTTCTGTGGCCGTGGTGGTGGGGTGGGAGGGTCCTCACCCCTTTTCATGGCCTCTTCTATGGAGGTGCTAGAGTAAGATCTGTAGCAAAATAAGGGAAAGATAGAGCAAAAAGAGCAGAGCTTTCTTCCTGAAGCTGGGTGGAAACAGAGAATACCCCAATGTCAAAATGACTGCAGAGAACAGGCAAGGTGCCAAAGGGCAGCTAGAAATTCTACTGTCCCTTAAATGCCATTGCGTATAATAATTGTCCAAACCCAGCCATTACTGGGATCTTTTGCCCTTAGTATATTATTAGGCCTAAATTTACAACTTCTCCAAAAATGGTTTATATAAATTCAAATCAGTTTCTGTGATAGTTGTTAATAAGAACAATGTGTAAATAAGCCTTTCAGCTTGCAGCCTTCTGTGTTTGAGGAT
+
&''78:GIEHFFJJIHPPJBBCB@CA=<((('')++34445:<<>EGEEEBFB@BBB<CEEEHHQKIKKIMSHMKNISIHOIFFFKJNOKMKOID;::9944444111,.(''&&&&'(+/48>?8754&%%'(+-'(('(0084422)((((*-0226669:?CB?@BBCHIFJKJFEFFCB65334<>EFFKEECA<755855555:;>FG;::::::::SJJG>>==>DJCBHBCFDHKKMEIFEDFFFFFE622/-,000111<GBGGJBBB@BD333291///0+00009-,..//110/0000005@@?ACSCHSIDD@;;@@AHJKNJKDGHHISIKHGIABCEHJJKLIFJKJKKGJOJIJJLJJRKJHHJGHGSGGFHGMSFHIG?=<<<?=0**FBDD>=>>?DA?87776463(()))3
@16_PHV87F_3
TCTGTAGCAAAATAAGGGAAGGTCAGAGCAAAAGAGCAGAGCTTTATTCCCTGAAGCTGGGTGGAAACAGAGAATACCCCAATGTCAAAATGACTGCAGAGAACAGGCAAGGTGCCAAAGGGCAGCTAGAAATTCTACTGTCCCTTAAATGCCATTGCGTATAATAATTGTCCAAACCCAGCCATTACTGGGATCTTTTGCCTTAGTATATTATTAGGCCTAAATTTACAACTTCTCCAAAAATGGTTTATATAAATTCAAATCAGTTTCTGTGATAGTTGTTAATAAGAACAATGTGTAAATAAGCCTTTCAGCTTGCAGCCTTCTGTGTTTTAAGGA
+
NMKSKRNSKNKNSMHSKNJSNLNHKJLIFF@ILNSSSHHFIF210000;:=>;;<:6744572222255<<==HJGFEHOHHJHKESHRQPNMSLHIIMGMPOSMMNKMLIMPKHLKHPLMLIILIIJMKMSKMRQMSSQLONONNGILIKSHNSMJIMKJKJNQSNMKPKRLKIMJHSKPRJHSJKKKMEFFG>=:830.,++*+0;CGFSIISKJKKKGJJJOJSRMKKHNLJSOIIKLONLSKJGIHLMIIISGSMGJKJLJGKHNILLGMJKJGIOKMKKHFDLHIIIIOIKILHHSHKHNGIHH=MESKPLKHLFHFGFJIGIIC@?>61**)(
@17_PHV87F_3
GCATGGCAAGGAAAGCTGCCAGGTCTGTGTGCTCTTTCCCTAACACAGAGGCCTCTGCAGCAGGGATGTATGTGCACTGGCTCCAACAGGCAAGGGAACAGCTTGGGTAGATGCAGAGGGACACTTCACCTGGCGCACTGGGCAGGAAGACTTTATTCAGATCCAAGGAGGAGGCTCTGGAATGGGTTTTCTGTGGCCGTGGTGGTGGGGTGGGAGGGTCCTCACCCCTTTTCATGGCCTCTTCTATGGAGGTGCTAGAGTAAGATCTGTAGCAAAATAAGGGAAGGTCAGAGCAAAAGAGCAGAGCTTTACTCCCTGAAGCTGGGTGGAAACAGAGAATACCCCAATGTCAAAATGACTGAGAACAGGCAAGGTGCCAAAGGGCAGCTAGAAATTCTACTGTCCCTTAAATGCCATTGCGTATAATAATTGTCCAAACCCAGCCATTACTGGGATCTTTTGCCCTTAGTATATTATTAGGCCTAAATTTACAACTTCTCCAAAAATGGTTTATATAAATTCAAATCAGTTTCTGTGATAGTTGTTAATAAGAACAATGTGTAAATAAGCCTTTCAGCTTGCAGCCTTCTGTGTTTGAGGA
+
+=CFFHHNMJJIJKJJPMSIIHKGHGJJKOIKFBAAB8CF5CEGHRKKKLKNPKNNRSNSSHRIIGCCA<==>@JHHFEGHHKGJIIKKKJMMIJLPQHOSMJIEEEFA><<;;::;556DCFEFGFFIOHHNMJFFHNMKKLMKJSJNSIJRF<?A>>IIHJK<<HGLJJMJSSQMSSSLMQLLKJSNJRSORLNQLJKLGJJNIISSKSKSKCJQSKOJSNISLHDD@?;9667GHHGIMJMMIGHGFJGHISQJIFDNKSKMMLJMKKNSSSNORN@IANMSSOOKIINMOLOJSNSLSOSIRNLKSC(((((JOLKKLLSPSMSHIHHGHE@AA@@<;;<=?HJBEB@@@@A<820)&&&-..47?@GHGJEEEEFHH@HHHHKHHIHJJQQNSMLHLRMIMJKIJNIKKNHHKJG@@?@AJGHHSS>>=>>JPQLHJJGHHGDCA?>??BEBDA?2089:8:889::9:<EEFEEDEDEGGHJKKNGIIFGGGEHHFGGHJQMHHHGGNGIHKIILBGJMKKGEEGIGIIIHGLHJHHGHGHJILIGGFHGHJIMHHGKLOHJCBAAAEFIFIIFDEABCCBGBEDEDDBC962*&
@18_PHV87F_3
TGGCATTTAAGGGACAGTAGAATTTCTAGCTGCCCTTTGGCACCTTGCCTGTTCTCTGCAGTCATTTTGACATTGGGGTATTCTCTGTTTCCACCCAGCTTAGGGAATAAAGCTCTGCTCTTTGCTCTGACCTTCCCTTATTTTGCTACAGATCTTACTCTAGCACCTCCATAGAAGAGGCCATGAAAAGGGGTGAGGACCCTCCCACCCCACCACCACGGCCACAGAAAACCCATTCCAGAGCCTCCTCCTTGGATCTGAATAAAGTCTTCCTGCCCAGTGCGCCAGGTGAAGTGTCCCTCTGCATCTACCCAAGCTGTTCCCTTGCCTGTTGGAGCCAGTGCACATACATCCCTGCTGCAGAGGCCTCTGTGTTAGGGAAAAGAGCACACAGACCTGGCAGCTTTCCTTGCCATGCAAGTCTTTATGTTGCTATGATATTCTTGGGCAGGAAAAAAAAATCCCAGACAGATGCATAGCATATGGGGCTGGAGGACATG
+
(%##)./0028=@@AAAA@>=<<=DEECBBBB?@<8;D8;FFEFEEEFHJGIPNLMSKMJJSLKPKNLLIKIMJIKLIKFJMIKKL@@?@@FCAAA=>?>9*))*;FHHHKJLKJPHFF@??B(GNQJIJHKIKBDE5GABFSJPINLJJPOKLSPIJIHKHHHJLOJJJKIHLMMJHGHLHHF689750@ACA>=;,4,,,-221)0=?<7?FFGPHIBAAABGGGHHJLJHIHJHMJIGIJKLHKJJLKHGGEIILKGJJLIHLJKHKNKGIHFEFDEFH@>>>>AIKJKMIPOIDCCBBHGPJLILGFFGFJKJHIHIIFJGGFFHIHIKKIGIGHKKIKHJQJEFFFFEGFEFNBHHGHDAFHGIKIMOC@622496@@?=><::;;ABFFGKIHFHGHIGJKJKJJHKIHJGIGEEGDD<EEIHJIJHJGIEGHGIHHNMKLKIIHHGFCDISSSQKL@955FCDDFFFEGECCBCEFEABCCCB<986,)&&%$
@19_PHV87F_3
TCCCTTATTTTGCTACAGATCTTACTCTAGCACCTCCATAGAAGAGGCCATGAAAAGGGGTGAGGACCCTCCCACCCCACCACCACGGCCACAGAAAACCCATTCCAGAGCCTCCTCCTTGGATCTGAATAAAGTCTTCCTGCCCAGTGCGCCAGGTGAAGTGTCCCTCTGCATCTACCCCAAGCTGTTCCCTTGCCTGTTGGAGCCAGTGCACATACATCCCTGCTGCAGAGGCCTCTGTGTTAGGGAAAAGAGCACACAGACCTGGCAGCTTTCCTTGCCATGCAAGTCTTTATGTTGCTATGATATTCTTGGGCAGGAAAAAAAAATCCCAGACAGATGCATAGCATATGGGGCTGAGAGACTTTTCCTT
+
268??HKSKJSNKIMKSOJJJNKNSJSSMSPILMSKKIGSSQJKSJMIKSJEF@IMJKEEC8772111118561=KKHHLKMHSNKIOIJKJMSRINSOJSIMOJKHGGKFELEHGJMKOFGJJNOKLJHJOJOIIOKPSPSMIJNOJKMOHIHJSMQJSRSONKGJGISKONKILEIHH;4>===>>B>=2..++.89AEFIILKKGHNLORSOFHGFKHMLMOINRJIOLORLJSMSLMLSB@>@@CIQSOSRONLLJLRQSLJFFFDGFEFGBCIGEDMJSMMSJIIJJKKIJIMJOSSMMJIHHJPLLJIFGFKJJJNSLLJIILJ<AA:;ABBGIJHRIGIJGKGJGBH??>;5/***+,,+**(*&&
@20_PHV87F_3
ACTGGCTCCAACAGGCAAGGGAACAGCTTGGGTAGATGCAGAGGGACACCACCTGGCGCACTGGGCAGGAAGACTTTATTCAGATCCAAGGAGGAGGCTCTGGAATGGGTTTTCTGTGGCCGTGGTGGTGGGGTGGGAGGGTCCTCACCCCTTTTCATGGCCTCTTCTATGGAGGTGCTAGAGTAAGATCTGTCAGAAAATAAGGGAAGGTCAGAGCAAAAGAGCAGAGCTTTATTCCCTGAAGCTGGGTGGAAACAGAGAATACCCCAATGTCAAAATGACTGCAGAGAACAGGCAAGGTGCCAAAGGGCAGCTAGAAATTCTACTGTCCCTTAAATGCCATTGCGTATAATAATTGTCCAAACCCAGCCATTACTGGGATCTTTTGCCCTTAGTATATTATTAGGCCTAAATTTACAACTTCTGCAAAAATGGTTTATATAAATTCAAATCAGTTTCTGTGATAGTTGTTAATAAGAACAATGTGTAAATAAGCCTTTCAGCTTGCAGCCTTCTGTGTTTGAGGAAA
+
DGGIHHKHIJKMLJKKHFHCFMOSFEDE42112==<;::,++,5201/-+((+>@DF>>>>?IHLSLIIGHKKKJMIGNSOLMLSIC;:;AELLNJKMSJKSLJKKKJJKMJNMMOKKSIHHHJJSFHGEGIMKSFFCJHGGIOHQISGOAEIHGGHFFMJIHKNPOHGIGGGRIIMHKP?>?IIKMIGEE?;110//0/06=><JLKIJSEC@??@?=<AAJKQIIKKMEBC??>>??DDNSRQQ55555?<==;7.++,,:9::<ABJJJNIKRLJNNKMIIHKJOMNLLPILIJSLIGHKGHIHGAGA3333577ADEFHFEEHIJIHFGFGGJMPHMLOKIOEFDCEIIQNSLKSLJDGGKJHJJHLHIIILGHJEFIGJKSJKHNDCEDDJIGIIKLSSKJGJEGGHKILJIHDBDA@8:+*))*INMHEGHJHSMPKQLNOHHJNIJHGHEHIONIIFGGIHIGGJINSJKMIJGIIIHHMLHNKOLMIJEFHHEHHIFGHGEDEEEHIIIKIIIG644-+)(
@21_PHV87F_3
CACATTGTTCTTATTAACAACTATCACAGAAACTGATTTGAATTTATATAAACCATTTTTGGAGAAGTTGTAAATTTAGGCCTAATAATATACTAAGGGCAAAAGATCCCAGTAATGGCTGGGTTTGGACAATTATTATACGCAATGGCATTTAAGGGACAGTAGAATTTCTAGCTGCCCTTTGGCACCTTGCCTGTTCTCTGCAGTCATTTTGACATTGGGGTATTCTCTGTTTCCACCCAGCTTCAGGGAATAAAGCTCTGTCTCTTTTGCTCTGACCTTCCCCTTATTTTGCTACAGATCTTACTCTAGCACCTCCATAGAAGAGGCCATGAAAAGGGGTGAGGACCCTCCACCCCACCACCACGGCCACAGAAAACCCATTCCAGAGCCTCCTCCTTGGATCTGAATAAAGTCTTCCTGCCCAGTGCGCCAGGTGAAGTGTCCCTCTGCATCTACCCAAGCTGTTCCCTTGCCTGTTGGAGCCAGTGCACATACATCCCTGCTGCAGAGGCCTCTGTGTTAGGGAAAAGAGCACACAGACCTGGCAGCTTTCCTTGCCATGCAAGTCTTTATGTTGCTATGATATTCTTGGGCAGGAAAAAAAAATCCCAGACAGATGCATAGCATATGGGGCTGGAGACTTGCTA
+
-133<<<<>=>900IRMIGIFEFECFDCBCEGFGHFGGKPJKLNSRJJGHIODDBCDSSPHHDBCDDEHHHGJJJLLHJHFEFFHKPMLQKHFHJFEDGDFBJJMSH@@@??IIJLMKNG88834435<=@GHJHJLIIH?>=>>CFJFJJIPRJLIHGGJIGGHIIJMSOMPNOKI@FG.F6./CHGB?>>?@FFGIGJHJLHJJPHIHLMNQMMHIGEEDCEHKOGFGECCDD@HABGC:JHHGB<=:;2?9799211111/'&&'1>>7?D??=?ACDCA>;5,;9;<NIHGGE=<<;;;::;9:;;=JMGKIGHPHJIMIKJIHIGHIGFF8D>=@DEHDBB@>>??@10,,:EDDEHFEGEC@@@@BLFSSKOSMKPLMGC;34JISKNJOGIIIOJKLSKKJSJLJRIKKMLSKKSKQKKQKJLA@@??DFIHNIMMISHI=;;;;MGFGLHOIIEIKGJIKIIHGGIGFGIJGIHHHIGIIGILGJHHGHQKF===2CEHGHFHFEEGFHHJLHJHGFEJGEMOILSHJHEHGFJGHFFEBCCEEHIIIHKLHFMKHHEFCDDDEFEDDCCEHGFEFFFFEFFFGHHGIHEIHFEA>GJJJHL=E945CCBBDDDEDBBBBBCBC?@BB?@;76300/.&%%$
@22_PHV87F_3
GCGGGAGGGGTCCTCACCCCTTGCATGGCCTCTTCTATGGAGGTGCTAGAGTAAGATCTGTAGCAAATAAGGGAAGGTCAGAGCAAAAGAGCAGAGCTTTATTCCCTGAAGCTGGGTGGAAACAGAGAATACCCCAATGTCAAAATGACTGCAGAGAACAGGCAAGGTGCCAAAGGGCAGCTAGAAATTCTACTGTCCCTTAAATGCCATTGCGTATAATAATTGTCCAAACCCAGCCATTACTGGGATCTTTTGCCCTTAGTATATTATTAGGCCTAAATTTACAACTTCTCCAAAAATGGTTTATATAAATTCAAATCAGTTTCTGTGATAGTTGTTAATAAGAACAATGTGTAAATAAGCCTTTCAGCTTGCAGCCTTCTGTGTTTGGAT
+
,++*)*-.,,*-10/))*))+,'&(()>DEGLSKPSKLIIGHPKJJNA999A;;=>??>;:3,++..+2868@<=JQJGEEEDEEFLRSKNHHJHIKJSLJPSSNIDDFINSMMEJLIHGFRH<::9?DEEDDCB<GIJHJGKJLLHLHJA@B65555@:898))))1)))))>;DFFCEGEBBBDHJI5543334<DCEC>>ACKSSJJPJJFFEEHGMKPSSKPJJJMSJIJMJSJIJIJJSLHHHSJSMSJKNJQHS76653.)8**AEGHPIKA@@:AHDFEHCFEDDBB@ACEKKGDDEHFIMIFGIFGKJHKLJKGGKINLKHGGEHJOLIGGFGHEDEEEHDFFDDGFEJGKIJMGFDCEBFINKIGFCCCBCGFGGHC@?>5.-,
@23_PHV87F_3
CTGGGTTTGGACAATTATTATACGCAATGGCATTTAAGGGACAGTAGAATTTCTAGCTGCCCTTTGGCACCTTGCCTGTTCTCTGCAGTCATTTTGACATTGGGGTATTCTCTGTTTCCACCCAGCTTCAGGGAATAAAGCTCTGCTCTTTTGCTCTGACCTTCCCTTATTTTGCTACAGATCTTACTCTAGCACCTCCATAGAAGAGGCCATGAAAAGGGGTGAGGACCCTCCCCACCCCACCACCACGGCCACAGAAAACCCATTCCAGAGCCTCCTCCTTGGATCTGAATAAAGTCTTCCTGCCCAGTGCGCCAGGTGAAGTGTCCCTCTGCATCTACCCAAGCTGTTCCCTTGCCTGTTGGAGCCAGTGCACATACATCCCTGCTGCAGAGGCCTCTGTGTTTAGGAAAGGACCACAGACCTGGCAGCTTTCCTTGCCATGCAAGTCTTTATGTTGCTATGATATTCTTGGGCAGGAAAAAAAAATCCCAGACAGATGCATAGCATATGGGGCTGAAGCT
+
,>BDADHHCLEDJKJHJIKIGEB@?@@EKJJJIHKOB?EFGGGKIGFHGJJMLLIJGHHE>:*;2));CEFDC??>??AHEEEEEGBACEFIKKIHMIMJKGFHGIGKLLOKLHGHGBB>>EFEKFGHBABBBEGGFEEFFIJSPIIHK?LHDIOPOIJOSMJBEB<C666MSIJGIHOIIJIHIFDDEEIFEEGDFDEFGFFGFIHGDDCCEEEF?GHFFFDCDDFEFGDA@??2)AFFJHGFHGGHA>>=>@FIGJJKNJFEDDEGGFHEECDDCCCEDGEECDFEEEHCJHLGHHFGBNGFECBABCDF><<<;@FFHIIGFHGBBA@AFEGHMFICCBD?CEFFHHHED:7<88ABABDDCHEFEFEEGCCCDBCDDDFHIFGIFIHHJHFEDDFGGHE964-%)*%'4+/((()*+9;>>>=AAACBDFFEEDF@@FGIFDEDCCCDDCCDCDHFEEEDDHGFHGHHHFGGDD@A=8987JIJOF=>800>>@AEEDEGPEFEBBBA;98653*'''%$
@24_PHV87F_3
CCTGGCGCACTGGGCAGGAAGACTTTATTCAGATCCAAGGAGGAGGCTCTGGAATGGGTTTTCTGTGGCCGTGGTGGTGGGGTGGGAGGGTCCTCACCCCTTTTCATGGCCTCTTCTATGGAGGTGCTAGAGTAAGATCTGTAGCAAAATAAGGGAAGGTCAGAGCAAAAGAGCAGAGCTTTATTCCCTGAAGCTGGGTGGAAACAGAGAATACCCCAATGTCAAAATGACTGCAGAGAACAGGCAAGGTGCAGAAAGGGCAGCTAGAAATTCTACTGTCCCTTAAATGCCATTGCGTATAATAACTGTCCAAACCCAGCCATTACTGGGATCTTTTGCCCTTAGTATATTATTAGGCCTAAATTTACAACTTCTCCAAAAATGGTTTATATAAATTCAAATCAGTTTCTGTGATAGTTGTTAATAAGAACAATGTGTAAATAAGCCTTTCAGCTTGCAGCCTTCTGTGTTTGAGGAAAT
+
DFDDEHCBBABFFGGFCJECJF<<=G+EIJGGMIGJGEHCIOOSKKPJOLLKLJSLOPKLIC4322)**;FGFHSIHLILRKSJJF>GLKJJH>>?>?<,112;6=KJLJLLOSSKKJIQKNIHDCA@<556>=>AGOLSPSJISLHSLKF@;5ACEGGE@@>=;<=@SOMSMPSNOSPLPIQSLPSC79HIMJLHNPSLNHMSMKIKJIRJJSMSKHLLKSLIKKSJNOOLHEGKIHJJLOJKKEFDEK>:.,+++,8=;3433122473300023<<ADDEFABALKSSKSIKIDDDEDLRFH-,,,,==HLILMHHKKJIJKOQJJEGGFKLS<22221?3334555FCBBA@@@AE>>>>AFBBFIEEHAADCGNKLOKJGGGJIJIGA=<:;@ABBBJLGEFFEHHJFJGKMNJKHJKHIHIEFEEFHHIHHJGGJHGDFCBCEEBDKSEIHHCDCDEHEDDCB><70/-,*))$
@25_PHV87F_3
GCAGCAGGGATGTATGTGCACTGGCTCCAACAGGCAAGGGAACAGCTTGGGTAGATGCCAGAGGGACACTTCACCTGGCGCACTGGGCAGGAAGACTTTATTCCAGATCCAAGGAGGAGGCTCTGGAATGGGTTTTCTGTGGCCGTGGTGGTGGGGTGGGAGGGTCCTCACCCCTTTTCATGGCCTCTTCTATGGAGGTGCTAGAGTAAGATCTGTAGCAAAATAAGGGAAGGTCAGAGCAAAAGAGCAGAGCTTTATTCCCTGAAGCTGGGTGGAAACAGAGAATACCCCAATGTCAAAATGACTGCAGAGAGAACAGGCAAGGTGCCAAAGGGCAGCTAGAAATTCTACTGTCCCTTAAATGCCATTGCGTATAATAATTGTCCAAACCCAGCCATTACTGGGATCTTTTGCCCTTAGTATATTATTAGGCCTAAATTTACAACTTCTCCAAAAATGGTTTATATAAATTCAAATCAGTTTCTGTGATAGTTGTTAATAAGAACAATGTGTAAATAAGCCTTTCAGCTTGCAGCCTTCTGTGTTTGAGGAA
+
JJKNNLIJIIKLSMKKLLMHGJFEEE@@?AEIOHHJJKHSMLJJLNOSGGIIHGDB?>5***>?BFFIEFFEFHKOHFB@@@AEPLIJHJMNNSI=@B>.<<80**+554345;>MMIKHNIKSNLLSJMSLILKNLPNSLNGCCDCCIGGHGJGPIJISFGOIKKKMLJLHC>A=@96AGJIIJHHGGLHJIMIHJEHFHFIIHKIGNHLLLOSMHNOFKSPISGGGIIHSKKKIILLSPSIKQQJJLIKIHJIS?GFFFHFFFOJOOIKKPNADFEAE?2ABBAA@CCCCEHGGHSJKMMNQSI@?=?=9/,EECCDGHHHKIIHGFEEJH?IEGFJIHHIKJGLLIJQGLLJMISNIIKMSLIJNJJGDCCCDJKNSNOOJHGGJJNHKHIIKGGKKMKHGJEGEFGIPOIJGEKDEFILKGIKJIKKFFDEFDGKNKLGGHDDEEFGGGHHIPHIEGEFFILIKLIISOGFKIJIDLFHJPJIHJHIFGGIFHHKJIHMIIKHLGGHHHGGHJIEECABBHBFEGDEEFCCDCDEFHILFGFB10,)'&
@26_PHV87F_3
CTTATTTTGCTACAGATCTTACTCTAGCACCTCCATAGAAGAGGCCATGAAAAGGGGTGAGGACCCTCCCACCCCACCACCACGGCCACAGAAAACCCATTCCAGAGCCTCCTCCTTGGATCTGAATAAAGTCTTCCTGCCCAGTGCGCCAGGTGAAGTGTCCCTCTGCATCTACCCAAGCTGTTCCCTTGCCTGTTGGAGCCAGTGCACATACATCCCTGCTGCAGAGGCCTCTGTGTTAGGGAAAAGAGCACACAGACCTGGCAGCTTTCCTTGCCATGCAAGTCTTTATGTTGCTATGATATTCTTGGGCAGGAAAAAAAAATCCCAGACAGATGCATAGCATATGGGGCTGGAGACTTTCCC
+
39;7788:CGBCCFIKLISLGEFGHLIIJOGJIJIJIOJPLJILJKIREGOLKNSPNNMSQIQIGHDIIH<=>>>HGLFLIGIKMHLRMKDFEENQMNKOKLLGJQFHIHGHJCD9966EIKKLJISJSRKQHSLOJRISIOCF@@@AIE;;>HLNRKSJS44446HLHJJHJGIMJLIJILSJLJJMISKHROPSSMMSJLSSMNKJHLIJLHKIILSNNSMNLOOKIQJIKNKLJSNLDFKEAGPEHOHF66766HDGEIGSJJJJJL?=?GJGKKLPSLLGHSIIINGHGHGOHNHHFDFEIGKJSPKILIJLHHSJNSSSSOIKHGFKJEDFDDFHHDDDDHGHFEFDB@60--,***)&''
@27_PHV87F_3
GCTGCAGAGCTGAAAGGCTTATTTACACATTGTTCTTATTAACAACTATCACAGAAACTGATTTGAATTTATATAAACCATTTTTGGAGAAGTTGTAAATTTAGGCCTAATAATATACTAAGGGCAAAAGATCCCAGTAATGGCTGGGTTTGGACAATTATTATACGCAATGGCATTTAAGGGACAGTAGAATTTCTAGCTGCCCTTTGGCACCTTGCCTGTTCTCTGCAGTCATTTTGACATTGGGGTATTCTCTGTTTCCACCCAGCTTCAGGGAATAAAGCTCTGCTCTTTTGCTCTGACCTTCCCTTATTTTGCTACAGATCTTACTCTAGCACCTCCATAGAAGAGGCCATGAAAAGGGGTGAGGACCCTCCCACCCCACCACCACGGCCACAGAAAACCCATTCCAGAGCCTCCTCCTTGGATCTGAATAAAGTCTTCCTGCCCAGTGCGCCAGGTGAAGTGTCCCTCTGCATCTACCCAAGCTGTTCCCTTGCCTGTTGGAGCCAGTGCACATACATCCCTGCTGCAGAGGCCTCTGTGTTAGGGAAAAGAGCACACAGACCTGGCAGCTTTCCTTGCCATGCAAGTCTTTATGTTGCTATGATATTCTTGGGCAGGAAAAAAAATCCCAGACAGATGCATAGCATATGGGGCTGGACATG
+
///011)((()4347:DDDCDCFE@BCFGGLJKPSKMSJNSKSKQLILKKLKOJHLIPMKLSPMNLSORONSQOKQNJMHCINSSQSLLKSMPNLMOIJKJLBBBBLROKSJSOSNPOSQKJSNILSSSSSSJSKINSLLQPOECBBEPSSLSJLKJSKKMKKSMGDEGFKNOSOJMLQPKOJMKLPMHILSJISKQKLLKEEDB@GLBFJKHDA@==42267789EEIINSJNSINSPMJMJNJJMMIKOJLMLJIJHF?F01JGFHLDHGGLLISSJNIKQISILBCFDD<:317GPSRSPSNSSJSMSLLNSSOSSNSNSMKKOJMGKKPLLQMSLPOOLSMNMSRSNOSSKSJOSSSQNSMLICDD?@@@@310-1GJSNMLLLIHFFFIHQSQSPMPKPOSMJMKPMINIKJOPLJNLSMNNFJKSKOOKLROKMHLSNSKLLSLSLPJGDCDDHLJSLNSSIS76666LHSJSLSLKLLKLNSNSOLJJHAOGJIQJJKKJHJKIIMKRSJSHILOINKSMQISSSKONIHGBBEHDCEBCEEEGHKNSKLKIRLJIHIJOKIKGJFIIGNSEBADD??SPSIJGGFHEIDHGHGHGGJHHHIFKHHJGGIFEHGHHHIENLRSSQSFKGDCEFDEGHFGFFFEHGHFEBDAA@;0'$####
@28_PHV87F_3
TCCAACAGGCAAGGGAACAGCTTGGGTAGATGCAGAGGGACACTCCACCTGGCGCACTGGGCAGGAAGACTTTATTCAGATCCAAGGAGGAGGCTCTGGAATGGGTTTTCTGTGGCCGTGGTGGTGGGGTGGGAGGGTCCTCACCCCTTTTCATGGCCTCTTCTATGGAGGTGCTAGAGTAAGATCTGTAGCAAAATAAGGGAAGGTCAGAGCAAAAGAGCAGAGCTTTATTCCCTGAAGCTGGGTGGAAACAGAGAATACCCCAATGTCAAAATGACTGCAGAGAACAGGCAAGGTGCCAAAGGGCAGCTAGAAATTCTACTGTCCCTTAAATGCCATTGCGTATAATAATTGTCCAAACCCAGCCATTACTGGGATCTTTTGCCCTTAGTATATTATTAGGCCTAAATTTACAACTTCTCCAAAAATGGTTTATATAAATTCAAATCAGTTTCTGTGATAGTTGTTAATAAGAACAATGTGTAAATAAGCCTTTCAGCTTGCAGCCTTCTGTGTTTGAGGAAAT
+
.788HHIKHHISPIPKSMSLSISFKD=?PHIF;212./13=;70''''(CEKHHIHHIKLSKGDFINIFG@>4+<>=>EFEILHFIJISOSKNSKNQLMNSKOOSMRSNSNSJOSKMJLJQSQLLKHQSSFQNSSLNSKSMHGBGA,5@@=<=>?HKLSPPQLIGGFJSSNOMSSSLKIROSSMSLJPQKPNJKSNSSHRRSMLOMSFHJOSKKSSPRLSKLSKSOSSSJSSOMSQORLMMLKMHHHMJSSSCDEDKKGMHPNHEKSILNJIOSSSSNNILNSMRSSONSKSSPJLSPJIFGIIJLKIJJKLNOSSSNNLMNKJOOSMSJKSSLINRLMJSLCDDCEMSLSSREFEFFJLHKSJSQKIJLKGH777CGHFIIC==<622222FHMOIHGQJKIIGFGHIEJMEEHHFHGHIHGDFFHMRHFFGFHKIKILIRJLHMIJKIEKFJGIIHIIHGIGKHLIHSHGKFIHHHIGIIHFHGJLKIGD@<;<;>>??GFIEDBCBEFEHIFFFI?>62**,'
@29_PHV87F_3
TATAGAACAAGTTTTGGAGAAGTTGTAAATTTAGGCCTAATAATATACTAAGGGCAAAAGATCCCAGTAATGGCTGGGTTTGGACAATTATTATACGCAATGGCATTTAAGGGACAGTAGAATTTCTAGCTGCCCTTTTGGCACCTTGCCTGTTCTCTGCAGTCATTTTGACATTGGGGTATTCTCTGTTTCCACCCAGCTTAGGGAATAAAGCTCTGCTCTTTTGCTCTGACCTTCCCTTATTTTGCTACAGATCTTACTCTAGCACCTCCATAGAAGAGGCCATGAAAAGGGGTAGAGACACTCCCACCCCACCACAGGCCACAGAAAACCCATTCCAGAGCCTCCTCCTTTGGATCTGAATAAAGTCTTCCTGCCCAGTGCGCCAGGTGAAGTGTCCCTCTGCATCTACCCCAAGCTGTTCCCTTGCCTGTTGGAGCCAGTGCACATACATCCCTGCTGCAGAGGCCTCTGTGTTAGGGAAAAGAGCACACAGACCTGGCAGCTTTCCTTGCCATGCAAGTCTATGTTGCTATGATATTCTTGGGCAGGAAAAAAAAATCCAGCACAGATGCATAGCATATGGGGCTGAACGG
+
--.('''')**'(())9<=AA=92-)))*,CGCDDDFMSSLLSQLMDCB???IHIEEFCC@=99;9?EEGFKGGHISLSJMEFCD@@@@@?@??FGDDEGGIKIBBBB??@BFIJIHGAA@<88:BE;;;B???92441-3?<;:99:9:::::888;;HGHHJIHJHLMSSMLKBAA@CDD?&&&&%%%&)2*,:=;=997****1:88;:21111-,+,/11/)32220007774471@<<CQIJJSGDEGJNSLLFFCCBBBCGOHG?B++6669:;HNISSM>ABA;<D622'&&&%%%%&*+-.68864>@<<22222<B75326DDEDDC@??66BBABC3333;641''186444888<=====<==>7683&(''((++*+@A@:;<C@?55/../07<D;;:::E92EHBBAACJGFCF??FHLOKKKLMJLJLHIOGIJGCB@@@@<8;B?::99<>;998))())('&%'+.6FBJGGBBCBA;;;;<<::;BBBBC?89DGFGE====>D@?/))))8:>?@GIDEDDEDF@>22334;64457511345//+)(''%$%%&)+++,,,,,,((()..+('$$#
@30_PHV87F_3
ATAGCAACATAAAGACTTGCATGGCAAGGAAAGCTGCCAGGTCTGTGTGCTCTTTTCCCTAACACAGAGGCCTCTGCAGCAGGGATGTATGTGCACTGGCTCCAACAGGCAAGGGAACAGCTTGGGTAGATGCAGAGGGACACTTCACCTGGCGCACTGGGCAGGAAGACTCTGATCCAAGGAGGAGGCTCTGGAATGGGTTTTCTGTGGCCGTGGTGGTGGGGTGGGAGGGTCCTCACCCCTTTTCATGGCCTCTTCTATGGAGGTGCTAGAGTAAGATCTGTAGCAAAATAAGGGAAGGTCAGAGCAAAAGAGCAGAGCTTTATTCCCTGAAGCTGGGTGGAAACAGAGAATACCCCAATGTCAAAATGACTGCAGAGAACAGGCAAGGTGCCAAAGGGCAGCTAGAAATTCTACTGTCCCTTAAATGCCATTGCGTATAATAATTGTCCAAACCCAGCCATTACTGGGATCTTTTGCCCTTAGTATATTATTAGGCCTAAATTTACAACTTCTCCAAAAATGGTTTATATAAATTCAAATCAGTTTCTGTGATAGTTGTTAATAAGAACAATGTGTAAATAAGCCTTTCAGCTTGCAGCCTTCTGTGTTTGAGGAA
+
/457KFFIJJIFILPNFKLJILMLPSKKLHJIILJGGIHLLKPJJSMJOSSILLFM@GMDJLGLSINJIHSKLLSNOQLSIJMMKNMSJJKJLSOMJOMQOLMLMKNKSNMSSSLKLJLOLHHGKIKPIKIKKLHKKSIGGHJFHGJMMQNMJHGHILLLJLGA@92/0((())*-.3=<?>ASOGGKIFNLKNRNLIPMNOOOQPQMSLLIGHFGMILRKKSOOHKE:?IJGMIPSHGHFRNSSOJJJJJSKONOONPILHFIKKNHIKJLMMMNRNSKNKNMSPJMSNKSMFFSPOKLSIFG>@???FGKSSSSMISKLKESI=====DGLLQIGJHNPNMJINNMJFJGIRHHGJRNMLJJHSLMSOGICGGGJKSRMJLJOKPNKGIIJIKHJNLKPMIJPLJKHSOSPKPPSHIMKQOKMLKLQISOINIGDCBBADQMMOKPNSNQJMNQSSOJQNGFLGIGIQGGHFGLIILMMJKLGGAAAAAQKSJNLSMIJJHKMIQHSIJHESAAFEEJLKSMKGDIGGQKKDEFCA811129<>BFHIIGFFFIJNJJHIHHHGJHJKIMILNJKIIJIMLSSSLK5000GGGGJIIFGDECDEGGJFF@=,,,,,,
@31_PHV87F_3
TCCATAGAAGAGGCCATGAAAAGGGGTGAGGACCCTCCACCCCACCACCACGGCCACAGAAAACCCATTCCAGAGCCTCCTCCTTGGATCTGAATAAAGTCTTCCTGCCCAGTGCGCCAGGTGAAGTGTCCCTCTGCGTCTACCAAGAGCTTTGTTCCCTTGCCTGTTGGAGCCAGTGCACATACATCCCTGCTGCAGAGGCCTCTGTGTTAGGGAAAAGAGCACACAGACCTGGCAGCTTTCCTTGCCATGCAAGTCTTTATGTTGCTATGATATTCTTGGGCAGGAAAAAAAAATCCCAGACAGATGCATAGCATATGGGGCTGGAGACTTTCCT
+
6?@?BEHEEEFEFHEFF8889:GJSMIJLHC=::99>700?FGIMLGJGHEABAACNHFGHIQLIIFJIGFEELGKGJIHHKSKIJGHJISJHNIHGJGJOSLJJSJJGHGISLDCCBCHIOKGLJKLS@@@>AJFF88883241/+)()**))))..19?@?ACDHKEDEGFFFDEJIGIGEGIIOHSHGJIIOSMKJHIIGKISKLFFC?>CBEQRJJNKSINHHHJNQJGGFFGGHMDD930422MLKNLJHMHHFIGEIHKHJJKGOIHSKHKLQINISIIMGGIGSNSSSQRKGJFFIHCCEDDKKHECDEFFHFEEE@>:421/,,,+%&%
@32_PHV87F_3
TCTACTGTCCCTTAAATGCCATTGCGTATAATAATTGTCCAAACCCAGCCATTACTGGGATCTTTTGCCCTTAGTATATTATTAGGCCTAAATTTACAACTTCTCCAAAAATGGTTTATATAAATTCAAATCAGTTTCTGTGATAGTTGTTAATAAGAACAATGTGTAAATAAGCCTTTCAGCTTGCAGCCTTCTGTGTTTGAGGAATA
+
IAB@??@@NNNSMHKJMKMLIKOJQJKDEEFGKJSLSMNKMQSRQKKJLGMSONIRIIKLLGKLSSJKHKMOIMIILKINKSNLKJIIHHNRLNNNJLIJJKISLJEDISSNLKLMIJKMRKJLSKIHNKOKMILHNMLIILSLIKOILIIOKKJJIKILIMJHMIKKLOINJGHCDD?;<??ADAECDC?><;;<==<<>/..-*'$$
@33_PHV87F_3
CCCTGAAGCTGGGTGGAAACAGAGAATACCCCCAATGTCAAAATGACTGCAGAGAACAGGCAAGGTGCCAAAGGGCAGCTAGAAATTCTGCTGTTCCCTTAAATGCCATTGCGTATAATAATTGTCCAAACCCAGCCATTACTGGGATCTTTTGCCCTTAGTATATTATTAGGCCTAAATTTACAACTTCTCCAAAAATGGTTTATATAAATTCAAATCAGTTTCTGTGATAGTTGTTAATAAGAACAATGTGTAAATAAGCCTTTCAGCTTGCAGCCTTCTGTGTTTCGGGGAATG
+
4<=>BDCDDC@?>>;52111--,**.---.659<?ABFGGHKNJJFEDDDEFDFEGGFGEECIFCCCB81..-.1.+('()()*+*258*****.))*37<=FGLMIGJLKGGFEDEKKKJHIHFKKGJLKIJJJHJJLHKIIGIKJINLOOIDGEFBH>?HIJGFHHILPINGFGFEGFNKHGILKISGIFFHGKSMKIGGHHLLLIJPJIIFFFIIMFGGGGNKHJ===4333/+++,18???@BCDEEDJHGIFKLODB2..1-1DDHHDCCCDHEFCBBA<951+'$$$$&&'
@34_PHV87F_3
CCTAATAATATACTAAGGGCAAAAGATCCAGTAATGGCTGGGTTTGGACAATTATTATACGCAATGGCATTTAAGGGACAGTAGAATTTCTAGCTGCCCTTTGGCACCTGCCCTCTCTCTGCAGTCATTTTGACATTGGGGTATTCTCTGTTTCCACCCAGCTTCAGGGAATAAAGCTCTGCTCTTTTGCTCTGACCTTCCCTTATTTTGCTACAGATCTTCTGCTCACCTCCATAGAAGAGGCCATGAAAAGGGGTGAGGACCCTCCCCACCCCACCACCACGGCCACAGAAAACCCATTCCAGAGCCTCCTCCTTGGATCTGAATAAAGTCTTCCTGCCCAGTGCGCCAGGTGAAGTGTCCCTCTGCATCTACCCAAGCTGTTCCCTTGCCTGTTGGAGCCAGTGCACATACATCCCTGCTGCAGAGGCCTCTGTGTTAGGGAAAAGAGCACACAGACCTGGCAGCTTTCCTTGCCATGCAAGTCTTTATGTTGCTATGATATTCTTGGGCAGGAAAAAAAAATCCCAGACAGATGCATAGCATATGGGGCTGAAGTTT
+
0799GJKJINLJHLINLLNHMRRSSLSHD<>GELIHHKIIHIMSLKSKMLLJQJHIHJGIFEDEEHLLIOLPJOIGIHJQMKE32222=5:656?>>>=;?B44OBBB?,,++)))))+;>AAHJC@A>A.,++++0+++?COKFDDCBA@?@=?@@HIHGMLF:999:KLGEEGFHNIMKIO@HCD;8AFGIEDJKJE>82*212HMNJKHONGE??6660/(''&&'(56C=>DFFFHHIIGGHLFEC=9:8;00,,,,-3334620/)2>@AAEKLIKKIDCDDESJJIIGIMJLNKEBBAALJIHMHLIIIGMJIHIFHHQJMFED?A=<2//./88@6:76758877;HFAACFAJ*****88IHHINFFG@4<<;;:9<<=@=F>=>>?QORSQJFIFFISHILJJEFFFJNMILKISHSILHGGFGHOISJGGBABFEIHPJLLJFFHEEHIGGEEEDEEEEDIGGKEHEHGFFIHJGOHJHFFGGFGEEEFFEEGFHFEGHHFGEGE==<>ESJSINN@CBAABCDDDHEDDG@?@665559<<<;1,+)&%%
@35_PHV87F_3
CTCTGCATCTACCCAAGCTGTTCCCTTGCCTGTTGGAGCCAGTGCACATACATCCCTGCTGCAGAGGCCTCTGTGTTAGGGAAAAGAGCACACAGACCTGGCAGCTTTCCTTGCCATGCAAGTCTTTATGTTGCTATGATATTCTTGGGCAGGAAAAAAAAATCCCAGACAGATGCATAGCATATGGGGCTGGAGACTTTCCCT
+
,,,---+++++++3,->@@DEF@?>/E=>ADE=====QIJKJFHGGJFHFHHEHMHGHKJKSLIHFGEFGIGGJIIGEEEFGIMLNSLMJHHHFKCCCGGHGGOFFHGDFIHEEKJKHJGEEEEFEFCCBBCGFHFDDECEEFGHKIHLGCHGBGJFHSSSOSHGGFFGICBAAAFEFHHFHKC@>?@<<A=>==<7311),*&
@36_PHV87F_3
ACTGCAGAGAACAGGCAAGGTGCCAAAGGGCAGCTAGAAATTCTACTGTCCCTTAAATGCCATTGCGTATAATAATTGTCCAAACCCAGCCATTACTGGGATCTTTTGCCCTTAGTATATTATTAGGCCTAAATTTACAACTTCTCCAAAAATGGTTTATATAAATTCAAATCAGTTTCTGTGATAGTTGTTAAATCAAGAACAATGTGTAAATAAGCCTTTCAGCTTGCAGCCTTCTGTGTTTGCAAGAAAT
+
)))*/.-+,+,3226:;<DDCDDE?>??IMG77778CBCGDMKMSILGKJSHFK;;<=CKILISNHFGEFFLJJSQJNJHGGGFIIHJHHJHPGLGHJJGJIKINIF?>=98;:;DEHPSSNILHOIHFFFIIEIIFFFHGHIEFEA?>@FLIHEEDEGJSLKSJSIJOKMJHGDDEFFGIHGIGG77776633,)&&''+245;=>@EGFKIGFCBAAA>ECEDA>:8879:<<E@@@CA?=<))&%%%&&%
@37_PHV87F_3
CAGAAACTGATTTGAATTTATATAAACCATTTTTGGAGAAGGTGTAAATTTAGGCCTAATAATATACTAAGGGCAAAAGATCCCAGTAATGGCTGGGTTTGGACAATTATTATACGCAATGGCATTTAAGGGACAGTAGAATTTCTAGCTGCCCTTTGGCACCTTGCCTGTTCTCTGCAGTCATTTTGACATTGGGGTATTCTCTGTTTCCACCCAGCTTCAGGGAATAAAGCTCTGCTCTTTTGCTCTGACCTTCCCTTATTTTGCTACAGATCTTACTCTAGCACCTCCATAGAAGAGGCCATGAAAAGGGGTGAGGACCCTCCCACCCCACCACCACGGCCACAGAAAACCCATTCCAGAGCCTCCTCCTTGGATCTGAATAAAGTCTTCCTGCCCAGTGCGCCAGGTGAAGTGTCCCTCTGCATCTACCCAAGCTGTTCCCTTGCCTGTTGGAGCCAGTGCACATACATCCCTGCTGCAGAGGCCTCTGTGTTAGGGAAAAGAGCACACAGACCTGGCAGCTTTCCTTGCCATGCAAGTCTTTATGTTGCTATGATATTCTTGGGCAGGAAAAAAAAATCCCAGACAGATGCATAGCATATGGGGCTGGAGACTTTCCCT
+
,BFFJOHKMOLOSJHIHHIGFFHHJLLQEFHJSSKGFHJMD*****CELJI=>=>KJKSLPRQQSRSJLSSSMKJNSQORJMSKLPMLMJNLNOJSJSPL@@@AMRSLMNORNSMJKJGLLRSMSMSNBBJPSOSPJJNJNJQSKILSQPLGSIGLL>?QPOKSSJSORLSOKQSJNSOSSOPSMKSQNSQJSHILIKOSSQSLSMJQSIS@@SKHJMOIHB<FIKJJIJKKKMJHFABHCBC@;HH@??@AJIE?@EBDLGKSQKILNLSPHS?>?))*)*-,,-1113746GIGORINNSPJKAFEEEJLISKMKKMPOLJGBC?./HSOLJKMOKLLOSOKRSLSHNLJJOSMSRIJIJNNSSSOSLQLQLQRSPLNOSOSKSOMRLRSNOSMSMSCGCBCCHJDIMJOFGHLJOEDECFRJJSSMSIKIFB<<<<<<HFI@41144DEFINKPKIQIHHLJJIKGGFHIMMOLSPLNPPNJJMJKJNOG?<;;999GEJMMOLSMMIJIIJMJIJHHLJKSGOB>?CEBCDGGHQMILGOIIRIJIILKMRJHJJGGHIIPJHLIEC<4../24EFGGHC>:==BBBCDFEFFFFFFFHHGCDB@@>3.*).((('%'&%
@38_PHV87F_3
GCTAGAGTAAGATCTGTAGCAAAATAAGGGAAGGTCAGAGCAAAAGAGCAGAGCTTTATTCCCTGAAGCTGGGTGGAAACAGAGAATACCCCAATGTCAAAATGACTGCAGAGAACAGGCAAGGTGCCAAAGGGCAGCTAGAAATTCTACTGTCCCTTAAATGCCATTGCGTATAATAATTGTCCAAACCCAGCCATTACTGGGATCTTTTGCCCTTAGTATATTATTAGGCCTAAATTTACAACTTCTCCAAAAATGGTTTATATAAATTCAAATCAGTTTCTGTGATAGTTGTTAATAAGAACAATGTGTAAATAAGCCTTTCAGCTTGCAGCCTTCTGTTTGAGGAAAAG
+
LGIHHHIIGOKJKMSMSSLMMRSJKSE=BC@@>;;0(&&'+-/00<ILIHLHQSMSLKJNLSMHKLJMORCCDCDKKIMLMJJKNGFFCDF96DCDKDQSSNIKHFGEGGFFHKLHKMOJJHJJMIJKEGFFGGFBEDDEMILJMHOGFKGKSGKIQKIJJIKSMMSJLHNNLFIHFEENFABABBSPIIHLKMIOOJKNLILLKHKKLIJHPHLIKDABBGGHJHHHIJISLSJIKNJSIGKHEGJHKLRPMLKKJHGFGGHHILIHGLIJLHIHILIKHGJJIKHSKIGHMJFIFHFMKJLQJMKHJJDDCCCFHGHEGFGECDJIHKGFHGHFINKF/+*8/162,*)'&
@39_PHV87F_3
GAGAGCAAAAGAGCAGAGCTTTATTCCCTGAAGCTGGGTGGAAACAGAGAATACCCCAATGTCAAAATGACTCCAGAGAACAGGCAAGGTGCCAAAGGGCAGCTAGAAATTCTACTGTCCCTTAAATGCCATTGCGTATAATAATTGTCCAAACCCAGCCATTACTGGGATCTTTTGCCCTTAGTATATTATTAGGCCTAAATTTACAACTTCTCCAAAAATGGTTTATATAAATTCAAATCAGTTTCTGTGATAGTTGTTAATAAGAACAATGTGTAAATAAGCCTTTCAGCTTGCAGCCTTCTGTGTTTGAGGGAAT
+
1((((D@FGFPSSSRJKIIKKLFEFGFJGIHMLLLLLKJOISIIJ987779>==>=:9:;>;7777:B9888.-...AFFNHIJIJJJKLHF@:9::CFD*)))+11123<>==BDCDHKFEHBBNKLIJKKKMIJLGGKLSMOSSNOPOSLIHISNKOOIJG644445KLHSHFEA<=2.4..5BEHFJKIOISKSRSLIKHKJOSHH=?HEFJSMKLSRJIIIISJHIH33333<8544,*)))*,.--467>555555559A><;;GFJHIINKSLKSSGHJFEDA=<<<>GFEDEFFGJ55557993(&&&&%'#
@40_PHV87F_3
AGCCCCATATGCTATGCATCTGTCTGGGATTTTTTTTTCCTGCCCAAGAATATCATAGCAACATAAAGACTTGCATGGCAAGGAAAGCTGCCAGGTCTGTGTGCTCTTTTCCCTAACACAGAGGCCTCTGCAGCAGGGATGTATGTGCACTGGCTCCAACAGGCAAGGGAACAGCTTGGGTAGATGCAGAGGGACACTTCACCTGGCGCACTGGGCAGGAAGACTTTATTCAGATCCAAGGAGGAGGCTCTGGAATGGGTTTTCTGTGGCCGTGGTGGTGGGGTGGGAGGGTCCTCACCCCTTTTCATGGCCTCTTCTATGGAGGTGCTAGAGTAAGATCTGTAGCAAAATAAGGGAAGGTCAGAGCAAAAGAGCAGAGCTTTATTCCCTGAAGCTGGGTGGAAACAGAGAATACCCCAATGTCAAAATGACTGCAGAGAACAGGCAAGGTGCCAAAGGGCAGCTAGAAATTCTACTGTCCCTTAAATGCCATTGCGTATAATAATTGTCCAAACCCAGCCATTACTGGGATCTTTTGCCCTTAGTATATTATTAGGCCTAAATTTACAACTTCTCCAAAAATGGTTTATATAAATTCAAATCAGTTTCTGTGATAGTTGTTAATAAGAACAATGTGTAAATAAGCCTTTCAGCTTGCAGCCTTCTGTGTTTGAGGA
+
JKMIIJJMIKIGHIHGHIKJOLNNSLQSIG:;KSLIILJNFCBSE>FJRSINLKNIMKHSMJMIJSOLKJOKLLMJKSSKKSJIRMPLNKKFA@SNKNKPQSLQJQSMSLJRKIJONKISJSLPJLSMJKLFIGDHLKJSSLHSJJMIHLMHIJNJKKKMJKINLJSCKQMLQMSBA>?@JIMGKHFC>>>?<:9300.)))***;;?AAACKIGKJJSLKSRHHDDBDFJKIKLIHGFIHGFDGHFHNLLMIKJKGKJLIKMLSOSEED>====DFFGHJILIKJJJHIHGGGDEFD??;:AB=.AC<===MKMIGFEEEEEEDDEEDFFFFFFHGGHLKOJHHFFFEHII@CEDCDDDEEGGGIHGHLHPGEDEDDGEHHLIPKLEHDFGIIGGFDEFEFIHLHNHHGJHHEEBABBDFHKHJSSLPMIHFFEDFGHHIJGGDDDCCBBB@@@ABFBDBBCCDEEGIIIILGGDEFFDB@@A@FMOHIIGGIE>9999<CFFILIGGHJHIHHHFFEDFFGDGEEFEEEDHIIIOGMDDCFDDEDEEHMKJKGJGFDDDDGNOSLJLJGGKDDDCCDDGHHFFEFFGGIIHNISIFHHKLJJFFFGHHIHHHFHHIHGGGHINPOIIIIHJIIJHIHIEKMSMID??@?LJKHJHHEDDDFHFJIIFG@<.,*)&
@41_PHV87F_3
GGCCTCTGCAGCAGGGATGTATGTGCACTGGCTCCAACAGGCAAGGGAACAGCTTGGGTAGATGCAGAGGGACACTTCACCTGGCGCACTGGGCAGGAAGCTTATTCAGATCCAAGGAGGAGGCTCTGGAATGGGTTTTCTGTGGCCGTGGTGGTGGGGTGGGAGGGTCCTCACCCCTTTTCATGGCCTCTTCTATGGAGGTGCTAGAGTAAGATCTGTAGCAAAATAAGGGAAGGTCAGGCAAAAGAGCAGAGCTTTATTCCCTGAAGCTGGGTGGAAACAGAGAATACCCCAATGTCAAAATGACTGCAGAGAACAGGCAAGGTGCCAAAGGGCAGCTAGAAATTCTACTGTCCCTTAAATGCCATTGCGTATAATAATTGTCCAAACCCAGCCATTACTGGGATCTTTTGCCCTTAGTATATTATTAGGCCTAAATTTACAACTTCTCCAAAAATGGTTTATATAAATTCAAATCAGTTTCTGTGATAGTTGTTAATAAGAACAATGTGTAAATAAGCCTTTCAGCTTGCAGCCTTCTGTGTTTGAGG
+
AIJIJMOKIKKNJGSJJHB@:?@FHHHGFHGIDHI=HJJIJLKFJIKMNJMMMK=>>?@CHB@@@ABF>>?DEDDEGEEHHIIIFFGFFHIIGECAA852,++**,*+46478?@FEJHJIHHIGMLMPKKLJLJKIIMNJLHGFEBBBBBGHGEF<;98982,3:BEGHGHEDBOABFA4,,,,GJFIGJJJGGFGGGJFHGEGHABALHILIMLSMIGFED548852122/6,))((('+--853CCDEHGHNSMJKKE864)):>??@?@AGHIDCJSFHDCDCD73558;HHISFGKJIMMJPNGFIGGKNLKJJIHKHSHIIGGEEEFDIFFFGGEFGJKSLJKHJFIJGGEEEEGJLJMIIINIB?>>>@HNLSNILSMKIKKJLPLKJFCHG@@@@@JIPJNQSSKNAGHHEFLIHKKPSROPJIGGGHIKJMPIGKHGGLKKNIGFGHQNODGHPLKRSPKOQRHGMNNNJIIIMEKOIIIKKHIJISMKIQIIJIJHHLOLKKIKKMIPILJGDFIFLJIFHFEDEDEEGHGLLDB>>;:3.
@42_PHV87F_3
AGGCCATGAAAAGGGGTGAGGACCCTCCCACCCCACCACCACGGCCACAGAAAACCCATTCCAGAGCCTCCTCCTTGGATCTGAATAAAGTCTTCCTGCCCAGTGCGCCAGGTGAAGTGTCCCTCTGCATCTACCCAAGCTGTTCCCTTGCCTGTTGGAGCCAGTGCACATACATCCCTGCTGCAGAGGCCTCTGTGTTAGGGAAAAGAGCACACAGACCTGGCAGCTTTCCTTGCCATGCAAGTCTTTATGTTGCTATGATATTCTTGGGCAGGAAAAAAAAATCCCAGACAGATGCATAGCATATGGGGCTGGAGACTTTCCCT
+
+..;@BC=<:>FEINOJE?>>87776:==7<EJEDHLNKNRIJSHSRSRMJOPSLKJIJSJKSSLSMSSSLKSNMSNNNOSIILGGHIJJNGMNKIMGFKJKKPLIJLHJORRSNKFSLNHHIHJOKKIJFH@BAD>@SPONSKNMDBJBAHMLSSMMQNLMLLOIJILMLMJNKMJPKKNLSSPSLOLLNJNLNJJJC@ABGISKKJSMOLHJKLPSOOKSMKSSSJRMGJJSHILMISRMJLIHHJSPSLKOSKEGJ>>?>>IKJGJILGSKSSNSISSSSSNIA:PLJLGHHHGHJLLILKKMIGFFIEC90//2.--+&*)%
@43_PHV87F_3
ACAGATCTTACTCTAGCACCTCCATAGAAGAGGCCATGAAAAGGGGTGAGGACCCTCCCACCCCACCACCACGGCCACAGAAAACCCATTCCAGAGCCTCCTCCTTGGATCTGAATAAAGTCTTCCTGCCCAGTGCGCCAGGTGAAGTGTCCCTCTGCATCTACCCAAGCTGTTCCCTTGCCTGTTGGAGCCAGTGCACATACATCCCTGCTGCAGAGGCCTCTGTGTTAGGGAAAAGAGCACACAACCTGGCAGCTTTCCTTGCCATGCAAGTCTTTATGTTGCTATGATATTCTTGGGCAGGAAAAAAAAATCCCAGACAGATGCATAGCATATGGGGCTGAAGTTTCCCT
+
'24BAB==<966779HIKJKNJMJNDDCEEINLOKLM>@ADHHMKMJ;8899ECEB940*/941/33//,))(();?B86666CDLKISNEFGHLRJJSOMSNNSPLQJKKJNA?@?BBBEGKJISSSSLMSNMMSJOSLISSSJHNKII<<55567SHFGJIMPHG@@@@?ASFBB=PBBDKHNLPSOOSSKPOSOHJISLJPONIMPJMSKNNKJLNIHILJ?@733444=@SQKKSPSJOJK@3333GSJJNJNPIGRSSKOOSJIOIRPMJIIMOLMSMLSKJSFKFCEFGIFDFECBCGFB=?CSSSNKGI@=>@@74444BAA>>>>>>A@>76662*))()(&%%$
@44_PHV87F_3
GGAGGGTCCTCACCCCTTTTCATGGCCTCTTCTATGGAGGTGCTAGAGTAAGATCTGTAGCAAAATAAGGGAAGGTCAGAGCAAAAGAGCAGAGCTTTATTCCCTGAAGCTGGGTGGAAACAGAGAATACCCCAATGTCAAAATGACTGCAGAGAACAGGCAAGGTGCCAAAGGGCAGCTAGAAATTCTACTGTCCCTTAAATGCCATTGCGTATAATAATTGTCCAAACCCAGCCATTACTGGGATCTTTTGCCCTTAGTATATTATTAGGCCTAAATTTACAACTTCTCCAAAAATGGTTTATATAAATTCAAATCAGTTTCTGTGATAGTTGTTAATAAGAACAATGTGTAAATAAGCCTTTCAGCTTGCAGCCTTCTGTGTTTGAGGAAAT
+
(+,-292389:99::9:;>EBCCA??>>==>>>>?>>??>>?>>??@@@@@?@@@@BA@?>?@AFGEF@=?=>?CDAA@@?@AADGGGDCCA@A@@BCDGFD@@?@@BBABA@@@@?@AFDEBBAABBAC@>?;@CDEDEEFKLFEDA@A@@AABBCCC@@@A@@?>=>>?@B@><<=@AAABCGEGGGEEDDCD@@@A@EGGGFFFFFHD<<<<=DFEHFDDDCDFFFCCCBAABBCCDEDCCBBABCEEIEFCA=C99DCCCCEFEIGEBB@@@ABFJHDBCA@@BABBAACFONLHBAABBFEFFFFGGGFGHEEFBBBBBFCCCCBCAAA@@CCCEEDBA9445>@DDEDEDCA@@??<;<=GEDCDBB@????A@BDDCDB?--,,++)&
@45_PHV87F_3
GCCTGTTCTCTGCAGTCATTTTGACATTGGGGTATTCTCTGTTTCCACCCAGCTTCAGGGAATAAAGCTCTGCTCTTTTGCTCTGACCTTCCCTTATTTTGCTACAGATCTTACTCTAGCACCTCCATAAAAGGCCATGAAAAGGGGTGAGGACCCTCTCCCACCCACCCAGGCCGCCGGCCACAGAAAACCCATTCCAGAGCCTCCTCCTTGGATCTGAATAAAGTCTTCCTGCCCAGTGCGCCAGGTGAAGTGTCCCTCTGCATCTACCCAAGCTGTTCCCTTGCCTGTTGGAGCCAGTGCACATACATCCCTGCTGCAGAGGCCTCTGTGTTAGGGAAAAGAGCACACAGACCTGGCAGCTTTCCTTGCCATGCAAGTCTTTATGTTGCTATGATATTCTTGGGCAGGAAAAAAAAATCCCAGACAGATGCATAGCATATGGGGCTGAACTTGCT
+
(;<@=<=7:FEGJIGOJKKGMJLHIJHF::::>DFC<<88888FBA:;RJHHKLLFCEDDHIPOQNMIKJIILKGHJOF>HSEF?@?@GF??A5IGHJNSNMIKHGEFHFED??@??5444333230/'%%%&'')''%%%%&-8:98)''&&%&&&)*()+)-66(-+)&%$%%&&&'().8?<64.4>====?@>??@JJGJIFHHHB45==>SQMMISKJJLIIKKFFECBLLN=::::>>?>@FFDBCCEFGAAAABILOLOISIMINHOPLHKLOIKSQIGGFKGSPSPMLOJKSJMNMMNJGHGIHIHQJISEGHJLOIKJKJJLSNF-)))@@CHHJSSMNSKJHIHJGHIIHA@?=92+++--.6<>-++++.002>89?ACIFHQKJIHGFHHISHJGIBE-++,45BBCFGAB@;;>>>??A?>===99:CBB/../03+('&&&$$$
@46_PHV87F_3
CATAGCAACATAAAGACTTGCATGGCAAGGAAAGCTGCCAGGTCTGTGTGCTCTTTTCCCTAACACAGAGGCCTCTGCAGCAGGGATGTATGTGCACTGGCTCCAACAGGCAAGGGAACAGCTTGGGTAGATGCAGAGGGACACTTCACCTGGCGCACTGGGCAGGAAGACTCCTATTCAGATCCAAGGAGGAGGCTCTGGAATGGGTTTTCTGTGGCCGTGGTGGTGGGGTGGGAGGGTCCTCACCCCTTTTCATGGCCTCTTCTATGGAGGTGCTAGAGTCATCTTGTAGCAAAATAAGGGAAGGTCAGAGCAAAAGAGCAGAGCTTTATTCCCTGAAGCTGGGTGGAAACAGAGAATACCCCAATGTCAAAATGACTGCAGAGAACAGGCAAGGTGCCAAAGGGCAGCTAGAAATTCTACTGTCCCTTAAATGCCATTGCGTATAATAATTGTCCAAACCCAGCCATTACTGGGATCTTTTGCCCTTAGTATATTATTAGGCCTAAATTTACAACTTCTCCAAAAATGGTTTATATAAATTCAAATCAGTTTCTGTGATAGTTGTTAATAAGAACAATGTGTAAATAAGCCTTTCAGCTTGCAGCCTTCTGTGTTTGAGGAAAA
+
+;@?@ADDCFIGHHHHHHIHFLSIGHKOIIELJGDFDCGFGEHGHIILNLPLMQEAB=@@;FCGKNJKLNMJGKGGJD>>?KKSKONKIJMRJLKKJKLIILFFHFIJIMMHONJSIJHIIGF0,,-7<BA@==>??DGEFFFECD@@=4+,==:;<<>AAAB>AA;:5.*)&%%&&'),/68:::?CEHLFHFHHNKKKNJMKRLLGHMIEDDA<<:=CEDDGJKHKIOHGHHHGLNLGKHD9999:10=>==AEFGFCDCDDDBBCBCCB@?@@BDABBE===::;67799<;<:<@B;9=;<BBE444444=CDEILHIIFDDDCBA?>?A@@CBDEEGG;:;;;<:4689>CBBCBBBA@A@BCFFGHGIJSIFECAACBCDDDDDECBBDA@@?>@@@BDA?>?@@BABCEEDE32(((();>=8=<<>AFEBBBCF<66668DEFGGGDEDDCEFGGFFGDDEDEGPEEDCDEDEFH;@EFB>D<=EFFFGMHIKHGEDABBDELJKFFDEDFFGFHFEDFGLIGCDDDFJKKGJKJKEMSLMIHDDCCDFFGEGHIEFGEEEEEHFHFGGFFJEFLEGEEIGJHDCAABEBEIHFGFFDCBBABABDFCCCF:9763-)'
@47_PHV87F_3
AGAAGGGATGTATGTCGCATGGCTCCAACAGGCAAGGGAACAGCTTGGGTAGATGCAGAGGGACACTTCACCTGGCGCACTGGGCAGGAAGACTTTATTCAGATCCAAGGAGGAGGCTCTGGAATGGGTTTTCTGTGGCCGTGGTGGTGGGGTGGGAGGGTCCTCACCCCTTTTCATGGCCTCTTCTATGGAGGTGCTAGAGTAAGATCTGTAGCAAAATAAGGGAAGGTCAGAGCAAAAGAGCAGAGCTTTATTCCCTGAAGCTGGGTGGAAACAGAGAATACCCCAATGTCAAAATGACTGCAGAGAACAGGCAAGGTGCCAAAGGGCAGCTAGAAATTCTACTGTCCCTTAAATGCCATTGCGTATAATAATTGTCCAAACCCAGCCATTACTGGGATCTTTTGCCCTTAGTATATTATTAGGCCTAAATTTACAACTTCTCCAAAAATGGTTTATATAAATTCAAATCAGTTTCTGTGATAGTTGTTAATAAGAACAATGTGTAAATAAGCCTTTCAGCTTGCAGCCTTCTGTGTTTAAAGGAAATA
+
$$%%%&'&'00,***(%$$%&++34446;=BDEEGJHLMJKSKRH955589>1((((57CHIFFEEGHJJLKLJJIJINGKHNSJSSPSNROHPSJEGHKHKKHLLCCFMLMOPMLHCCHFGELGJSKILSOMRKSLSJOKMLIHLKI?>9999;64=FGIJOKGCBCF?BDDA:JKIINMLOILLOHFDADGGEA=86345ABEHKKKLNMLKIQKOQSKJAMMQPSMSGJJHIJSSRQRKPKSJPKSSMQLLLNSOKNOKLOK:;;;:BB;,++++++?HJIKSOIQLKKHQSLOKSJJSHLOISIKJJMLLKMONKOJJHLLIHLMJMSPSILSHOMKSSNIHIKJSMINFIKMNOMSNNHIOSHIKPSNSSSMSKNJSKONLLMSIKQLPQRMLIQKMGLIIGGGDAP>>IJLJ<<<;<CCCJIRJIFDIIKKJLHLKJOMLHKSSLLHISSRJSRHGIGIGDEFIKILJKJILKPKNSIHEEF<7622//CDDFFHMOKSKQIMKGKNHNB@@@>BA;>=21''')>BAADB:864+**(&&&(&$
@48_PHV87F_3
GACACTTCACCTGGCGCACTCGGCAGAAAGTTTTCTTCAGATCCAAGGAGGAGGCTCTGGAATGGGTTTTCTGTGGCCGTGGTGGTGGGGTGGGAGGGTCCTCACCCCTTTTCATGGCCTCTTCTATGGAGGTGCTAGAGTAAGATCTGTAGCAAAATAAGGGAAGGTCAGAGCAAAAGAGCAGAGCTTTATTCCCTGAAGCTGGGTGGAAACAGAGAATACCCCAATGTCAAAATAATTAAGAACAGGCAAGGTGCCAAAGGGCAGCTAGAAATTCTACTGTCCCTTAAATGCCATTGCGTATAATAATTGTCCAAACCCAGCCATTACTGGGATCTTTTGCCCTTAGTATATTATTAGGCCTAAATTTACAACTTCTCCAAAAATGGTTTATATAAATTCAAATCAGTTTCTGTGATAGTTGTTAATAAGAACAATGTGTAAATAAGCCTTTCAGCTTGCAGCCTTCTGTGTTTGAGGAA
+
;=D@@??>ACJGGJJIIHHH++++,655745454+++'(111*)((+9;HJIHPJLMSJFEGFENLFKJJJQLOKSGIIMHKMOONHSLPSPPGCCGF;FFGECEEE=?CD;4FSFISGIMJMQMEDDDDISIJMIJDDELIMISPKSQKIGKHSJJHE;;>>>?=:90'''')))..:DFHFJHIGMJSLSSKPPLJSSKSJENLLIIDDLKLIHFFDB+****;CDCLD=<<=D(((('&%&(358:<>BCBCBCDCDHGJGG?@?@?>=>D79998=>?E<<;,A::<FGJGSLIJLFIIGGSIGJIGGJGLSNNJOKJIKKJLLFDD5555B<<<>A?B><<@4466666755:;;;;;HKHGCGGEFFA>?>=><==EEKIGJIGJIHIINHIMIKEJLHGHKQHIDDCDDIGEFGFEFGIHGGGIFIMJIJKHGGHEEGFFGB@=<<?35GGHEEDCDCBBJEFFEA>=7/,))''
@49_PHV87F_3
GAGGGACACTTCACCTGGCGCACTGGGCAGGAAGACTTTATTCAGATCCAAGGAGGAGGCTCTGGAATGGGTTTTCTGTGGCCGTGGTGGTGGGGTGGGAGGGTCCTCACCCCTTTTCATGGCCTCTTCTATGGAGGTGCTAGAGTAAGATCTGTAGCAAAATAAGGGAAGGTCAGAGCAAAAGAGCAGAGCTTTATTCCCTGAAGCTGGGTGGAAACAGAGAATACCCCAATGTCAAAATGACTGCAGAGAACAGGCAAGGTGCCAAAGGGCAGCTAGAAATTCTACTGTCCCTTAAATGCCATTGCGTATAATAATTGTCCAAACCCAGCCATTACTGGGATCTTTTGCCCTTAGTATATTATTAGGCCTAAATTTACAACTTCTCCAAAAATGGTTTATATAAATTCAAATCAGTTTCTGTGATAGTTGTTAATAAGAACAATGTGTAAATAAGCCTTTCAGCTTGCAGCCTTCTGTGTTTGAGGAAAGG
+
BCDIJIJIKHMJPQKPLLOIJHHISSLMKLSKSJLMHMJCKILKLMLIJCBFCBEONONOKMRMNSOLISQONRKNLNLMSKJHHHMJPSSMKISNSRNDNSOHSMRN?=6540-+***8=HFKJKKSNSLILHHJKLOPHMMRNJMSLNKSSNSRMKJLJKKIKLKLNSSQOHMFKJPLRNSNQLLMJPSKKSIOQKMKLKIJJLJQIOLKLINKNLSKDHGSKJHEGGHIPIJJMLGNQLJHJHLKIJIPMSKKJGHLIKKIFHEGILHLJJINNJGHMLBBBBCHKJHKFEEEDHIHKKGSIGJGCCCCGSQ@AA833335BBEGNHHFEHFIEGFEEHEI;<;;SEIFIGJHGHEDFEIIGKPNHFBBBBDKKOIFGFEFJGGIIFIKPKSKHEFFGPMOINLJIMHSNLJJGFDFDGGHEGGHFFGFFFGHOIIIGGIFEDDEGFFGGKRKHC?>>C>EDCCDGF<<<FEGFHFEDCBA61++)))'&
@50_PHV87F_3
CCTAATAATATACTAAGGGCAAAAGATCCCAGTAATGGCTGGGTTTGGACAATTATTATACGCAATGGCATTTAAGGGACAGTAGAATTTCTAGCTGCCCTTTGGCACCTTGCCTGTTCTCTGCAGTCATTTTGACATTGGGGTATTCTCTGTTTCCACCCAGCTTCAGGGAATAAAGCTCTGCTCTTTGCTCTGACCTTCCCTTATTTTGCTACAGATCTTACTCTAGCACCTCCATAGAAGAGGCCATGAAAAGGGGTGAGGACCCTCCCACCCCACCACCACGGCCACAGAAAACCCATTCCAGAGCCTCCTCCTTGGATCTGAATAAAGTCTTCCTGCCCAGTGCGCCAGGTGAAGTGTCCCTCTGCATCTACCCAAGCTGTTCCCTTGCCTGTTGGAGCCAGTGCACATACATCCCTGCTGCAGAGGCCTCTGTGTTAGGGAAAAGAGCACACAGACCTGGCAGCTTTCCTTGCCATGCAAGTCTTTATGTTGCTATGATATTCTTGGGCAGGAAAAAAAATCCCAGACAGATGCATAGCATATGGGGCTGGAAACTTTA
+
ANILOLKKHKLKLKIOIHJGIJSSMKLJFKHHHINIKSMJHHGJRSPNSLKJJLMGJGGEDCCDDHIPSJIKSQIJFHGKIKJFCCCBBOJLLLOILSKIFPPFIJNPNLJKSOIIMPJLKORNSPLIOSMJMIPROSG>=>>ILLQHKKOHGJMJNLHHSIMJKIA?@BCMPKHIMJHQORGFD?@EE/AHJOJJOJNNBCGFNOKSSSSSPHMFHCFHKI:::::GIINNPPIKIIHKLJSSSQMMLMCGFLISRLLSIEEGEHHHFHNE>FHF>:BE100015444463100/0455566?A>AHLLHIHHBBOQKJKLSJOIILIMSMJLJKSISNPSIJHLHIECCCBJSLLKNKJISOHMIHJLMIHJLGJIGHHSLSKSNQJKKLGGHMIHSKGNGHKHEDDJJIHKHHHFJIIIQLSHB43355BBC@A@@:99;;<>HSKLMMLLIGHGABABBDCHSEFEFCA;<@DDEIGFGSIGGEFFMHGGGFGLOHJIGHHFIJHNG??@@IHNJFKFLSSSKHKGHGHHEEDEGKIHGFFFHEGCADCA64+&%&&'''%
@51_PHV87F_3
GCTGTTACCGTCTTGCCCGGTTTTGTTCCCTTGCCTGTTGGAGCCAGTGCACATACATCCCTGCTGCAGAGGCCTCTGTGTTAGGGAAAAGAGCACACAGACCTGGCAGCTTTCCTTGCCATGCAAGTCTTTATGTTGCTATGATATTCTTGGGCAGGAAAAAAAAATCCCAGACAGATGCATAGCATATGGGGCTGGAGACTTTTCCT
+
&'(''&%%%&&')''',*(),,.9120..0-2//2001111BHDFEEEHEEGGEEEFFIJIJJSKKJHGFDEEEEHHJKKMJDDKKJSLSRSSQHGGEDHHLKGHFGEDDEEGHJMHEDFGFFHIEFGFEHGDCDCDGFGFGFFGFGFFG,***+3;400168HGGHECA<9:==ABCBBCBBBCCDDDCB@A@?@@?<<98100.*)&
@52_PHV87F_3
ATCACAGAAACTGATTTGAATTTATATAAACCATTTTTGGAGAAGTTGTAAATTTAGGCCTAATGATCTGCTTAAGGGCAAAAGATCCCAGTAATGGCTGGGTTTGGACAATTATTATACGCAATGGCATTTAAGGGACAGTAGAATTTCTAGCTGCCCTTTGGCACCTTGCCTGTTCTCTGCAGTCATTTTGACATTGGGGTATTCTCTGTTTCCACCCAGCTTCAGGGAATAAAGCTCTGCTCTTTTGCTCTGACCTTCCCTTATTTTGCTACAGATCTTACTCTAGCACCTCCATAGAAGAGGCCATGAAAAGGGGTGAGGACCCTCCCACCCCACCACCACGGCCACAGAAAACCCATTCCAGAGCCTCCTCCTTGGATCTGAATAAAGTCTTCCTGCCCAGTGCGCCAGGTGAAGTGTCCCTCTGCATCTACCCAAGCTGTTCCCTTGCCTGTTGGAGCCAGTGCACATACATCCCTGCTGCAGAGGCCTCTGTGTTAGGGAAAAGAGCACACAGAGCCTGGCAGCTTTCCTTGCCATGCAAGTCTTTATGTTGCTATGATATTCTTGGGCAGGAAAAAAAAATCCCAGACAGATGCATAGCATATGGGGCTGGAGACTTCCTC
+
%%%'),58EFEFIHESIGHKOGGHHCA@C@>0///..448??EJGND=<:9:::811+*+../09:::::::9567BEEEHJMLMLHGEEGLKQLJISJINSLSMJKNMMSLSNIMOSJCCBBCGOMIKOIMSKMMPMKSNOHEDFSKKPSSNHOSJJLBGG9AOKSSNLISKRJSONPLRLONSKNKSQLNPSRJJPLOKJIKJNNOPOKSSKLIKLPMQRNKSQKMJMSMSKJMOJOSSLSMKJASFBKSKKMMLNSOMMKEKMKMSSPKSMSLLPSMISHILNIKLSMSSKOKE====DEFOPNMIS?HKK>?KIPH2---.:=>@@@?9<QISNJKSQSIKGKJJPKKKRKMNSKQSSLLI@APSNSSNSSNMHGKMJQNOKKOILLMMOPKLSJLJHLLKKSNEEDDDGKNOLMSSKS88888KPLSPMMOJEA2SLOLSLSPMC?AFFLLJJKLIKRPKORJMSJOMMKIIHJPPKISJNIGKMLOJILJSFDD32223CHLNNOSSJNJGFB??:3444DCDDC=B4--?EFGIJNJJHGHHGJLNIIJGIKIIGIIGHIGMLOSOSMMKGGNHBLOSSSRMHSFGGHFIFHGHIHHGEFFIFF?AAAAA@3,+++**&%$#
@53_PHV87F_3
GCAGGAAGACTTTATTCAGATCCAAGGAGGAGGCTCTGGAATGGGTTTTCTGTGGCCGTGGTGGTGGGGTGGGAGGGTCCTCACCCCTTTTCATGGCCTCTTCTATGGAGGTGCTAGAGTAAGATCTGTAGCAAAATAAGGGAAGGTCAGAGCAAAAGAGCAGAGCTTTATTCCCTGAAGCTGGGTGGAAACAGAGAATACCCCAATGTCAAAATGACTGCAGAGAACAGGCAAGGTGCCAAAGGGCAGCTCAAATTCTGCTGTTCCCTTGAGAATGCCATTGCGTATAATAATTGTCCAAACCCAGCCATTACTGGGATCTTTTGCCCTTAAGTATATTATTAGGCCTAAATTTACAACTTCTCCAAAAATGGTTTATATAAATTCAAATCAGTTTCTGTGATAGTTGTTAATAAGAACAATGTGTAAATAAGCCTTTCAGCTTGCAGCCTTCTGTGTTTGAGAAAT
+
BCDJNRSIKJIKKGSKKKRMIKJGHIGJKOJNJHKOJQIHHGSMJKMKNJSKLKPIDFEDDIPNRKLLKIPONNMSQMIPFA??>@>>851/249KOKHJHHKGGHFGFFGFGHIJFCBSDEGFCCDDSFEFIDMKMMOGNSSKSKPA>?@?@??DCGJLJLHKNKMHH>DFBBCDABBLOGCCAA=<=>>C>95555::;=?>9HJFFHKFMNMD@@?>?A@ADEDFBAA??@GEIDCC>>A=B?;..--'&&'(536////*+***,,+++5657ABAB@<855565998685/////39:;GFFEHGGQDBB54200100.,+..-)+''%%&)()/4468665,,,,.@ADCABBBBDDEHGEFJHJHHKHGKILJHGIIFIGSNIJFGFFHIHIGGGIGHGGIFIIHHIFGFGEFFHKHIIGIHNHGGECCBBDDHIJGHFGDCCDEGFEFFA:85-*'%%%#
@54_PHV87F_3
GAGGGACGCTACACATGGCGCACTGGGCAGGAAGACTTTATTTAGATCCAAGGAGGAGGCTCTGGAATGGGTTTTCTGTGGCCGTGGTGGTGGGGTGGGAGGGTCCTCACCCCTTTTCATGGCCTCTTCTATGGAGGTGCTAGAGTAAGATCTGTAGCAAAATAAGGGAAGGTCAGAGCAAAAGAGCAGAGCTTTATTCCCTGAAGCTGGGTGGAAACAGAGAATACCCCAATGTCAAAATGACTGCAGAGAACAGGCAAGGTGCCAAAGGGCAGCTAGAAATTCTACTGTCCCTTAAATGCCATTGCGTATAATAATTGTCCAAACCCAGCCATTACTGGGATCTTTTGCCCTTAGTATATTATTAGGCCTAAATTTACAACTTCTCCAAAAATGGTTTATATAAATTCAAATCAGTTTCTGTGATAGTTGTTAATAAGAACAATGTGTAAATAAGCCTTTCAGCTTGCAGCCTTCTGTGTTTGAGGA
+
''*0226(''''*)()))*01<<?BBCCCCDECEB:<<@-@@1---.:=;BEAEGGABFIDIIKIFEF888,,,,,=>LLMOMLKKKKQLNKSIIHHF@3==?9BEEFFMEJFEMKIBMHIIHJKIGF98888IKINJOKPLGNIOJKOMSSKMSNSIMNIOSJ@FIKSSSNMHGEEEFFJISJSRMSNIOOJGMNOLNQKEGINLIMJIJOPHNNKJSJIIKNNJHJJMRLSJOIPNNLLSKKSJKHDCAKIGC?@@AMHKKMIILIKE>IGIGHLJNMNOLKLSKJRNSMQJILLLNSNPKLLNILFFDEEHQKJSNJKKSLKKMIOGHGKIHNIMLNKMMSJPNSSLILHHIJIIHFIMJNMJLJHLGQGOJSKLOHJFHGJISMGIJKMLQLFFGLIPNJLNJJLIHPSILNJJHJDNIIGGHINJKINJLJSJLJGLJJISOOLKKIJJKGDCBABHFJQLHKIJFMFEEEFGIJGGC=531/+
@55_PHV87F_3
GCAAGCTGAAAGGCTTATTTACACATTGTTCTTATTAACAACTATCACAGAAACTGATTTGAATTTATATAAACCATTTTTGGAGAAGTTGTAAATTTAGGCCTAATAATATACTAAGGGCAAAAGATCCCAGTAATGGCTGGGTTTGGACAATTATTATACGCAATGGCATTTAAGGGACAGTAGAATTTCTAGCTGCCCTTTGGCACCTTGCCTGTTCTCTGCAGTCATTTTGACATTTGGGGTATTCTCTGTTTCCACCCAGCTTCAGGGAATAAAGCTCTGCTCTTTTGCTCTGACCTTCCCCCTTATTTTGCTACAGATCTTACTCTAGCACCTCCATAGAAGAGGCCATGAAAAGGGGTGAGGACCCTCCACCCCACCACCACGGCCACAGAAAACCCATTCCAGAGCCTCCTCCTTGGATCTGAATAAAGTCTTCCTGCCCAGTGCGCCAGGTGAAGTGTCCCTCTGCATCTACCCAAGCTGTTCCCTTGCCTGTTGGAGCCAGTGCACATACATCCCTGCTGCAGAGGCCTCTGTGTTAGGGAAAAGAGCACACAGACCTGGCAGCTTTCCTTGCCATGCAAGTCTTTATGTTGCTATGATATTCTTGGGCAGGAAAAAAAAATCCCAGACAGATGCATAGCATATGGGGCTGGAG
+
<=>?==>>>@A=@<<<@AJIDBBA@ABABB@@AACJJFFEDCABBACAA@@AC@@???DDDDCEFHIGFFEDE@?>>?EJKB?><<===@>>AABCGIDCB@>>?@BGJHGGEDCBC=::99:?BA<:32/))=?AACBBAA@@AABCBAAABCDDCFDCC754459A????AFHF=;:99:<@?@ABCDFFCC@???>=<<>B?>??=>?=;<9779999:CBCBAAAAABDFBBBA@C.,044:3110119:>==7>99;<<<<BCBDCB??@@BCB?<<<<?AAAABE41CGDCAA@A@@<8,+++:01????BA???>?CA@B?>==<=>>@@?@?>?@@BAAABA????ACEAHHFFDCA88888=>>;65*+AA@@@BCBCC=77778BDDDFGJEA???@BBAABA@>>=>=@@BBBAAA@BDDEEDEE@AA@@DABBA@????A855558@CDDGFFEF?><;;=>CCCCCAA?AABBCCCDDD@A?A@@?@@@DDBBCBCCCCGEFEECAAAACEBBBEDDDCBBA????@CEFFEECA@@@BCIKFAAAABFFDCBBBB@@?>7:92-.9;89CBBBCCCCCBBBBBDDDDDCCCBBCBCCDEGKGEDCCC@=>=CCIIJSSAD845BBBBCDCCCBAAABECFDFA@??=3-)
