# Supplementary material for: Dysfunction of a SET3-like complex underlies a family of related neurological disorders
Source: Nat Commun. 2026 May 16;17:6729. doi: 10.1038/s41467-026-73227-5 (PMC13385800; doi:10.1038/s41467-026-73227-5)
Supplement: Supplementary file 6 — Source Data [file 41467_2026_73227_MOESM6_ESM.zip › Source data/CRISPR off-targets sequencing/fastq /Reps2_het_ESCs.fastq]

@0_NG92T2_2
TAGTATTGTTCTTATTAACAACTATCACAGAAACTGATTTGAATTTATATAAACCATTTTTGGAGAAGTTGTAAATTTAGGCCTAATAATATACTAAGGGCAAAAGATCCAGTAATGGCTGGGTTTGGACAATTATTATACGCAATGGCATTTAAGGGACAGTAGAATTTCTAGCTGCCTTGGCACCTTGCCTGTTCTCTGCAGTCATTTTGACATTGGGGTATTCTCTGTTTCCACCCAGCTTCAGGGAATAAAGCTCTGCTCTTTGCTCTGACCTTCCCTTCTTGCTACAGATCTTACTCTAGCACCTCCATAGAAGAGGCCATGAAAAGGGGTGAGGACCCTCCCACCCCACCACCACGGCCACAGAAAACCCATTCCAGAGCCTCCTCCTTGGATCTGAATAAAGTCTTCCTGCCCAGTGCGCCAGGTGAAGTGTCCCTCTGCATCTACCAGACTGCTCCCTTGCCTGTTGGAGCCAGTGCACATACATCCCTGCTGCAGAGGCCTCTGTGTTAGGGAAAAGAGCACACAGACCTGGCAGCTTTCCTTGCCATGCAAGTCTTTATGTTGCTATGATATTCTTGGGCAGGAAAAAAAATCCCAGACAGATGCATAGCATATGGGGCTGGAGACTTTCCC
+
'(&&''(*78::>==?98;GOFGDDCEEEIILLKKILGHHCDDCDFEEGIHGQHIBGGLSMJHQKHIJGIHJILLJNRGKEKKGHPKMJSSKMHMJIGGKFGEIMMBD=933IMIJHGHHCKFFFIJHHGGJQIKMILSHB?>>>BRMMMKKSNJSHFCDHGHJFGHGPRMOJHPG52+')--2:<<9956788FJFFGIIOLIQJJOSSSMSMKILGHFFEGSJLKNRKMKHGHDEESGGKIJ44444GKJGEGGGKBA;860***+/,(()-.0230..*4)(((()>>@ABCBB@-,,,-456=>=?7/+,>>?@A@@??>@B==22435BEA644446679743/8@A>::9520.*('&'*++02478:=BBCBCAA@CDDBBBBBFDDEFFEFDEFGGFFGJDEEDDFCBBAAEABCD<::::>DEEFECDDDBB?>>???=>44''+''*****---.4C==ABCEGDCDCCDFDCEDBD??31111BA>AFFEDCBBBBBCDDDDCA>>@?>@AHHLIHKFFEEC>>=:/++A@BBBEFDEDDDDDEEEEFGEEEEEEIEEFDDFEDDCCEDCFDBACABGC@B>><9AECABB653.*(&''+..34>@BBCFEEDCABAA>;<:?@A?=64-
@1_NG92T2_2
CCTCAAACACAGAAGGCTGCAAGCTGAAAGGCTTATTTACACATTGTTCTTATTAACAACTATCACAGAAACTGATTTGAATTTATATAAACCATTTTTGGAGAAGTTGTAAATTTAGGCCTAATAATATACTAAGGGCAAAAGATCCCAGTAATGGCTGGGTTTGGACAATTATTATACGCAATGGCATTTAAGGGACAGTAGAATTTCTAGCTGCCCTTTGGCACCTTGCCTGTTCTCTGCAGTCATTTTGACATTGGGGTATTCTCTGTTTCCACCCAGCTTCAGGGAATAAAGCTCTGCTCTTTTGCTCTGACCTTCCCTTATTTTTCTACAGATCTTACTCTAGCACCTCCATAGAAGAGGCCATGAAAAGGGGTGAGGACCCTCCCCACCCCACCACCACGGCCACAGAAAACCCATTCCAGAGCCTCCTCCTTGGATCTGAATAAAGTCTTCCTGCCCAGTGCGCCAGGTGAAGTGTCCCTCTGCATCTACCCAAGCTGTTCCCTTGCCTGTTGGAGCCAGTGCACATACATCCCTGCTGCAGAGGCCTCTGTGTTAGGGAAAAGAGCACACAGACCTGGCAGCTTTCCTTGCCATGCAAGTCTTTATGTTGCTATGATATTCTTGGGCAGAAAAAAAAATCCCAGACAGATGCATAGCATATGGGGCTGGGT
+
9;==?CFCDBB>>><;<<<=>?=<<<=?E@B==>@DJFFCB@@AC@AA@?BBBGFDDDB@@@@@BABA@AB@@@@?CFFEDEDGFEGEFIE@>>>?DPKD@><<===@?=>>=?CFCDC>=<==?FEFEDDA@9879:89<?FGEB>;:::<BCDCBAA@@@AABBA@@@ADCCCEDBA755569AA@@@BFEEB??>>>@@??@BCCFFDA@?>?>=<<>@>?@?>=>>>?@A@@ACCBBBCABBAABCDEDCAAAB?<:889:<?A@@?BAC@A>;::::;=?>>?>==?>ACD>;;;;>@?==<?A<@B@??@>?>??>>=>>?DFHJKCA@@@@CA@B65556AA@A?=>=<:;?@AA??><<==?ADFGHJA@=<=<;<<<=@BA>74*7ABBBCBCCCC<44445BCCDCDID@??>>A@?@@A?=====A@AAA??@>?ABDCBCDCF@CB41--.;=<==@411124>AAAAA?@><;:::;=>?A@@@?>??@@BBBBBA>>>?>>>>>>AC@??>>@@ABBCED?===>@AAAAABAA@?>=<<<<=>?BBBAB@>??ADLIE??==>@@AAA@@@????>???@??>=<====>A????@@A@A@@A@>>>=>????@@@A@?>>>=9858<FFFHH@>;89????@@>>>==??@@@@@?855422*'
@2_NG92T2_2
CTTATTTACACATTGTTCTTATTAACAACTATCACAGAAACTGATTGAATTTATATAAACCATTTTTGGAGAAGTTGTAAATTTAGGCCTAATAATATATTAAGGGCAAAAGATCCCAGTAATGGCTTGGTTCCGGACAATTATTATACGCAATGGCATTTAAGGGACAGTAGAATTTCTAGCTGCCCTTTGGCACCTTGCCTGTTCTCTGCAGTCATTTTGACATTGGGGTATTCTCTGTTTCCACCCAGCTTCAGGGAATAAAGCTCTGCTCTTTTGCTCTGACCTTCCCTTATTTTGCTACAGATCTTACTCTAGCACCTCCATAGAAGAGGCCATGAAAAGGGGTGAGGACCCTCCCACCCCACCACCACGGCCACAGAAAACCCATTCCAGAGCCTCCTCCTTGGATCTGAATAAAGTCTTCCTGCCCAGTGCGCGCCAGGTGAAGTGTCCCTCTGCATCTACCCAAGCTGTTCCCTTGCCTGTTGGAGCCAGTGCACATACATCCCTGCTGCAGAGGCCTCTGTGTTAGGGAAAAGAGCACACAGACCTGGCAGCTTTCCTTGCCATGCAAGTCTTTATGTTGCTATGATATTCTTGGGCAGGAAAAAAAAATCCCAGACAGATGCATAGCATATGGGGCTGGAGACTT
+
98:AAHEEDD@?@?>AA><=<<EDC<9<<<>@?BAB@@@B@B@???--C@BECCDC77767>??ADHB?>=<=<<==<>>?ADE==<:;;=?@CCB430.,---:;9:<?BF@=76655?A@A****))(),)'&&&+:>@DF<<;;;744447?>=>>>EFD@<<;;<>>>>>ABBIFA@>=>>>===>AA???>98878@DAAB@==A@DDCA@@ABCEEDDCEC;::99<<>=>>??ABCAC?<<=<<;;<868;<>@@BDCA@@?@A>>==<=+)5566@BB>>==;;:<:>GIGEA@???AABBBCC@@?>>??@@@@>=;<@BCB@?><<==?AEDDEG>><;;<<<;;;746=957BABA@?655658878:ABCBACGE?>>=>BA@@@??>==<=??@BAAAA@@BBCA@AAAABABBABBA@:,+++,/+)'*''//./92/--+**)*7:=@@@@=<<<=@ABBBA@@>>?@>>>???AA??>=>@@@CCCED@>>>>@@@@@ACBAAAA?===>?AAA767?>>>>?@DCCCBBBCECCCB@AA@>6,(((('')0++,899ADFDEDDDF@AABBA???>>??@@BAA@?>>>>>?>:3CBFGEGG<80.../65555;<>===;;;<<=;:8760-+-''&
@3_NG92T2_2
CTGATTTGAATTTATATAAACCATTTTTGGAGAAGTTGTAAATTTAGGCCTAATAATATACTAAGGGCAAAAGATCCCAGTAATGGCTGGGTTTGGACAATTATTATACGCAATGGCATTTAAGGGACAGTAGAATTTCTAGCTGCCCTTTGGCACCTTGCCTGTTCTCTGCAGTCATTTTGACATTGGGGTATTCTCTGTTTCCACCCAGCTTCAGGGAATAAAGCTCTGCTCTTTTGCTCTGACCTTCCCTTATTTTGCTACAGATCTTACTCTAGCACCTCCATAGAAGAGGCCATGAAAAGGGGTGAGGACCCTCCCCACCCCACCACCACGGCCACAGAAAACCCATTCCAGAGCCTCCTCCTTGGATCTGAATAAAGTCTTCCTGCCCAGTGCGCCAGGTGAAGTGTCCCTCTGCATCTACCCAAGCTGTTCCCTTGCCTGTTGGAGCCAGTGCACATACATCCCTGCTGCAGAGGCCTCTGTGTTAGGGAAAAGAGCACACAGACCTGGCAGCTTTCCTTGCCATGCAAGTCTTTATGTTGCTATGATATTCTTGGGCAGGAAAAAAAAATCCCAGACAGATGCATAGCATATGGGGCTGGAGCCAT
+
79:@@BDBCCBDFEDDDABA=;;;<BISFA?<<===A@@ABADFL??=;54334FFDDBA>>==::;9:<?FFA;:9979;<>?BAA@ACAAABAAA@ABCDCDEC@@965669@>?>>?FDD<9;99///../-((())///92111198011.000245;?>=<989??AAA@???@ADBCBABC33336==<77743224****99880014)(())666<=;55562.--/7>;8?CAA>>=<<==;<;=<?CDEEAA@??@ABAABA@A@=====@>?>=>@@BCBBB@>==>?>A@?63?<<:;<=>=><<<==>:(;?@=1AC::::877778@BCBBCED?>?>?CBDCDCC??>>>??@AABBBABCBDCCCDA@@@?BAB@?>>>>>@:66668??@@AA?===>=<==??@A@@?>>@@ABCBBBCA>>=?=>@A@ADDAA@>?AABDDCCC?>>>?@@@@@AAABA@?>;;<<>AACBBA::<<?DEIGEA@??>@@BBB@@@???@@BCDFCCDBACBBBCDE?::::DBCDCCCBAABABCCDEEFE??A=DE5212B@GIKPG?AA>?@@@@ABAACBCBDCDBA9877653.,(%%$#
@4_NG92T2_2
GTGGGAGGGTCCTCACCCCTTTTCATGGCCTCTTCTATGGAGGTGCTAGAGTAAGATCTGTAGCAAAATAAGGGAAGGTCAGAGCAAAAGAGCAGAGCTTTATTCCCTGAAGCTGGGTGGAAACAGAGAATACCCCAATGTCAAAATGACTGCAGAGAACAGGCAAGGTGCCAAAGGGCAGCTAGAAATTCTACTGTCCCTTAAATGCCATTGCGTATAATAATTGTCCAAACCCAGCCATTACTGGGATCTTTTGCCCTTAGTATATTATTAGGCCTAAATTTACAACTTCTCCAAAAATGGTTTATATAAATTCAAATCAGTTTCTGTGATAGTTGTTAATAAGAACAATGTGTAAATAAGCCTTTCAGCTTGCAGCCTTCTGTGTTTGAGGGACA
+
HHHIHGFEFFFFFHJLJSFFJNC?HGFFFHGHKMKHCDCDCFDECEEECDDHFGHFHFHJIHGFFGJIIHIHGHHIIMKHFFIGI::::GSKKICDDBEIHJJNMKHFFHIHHNHFEEFGFKIHIHJJGHHGEDDEFGHGGHFHGJIIGEECDEDDDEEEEDCCDFGEEDBCCCCC>?=43445>>>?AD><;::;;?CBCFADFGGHGFFGGICDBABFHHJLLGJFEDDEEDECBBCCBDBBCDBAAA?BEEJHHCBADAAA???@CEGGEDBA@@@AACCEABAB@AB@@BA?AEHIGFABABBGFDDDFGKGIIGDGFDCCEEGEDCCDCBCDDCFEDEFECCCCDGFGHGEGFEEGDECAABGDDEBCA><0/-+'(')+..--2''''(%%&
@5_NG92T2_2
GGGGTGAGGACCCTCCCACCCCACCACCACGGCCACAGAAAACCCATTCCAGAGCCTCCTCCTTGGATCTGAATAAAGTCTTCCTGCCCAGTGCGCCAGGTGAAGTGTCCCTCTGCATCTACCCAAGCTGTTCCCTTGCCTGTTGGAGCCAGTGCACATACATCCCTGCTGCAGAGGCCTCTGTGTTAGGGAAAAGAGCACACAGACCTGGCAGCTTTCCTTGCCATGCAAGTCTTTATGTTGCTATGATATTCTTGGGCAGAAAAAAAATCCCAGACAGATGCATAGCATATGGGGCTGGAGACTTTCCT
+
9:=GQDDDCEIIJJKHM=AG@CEED++++-=<=BCE@90000:?FGJJGHIGIRSMHQPKOOSQLOJSOPMQLLLGFCDBEGLSQISJSKLKMNMKOJMLSJHIRI;A::/---.MGLHKFJILISJOLHJD=:913ADCKGSJMSKSLKSHLLKIGKGHNJILSSPNKMSLKMJLINKISMNNMPSHHLGBL=<<;7444354DEIFGGIQGHJHJRGMLNKQJIHKIJKFKFHILJHHIPJLSNHFGFGFJHHIKIMHA4**,83GISOHLJEDGFEDDFDFGEFGHINIJGMEEDC820/0..-,)*&
@6_NG92T2_2
TCCATAGAAGAGGCCATGAAAAGGGGTGAGGACCCTCCACCCCACCACCACGGCCACAGAAAACCCATTCCAGAGCCTCCTCCTTGGATCTGAATAAAGTCTTCCTGCCCAGTGCGCCAGGTGAAGTGTCCCTCTGCATCTACCCAAGCTGTTCCCTTGCCTGTTGGAGCCAGTGCACATACATCCCTGCTGCAGAGGCCTCTGTGTTAGGGAAAAGAGCACACAGACCTGGCAGCTTTCCTTGCCATGCAAGTCTTTATGTTGCTATGATATTCTTGGGCAGGAAAAAAAAATCCCAGACAGATGCATAGCATATGGGGCTGGAGACTTTCCCT
+
GHJHHIGFHIOIJKHGIEFGMJSMLMJPJSNIEHEEH5**<C@?C>56>>??>>>DFEGEFFJGKMIMGDDDCLKJHLGLLLLRNQINGIIJOMIJOJLSGNLQIIIFGGEFFFBAAAAEGILKSKHHICCBBCGIHKJJFDIFG<HHIJKHJJIHIIHGINJGQLNOMNHKHHMNIGHFFIHGJJIGJMJSNLJJGHFHHGGJLHHGHGFJMOPNOLLQ>>><<NGJHIGHFHGHJJQRRPJKKKRIHGGEFHGHHDCCAAFGGJGHEFEEEHGLKLGLHSKHAD>B?IIJLIFIHEBCDBCDFEJHFEGFGFGGEEGEHC;<;=;<:97/2.(
@7_NG92T2_2
CAGAAACTGATTTGAATTTATATAAACCATTTTTGGAGAAGTTGTAAAATTTAGGCCTAATAATATACTAAGGGCAAAAGATCCCAGTAATGGCTGGGTTTGGACAATTATTATACGCAATGGCATTTAAGGGACAGTAGAATTTCTAGCTGCCCTTTGGCACCTTGCCTGTTCTCTGCAGTCATTTTGACATTGGGGTATTCTCTGTTTCCACCCAGCTTCAGGGAATAAAGCTCTGCTCTTTTGCTCTGACCTTCCCTTATTTTGCTACAGATCTTACTCTAGCACCTCCATAGAAGAGGCCATGAAAAGGGGTGAGGACCCTCCCACCCCACCACCACGGCCACAGAAAACCCATTCCAGAGCCTCCTCCTTGGATCTGAATAAAGTCTTCCTGCCCAGTGCGCCAGGTGAAGTGTCCCTCTGCATCTACCCAAGCTGTTCCCTTGCCTGTTGGAGCCAGTGCACATACATCCCTGCTGCAGAGGCCTCTGTGTTAGGGAAAAGAGCACACAGACCTGGCAGCTTTCCTTGCCATGCAAGTCTTTATGTTGCTATGATATTCTTGGGCAGGAAAAAAAAATCCCAGACAGATGCATAGCATATGGGGCTGGAGACTT
+
37BBDDCCBCBEFHHIHFKFDGEEFFA@@@@FSNJECBBAB:9--+++,+/.--.14569:GGFGFFBAAA@@A?@BEISMH?>=;;FGHGFBBBAA@AABDEDDDEEGHFMGDD;9999=DEEEGGHIE>?????EIHFGHHKSOKIFEFFCBBADEBEIJDCDCCDF@@FGHJJHIGHGGFGHEEGHJKMNI8888:AB<44445AA@>@AADFDECACEACEA@D@@CFBDFDEGGMJIJKIIHSJNKNSKSJHFFFGEELMSNJQJJIJKIIIGCCHHGHHPJMGHKGISKNLLSMLIGGFJDDA=;=CKIHINJKGCCAB<998?DELMSJKJLRMIGKGJK==..=ABDDDFGGFBBMKIKKINSJMCCFENOSLNKKKLKNKNLKKSOIMHLKKNLLEDCDCGHSD..1;;;::;8>BA=;;:;<@BA<A?92-,,0019D@AEIHHMLKIJHHJILLOPRKIHJHHNMJLNLLJNNORJSJOIPSSE744555GFHKSMKLINHKHILLIKOJJJGHHHJGGKKJJGGHFJIIGGMHGKQJIJJJKKOIHHHKHKIKJHIFHK?=B==CCMSSSMNIHGIIHJIGGMHFGEEFFEGEECDDECC974.)&&%
@8_NG92T2_2
AGGTGCCAAAGGGCAGCTAGAAATTCTACTGTCCCTTAAATGCCATTGCGTATAATAATTGTCCAAACCCAGCCATTACTGGGATCTTTTGCCCTTAGTATATTATTAGGCCTAAATTTACAACTTCTCCAAAAATGGTTTATATAAATTCAAATCAGTTTCTGTGATAGTTGTTAATAAGAACAATGTGTAAATAAGCCTTTCAGCTTGCAGCCTTCTGTGTTTGAGAGT
+
<FHKGGKIKJHSNL>>>>>EEFFGNMHGGHKJJKONLIJSLMILJMKLPPLHIJLPNLNOSSNIJMOQKJLLLNLJSNLOKLNLSFSGGEAGJLLJLIJIMOISNONNJMKKMILLHJLOJKKIGOKJLOKKQSRNNBSIMLKKMIRRPRGJKOMKHIHNHKSNSIOHPKJLNKSNKJLINIMLLSSKSLOKIMONSLQC>==<CDCIHBCBCBHKMHKLHDDB=/-,)&&
@9_NG92T2_2
CTCTGCATCTACCCAAGCTGTTCCCTTGCCTGTTGGAGCCAGTGCACATACATCCCTGCTGCAGAGGCCTCTGTGTTAGGGAAAAGAGCACACAGACCTGGCAGCTTTCCTTGCCATGCAAGTCTTTATGTTGCTATGATATTCTTGGGCAGGAAAAAAAAATCCCAGACAGATGCATAGCATATGGGGCTGGAGACTTTGA
+
+>AABCAA@@?@?;:111111A?==9;;;<AABDDBAAAACABBCBEEAA@BBCCBBCDDEEDBA@?@@@BCDFGG@=<=?AGLIIKJICCCCBGEGEECBABBBCEFDFFHCBFHGBE=>=6666@66BBEDDCDDCCDDEFFFHFFGFDAA>:7@EIE@>>83.))38<ACCDDFEEFEFEAA?@???>:86988876+'
@10_NG92T2_2
AGCAGGGATGTATGTGCACTGGCTCCAACAGGCAAGGGAACAGCTTGGGTAGATGCAGAGGGACACTTCACCTGGCGCACTGGGCAGGAAGACTTTATTCAGATCCAAGGAGGAGGCTCTGGAATGGGTTTTCTGTGGCCGTGGTGGTGGGGTGGGAGGGTCCTCACCCCCTTTTCATGGCCTCTTCTATGGAGGTGCTAGAGTAAGATCTGTAGCAAAATAAGGGAAGGTCAGAGCAAAAGAGCAGAGCTTTATTCCCTGAAGCTGGGTGGAAACAGAGAATACCCCAATGTCAAAATGACTGCAGAGAACAGGCAAGGTGCCAAAGGGCAGCTAGAAATTCTACTGTCCCTTAAATGCCATTGCGTATAATAATTGTCCAAACCCAGCCATTACTGGGATCTTTTGCCCTTAGTATATTATTAGGCCTAAATTTACAACTTCTCCAAAAATGGTTTATATAAATTCAAATCAGTTTCTGTGATAGTTGTTAATAAGAACAATGTGTAAATAAGCCTTTCAGCTTGCAGCCTTCTGTGTTTGAGGAAA
+
@ACDD?>=>=>>>=>ACBBBB>>?>>@ABDC?>>?>@@?A?@DBB?>>>@A@AAAABAAA?=?>><<<<=ABBA?;77779DBBAABA@A@AA>?>=AAFEBA@@?@@@@A><<==>AAACCBBBCA>>>>AFHGECA@;9999==<<3245CA<>2>>=<=>?@5443354304449:BA>>==?@????>>>;;;:;>=>A@@A@ADCCCA?<<<=>DCCD?<=<==??>>?A@@@BBHIFB@@?>?>>AADDB?;<;;=?@?????@?=?@BACBB?@@??>>;;;<=BEBCEEHLGCB@?@@??@@@BDB>>??>==<::;<<B==;;<?@??ACDGHEECAA@@@<;;<<?EFEB@@@AA744447BCDDDD@@?>>AAB@@@???????A@@=;;<;=AAJEB<;:<;>@@@ACEEDEDB@?=<=>@EHGEAA@>>A?@@??@@ELPD@???BEGFFFHGIEEGHFDC?>>?@CDCBCBBAABCABCBEHHHGFFEGGEHFFEHIHIGC@??@EDGEDCDCCBCAAABCBEHEB@<:?>>;:5
@11_NG92T2_2
CTCAAACACAGAAGGCTGCAAGCTGAAAGGCTTATTTACACATTGTTCTTATTAACAACTATCACAGAAACTGATTTGAATTTATATAAACCATTTTTGGAGAAGTTGTAAATTTAGGCCTAATAATATACTAAGGGCAAAAGATCCCAGTAATGGCTGGGTTTGGACAATTATTATACGCAATGGCATTTAAGGGACAGTAGAATTTCTAGCTGCCCTTTGGCACCTTGCCTGTTCTCTGCAGTCATTTTGACATTGGGGTATTCTCTGTTTCCACCCAGCTTCAGGGAATAAAGCTCTGCTCTTTTGCTCTGACCTTCCCTTATTTTGCTACAGATCTTACTCTAGCACCTCCATAGAAGAGGCCATGAAAAGGGGTGAGGACCCTCCCACCCCACCACCACGGCCACAGAAAACCCATTCCAGAGCCTCCTCCTTGGATCTGAATAAAGTCTTCCTGCCCAGTGCGCCAGGTGAAGTGTCCCTCTGCATCTACCCAAGCTGTTCCCTTGCCTGTTGGAGCCAGTGCACATACATCCCTGCTGCAGAGGCCTCTGTGTTAGGGAAAAGAGCACACAGACCTGGCAGCTTTCCTTGCCATGCAAGTCTTTATGTTGCTATGATATTCTTGGGCAGGAAAAAAAAATCCCAGACAGATGCATAGCATATGGGGCTGGAGACTT
+
49<?ACBBBA???><==<=>?<<=<=@B@>;:;=@CDBAA?>>@>@@>=>??EDCABA@?@@@BBBA@@A@?>>>ACBCCCCIGEFDDDC>====BKLD>=;:;;:=<<@@ACHH@B@>==?@BFFEDDC>>?>;;=:;=?EG;;:8989;@CDC@?>>>=>>?@@@??@BDBBDCAB855558@>>??@EEE?::99:=>===?ABFDDA?>???>>;=@87888://///::=@CDFFBABB@@@@@AFDCBA@A?>;999:=?@A@@DCDBC@><;<<<@BBCD=;;<<?DCB????AABAA@CHBEDCBBA><;;9990<8:CDGJCA@@@B@A@@BA???>>>??@??=<=>=AAAAA@==>>?BDEAHIEBA????@??@BAAA;34@@@??@BAAB;66557?=85557A@@??@A@@@@A@>>===@?@AA?@@?ACBDCDDEAAAABDBCB@???>@@533336<>?@AAA@?=<:::;<@@CBA@?>>?@ABCCAAA>>>?>>>>>>AA?>><=??@BBCCD@>>>>@AAABBCBBA??><;<<=?@BB@><;<=>ACEDAA@???AABB@@?@??@@?@@AB@@@?>>>>>?@@@@??@A@CBA@@?>>>>????@ABB>;;;;<??><?:IJFIC@>>==>>?=>?==><<=>>@@A@>7555553.-,,)
@12_NG92T2_2
CCCATTCCAGAGCCTCCTCCTTGGATCTGAATAAAGTCTTCCTGCCCAGTGCGCCAGGTGAAGTGTCCCTCTGCATCTACCCAAGCTGTTCCCTTGCCTGTTGGAGCCAGTGCACATACATCCCTGCTGCAGAGGCCTCTGTGTTAGGGAAAAGAGCACACAGACCTGGCAGCTTTCCTTGCCATGCAAGTCTTTATGTTGCTATGATATTCTTGGGCAGGAAAAAAAAATCCCAGACAGATGCATAGCATATGGGGCTGGAGACTTCCTT
+
()=<=CEEABDBBABBBCEEFIHJMIHHGHHGFFEEFDGFHEDDCDFDDAA<987578?>FGDDFE:::99HGGJHGGEJHM@HJIINHGIHFDFFFFGGIHNIHIFGHGJJIHIIHEFFFIKJJKMPKHIKIGHGGFHIHJIGIDEHFFNQNKSLSEEDECJNJHHFEEEEEDGHKJINHFLFINKFKH?>>>ECBDFHIHSHFFFFEGFGMLKOJIMJHNFBFFSSSLM>C5++CCEFHGFJCFFGHIJEE=?@@@?<.,*)(('%%%$
@13_NG92T2_2
ATGGAGGTGCTAGAGTAGTCTTAGCAAAATAAGGGAAGGTCAGAGCAAAAGAGCAGAGCTTTATTCCCTGAAGCTGGGTGGAAACAGAGAATACCCCAATGTCAAAATGACTGCAGAGAACAGGCAAGGTGCCAAAGGGCAGCTAGAAATTCTACTGTCCCTTAAATGCCATTGCGTATAATAATTGTCCAAACCCAGCCATTACTGGGATCTTTTGCCCTTAGTATATTATTAGGCCTAAATTTACAACTTCTCCAAAAATGGTTTATATAAATTCAAATCAGTTTCTGTGATAGTTGTTAATAAGAACAATGTGTAAATAAGCCTTTCAGCTTGCAGCCTTCTGTGTTTGAGGAAC
+
%&'-**.***/1***013447)(((99:>>AB:<=:;JFHA@<;;<=EIJJPIMHJILMJOKLLKLHKIHLSKJLMMJILGIMSPNKKJHHHIHHHKJIHJHHKJJJONJMGHJHGKJSNIJIIKHJIJFHGEIMKHQIGDBABCCCHE<EDDDFDFHJJJGJDEGJIMJIKJIIIFEEFFLHLNIJJIMHJJKKLGJMIFGOEFEFEEEEEGIIKIHHICEBABEGEEJMMSMKJHDEDEEILQDEDECEHGHHHELHORSLCGGFJIJLIKIGIGSKKLIHEFFIJJHHFFGFEEDGDEC@@<0../BCEHFEGEFIGHFFFFDEFKFKGIJLGKDFDDFGGHIF=99?5430++'
@14_NG92T2_2
GTGGAAACAGAGAATACCCCAATGTCAAAATGACTGCAGAGAACAGGCAAGGTGCCAAAGGGCAGCTAGAAATTCTACTGTCCCTTAAATGCCATTGCGTATAATAATTGTCCAAACCCAGCCATTACTGGGATCTTTTGCCCTTAGTATATTATTAGGCCTAAATTTACAACTTCTCCAAAAATGGTTTATATAAATTCAAATCAGTTTCTGTGATAGTTGTTAATAAGAACAATGTGTAAATAAGCCTTTCAGCTTGCAGCCTTCTGTGTTTGAGGAAAAAA
+
DBAABCEDEDBBCCCDDDEDCFEEGCDEEHFFDEDCCA??>@@BCECCCCDAAABCCCECBB@?@BBBDDFHGHEFCCCDCGJLFFCCEFFDFEEEDB?>==>@DDEEEDECA++++,IA@B@@BA;;;;;ECDBBCEGBECDAC<<DEDCDFFEDCBAA@@@ABEGGA??>>?@@@@??@BDFEC@@@AACB@@AABCB??@@BBA@@@@DCB@@>><====@??@@@@ABBA@@???===>>=<<;999<89@?@?>>;;:99;;<@A@==:42/,*((('&
@15_NG92T2_2
CTCAAACACAGAAGGCTGCAAGCTGAAAGGCTTATTTACACATTGTTCTTATTAACAACTATCACAGAAACTGATTTGAATTTATATAAACCATTTTTGGAGAAGTTGTAAATTTAGGCCTAATAATATACTAAGGGCAAAAGATCCCAGTAATGGCTGGGTTTGGACAATTATTATACGCAATGGCATTTAAGGGACAGTAGAATTTCTAGCTGCCCTTTGGCACCTTGCCTGTTCTCTGCAGTCATTTTGACATTGGGGTATTCTCTGTTTCCACCCAGCTTCAGGGAATAAAGCTCTGCTCTTTTGCTCTGACCTTCCCTTATTTTGCTACAGATCTTACTCTAGCACCTCCATAGAAGAGGCCATGAAAAGGGGTGAGGACCCTCCCACCCCACCACCACGGCCACAGAAAACCCATTCCAGAGCCTCCTCCTTGGATCTGAATAAAGTCTTCCTGCCCAGTGCGCCAGGTGAAGTGTCCCTCTGCATCTACCCAAGCTGTTCCCTTGCCTGTTGGAGCCAGTGCACATACATCCCTGCTGCAGAGGCCTCTGTGTTAGGGAAAAGAGCACACAGACCTGGCAGCTTTCCTTGCCATGCAAGTCTTTATGTTGCTATGATATTCTTGGGCAGGAAAAAAAAATCCCAGACAGATGCATAGCATATGGGGCTGGAGACTTTCC
+
CEFFEIFEED@@A@>?@@BCEDCDCEHGEGBABDGJMFEFGEEHFNHGFFDGNJJGFEEDEFEGGFEEDGEDDDDFGIIHIKMHKJJIIKBBBBBMSSJDCBBCCDEDCEEEFNJGFFFCDDEFJIMMLIIEBA@AA@@AEIOIFEBBBCCFJLIDBCBBBDDDEFEEDEFGGHKGHE<::::=DDDDDEHIFAA@@@@BB@??AEEIFEDBBBBAAAABECBCBABBCDDDEDDGIIHHGGFGFEBCEEGEEEDDE@>=:9::;@ABBAFEDAA=<<=>??DDDDA>====ACCA????@BABBBDECDFCCDCCAA@:66+@>AJNIHAA@@ABCDCDECAAA@??@@A??>=>?@CDEDCB???@BBDCDJKHEJCDEHFCC><;;<7/0ABCCCDGGEI?:999<GGFFIIKJB@@AAHGEFEFECCCABDBCDDECDCCFGGLGJLHGEFFFEHEDBBBACD;7777;CGFGLFCDD:::::DFHHGFEDECDADEEEFFHGCCCDDBBBBBLIGFECEEGHJJHFFBBBBBFGGHGGGKGHHIFGFFHGHJKKPIBCEFEJQQLPLKKJELKHOJGGFGDHHMKLJIFHFCCKGDFGFEDEDFGJHJHHIJHGGHGFGGIIKIJJHKGHIKHGBMJSSSPSFFEDCEDDCDFEGECDCCDGEGGFDDDFD<89631-+''
@16_NG92T2_2
CGTGGTGGTGGGGTGGGAGGGTCCTCACCCCTTTTCATGGCCTCTTCTATGGAGGTGCTAGAGTAAGATCTGTAGCAAAATAAGGGAAGGTCAGAGCAAAAGAGCAGAGCTTTATTCCCTGAAGCTGGGTGGAAACAGAGAATACCCCAATGTCAAAATGACTGCAGAGAACAGGCAAGGTGCCAAAGGGCAGCTAGAAATTCTACTGTCCCTTAAATGCCATTGCGTATAATAATTGTCCAAACCCAGCCATTACTGGGATCTTTTGCCCTTAGTATATTATTAGGCCTAAATTTACAACTTCTCCAAAAATGGTTTATATAAATTCAAATCAGTTTCTGTGATAGTTGTTAATAAGAACAATGTGTAAATAAGCCTTTCAGCTTGCAGCCTTCTGTGTTTGAGGAA
+
FFEFGIKLPHHHGKHSNHISMJKILIISJN9<GH:8<<<HJIHHGJFFFFBEDHGE?=65333567DFLLLLLJHHGGISMMJG>JGFRKLJLJHGFHPNKNRJILHMIHMSRGGHFGDABGKHDECABBAADCEFKGGEEFGFFEEDEFFIHFHJJMPKHIEDEGEDGGHKIEEEDEGGFGBDAACFAEBCCCD@??@CCIIKG54545HFEFEB@JHGFGFFFB????@HHIISFBDBCCFEBDHAABABDE/..++..6557:;7==DDG==GFDEGHGHIHFBAAABCEHJNGCBBAAEBCFGDFDGMOCA??@AHHIFEGC@==>?KHFDEDEBB9:;;<B@AB@=>>>@MB@@AACMMEGDEFFGJIFCCAAB;66BBCCBBA???@ABBDDBBA?42/,('
@17_NG92T2_2
CCTGCCCAAGAATATCATAGCAACATAAAGACTTGCATGGCAAGGAAAGCTGCCAGGTCTGTGTGCTCTTTTCCCTAACACAGAGGCCTCTGCAGCAGGGATGTATGTGCACTGGCTCCAACAGGCAAGGGAACAGCTTGGGTAGATGCAGAGGGACACTTCACCTGGCGCACTGGGCAGGAAGACTTTATTCAGATCCAAGGAGGAGGCTCTGGAATGGGTTTTCTGTGGCCGTGGTGGTGGGGTGGGAGGGTCCTCACCCCTTTTCATGGCCTCTTCTATGGAGGTGCTAGAGTAAGATCTGTAGCAAAATAAGGGAAGGTCAGAGCAAAAGAGCAGAGCTTTATTCCCTGAAGCTGGGTGGAAACAGAGAATACCCCAATGTCAAAATGACTGCAGAGAACAGGCAAGGTGCCAAAGGGCAGCTAGAAATTCTACTGTCCCTTAAATGCCATTGCGTATAATAATTGTCCAAACCCAGCCATTACTGGGATCTTTTGCCCTTAGTATATTATTAGGCCTAAATTTACAACTTCTCCAAAAATGGTTTATATAAATTCAAATCAGTTTCTGTGATAGTTGTTAATAAGAACAATGTGTAAATAAGCCTTTCAGCTTGCAGCCTTCTGTGTTTGAGG
+
,:CBEDECEFHHHGGHGFGFFFGJFEEFHEEECDFIHIFFFFGKHGKKKIJGGFDEDDEHFMNPIMHIHHL?;C@C??AJHJKLGHHHGIGJJIIHIHFIIJGJGKGHGIGIIGFEGGIHILHKGGGHIHHILHJINFFCEEFIEEGGGCA@@CFHJHJINIIHHIHGDBBBCEINMJIIGHIFHBA??>?@JFGHGGEDCFFGIHJGINFKIJJHJJECA@AADIFGEDA@:8899=BABCCCCCDCBAAA@A@?>@??==03;>A>DHECB@@@ACDDBCA>>>;<==>A<<<@@CABCBCDBA?>?@AGIJB@>B>??>>>>@AAAADGGJDAAA@?>=>@@CIHC?@??@DAAAA??@>>??CBFDDBBBBAB><<<=@BCFFFFHKECAA@AB???@@ECC???@>??>>?@ABD><;;<?BAABDFFFDD>>>>>B>==>?FKIHDBAABC955558CHHJHIGEBAAABCBAA@@BBACBCBDAA@A@DGFMGG>==>=CC@?<77778EEBA??@ACIJKFEDEDDGEBCA@BDFJNIDCCDDHKHGHIHICEFHFILDDDECEDDCDEDBBBABDEFGHFGGFFGFIFHFEEFGFGFDBAA>GEIGDDDBBA@@A@CCCFGEFC=)))(
@18_NG92T2_2
TCCATAGAAGAGGCCATGAAAAGGGGTGAGGACCCTCCCACCCCACCACCACGGCCACAGAAAACCCATTCCAGAGCCTCCTCCTTGGATCTGAATAAAGTCTTCCTGCCCAGTGCGCCAGGTGAAGTGTCCCTCTGCATCTACCCAAGCTGTTCCCTTGCCTGTTGGAGCCAGTGCACATACATCCCTGCTGCAGAGGCCTCTGTGTTAGGGAAAAGAGCACACAGACCTGGCAGCTTTCCTTGCCATGCAAGTCTTTATGTTGCTATGATATTCTTGGGCAGGAAAAAAAAATCCCAGACAGATGCATAGCATATGGGGCTGAACCTT
+
BBBBCCDBCBDA????BCDEIFFFCB@@@A@ABAA@?=>9@@>>>?DFEEEA==<=>CDDDCDGECDA79++*))*1:;;ABBBDDDDDDCDDFFEDDDBCCCDDA@@@?BBBBD<9999=ABBADDFEEDBA@@ABEDDDBBBAABABDACCDDBCCBBBBBBCFFCBA@@BBCEECCCAAAAADEDDDDFDDCA@?>??@ABCDDDCBCCCDGHIKLIF9999:FEDBAA???@ABCDCCEFEDEDDDDECBBA@BCCCDDDDEDCCBCCCDEFJJLDDCCDDGB<B@KHGFD<@8/0AAABCDDDDBAABBECD?>?=<=6,,+'&%
@19_NG92T2_2
ATGGCAAGGAAAGCTGCCAGGTCTGTGTGCTCTTTTCCCTAACACAGAGGCCTCTGCAGCAGGGATGTATGTGCACTGGCTCCAACAGGCAAGGGAACAGCTTGGGTAGATGCAGAGGGACACTTCACCTGGCGCACTGGGCAGGAAGACTTTATTCAGATCCAAGGAGGAGGCTCTGGAATGGGTTTTCTGTGGCCGTGGTGGTGGGGTGGGAGGGTCCTCACCCCTTTTCATGGCCTCTTCTATGGAGGTGCTAGAGTAAGATCTGTAGCAAAATAAGGGAAGGTCAGAGCAAAAGAGCAGAGCTTTATTCCCTGAAGCTGGGTGGAAACAGAGAATACCCCAATGTCAAAATGACTGCAGAGAACAGGCAAGGTGCCAAAGGGCAGCTAGAAATTCTACTGTCCCTTAAATGCCATTGCGTATAATAATTGTCCAAACCCAGCCATTACTGGGATCTTTTGCCCTTAGTATATTATTAGGCCTAAATTTACAACTTCTCCAAAAATGGTTTATATAAATTCAAATCAGTTTCTGTGATAGTTGTTAATAAGAACAATGTGTAAATAAGCCTTTCAGCTTGCAGCCTTCTGTGTTTGAGG
+
<<?A@AAABBBAA@@@AA@?????@BBBB?>>??GAA@?<<=?ACDCC?>===>@BBCBCCB@@@AAA??>>@CB@@?>>?@ABEE:9988AA>@>A@ADAB8666>==:9222229B@?@?=533334CC><77789BAAAA@CCCABA@A>4FGHDBAAA@???AA?>??>AAADCCBCCCA??@?BCDDCCA@<9999<CBBCA@@@@AAA?>???=>===><;<=>GEFFC@?>==>?A??@?>>><<<<<>>?AAAA@@AAACA@===>?FFEE>=@=?>=>==?A?@@AAFKDAAA???>>@@BEEB??>>?A@???>??==??ACDA????A??<:64578>ABCDDDAA@?>>?==>>?@?><<==<<<;;;<=>??;99;::8779==B>=<;<=<<>;9;>@EGE@?>>>?744446?@BCCCAA@@?AB@???==>>=>>>>>=;<<<=A@FD@=;;=:;77788B@@@@><;:::<>CEDB?>>;;=;:<;;>?CFF@<<<<>BCAABCBDCBBBBA?<;;;=A?>=<;<;;<=<>887/-,,,+++-489:;>>>=<:9999?<@?=;;;;<;;:;<<<>>=>=;//.,
@20_NG92T2_2
GCTGGGTTTGGACAATTATTATACGCAATGGCATTTAAGGGACAGTAGAATTTCTAGCTGCCCTTTGGCACCTTGCCTGTTCTCTGCAGTCATTTTGACATTGGGGTATTCTCTGTTTCCACCCAGCTTCAGGGAATAAAGCTCTGCTCTTTTGCTCTGACCTTCCTTATTTTGCTACAGATCTTACTCTAGCACCTCCATAGAAGAGGCCATGAAAAGGGGTGAGGACCCTCCCACCCCACCACCACGGCCACAGAAAACCCATTCCAGAGCCTCCTCCTTGGATCTGAATAAAGTCTTCCTGCCCAGTGCGCCAGGTGAAGTGTCCCTCTGCATCTACCAAGCTGTTCCCTTGCCTGTTGGAGCCAGTGCACATACATCCCTGCTGCAGAGGCCTCTGTGTTAGGGAAAAGAGCACACGAGCCTGGCAGCTTCCTTGCCATGCAAGTCTTTATGTTGCTATGATATTCTTGGGCAGGAAAAAAAAATCCCAGACAGATGCATAGCATATGGGGCTGGAGTT
+
'(((8:AELFEEE33334<;<>DB>???@NKIIJMHE8;AABE211+***+++=>CDDDBDEDAFH?@C10000556BBDEDEEKHQKJJLKMNISOMPJHF,,,,GIKQJKLKJSSD?@==@FDEFHHHDBFIILKMJSOLPSJILMOSKSJHHLLMIKLLJ=84+,::@F92GHDEDDBGBBC>===>ASMJKMLPNPMMJSSMMJIQOLG33331.BAA8;;;:;EDD?BKA6BEFKHGECCG?@<<<@DMHEFFLLMKQIJKLLMIRLLSSKSSRLHGDDESLLJOLMKJJNHKLSNPSSRLGFJLMFED@>@BCB@??><=;;;::<:98777211--=====EEDFDEDEDGIKJJMMHGJMOIJSSJMFGDGGKLSSLSJSLIIJHIIKSQLIG=;5///09;B=;@>94446'((((()>>*))))'':9556FJJLJIHGHJCIGSHHHIFGJGHFKILJKNPKJNJJHD@BFGNSSSQKKILHHGFFDAHGGGIGHFHMIHFFCCB?72*'&%
@21_NG92T2_2
ATGGAGGTGCTAGAGTAAGATCTGTAGCAAAATAAGGGAAGGTCAGAGCAAAAGAGCAGAGCTTTATTCCCTGAAGCTGGGTGGAAACAGAGAATACCCCAATGTCAAAATGACTGCAGAGAACAGGCAAGGTGCCAAAGGGCAGCTAGAAATTCTACTGTCCCTTAAATGCCATTGCGTATAATAATTGTCCAAACCCAGCCATTACTGGGATCTTTTGCCTAGTATATTATTAGGCCTAAATTTACAACTTCTCCAAAAATGGTTTATATAAATTCAAATCAGTTTCTGTGATAGTTGTTAATAAGAACAATGTGTAAATAAGCCTTTCAGCTTGCAGCCTTCTGTGTTTGAGGAAAT
+
;==IEDDDEFGHHEFHFGEGKHLJJHKHHIILHIFILKKKNRMEBA>=>>@CDFKJIHHFGFKSSLIJMJGFFEGKIIHHHJHGGIHIGIGFEGFGEGGDCGGGJEGIJJJLKFHFHHGGEJLHFFEEFEFLEGEEEHHHGGFDCEDCGGKISIJJEECDE?</-.0015@A@@AGFIFBBBBDFGJMIIGFFDCCCFEEDEEDDEFGDDDCBCBGFCCA@>:/..//0./445?@BHEDDDCDEDDBBCABCDDGFFEEMLIFDBCEFFHFEGGJIGFDDCEDDEEGFJGDDCCCBBCBBCCDEEA@@@ABHFFGEDDCDCCBBA==>:78HEEEDA@??@?CBDDEB@@/,,,,+,,+
@22_NG92T2_2
AACAGGCAAGGGAACAGCTTGGGTAGATGCAGAGGGACACTTCACCTGGCGCACTGGGCAGGAAGACTATTCAGATCCAAGGAGGAGGCTCTGGAATGGGTTTTCTGTGGCCGTGGTGGTGGGGTGGGAGGGTCCTCACCCCTTTTCATGGCCTCTTCTATGGAGGTGCTAGAGTAAGATCTGTAGCAAAATAAGGGAAGGTCAGAGCAAAAGAGCAGAGCTTTATTCCCTGAAGCTGGGTGGAAACAGAGAATACCCCAATGTCAAAATGACTGCAGAGAACAGGCAAGGTGCCAAAGGGCAGCTAGAAATTCTACTGTCCCTTAAATGCCATTGCGTATAATAATTGTCCAAACCCAGCCATTACTGGGATCTTTTGCCCTTAGTATATTATTAGGCCTAAATTTACAACTTCTCCAAAAATGGTTTATATAAATTCAAATCAGTTTCTGTGATAGTTGTTAATAAGAACAATGTGTAAATAAGCCTTTCAGCTTGCAGCCTTCTGTGTTTGAGGAAAT
+
(()35644976:>BA>>==>?>=<<;<<>?A@@@=;;;;:9999;?>=<955567@>=<87.))((&%$%%+-.4400...2:A@?>>?@@@AA@@@@?>>??BDGECB@>97777:???@?>??>?@=A@?>>=<=<<<<7585.*36////0140,**./;<<::::;=<=>?>?=>?>?@>><;<;;>>>A<:;9;::::;:;;<<??AEA===<<<;<>>?@@?<;;;<>?>>>=>>=<==>>@>?<<<;;=<;<=>=>>==>>DIDB?><<===???A@@====<;;:::<<==><::;<<<<>@C?@?>==<=<;:99:;@BBBA@@??>0.../26/.277789;;=>>@@?>>>>>>>>?>=<<==?CCGEB><<=<=>===?AABBA><;::;<=ACCB??>=>@??@??@BCFEA>===>ABABCDEEDCCCCBB@?@@@CCBAA@@>>>==@@@ABA?>>>>@@ACC@AAA@AA@><;;@=FB?>>=>==<<<>>>@@@BCC9864/-)%
@23_NG92T2_2
TCTCATTGGGTAGATGCAGAGGGACACTTCACCTGGCGCACTGGGCAGGAAGACTTTATTCAGATCCAAGGAGGAGGCTCTGGAATGGGTTTTCTGTGGCCGTGGTGGTGGGGTGGGAGGGTCCTCACCCCTTTTCATGGCCTCTTCTATGGAGGTGCTAGAGTAAGATCTGTAGCAAAAATAAGGGAAGGTCAGAGCAAAAGAGCAGAGCTTTATTCCCTGAAGCTGGGTGGAAACAGAGAATACCCCAATGTCAAAATGACTGCAGAGAACAGGCAAGGTGCCAAAGGGCAGCTAGAAATTCTACTGTCCCTTAAATGCCATTGCGTATAATAATTGTCCAAACCCAGCCATTACTGGGATCTTTTGCCCTTAGTATATTATTAGGCCTAAATTTACAACTTCTCCAAAAATGGTTTATATAAATTCAAATCAGTTTCTGTGATAGTTGTTAATAAGAACAATGTGTAAATAAGCCTTTCAGCTTGCAGCCTTCTGTGTTTAAGGA
+
(/...0>=><<<<;==>A@?@;9999;;;;;=???<;66678BAAA?>3/////0/301423=A@@>???ABA?@@@@A@BBBBBBCA>>>>AGIGEDB@:8888<AAABA@AB@CA@@??>?>?@??@?>??<52123EC@???@BCAAA??><<=<=?666ABCAABBADCC;;;:=FGKGD?>?>?AAB>/,,,-/=?HHGBAA=>>>>ABCJFE>>==>ACBA><;;;;@CFEEA@;;;::;?AA@BEGECEEDIJHFCBAAACCFEGB72112>B??><<==>A;=;;=?@@@ADGFHFEBA@@B@?=;??CEGGDCCBBC=88889FIIJJIEFCAABCDBAB@ADCCDA@?/..-111225:;;<:E;;DDCBGGFEFEDB@@?@ACHIMHEEEBBFDCECBDDHMJHCAABCEIHIIIJNCFIHIJGKGHCADDDEDDCBBCAACCCFFFGGHF@@?@AIEEFFHGECAAA?FDIHEDDCBA@@?@@8877.,,,('&$$
@24_NG92T2_2
GGCGCACTGGGCAGGAAGACTTTATTCAGATCCAAGGAGGAGGCTCTGGAATGGGTTTTCTGTGGCCGTGGTGGTGGGGTGGGAGGGTCCTCACCCCTTTTCATGGCCTCTTCTATGGAGGTGCTAGAGTAAGATCTGTAGCAAAATAAGGGAAGGTCAGAGCAAAAGAGCAGAGCTTTATTCCCTGAAGCTGGGTGGAAACAGAGAATACCCCAATGTCAAAATGACTGCAGAGAACAGGCAAGGTGCCAAAGGGCAGCTAGAAATTCTACTGTCCCTTAAATGCCATTGCGTATAATAATTGTCCAAACCCAGCCATTACTGGGATCTTTTGCCCTTAGTATATTATTAGGCCTAAATTTACAACTTCTCCAAAAATGGTTTATATAAATTCAAATCAGTTTCTGTGATAGTTGTTAATAAGAACAATGTGTAAATAAGCCTTTCAGCTTGCAGCCTTCTGTGTTTGAGGAAA
+
&(*69777666579:;=@B?>>?;@CCA@@@???>?@AA@ABBCEDECCABCBBAABBFIIGGDAA<;;;;?CBBCBBBBCEGDFEA?>==??@CC@DFGH@IFFCA@???@@@AAA@@?==>=>@??@A@BBBEDEFDEBBBDDIJGAA?B?AAAB@?=;555CDHIGCCBAA@?@BCCHHGAA@?@CB@@@@@@?=?@BBDAA???@?A?>=>?ACCCDDCGHECBA??@@@AAADD@>>>>>>>=<=>>?B=<;;;=?>?ABCDFEEB?<<<=A?>@?@DDDCBBACB<76668@C??@<99999DEBBBA@@@@@@@@@@?====>EFIEA=;:=;>BBB><=;;=EC@??>?ABEGGDCBB??A>>?=<>@BLKB>>>?@DEDDDFFHGFGHG76667?>?==??>?=<=<<>=>BCBBBB@@@@@A@@@@AAB@?=<<=@?A@>>>??>====?@@BCA@?;)('&%%$
@25_NG92T2_2
TCCATGAAGAGGCCATGAAAAGGGGTGAGGACCCTCCCCCCCACCCCACCACCACGGCCACAGAAAACCCATTCCAGAGCCTCCTCCTTGGATCTGAATAAAGTCTTCCTGCCCAGTGCGCCAGGTGAAGTGTCCCTCTGCATCTACCCAAGCTGTTCCCTTGCCTGTTGGAGCCAGTGCACATACATCCCTGCTGCAGAGGCCTCTGTGTTAGGGAAAAGAGCACACAGACCTGGCAGCTTTCCTTGCCATGCAAGTCTTTATGTTGCTATGATATTCTTGGGCAGGAAAAAAAAATCCCAGACAGATGCATAGCATATGGGGCTGGAGACTTT
+
4....*++,02>BCDB>:::BAHJLJSOKSLKOMI==8<;>CDACHHDIKNKOJOKMIKISIHKJIKJSSROSJLLILSNGEGISQKLSJHJSLKMKSLOLLLSLJJGFEDDFLIRLJNHJHIHMNLMIMNKQ<<<<<NKMSSLSMPJPISNJRKFDEDDEFDBCEERSSJLONKLRINIJSMLNQSLQSSLKOSSLOKHKNOJMMSKSHLD89IDDMPLSQRLJOMMKKKSKOMOIKKINPSHHDGBAKKKLIJIIJFHLHJLHHHKLJGGHINKJKGFGGKHJFSMMHIEJSSSSKID@FKIJHHGJIHJKHIIHIGLAAD?>=7-,**((($
@26_NG92T2_2
TACACATTGTTCTTATTAACAACTATCACAGAAACTGATTTGAATTTATATAAACCATTTTTGGAGAAGTTGTAAATTTAGGCCTAATAATATACTAAGGGCAAAAGATCCCAGTAATGGCTGGGTTTGGACAATTATTATACGCAATGGCATTTAAGGGACAGTAGAATTTCTAGCTGCCCTTTGGCACCTTGCCTGTTCTCTGCAGTCATTTTGACATTGGGGTATTCTCTGTTTCCACCCAGCTTCAGGGAATAAAGCTCTGCTCTTTTGCTCTGACCTTCCCTTATTTTGCTACAGATCTTACTCTAGCACCTCCATAGAAGAGGCCATGAAAAGGGGTGAGGACCCTCCCACCCCACCACCACGGCCACAGAAAACCCATTCCAGAGCCTCCTCCTTGGATCTGAATAAAGTCTTCCTGCCCAGTGCGCCAGGTGAAGTGTCCCTCTGCATCTACCCAAGCTGTTCCCTTGCCTGTTGGAGCCAGTGCACATACATCCCTGCTGCAGAGGCCTCTGTGTTAGGGAAAAGAGCACACAGACCTGGCAGCTTTCCTTGCCATGCAAGTCTTTATGTTGCTATGATATTCTTGGGCAGGAAAAAAAAATCCCAGACAGATGCATAGCATATGGGGCTGGAGACTTTTCC
+
BB?@?>?@?BBA@BBBIGFBBA@@AA@AAA@AAB@@@@AED?@FEGJGHGEA@A@>::;:844=A@@B>>>=<>>?BGGF@>=<=?ABGGGFDD@@@@=<>;<?BINED@=<<<>ACDC?>>=>??@@ABA@@@CCDGFECB955558@A@@@AEEEA:;:::?@>>>?CEFFDC?>>>=<;5=>66>?=<<<<=@A@@BBA?A?A@A@@ACCEGFEDBBCA>=<<<=?AABEDCCDCB?>==>==@A>=?>97898;:755/----.*2/.,0EDDBB@?>>>==;><>FEJFA@???AABAACA??>==>>?@?@?>>>>@@@@@@===>@@A<@><CA@>===<6666239;7>BAAA@A<<<<:76668?@A@ADJECAA@AAAAAABA>?>>?A@@B@?@@?@BDEEEDDBAA@@A@BB?==<<>@843346@BBB@@@@?33333?ABDCCB@@??@BBDCDCCC??>@>?>>>>BCA@@>>@?@BBCCC@????A@@@@ACBBBA@?>==<10///AB@@@?@BCFIEBAA@BCCCCA@@@@@A@@@ABDCCDCBAAA@ABBBBAAADBCCABBBAAAACCBCDCCDCBABBBCBBFJNIIJPHEEBABAABACCBBBA@@ABCDC=<<=???<;:98765-,*
@27_NG92T2_2
CTGCAGAGAACAGGCAAGGTGCCAAAGGGCAGCTAGAAATTCTACTGTCCCTTAAATGCCATTGCGTATAATAATTGTCCAAACCCAGCCATTACTGGGATCTTTTGCCCTTAGTATATTATTAGGCCTAAATTTACAACTTCTCCAAAAATGGTTTATATAAATTCAAATCAGTTTCTGTGATAGTTGTTAATAAGAACAATGTGTAAATAAGCCTTCAGCTTGCAGCCTTCTGTGTTTGAGGA
+
A@><=@A@BBC><==<>ECD;98788=BMJAAA@ADFIGMLMOILIKIMSPJMIKKNJSILFEDHFKIJLMJMPKNLKILIGGHMJLLJKJRIGJHMHIKSHIJIC@HDGFF@ADGHNNJGFGLHHHHHIJHJKLDHIJMISHKGGHGHJSIHHIGILLNIKHMLOHIJMGJOHIIHIKSOIJKMQLSSSKGEA;988:=?DIHEC@93223334/,,,,BEFIKGFKKKLLAA@?:68<//.-*
@28_NG92T2_2
TTCAGCTACAGATCTTACTCTAGCACCTCCATAGAAGAGGCCATGAAAAGGGGTGAGGACCCTCCCACCCCACCACCACGGCCACAGAAAACCCATTCCAGAGCCTCCTCCTTGGATCTGAATAAAGTCTTCCTGCCCAGTGCGCCAGGTGAAGTGTCCCTCTGCATCTACCCAAGCTGTTCCCTTGCCTGTTGGAGCCAGTGCACATACATCCCTGCTGCAGAGGCCTCTGTGTTAGGGAAAAGAGCACACAGACCTGGCAGCTTTCCTTGCCATGCAAGTCTTTATGTTGCTATGATATTCTTGGGCAGGAAAAAAAAATCCCAGACAGATGCATAGCATATGGGGCTGGAGACTTTCCT
+
')'*,--.0(()456;600001FCEECDCD>=EFDDJGEEEEFGFHIKIMSSHHD=;5+*,+0+*,34CGGGMIJHJIDBAAABIGHFHOHIGFGIHKGHIHKIFGGEHGPHFFHFFGFFIGECDCCEFHIMHHHRFFDDEEDBBBBEIIIJKIJISHFDDCFEKJLHJGGIGFFEDGFFIGEGFIDFFFGKOKHGIHGFHIGHGFHFDDDFINHJHJLKHGEFECDDEFMKIKEB@@BE?LJPJJJLGJGFAA@@@BBCBACCDAGDGGJCBHIEDEEBCBAAACAAA@AEDECBA@>>==;;877=6GFGGGDMSIIJJNGDB>>BBBABBBDB@@@@BCBB>?@A@?<66540,)(')&
@29_NG92T2_2
GGATGAGAAGAGGCCATGAAAAGGGGTGAGGACCCTCCCACCCCACCACCACGGCCACAGAAAACCCATTCCAGAGCCTCCTCCTTGGATCTGAATAAAGTCTTCCTGCCCAGTGCGCCAGGTGAAGTGTCCCTCTGCATCTACCCAAGCTGTTCCCTTGCCTGTTGGAGCCAGTGCACATACATCCCTGCTGCAGAGGCCTCTGTGTTAGGGAAAAGAGCACACAGACCTGGCAGCTTTCCTTGCCATGCAAGTCTTTATGTTGCTATGATATTCTTGGGCAGGAAAAAAAAATCCCAGACAGATGCATAGCATATGGGGCTGGAGGGACA
+
++**)(''(,.23//0////><=@>=;<=?@=>@A>A@=12CCDDCFDDDEB>===>EEDDDFHIFFGHDBA??CCCCEDDDGFFGGHHFFGGIJHHKIFEEFHHEDD@??>?@A><<<<@EGGGKSJFF7621122BEGKGEDCCDFGKGHA@=;4,-89BCCHKKFFEEEFFFHFFEFB@AAAEFJGSHIHMGFEEBCBCDFINII<778;;@75576:88899DEJIHGKFGGGEFC??A@::>>>?DAA>>=>>FEHGFIGDDDDCCECEIHHJFFFHHG>>==<DSSSQPBD<;;;;?BBBBDECCCEEIGFDFGFDD=:41*%$##
@30_NG92T2_2
TCTACTGTCCCTTAAATGCCATTGCGTATAATAATTGTCCAAACCCAGCCATTACTGGGATCTTTTGCCCTTAGTATATTATTAGGCCTAAATTTACAACTTCTCCAAAAATGGTTTATATAAATTCAAATCAGTTTCTGTGATAGTTGTTAATAAGAACAATGTGAGAATAGACTTTCAGCTTGCAGCCTTCTGTGTTTGAGGAATA
+
IDDDBBEEEGEGHDDIJKHGGKHJFEDDDFGILSJKSKMKJIHEHKHJJGGHFA??////EEHJG::<;::>=@CGFHFJMJGHFDDCCDEDGGIDDCBBCEFHIJFGGJKJFDDDEEIIIHHIJLAEIGGFDBCDDDHHFFEEFCCDBB@??@@<<;<;.-.,.+(()))(%%%%&)'-;>CDBB@??@@BCCGHGB??+++**,(&
@31_NG92T2_2
CCACCACCACCACGGCCACAGAAAACCCATTCCAGAGCCTCCTCCTTGGATCTGAATAAAGTCTTCCTGCCCAGTGCGCCAGGTGAAGTGTCCCTCTGCATCTACCCAAGCTGTTCCCTTGCCTGTTGGAGCCAGTGCACATACATCCCTGCTGCAGAGGCCTCTGTGTTAGGGAAAAGAGCACACAGACCTGGCAGCTTTCCTTGCCATGCAAGTCTTTATGTTGCTATGATATTCTTGGGCAGGAAAAAAAAATCCCAGACAGATGCATAGCATATGGGGCTGGAGACTTTCCT
+
%&()+));9;BAADDDFFLGC@@CA@CCGI:3300MIHJKJPPKOHHPSMMJMKKPMJIJQSJDBAABEGO?<===HGEFFPLSPMJIOLQHHGFGHCD<;:;;<AHDEMKSQ;;;;;1SEDHKJKSSJIMQJJRIQHPOLHIJIKMMSOOQSOJMLISOKLOJSLI:86///508815KDCBCDFDIIFJIEIFGHE>A=:;EGLRJMSMPOSJPIKSKJOJJIOJMHLISJJNJMQQJMIHGH<::;JISSSNSEIECDLGJGKHJHKHHKLJLHHFHGCBB=4-,,***)),&
@32_NG92T2_2
CAAAGGGCAGCTAGAAATTCTACTGTCCCTTAAATGCCATTGCGTATAATAATTGTCCAAACCCAGCCATTACTGGGATCTTTTGCCCTTAGTATATTATTAGGCCTAAATTTACAACTTCTCCAAAAATGGTTTATATAAATTCGAGTCTGTGATAGTTGTTAATAAGAACAATGTGTAAATAAGCCTTTCGCTTGCAGCCTTCTGTGTTTGAGGA
+
BCEEEEFC988888888AA2///*,,-778?999HGHIGFFFD@@??@CEGGEF:9899DGFIIFGFFEEDDDGCCABABCEFGFGECCEBC@AAAAHHGGGCA@???AACGGCAA@ABDCCDCBA@BB@?>>@ABEBA??7540*)'&&%&(.57<===>>@@@CAA?????BCDEECEDCCCBA@?>=>8))'')+,2:<=?>?AA>441---,'
@33_NG92T2_2
AATTGGGTATTCTCTGTTTCCACCCAGCTTCAGGGAATAAAGCTCTGCTCTTTTGCTCTGACCTTCCCTTATTTTGCTACAGATCTTACTCTAGCACCTCCATAGAAGAGGCCATGAAAAGGGGTGAGGACCCTCCCACCCCACCACCACGGCCACAGAAAACCCATTCCAGAGCCTCCTCCTTGGATCTGAATAAAGTCTTCCTGCCCAGTGCGCCAGGTGAAGTGTCCCTCTGCATCTACCCAAGCTGTTCCCTTGCCTGTTGGAGCCAGTGCACATACATCCCTGCTGCAGAGGCCTCTGTGTTAGGGAAAAGAGCACACAGACCTGGCAGCTTTCCTTGCCATGCAAGTCTTTATGTTGCTATGATATTCTTGGGCAGGAAAAAAAAATCCCAGACAGATGCATAGCATATGGGGCTGAATTTTCC
+
**(),--*>??887;88899HCEDIEFEEE>>=9@CED????BHAABHILGHFA6FPMOIIIJSC==?DIJIKLJSLJLIMHSNOKMIHJGEIJSLHKJKLKSIILGLMIMINLI@C;D>BEHHHF?B?<;:62352+,<8507DBBDDDEDCDA@=:889;@FFHIHLHFGNIJIIJHLKJQSKPLOKGOFBB@=;:889:CCBBBBEBBEHEA@4//0CCLIJNKLLOIMLKJQKHIHGJHIHSKQMN=====?AA@DDCILGFKLLODBC@@BQGFLLJNKLJEKLMLOKMIJJKJSLMLIKN?;:?C=DC@BDC;:;@@>@?BDDCEHIKHDF411FGHFGJKGOGHIGFIMSIHHGJIJLIKKGJFFHKSSMINJGE=@<;@CIIJPJECADEGHDDEEDHGHFFGCCCDAIDEDB6-,('''%&
@34_NG92T2_2
TCCAACAGGCAAGGGAACAGCTTGGGTAGATGCAGAGGGACACTTCACCTGGCGCACTGGGCAGGAAGACTTTATTCAGATCCAAGGAGGAGGCTCTGGAATGGGTTTTCTGTGGCCGTGGTGGTGGGGTGGGAGGGTCCTCACCCCTTTTCATGGCCTCTTCTATGGAGGTGCTAGAGTAAGATCTGTAGCAAAATAAGGGAAGGTCAGAGCAAAAGAGCAGAGCTTTATTCCCTGAAGCTGGGTGGAAACAGAGAATACCCCAATGTCAAAATGACTGCAGAGAACAGGCAAGGTGCCAAAGGGCAGCTAGAAATTCTACTGTCCCTTAAATGCCATTGCGTATAATAATTGTCCAAACCCAGCCATTACTGGGATCTTTTGCCCTTAGTATATTATTAGGCCTAAATTTACAACTTCTCCAAAAATGGTTTATATAAATTCAAATCAGTTTCTGTGATAGTTGTTAATAAGAACAATGTGTAAATAAGCCTTTCAGCTTGCAGCCTTCTGTGTTTGAGGAAATG
+
+1:55544776886>:<<<===>55551111119:::;@DCB>?>==ABB@>955568A???@ABACBBAA?@?DC>>EC97777?>??>?A@@@@BCBBBBBA>>??AGFGFCA@;9999<BAAA@@@AABCBCCCCBAA@@?<99;==2.799A@=>=>?@???>>?>;;;;<;555:;>>>@@@AA??>?::::;?75845<<<<<:999:?@DIG@??==>=>BBCEHB>><<>?B@AA>==<;=?@ADBBA@@@<;;::;>>ACBDDCHGDECA@A@====>A@?>==?@>==<=>??B=<99;=???BDECDCB<;;;<A=;;=;>BCB@>==>?:55456ABEFCEBA=<<<>?@@??????@?>>9888;<@CC-.@?==?=?B@@?@BDDDD@>=<<=?ADFID@@@>>@@@A@@BCFMHEA@AABFFFFFFGJDGHHHGFBBBCCGDCCCBCBBBBBEDFEFHFGGFFHKHFFEGIGGJFGBA??966==CCBBA@@@ABBBCCBCDD86642.-'%
@35_NG92T2_2
GCTACAGATCTTACTCTAGCACCTCCATAGAAGAGGCCATGAAAAGGGGTGAGGACCCTCCACCCCACCACCACAGGCCACAGAAAACCCATTCCAGAGCCTCCTCCTTGGATCTGAATAAAGTCTTCCTGCCCAGTGCGCCAGGTGAAGTGTCCCTCTGCATCTACCCAAGCTGTTCCCTTGCCTGTTGGAGCCAGTGCACATACATCCCTGCTGCAGAGGCCTCTGTGTTAGGGAAAAGAGCACACAGACCTGGCAGCTTTCCTTGCCATGCAAGTCTTTATGTTGCTATGATATTCTTGGGCAGGAAAAAAAAATCCCAGACAGATGCATAGCATATGGGGCTGGAGACTTTCCCA
+
-./::9;;;:99::FFEFHHDEEEDJEC@??>>>ACCD<<;<9=D=CBAA=<<;767.(*644CEEDDDA?:32)('&(,:;=@CDC@ABAABDDCBGFIFHGGGHIKKMIHLHMHHHGEFGEJKLNKHHGFBD9@===>DCACLGHHHHIIIGFFEEGGKJMLSHGGHFMLSIHJGEE;44CCDFIGJGGGFHGFGGHIIFIFDFEEIMHIKNHKMGGDDCDDFFIIHJHGFGHFDIMJKRKSHJGLKNKSIAAGIEHFDGJHOLIGHHJHIJIGJGCEHHHGGHIJKGHHEEFEFHIHHDCDCHNHBB=B8SIJKIAG=::;;@BCCACBACDDDEED@?AACB?>>@?>856,-,&
@36_NG92T2_2
TTGGCACCTTGCCTGTTCTCTGCAGTCATTTTGACATTGGGGTATTCTCTGTTTCCACCCAGCTTCAGGGAATAAAGCTCTGCTCTTTTGCTCTGACCTTCCCTTATTTTGCTACAGATCTTACTCTAGCACCTCCATAGAAGAGGCCATGAAAAGGGGTGAGGACCCTCCCACCCCACCACCACGGCCACAGAAAACCCATTCCAGAGCCTCCTCCTTGGATCTGAATAAAGTCTTCCTGCCCAGTGCGCCAGGTGAAGTGTCCCTCTGCATCTACCCAAGCTGTTCCCTTGCCTGTTGGAGCCAGTGCACATACATCCCTGCTGCAGAGGCCTCTGTGTTAGGGAAAAGAGCACACAGACCTGGCAGCTTTCCTTGCCATGCAAGTCTTTATGTTGCTATGATATTCTTGGGCAGGAAAAAAAAATCCCAGACAGATGCATAGCATATGGGGCTGGAGACTTCCATG
+
0,)))**....26BCEEEDDFEECCBBCDFFIJGGEEEDB?>==>ACDDEEGIIGGB@A@?@666B@@BCBDCBDDDBCBAABABFAGA>DGIJFGCBABACDCDDGLKKJGGEDEEEHEFECBBBBEFDDFDDCBCCDDDFEEGDECDFFEFHCCEEDBCCCDDFFDD400+<BFCAEG<<<<;00078FIIFGLNIGFEGGHHEDGGEDFDDEFFHICDGDCDDCCFGFGGHEFJEEEDBBCACCE@=<==@HIGHEHHEN/////GGHHGHGDCCECEFFEGGHFBDBCBCCDDDHIFGFEFFEHEGGFHBBCCCFGGGGLHHHJEDCBABDDEEFDBB?@IIGIKIHIIGHHFHFGGGEEDCBCCCDDCDDEFDDDECCFDCCCCEFFDDCCEECCCBBCCDDFFGQGDECCCEEC>LOSSSLJGGEEDCCCCCDDDECBBCBDDEACA@??;4.+*)()&&$$$
@37_NG92T2_2
CTGGGTTTGGACAATTATTATACGCAATGGCATTTAAGGGACAGTAGAATTTCTAGCTGCCCTTTGGCACCTTGCCTGTTCTCTGCAGTCATTTTGACATTGGGGTATTCTCTGTTTCCACCCAGCTTCAGGGAATAAAGCTCTGCTCTTTTGCTCTGACCTTCCCTTATTTTGCTACAGATCTTACTCTAGCACCTCCATAGAAGAGGCCATGAAAAGGGGTGAGGACCCTCCCACCCCACCACCACGGCCACAGAAAACCCATTCCAGAGCCTCCTCCTTGGATCTGAATAAAGTCTTCCTGCCCAGTGCGCCAGGTGAAGTGTCCCTCTGCATCTACCCAAGCTGTTCCCTTGCCTGTTGGAGCCAGTGCACATACATCCCTGCTGCAGAGGCCTCTGTGTTAGGGAAAAGAGCACACAGACCTGGCAGCTTTCCTTGCCATGCAAGTCTTTATGTTGCTATGATATTCTTGGGCAGGAAAAAAAAATACCAGACAGATGCATAGCATATGGGGCTGGAGACTTTCC
+
?DB>===>@CDC@AAABGGECA;66679@@??@@EGF??@?????>==?ABLGECA@@@?>>>?CBBCBAAACBBCCBCEDEDDDDCCBBBCDFKHFEEEE?>>=?@ACEEEEDFEGEC@??>?@@BCBCFCCEFDC?:60000178999<C9EIFDDFEGEECED<CBEKHIGEECCDDDFGEHGDDDCDEFFFDDCCDDEEKHGHFDDDEEDGABIGDFGEDFFFEIEGF?;836CDDAEIDCED><<<<>DDCBBDHHSIGIIFD44HFFDCECDFFFHFGEHFEFFGGGFKGHHGIGGHGDCDCCCF<999:=FGGFFGGGGFCBBBEGHGGGEEFEDDHEHGFFGFDCDECBDDDEGHCCCBBEEDEGEEICBCBCGFHIGHLIGGEDDDDDDDEFMECEFEDDDEGMLJHIEEEGEKLHHHFDDBCBDEDDCCDBBGFFFGGFABABAHHLGGGIEEFFFNGFDE@??FFGFEDE=?:<:EEC?;-,,)*=>>@BCBDCA@@@ACEFDEDB><92//-,,,+()
@38_NG92T2_2
TGTGCATGGCTCCAACAGGCAAGGGAACAGCTTGGGTAGATGCAGAGGGACACTTCACCTGGCGCACTGGGCAGGAAGACTTATTCAGATCCAAGGAGGAGGCTCTGGAATGGGTTTTCTGTGGCCGTGGTGGTGGGGTGGGAGGGTCCTCACCCCTTTTCATGGCCTCTTCTATGGAGGTGCTAGAGTAAGATCTGTAGCAAAATAAGGGAAGGTCAGAGCAAAAGAGCAGAGCTTTATTCCCTGAAGCTGGGTGGAAACAGAGAATACCCCAATGTCAAAATGACTGCAGAGAACAGGCAAGGTGCCAAAGGGCAGCTAGAAATTCTACTGTCCCTTAAATGCCATTGCGTATAATAATTGTCCAAACCCAGCCATTACTCGGGATCTTTTGCCCTTAGTATATTATTAGGCCTAAATTTACAACTTCTCCAAAAATGGTTTATATAAATTCAAATCAGTTTCTGTGATAGTTGTTAATAAGAACAATGTGTAAATAAGCCTTTCAGCTTGCAGCCTTCTGTGTTTGAGGGA
+
002,,+)'**>@B?ACLIHJGFFJKKOMJMSSLJKHHHHGIFHHGCBBBCDBBCCBCEHDEGFDCEFHJHIH?A4.,+)&&')/5<<<>?DDGHIHJIFFHHJKOJNISJKIQKIMIOMLLSIJGCBCBCIKJJIPLJLKSLGIPLILHMH@@9><<<;7/:KHMHGFGLKHHCCBBCGFFFEDCCDFGFEGLQA?9,+++....,1769=>?A==7777890000;KGFFCCEDDJIGJMJFFEFGFKEI:::9////047?@DHHJHFECCCCFHHFIKIIJJKIIDDC:7888FEEGHFGLDFDEFEGHGFEB9898200001/00/0335;;;;;>>>ACPSJIHGEABAACFHNJJKHSKSKLHHJJMJGJGGKB?<)((()@CFHHIGKHFDJEELGGMIPMLMLSKGFEFIJMMIHFGIHFKIINFGJLMSNGGGGJJIRIDCDEGJSIINIIGIHIILKJGFEGHFGFHJLMF@???DEEJNKNKJJHLNSKKJGFBGCHPKJHGDCCCDCEFEGKCD>8//...)
@39_NG92T2_2
GTCGTGGTGGGGTGGGAGGGTCCTCACCCCTTTTCATGGCCTCTTCTATGGAGGTGCTAGAGTAAGATCTGTAGCAAAATAAGGGAAGGTCAGAGCAAAAGAGCAGAGCTTTATTCCCTGAAGCTGGGTGGAAACAGAGAATACCCCAATGTCAAAATGACTGCAGAGAACAGGCAAGGTGCCAAAGGGCAGCTAGAAATTCTACTGTCCCTTAAATGCCATTGCGTATAATAATTGTCCAAACCCAGCCATTACTGGGATCTTTTGCCCTTAGTATATTATTAGGCCTAAATTTACAACTTCTCCAAAAATGGTTTATATAAATTCAAATCAGTTTCTGTGATAGTTGTTAATAAGAACAATGTGTAAATAAGCCTTTCAGCTTGCAGCCTTCTGTGTTTGAGGAA
+
+*&&&&%'''+*)*-;99BFFNGKJ@???;;<=62333HSJSKINLFFFFSIOKKKMLFEBDLKKPKLJMLQJJKHLSLSM>FLILSMNLGH@@@@AMNSONNQNPJHPJKONSRSLNKRKMLSINJSSNGOPNRMOMMSLMLKPSJKRJJSGIKLJMQLPJPOJKNMLJNLKISNRPKSOLJKMQLHFF==<;<BCMQJRJKHJFINNQJSHEGHSSIOJMOLLLLJKMSNLKSJNKSNKKIKHJMJOJJMKNPM4443IHHISJQPJHFOCCFDDD>?>>?==BCCCCDDIJHHIJJNQJNGKIFGGDNLIGKFJLOMOKKNSNJHKKGKJFEFFHILHHHIHKIMGGMLIJIIIHHGGNJGKIGHHIHJFGF;98A9JHEFGGDDCECDCABBCAA@;(('&&%
@40_NG92T2_2
CATGGCAAGGAAAGCTGCCAGGTCTGTGTGCTCTTTTCCCTAACACAGAGGCCTCTGCAGCAGGGATGTATGTGCACTGGCTCCAACGGCAAGGGAACAGCTTGGGTAGATGCAGAGGGACACTTCACCTGGCGCACTGGGCAGGAAGACTTTATTCAGATCCAAGGAGGAGGCTCTGGAATGGGTTTTCTGTGGCCGTGGTGGTGGGGTGGGAGGGTCCTCACCCTTTCATGGCCTCTTCTATGGAGGTGCTAGAGTAAGATCTGTAGCAAAATAAGGGAAGGTCAGAGCAAAAGAGCAGAGCTTTATTCCCTGAAGCTGGGTGGAAACAGAGAATACCCCAATGTCAAAATGACTGCAGAGAACAGGCAAGGTGCCAAAGGGCAGCTAGAAATTCTACTGTCCCTTAAATGCCATTGCGTATAATAATTGTCCAAACCCAGCCATTACTGGGATCTTTTGCCCTTAGTATATTATTAGGCCTAAATTTACAACTTCTCCAAAAATGGTTTATATAAATTCAAATCAGTTTCTGTGATAGTTGTTAATAAGAACAATGTGTAAATAAGCCTTTCAGCTTGCAGCCTTCTGTGTTTGAGGA
+
(*,,>?@A@?@@@AAAAAAA@@@@ACDEGHCBAAADA<A@<=>?ADEEDA??>>?ABCCB@@?=;<<<????@ADCDCAA?@??>?@****=?>A>@?ABABBA@?>=>??BACEDF@??>>@@AABDCCA?;44445BBACBCD??>><=;<3;;9:AAA??A@A@@=<==<>??ACCCBBCAAAABCGGGDD@>:9999=BAACBBBBBBA????>@@??<;:7(;4()@AA@>>=??A????>??=>????;;<BADBAABACBA====>EGEGA>B>@>9810,+*+,:>@@E@@@?>@>>@@AFFE?>==>@BA@@?@@>>>?BAEAB?@AAAB?=>>?ADECEFFHHGGCCA@>.****...79:??>==;<>>?D@=<<;<@>=?@ACFDBBBAAAA>==>=BDFEBBBABD;77779EFIMNJHFFFDFHCBBAAA@AAABCBA><<==@CDGGD@??@@CEEFHHIDBBBA??>=>?AHKGFAAB@ADBCCBACDHQKFA@@@BHKFJHMKHFFGHLHGCDCDEFEDDDCCABBABFEEECCBBDCDDFEFGEFEGJMJDCB>>?=BGDDDDC@@@?@CDDHFDCD>**)(%
@41_NG92T2_2
CAGAAGGCTGCAAGCTGAAAGGCTTATTTACACATTGTTCTTATTAACAACTATCACAGAAACTGATTTGAATTTATATAAACCATTTTTGGAGAAGTTGTAAATTTAGGCCTAATAATATACTAAGGGCAAAAGATCCCAGTAATGGCTGGGTTTGGACAATTATTATACGCAATGGCATTTAAGGGACAGTAGAATTTCTAGCTGCCCTTTGGCACCTTGCCTGTTCTCTGCAGTCATTTTGACATTGGGGTATTCTCTGCCCACCCAGCTTCAGGGAATAAAGCTCTGCTCTTTTGCTCTGACCTTCCCCTTATTTTGCTACAGATCTTCTCTAGCACCTCCATAGAAGAGGCCATGAAAAGGGGTGAGGACCTCCCACCCCACCACCACGGCCACAGAAAACCCATTCCAGAGCCTCCTCCTTGGATCTGAATAAAGTCTTCCTGCCCAGTGCGCCAGGTGAAGTGTCCCTCTGCATCTACCCAAGCTGTTCCCTTGCCTGTTGGAGCCAGTGCACATACATCCCTGCTGCAGAGGCCTCTGTGTTAGGGAAAAGAGCACACAGACCTGGCAGCTTTCCTTGCCATGCAAGTCTTTATGTTGCTATGATATTCTTGGGCAGGAAAAAAAATCCAGACAGATGCATAGCATATGGGGCTGGAGACTTACT
+
(&&',.038:>>>>>>?@CIAC===ABHGFFDAABDCEF@@AAAJKFCCA?>???>>?>?CEDEFGEIFAANJGIIFGEDGD?@@@@GLG9666=A?>@>>:::8<B6?:557<>?HEHFGB>=;;;?@==@BGH><9998:?AEFCB@@>???@A@??@@BDEEEEDCA97777<CBCBBCD@>;4445,--,,,,-=@?AAA@AA>><;>B=?A@?@@@@?<??>@>=<??ECGECCCCCFCEC@@>----.*((((((&&%%%'46--,,-43335<?=>@@@AA=<;99897B?:??==<=A@BB>>><7>>CDGKLFDECC?@>@@=+++++*****11<<===>>?A@AAAAC:;;;=B:>==9865565//6957FFFEEDECCC@87777;5,**895:<:;;;<67FECCBBCCEFGGGIJKGGHGFIEEFDIFGIFDCC?DB8=9878;;;=GFGFEDEFEBBBBBEEFFMEEEDEB?@BAA@?@>=5,,)))EEGJHGHGFFEFFMHGJFFCDCCEHFFEFGDDCBCEEDDCDEEGFDD767:@NSHMSLJHFGGEIH7777CB;98562-/7755EDEEFGABA@AAFEHGGGPHHGFFJHGKGIKMISNMGJHGHEEEFFGGC3-,33488AADDEAAA?@@@?@@??:5.*('%%%$##
@42_NG92T2_2
TCTGCTCTTTTGCTCTGACCTTCCCTTATTTTGCTACAGATCTTACTCTAGCACCTCCATAGAAGAGGCCATGAAAAGGGGTGAGGACCCTCCCACCCCACCACCACGGCCACAAAACCCATTCCAGAGCCTCCTCCTTGGATCTGAATAAAGTCTTCCTGCCCAGTGCGCCAGGTGAAGTGTCCCTCTGCATCTACCCAAGCTGTTCCCTTGCCTGTTGGAGCCAGTGCACATACATCCCTGCTGCAGAGGCCTCTGTGTTAGGGAAAAGAGCACACAGACCTGGCAGCTTTCCTTGCCATGCAAGTCTTTATGTTGCTATGATATTCTTGGGCAGGAAAAAAAAATCCCAGACAGATGCATAGCATATGGGGCTGGAGGACCGT
+
/127789::=>5=>==BCA@?><;;;>=@EEFCA@??@@@B@@B@>?>=>>>?>>>==>??AAABBA?>??@>9<?;.B@?;?>>>=====>>@>B@????BCCCF?:999:C4))):<===>@@@@A??>>==>?@@BC@@?>>@AADCDF=A@AA<<<<@??<?@A;7777:AACBBCB>=6631134DDCA@>>=>>@ACCCCCC?>>@>????@AB??>==@?@BBCFFBAAAACCBBBCCDCB?>>===>?ABFEA7445??BFHHE@>>>?BBCCDB<;>6-----969>ABBABAACCBAB@@AA@CBBBCBAAA@@@AACDEF@@@?=?<<==FNIIJLLMB98:;;?>BAAABAAA@ACCECCCA@@<51.(&%$##
@43_NG92T2_2
CCCAGTAATGGCTGGGTTTGGACAATTATTATACGCAATGGCATTTAAGGGACAGTAGAATTTCTAGCTGCCCTTTGGCACCTTGCCTGTTCTCTGCAGTCATTTTGACATTGGGGTATTCTCTGTTTCCACCCAGCTTCAGGGAATAAAGCTCTGCTCTTTTGCTCTGACCTTCCCTTATTTTGCTACAGATCTTCTGCTCTAGCACCTCCATCAAGAGGCCATGAAAGGGGTGAGGACCCTCCACCCCACCACCACGGCCACAGAAAAGCAGAGCCTCCTCCTTGGATCTGAATAAAGTCTTCCTGCCCAGTGCGCCAGGTGAAGTGTCCCTCTGCATCTACCCAAGCTGTTCCCTTGCCTGTTGGAGCCAGTGCACATACATCCCTGCTGCAGAGGCCTCTGTGTTAGGGAAAAGAGCACACAGACCTGGCAGCTTTCCTTGCCATGCAAGTCTTTATGTTGCTATGATATTCTTGGGCAGGAAAAAAAATCCCAGACAGATGCATAGCATATGGGGCTGGAGGACC
+
A?>>>>AAAA???>>?@@ABAA@@ABCCBBBA@86666;A@?@?ADE==<;::<?DDFHHIHOIFCA>>>><;:>?=?@@>>=>>>?A@ABDCCBBBAB@@@@ABEEDCCCC?<;999;=@AABBEDC@C<;<=<==@@?><?>>?>?AAABF<:75556552+4CEFDEE??>:;6*4223<?>A@876300//-('',,..)))3452..))*98789<<=<<:)('%&&)(((''')))*,-*,9>-(>@922225555:>;931-*'$$&'013<;@?@DFIIGGIGGILGIGGHGIDFIIHIGFDDCCEG@>>>>CIHILJHHKGHGEFFIKKLHJIKGEFFKJMIJKNJQGHHGJGJKJJKLJJHIHIMKKPHRHEEFFILKJJIKPSKJKLHHIMKOJRGG@76876<CBCFHMHGHKGNOIIGOSKCDCBFF=?=<@@HGHFHFFFFEFGQHIGHHKNLGHGIGFGHFHIIIHJKJED?:47SSSLGB@CCEECBCCDFGDEEDEGGJEEA@>>:3.,+&%%
@44_NG92T2_2
GTCCCTTAAATGCCATTGCGTATAATAATTGTCCAAACCCAGCCATTACTGGGATCTTTTGCCCTTAGTATATTCTCAGGCCTAAATTTACAACTTCTCCAAAAATGGTTTATATAAATTCAAATCAGTTTCTGTGATAGTTGTTAATAAGAACAATGTGTAAATAAGCCTTTCAGCTTGCAGCCTTCTGTGTTTGAGGGAAT
+
BEEDEFGGFIKJGIINILJGECDEDFNSPNPNJOLSKKHHIGLHIJJFEE0000??>??@///.-=,,=?DA?;++++++,=FFEEEGHFFEDEEGFFIGEGFLPMIFFHFGIIFGLHJHIHFJJPIF?>>=>GEHHFFEEFEFEGFHKFGFDDCGGGEEEDDEDECABAACHEFGFFECC@????BDEIHFEEE4431.('%
@45_NG92T2_2
ACCCCACCACCACGGCCACAGAAAACCCATTCCAGAGCCTCCTCCTTGGATCTGAATAAAGTCTTCCTGCCCAGTGCGCCAGGTGAAGTGTCCCTCTGCATCTACCCAAGCTGTTCCCTTGCCTGTTGGAGCCAGTGCACATACATCCCTGCTGCAGAGGCCTCTGTGTTAGGGAAAAGAGCACACAGACCTGGCAGCTTTCCTTGCCATGCAAGTCTTTATGTTGCTATGATATTCTTGGGCAGGAAAAAAAAATCCCAGACAGATGCATAGCATATGGGGCTGGAGACTTTCCCT
+
(0136455//0..(((((210//1-+**&'('''-++++0127CRLLJJJJHGECC@54436989:;HHEMH@IKKIKHMISSJMIJKMMQLJIGFFFJIHKIMIJLIJMRNQMKLHO@QIKNNKLNNNLJSPKISMOLISKKSJLLQSLNLNOMQSQSKQMLKMMOEKGDDLIMSSLOMJSNOLOSIQLSSLOJSKSJSJEFISGHKJJKSILH<<<<F>?AEEHJJHGFHFHGKJHJSNKLLJLPIGKLSSSSOHHHJIKJRNIGGHGHEEFFHFFDGQEEFH?;@?>=<70/,&
@46_NG92T2_2
CCTCAAACACAGAAGGCTGCAAGCTGAAAGGCTTATTTACACATTGTTCTTATTAACAACTATCACAGAAACTGATTTGAATTTATATAAACCATTTTTGGAGAAGTTGTAAATTTAGGCCTAATAATATACTAAGGGCAAAAGATCCCAGTAATGGCTGGGTTTGGACAATTATTATACGCAATGGCATTTAAGGGACAGTAGAATTTCTAGCTGCCCTTTGGCACCTTGCCTGTTCTCTGCAGTCATTTTGACATTGGGGTATTCTCTGTTTCCACCCAGCTTCAGGGAATAAAGCTCTGCTCTTTTGCTCTGACCTTCCCTTATTTTGCTACAGATCTTACTCTAGCACCTCCATAGAAGAGGCCATGAAAAGGGGTGAGGACCCTCCCACCCCACCACCACGGCCACAGAAAACCCATTCCAGAGCCTCCTCCTTGGATCTGAATAAAGTCTTCCTGCCCAGTGCGCCAGGTGAAGTGTCCTCTGCATCTACCCAAGCTGACCTTGCCTGTTGGAGCCAGTGCACATACATCCCTGCTGCAGAGGCCTCTGTGTTAGGGAAAAGAGCACACAGACCTGGCAGCTTTCCTTGCCATGCAAGTCTTTATGTTGCTATGATATTCTTGGGCAGGAAAAAAAAATCCCAGACAGATGCATAGCATATGGGGCTGGAG
+
4==>FHMMKLLILHJNIJISMPJQGDDFFKKPPSNLMSLSJNIMJOSSOLQSQMNGMILMGKMLMGHGHKKMKLOKOKOJOMSKJNNLMSLGIGHJLSSMJKHNKKMPJOMSQKNOISQIHLHJLPOSPSKJJIIGKJILMSKMOF==<<>KHIMJSPKJNJKLLSPSINSISLNRIJKJEDCCDIHIAAAAB;=IIJKJJIHGFEGGJOSPNSKAABA;@C9:DMJPEE55533GIGJKSKMOLQNPIKJSLNIHGJBAB?A5544449-,,1/3347GDEAA?:9:;75250/.--.---/55566538FGFHMHOJ?:97,IAAKOPONOSIHMLSSPSGEGINJKLNJKSPKPIKMJSMSSJHSLKNJCCJSLORLKKHOJMGJEHI=79HKJJLSMQKPLHGJIJHNLKLSLIKSJSMRJLMJLLNORMNPMGFOMLSKSPSLHJJIKJNJKJJSIJIPLMLKFEDFDLPPKHHEHDF<:()9:DGJKLHFFF@@?=<5)%%%&**,,-FFFIIIHIHHN5,,,++<==>>NKGMKSILLJJLHHGIGJHJKKHBACKEKMSLLNILQLLJNNINSJLHGJIKISKJNSHIMKKHOHGHHIJPJMLJPJKLJIKIHIJNHGEA>??@GGCDAGJPSSSONBEC=HKGGEFEEFGFCCDDEEFEFFCDC;60'
@47_NG92T2_2
CCCATATGCTATGCATCTGTCTGGGATTTTTTTTTCCTGCCCAAGAATATCATAGCAACATAAAGACTTGCATGGCAAGGAAAGCTGCCAGGTCTGTGTGCTCTTTTCCCTAACACAGAGGCCTCTGCAGCAGGGATGTATGTGCACTGGCTCCAACAGGCAAGGGAACAGCTTGGGTAGATGCAGAGGGACACTTCACCTGGCGCACTGGGCAGAACTTTTATTCAGATCCAAGGAGAGGCTCTGGAATGGGTTTTCTGTGGCCGTGGTGGTGGGGTGGGAGGGTCCTCACCCCTTTTCATGGCCTCTTCTATGGAGGTGCTAGAGTAAGATCTGTAGCAAAATAAGGGAAGGTCAGAGCAAAAGAGCAGAGCTTTATTCCCTGAAGCTGGGTGGAAACAGAGAATACCCCAATGTCAAAATGACTGCAGAGAACAGGCAAGGTGCCAAAGGGCAGCTAGAAATTCTACTGTCCCTTAAATGCCATTGCGTATAATAATTGTCCAAACCCAGCCATTACTGGGATCTTTTGCCCTTAGTATATTATTAGGCCTAAATTTACAACTTCTCCAAAAATGGTTTATATAAATTCAAATCAGTTTCTGTGATAGTTGTTAATAAGAACAATGTGTAAATAAGCCTTTCAGCTTGCAGCCTTCTGTGTTTGAGG
+
>=<<=>BB?????AAAABBD@A566:@>=GMLSIIJ@=<<<>>>@BEEBCA@??>??AACDCDFEFDEDDCCDA@@@@@?@@@CCBBAAA@@A@@ABCEDBA?@?@J?@?===?CCDDD@>>==?ABCBBBBB@@@@????>?AA@AA@=;<;;=?@CE@AA@@??>?>@BBAA@@>>>=>@@@BCDB==<<======?AAA>;76668;::;5.--...47)7;:;BCCCCDDHDB=-,.)((''//CCCA?>??BFEEDDB@:8888<CBBCBBCD@><9:>>=>=::>=>?<=?@:8@B?>=;;<=>AB>@?>><;;<==:555:>A@CDCCDDC>>>>?GGFF@>?>??@>=;:9999?AIJIA>>==>>>@ACAA@<;<<<A@@@@?AA@>??E@B?7>>????>>;7;<<<;8788>A@@@;;:9899:>20001<>;;;:;<<>??<9:;>@@?BCFEFEBA???@@<;;<;AGEGCA@AAB833335BDFECCCB???@@A?>>=>@@@@53433<;=>A@B2.89845335???@CEDFDA=<::;<?EGHE@@?==?=><<<==ERSD??>??EFGFGIJJBFGFEFE?????CAA?@@A@AA>>??@CCDA@@@@DCCCA@@ABEICA>===AACB?????@@?=>?>=@??>:5)()(
@48_NG92T2_2
TCCCAGTAATGGCTGGGTTTGGACAATTATTATACGCAATGGCATTTAAGGGACAGTAGAATTTCTAGCTGCCCTTTGGCACCTTGCCTGTTCTCTGCAGTCATTTTGACATTGGGGTATTCTCTGTTTCCACCCAGCTTCAGGGAATAAAGCTCTGCTCTTTTGCTCTGACCTTCCCTTATTTTGCTACAGATCTTACTCTAGCACCTCCATAGAAGAGGCCATGAAAAGGGGTGAGGACCCTCCCACCCCACCACCACGGCCACAGAAAACCCATTCCAGAGCCTCCTCCTTGGATCTGAATAAAGTCTTCCTGCCCAGTGCGCCAGGTGAAGTGTCCCTCTGCATCTACCCAAGCTGTTCCCTTGCCTGTTGGAGCCAGTGCACATACATCCCTGCTGCAGAGGCCTCTGTGTTAGGGAAAAGAGCACACAGACCTGGCAGCTTTCCTTGCCATGCAAGTCTTTATGTTGCTATGATATTCTTGGGCAGGAAAAAAAAATCCCAGACAGATGCATAGCATATGGGGCTGGACAT
+
<??AAAFGGHFKGFDGEGHKGHJHHFGIHIGGGE><<<=AGHFGJJJMIHEEDDEJEGFFGHJLPJKKIGGFB93@A07CCD><=<<FHFHKIKLIIHKJLEFEDDHHIOKKLGDDCCDFGIIQHJOKLKNEFGD?>>=>88?EEIJHFHGLHHFEFLG>MFHB=HJLLSLKKHHHFA>B;;GIIIQIHHFCCEFCDABCDEIGJIIIHHHFFFGGHKIIGFHHGFGFMJJHMJHJHLJLIIFEA?=7?EHIGIHIHSGE@@?@AHIIIMILLIKGHGKKFEHGEFGEHIKHLIHLFHGHHLIGGHFGHIKIOGJJMIGCDHGA?>>?BGGIILIKIGFDDCDIHHKSMSCDBGBIHLFGFFDCDDFFFGIGIKPHGIGGGHHGJJIMEDFFDHJHGHHHISDCBBCDEH>==>EJEBBDFEMOLLSLJFGFFEHGJHHFDDDFEFFFDEJHKIGIJGSDDFHKILPIGFIIIGHGEFECEFGJJH?>????>;::?CHEDED??;76;;<<<EEEGEFEEEGEF@BBA@>9.,+*(
@49_NG92T2_2
CTGCAAGCTGAAAGGCTTATTTACACATTGTTCTTATTAACAACTATCACAGAAACTGATTTGAATTTATATAAACCATTTTTGGAGAAGTTGTAAATTTAGGCCTAATAATATACTAAGGGCAAAAGATCCCAGTAATGGCTGGGTTTGGACAATTATTATACGCAATGGCATTTAAGGGACAGTAGAATTTCTAGCTGCCCTTTGGCACCTTGCCTGTTCTCTGCAGTCATTTTGACATTGGGGTATTCTCTGTTTCCACCCAGCTTCAGGGAATAGAGCTTTACTCTTGCTCTGACCTTCCCTTATTTTGCTACAGATCTTACTCTAGCACCTCCATAGAAGAGGCCATGAAAAGGGGTGAGGACCCTCCCACCCCACCACCACGGCCACAGAAAACCCATTCCAGAGCCTCCTCCTTGGATCTGAATAAAGTCTTCCTGCCCAGTGCGCCAGGTGAAGTGTCCCTCTGCATCTACCCAAGCTGTTCCCTTGCCTGTTGGAGCCAGTGCACATACATCCCTGCTGCAGAGGCCTCTGTGTTAGGGAAAAGAGCACACAGACCTGGCAGCTTTCCTTGCCATGCAAGTCTTTATGTTGCTATGATATTCTTGGGCAGGAAAAAAAAATCCCAGACAGATGCATAGCATATGGGGCTGGAGACTTT
+
>??>?0002>>@@<=::;=?A@>=:9999:9940007CCB??><<=<<>>?>>?@???@?ACCBCBCFDCCBAAA==<==BGIB@?<;<<<><<>>>ADDD@>=<<=>?CCBBA@>>>><;=:;=@FHB@><;99>?AACA@??@?BBDBFCBCDCCBABA??754558@>>>>?DFFA>>===A??>>@ABFEBA>=>>>>>>?CBA@@??>7111@@::998<=BAAA@AABCECBBBABB@?==<=>?@BBA?AE;A<:<=9@==95*)((',*&%%%%*+*'&'(),**DFFGFHGFEA@DAEDHMNSSHLGHGGHHKIIEEFDDGHGEFEDCC56HHIKGHEEEEEGFKNSHKRFFEEFGGFFGIHGE?46FHEEDFCBA?>=<=>@DECABCIHFGFEIJFGGLIEECDEEHGJLKIIKFFFINJHHIHJGKJJFKHFEHEEFHA=<==@FGJGGLHGG::72287544345<<<;AHFHGFIGFECFBCEEDFLHGEGEC@>=65674666679FFEFHPLGHIIEDCCDDFEIGFFGGGGFKMMKRHHFDDFGHLHEEECCDECFFFFGGGDDGGHFEEDDEDCEEEHFFFEFDFEDEEDCEEFHHFEGGKCC?>=DJIIJICGFEEDDCCDGDEDCCBCCCEEEDCCCC??5:7)))'
@50_NG92T2_2
TGCAGAGAACAGGCAAGGTGCCAAAGGGCGGCTCGAAATTCTACTGTCCCTTAAATGCCATTGCGTATAATAATTGTCCAAACCCAGCCATTACTGGGATCTTTTGCCCTTAGTATATTATTAGGCCTAAATTTACAACTTCTCCAAAAATGGTTTATATAAATTCAAATCAGTTTCTGTGATAGTTGTTAATAAGAACAATGTGTAAATAAGCCTTTCAGCTTGCAGCCTTCTGTGTTTGAGGAA
+
''(10/000:6000)())/))))),.>A?))))((''(0>?????@@AIHKHGMMSLSLHKMIKKFHGHIOMSPSPMNHIMRKIKIKSJJIIGIIFGGHKHSLLHIIJJNJHHIGGJILOHNLHHHIHGIJKLSIGIGFHOJKJJKJJNSONJHLPJNKHIMKHKEHLLHKIIHHJISLJJQSLNILKPJJJSJJSHJINMSJQIGIGJIJMHHEGFLGNSSJIFDFCDFEIEEED=;;5-*'&&&
@51_NG92T2_2
CTCTGCATCTACCCCAAGCTGTTCCCTTGCCTGTTGGAGCCAGTGCACATACATCCCTGCTGCAGAGGCCTCTGTGTTAGGGAAAAGAGCACACAGACCTGGCAGCTTTCCTTGCCATGCAAGTCTTTATGTTGCTATGATATTCTTGGGCAGGAAAAAAAATCCCAGACAGATGCATAGCATATGGGGCTGGAGACTTT
+
*/1110///2---,+)*,,,,,5>>B;<888CC;;;;;KNILMLIKLJKFIIIJJKLSLSIKKOKIKIMKMPJMSOOPEESKLNSSPSOIMSOLJOJFGGJJHJKCJMC:;GIFGGJHGOHFEFFIGPIJGIJKHNIGGGGGSKILOHIGD;6=;>9@BA@AC>BCCBEEEGGIHFHJH@@@BAIDDBBBA4*)(*'&%$
@52_NG92T2_2
GTAGCAAAATAAGGGAAGGTCAGAGCAAAAGAGCAGAGCTTTATTCCCTGAAGCTGGGTGGAAACAGAGAATACCCCAATGTCAAAATGACTGCAGAGAACAGGCAAGGTGCCAAAGGGCAGCTAGAAATTCTACTGTCCCTTAAATGCCATTGCGTATAATAATTGTCCAAACCCAGCCATTACTGGGATCTTTTGCCCTTAGTATATTATTAGGCCTAAATTTACAACTTCTCCAAAAATGGTTTATATAAATTCAAATCAGTTTCTGTGATAGTTGTTAATAAGAACAATGTGTAAATAAGCCTTTCAGCTTGCAGCCTTCTGTGTTTGAGGG
+
0228FFJMJMJICJKJPKHF2100/00@CEHKQSHKJFKIPMIIMJLKGDFHJGOLJQJSSLILIKFSGIJHJQMJNDJKHJD???@SJJJFGGFGNISJIJIHGHJILHIJJLHGFKLHGGEIBEFGGEECDB@6667HGIIHHLLLLSISOIMEDDDDHMIPSIAA>@BIJOKPIKQKMGH=<<<=FFHENIIJJIHFGGDDGFDGFGMJKHIJJEGFGFIMPJFEEEEGJJIIFGIJMJICFEFFLMLJIIKJHGIJJIGEEFFGKJMIIGGFGHHFJGGHGFFEFFEGGGGGHGIGFFDDCBBCIBFCCBA@@@BCGGKHGHFDCCE9652*
@53_NG92T2_2
GACAGGGATGTATGTGCACTGGCTCCAACAGGCAAGGGAACAGCTTGGGTAGATGCAGAGGGACACTTCACCTGGCGCACTGGGCAGGAAGACTTTATTCAGATCCAAGGAGGAGGCTCTGGAATGGGTTTTCTGTGGCCGTGGTGGTGGGGTGGGAGGGTCCTCACCCCTTTTCATGGCCTCTTCTATGGAGGTGCTAGAGTAAGATCTGTAGCAAAATAAGGGAAGGTCAGAGCAAAAGAGCAGAGCTTTATTCCCTGAAGCTGGGTGGAAACAGAGAATACCCCAATGTCAAAATGACTGCAGAGAACAGGCAAGGTGCCAAAGGGCAGCTAGAAATTCTACTGTCCCTTAAATGCCATTGCGTATAATAATTGTCCAAACCCAGCCATTACTGGGATCTTTTGCCCTTAGTATATTATTAGGCCTAAATTTACAACTTCTCCAAAAATGGTTTATATAAATTCAAATCAGTTTCTGTGATAGTTGTTAATAAGAACAATGTGTAAATAAGCCTTTCAGCTTGCAGCCTTCTGTGTTTGAGG
+
&')***04;;<:<<<@BBA@@??@@@ACCDDBBBBA@??@>ABBAAA@?>>>>?@AB@;:>========>@@@?=97677:B@@?8:<;:540003.BDDEA@?>=>?@@A?>>>=??@BBCCCBCA@@@ADGFECB@>98888>BBBCBAABCDA?@?@ABAAAAAA>=>?A9;444B@?>>?@BBAA@@@?=<===@@@AAAB@@A@BBAA???@AEEEG>=B=?@>>=>>?@@@EDHKF@@@??@?@ABCGGEABAABDA@@@?@A?>@@BCDCBBCBAA@=;;;<>CEDEHJJIGEDCBBA@AABBEDD@??@>==<;<>>?ABA<<@@@@@ADGEEEC@>>>??=<<==CFEEB@@@@A733235BEHHIHED@>>>?@====?AAAA@AA@<:::;>EFHEA=<<==>??>?CFFEGGC??<<<>?DGHE@@??>@889958DHPPE>===>DGIGJIIKFFFGGGIBBBCBECBABBB???>?BBBIEEDCCBBCDBDBAABBBBA>=<<<B?EE@>?>>?>==>??ABDBEDB...-
@54_NG92T2_2
TTGACATTGGGGTATTCTCTGTTTCCACCCAGCTTCAGGGAATAAAGCTCTGCTCTTTTGCTCTGACCTTCCCTTATTTTGCTACAGATCTTACTCTAGCACCTCCATAGAAGAGGCCATGAAAAGGGGTGAGGACCCTCCCACCCCACCACCACGGCCACAGAAAACCCATTCCAGAGCCTCCTCCTTGGATCTGAATAAAGTCTTCCTGCCCAGTGCGCCAGGTGAAGTGTCCCTCTGCATCTACCCAAGCTGTTCCCTTGCCTGTTGGAGCCAGTGCACATACATCCCTGCTGCAGAGGCCTCTGTGTTAGGGAAAAGAGCACACAGACCTGGCAGCTTTCCTTGCCATGCAAGTCTTTATGTTGCTATGATATTCTTGGGCAGGAAAAAAAAATCCCAGACAGATGCATAGCATATGGGGCTGAAAGTTGC
+
1.*+299=2222:BGHFIGHIGGJINHQIKHEBAA;849:BJLGKFGHHBB@@@GG;IFAFHECCEGKISJKKINJJQSSMSSSLKHHOJQLHEFGLNONIOKLKNKNIMJRMIJMSLMJGLHKHJKOSKJOOSHSG=67A:,-AJIEEFEGNNE??=>@A;877=@GFGKHFEC<<IIIJQIHHQNHGGHILIHGIGGGGHED>@@?@A@EFHHIJIGDCDCGNHISFIEDB66556?>EKJHHHFFFCFHIILMOLIKGHGKISLQSMSKNJGLPKPKLKDCBB<;765;65556DCFHEIHIHGHF?::333>EHKNNKMJHIEFFDDFGFEGHIGIHOC@BKJFHGGHKSNNKHHKIRGFGFHLHNHIFEHDCEDEIFILHIHE;C>?AGJFHFFA<;<DCDCEEEEGDDEEEIGHEEEGEGA>=7443*'
@55_NG92T2_2
CTGGGTTTGGACAATTATTATACGCAATGGCATTTAAGGGACAGTAGAATTTCTAGCTGCCCTTTGGCACCTTGCCTGTTCTCTGCAGTCATTTTGACATTGGGGTATTCTCTGTTTCCACCCAGCTTCAGGGAATAAAGCTCTGCTCTTTTGCTCTGACCTTCCCTTATTTTGCTACAGATCTTACTCTAGCACCTCCATAGAAGAGGCCATGAAAAGGGGTGAGGACCCTCCCACCCCACCACCACGGCCACAGAAAACCCATTCCAGAGCCTCCTCCTTGGATCTGAATAAAGTCTTCCTGCCCAGTGCGCCAGGTGAAGTGTCCCTCTGCATCTACCCAAGCTGTTCCCTTGCCTGTTGGAGCCAGTGCACATACATCCCTGCTGCAGAGGCCTCTGTGTTAGGGAAAAGAGCACACAGACCTGGCAGCTTTCCTTGCCATGCAAGTCTTTATGTTGCTATGATATTCTTGGGCAGGAAAAAAAAATCCCAGACAGATGCATAGCATATGGGGCTGGTTATG
+
DCA>===>?@???@EEEGDEBB96666:?====?BCB?;;::;=>>==?AAHECA???@@><<>A:=@@>==>======?@@@AAAAAA@AABDHECBAAB87766;;;=>?@@CBC@?<;=<===?BBED>==><>??>=>>>?BA???@C@CECBBBB??>>>1/4//<>@@BC@??>>A@@BA?@?>>=>>@?@>>>?@BCCCB@>=>>A@@A;4-EECB54444;>?>?>5-/@A@@@ABCCD>:999;ACEDEFIDA@??@DBAAAB@>>>>?B@AAA@ABABBAA@@ACBBABBDDEFCA@@?@B976669?AB@A@A==;:431/7<>EGCBA@@@ABEBCBBA?@?A?@AAAADECBCABCCDEFFEFB@?@@BDDDEEEDCC@@>===>@BCEEEA78>?@EKSLKIIEDEFDDECCBC@AAAACCDCFGFECCBBBCCB@A@?ABBEEDEECBBAABBBDFFFGGGECCBFF?=GGSSSSKDB>>=>>BBEFFGCBBBBDDDEAAA?>/.+'&$$$
@56_NG92T2_2
CTGGGATTTTTTTTTCCTGCCCAAGAATATCATAGCAACATAAAGACTTGCATGGCAAGGAAAGCTGCCAGGTCTGTGTGCTCTTTTCCCTAACACAGAGGCCTCTGCAGCAGGGATGTATGTGCACTGGCTCCAACAGGCAAGGGAACAGCTTGGGTAGATGCAGAGGGACACTTCACCTGGCGCACTGGGCAGGAAGACTTTATTCAGATCCAAGGAGGAGGCTCTGGAATGGGTTTTCTGTGGCCGTGGTGGTGGGGTGGGAGGGTCCTCACCCCTTTTCATGGCCTCTTCTATGGAGGTGCTAGAGTAAGATCTGTAGCAAAATAAGGGAAGGTCAGAGCAAAAGAGCAGAGCTTTATTCCCTGAAGCTGGGTGGAAACAGAGAATACCCCAATGTCAAAATGACTGCAGAGAACAGGCAAGGTGCCAAAGGGCCACTAAGAAATTCTACTGTCCCTTAAATGCCATTGCGTATAATAATTGTCCAAACCCAGCCATTACTGGGATCTTTTGCCCTTAGTATATTATTAGGCCTAAATTTACAACTTCTCCAAAAATGGTTTATATAAATTCAAATCAGTTTCTGTGATAGTTGTTAATAAGAACAATGTGTAAATAAGCCTTTCAGCTTGCAGCCTTCTGTGTTTGAGGAAAG
+
((--;<>>AEJGFGGEA<;<=?>?@AAA@ABAA@??@A?BABBFCCA??>?@B@@@@A@??@A@@A@@CBA@@?@@CCGE@=<<;:C7CC>??AACCFHDA@@@@BBEEDGFDCBBBBA@@?@BCBCA@>>>?>@ABCDAABBA@CABADEDD94324/-)))*-129;<??==>><=@ACB@<8778:87777>??@?@66666EHIHDCBA@AAABB@>@?>?@@BBBBBBBA@@@ADEIHDCA@97777>BBBBB?@A@AA?>>=<=;;;;:<:9:;=HDGEDBA?@>===>>???>===??AD666::D@@???CA@==>?@EGGE;9<9;=>@??<<<<<CCHJG@??>>><<>>AJGE??>>?A>===>?@>>==@BC@@???A@A=<<<>@BBBBDDFIDC@?>????@@?AAA?>??=<;;9:;;<@9><322221111EBD@>;;:;<=<<<==BCCCB@@@@@976678=:7653111224AA@A@?@AAAAAAA?<::::=@@JF@<99<:;>>=>@FEDEEC??<<<=>EHKDAA@==>=>>==??DLJE=-----B@@?7..DDDGFFEAAAABEEEBAAA??@?@DDEEHF@????EGDEEDDEEFKECC@@AE?CCBCHDBBBCD66666BA<<91111/+*&
@57_NG92T2_2
GCAAAAGATCCCAGTAATGGCTGGGTTTGGACAATTATTATACGCAATGGCATTTAAGGGACAGTAGAATTTCTAGCTGCCCTTTGGCACCTTGCCTGTTCTCTGCAGTCATTTTGACATTGGGGTATTCTCTGTTTCCACCCAGCTTCAGGGAATAAAGCTCTGCTCTTTTGCTCTGACCTTCCCTTATTTTGCTACAGATCTTACTCTAGCACCTCCATAGAAGAGGCCATGAAAGGGGTGAGGACCCTCCCCAGCCACCACCACGGCCACAGAAAACCCATTCCAGAGCCTCCTCCTTGGATCTGAATAAAGTCTTCCTGCCCAGTGCGCCAGGTGAAGTGTCCCTCTGCATCTACCCAAGCTGTTCCCTTGCCTGTTGGAGCCAGTGCACATACATCCCTGCTGCAGAGGCCTCTGTGTTAGGGAAAAGAGCACACAGACCTGGCAGCTTTCCTTGCCATGCAAGTCTTTATGTTGCTATGATATTCTTGGGCAGGAAAAAAAAATCCCAGACAGATGCATAGCATATGGGGCTGGAGACTTTTCCC
+
,02=@DFB>;:99;<?BCB@?>>>>?@ABAAA@ACCCAA@??75555:@BAA@DECC==>==>>>=<<>??CCBB@@AA?=<;>A?@@?>>?@=;;:9:/,,-=ACDAAAACDEFFDDCBBA>=;;;<>AADCCEGECC8774.1...+-,--4><;>>=>?<<=BABBACHHEFDEDFDBBAA@AAABEHKIGFDBABBBFCCB=;=>=?CABA@@@??B@:9:;:;835=@-,+,+:BCACBAA?@BAAA@;1+*'&&(799:::;;;;=CEDDGHGFDCBBCA:666BAABBCCGDFFFDCDCCEEHGKIKHEEFGFDFGEFFDDDC>9999;BCDDEEECBACBBBCFFEEDCBAAABDEGHGIJGDDBDCBCDCEHGCCECDEEDFGFHICBDBDFFEDEEGIHGGEDDCCCDEFEFE?45@CEKIRJJKMFECCBKGFGFGEEDDBFFJHLKIEEEEDEIHEEDDFHIFGDEGGFGFEFFFFGGEEEBCDCDHLSFCIKSSSSQGE>9:??CEFFGGFECCCDHFA?>>ABB940/)''&&'''&
@58_NG92T2_2
CATAGCAACATAAAGACTTGCATGGCAAGGAAAGCTGCCAGGTCTGTGTGCTCTTTTCCCTAACACAGAGGCCTCTGCAGCAGGGATGTATGTGCACTGGCTCCAACAGGCAAGGGAACAGCTTGGGTAGATGCAGAGGGACACTTCACCTGGCGCACTGGGCAGGAAGACTTTATTCAGATCCAAGGAGGAGGCTCTGGAATGGGTTTTCTGTGGCCGTGGTGGTGGGGTGGGAGGGTCCTCACCCCTTTTCATGGCCTCTTCTATGGAGGTGCTAGAGTAAGATCTGTAGCAAAATAAGGGAAGGTCAGAGCAAAAGAGCAGAGCTTTATTCCCTGAAGCTGGGTGGAAACAGAGAATACCCCAATGTCAAAATGACTGCAGAGAACAGGCAAGGTGCCAAAGGGCAGCTAGAAATTCTACTGTCCCTTAAATGCCATTGCGTATAATAATTGTCCAAACCCAGCCATTACTGGGATCTTTTGCCCTTAGTATATTATTAGGCCTAAATTTACAACTTCTCCAAAAATGGTTTATATAAATTCAAATCAGTTTCTGTGATAGTTGTTAATAAGAACAATGTGTAAATAAGCCTTTCAGCTTGCAGCCTTCTGTGTTTGAGGAA
+
8=DB@?>>?AABEFDCBABABBBBFECA>;:7*())*1122AAAABDEFDCBAAABH@CB<@A?=:+++35:::=AAB@AA?@EFEGFD@@?@@CBCBB??????@@,++**155779;:<<3/&&():@@AACDBBB=<<;<=>>??ABBA?;7778:DBBAA?=;;;;<;:833<@AB@?>>;<B@@><===>??@AABCCCBA@@@DEGHFDB@;99:9=AAA@=?@?BD?;;A@?@=<==<@?>?BDE?@@ADA>>>>?@?>>>>>><=>=>A@AA@@@?ABAAA@>=<=>@EGHIA@A>@@@??@>?===>>DFCDCCCBB<;;;;CCC??=>@A?==<=>?:9200002:;@@C>=>=><CBCFEEFEJPA>==<<@??@@ABBA??@@>==<;;<<=@><::;=>>>ACFFGCCA@?@??<;;=<?BBB@????@844446CDFEEEC@????A?==<<=???@:88877:;;=@@FC@<;;==@A@ABCF@:;;::;99::=CEGC@A@>?A>>>==?ADHFA=<<=>AEDDFGFGCDEGFCBAAAABDBBABAAABCBBDA=33ECBDCBDDCEDBBCDEFCA@?@@AA??>@@>==?>?@@?@BCAAA?9753-)
@59_NG92T2_2
CTGTAGCAAAATAAGGGAAGGTCAGAGCAAAAGAGCAGAGCTTTATTCCCTGAAGCTGGGTGGAAACAGAGAATACCCCAATGTCAAAATGACTGCAGAGAACAGGCAAGGTGCCAAAGGGCAGCTAGAAATTCTACTGTCCCTTAAATGCCATTGCGTATAATAATTGTCCAAACCCAGCCATTACTGGGATCTTTTGCCCTTAGTATATTATTAGGCCTAAATTTACAACTTCTCCAAAAATGGTTTATATAAATTCAAATCAGTTTCTGTGATAGTTGTTAATAAGAACAATGTGTAAATAAGCCTTTCAGCTTGCAGCCTTCTGTGTTTGAGGGAAAT
+
JKJSHGHEBIJLOSKKRPSQLLGECCBCDJMHKSKNJHHIOKKJKFGFEFRGJSJOSLHHII@DHGIFGGIKIOJHJOSNNJKPHHLMLSMNILJLFKJHSKSPIIMJIONSJKLLQLNGIH=<<<=@?@@JQLSMJKNJNMNJMHHLSMLIKHIMMIIHGHGLJLHSLIJJIMIKNMIGJFLHH;986677=;:::;;;;;:=/.4?AEBDD>????IHGIIIGOIGHFJDHFBBBB@BIOPROHIIKLPLJJMJKLNIRKLHKHHFKGPKHJJIJNGJF<<<<<AA@@BC=>>>>FEEKLOOIIF@==700101568<=?DHIGKJHFED;43332(-+&
@60_NG92T2_2
TCCAACAGGCAAGGGAACAGCTTGGGTAGATGCAGAGGGACACTTGACCTGGCGCACTGGGCAGGAAGACTTTATTCAGATCCAAGGAGGAGGCTCTGGAATGGGTTTTCTGTGGCCGTGGTGGTGGGGTGGGAGGGTCCTCACCCCTTTTCATGGCCTCTTCTATGGAGGTGCTAGAGTAAGATCTGTAGCAAAATAAGGGAAGGTCAGAGCAAAAGAGCAGAGCTTTATTCCCTGAAGCTGGGTGGAAACAGAGAATACCCCAATGTCAAAATGACTGCAGAGAACAGGCAAGGTGCCAAAGGGCAGCTAGAAATTCTACTGTCCCTTAAATGCCATTGCGTATAATAATTGTCCAAACCCAGCCATTACTGGGATCTTTTGCCCTTAGTATATTATTAGGCCTAAATTTACAACTTCTCCAAAAATGGTTTATATAAATTCAAATCAGTTTCTGTGATAGTTGTTAATAAGAACAATGTGTAAATAAGCCTTTCAGCTTGCAGCCTTCTGTGTTTGAGAT
+
ABBBBBCC>>>>==><>=@BA@@@??>>>??A@BAA@<;;;<@AB:9999==:76779BAAAABCCDBABAAAACBBEBAA?>?@@AA@?>?>?@?ABBBAABA??@?BBFCCA?>97788>DAAB====:@:*>>?A@>>>=<==33CE@;>>>B@>>=>>@??@?>>?<<>>>B99:EEHAAAAADCB@??@@EGHGA??=?>@AAAAB@@@BBEHFAAA?>>==?@CHHC>=<<=@A@??>>>==>?CBFBBBBBBBAA@97BEDDCABBELGCBB?@@??@AACCB?>>?>===;<==>A?><<>@AAADHICFFDA@@@AB@??@@CEGFEDDCDE?:999;EHJGJGFG@@@@@ECBBAABBBCDCBCB@AAADHFJDCA@?B@BDCCDFGJGMHGFCBAABCGKJDBBA@@BAACBBDEHKIFCCBCDIIEFGGHMHKLNIHHEDDEEIEFEFFDDEGEEEFEIIMHJIMJLGHIGEFFFFGFFEBBBHBHIGGHEEA@@CDEEEGGB<95//-((
@61_NG92T2_2
CCAGAGCCTCCTCCTTGGATCTGAATAAAGTCTTCCTGCCCAGTGCGCCAGGTGAAGTGTCCCTCTGCATCTACCCAAGCTGTTCCCTTGCCTGTTGGAGCCAGTGCACATACATCCCTGCTGCAGAGGCCTCTGTGTTAGGGAAAAGAGCACACAGACCTGGCAGCTTTCCTTGCCATGCAAGTCTTTATGTTGCTATGATATTCTTGGGCAGGAAAAAAAAATCCCAGACAGATGCATAGCATATGGGGCTGGAGACTTTCCCC
+
,,--ACBELKKOSPJKKLIIIHLJJIIGHIIFKJQSJMGLHHGKJIIHHJIOKIIHLLMNIMKHHHMHJSLPIJHIINLSIPKGECE<AFHHIJMSLIIIIIIMLJLIGHJGJJOSJLJLSSNSMPKIKIJIKGLMNMJJKLNIMKJKSKMGFGJGKJGKGKMLA@@@@ECEHJHKISIIIHDDEDFJLIGFGGKLLGGGFHGFILNSLIKKAGFEC@EJIIILLGNEIKHGFEFEENGFEFGFHGFDDCC?>5+'''&&%&%''$
@62_NG92T2_2
TCTACCCAAGCTGTTCCCTTGCCTGTTGGAGCCAGTGCACATACATCCCTGCTGCAGAGGCCTCTGTGTTAGGGAAAAGAGCACACAGACCTGGCAGCTTTCCTTGCCATGCAAGTCTTTATGTTGCTATGATATTCTTGGGCAGGAAAAAAAAATCCCAGACAGATGCATAGCATATGGGGCTGGAGGGACTTTTTCCC
+
=DMGIMHHGSJJMGSNJSJLKHIKJSNMKLLJSKHKLJHLLKFHGNJKJMNKNJSSIIOJLKLLMJSHGA<<?DASRSMMIHJJHIHIIHJOIHHHIHIJHFGILJLMSNHNIIKGHLKMMKIPQROJSHIGNHGJNHEFDEEGIGF?<KEFFGIGBCA@@DFEFGEHMJIGGFHGIJHHFFD872.-)(&%'''''(++
@63_NG92T2_2
GCAGGGATGTATGTGCACTGGCTCCAACAGGCAAGGGAACAGCTTGGGTAGATGCAGAGGGACACTTCACCTGGCGCACTGGGCAGGAAGACTTTATTCAGATCCAAGGAGGAGGCTCTGGAATGGGTTTTCTGTGGCCGTGGTGGTGGGGTGGAGGGTCCTCACCCTTTTCATGGCCTCTTCTATGGAGGTGCTAGAGTAAGATCTGTAGCAAAATAAGGGAAGGTCAGAGCAAAAGAGCAGAGCTTTATTCCCTGAAGCTGGGTGGAAACAGAGAATACCCCAATGTCAAAATGACTGCAGAGAACAGGCAAGGTGCCAAAGGGCAGCTAGAAATTCTACTGTCCCTTAAATGCCATTGCGTATAATAATTGTCCAAACCCAGCCATTACTGGGATCTTTTGCCCTTAGTATATTATTAGGCCTAAATTTACAACTTCTCCAAAAATGGTTTATATAAATTCAAATCAGTTTCTGTGATAGTTGTTAATAAGAACAATGTGTAAATAAGCCTTTCAGCTTGCAGCCTTCTGTGTTTGGAT
+
%%$%%&4::;:::;=@@@@?====<??@BC?????==<==???>???>>=<=>ABD>>:99;;<<===>???><:55556??>>?@?BB@@?>?A@DCDB@@?>>>>???>====??@@ABBBCCBA@AAEHKGDC??97788:?>?@?>??,*)+=>>444444@:4BDGBEEB@?>>???>>>A@>>=<<>=>A@AAAAB@AB@@A??===>?CCB@>=?>?>@A>>===?@CEHHG@>=<<>=>??@DCA=><<=@??@;:;;;:942/29?777769;??>BBEBAA@ACDA@@?>>>>>?@@AAA>>>?>>?>=>??@@?=:45556>@@B?BA@>=<===<<<=<@CCC@????@955457@BDEA@??====?BAA@??@@@@>?@?=<<<<?BDGFD><<><>@@@?AEDCED@>=;;<=>DEED???>>A@?@>>?ACFHB?>>?ADEEDDEED?CCDDCB@@@AAFCBAA@A@A@@@BBBDDCA@A?@CDBCA@ABABDA@?=>>B?FDBBA21112@?@ABDB;860)'%$
@64_NG92T2_2
ATGGAGGTGCTAGAGTAAGATCTGTAGCAAAATAAGGGAAGGTCAGAGCAAAAGAGCAGAGCTTTATTCCCTGAAGCTGGGTGGAAACAGAGAATCCCCAATGTCAAAATGACTGCAGAGAACGGCAAGGTGCCAAAGGGCAGCTAGAAATTCTACTGTCCCTTAAATGCCATTGCGTATAATAATTGTCCAAACCCAGCCATTACTGGGATCTTTTGCCCTTAGTATATTATTAGGCCTAAATTTACAACTTCTCCAAAAATGGTTTATATAAATTCAAATCAGTTTCTGTGATAGTTGTTAATAAGAACAATGTGTAAATAAGCCTTCAGCTTGCAGCCTTCTGTGTTTGAGGAAA
+
111FEGHFHFEB===HFIKLSJSSNIMLLLSOLMOE>HFIIGJ9862233=>@?JFEFFKGKFGE>==:77:555DDD211111001950/.--.--078JGIGD>>>DLSLKIIRHFSKJJ?*))*ENNLLJKNLPJIPOKJNJHFHNKSMJKIIGNILNMKSGPOSLSNJIPFFBDESFF88ECA87777HKKSLNMPNKJOLJNIHIKLGHGEBBFGA?H8899:IJJKIKKHKKHFGKIKLPJGKIKHKEIHGFIKNPSLDCBCBBLKIJGEGEMHKILOMIKJMGMHJJHF:995+++8DDGEDCEJGQKMMJMIKIJSHI==>./FJGLKIHIGFDGFFLKIIGD?>71*)+
@65_NG92T2_2
GGCACCTTGCCTGTTCTCTGCAGTCATTTTGACATTGGGGTATTCTCTGTTTCCACCCAGCTTCAGGGAATAAAGCTCTGCTCTTTTGCTCTGACCTTCCCTTATTTTGCTACAGATCTTACTCTAGCACCTCCATAGAAGAGGCCATGAAAAGGGGTGAGGACCCTCCCCACCCACCGCCACGGCCACAGAAAACCCATTCCAGAGCCTCCTCCTTGGATCTGAATAAAGTCTTCCTGCCCAGTGCGCCAGGTGAAGTGTCCCTCTGCATCTACCCAAGCTGTTCCCTTGCCTGTTGGAGCCAGTGCACATACATCCCTGCTGCAGAGGCCTCTGTGTTAGGGAAAAGAGCACACAGACCTGGCAGCTTTCCTTGCCATGCAAGTCTTTATGTTGCTATGATATTCTTGGGCAGGAAAAAAAAATCCCAGACAGATGCATAGCATATGGGGCTGGAGGGAGCCC
+
,099953333911>>GGOKKRJMOKJJLNKLKSLIMLIIHFEGJJSNRMOMNJSPIJRJKHJQHHFIKHKHHGIHGHJLHKSKI>D:2DHGGDFGIIKIKIAEGHJOKSSQQFAAAABCCCBDFGLIJMJONSOIMCCABFHLNFJ766669;8<653+***)''''/000.2A?8GI>>>>?FGFEIRIGDDCCBFJNKKJGNJKINLQIOKNLMSMPIOKJOKSLLPSHJIGMMHIHCC<1?DEEFDFEGGPJISKJJLEFDBCFDJFGEKFIJGJJJLKJKNLLJJKHGNJLLMMHSMKKOGKNRHJLHGFGFMSMSNRSNSRGJHHJHGKIKPMOJEGFSGLSLNSSOKJKLIMLSNLGGKIRKIJIHJQCEFKIKHIJHGLGJDKHIIHGOSJKHGFGFHGGKP@?@@FLFD@ALSSSSNJBGHEHKFFGFFFJFFEEFFGFGDFEFE?>864.&%'$$$
@66_NG92T2_2
TTGGGTAGATGCAGAGGGACACTTCACCTGGCGCACTCGGCAGAACTTTATTCAGATCCAAGGAGGAGGCTCTGGAATGGGTTTTCTGTGGCCGTGGTGGTGGGGTGGGAGGGTCCTCACCCCTTTTCATGGCCTCTTCTATGGAGGTGCTAGAGTAAGATCTGTAGCAAAATAAGGGAAGGTCAGAGCAAAAGAGCAGAGCTTTATTCCCTGAAGCTGGGTGGAAACAGAGAATACCCAATGTCAAAATGACTGCAGAGAACAGGCAAGGTGCCAAAGGGCAGCTAGAAATTCTACTGTCCCTTAAATGCCATTGCGTATAATAATTGTCCAAACCCAGCCATTACTGGGATCTTTTGCCCTTAGTATATTATTAGGCCTAAATTTACAACTTCTCCAAAAATGGTTTATATAAATTCAAATCAGTTTCTGTGATAGTTGTTAATAAGAACAATGTGTAAATAAGCCTTTCAGCTTGCAGCCTTCTGTGTTTGA
+
*==ABB@;;;;;CBBA=<<<<>=><:;;658877778-+********+1+5766@EDCAA@@AA@==<<<==?ABABBBA@@AAFIKHGCB@;::::>BABBAAAA@AA2?@?>?>>??>><569?72@DCCB@@@@BBAAA@>?><<=<=@?@@@BA@ACCDECC?>?@@HHECFFGEEFDCCCDEFFHKLJLSGIIGEFFGMIHSJKCDCCCJHHHGEHHEEKHLH@>::55<4238);??AGMJLNSLHKLFEIFIIKKMJGFGFHHHKG@@??AHCCBBDFHHHILMJKLJFFEGFHCCCCBKKKLIILLIICBAAACJQLKPKOSJIJJOJJHJHFNHHHILOKFGGGFGMHONOGCBGACIJJJHKOMPKIHEDDDEGLILJGGHDEHEGHHFGHOSPHDEEFEMORLIJOOHJKNIKKHGKIGKILIHIHJLIHHJIIKJJJHGJILSINLHIIJSKIEBBBCHJOJFFHFFFDCBCEFEJIJIJIA4
@67_NG92T2_2
ATAAAGACTTGCATGGCAAGGAAAGCTGCCAGGTCTGTGTGCTCTTTTCCCTAACACAGAGGCCTCTGCAGCAGGGATGTATGTGCACTGGCTCCAACAGGCAAGGGAACAGCTTGGGTAGATGAAGAGGACACTTCACCTGGCGCACTGGGCAGGAAGACTTTATTCAGATCCAAGGAGGAGGCTCTGGAATGGGTTTTCTGTGGCCGTGGTGGTGGGGTGGGAGGGTCCTCACCCCTTTTCATGGCCTCTTCTATGGAGGTGCTAGAGTAAGATCTGTAGCAAAATAAGGGAAGGTCAGAGCAAAAGAGCAGAGCTTTATTCCCTGAAGCTGGGTGGAAACAGAGAATACCCCAATGTCAAAATGACTGCAGAGAACAGGCAAGGTGCCAAAGGGCAGCTAGAAATTCTACTGTCCCTTAAATGCCATTGCGTATAATAATTGTCCAAACCCAGCCATTACTGGGATCTTTTGCCCTTAGTATATTATTAGGCCTAAATTTACAACTTCTCCAAAAATGGTTTATATAAATTCAAATCAGTTTCTGTGATAGTTGTTAATAAGAACAATGTGTAAATAAGCCTTTCAGCTTGCAGCCTTCTGTGTTTGAGGAA
+
888FFBA@?@AABBA@@@@AABCBBABABAAA?????BCCBBBBBBBHDDB@?@ABCCDD@>>>>?AACCBCBBAAAAA@????ABBCCCBA@?>>>?BD@?@?@??>?>?CBBBAA@@83210,('(*+()?@A@@AAAA@?;8778:C@???@CCECCAAAB?CFEFBAA??@@AAA?>>>>@A@BBCCCDDB@@@ADIEGFCA@:8889<B@@AA?AABDCCCBA@@==<<<=<46:;?<EEEAA====>@@???===;;<;<>::;???>?AAACBB==>??FFFC?=@=>>?????@???BBDHB>>>>?A?@A@=?A?AB;;CEBA@@>>>=<>?ABDAA?????><:;;<>ABABCCFHDB@?=>?>?@@@BA@=====>>=;;<<=@=;:::=?>?CCFBECCDBA@??<<;==@DFC@>>>?@743336BCEGBA@@>???@?>>>=>>>>>>>>>;99::<ABCA@<::<;<>===BDCBBB?=<;;;=?DFGE@??==?>====??DIH@<<<<=DEEDEDDFDBCCDCC?>>??A??=>>?<<=;;==>@AB????@CCAB@9888:C?><;:;635@>=>==>=<;:;;<??>?@?10/.,*
@68_NG92T2_2
CCAATGTCAAAATGACTGCAGAGAACAGGCAAGGTGCCAAAGGGCAGCTAGAAATTCTACTGTCCCTTAAATGCCATTGCGTATAATAATTGTCCAAACCCAGCCATTACTGGGATCTTTTGCCCTTAGTATATTATTAGGCCTAAATTTACAACTTCTCCAAAAATGGTTTATATAAATTCAAATCAGTTTCTGTGATAGTTGTTAATAAGAACAATGTGTAAATAAGCCTTTCAGCTTGCAGCCTTCTGTGTTAAAGAAT
+
&(++AAGEEEJKIHGECCCDCCABBB83333<GEEDDCCDFBDBAAACCDDFIHSKJRCB@@@ECBAECEFHGEFHHHGEA@@@BFIJJJIIMFEDDFFEDCBBDCDFEGDEDDCEBFHIOJKB@:DADEDDCEHFJFFB@@>??ACEGGEBCCBBGFGDDCCDEKJGBBCCDGHEFIIHKEFGGEFEABBCCGEECDCCABCBBEEEGFEEDBBBDCDEEDDEEDGFEDDCE?;=ECDBAA??@@ADFED>975)))()(&
@69_NG92T2_2
CATGGGTGTCTCTCTCTTTCCACCCAGCTTCAGGGAATAAAGCTCTGCTCTTTGCTCTGACCTTCCCTTATTTTGCTACAGATCTTACTCTAGCACCTCCATAGAAGAGGCCATGAAAAGGGGTGAGGACCCTCCACCCACCACCACGGCCACAGAAAACCCATTCCAGAGCCTCCTCCTTGGATCTGAATAAAGTCTTCCTGCCCAGTGCGCCAGGTGAAGTGTCCCTCTGCATCTACCCAAGCTGTTCCCTTGCCTGTTGGAGCCAGTGCACATACATCCCTGCTGCAGAGGCCTCTGTGTTAGGGAAAAGAGCACACAGACCTGGCAGCTTTCCTTGCCATGCAAGTCTTTATGTTGCTATGATATTCTTGGGCAGGAAAAAAAAATCCCAGACAGATGCATAGCATATGGGGCTGGAGACTTTCCC
+
-**''(-''%%%&&***+0)512@A;DDIE><:=?GMIEGFEHJBABHIDC=E:=HIQJQMMILGIH=J=?DIIABEBD@C@@??:233DJFHOHKHIHJ?@IDEFNMKSLKLS;;;;B<QOSSGHJFFKPHH?A()@C.@HCDIHGECCDFIGBAADGIGMIHLB@@ABOMISKKJKLKSJMKLKMISKLIIQJKCSMHFKFDFI@ILKCCBBBFHSI?@>??>>>736635555=;<>:4>@GFGFFHI:56;;HFJHKFGFFGILIJSLOKKFEFEEEC<AAA@AAGMFIJKINEDDEGGGBBDHBLJILNLKMSLSILHPMGJJIHJKSSNJJKOKINIJIKOIJKEDCECJFJLKMIHJHIJKAB@AADDFGFEBA@;?IKKFFF;:/,+.....++++,('''''))++98B?;;<<<975,,*
@70_NG92T2_2
GCCAATGTCAAAATGACTGCAGAGAACAGGCAAGGTGCCAAAGGGCAGCTAGAAATTCTACTGTCCCTTAAATGCCATTGCGTATAATAATTGTCCAAACCCAGCCATTACTGGGATCTTTTGCCCTTAGTATATTATTAGGCCTAAATTTACAACTTCTCCAAAAATGGTTTATATAAATTCAAATCAGTTTCTGTGATAGTTGTTAATAAGAACAATGTGTAAATAAGCCTTTCAGCTTGCAGCCTTCTGTGTTTGAGGAAAAT
+
(****AAECCBDGHCBA@>??>>?@@BCA??@@?>>=<=??AA=>;9:;;<?ABCCGEECABBBA@??@?ADCDDCCDDE?<;;;=DEGGFGFDA@?@@CBAA@AAAAB@??>>===>@EFIIFA@@A@A@???@DEDDDB@?>>>@@DGHDAA@?@AAACBACCGOMF?AAABEEGCDFEHEEFFDCB?>?@@EBCA@@A?@@@ACCCEEEBABBBGEDECCCCDEDABA@??B>@CCCBCC@??>=?@@ABADDH??><92.*&
@71_NG92T2_2
GTAGATGCAGAGGGACACTTCACCTGGCGCACTGGGCAGGAAGACTTTATTCAGATCCAAGGAGGAGGCTCTGGAATGGGTTTTCTGTGGCCGTGGTGGTGGGGTGGGAGGGTCCTCACCCCTTTTCATGGCCTCTTCTATGGAGGTGCTAGAGTAAGATCTGTAGCAAAATAAGGGAAGGTCAGAGCAAAAGAGCAGAGCTTTATTCCCTGAAGCTGGGTGGAAACAGAGAATACCCCAATGTCAAAATGACTGCAGAGAACAGGCAAGGTGCCAAAGGGCAGCTAGAAATTCTACTGTCCCTTAAATGCCATTGCGTATAATAATTGTCCAAACCCAGCCATTACTGGGATCTTTTGCCCTTAGTATATTATTAGGCCTAAATTTACAACTTCTCCAAAAATGGTTTATATAAATTCAAATCAGTTTCTGTGATAGTTGTTAATAAGAACAATGTGTAAATAAGCCTTTCAGCTTGCAGCCTTCTGTGTTTGAGGAAA
+
14?<<<<<?A@@<;;;;===>>BA@@=966669CA?@@@BBBAAAA;:55BDDAA?==>>>?@>==>=>?@BBAAAAA@>>>?BHHFDCA@;:9::>B@ABA@AABBCDCCBAA???@?A@:=>?=;>@@B?>==>?ABBDC@?><<=>><523B@A??AABCA?<<=>>GHGH@=>==<;:55/.../:<BAF@??>=>==??AEFB==<<=@@???>>?=<=>@@DA?===>>@><<<=>BCABBBFIFDDA@??<==>>CCB>>>><;;;:;<<=@<<::;>>>>?AFBHCB@>>>??<;;<<@GGEB@A@A@:55556BCEEEEBB?>>>>?>==<<<<=?=>;222:;;?BBFDB?<:><<@@?@ADCBCB@@>;<:;;@EGA@A@>>?==>==ABDHIA<<<<=EFEDCDDE@BBDCBB??>@@DCB@A@A???>>@AACBBAABABDDCDBAAABDDCBA@AA@76667FCB@??=>?@?BAAABB-,,,+*)
@72_NG92T2_2
CTGGCGCACTGGGCAGGAAGACTTTATTCAGATCCAAGGAGGAGGCTCTGGAATGGGTTTTCTGTGGCCGTGGTGGTGGGGTGGGAGGGTCCTCACCCCTTTTCATGGCCTCTTCTATGGAGGTGCTAGAGTAAGATCTGTAGCAAAATAAGGGAAGGTCAGAGCAAAAGAGCAGAGCTTTATTCCCTGAAGCTGGGTGGAAACAGAGAATACCCCAATGTCAAAATGACTGCAGAGAACAGGCAAGGTGCCAAAGGGCAGCTAGAAATTCTACTGTCCCTTAAATGCCATTGCGTATAATAATTGTCCAAACCCAGCCATTACTGGGATCTTTTGCCCTTAGTATATTATTAGGCCTAAATTTACAACTTCTCCAAAAATGGTTTATATAAATTCAAATCAGTTTCTGTGATAGTTGTTAATAAGAACAATGTGTAAATAAGCCTTTCAGCTTGCAGCCTTCTGTGTTTGAGGAAAT
+
>@@<966679A?==<====?=8777<>?EDA@?>=>>?@A???>>?@@BBAABAAB@?@?BFHFCB@?:8888=BBBB@@@AADAA?????=<==<>=:<?@A>DDBCA?@==;:99<>?>>;<<==@@??>===>@@@B@?@@BFIJHMDC@@@@ACCBBBBBBBCEGJGDCCBABAACDDKGFA?>>>@CCCA?@@>>@@BF=<?CCDGFDA@@@@ABDCDEHGHIEBA?????AAACBA????????=>??@B@@>=>?@@ACDEFHEFDB@A@A@>>@?CGHECBBABD<9999;CFFHHJFE@???@CCCBAABABBABABABBBBEFEKGDA==@99;4449:8----.@??@BBDFGDCBB@AC@AA@?ABDJHFBBBBCEGGIJHKGEFIHHHEBCCCDDDCBCBCCBDBBCDEEFICBBBBEEEFEDCDEEGHDC@=:877??AFEGDDDDB?;;;;5336--,,+)*(
@73_NG92T2_2
TCTGGAGGTGCTGAGTAAGATCTGTAGCAAAATAAGGGAAGGTCAGAGCAAAAGAGCAGAGCTTTATTCCCTGAAGCTGGGTGGAAACAGAGAATACCCCAATGTCAAAATGACTGCAGAGAACAGGCAAGGTGCCAAAGGGCAGCTAGAAATTCTACTGTCCCTTAAATGCCATTGCGTATAATAATTGTCCAAACCCAGCCATTACTGGGATCTTTTGCCCTTAGTATATTATTAGGCCTAAATTTACAACTTCTCCAAAAATGGTTTATATAAATTCAAATCAGTTTCTGTGATAGTTGTTAATAAGAACAATGTGTAAATAAGCCTTTCAGCTTGCAGCCTTCTGTGTTTGAGGAT
+
'''')+>ABACC22224CDAA@?==566ACCHGHGMHIHLSKOGABBGFGFIOOORKHHOMJPHIHHISHHHGHPOINGDEEGGEEJGA;==EGHEIGE?;BFBCH;;;<SKJIHFHGFEFGFJHFDEEEHMHJGECDDDJKJDBDCDGHKLLKILHFFFGJGHEKDFIIJLIHJIIFEFCD>>>:000/0000222FMFFEEEDFF?A000EKGMLHNC?:/(('')EHGGIIHFGFFHGEDEEKJLLDCBAAHHFIGEFSMSKJDFFGDLLHHNLIMOIIHIKFFEGFIJKIHHGFFIFEHHHEIGFEEEECDGFHKJGLJKKGGHDEEIDFEDCGJGFCEFEKFGGFD=;90/.-(%
@74_NG92T2_2
CTCTGCAGTCATTTTGACATTGGGGTATTCTCTGTTTCCACCCAGCTTCAGGGAATAAAGCTCTGCTCTTTTGCTCTGACCTTCCCTTATTTTGCTACAGATCTTACTCTAGCACCTCCATAGAAGAGGCCATGAAAAGGGGTGAGGACCCTCCCACCCCACCACCACGGCCACAGAAAACTCATTCCAGAGCCTCCTCCTTGGATCTGAATAAAGTCTTCCTGCCCAGTGCGCCAGGTGAAGTGTCCCTCTGCATCTACCCAAGCTGTTCCCTTGCCTGTTGGAGCCAGTGCACATACATCCCTGCTGCAGAGGCCTCTGTGTTAGGGAAAAGAGCACACAGACCTGGCAGCTTTCCTTGCCATGCAAGTCTTTATGTTGCTATGATATTCTTGGGCAGGAAAAAAAAATCCCAGACAGATGCATAGCATATGGGGCTGGAGACTTT
+
==>>>@@@@@ABCEFEDCCAB987689:;>?AA?A@B@DA>;;;<<@BBCB?==?<=>?>>?>>?@A?>>?GCCCBC??65554589=:;IHGFCCA@A@AD>==21224@AABAAA@@@AADCCCCB@@@ABEEJHHLFCA@@@@>?@B@?<970;<A@;<=<=AA<:999;A4+**,,++))))>><<@@?>=>>?AACDCCBCBBCCCCDFFCCBBBCCECBBBAABB855559@BBCCCBCA@>>>>@BCCCCB@@@@@CCDEDCEA<?;=>?@AAADDBCCABDDCGEEDF@???@BDBABCDDEDCB@?>>?@BCEEDDCBABBEFSIOEEDDDHFFEBAA@@BBBBCCDDEDCBABAA@ABAAAAABDBCBBBEBCCCBBAAACBEFECCCBACCCAGJSSSOJFDCCBBA=:::AAC@@??@CBC@?>>>=;730..-,&
@75_NG92T2_2
ATGGCATTTAAGGGACAGTAGAATTTCTAGCTGCCCTTTGGCACCTTGCCTGTTCTCTGCAGTCATTTTGACATTGGGGTATTCTCTGTTTCCACCCAGCTTCAGGGAATAAAGCTCTGCTCTTTTGCTCTGACCTTCCCTTATTTTGCTACAGATCTTACTCTAGCACCTCCCATAGAAGAGGCCATGAAAAGGGGTGAGGACCCTCCCACCCCACCACCACGGCCACAGAAAACCCATTCCAGAGCCTCCTCCTTGGATCTGAATAAAGTCTTCCTGCCCAGTGCGCCAGGTGAAGTGTCCCTCTGCATCTACCCAAGCTGTTCCCTTGCCTGTTGGAGCCAGTGCACATACATCCCTGCTGCAGAGGCCTCTGTGTTAGGGAAAAGAGCACACAGACCCTGAGTTTTCCTTGCCATGCAAGTCTTTATGTTGCTATGATATTCTTGGGCAGGAAAAAAAAATCCCAGACAGATGCATAGCATATGGGGCTGGAGACTTTCCCT
+
ABCA@@AAEDD>:;::;@??>>@BBFEDA@>>?><<<=@@BBB?>===>>@?@ACBA@?@?AA@ABCEHGECCB@766589:;==>==;:;;=><:;;<=BBCDE?<<>;=@@?>>>>?ABCBBEEB??>=>A?>>>>>-+5++GEEB@@??@@ABAADCAA@>>>>>@?@965(8>ABBCB@>>>>ACFDDGJEA@>??@>>>?ABAAA;@@?<6@DECCB?:999:ACEGGIICA@@?BEECCEDCA@@?@BCCCBBBCABDCEEDEECCBBBCBEDCAA@@@C65555=BCEEFEEEEBA>=>>?E66656:::;BDBBB==;93)*9=AAAADDBDCABBBBDDDEEAA@AACEEEFFEGHEDCC@AAABCEF@?/(((*37:8:@?=/--/.:9:;8*+.-+**+,5:BCCDDFCDDDDDDFFGEFFFFJGFFFFDFEDFFHHHFHHEHJFI?GLSSSNKECE====>CGFFEFEEFEEGFEA@98664-/454332-,)&
@76_NG92T2_2
CTCAAACACAGAAGGCTGCAAGCTGAAAGGCTTATTTACACATTGTTCTTATTAACAACTATCACAGAAACTGATTTGAATTTATATAAACCATTTTTGGAGAAGTTGTAAATTTAGGCCTAATAATATACTAAGGGCAAAAGATCCCAGTAATGGCTGGGTTTGGACAATTATTATACGCAATGGCATTTAAGGGACAGTAAATTTCTAGCTGCCCTTTGGCACCTTGCCTGTTCTCTGCAGTCATTTTGACATTGGGGTATTCTCTGTTTCCACCCAGCTTCAGGGAATAAAGCTCTGCTCTTTTGCTCTGACCTTCCCTTATTTTGCTACAGATCTTACTCTAGCACCTCCATAGAAGAGGCCATGAAAAGGGGTGAGGACCCTCCCACCCCACCACCACGGCCACAGAAAACCCATTCCAGAGCCTCCTCCTTGGATCTGAATAAAGTCTTCCTGCCCAGTGCGCCAGGTGAAGTGTCCCTCTGCATCTACCCAAGCTGTTCCCTTGCCTGTTGGAGCCAGTGCACATACATCCCTGCTGCAGAGGCCTCTGTGTTAGGGAAAAGAGCACACAGACCTGGCAGCTTTCCTTGCCATGCAAGTCTTTATGTTGCTATGATATTCTTGGGCAGGAAAAAAAAATCCCAGACAGATGCATAGCATATGGGGCTGGAGACT
+
6@ABCCCCBA>>>=<?>>>?@=<<<<@E??;;;>CFDC@@>??AAAA@>?A@IGGEECABBAACBB???@?@@@@EGGGGEGJEEFDEEE??>>?DIKE?>=<>>>@>=@AAEIJAA?>==>AAGIJILHDFDC@>=;<=@GJ=<;:;88?BDFDA@??>>>??@=<<<=ADDEDECB755559A@@@@AHHKC>?==:;;1(('(802<>>A?=<:9=?:;==<<>>>>>?>>ACCBBBCBCBAAAABHFFDDEE@><:::;=>>;:8=>?;<><<==<=>>?=><;;<=@@@?==<<=?>A@ACCABCBA@A@???><<;=<?HKKEBBA@AAABBBBA@??>>@???>;)))==@AABBA?>??AABBDFGDBA??@?><;;:7645-<>ADCBCA@@@;55567@AAAABFB??>>?ABA@@@@>??>?A@@BBBBCBCB<;9536/....,*)))---.;@966669ABDCECDCA>===>@BDBBAA@@?@@ABDCCDFDBC>@A?>??@DEA@@??ABCDCDEE@????ACCBCBCEEDDCA???>?@ADCBCCBBAAEEOJHECBCCHEFDECDDDEEAC>>1*+2433>AA@BBBAAABCDCFDDDEFEDDBBBBBDDCDDDEDEFDCEHFGIIINLC@?AAA@AABECEDBAABBFFJDDB@A;942/,)'
@77_NG92T2_2
ATCGGTAGATGCAGAGGGACACTTCACCTGGCGCACTGGGCAGGAAGACTTTATTCAGATCCAAGGAGGAGGCTCTGGAATGGGTTTTCTGTGGCCGTGGTGGTGGGGTGGGAGGGTCCTCACCCCTTTTCATGGCCTCTTCTATGGAGGTGCTAGAGTAAGATCTGTAGCAAAATAAGGGAAGGTCAGAGCAAAAGAGCAGAGCTTTATTCCCTGAAGCTGGGTGGAAACAGAGAATACCCCAATGTCAAAATGACTGCAGAGAACAGGCAAGGTGCCAAAGGGCAGCTAGAAATTCTACTGTCCCTTAAATGCCATTGCGTATAATAATTGTCCAAACCCAGCCATTACTTGGGATCTTTTGCCCTTAGTATATTATTAGGCCTAAATTTACAACTTCTCCAAAAATGGTTTATATAAATTCAAATCAGTTTCTGTGATAGTTGTTAATAAGAACAATGTGTAAATAAGCCTTTCAGCTTGCAGCCTTCTGTGTTTGGGGAC
+
&$$&'((--,++-..>BDEGCBBBBEHKIHGFDCDDFINSILSRPNQMHHILGLKLJIHGGGGIHKKSINILQMMHKLMLOMKKKOMKNSMQNLIKHMILIQKLJLKNLBFE>OIINQLRLSKKFHHSKQMMRKSSNMQJLLLLOJLKLKIOMS<)))IIHKJKJSMLKILKKLSSQDIGIMLKHLB=;;;;>DFCCJFGNIJLHJLNJBBBAAMNJLQSKKJLSKSLRLNLMKKSNHJMMSLJSMLKKLJSJSMKNKGIKNQKQPSHMKIRISNPMPLFFPNHIIFGFEHGOMLNNPNMORLMLMJKSHJLSOPNJSJPJDCDDEMJPLQOLIJNJKKJLLHKSILHSHGD75558B?@@@@BEBFIJKHNPLJOMKLLLHLIEHGFHIMSKHPHFFFFFKIHHHINLMGIHHHQKLKJKPJIJKLNHJJHLMKNJHIGNGGKHIKKKLILPMNKLKJIKRNIKLIJJMFHFFGIDJIIJMHLEFFGEGGJIHDB?</.+*)'
@78_NG92T2_2
CCCAGTGCGCCAGGTGAAGTGTCCCTCTGCATCTACCCAAGCTGTTCCCTTGCCTGTTGGAGCCAGTGCACATACATCCCTGCTGCAGAGGCCTCTGTGTTAGGGAAAAGAGCACACAGACCTGGCAGCTTTCCTTGCCATGCAAGTCTTTATGTTGCTATGATATTCTTGGGCAGGAAAAAAAAATCCCAGACAGATGCATAGCATATGGGGCTGGAGACTTTCC
+
';DCFIKIIIMHHQJIQKIJJJFEFFHKOHMJKSGHJKESOGMLSSNLKKKGGGRMIKLSKLLJLLJQGIMNGHHFFNIPLLLSSHIHHEHJGSKILKA@6**445CIFIIJJ>====MHKNJMGMJISIIMIKOKJSJJIHIIFHFGIJLIGHFGJIIHHIHDEFGGJLOMOJFHB@??>DEDDFE.---->@ABBFDMJOHIGIGGFDGFFEF>;9987665,+
@79_NG92T2_2
TAGATGCAGAGGGACACTTCACCTGGCGCACTGGGCAGGAAGACTTTATTCAGATCCAAGGAGGAGGCTCTGGAATGGGTTTTCTGTGGCCGTGGTGGTGGGGTGGGAGGGTCCTCACCCCTTTTCATGGCCTCTTCTATGGAGGTGCTAGAGTAAGATCTGTAGCAAAATAAGGGAAGGTCAGAGCAAAAGAGCAGAGCTTTATTCCCTGAAGCTGGGTGGAAACAGAGAATACCCCAATGTCAAAATGACTGCAGAGAACAGGCAAGGTGCCAAAGGGCAGCTAGAAATTCTACTGTCCCTTAAATGCCATTGCGTATAATAATTGTCCAAACCCAGCCATTACTGGGATCTTTTGCCCTTAGTATATTATTAGGCCTAAATTTACAACTTCTCCAAAAATGGTTTATATAAATTCAAATCAGTTTCTGTGATAGTTGTTAATAAGAACAATGTGTAAATAAGCCTTTCAGCTTGCAGCCTTCTGTGTTTGAGGAAA
+
:;BBCDDC@>><;;;;<<<<=AA@@>;76678B@@@>ABCDDDB@BC?EEDD@??>>@@@@@?==>=>@@ADDCEFEB????BHHGFD@?:8888<AAABAAAAAB@@????@>>>?>>:-/<?B<EFCCA????@AAAA@?>>=>?>?@?@@?@?>?AABCAA>=>??FLGF@=><>==>==?@>??@AGJG?@?>?@>>@ABGHE@@??@DA@A@@@A@?@ACCE@@>>>??@<;;;<@DGEGEFILEBA@?????@@@AAA>>>>>>>=;<<<?@=;::;<@@?@BEDGCCA@?@?@=<<==BGEECAA@AA855458BBFFEFED??>??BA@@???????@@?====>ADDHA@>:8=77ABABBEEDEC@>=<<=>@CEFB???=>@>====@@FSKD@???AFFEEEIEGHGEEEDGBBBCBECBAAAA?@@??BBBCCCABCCDFFDFDCCDEDEBB?@??@@BFDDDCDCDDDFDCBFEFFDC9542-,*
@80_NG92T2_2
TCTAGCACCTCCATAGAAGAGGCCATGAAAAGGGGTGAGGACCCTCCACCCCACCACCACGGCCACAGAAAACCCATTCCAGAGCCTCCTCCTTGGATCTGAATAAAGTCTTCCTGCCCAGTGCGCCAGGTGAAGTGTCCCTCTGCATCTACCCAAGCTGTTCCCTTGCCTGTTGGAGCCAGTGCACATACATCCCTGCTGCAGAGGCCTCTGTGTTAGGGAAAAGAGCACACAGACCTGGCAGCTTTCCTTGCCATGCAAGTCTTTATGTTGCTATGATATTCTTGGGCAGGAAAAAAAAATCCCAGACAGATGCATAGCATATGGGGCTGGAGACTT
+
EISLSHHHFEEHHSC@??GGIHKKJG;;96788NMSJMSNRNPKJ::,,EGGDMSJLSJJNKPLRJJJHKIRHGSKOHDD??FHIHMHKKNSOMOKMSNNJLQKKPJMNQLMLIISSJSJMLPQJIRQKPRMNIPRISEFFEFNJKCDBDBEGEBDKSSLGSJNJJSJGLSKKJOISSLOLSHNPJSIGKHIIJIJDISMMJLIIILLKSOILSIGJD?@A<JLGGKSMIFGGJKSIIJIJGJNIID@?>?A@BHJQFSISJBBCCJIHHHISIJISJKJFJIKOSOLLKMKEEBAGJKILLF<=947<==:::<EGG<<<<<;::;;??@?920-**(
@81_NG92T2_2
CTGGGTTTGGACAATTATTATACGCAATGGCATTTAAGGGACAGTAGAATTTCTAGCTGCCCTTTGGCACCTTGCCTGTTCTCTGCAGTCATTTTGACATTGGGGTATTCTCTGTTTCCACCCAGCTTCAGGGAATAAAGCTCTGCTCTTTTGCTCTGACCTTCCCTTATTTTGCTACAGATCTTACTCTAGCACCTCCATAGAAGAGGCCATGAAAAGGGGTGAGGACCCTCCACCCCACCACCACGGCCACAGAAAACCCATTCCAGAGCCTCCTCCTTGGATCTGAATAAAGTCTTCCTGCCCAGTGCGCCAGGTGAAGTGTCCCTCTGCATCTACCCAAGCTGTTCCCTTGCCTGTTGGAGCCAGTGCACATACATCCCTGCTGCAGAGGCCTCTGTGTTAGGGAAAAGAGCACACAGACCTGGCAGCTTTCCTTGCCATGCAAGTCTTTATGTTGCTATGATATTCTTGGGCAGGAAAAAAAAATCCCAGACAGATGCATAGCATATGGGGCTGGA
+
EDC@@@ABCCBBBDFGKOIHFE:8888<DCCBDCIHJC?>>=>ABA@@BEEJGGDCBBCA@??@CCABBAABCCCBBAADEECCCEDEDEEEGDEEFEGFHC?=<<<>ADFFHEGEGFFB@@AA@BCEDEBA??A?@AAAAB@@@@AAA=E93ELHHHEB@???>?>@?BKIMHDDBBBABCBACA?AA@ABAAA?@??@AABABAA>===>@AD<DC>FCBAAA@@?@@A@A?--??>>?ADCCD?9999:CBEDDGJFB@??@CBBBBAA>====@@ADCBBA@ABBDEDDCBBCCDDA@@>>=<<?A844447@BABAA@@?<<;;<?BBABB@????@ACDCCECB@A?B??>???BC@??>?@AADDEHD?>>>>ABAABCCCBAA@?>>?>ABBDCFEDDA@@BCIHHCBAABCCEECAAA@@@@@ABCCCDDBABBAAABBBABCDECECCCBA@@????@BCEFIEBBBABD@EAJMSSSSIFBAAAACCAAAA@B@@@@AABBA@?>>>;6-
@82_NG92T2_2
GCAGAGGGACACTTCACCTGGCGCACTGGGCAGGAAGACTTTATTCAGATCCAAGGAGGAGGCTCTGGAATGGGTTTTCTGTGGCCGTGGTGGTGGGGTGGGAGGGTCCTCACCCCTTTTCATGGCCTCTTCTATGGAGGTGCTAGAGTAAGATCTGTAGCAAAATAAGGGAAGGTCAGCAAAAGAGCAGAGCTTTATTCCCTGAAGCTGGGTGGAAACAGAGAATACCCCAATGTCAAAATGACTGCAGAGAACAGGCAAGGTGCCAAAGGGCAGCTAGAAATTCTACTGTCCCTTAAATGCCATTGCGTATAATAATTGTCCAAACCCAGCCATTAT
+
34325667=?HKHPIJIIOLSLMPOSIJLMOHSNNLMJJLKLFJJISHJKNHLHLFKSOMSNSSMSKPNNKJSQILRSQNOPMSSHHLKOMOKSMJHMLHPJHGSMGPSOGGIIGJGKSKFKLKLIJGIIKKOKGFHHLJMKSPF555E;<<<NLJLQHFGHGSKMLRHKMMSKIK1*)))@DKLKLNNHJSIJJLMJNLOJIISMKOKJRLPPCDEKJMGJMKLJLPOKIHJLIKFHSRNLIHFFFEIFJKKKJKJIJIMNJKILGFSIFKHRFEFFDIHKJHHGG<:666;C?3HDFGIMIHIIJIHEEDCDEGJGJIGMGFECCCCE@@?=986-(
@83_NG92T2_2
CTAAGGGCAAAAGATCCCAGTAATGGCTGGGTTTGGACAATTATTATACGCAATGGCATTTAAGGGACAGTAGAATTTCTAGCTGCCCTTTGGCACCTTGCCTGTTCTCTGCAGTCATTTTGACATTGGGGTATTCTCTGTTTCCACCCAGCTTAGGGAATAAAGCTCTGCTCTTTTGCTCTGACCTTCCCTTATTTTGCTACAGATCTTACTCTAGCACCTCCATAGAAGAGGCCATGAAAAGGGGTGAGGACCCTCCCACCCCACCACCACGGCCACAGAAAACCCATTCCAGAGCCTCCTCCTTGGATCTGAATAAAGTCTTCCTGCCCAGTGCGCCAGGTGAAGTGTCCCTCTGCATCTACCCAAGCTGTTCCCTTGCCTGTTGGAGCCAGTGCACATACATCCCTGCTGCAGAGGCCTCTGTGTTCAGGAAAGGACCACAGACCTGGCAGCTTTCCTTGCCATGCAAGTCTTTATGTTGCTATGATATTCTTGGGCAGGAAAAAAAAATCCCAAGGATGCATAGCATATGGGGCTGGAGACTT
+
-<==<<><=?BFICA<:933334BC?>>>>?@@AAA@@?@CCCIHA?77699;=CAA@@ADCC=9<9966665322240/...211770<7..<??????>?@??ACCCDCDCBBABBDGHFEGDCEC@?>===?@ABB<(((()=<<>>>>??****?CA@AB?>?>==?@>=98417FIGGFC@@?=;=<<<@HBBA@@?>?>>AAAA?=>===>>??>?>=>@@CCDEFDA@@@BCFB@CBD@?>>@AA@AAAAA@>;=>????BDCBC=9988;AAECDDEB@?@@ACCBBBBB???>?AACDB@??>?BCDCBBBBCBBBBBDCBA@@@AB75555:@CCDCCDCA?>=<=?@CBDBCAA??@@AABA@A@=><?>>?@@@CB?>>==??@BDDECAAAA?>>=<>CBBBBAA@>>>?@@AB@?=3232.,+(*+(('(+03999:<=???AAA?B?@;;BB@ABCDC@;:9:9:?ABA@AAA@ABAACCCE@>==:9=8<:BBHFAA?*)(&'%%%%%.066???@@@@??>==;50-,)(&
@84_NG92T2_2
GCAGAGGGACACTTCACCTGGCGCACTGGGCAGGAAGACTTTATTCAGATCCAAGGAGGAGGCTCTGGAATGGGTTTTCTGTGGCCGTGGTGGTGGGGTGGGAGGGTCCTCACCCCTTTTCATGGCCTCTTCTATGGAGGTGCTAGAGTAAGATCTGTAGCAAAATAAGGGAAGGTCAGAGCAAAAGAGCAGAGCTTTATTCCCTGAAGCTGGGTGGAAACAGAGAATACCCCAATGTCAAAATGACTGCAGAGAACAGGCAAGGTGCCAAAGGGCAGCTAGAAATTCTACTGTCCCTTAAATGCCATTGCGTATAATAATTGTCCAAACCCAGCCATTACTGGGATCTTTTGCCCTTAGTATATTATTAGGCCTAAATTTACAACTTCTCCAAAAATGGTTTATATAAATTCAAATCAGTTTCTGTGATAGTTGTTAATAAGAACAATGTGTAAATAAGCCTTTCAGCTTGCAGCCTTCTGTGTTTGAGGAAT
+
6954447AACHFHIGHSKNHHIGHFGIJSGHIIINMIIFFF@<=EIGGINGHGDADDFE99HHKOMJGJILHNJIMONJSJKJLPIKIJHHIJNJISMKOPHFOHHFIGIB@>=>;70//+0EFFNHHJILJJHIHHHMJIHCD8+*++++++:;=BDDOJHPMMNIAGFKIORLSE,,,,:9?AADKKSSNJJSLHJHQJIGHKKJJJSMIOHMHIGLJGIJOILNKJLKIJIPMLSDJKKMJKJLMHFJIJLMHJHGJKSRGOHIHJCABAEMH44445@AAHJSMGIJHHIIIIKNEJSNKOJKJKKMGEEDEGJKMJSJNJLGHIHKOGFHEDDA@??ACGDB;54495<?GGKECDCCDEJIHLHEDGDCEEFFISKFFFEEIHGFDDDFGMHHDDDDCHHIFKIJLLIGHGFECBCDEHGHFFFFEIGFGFGHFECBBBBBEGFGGGGFFGCBABBEGD@AIHHHGIDDCBCDEFFFCBA=10/.*)&
@85_NG92T2_2
CTGAAGCTGGGTGGAAACAGAGAATACCCCAATGTCAAAATGACTGCAGAGAACAGGCAAGGTGCCAAAGGGCAGCTAGAAATTCTACTGTCCCTTAAATGCCATTGCGTATAATAATTGTCCAAACCCAGCCATTACTGGGATCTTTTGCCCTTAGTATATTATTAGGCCTAAATTTACAACTTCTCCAAAAATGGTTTATATAAATTCAAATCAGTTTCTGTGATAGTTGTTAATAAGAACAATGTGTAAATAAGCCTTCAGCTTGCAGCCTTCTGTGTTTGC
+
>@>>=@?@<;<=<@?AADC@A??@A@>=;;;==@@AABBGFDA@?==>=>???AAA=======<::;;<<==::<>>>>@ACBFDCA@@AA@?>>?@CGFDA???@@;77779ABCEFECB>===>@?>>==>>?@@AA?>===<>@@GDB<;:<;>????ADCCDEB>=<<<>@CDFC?@@<<=99:99=?FIHA<<<<>CDCDEFCDEDCCCDB???@@D@@>>>?=>>==@@ACDDBBCAACBAB@??@ADEECC66622?=<<<<=<;<<>==>>=>=3,(
@86_NG92T2_2
TCTGTAGCAAAATAAGGGAAGGTCAGAGCAAAAGAGCAGAGCTTTATTCCCTGAAGCTGGGTGGAAACAGAGAATACCCCAATGTCAAAATGACTGCAGAGAACAGGCAAGGTGCCAAAGGGCAGCTAGAATTCTACTGTCCCTTAAATGCCATTGCGTATAATAATTGTCCAAACCCAGCCATTACTGGGATCTTTTGCCCTTAGTATATTATTAGGCCTAAATTTACAACTTCTCCAAAAATGGTTTATATAAATTCAAATCAGTTTCTGTGATAGTTGTTAATAAGAGAACAATGTGTAAATAAGCCTTTCAGCTTGCAGCCTTCTGTGTGTGTTTGAGGGAAT
+
0296EDA@@@@FGDC?=?=>?????<<;;;>@EGE<;;;;=<=>@BAAA=<<==?A@@@?>><:;;>>B?<>=>>>>?>??BBCCBCCEGGCB>>>>>==756667;>==;:;:9:::<AA@<::;;1,+*(()((+,3389977434;55555>@743335@B@@@411112>>;88889A@@?====<<<<<=@@GBA><<?<<>>>>@BBBBA?<;::;=>CDDB>>?;;=;;>==ACEHHC?>=>?BDDCEEEE?BCCCC@>>>;:;899:9<<====???B?.,++569:AA@B?>>@@BCA><:88,((8::>===;:99:211103-2//-*%&&&%$%#
@87_NG92T2_2
AGGCTGCAAGCTGAAAGGCTTATTTACACATTGTTCTTATTAACAACTATCACAGAAACTGATTTGAATTTATATAAACCATTTTTGGAGAAGTTGTAAATTTAGGCCTAATAATATACTAAGGGCAAAAGATCCCAGTAATGGCTGGGTTTGGACAATTATTATACGCAATGGCATTTAAGGGACAGTAGAATTTCTAGCTGCCCTTTGGCACCTTGCCTGTTCTCTGCAGTCATTTTGACATTCGGGGTATTCTCTGTTTCCACCCAGCTTCAGGGAATAAAGCTCTGCTCTTTTGCTCTGACCTTCCCTTATTTTGCTACAGATCTTACTCTAGCACCTCCATAGAAGAGGCCATGAAAAGGGGTGAGGACCCTCCACCCCACCACCACGGCCACAGAAAACCCATTCCAGAGCCTCCTCCTTGGATCTGAATAAAGTCTTCCTGCCCAGTGCGCCAGGTGAAGTGTCCCTCTGCATCTACCCAAGCTGTTCCCTTGCCTGTTGGAGCCAGTGCACATACATCCCTGCTGCAGAGGCCTCTGTGTTAGGGAAAAGAGCACACAGACCTTGGCAGCTTTCCTTGCCATGCAAGTCTTTATGTTGCTATGATATTCTTGGGCAGGAAAAAAAAATCCCAGACAGATGCATAGCATATGGGGCTGGAG
+
ABBBBABBEBBAABDFBC>?>BFIGEDDCCCEDEEDDFFDKHGEFDDCDDCDB>/((*(-899BEEGGGGHHFHFEFE=<<<=HIK>66:===@@?>?@@EHLCFDCBBCDFKJKIHFCCBCA?@>?ADIGEEC@@@@AEGKFDCBAAABCCEFDECDFEEGFFED;::::?EEEEEFIMEC@A@@ABCBBCEEEJHHHEEEEFBAACFDEDFDCDEDEEAADFHGFGGFIGFFGJGGL=====?-,,,+*=<<<<=DDIIHDC@><=>=>ABCCC>==>=@AA?>>>>@@AA@@CHDIECCCD@?>>>==<>=?EFGEBA@??@@B@@BA?@@?>??@@??==>??DCECB?====?BCEACGA?>;<=<=<==???8,,>>>>>ACBCE>11127AABBBCGEB@@@@AAAAAA@?>===??@CAA@@@ABCABAACABAABA@@@?????@B955559@ABCCBAA@?><<<=?@@CBA@?>>>AACAC???=>???????@DC@?@??AABDCFEEA@?@@AA@@@ADBBBBA?=<<=>AACCBBB@???BCGGBA?1000/.--.-*'&'(()))+)18;;;====>??????ABBECBBA@@@?>????BCDDB@@@@BC;A;EJSSSIMBB><==>?>>?=>?>>>??@?@?>;:9992.*
@88_NG92T2_2
AGTAAAGCAAAAGAGCAGAGCTTTATTCCCTGAAGCTGGGTGGAAACAGAGAATACCCCAATGTCAAAATGACTGCAGAGAACAGGCAAGGTGCCAAAGGGCAGCTAGAAATTCTACTGTCCCTTAAATGCCATTGCGTATAATAATTGTCCAAACCCAGCCATTACTGGGATCTTTTGCCCTTAGTATATTATTAGGCCTAAATTTACAACTTCTCCAAAAATGGTTTATATAAATTCAAATCAGTTTCTGTGATAGTTGTTAATAAGAACAATGTGTAAATAAGCCTTTCAGCTTGCAGCCTTCTGTGCTTTAAGGAAT
+
+))'((&'))).53100/0///346;AFFGIHKSOLK=====IFCEDDIFGHGJJNKMSSMIOOJKOSSLMSHSGIFBBBCDHCBBBBDJMSJGIHIIK@OKJKHSMLKKQSNLPLSSNMSSMPLJJKJSSINSSOSIFHQFIFFFFDCCCCCFGHMMJOLQKJSHKGEDEESJSLSSLFKNHMIHLNOMQSNSIKNNLLSKJLSSMJILIJKSLSNSJLKSOSMJQLMLSRMJLIJREJPOR?>>>>?IIIHHKSOMSOSKPKLSLHLLIKNKRKLJLNSKSJMJKB@?D>BFKMIJIFHHDBA54444,()))12.,)&
@89_NG92T2_2
CTGGGTTTGGACAATTATTATACGCAATGGCATTTAAGGGACAGTAGAATTTCTAGCTGCCCTTTGGCACCTTGCCTGTTCTCTGCAGTCATTTTGACATTGGGGTATTCTCTGTTTCCACCCAGCTTCAGGGAATAAAGCTCTGCTCTTTTGCTCTGACCTTCCCTTATTTTGCTACAGATCTTACTCTAGCACCTCCATAGAAGAGGCCATGAAAAGGGGTGAGGACCCTCCCACCCCACCACCACGGCCACAGAAAACCCATTCCAGAGCCTCCTCCTTGGATCTGAATAAAGTCTTCCTGCCCAGTGCGCCAGGTGAAGTGTCCCTCTGCATCTACCCAAGCTGTTCCCTTGCCTGTTGGAGCCAGTGCACATACATCCCTGCTGCAGAGGCCTCTGTGTTAGGGAAAAGAGCACACAGACCTGGCAGCTTTCCTTGCCATGCAAGTCTTTATGTTGCTATGATATTCTTGGGCAGGAAAAAAAAAATCCCAGACAGATGCATAGCATATGGGGCTGGAGACTT
+
&%'(,9BMCDDCDDHGHLLSJHCBABBFJGGHISIPKHEGEGBDDA@<;97=DHPIJIJIIKGKKIKHKNEEBABCGGJB<<<HGPQNPJJHHKOMSKKKIIHMILMNKKKIJMQSMMSKIHOLPSNSLJKSLGKIHNLMJHJ?<;<>>9@E:IOSKMHIIMMLNKLLIOLSSMIILLKJJSSHSKGHKMJMQLIJNKSLMKJMSNMSMKKKKLISDILDQOKMOIMGGQHP@B@;FISNLPOORPLKHLJJJPMSKKKSJJJKOSSPHHSMIMNLSKJOJHLHNHJNHLJLOLLILLHMNLKLMIKHLIJCBBBCENKKIHMOLLIIHGHSLMSRJGGGIJHIJKGIKJHJKGMHHHJGKKOQIINKMOLIIHMIGFGGHLLIGSHHIHMKHJKMIIIKJNIEGGHIIJPSKMSLSINKJISKJJGJFDEGGH?LDEGEECGGJGIIJGHKLFIGLHHFHHFGFHEGEFIIPHIIMHGKGDDDDFJJSJLGCIEFHGIEDDCDFFFDFDEEEDAA=;;873)'&%%$
@90_NG92T2_2
TTCAATAGCAACATAAAGACTTGCATGGCAAGGAAAGCTGCCAGGTCTGTGTGCTCTTTTCCCTAACACAGAGGCCTCTGCAGCAGGGATGTATGTGCACTGGCTCCAACAGGCAAGGGAACAGCTTGGGTAGATGCAGAGGGACACTTCACCTGGCGCACTGGGCAGGAAGACTTTATTCAGATCCAAGGAGGAGGCTCTGGAATGGGTTTTCTGTGGCCGTGGTGGTGGGGTGGGAGGGTCCTCACCCCTTTTCATGGCCTCTTCTATGGAGGTGCTAGAGTAAGATCTGTAGCAAAATAAGGGAAGGTCAGAGCAAAAGAGCAGAGCTTTATTCCCTGAAGCTGGGTGGAAACAGAGAATACCCCAATGTCAAAATGACTGCAGAGAAGAGACAGGCAAGGTGCCAAAGGGCAGCTAGAAATTCTACTGTCCCTTAAATGCCATTGCGTATAATAATTGTCCAAACCCAGCCATTACTGGGATCTTTTGCCCTTAGTATATTATTAGGCCTAAATTTACAACTTCTCCAAAAATGGTTTATATAAATTCAAATCAGTTTCTGTGATAGTTGTTAATAAGAACAATGTGTAAATAAGCCTTTCAGCTTGCAGCCTTCTGTGTTTGA
+
%*%)...<<<;<>>>@A??>>?@ABBA@A@@A@@AA@@@>=</0?@??@CCDD@AAAADIABA>>>A@DGDCA?>>?>@ACCCBBB@@?@@@>>>>@BBCBBAAAA@@AABB@A??==?>@BCEDBA?=<<<==??@BBBC=<<<<=>>>?ACCB@<:::;>CCB@;9>96541,+,((/;;=B@@@BCBBA?=>==?@@CCDBCBCB@@@@CEHGDCBA98787<AABCBAA?BBCA@A@@A@AA@@??9<?B@;ACABCA@AABB@@?????<<===A@AA???=>@@@CCB>=>>>DFEE:8=8:;<?>989889CDFJEBAA??@@?BBDGGD>>==?AA@@@>>>>>?ADAHEDBABA@A?=;;;=ACCCEFIRIKFDDDA93.,*)),3())=<===<<<;<>>??;;78;>?10007134521///17612=>?GFBA@?@A955457CDFICBB@?@?@A@>==<=???A???>?A6322238;?>;9?77B===CGECDD@=<::;=?FHGE@>>==A@>>==?@EKKA=<<=>CFGFFHFFBCCDDDEAAABABA@?@??;<<<<BABFGEEEFEFFEBB@??BACDC?<;::??BA?>>>>?>=<=>>?BCBDB>4,
@91_NG92T2_2
GGCAAGGAAAGCTGCCAGGTCTGTGTGCTCTTTTCCCTAACACAGAGGCCTCTGCAGCAGGGATGTATGTGCACTGGCTCCAACAGGCAAGGGAACAGCTTGGGTAGATGCAGAGGGACACTTCACCTGGCGCACTGGGCAGGAAGACTTTATTCAGATCCAAGGAGGAGGCTCTGGAATGGGTTTTCTGTGGCCGTGGTGGTGGGGTGGGAGGGTCCTCACCCTTTTCATGGCCTCTTCTATGGAGGTGCTAGAGTAAGATCTGTAGCAAAATAAGGGAAGGTCAGAGCAAAAGAGCAGAGCTTTATTCCCTGAAGCTGGGTGGAAACAGAGAATATCCCAATGTCAAAATGACTGCAGAGAACAGGCAAGGTGCCAAAGGGCAGCTAGAAATTCTACTGTCCCTTAAATGCCATTGCGTATAATAATTGTCCAAACCCAGCCATTACTGGGATCTTTTGCCCTTAGTATATTATTAGGCCTAAATTTACAACTTCTCCAAAAATGGTTTATATAAATTCAAATCAGTTTCTGTGATAGTTGTTAATAAGAACAATGTGTAAATAAGCCTTTCAGCTTGCAGCCTTCTGTGTTTGAGG
+
-./01;==?>???@@AA?@??@ACDDC@@>??BEEEB@??@BCDDC@>=>>?BBCCBBAA>>>>>@??>>@BAB@@?>???AABDD???>>==<==@CCBCB?>>>>?AA@BBCBAAAA:9=@@@CBA@>943445@@????>>====>>@?AA@?>=86440(&'-999?@BBBAAAAABA@??@ADFDBB?>:8888<A@@A????@?@@@?@@?>????>=,;B73DECB@====>A@A@@?@?<<===@@ABBBCABCBDECC?????FEF<;8=:<===<=?????AAFIC???>>?>=@@BEGB>>==>ABA@A>=>==?@BCA<::9999633566@BA@AABEHDA??==???@@@BA?<<<<<<<<:;<<=@?><<<>>>>BCECECDA@@??@><<==?DDC?>>=>A833334BCGGEFDC>>>>?BAA@@?@@?@AA?:78889>ABID@<99;9;?>>?BDDFFDA=<::;=?DHHC??>==@>=;::=>DKN?<<;;=CEECDEFI@CDDDDC@?@@@DAA@@@@?@@?@AAADAB@AA@@BC@CA@@BBCCC@>===@ABB>>>=>?>=<===>AB@BBA:82+
@92_NG92T2_2
AAAGCTGCCAGGTCTGTGTGCTCTTTTCCCTAACACAGAGGCCTCTGCAGCAGGGATGTATGTGCACTGGCTCCAACAGGCAAGGGAACAGCTTGGGTAGATGCAGAGGGACACTTCACCTGGCGCACTGGGCAGGAAGACTTTATTCAGATCCAAGGAGGAGGCTCTGGAATGGGTTTTCTGTGGCCGTGGTGGTGGGGTGGGAGGGTCCTCACCCCTTTTCATGGCCTCTTCTATGGAGGTGCTAGAGTAAGATCTGTAGCAAAATAAGGGAAGGTCAGAGCAAAAGAGCAGAGCTTTATTCCCTGAAGCTGGGTGGAAACAGAGAATACCCCAATGTCAAAATGACTGCAGAGAACAGGCAAGGTGCCAAAGGGCAGCTAGAAATTCTACTGTCCCTTAAATGCCATTGCGTATAATAATTGTCCAAACCCAGCCATTACTGGGATCTTTTGCCCTTAGTATATTATTAGGCCTAAATTTACAACTTCTCCAAAAATGGTTTATATAAATTCAAATCAGTTTCTGTGATAGTTGTTAATAAGAACAATGTGTAAATAAGCCTTTCAGCTTGCAGCCTTCTGTGTTTGAGGAAAA
+
(<>ECBBBAA?>?>?ACDDD@@?@@FGFBA>>>??BCDDB@???@ACCCBBBA???@@@??>?@CCCCB@??>>?@ACC?@?@???>?>ADDCCA@>>===>??AAA@=<==:::::>@AA@=:55567B@@@@@BCDCA>3.---.DDBCA?>??@AA?=>==@@@BBA@@@AA????AADCBAA?98888>DA@@>>>?>@A?@??>@>>>>=@=<===@<ADCBA>>=>?@ABBA@?=:;;;<9.-.=7778888:?<;;@@ACDC@@>?>?AAB>>65455BDGGD?>>;;;:;>?@FGD@@>>?A??>>=>?>=?@BBCBB@@A@@?<;;;=@BCBBCDFFD@??>?@?@A@ABBC?>??>>>=<=??AAB@>=>?AAACDEDHECB@@@@@>=>??DEEDAA@@AC:54456CEFHIIFG?>>>?@@@@?@@@@AABA?=<<;<@DDQGB>==>?@AAABCFHFIFC@><<=>BEJJFCCB@@BABB@@ABFMMGA@AABGIIHHILJCEGFHFECCCDDHFFEFEDDDDCDFFFLGIGHGGGHHJHIFHHIHGHGE???B>EEEDC;<=??CCDDFEEDDED?>?2+**)
@93_NG92T2_2
GCAGGGATGTATGTGCACTGGCTCCAACAGGCAAGGGAACAGCTTGGGTAGATGCAGAGGGACACTTCACCTGGCGCACTGGGCAGGAAGACTTTATTCAGATCCAAGGAGGAGGCTCTGGAATGGGTTTTCTGTGGCCGTGGTGGTGGGGTGGGAGGGTCCTCACCCCTTTCATGGCCTCTTCTATGGAGGTGCTAGAGTAAGATCTGTAGCAAAATAAGGGAAGGTCAGAGCAAAAGAGCAGAGCTTTATTCCCTGAAGCTGGGTGGAAACAGAGAATACCCCAATGTCAAAATGACTGCAGAGAACAGGCAAGGTGCCAAAGGGCAGCTAGAAATTCTACTGTCCCTTAAATGCCATTGCGTATAATAATTGTCCAAACCCAGCCATTACTGGGATCTTTTGCCCTTAGTATATTATTAGGCCTAAATTTACAACTTCTCCAAAAATGGTTTATATAAATTCAAATCAGTTTCTGTGATAGTTGTTAATAAGAACAATGTGTAAATAAGCCTTTCAGCTTGCAGCCTTCTGTGTTTAGAGGAT
+
<>?A@>>>>>@@@ABCBA@?===<<=>>CDCBBC;:;::=>>=<==?@A@?>>>>><;999AAA====>AAA@?:66677(((()200011;;:;;=>GEBA@>=?>>>><::;;<?@ABBABBB@==>>AEFFDC@?:8888;@??AA@BABAA@???@?????>>=-:=7)<A@A?====>@???>??=;;;;<??@@?>?>?@@@D@A@??BCEHII?=@=>??>>>?@???ABGID@??>?@?>@@CEEB<=<<=A?>>>=>>==>>@@BAA?=>>>@><<<=?BDCEEFFGDB@?>>>>>??@BCB@?@@><<;:;<<>;@<97877,+)))*.(')(&&&(*)'(67=BEB@@?@@844447BDGEDFDC@>=>?A??>>>>>>?@AA@><==<>BBIFC>=<>=?A@@ABDDEED@>=<;<=>GGED???==?>=>==>>EGGC?>>?@DFFEEFFF@AEDDDC@@@@@ECCABAA>??>?BBBFEDCDDCCDCCFDCCDDEHFCA>9798DFBAAA@@@AACEEEB8-./1''&&&((
@94_NG92T2_2
TTAACAACTATCACAGAAACTGATTTGAATTTATATAAACCATTTTTGGAGAAGTTGTAAATTTAGGCCTAATAATATACTAAGGGCAAAAGATCCCAGTAATGGCTGGGTTTGGACAATTATTATACGCAATGGCATTTAAGGGACAGTAGAATTTCTAGCTGCCCTTTGGCACCTTGCCTGTTCTCTGCAGTCATTTTGACATTGGGGTATTCTCTGTTTCCACCCAGCTTCAGGGAATAAAGCTCTGCTCTTTTGCTCTGACCTTCCCTTATTTTGCTACAGATCTTACTCTAGCACCTCCATAGAAGAGGCCATGAAAAGGGGTGAGGACCCTCCCACCCCACCACCACGGCCACAGAAAACCCATTCCAGAGCCTCCTCCTTGGATCTGAATAAAGTCTTCCTGCCCAGTGCGCCAGGTGAAGTGTCCCTCTGCATCTACCCAAGCTGTTCCCTTGCCTGTTGGAGCCAGTGCACATACATCCCTGCTGCAGAGGCCTCTGTGTTAGGGAAGGGACAGGAACCTGGCGAGCTTTCCTTGCCATGCAAGTCTTTATGTTGCTATGATATTCTTGGGCAAGAAAAAAAAATCCCAGACAGATGCATAGCATATGGGGCTGGAGACTTTCCA
+
>A?@???>>???CAA??@@@B@A@BDABBCBGFDGEDFE?===>DSJE@?<<<<<?=<???DHJCB@?==>?AHHFGEEBAAA><=;<=BGHDD><;;;=@DDD@>>>==?@AACAAACCDDFFCBA844447@?@@@AEED>:9997999::::DHIEC@>??=<<;=A?>>>=<=>=>>?>?@BAABBAA@@?@ABDJFFDBBB<;<;<<=>@AABAEFG@>55===>>ABBDC@?>@?ABB@???>AAAAA@CD@CCBCBBB@@@@?@>A@CGGHFBBA@AABDBAC@>??>????@?@>>?@@AAAAAB@@@AB;9;;:9?@@><===<=21,,2<89>====BCBAB=8888:@ABBEDIFBAA@@BAAAA@@>>>>?CABCAAAA@@CCDEEDEDCCDDCA;55565>CC97777;@AAACAAB@?@=<<==CABA@@@@ABDEEEDBAA>?>@???@@@CB?>>==??@CCCEEA????ABAABBCCDB@?=;;;=>@BBCC?<;;6-;1*'&'''&&'**+2543////11/6>A@@@@@?@A?@@@?@@@AA@@A@ABBA@A??@@@;2122-((&',.8>??AA;=:632111277=???>>>?>>==>???;75353222)+&
@95_NG92T2_2
CATGCAGTCATTTTGACATTCGGGTCACTCTCTGTTTCCACCCAGCTTCAGGGAATAAAGCTCTGCTCTTTTGCTCTGACCTTCCCTTATTTTGCTACAGATCTTACTCTAGCACCTCCATAGAAGAGGCCATGAAAAGGGGTGAGGACCCTCCCCACCCCACCACCACGGCCACAGAAAACCCATTCCAGAGCCTCCTCCTTGGATCTGAATAAAGTCTTCCTGCCCAGTGCGCCAGGTGAAGTGTCCCTCTGCATCTACCCAAGCTGTTCCCTTGCCTGTTGGAGCCAGTGCACATACATCCCTGCTGCAGAGGCCTCTGTGTTAGGGAAAAGAGCACACAGACCTGGCAGCTTTCCTTGCCATGCAAGTCTTTATGTTGCTATGATATTCTTGGGCAGGAAAAAAAAATCCCAGACAGATGCATAGCATATGGGGCTGGAGACTTTG
+
+)((+,9:@@AABDBCCABC97762('%%%&'++,,<6<::;<<<<>??@A@>==@??@><<;;=>>@??@GFHFCBBB@@?>==9//ABFGGGEDCD=<85,**++9<=?BAAA??>=>@AEFECBA??@@BCEGFDCFCB@AAAB@@ABBCC:2(:ABBBBDEEEGA;;::<CCDCCDJDCCCCBDBBBCBBAA@?@AB@AAABCBBDEHEEEF=FBCCECDCA?@@?AC:8888<BCCEEDDDCAA@@ABCEFDEECA@@ABDECDCCDABACACCBBBEGDDDBDDCDEEFFGBABCBDDCBBDFDDECBA@@?@ABCFFGDCBBCDFHLLKEDBBBDCFEECCCA@AAACCEEIHGEDDECDDECCBAACCBGEDDCBCDEBCCBAEDEGDCCCBFDF?>FLJIIHLFEDDBCBBACDBBDAABABDEF<;;;:71.,)(&&&&$
@96_NG92T2_2
CACTGGCTCCAACAGGCAAGGGAACAGCTTGGGTCAGTGCGAGAGGGACACTTCACCTGGCGCACTGGGCAGGAAGACTTTATTCAGATCCAAGGAGGAGGCTCTGGAATGGGTTTTCTGTGGCCGTGGTGGTGGGGTGGGAGGGTCCTCGCCTTCATGGCCTCTTCTATGGAGGTGCTAGAGTGAGGATCACAAAATAAGGGAAGGTCAAGCAAAAGAGCAGAGCTTTATTCCCTGAAGCTGGGTGGAAACAGAGAATACCCCAATGTCAAAATGACTGCAGAGAACAGGCAAGGTGCCAAAGGGCAGCTAGAAATTCTACTGTCCCTTAAATGCCATTGCGTATAATAATTGTCCAAACCCAGCCATTACTGGGATCTTTTGCCCTTAGTATATTATTAGGCCTAAATTTACAACTTCTCCAAAAATGGTTTATATAAATTCAAATCAGTTTCTGTGATAGTTGTTAATAAGAACAATGTGTAAATAAGCCTTTCAGCTTGCCAGCCTTCTGTGTTTGAGGAAA
+
%%%(++,3:=>?@A@BB@CA@CEGHFHLHB8779(((((./1++++;?CDDCC?>????GFBCA=<::;9000,,,..0/1,.8CCEGFDDABCACIDBAB@C;;;0//00887:;844455??GINMHLNPLNLIMIA@83>BC=??=/)'&%'%&88;;;<LOKGHGHFGHSNMJOO@:98:+**)('%%''''.,32244.00//-,))**0/0+@@AAEFIIIKJFHJKJIGISSSGH44456889AA>;888998778659@ADE3334??>>>=>?;;987556ABBBGFHGBC?CEDIEG*****,--.07015-***,213666GJIGKLFEKLHSKSKQIMJJKEGEFCIEAKPJLMHJAA8885557>==>CB;==<7=44>DGIGG?;;;;<GJLEJIFFJEE----067210/02MSIJFHHKKHG?>>==CDHHHHHDEGIGKKMJHLKKLLLILGDE>::;>==?A??BCABBBBECA@??@67>::;>=52226@B>?>=8561&%%%&&&
@97_NG92T2_2
CTACAGATCTTACTCTAGCACCTCCATAGAAGAGGCCATGAAAAGGGGTGAGAGCACTCCCACCCCACCACCACGGCCACAGAAAACCCATTCCAGAGCCTCCTCCTTGGATCTGAATAAAGTCTTCCTGCCCAGTGCGCCAGGTGAAGTGTCCCTCTGCATCTACCCAAGCTGTTCCCTTGCCTGTTGGAGCCAGTGCACATACATCCCTGCTGCAGAGGCCTCTGTGTTAGGGAAAAGAGCACACAGACCTGGCAGCTTTCCTTGCCATGCAAGTCTTTATGTTGCTATGATATTCTTGGGCAGGAAAAAAAATCCCAGACAGATGCATAGCATATGGGGCTGGAGACT
+
&976552444>98877988736..3-,-*)(++,944AC@>=;77EBA<//.)'((('').).?BAADC?@D?>44446;:987987540++)+7:????BCFFGGKHGGIGGFHHHGGGJEKJIIJHGIGEDDCDE@>=>>BNHHGIFHGEDD4222/1111DCCEFEEHGEFDGEAA=@::<=>IJIEFEDDEEEFFEOKFFIEDGGEJFEEAB87888:;;?==?DCDCCEFDLLSJIKHFFGFFFHIHFGEEDFDEFD@B>?0/000?@@DDCCDCECEDDHFEEEDDDDCEEFHIFDEDEFEF>;BJKGFC>?1((<<@ABDBEEDCBD@@?@=>>==:41,)('&
@98_NG92T2_2
GTCTGCTTCCTGCCCAGTGCGCCAGGTGAAGTGTCCCTCTGCATCTACCCAAGCTGTTCCCTTGCCTGTTGGAGCCAGTGCACATACATCCCTGCTGCAGAGGCCTCTGTGTTAGGGAAAAGAGCACACAGACCTGGCAGCTTTCCTTGCCATGCAAGTCTTTATGTTGCTATGATATTCTTGGGCAGGAAAAAAAAATCCCAGACAGATGCATAGCATATGGGGCTGGAGAGAGTTTCCT
+
%$$$%%'((*9=CF@:9:::A@A@CLJKSMJLLOGJIIGKSHNJSHKSJLMKLOSHIRIOMKMISNKKSMRMMSRSSSLJLNKJJHIJSNPPHJSJMPSSOHHHJKJIMNHHFDCGGJNQSKPQNLOMJHMJJNGIFIKNGIQJIHIJJKIHKIKIFHGGHIOIJIIHLHJKSKFFFLK>>>=>DGCHH>B@AAFGFEGCGBACHIEFIGGIIIFFHFLDD?@BBA=63-+++*)((('&$
@99_NG92T2_2
CTGGCTCCAACAGGCAAGGGAACAGCTTGGGTAGATGCAGAGGGACACTTCACCTGGCGCACTGGGCAGGAAGACTTTATTCAGATCCAAGGAGGAGGCTCTGGAATGGGTTTTCTGTGGCCGTGGTGGTGGGGTGGGAGGGTCCTCACCCCTTTTCATGGCCTCTTCTATGGAGGCTCAGAGTAAGATCTGTAGCAAAATAAGGGAAGGTCAGAGCAAAAGAGCAGAGCTTTATTCCCTGAAGCTGGGTGGAAACAGAGAATACCCCAATGTCAAAATGACTGCAGAGAACAGGCAAGGTGCCAAAGGGCAGCTAGAAATTCTACTGTCCCTTAAATGCCATTGCGTATAATAATTGTCCAAACCCAGCCATTACTGGGATCTTTTGCCCTTAGTATATTATTAGGCCTAAATTTACAACTTCTCCAAAAATGGTTTATATAAATTCAAATCAGTTTCTGTGATAGTTGTTAATAAGAACAATGTGTAAATAAGCCTTTCAGCTTGCAGCCTTCTGTGTTTGAGGA
+
???>>>??ABBCC?@?>=<?=>=>=<<=:<<<>???@ABA@@<;;;<<<<<=AA@?>;66678>=<<=>?A@@@<;;;7;?@A@@@>>@@@@@>====>@@AB@@@@A@????CFEFCB@?:8888<BAAB@???<>><>==<=<;32356447;94AFB?><<<>?AA:83+**'%%%''()79;BABA@@??<<<99:;;C>;>;====;90.../>@FJF@??>>?>>ABBHGHA@???ACAA?=<=<<@ACBD@A??>?>>;:::;>ACCCBDHHCB@@<;;::;<<A@A>==>=<<98899<?=;99:;=>@CFIEFCA@>=>?=<;;<=BCEDB@???@:55556ADEEEA99:;;DDB@??>>???@@A??=<<<<>BBFC@:88:8:=>>>BCCCDD@><;;<=@HHIC@@@>?766556?@DJG@;99:;=C=<<=<A?@@ECA?>?>>=><;<<<=77799:::;ABA@BBAEDBDAA@ACEGFEDA8665CDB@A@@@?>==>>>BBAEDB:876)
@100_NG92T2_2
TTTAGGCCTAATAATATACTAAGGGCAAAAGATCCCAGTAATGGCTGGGTTTGGACAATTATTATACGCAATGGCATTTAAGGGACAGTAGAATTTCTAGCTGCCCTTTGGCACCTTGCCTGTTCTCTGCAGTCATTTTGACATTGGGGTATTCTCTGTTTCCACCCAGCTTCAGGGAATAAAGCTCTGCTCTTTTGCTCTGACCTTCCCTTATTTTGCTACAGATCTTACTCTAGCACCTCCATCAAGAGGCCATGAAAAGGGGTGAGGACCCTCCCCACCCCACCACCACGGCCACAGAAAACCCATTCCAGAGCCTCCTCCTTGGATCTGAATAAAGTCTTCCTGCCCAGTGCGCCAGGTGAAGTGTCCCTCTGCATCTACCCAAGCTGTTCCCTTGCCTGTTGGAGCCAGTGCACATACATCCCTGCTGCAGAGGCCTCTGTGTTAGGGAAAAGAGCACACAGACCTGGCAGCTTTCCTTGCCATGCAAGTCTTTATGTTGCTATGATATTCTTGGGCAGGAAAAAAAAATCCCAGACAGATGCATAGCATATGGGGCTGGAGACTTT
+
-+*++.9???@BFEDECBA@?@><=;;=?FI@?=<=<<>?BBBBA@?>=>>?@AAA@BDEEFFEBB755559@?>??@EH@@;;::;>?>==?AAFDBA?=>?>=<<>B@>==<<>>76666=@CAABABBBBA??>?>=@@=>?=<>;;;=>?@@@@DCDAC?=<====ABBDB><<>=::96443210023=?>9>FCCCB@>>>>=>=@>BGGIFBA@??@@BA@B?>??>>=<<:;;::91'&&&&499==>=?8@<:A?>=>????@AAA@@<5,:AAAAAAABBC=77778ACEEDGGCAAA@BBBAABBA@@@>@A@ACBCCBABCDFJEHFCBBAAD@@@?>??@AD644448?AABBCCCC33222:<FDCB@>>=>>AACCCCDD>>=>=>>???BB?>>==??ABBCEDA@??@A@@@?ABED?>>@>===?@BDDEDDBA?>BBCDCA@AAAEDDC@@?@>???>?@@ADDDA??>>?@ABAAA@ABADCBBA@????@AA@ABBC?>>>>@@AA=DLSSSRHA>3--9:<?AA?@?>>??@A?@@=;:99771,(''(&
@101_NG92T2_2
GCTCTTTTGCTCTGACCTTCCCTTATTTTGCTACAGATCTTACTCTAGCACCTCCATAGAAGAGGCCATGAAAAGGGGTGAGGACCCTCCCACCCCACCACCACGGCCACAGAAAACCCATTCCAGAGCCTCCTCCTTGGATCTGAATAAAGTCTTCCTGCCCAGTGCGCCAGGTGAAGTGTCCCTCTGCATCTACCCAAGCTGTTCCCTTGCCTGTTGGAGCCAGTGCACATACATCCCTGCTGCAGAGGCCTCTGTGTTAGGGAAAAGAGCACACAGACCTGGCAGCTTTCCTTGCCATGCAAGTCTTTATGTTGCTATGATATTCTTGGGCAGGAAAAAAAAATCCCAGACAGATGCATAGCATATGGGGCTGGAGACTTACTA
+
:::;8<=><@=;99:?JHGHGHGHHKMSSMSGHNKFHGIGGHHFHGKIIGFFIHGHHFJKLJKHHKIFIGH==QRMKMMKKIJILSKI622.;EHMHHHHKKJICDCCDLJLKLPJJJILIIJIGHKJMIJHLILJSSJNKOHRKPNOSQMGGDHIKKJIJGHFGGHECCCDHLJJJLOOLNDDDDDLJMJLLMILJKKNLLIMJSLSSMKHIIIIHSLNKNIIJKKHJHIIGGGHHJPJJKMPKSIHGIIGGJJSKSJSHCDEHISKONJQHKGHF88889AAGIFCDEFGDFIKIIILHJKKGGFEHJMGFGGHLIHHGFFGGFHHKHMIJKGJPKGCRISJJJQ?G=9:DEFEEFFMIFHIGIIKGGIFGDE=868655510*%
@102_NG92T2_2
ACTAAGGGCAAAAGATCCCAGTAATGGCTGGGTTTGGACAATTATTATACGCAATGGCATTTAAGGGACAGTAGAATTTCTAGCTGCCCTTTGGCACCTTGCCTGTTCTCTGCAGTCATTTTGACATTGGGGTATTCTCTGTTTCCACCCAGCTTCAGGGAATAAAGCTCTGCTCTTTTGCTCTGACCTTCCCTTATTTTGCT
+
<<;==>IMSKSKSMOHB?@BEKIKKMMKIGINMKOJLJIOJSSNSNMSLHJGJLKKNSPLSKK><A=GH:9:9,,,,,5-.BDHILMGJ>MD=>LKPMKJLPMSKRROSPSRLNIKISKKSNRLSKKMBBBBHISKIKIHDCC>9:CIJPLMLOOLIHKLKKJIOSIKMPLJJSHSISHFMMOLSHSISMEC>99DB>?=5/&
@103_NG92T2_2
CTCTGACCTTCCCTTATTTTGCTACAGATCTTACTCTAGCACCTCCATAGAAGAGGCCATGAAAAGGGGTGAGGACCCTCCCACCCACCACCACGGCCACAGAAAACCCATTCCAGAGCCTCCTCCTTGGATCTGAATAAAGTCTTCCTGCCCAGTGCGCCAGGTGAAGTGTCCCTCTGCATCTACCCAAGCTGTTCCCTTGCCTGTTGGAGCCAGTGCACATACATCCCTGCTGCAGAGGCCTCTGTGTTAGGGAAAAGAGCACACAGACCTGGCAGCTTTCCTTGCCATGCAAGTCTTTATGTTGCTATGATATTCTTGGGCAGGAAAAAAAAATCCCAGACAGATGCATAGCATATGGGGCTGGAGACTTTCCC
+
IHPONJMISSNLOHLKOOKSLMKIMIJJIGIJFGHGIIKGJIGIIMKKMJHIPLKJJKKI@A?B@FSSSMSMSSPQHMGEF<.-..*00//112CDEFFJJIPISMLJJSHMHJGHKGHHSKLIRNNNOKMJKHIHSHJIPPSHQRILSILKOIKIFDBBBBFJJHJNHILKKGGGIIJIJGKLLGGJKGKJJHJIKIMJJHOHMLKKRHJNJQJOHHISQNHFIHELSMJIIMIQJLJJGHGIJKMJJFFBBGFKSPSSKMLGIIGGNKHILHGHHGGHJPLHKKHGKHIFFFEFHEIIKGJHGHJLKKFHGKHEJHIJLIJHJEIFC@IJSSSQSGJGGHEHEDEFEGGFEFEEHEI>>>?AG@;85555591/+
@104_NG92T2_2
CTGAAAGGCTTATTTACACATTGTTCTTATTAACAACTATCACAGAAACTGATTTGAATTTATATAAACCATTTTTGGAGAAGTTGTAAATTTAGGCCTAATAATATACTAAGGGCAAAAGATCCCAGTAATGGCTGGGTTTGGACAATTATTATACGCAATGGCATTTAAGGGACAGTAGAATTTCTAGCTGCCCTTTGGCACCTTGCTTTTGCCTGTTCTCTGCAGTCATTTTGACATTGGGGTATTCTCTGTTTCCACCCAGCTTCAGGGAATAAAGCTCTGCTCTTTTGCTCTGACCTTCCCTTATTTTGCTACAGATCTTACTCTAGCACCTCCATAGAAGAGGCCATGAAAAGGGGTGAGGACCCTCCACCCCACCACCACGGCCACAGAAAACCCATTCCAGAGCCTCCTCCTTGGATCTGAATAAAGTCTTCCTGCCCAGTGCGCCAGGTGAAGTGTCCCTCTGCATCTACCCAAGCTGTTCCCTTGCCTGTTGGAGCCAGTGCACATACATCCCTGCTGCAGAGGCCTCTGTGTTAGGGAAAAGAGCACACAGACCTGGCAGCTTTCCTTGCCATGCAAGTCTTTATGTTGCTATGATATTCTTGGGCAGGAAAAAAAAATCCCAGACAGATGCATAGCATATGGGGCTGGAGGGTT
+
LHKFJRJJGFHHKLKJLIJGGHKLLLILKHJJJLGGHIHRIJHIGGFFOIGIKJKINMJLJFILKIIJEDDBDKSSLKSHIGFHHFEFIGIOSFFFFEGGHIHGGAA<53013EDCDEEEFB2211-1ABDFFFFEDGEEGFGGGHCFFGHLOJHFC@@ABEGGGEFFHHFBCDCDDEIF42222I<=JHFDFADDCDG=@?<:41*'&$$%('-123<=@BBDCHEESBAA?AGFPJLKHEDBED?@????FEII><=<<DLILGIMK<A:EEKFGFIIGF=96566898769INOIFSGGH:52)0,.>HJFJHIHJINJHHFDDEGSGJLISIHIQFGINIILKHHJHHHFF;>DCNAKHGFLKGLGC>=9..DJLLLJJHHJFBBABDHHHNHILLFHHJGHJGGHJQGHFGFIMNSMOIRJSGGJJIQKHGIIHJQJJGGFFGFH:8888>IGHIHGGGI?>??>KINKJJJGGEHFJHGHIIKHFGCFCDEFFFJKJFGFFFHHHKFOJFCEEEIKLIIJJMKIFIHEFEEFHHMFDC>>=@:EHLKOJIIEGGHJJKLGGFEEDFEFFCEGIFGDECDDDDDEEFGIDGEFDIFDDDDGIGFGGHNHHHF?::526;?IGGEE@A;56@ABABEHEFGHHFEEED=:96541-))(''&
@105_NG92T2_2
GCTACAGATCTTACTCTAGCACCTCCATAGAAGAGGCCATGAAAAGGGGTGAGGACCCTCCCACCCCACCACCACGGCCACAGAAAACCCATTCCAGAGCCTCCTCCTTGGATCTGAATAAAGTCTTCCTGCCCAGTGCGCCAGGTGAAGTGTCCCTCTGCATCTACCCAAGCTGTTCCCTTGCCTGTTGGAGCCAGTGCACATACATCCCTGCTGCAGAGGCCTCTGTGTTAGGGAAAAGAGCACACAGACCTGGCAGCTTTCCTTGCCATGCAAGTCTTTATGTTGCTATGATATTTGTTAGGGGCAGGAAAAAAAAATCCCAGACAGATGCATAGCATATGGGGCTGGAGACTTTTCC
+
)))).../001745:=@FIKIHHIJMNNJIJNNKSNNMLSHIJPHGLKKGHFGACDAB?=><36EHOJHI?????::::BDDEDDAEECBCCDCCBCCDCBBA@AA@CBBBBBABDDCECDCCDFFEGDDCA@@????<762../99ABAABA?>==>?ADCDCCAA>@<?FGGG::989:?>>>>>?DCA@A?@@@ACCEEEA@@@@CBBBBBDCDBAA@>>>?ACDECBA:9<<;GDGGD@????BB9988856633354437:@?@AA@AABA@A@@BDDECCA?<;;<66666;*****())))441..286FGEEDA?===@@AAAABBB@@?@@@?@??A@AA@=::7531--)'
@106_NG92T2_2
ACAGAAACTGATTTGAATTTATATAAACCATTTTTGGAGAAGTTGTAAATTTAGGCCTAATAATATACTAAGGGCAAAAGATCCCAGTAATGGCTGGGTTTGGACAATTATTATACGCAATGGCATTTAAGGGACAGTAGAATTTCTAGCTGCCCTTTGGCACCTTGCCTGTTCTCTGCAGTCATTTTGACATTGGGGTATTCTCTGTTTCCACCCAGCTTCAGGGAATAAAGCTCTGCTCTTTTGCTCTGACCTTCCCTTATTTTGCTACAGATCTTACTCTAGCACCTCCATAGAAGAGGCCATGAAAAGGGGTGAGGACCCTCCCACCCCACCACCACGGCCACAGAAAACCCATTCCAGAGCCTCCTCCTTGGATCTGAATAAAGTCTTCCTGCCCAGTGCGCCAGGTGAAGTGTCCCTCTGCATCTACCCAAGCTGTTCCCTTGCCTGTTGGAGCCAGTGCACATACATCCCTGCTGCAGAGGCCTCTGTGTTAGGGAAAAGAGCACACAGACCTGGCAGCTTTCCTTGCCATGCAAGTCTTTATGTTGCTATGATATTCTTGGGCAGGAAAAAAAAATCCCAGACAGATGCATAGCATATGGGGCTGGAGACTTTCC
+
KIJIPSJOQJGSLSLSNLMKMMOLKKSMJHDHKLSNJGJRSKKOLPKMJMQSKKLJIKQMKMRKPMLMRLQSSKSOLSSSLG>>=:;CCHHEC@><==BFSJGKHLILKLSMPOGEDFFGHMMKISIGS?=JIOLJKNHJHJLMROQQNPSMJPJHLE>?QMSKNKIRKJIGFEDDHPMOMPKLSKBMSNIQKSHILJFPLNRJMSMKPSJLABHJNSSHJA@AAALLKIMSMLPQONOPLSLKIENSSOKQOPJJNLNJCKIJKNMMJKIPKONOQSMKINMIMSSKSLKE::JHKPKSKNSKLGEFS=IEJMMKJMGJSSSSSMI@8;BF@<HSGFIHGEEEDHSKNJSQLKSQMKMPQIHLJKJKIOLLNSPMJSLMLSMSSNJIPNKKORPMNHKLJSOJEBCBBISRILPSKLISKLQMKLKLHSIJRMHKKMKLNSJMOKJJJJNMMSLLIIIJGKJSOPMHKNJJJHJJJMKSSNOJSKFLGD76666HHEBADNGNSLHMMKJGIIIJJEFEEFDG@A?>6//>>?BGKIMGJIGGFHKKILGIJINQGFEEGFJIJOSKKNIIGEDD<=GSSSSLHJHHHSKFGGIHIHFEDFGIGHGRFFEB@80-,*(('%%
@107_NG92T2_2
ATGGTGGAAACAGAGAATACCCCAATGTCAAAATGACTGCAGAGAACAGGCAAGGTGCCAAAGGGCAGCTAGAAATTCTACTGTCCCTTAAATGCCATTGCGTATAATAATTGTCCAAACCCAGCCATTACTGGGATCTTTTGCCCTTAGTATATTATTAGGCCTAAATTTACAACTTCTCCAAAAATGGTTTATATAAATTCAAATCAGTTTCTGTGATAGTTGTTAATAAGAACAATGTGTAAATAAGCCTTTCAGCTTGCAGCCTTCTGTGTTTGAGGAAT
+
'$$%%(.//=>>==<=@AAB@>ECLJHKESLOLKOLIHFEEDFGKKI??>>=?HIFEFC=?DDIILFGGIGHLILJOJLHGJISKIIHHEDGG>><2+++,,EDEGFHHIJKKLFGFGGFFFFEFHELJIJGIGHKLILJJKIFFDCGEGHFFKIIRIKIJFFEGFFGMMIJDCDDDIGGMHHJHMNKKHEFJHJLMHILIJDEJMKKHFFHGJJKIIGHGJIHIFHFFNIGFEHKGJIIHJGGIHJHGEDBCDHCGMIJFGHCCCCDGHHHHFC@9((''&&$
@108_NG92T2_2
CTCTGCTCTTTTGCTCTGACCTTCCCTTATTTTGCTACAGATCTTACTCTAGCACCTCCATAGAAGAGGCCATGAAAGGGGTGAGGACCCTCCCCACCCCACCACCACGGCCACAGAAAACCCATTCCAGAGCCTCCTCCTTGGATCTGAATAAAGTCTTCCTGCCCAGTGCGCCAGGTGAAGTGTCCCTCTGCATCTACCCAAGCTGTTCCCTTGCCTGTTGGAGCCAGTGCACATACATCCCTGCTGCAGAGGCCTCTGTGTTAGGGAAAAGAGCACACAGACCTGGCAGCTTTCCTTGCCATGCAAGTCTTTATGTTGCTATGATATTCTTGGGCAGGAAAAAAAAATCCCAGACAGATGCATAGCATATGGGGCTGGAGGGTTTCC
+
:@DHHJILLOSKKINKLLJGIHONMLKKIKPPJPQSJSKINHKSKIGFGMLLSJMOILNMOILNHMIMSSLJKG@EL:OIPISLKF==AGE:77?8EKKJQHJLOOLJNMQKSPD84445HNQNMJNKMJOQSKOSLLSMPOSKNNLJKLSLNNPLSLOKPNJPMMNLHSMJKKNOINMMPKOSOLLJNIQMSSMSLSNSMNPLMLHIJJOLSLLIRLLPSSPLSKSSQJSOOMKJKLSHMOSLNNLOMSNPNJMJLQLPNMSLSMOKSOKSMSMNJEEFFFKLKJJIIFEJHBOA<>>?HIGPIHJHKHHIKSSKJJILJMQHIJHIHJIMKKMSKSIMMSIESFSSSMHHBKGIKHHFJFHIIIHGFHHHIEGIGCC>531,)&%%%&
@109_NG92T2_2
TTCCCTGAAGCTGGGTGGAAACGAAGATACCCCAATGTCAAAATGACTGCAGAGAACAGGCAAGGTGCCAAAGGGCAGCTAGAAATTCTACTGTCCCTTAAATGCCATTGCGTATAATAATTGTCCAAACCCAGCCATTACTGGGATCTTTTGCCCTTAGTATATTATTAGGCCTAAATTTACAACTTCTCCAAAAATGGTTTATATAAATTCAAATCAGTTTCTGTGATAGTTGTTAATAAGAACAATGTGTAAATAAGCCTTTCAGCTTGCAGCCTTCTGTGTTTGAGGAAAT
+
GGDDHEGJLLKIGEDGD==641(&&'))))26BBHIHMFHHISNSOSLIGKHMLHJILIMGHFMLILNNJIIJGKSMJKKMSPSJQPNKNNIIHBBB@@FFJKJIHEDDFFEEEEFHHLQJLPJJGIHIHKLKSJCCCBDKJLPLJLFKKSSKSNIBF@@CEFBACBBDNHIIHIGKJHJSEGGSIIJGMPHGHELSQLGHJJGSLKHHJKSEISKILJFGLHOJKJIKGIMJOJOJPMKKJHGGGGIIJMLMOJLJJKIIJIHNJSQMSMHIIHIEGQIGMLJJHKBCC>8/)%
@110_NG92T2_2
CCACCCAGCTTCAGGGAATAAAGCTCTGCTCTTTTGCTCTGACCTTCCCTTATTTTGCTACAGATCTTACTCTAGCACCTCCATAGAAGAGGCCATGAAAAGGGGTGAGGACCCTCCCACCCCACCACCACGGCCACAGAAAACCCATTCCAGAGCCTCCTCCTTGGATCTGAATAAAGTCTTCCTGCCCAGTGCGCCAGGTGAAGTGTCCCTCTGCATCTACCCAAGCTGTTCCCTTGCCTGTTGGAGCCAGTGCACATACATCCCTGCTGCAGAGGCCTCTGTGTTAGGGAAAAGAGCACACAGACCTGGCAGCTTTCCTTGCCATGCAAGTCTTTATGTTGCTATGATATTCTTGGGCAGGAAAAAAAAATCCCAGACAGATGCATAGCATATGGGGCTGGAGACTTTTCCT
+
%'&'/4459<?A=<=<=?=>@@?=>>>AAAAAADB@DGDEDDB>>==>>9:?AEFEDAAA@@BACAAB1....1:;77788=72///0015;==?@?>9?<:A?>=>>>>>@@A@@@>12BDBBABCBBD>9999;CDFGEFJEAA@@ADBBBBBB@@A@@CB==ABDDBBCEECCCCBCABBCCCCAA@@@@A;7666:@ABBABAA=<<<;=>?BADBA??@@A@AAAAAIHCB?@?????@BC@????AAAEDDFE@>>>>A@@@ACCCDDAA?>>>>=:88.+,22;;=BCFFDCCAAAAACBCAAA??@@@AAABDEECAAA@ACFDD8888D>>ECDBAAA@??>>?@@ABBAAA@ABBB@HJSSSSIHBCCAAAA@BBAAC@@@@ABBBA?>><=;73.1///01.-&
@111_NG92T2_2
TCATGCATGGCAAGGAAAGCTGCCAGGTCTGTGTGCTCTTTTCCCTAACACAGAGGCCTCTGCAGCAGGGATGTATGTGCACTGGCTCCAACAGGCAAGGGAACAGCTTGGGTAGATGCAGAGGGACACTTCACCTGGCGCACTGGGCAGGAAGACTTTATTCAGATCCAAGGAGGAGGCTCTGGAATGGGTTTTCTGTGGCCGTGGTGGTGGGGTGGGAGGGTCCTCACCCCTTTTCATGGCCTCTTCTATGGAGGTGCTAGAGTAAGATCTGTAGCAAAATAAGGGAAGGTCAGAGCAAAAGAGCAGAGCTTTATTCCCTGAAGCTGGGTGGAAACAGAGAATACCCCAATGTCAAAATGACTGCAGAGAACAGGCAAGGTGCCAAAGGGCAGCTAGAAATTCTACTGTCCCTTAAATGCCATTGCGTATAATAATTGTCCAAACCCAGCCATTTCTGGGATCTTTTGCCCTTAGTATATTATTAGGCCTAAATTTACAACTTCTCCAAAAATGGTTTATATAAATTCAAATCAGTTTCTGTGATAGTTGTTAATAAGAACAATGTGTAAATAAGCCTTTCAGCTTGCAGCCTTCTGTGTTTGAGGAC
+
,))*DEDBA@@AAAABBCABAAABA@??>?@ADGHCBAAAEHDFC@@@ABCDEDA>>>?@ABCDCBCB@AAAAA@@?@BCCCBB@????@ABDDAAAA@<=<==ABCBCCBA@@?@@??@@@A>===>???@@ABA@=97778;B?>>?>@?@@A:::96@DDE@?>==>>?@A?>>>=>??ACBCCCDA??@@DEGECA?>98889>CBBCAABBBBBB@@@????????;:;<=F:HGCB@>>>?@AA@@?==<;;<<=@@ACAABAACBBCBA@?@AAFGFD=:?:;=?@><;:9:;?CGID?>>>>@??@ABIGF??==>A@?@?>>?=<>>@AB@@???@?@><<<=>BCCEEEHMFDB@>=>>@ACCDDC>>>><;;;:;>>??><;;<>???@CEEGEDB@????==<==BDDC?>>>>>833335BEFFHHDC?>=>?@@@@@AB@A=52444==>=?AAFDB=;;<;=>>>>AFDDDCA?>===?AFFGD@@?==@>=><<?AEHIDA@@@AGGIGKLFHCLHIGGDBAABAGDCBCBCABBAACDDGGFEFFGFGFGIGEFFFILECA@@AECFHFFGEECBBABFDDFEEGFD9520+'
@112_NG92T2_2
TCAAACACAGAAGGCTGCAAGCTGAAAGGCTTATTTACACATTGTTCTTATTAACAACTATCACAGAAACTGATTTGAATTTATATAAACCATTTTTGGAGAAGTTGTAAATTTAGGCCTAATAATATACTAAGGGCAAAAGATCCCAGTAATGGCTGGGTTTGGACAATTATTATACGCAATGGCATTTAAGGGACAGTAGAATTTCTAGCTGCCCTTTGGCACCTTGCCTGCTCTGCAGTCATTTTGACATTGGGGTATTCTCTGTTTCCACCCAGCTTCAGGGAATAAAGCTCTGCTCTTTTGCTCTGACCTTCCCTTATTTTGCTACAGATCTTACTCTAGCACCTCCATAGAAGAGGCCATGAAAAGGGGTGAGGACCCTCCCACCCCACCACCACGGCCACAGAAAACCCATTCCAGAGCCTCCTCCTTGGATCTGAATAAAGTCTTCCTGCCCAGTGCGCCAGGTGAAGTGTCCCTCTGCATCTACCCAAGCTGTTCCCTTGCCTGTTGGAGCCAGTGCACATACATCCCTGCTGCAGAGGCCTCTGTGTTAGGGAAAAGAGCACACAGACCTGGCAGCTTTCCTTGCCATGCAAGTCTTTATGTTGCTATGATATTCTTGGGCAGGAAAAAAAAATCCCAGACAGATGCATAGCATATGGGGCTGGAGACTTTCC
+
(-----.C;:;@=;<<;?@@?>>=>@C?B;;<?ADCB@@>>>B@CCB@BBBHHDCCBA@A@ACBAAAABABBBBEFFFIHGHFGFFDEE>====DIKD??==>?>A@?BABEGIEDBA??ABBHIJHHDA@?@=<<;;>AIIAA::978@CEDDA???>?@@ABEDCBCEEEEIGDD:8888;A@@AABHH@@<;;;<AECAAAABHFDD@???>>>>@CCEGDD@=--,,(()(()0@@BBBABACCABBBBCBA?>>>?BDFBA/---.8,,@A@@@BDDE@BA=>=?DCA???>@@@AAAFKHEDCBCDA????==<>=AFFIFBA@??A@@@@AB@BA@???@A??==>@?AAABCA?>??ACDFGGHDECBBBCE=2223@@923@@@BBABBAC;77779@@@?ABFEB@@??AAA@AAA???>?@@?@@@@BAABBCBACBBBBABCBCC@?>>>>=955546;=@AA@??>=<::;<=@@CBA@?>>>?@BBCBCB??=?>>????CB@??>>@@@CDDEEA????AB@??@ACCCA@?>>=>>@ACCCCBA@@@BDFIGBAAABFEEDA@????@@@@AA@AAB@@@??@@BAAAAABDBECBCC@A@@@ABBDGA????CC?CCC@@ADSSSSLD@@A@@ACBBBBBCAAAAACCEEB????@A@A@??>;4-
@113_NG92T2_2
GAGGGACACTTCACCTGGCGCACTGGGCAGGAAGACTTATTCAGATCCAAGGAGGAGGCTCTGGAATGGGTTTTCTGTGGCCGTGGTGGTGGGGTGGGAGGGTCCTCACCCCTTTTCATGGCCTCTTCTATGGAGGTGCTAGAGTAAGATCTGTAGCAAAAATAAGGGAAGGTCAGAGCAAAAGAGCAGAGCTTTATTCCCTGAAGCTGGGTGGAAACAGAGAATACCCCAATGTCAAAATGACTGCAGAGAACAGGCAAGGTGCCAAAGGGCGGCTAGAAATTCTACTGTCCCTTAAATGCCATTGCGTATAATAATTGTCCAAACCCAGCCATTACTGGGATCTTTTGCCCTTAGTATATTATTAGGCCTAAATTTACAACTTCTCCAAAAATGGTTTATATAAATTCAAATCAGTTTCTGTGATAGTTGTTAATAAGAACAATGTGTAAATAAGCCTTTCAGCTTGCAGCCTTCTGTGTTTAAGAAAA
+
>@BDFFGFFFFIKLIKLGGEFEDJGJHC221//-----''*128;;;@ACFDFJKNLNJOSNB9668DEKGHJOIJMO===HIJJGPLMQSHIHKGII@KHIGEFDDFHHJDGEEB?BBCIIIJLJLLSHIGGEIHHIHGFGFILJKILNKSNI???>=;==?AE?FHJKSMSHB?A555FIOSSJLHGHILILJNSLLMMIKJIJIP877779..;77768@BFC@AA@?LIGSKIJKJPPMJPGJHJJLLMJHIFGHIQKONHF9999>KI=<<<;>=>BFE=<<<9<<=SKFKNHLLNILKIKJSECDCBCC;88766667DC@IKIGGKHHIIJHGGIEHBGIGGFLGECS>?GHMJOKPSNNSIFFGHFGJSJE@=><>@::<<;@JRPMKHFGFFIHGEFFFOFFINLHGIHHHGHHFHKGIGIGGGJJIPLIJGHHFKLIKFJHHHMKID=+**/*3<??HFGCBACBIFHEEC@;920-'&')
@114_NG92T2_2
GAGAACAGGCAAGGTGCCAAAGGGCAGCTAGAAATTCTACTGTCCCTTAAATGCCATTGCGTATAATAATTGTCCAAACCCAGCCATTACTGGGATCTTTTGCCCTTAGTATATTATTAGGCCTAAATTTACAACTTCTCCAAAAATGGTTTATATAAATTCAAATCAGTTTCTGTGATAGTTGTTAATAAGAACAATGTGTAAATAAGCCTTTCAGCTTGCAGCCTTCTGTGTTTTAAGGATT
+
%&&&&&'(?>>>=<<999779:8;989;<<=>?@@DBB@>>???A@?@?BGEEBAAAACA>====ACCFEEDDA??@@CAA@??@@ACBAA@?<<<<>CDHDC?=<?:999976:554.*++79@AACEFB????@B@AA??@AGJKD?>>??EFDEFFFHADHJEGEAAAAADDBAA@@??@>>@@@DDECBCBBEDCEAAAABCEDBA@>==99:<<>>>?====>?AAA@?>@?;:42+&$
@115_NG92T2_2
TATGCTATGCATCTGTCTGGGATTTTTTTTTCCTGCCCAAGAATATCATAGCAACATAAAGACTTGCATGGCAAGGAAAGCTGCCAGGTCTGTGTGCTCTTTTCCCTAACACAGAGGCCTCTGCAGCAGGGATGTATGTGCACTGGCTCCAACAGGCAAGGGAACAGCTTGGGTAGATGCAGAGGGACACTTCACCTGGCGCACTGGGCAGGAAGACTTTATTCAGATCCAAGGAGGAGGCTCTGGAATGGGTTTTCTGTGGCCGTGGTGGTGGGGTGGGAGGGTCCTCACCCCTTTTCATGGCCTCTTCTATGGAGGTGCTAGAGTAAGATCTGTAGCAAAATAAGGGAAGGTCAGAGCAAAAGAGCAGAGCTTTATTCCCTGAAGCTGGGTGGAAACAGAGAATACCCCAATGTCAAAATGACTGCAGAGAACAGGCAAGGTGCCAAAGGGCAGCTAGAAATTCTACTGTCCCTTAAATGCCATTGCGTATAATAATTGTCCAAACCCAGCCATTACTGGGATCTTTTGCCCTTAGTATATTATTAGGCCTAAATTTACAACTTCTCCAAAAATGGTTTATATAAATTCAAATCAGTTTCTGTGATAGTTGTTAATAAGAACAATGTGTAAATAAGCCTTTCAGCTTGCAGCCTTCTGTGTTTGAGGG
+
+9>>>>??@@ABBBCECFDCBCCCFIFC@??@?==>????ABCCBDBCCB@@@AADCBEGAA@@ACCCDB@@AAAABBDDEFECDDBBC@@ABDHDCB<;:;/.56-??@ADGFECA@@@ACBEEFDDEAAAABCAA@ABFEDDCAA@ABDHHBAAA@DECCADCDEDCCCCCBCCCDFGFFFDCACBCCBBBDCCCCB=<;<<@HEEEDEDCCCDEBC<33DEGEEDBBCBDEFIICDEGLFFFDDDEFHDCDEIJKJIEDC=<<<<@EHHJSLHIKNKNJMOIKIOISSKKGGNME@IEHQQKOJGJLIGJGGKGJGGHA9300345656666GEEEEEDJFIHFGNROSPOFD?>??@GGLLSHGIFGHFHOIJOSKJHFHGLJSJHGIHGJIJJMKIHIIHNHJJIHIKKHIAEDFGIGGDB55555AEIOKIGEFFCCCCBDDEGGFFBA?<:4333406555AADCGGHHGDGHJKKHHGGHA<<<<>HILJJJLHHHFFEACEDEDIFGJIIGHGFIHRMPS@BFHE<F>>EFEFFHIJNKJHFDDEGEIMJII<;::@??AEGHLJOQJDEDFFNPNKPKJJSININJKDFFHJKJHFEFFEFGEEGGINIJGFHIHIJGGFGJFFFHGEBBBBA=>AEDCBBAA@A@BBDD@?>?C::98,
@116_NG92T2_2
CACATTGTTCTTATTAACAACTATCACAGAAACTGATTTGAATTTATATAAACCATTTTTGGAGAAGTTGTAAATTTAGGCCTAATAATATACTAAGGGCAAAAGATCCCAGTAATGGCTGGGTTTGGACAATTATTATACGCAATGGCATTTAAGGGACAGTAAGAATTTCTAGCTGCCCTTTGGCACCTTGCCTGTTCTCTGCAGTCATTTTGACATTGGGGTATTCTCTGTTTCCACCCAGCTTCAGGGAATAAAGCTCTGCTCTTTTGCTCTGACCTTCCTTATTTTGCTACAGATCTTACTCTAGCACCTCCATAGAAGAGGCCATGAAAAGGGGTGAGGACCCTCCCACCCCACCACCACGGCCACAGAAAACCCATTCCAGAGCCTCCTCCTTGGATCTGAATAAAGTCTTCCTGCCCAGTGCGCCAGGTGAAGTGTCCCTCTGCATCTACCCAAGCTGTTCCCTTGCCTGTTGGAGCCAGTGCACATACATCCCTGCTGCAGAGGCCTCTGTGTTAGGGAAAAGAGCACACAGAGCCTGGCAGCTTTCCTTGCCATGCAAGTCTTTATGTTGCTATGATATTCTTGGGCAGGAAAAAAAAATCCCAGACAGATGCATAGCATATGGGGCTGGAGACTTTCCCT
+
.36<DGBBFFFHGILSKHFGFFFKFOHIEEFEGHIGGKOIJHGOIGFFFGHJGEDEDMQRPGIGKKIHIOIKIHPSS@OMKHIKJGLLIOOKGKIJFFIEEFIHKJGBA>5DGIKMJJHHGHJMSRLIFEEEGGLCBCC<::::CGOKJGMIKIEFDDB@@AB=1,+,006589:::9<;;56:24AGFEC><<<<<AA@@AGMSSKINNLJJSOLSSSKLIIGGHHLRSLSEGENIIFHIIIKHHHBACCCDFRGHICDIJIGGGFJEJ>:GIGJ>A>=>=7633667LMHSHIJEGOIJIIB???@CEHLGFE677?777666:<<??MKIGLJLNSLKMQLSMHMHGHN601DIGASJGFHA@BAABFJIIJIJLLJKHOJ==78PHHIMLOKPSKSSSRQSOMJNKIPIJKIONNMJJSKMHIIJFDCDDHOPMIIMJIJEEEDABEFDFDFDEGIC?A@@@@PJHF;6224FIIKSJJKGJGGHEEECCGFJJJNOQHJNKOGKLIMJHISKSQG9786689HNMSLJEB77750,+('(*,:=;;<9<.();;CEKFEHHGKIKHKJSJGHFMJKSJKEFFC>>>>>DECDIGGEA>GCSSSJJCEDBEFEDDDECCBABEEEEEFEFHGGC?;?@=:95+((-*
@117_NG92T2_2
CTCCTCCTTGGATCTGAATAAAGTCTTCCTGCCCAGTGCGCCAGGTGAAGTGTCCCTCTGCATCTACCCAAGCTGTTCCCTTGCCTGTTGGAGCCAGTGCACATACATCCCTGCTGCAGAGGCCTCTGTGTTAGGGAAAAGAGCACACAGACCTGGCAGCTTTCCTTGCCATGCAAGTCTTTATGTTGCTATGATATTCTTGGGCAGGAAAAAAAAATCCCAGACAGATGCATAGCATATGGGGCTGAAAACTCAC
+
44==>EEJIFGGFFGGLJGHEEFIHHGIIGFEEEDDDF@????CJGKHIGIHJDDCBCGGLJMHGIHHJFFFGEGHGHKGEFDEFFGHNPNKMJPGKIIKHHJFDEDHIIILQPLMIHGGEFEFKIQKJIJE@@AEGSSMMOSRJGFDEGGKHIGIFDFEFHJGHJOHMIIGFHHEEFEFDHGIIHGIHGFGFEFFJIHGJ99999E?@C?ENSSSPSKJDBBEGEEDGEJGIEDEFHEI@=7200+*)*-(&$$$
@118_NG92T2_2
CCCTTTTCATGGCCTCTTCTATGGAGGTGCTAGAGTAAGATCTGTAGCAAAATAAGGGAAGGTCAGAGCAAAAGAGCAGAGCTTTATTCCCTGAAGCTGGGTGGAAACAGAGAATACCCCAATGTCAAAATGACTGCAGAGAACAGGCAAGGTGCCAAAGGGCAGCTAGAAATTCTACTGTCCCTTAAATGCCATTGCGTATAATAATTGTCCAAACCCAGCCATTACTGGGATCTTTTGCCCTTAGTATATTATTAGGCCTAAATTTACAACTTCTCCAAAAATGGTTTATATAAATTCAAATCAGTTTCTGTGATAGTTGTTAATAAGAACAATGTGTAAATAAGCCTTTCAGCTTGCAGCCTTCTGTGTTTGAGGAAAAT
+
9GGDPJSJJJGIHIIIKNRSHHJKHHKIIJNHKMLJIIKRPLSMSAAAKLLJKA=45<4@<000.---..1<BFHIJHIHIIMIGHFIJIJRJSISKMHLHHKSMLNJIJFJLIIJINSKKSSLSEIQJSJONSJIMFFAIKJHIMKJJLRSKKJJHHHLHGJGHJIHMLOKHOLRIMGJFJHLHHFKIJKGOLSMIMHFGFFLRJSJSKSKIHHGHHKHFHIHLHGGGFECCFDEGG>@FHKFJFEGDEDFFJLOLRNKGJGJIJJRJFHGFEIFEGGEGHPOJIHEJIJJJFFGISIHJKJGJFEGFIGIJIFHFEEEHHFJFECCCCCDDDEGEGIFGFGFFEDE999=24CCCEDDA@A@@DEEEFCBA:0///,,/*&
@119_NG92T2_2
CCTCTGCAGCAGGGATGTATGTGCACTGGCTCCAACAGGCAAGGGAACAGCTTGGGTAGATGCCAGAAGGGACACTTCACCTGGCGCACTGGGCAGGAAGACTTTATTCAGATCCAAGGAGGAGGCTCTGGAATGGGTTTTCTGTGGCCGTGGTGGTGGGGTGGGAGGGTCCTCACCCCTTTTCATGGCCTCTTCTATGGAGGTGCTAGAGTAAGATCTGTAGCAAAATAAGGGAAGGTCGAGCAAAAGAGCAGAGCTTTATTCCCTGAAGCTGGGTGGAAACAGAGAATACCCCAATGTCAAAATGACTGCAGAGAACAGGCAAGGTGCCAAAGGGCAGCTAGAAATTCTACTGTCCCTTAAATGCCATTGCGTATAATAATTGTCCAAACCCAGCCATTACTGGGATCTTTTGCCCTTAGTATATTATTAGGCCTAAATTTACAACTTCTCCAAAAATGGTTTATATAAATTCAAATCAGTTTCTGTGATAGTTGTTAATAAGAACAATGTGTAAATAAGCCTTTCAGCTTGCAGCCTTCTGTGTTTGAGG
+
8:>=>ADBAAAA>===>?====?BBBAA????>@ABDD@@@@??@>@?BCA?@>?BC>>=<554**))+;=;;<;<<==A@@@><77789@????@AAB@A@AAB?++++-CB@?@@@@@>=>>=???@BBBBBBA@@@ABGHGCB@?:8889<B@@A@@ABABBBA????>>>>>@?;?@CHBGHC@?===>@AA@@????=<===@??A@@@?@CABDBB?>??@DEDC>>@=???@>44445>?GIF?>><<<<<@ABFGC?@>>@CA@AA===;;>>@BECDCEEFEHD???>?DEDDEFEHECAA>>?=>??@BCB?>??=<<;9:;:;>=;99;=>??ACFGFCB@>???><;;<<@DDEA???@@844446BDDGGHDC?>=>?@>>>=>???@?@@?<;;;;>CDIEB=;;=;<==>??GFFECA=<;;<=@EFHCA@?>>@>>>>>?@DIOC>===>DDEDEEFFBCFEE?>;;;<=B@?>???==>==@@@@AA@@DBCCC@A?>?@AABA<:999??DA=<<<<?>=<==<==<4225('''
@120_NG92T2_2
AAGGAAAGCTGCCAGGTCTGTGTGCTCTTTTCCCTAACACAGAGGCCTCTGCAGCAGGGATGTATGTGCACTGGCTCCAACAGGCAAGGGAACAGCTTGGGTAGATGCAGAGGGACACTTCACCTGGCGCACTGGGCAGGAAGACTTTATTCAGATCCAAGGAGGAGGCTCTGGAATGGGTTTTCTGTGGCCGTGGTGGTGGGGTGGGAGGGTCCTCACCCCTTTTCATGGCCTCTTCTATGGAGGTGCTAGAGTAAGATCTGTAGCAAAATAAGGGAAGGTCAGAGCAAAAGAGCAGAGCTTTATTCCCTGAAGCTGGGTGGAAACAGAGAATACCCCAATGTCAAAATGACTGCAGAGAACAGGCAAGGTGCCAAAGGGCAGCTAGAAATTCTACTGTCCCTTAAATGCCATTGCGTATAATAATTGTCCAAACCCAGCCATTACTGGGATCTTTTGCCCTTAGTATATTATTAGGCCTAAATTTACAACTTCTCCAAAAATGGTTTATATAAATTCAAATCAGTTTCTGTGATAGTTGTTAATAAGAACAATGTGTAAATAAGCCTTTCAGCTTGCAGCCTTCTGTGTTTGAGGAAT
+
9CCCBADAAAA?@@>>>>?@ACEEBA@@@DGEB@>=>?ADDFE?>===>@ADDCCBB@@@@?@??>?@BBCBBA@A@?@CCED@@@@@>?=?=ADDA@@??@??@@AACCDD===<=>===>@AA@>;66669CBAABB@>>>??A@A<?GHFCAA@?@@@?@?=>>=>>??BCDCCDC@?@@BFEGEDB@:9999=CBCCBBCCBABAA@AA@>>>>?AA>@CF95CBAA@>>>?@AA???>>?<<<;<>=>?AAAAADCCDBB>>>??EFGC><><==>@@@AA???AAFGC@?@??CBBCCBJIE=====B???????===>A@D@>>=>>>>;:99;<@CCEEFHKEDA@??@>????AAA?>???>>><<;:;;=<:9;>??ABCEEFDCA@A@@@=<=>=BEIECAA@AA955569ACGFFGDC@??@@CAAA@@?@?A@ABA?===<>BCKED><;>;=DDCCEJNDGGA>=<<<>?ADFA@A@??A?>>==@@GJSB@???AEFDEEGFHFEGGIGDBAABBFDCCCBCAAABBFEGGFIEDEEEGGFFFEFFIJJFECBAC956BBDEFDCCBA@CCBEDDC@;+((''(%
@121_NG92T2_2
GTCTGGGATTTTTTTTCCTGCCCAAGAATATCATAGCAACATAAAGACTTGCATGGCAAGGAAAGCTGCCAGGTCTGTGTGCTCTTTTCCCTAACACAGAGGCCTCTGCAGCAGGGATGTATGTGCACTGGCTCCAACAGGCAAGGGAACAGCTTGGGTAGATGCAGAGGGACACTTCACCTGGCGCACTGGGCAGGAAGACTTTATTCAGATCCAAGGAGGAGGCTCTGGAATGGGTTTTCTGTGGCCGTGGTGGTGGGGTGGGAGGGTCCTCACCCCTTTTCATGGCCTCTTCTATGGAGGTGCTAGAGTAAGATCTGTAGCAAAATAAGGGAAGGTCAGAGCAAAAGAGCAGAGCTTTATTCCCTGAAGCTGGGTGGAAACAGAGAATACCCCAATGTCAAAATGACTGCAGAGAACAGGCAAGGTGCCAAAGGGCAGCTAGAAATTCTACTGTCCCTTAAATGCCATTGCGTATAATAATTGTCCAAACCCAGCCATTACTGGGATCTTTTGCCCTTAGTATATTATTAGGCCTAAATTTACAACTTCTCCAAAAATGGTTTATATAAATTCAAATCAGTTTCTGTGATAGTTGTTAATAAGAACAATGTGTAAATAAGCCTTTCAGCTTGCAGCCTTCTGTGTTTGAGGAAAT
+
(**9@@>??<?FGGFFEA>;=65).--.0//.-.//33??AA>>>>>=<=@@AAAA@AA?>??>9,)))*33ABAABBCDDDCDEDD89@4,68:;?@A@B?>>>@ABDFFEEE@????@??>?@CCCDBBAAA@BDDGEA@@A??@>@>@DDBCBBABBAAB@AB:56>>?>?A@@A@EDEB?<76679CB@@AABCCBBDCDDDEFFIFFFDC89BA@A????@CCCEDEDDECBABBDGMHFFB@<::::>DBBC@@AABEDBCBBBBBBDBBBB3.A@?0@HGCCA@AABDDCBB@@@??AABB===>>FEDEDDGFEDBCFFJIKGFDGFGHHH3222001>BBIMNJHCBCCCCFDECBABBCGGLFH;88DCEEGMIMJNGGHHDEDBCDEFKMEEHGJPMGGHEEECDEEFGGFCCBBABBC@BBBCFCA@@ADDEDFFGCFDEACDEEF@@@A@FGHIGDGEEGA;;:;<FHSLEFDCCCBCDDCEEDCEEEEEEGCDDCDEFGISKIEA;F<<FEGFGJHILHFDCBBCCEGIJDDECCDFCDEEEEIOMJGEDDFGIKKHILHKGINKPKHGIEEGHHHEGEFGGIGGIIGHFIGFHIGNMJLKLHKLIGD@?<;;@9<@>>>:9?@ABDGFGFED=>5/000*)*&
@122_NG92T2_2
GTGTCCCTCTGCATCTACCCAAGCTGTTCCCTTGCCTGTTGGAGCCAGTGCACATACATCCCTGCTGCAGAGGCCTCTGTGTTAGGGAAAAGAGCACACAGACCTGGCAGCTTTCCTTGCCATGCAAGTCTTTATGTTGCTATGATATTCTTGGGCAGGAAAAAAAAATCCCAGACAGATGCATAGCATATGGGGCTAAACAT
+
?IIHHFFHFHMNJKHGGOLGI>>>>>>NIHFBFDEHJNSLINILMJKIKLILSIJHJHGMISJKSOSOOLLHLLNJMHJHC?=5578BKKHKSJHGFFHFHGGIKHIEEHEFE@<99998;;<DDCCCDBBBEEFGEEFFIEFEEGDCEDF;::::?BA=?>HFIJJSI?B@88A@AAAAAEEE===<<;<7878;<,*)(&&
@123_NG92T2_2
GTGAGGACCCTCCCACCCCACCACCACGGCCACAGAAAACCCATTCCAGAGCCTCCTCCTTGGATCTGAATAAAGTCTTCCTGCCCAGTGCGCCAGGTGAAGTGTCCCTCTGCATCTACCCAAGCTGTTCCCTTGCCTGTTGGAGCCAGTGCACATACATCCCTGCTGCAGAGGCCTCTGTGTTAGGGAAAAGAGCACACAGACCTGGCAGCTTTCCTTGCCATGCAAGTCTTTATGTTGCTATGATATTCTTCGGCAGAAAAAAAAATCCCAGACAGATGCATAGCATATGGGGCTGGAGACTTTCCCT
+
(((.4<=>?ABCCB<?CCCDFFEGFE@;;;;<DDEGFEGGCBCCBCBAABCCBBAABCCCCCBBDBCEEGDBCBAAABCFEEEC@@??@@=::::;BBCCDDDDB?>>>>ABDDCBC@@@AADEEFECBDABBD@@AAABDEDDDCCCCCFDEFDB@@@@BCBAACCCCB??>==>?ACEIDCB??ADDGJSOSKFAAA@@EDCBAA@@ABCDCEDEEEDCBBAAABAAAAABDBBAACDDCBBAAAABACDF(((((>:9;GFHJJKHECDBDCCAAAAABCAAAAA@@@>=@???:3..01002,+)&
@124_NG92T2_2
CCAAGAATATCATAGCAACATAAAGACTTGCATGGCAAGGAAAGCTGCCAGGTCTGTGTGCTCTTTTCCCTAACACAGAGGCCTCTGCAGCAGGGATGTATGTGCACTGGCTCCAACAGGCAAGGGAACAGCTTGGGTAGATGCAGAGGGACACTTCACCTGGCGCACTGGGCAGGAAGCTTTTATTCAGATCCAAGGAGGAGGCTCTGGAATGGGTTTTCTGTGGCCGTGGTGGTGGGGTGGGAGGGTCCTCACCCCTTTTCATGGCCTCTTCTATGGAGGTGCTAGAGTAAGATCTGTAGCAAAATAAGGGAAGGTCAGAGCAAAAGAGCAGAGCTTTATTCCCTGAAGCTGGGTGGAAACAGAGAATACCCCAATGTCAAAATGACTGCAGAGAACAGGCAAGGTGCCAAAGGGCAGCTAGAAATTCTACTGTCCCTTAAATGCCATTGCGTATAATAATTGTCCAAACCCAGCCATTACTGGGATCTTTTGCCCTTAGTATATTATTAGGCCTAAATTTACAACTTCTCCAAAAATGGTTTATATAAATTCAAATCAGTTTCTGTGATAGTTGTTAATAAGAACAATGTGTAAATAAGCCTTTCAGCTTGCAGCCTTCTGTGTTTGAGGAAA
+
/878<=>@@BABAC>>>>>BBACC@??>?AABD@???@A?@?<<;;;;>>=>AABBBFEDCB@@ACB@EC;?AAEFEDC@>>>>@BBDDDDDC?>???@@????BCCDCA@@@@BDDDC@@??A@EBCACBCBA??AAA???<;<<<?@??@@@?@?@BBAA?:66669@==;660)))(((*B7DDEG@??>>@@@BBA??@?ABBCDBBBBCB?>??BGJFDDB@;9999>A@@BAADDDEC@BAAAAAABAAAA=@DE?<ABADC????ACBBBBABA????@B>>>BBBABDBDFDCBBB@CHJLBAAB?ACDGDDCBBDCEFLKHDDD@@A@@DCEHKH@A?@@EFEEDBBCB?DEFKHGHDEDDCCA???@ADFEGHGIMIFFCABCBCCDDGFECBCCCDDC@AAABC=?=>?CCCCDFIGNGJFECDDCA@@AAGLGIIFGEFE?<<;<>GKOLGJIHHIGGKGGGFFFGGFFLIKIHFGHGFLINIKGGEHBACCFLLOMMKSGCBBBFGGHMMHIHHFGGHHJMGGHQSMJGDEFHPNLJJONRIFFFFHJEFFHFMGFGIFFLHHGEGHIHHIHFJIIJLIIJKIKJNPHFFBFDA?@FEIHEDDCCDDGGHMOGED<44531+*
@125_NG92T2_2
CACATTGTTCTTATTAACAACTATCACAGAAACTGATTTGAATTTATATAAACCATTTTTGGAGAAGTTGTAAATTTAGGCCTAATAATATACTAAGGGCAAAAGATCCCAGTAATGGCTGGGTTTGGACAATTATTATACGCAATGGCATTTAAGGGACAGTAGAATTTCTAGCTGCCCTTTGGCACCTTGCCTGTTCTCTGCAGTCATTTTGACATTGGGGTATTCTCTGTTTCCACCCAGCTTCAGGGAATAAAGCTCTGCTCTTTTGCTCTGACCTTCCCTTATTTTGCTACAGATCTTACTCTAGCACCTCCATAGAAGAGGCCATGAAAAGGGGTGAGGACCCTCCCCCACCCCACCACCACGGCCACAGAAAACCCATTCCAGAGCCTCCTCCTTGGATCTGAATAAAGTCTTCCTGCCCAGTGCGCCAGGTGAAGTGTCCCTCTGCATCTACCCAAGCTGTTCCCTTGCCTGTTGGAGCCAGTGCACATACATCCCTGCTGCAGAGGCCTCTGTGTTAGGGAAAAGAGCACACAGACCTGGCAGCTTTCCTTGCCATGCAAGTCTTTATGTTGCTATGATATTCTTGGGCAGGAAAAAAAAATCCCAGACAGATGCATAGCATATGGGGCTGGAGAC
+
7<EGJPLKLPPSSLSOPKSINHJJJNLJIIILLIQMJISSSLIJHOSLILNQNKGEKNSSLENHNLGLHCBBA@@CI@PQJOKLQSLIINSMEKLLSJOSLLKMIHF;;;9;GJLNMJQIGLQLLSLJMSIJJLJNSKIJNGHIKSJLILJOKLFDMOPNNKIJIILJJNPSLKNKNSJKGM?:;MMKLMOJIKNKSKKOQNMPKPSMJJJSSSMOMSQQMKNIJKOSROLLRPSCCA@>???@BCCFD?>>?>ACCA?>>>@BABCCHOGEECBBBA@@?::84;;@FKIGBBA@ABBCAABA???>?@@@@?@??@ABCCDEED@@@@ADGIKEIECA@AAAA@@A?>:<11/0?A?CCCCCCCE@;;;;=CDDDEFHEBA@@AECDCBBB?@@@@CBDEDBCBABDDEHFGJFEFEC99700000=DE965559ACCDDDEEC@?>>??@ACCBBA@@@ACGGIHFEDABAC@A@AAACCAAA@@BBCCEEGFCA@A@DEDDDGHDCCBA@??@ABCEFDBB@@BBBGHSIIGGFFFEFFEECBBABABBCDEEFGFECBB@BBDBBCABBCCEDDCCBCCCCFDCCDEFHECBAACEDC<@KSSSOPF?:;;A@@?BBBACCBCBCCCCB@?>>><91,)'
@126_NG92T2_2
CCCATTCCAGAGCCTCCTCCTTGGATCTGAATAAAGTCTTCCTGCCCAGTGCGCCAGGTGAAGTGTCCCTCTGCATCTACCCAAGCTGTTCCCTTGCCTGTTGGAGCCAGTGCACATACATCCCTGCTGCAGAGGCCTCTGTGTTAGGGAAAAGAGCACACAGACCTGGCAGCTTTCCTTGCCATGCAAGTCTTTATGTTGCTATGATATTCTTGGGCAGGAAAAAAAAATCCCAGACAGATGCATAGCATATGGGGCTGAGAGTTTCC
+
),467AAC@@GJLHSJMKSSQJMJILIHJKNLGHFGG=DD44779@53355BGJGGJPOLLGKNONHIIOIKKKHGHLINLOIPPSKMKNJSLMKLJNNMNINHSKJPIHFJGJHFFFGKSSJSSSNSKSKGGFGJJIJMQKLJIFFGIENSSSSNSMJJHHQMJRGNJHHKHOMHFHQOJNJJHPKGHJFEFJJGFGHELNJKSFFFB>=>=?ABFEOQQKFHKNSSSROKNDCCHGGGFGEHFFEEFEHDCBA@@<10***+(''&(
@127_NG92T2_2
CTCTGCATCTACCCAAGCTGTTCCCTTGCCTGTTGGAGCCAGTGCACATACATCCCTGCTGCAGAGGCCTCTGTGTGTTCAGGAAAAGAGCACACAGACCTGGCAGCTTTCCTTGCCATGCAAGTCTTTATGTTGCTATGATATTCTTGGGCAGGAAAAAAAAATCCCAGACAGATGCATAGCATATGGGGCTGAATTTGC
+
:@@@ADDDDDBDBBBCCCDDEEDDC>?;;<ABDHFCCCCCEDCEEEFFCBBCCEGFFEFGGFGEEBA@AA@A@?=:/90))***+77=BBBABCDDDDCCBEBBBBCEGCAABB9:=66@B@A>5556B?EDDEEEFFDDCEEEHDB:7778>>??><BCEGIGF=B@<<<<>?BDBBCBABBCFDD7778<;-&%%%%$$
@128_NG92T2_2
ACTGTCCCTTAAATGCCATTGCGTATAATAATTGTCCAAACCCAGCCATTACTGGGATCTTTTGCCCTTAGTATATTATTAGGCCTAAATTACCAATTTCTCCAAAAATGGTTTATATAAATTCAAATCAGTTTCTGTGATAGTTGTTAATAAGAACAATGTGTAAATAAGCCTTTCAGCTTGCAGCCTTCTGTGTTTGGAA
+
156888>>?@DEFJJLJJJLLHIGGGGJLMKHLOQSPLSKHLJLKKKKKNSQLKKKKJKNMIKHIILLSJNKJLHLKLJLLKHHLGIEB<;**(%%%%'''()-679ORKGFLIISKOLLKMJGHLSLLLJILNLMSSMMNLHSLLLRMKOKCMNLHLQLOMLHKJIJNJIIJKKMIKPSSPHSGHHFEJBBBB><<.'&&%
@129_NG92T2_2
CTGCAAGCTGAAAGGCTTATTTACACATTGTTCTTATTAACAACTATCACAGAAACTGATTTGAATTTATATAAACCATTTTTGGAGAAGTTGTAAATTTAGGCCTAATAATATACTAAGGGCAAAAGATCCCAGTAATGGCTGGGTTTGGACAATTATTATACGCAATGGCATTTAAGGGACAGTAGAATTTCTAGCTGCCCTTTGGCACCTTGCCTGTTCTCTGCAGTCATTTTGACATTGGGGTATTCTCTGTTTCCACCCAGCTTCAGGGAATAAAGCTCTGCTCTTTTGCTCTGACCTTCCCTTATTTTGCTACAGATCTTACTCTAGCACCTCCATAGAAGAGGCCATGAAAAGGGGTGAGGACCCTCCCACCCCACCACCACGGCCACAGAAAACCCATTCCAGAGCCTCCTCCTTGGATCTGAATAAAGTCTTCCTGCCCAGTGCGCCAGGTGAAGTGTCCCTCTGCATCTACCCAAGCTGTTCCCTTGCCTGTTGGAGCCAGTGCACATACATCCCTGCTGCAGAGGCCTCTGTGTTAGGGAAAAGAGCACACAGACCTGGCAGCTTTCCTTGCCATGCAAGTCTTTATGTTGCTATGATATTCTTGGGCAAGAAAAAAAAATCCCAGACAGATGCATAGCATATGGGGCTGGAGACTT
+
(()7:;;:;<<CD>A==>@CEDCCBBAACBCDCBEDEFHFHEDDCDDEFFDDCFEEDCCCDIEHGIGMKLJNGHFBBABCHSSHCCAABBBCBBDEDMLJIBBA@ABCFFJIKHJDDB@=988789;SJD??><>BGIHFGFFDEDEFGFIEFIKGHKIHGEF?====CFLKFHGGDF>GGIFGHGFGIIJKNNJPNOHNHKIAE<.EMJLJJGHKHCBHJJMHMKJQLLJKJKOSNHIGFG@@@?ACEEFFGFGHGGEFB@AABAABEBCBDCEGEFFFDBBBBA@@@@@HD7EPISHFEDFEDCCCDBEOSPPIHFEFHGSHJK?>???JHLHGEEECDFFHIHIKGGEEEGCBA=?<FHHDGHCCABCEDDD<7:HKFCDEBBDCA@@?@AFHGGHFKIDEDEDMGGGHIHHFGFFGG??77FGGHJJKRKLHHGKIJGJHICDBBBFF=;;;;?GFGGJHHHFBB?==>?KGHEDDDDEDGGIIHJHGGECEDDDEDGGIFIECCDCEEFGGFDBBBDGGGHFFIGFEDDDCBA@?@BFFF5///559DFIFB???@DCFEEDCCCC::::<<7;CEDBCCCCCECCCCDFGFHFEEFDDDCCDDDDGEGGHIKD=1,++.**<=>AD<;633:;;::==?A@@@ADECEBB@ACC@<:3,++(
@130_NG92T2_2
CAGGAAGACTTTATTCAGATCCAAGGAGGAGGCTCTGGAATGGGTTTTCTGTGGCCGTGGTGGTGGGGTGGGAGGGTCCTCACCCCTTTTCATGGCCTCTTCTATGGAGGTGCTAGAGTAAGATCTGTAGCAAAATAAGGGAAGGTCAGAGCAAAAGAGCAGAGCTTTATTCCCTGAAGCTGGGTGGAAACAGAGAATACCCCAATGTCAAAATGACTGCAGAGAACAGGCAAGGTGCCAAAGGGCAGCTAGAAATTCTACTGTCCCTTAAATGCCATTGCGTATAATAATTGTCCAAACCCAGCCATTACTGGGATCTTTTGCCCTTAGTATATTATTAGGCCTAAATTTACAACTTCTCCAAAAATGGTTTATATAAATTCAAATCAGTTTCTGTGATAGTTGTTAATAAGAACAATGTGTAAATAAGCCTTTCAGCTTGCAGCCTTCTGTGTTTGAGG
+
+/;<?@?????CAHGFEBBAA@ABAACA@@@@ACDJF?@@?>@;144437<DBBB?>>>>ADCCCCBCECFDDDCBBCBABBAA@>@ADSIGPFEC@AABCFECBBCCB@@AAABBCCFFEGGHFIGECB?>??@GGDACDCBA>>>>ABDDECCFJD@@@====>ABDHED>>==>CDBBCBBCB@ABECGDCA@AA@CA?>?@@CGFFGFGLFEBAAAB?AAABFHD@@@@?@??>@?>@>AB=.,**'%%%/37?>>?@CBA>==>>AEDDBABBBC<8888:CEGHGGFG?>>??DBBA@@AA@BCAAA=;;;;=BBKED?;;>;<BAAACGGHGFDA@>>?@BDIMFBAA@>8566756EHIHGABAAAGHHGJHIMHDFHGGKCCCDDJIHEEEFCCDCDFGGKHJIHFEEFGFIGFFFIMIKED=;;845;;;DCC@??BACFFGEB>?B++*(
@131_NG92T2_2
GCAATGGCATTTAAGGGACAGTAGAATTTCTAGCTGCCCTTTGGCACCTTGCCTGTTCTCTGCAGTCATTTTGACATTGGGGTATTCTCTGTTTCCACCCAGCTTCAGGGAATAAAGCTCTGCTCTTTGCTCTGACCTTCCCTTATTTTGCTACAGATCTTACTCTAGCACCTCCATAGAAGAGGCCATGAAAAGGGGTGAGGACCCTCCCACCCCACCACCACGGCCACAGAAAACCCATTCCAGAGCCTCCTCCTTGGATCTGAATAAAGTCTTCCTGCCCAGTGCGCCAGGTGAAGTGTCCCTCTGCATCTACCCAAGCTGTTCCCTTGCCTGTTGGAGCCAGTGCACATACATCCCTGCTGCAGAGGCCTCTGTGTTAGGGAAAAGAGCACACAGACCTGGCAGCTTTCCTTGCCATGCAAGTCTTTATGTTGCTATGATATTCTTGGGCAGGAAAAAAAAATCCCAGACAGATGCATAGCATATGGGGCTGGTTT
+
FSIKOJKSJISLKHKFGIIIIJFHIGDDDBJ@@@FCAFDAHIBCKLM<9999DHIOSRJJOMRJOKMQRHOKKLSOSNGNHJJKISLNJKFFJA;<879CABFEGD>DIGFIIGJNKJHIMMLFDC@C1GSMKINSHNKINLIKIJMNHHHFIEDB??448--EDEIHFGINOGJIJHGGGHHGIIHFF?AGHFBOKQKKHHKIH=3,-A713BSNJSNEDEFB@@@@CHGHEEHSLSLNSNHRKGIKKJSNMMMNJSSIRNKLPKNIHLSJHHGG+***++66<<<;<CCCGMKJKHRLFS55444BBSLSKMLKHSLMMNJMOPMNB=?=::;;HMJIGNIMKPIQJIJOMKJGFLMKJKNIEEIKILKKILILLIOMJEHIMKNNSSQMHLGHHGMHFHEFFEFHJGIJJHL@GGJJQFHCFDHKSKNGFFFFIGNHGFFEEDGFGCBBBEH=52237?DHJSSABBA?@@AAEEEGGGEDEEEEJBBDC=;1'$##
@132_NG92T2_2
GAGGCTCTGGAATGGGTTTTCTGTGGCCGTGGTGGTGGGGTGGGAGGGTCCTCACCCTTTTCATGGCCTCTTCTATGGAGGTGCTAGAGTAAGATCTGTAGCAAAATAAGGGAAGGTCAGAGCAAAAGAGCAGAGCTTTATTCCCTGAAGCTGGGTGGAAACAGAGAATACCCCAATGTCAAAATGACTGCAGAGAACAGGCAAGGTGCCAAAGGGCAGCTAGAAATTCTACTGTCCCTTAAATGCCATTGCGTATAATAATTGTCCAAACCCAGCCATTACTGGGATCTTTTGCCCTTAGTATATTATTAGGCCTAAATTTACAACTTCTCCAAAAATGGTTTATATAAATTCAAATCAGTTTCTGTGATAGTTGTTAATAAGAACAATGTGTAAATAAGCCTTTCAGCTTGCAGCCTTCTGTGGGAAT
+
@@?>>??BA??@@AB@=????@?@B?>966679@?>??>?@@@A??????>>=<<:<'9>>1>B@CB@?>>??>???>?>;;<<<?==>?>A@@@@AA@@===>>DCC@><><===<8744344@AGEDA@?>====?@AEE@=?<<>@>===<>>=<>>??@??=>>>=?<;;;<>@A@ABBFGCA@?>??>???@@AA=<==<::999;<=?:=::=?A@@AABBCBA?>>>==;::<<?DDD?=>=>@843335@ABCBDBA>====>===<=>>>?>><543488=ABB@B=<;=<<::999@<<BA?=<;;<=>DFFC>==::<;;=<=?@FHIA====>BCAACCBEDCBBAA@=<<==A@?>>=><===<?@@BBBA@@@?@A@B@???@AB@@??;:;9ABAA@??????A@::980/...(
@133_NG92T2_2
GAGAATACCCCAATGTCAAAATGACTGCAGAGAACAGGCAAGGTGCCAAAGGGCAGCTAGAAATTCTACTGTCCCTTAAATGCCATTGCGTATAATAATTGTCCAAACCCAGCCATTACTGGGATCTTTTGCCCTTAGTATATTATTAGGCCTAAATTTACAACTTCTCCAAAAATGGTTTATATAAATTCAAATCAGTTTCTGTGATAGTTGTTAATAAGAACAATGTGTAAATAAGCCTTTTTCAGCTTGCAGCCTTCTGTGTTTGAGGAAAAG
+
SSLKLSLPJHRLSHLLGKJMNLPKIFISOPMMSLSLKLRJMONIKKMGHMHDLONJQOSIOSLPQPSMJLLNHLILSHILJKOLJRIKLLILKKLIRJSKNRNQLSGLKOKMSOKSKJOPHPMIJNNJSNKLPJLOHGIILKQQMSOPKHIHFGIHJJKHIKHIJIJLLKILKSKSKIFJLPISOKLKMLGJMSOLLFOJIILMSIILJIIOMSJRRKILHIHIGIIKLKPKFFC+*)))/*((((.FFJIHECBBBBIFEIHEGC?1/,+))('%
@134_NG92T2_2
GAGGCTCTGGAATGGGTTTTCTGTGGCCGTGGTGGTGGGGTGGGAGGGTCCTCACCCCTTTTCATGGCCTCTTCTATGGAGGTGCTAGAGTAAGATCTGTAGCAAAATAAGGGAAGGTCAGAGCAAAAGAGCAGAGCTTTATTCCCTGAAGCTGGGTGGAAACAGAGAATACCCCAATGTCAAAATGACTGCAGAGAACAGGCAAGGTGCCAAAGGGCAGCTAGAAATTCTACTGTCCCTTAAATGCCATTGCGTATAATAATTGTCCAAACCCAGCCATTACTGGGATCTTTTGCCCTTAGTATATTATTAGGCCTAAATTTACAACTTCTCCAAAAATGGTTTATATAAATTCAAATCAGTTTCTGTGATAGTTGTTAATAAGAACAATGTGTAAATAAGCCTTTCAGCTTGCAGCCTTCTGTGTTTGAGGAG
+
;::;;;HFIGHKHHMIHLLSPOQSNKLGGHHHLPNSABBBBKSLIJSNKOIJJJLNLHKQPLFLSLISKSJKROOKOIMHOHKMNSKKIIIKHOQJJPGDAABBNSLJKFFJSSKSPLQSMJLOIJMLQSMMSOSLSKJMNIKKMJFNOKNSSINMMM?FLSJKSSLLLOIJSSLLSJKMHJPNQKJJJKILJKIJSNLNKJILQSRIPLLLMKSIMMIMMINIIMLSSMSJJJPRNNLSLGLPKPJPLSJIPJJHFHLLMSMSKNJQLNLIJJJOKJKOJKHSLSJHKFMLSSLGJIHSIGJGGIKSLJQKNMIHIIGMMSOKJLGIIJKIIHFHFIKIJHKHKJIJHILKIKEFIIHHFLIJHIHIGHJGGHHNHSMIJJIMJMSKJQMLLLHKNJKJIIG@3000DHIB>=>GFEEEHHGHFECEB730)%$
@135_NG92T2_2
TCCATAGAAGAGGCCATGAAAAGGGGTGAGGACCCTCCCACCCCACCACCACGGCCACAGAAAACCCATTCCAGAGCCTCCTCCTTGGATCTGAATAAAGTCTTCCTGCCCAGTGCGCCAGGTGAAGTGTCCCTCTGCATCTACCCAAGCTGTTCCCTTGCCTGTTGGAGCCAGTGCACATACATCCCTGCTGCAGAGGCCTCTGTGTTAGGGAAAAGAGCACACAACCTGGCGGCTTCCTTGCCATGCAAGTCTTTATGTTGCTATGATATTCTTGGGCAGGAAAAAAAAATCCCAGACAGATGCATAGCATATGGGGCTGGAGACTTTCCC
+
-78??CBBDCFIKMJHIEAEE<<GHIJHGHJKIFDBAA95789:9::::GIGDFDFDHIJFLGJKGGHFA;:89:<;;>?FHLSOLLLKHGGIIKKIHIGHFIIJIHFEGHFGIGB@@@@EJIHJIHGKHIHHHHKIHGHGFDEEFDHLLMPMKLMMCKBBCHGIMHHGFGGGIIJJHEFFEFFF@DCCD87677>ADEEDG;;;;533445@>DEAEA<97767/))))99711-+,++;????CEDHIGGHHOBNGJFIGOMIHHGGFFNIIHKKMMKE?;:888;HGGEC??=:<@@@@?@DEEGFGFGJGGEFDDA@?;7655554..-
@136_NG92T2_2
CCCAGTAATGGCTGGGTTTGGACAATTATTATACGCAATGGCATTTAAGGGACAGTAGAATTTCTAGCTGCCCTTTGGCACCTTGCCTGTTCTCTGCAGTCATTTTGACATTGGGGTATTCTCTGTTTCCACCCAGCTTCAGGGAATAAAGCTCTCTCTTTTGCTCTGACCTTCCCTTATTTTGCTACAGATCTTCTCTAGCACCTCCATAGAAGAGGCCATGAAAAGGGGTGAGGACCCTCCCACCCCACCACCACGGCCACAGAAAACCCATTCCAGAGCCTCCTCCTTGGATCTGAATAAAGTCTTCCTGCCCAGTGCGCCAGGTGAAGTGTCCCTCTGCATCTACCCAAGCTGTTCCCTTGCCTGTTGGAGCCAGTGCACATACATCCCTGCTGCAGAGGCCTCTGTGTTAGGGAAAAGAGCACACAGACCTGGCAGCTTTCCTTGCCATGCAAGTCTTTATGTTGCTATGATATTCTTGGGCAGGAAAAAAAAATCCCAGACAGATGCATAGCATATGGGGCTGGAGACTTTCC
+
*>AA@@AAABBA@@@?@@BBCB@???@;;;;;--,3336ABBBCEIEB<;;::;;<<<<@BDKGEB????@?>;??;<@@?@CB@A<434433489;556ABCBEEAAA@AA?==;<<=?CBAA@A@@<>;:<;7;66522266;==>@@??@86((((111+4>>>?@@@A@BAA@B@BHGHHEECCB@@@A@;,,..556EDDEDCBCCDCCEEDCBCDD::::99;=?<;:8;:=;988:<7BEGGGEI=====@??@@FFEDDDFJGFEECDEDFEGFFEFFKIJIKIHGJEDGFHJJIIHHHLKKIIGEFHGHIG@<<<<?IGIHFHKHL;::::CDKIIJHGGFHFHGHEIJKICDCCCGFHFGMKHFIFEGHGJMHIIFEGFEHLKMHGJPHJKFGFFDFFHJNLJ=334FHMKKOQHFEDGFFIINHEIEDEFFHFKGFGIEDFGHHHE75...-6237?FGFIGMGLIFGHEEFDBCB@B<98568DDEJH@EA>ACCCCDFEFGFDDEEFHJJHBAAA91///-,+)'&
@137_NG92T2_2
TGAGAGCTGAAAGGCTTATTTACACATTGTTCTTATTAACAACTATCACAGAAACTGATTTGAATTTATATAAACCATTTTTGGAGAAGTTGTAAATTTAGGCCTAATAATATACTAAGGGCAAAAGATCCCAGTAATGGCTGGGTTTGGACAATTATTATACGCAATGGCATTTAAGGGACAGTAGAATTTCTAGCTGCCCTTTGGCACCTTGCCTGTTCTCTGCAGTCATTTTGACATTGGGGTATTCTCTGTTTCCACCCAGCTTCAGGGAATAAAGCTCTGCTCTTTTGCTCTGACCTTCCCTTATTTTGCTACAGATCTTACTCTAGCACCTCCATAGAAGAGGCCATGAAAAGGGGTGAGGACCCTCCCACCCCACCACCACGGCCACAGAAACCCATTCCAGAGCCTCCTCCTTGGATCTGAATAAAGTCTTCCTGCCCAGTGCGCCAGGTGAAGTGTCCCTCTGCATCTACCCAAGCTGTTCCCTTGCCTGTTGGAGCCAGTGCACATACATCCCTGCTGCAGAGGCCTCTGTGTAGGGAAAAGAGCACACAGACCTGGCAGCTTTCCTTGCCATGCAAGTCTTTATGTTGCTATGATATTCTTGGGCAGGAAAAAAAAATCCCAGACAGATGCATAGCATATGGGGCTGGAGACTTTCCC
+
*'%%&&)*002B=B;;<ABEDBAA?ABCDFGDCDDDJHFDDCCCCDDCCB@?@ACCDEEDFGGGFFHDEDDDDB??>?@FKJFCA???>>B@@AAADHGDAA@?@BDDIINGFEBBBB=<?;<?AJJHHCA@?ABEEEEEDCDEDEFFGFFEEHIFHEGEBB<::::=CACCDDIJC@?A??ACCBBBDGIILHGEDED>=;88E>?DDBBCDDDDFDDGHIGIFFEFDDDEFGKJGGFFDDCCAAABDFEHGGRISLIGDDDEEDGHHGGHFEHDFGHEGFEDEHILSKLLLKSJLKOKGEEDBBABCEPHNHJGFHC@;;;9988ACBCEGFFEFEEEGFFHHGFHEFFFGILLSKNPKJFLIHOLJINLC@;/>FHFEFGEEHDB++++,8+)&()',,-;;9866?GGEEDDFGGJLIGGNGGIJIKGHIGGCSKJJINGEDCCCD><<<<@FHIIIIGHICCBABEEKIHKJGHEGFHGHHHJKGEHFEEFGFGGGGFGHGGGIOHISIJGDDDGFGFEHHRISPSGJGFFGFKLJ;:+,,::=HFJSIIFEGKGHGGHFHEGEEBGIIDEFHCDHLFHFGJEHGHHKFEEDGFGFGEFHJHGGDEGFFFFGD4/./8=A@@BC?=;;;BCCBEJFGFCCBCCFDFBBBCCB=::771110*,*
@138_NG92T2_2
CCCATATGCTATGCATCTGTCTGGGATTTTTTTTTCCTGCCCAAGAATATCATAGCAACATAAAGACTTGCATGGCAAGGAAAGCTGCCAGGTCTGTGTGCTCTTTTCCCTAACACAGAGGCCTCTGCAGCAGGGATGTATGTGCACTGGCTCCAACAGGCAAGGGAACAGCTTGGGTAGATGCAGAGGGACACTTCACCTGGCGCACTGGGCAGGAAGACTTTATTCAGATCAAGGAGGAGGCTCTGGAATGGGTTTTCTGTGGCCGTGGTGGTGGGGTGGGAGGGTCCTCACCCCTTTTCATGGCCTCTTCTATGGAGGTGCTAGAGTAAGATCTGTAGCAAAATAAGGGAAGGTCAGAGCAAAAGAGCAGAGCTTTATTCCCTGAAGCTGGGTGGAAACAGAGAATACCCCAATGTCAAAATGACTGCAGAGAACAGGCAAGGTGCCAAAGGGCAGCTAGAAATTCTACTGTCCCTTAAATGCCATTGCGTATAATAATTGTCCAAACCCAGCCATTACTGGGATCTTTTGCCCTTAGTATATTATTAGGCCTAAATTTACAACTTCTCCAAAAATGGTTTATATAAATTCAAATCAGTTTCTGTGATAGTTGTTAATAAGAACAATGTGTAAATAAGCCTTTCAGCTTGCAGCCTTCTGTGTTTGAGGAAAAG
+
+-<<>>@?>=>>>@AAAACCBCCCAAA@=HKHIJIK@=<=>A?BACDBCBA@?>>>>??BBACDBAA@ABBBBA??@@@@AABFDECBCB@????@BCEEAABBABIGECBAACBDDED@@?@?BCDGCCBFCBBCCCBAA@ABDDCCB@@@@ACCDFE@@@@A@@?@@BCDDDEDCCBBDEEEGGGEA????BCDCDFEDCA>;;;<>FEFDDDHFEGHIGKC:CC701++*-,-3>BAAAAFDDEGFFFHEFEFCDDDDGGDDC@>>??BGEDIEDGGFHFDKLILIHFGHGFHBB@<989?FJHGHKGHHKHPGJHHIFHFI7+++=3334DBDBBBGHIMJNONIHOJJILKLHHJHJOLJJQORJPIMIKIPGKI@@@@@EIIHKIHJJHJGNINMKKK?GIFK;5556?FHIRHINJSSJJFEEEJGJHNKHIMKHJJKIJHGGJKJIBGEEGJLIIJHPIPPJIFHHHHKHNHJSNMNRJIIKIGBAABBIRRLSMMMKMHNLGNNHGIFGHEJLHHGEEDCFIIMKIE=;B88ABDCCHHHLMNFFFEFFFHHQFDECDDGCCDCBFHKMPIEDEFGJKKIJJNNMGIKHHEDCDEFHIJFGHGJFFEDFHFIHGFEFEEEHFGJEGFGJJFGDBBBD?DGGFHEGDDCCCDEGFGFEDD@?><71.-(
@139_NG92T2_2
TTGGATCTGAATAAAGTCTTCCTGCCCAGTGCGCCAGGTGAAGTGTCCCTCTGCATCTACCCAAGCTGTTCCCTTGCCTGTTGGAGCCAGTGCACATACATCCCTGCTGCAGAGGCCTCTGTGTAGGGAAAAGAGCACACAGACCTGGCAGCTTTCCTTGCCATGCAAGTCTTTATGTTGCTATGATATTCTTGGGCAGGAAAAAAAAATCCCAGACAGATGCATAGCATATGGGGCTGGAGACTTTCCT
+
IKIGFHFHIIJJKKJKJJMNSSSKHHFCEFIEECDDHGJHHKLSJKAA??>@000001001714@@@AAGHRIHKFEGGGKLFCBBBE?=>=CCEEIJHGIGHHGJIGHJFCBBIIJLHIFD630126>GJGHDCC??>><B=>DB:::333354034@??ADC66556::::EDGFGHD422228766777FCCNKGJIIFGENSSSPOEHFEEFEDDEDDEECCCCCFFFEDDCCDA:;;:8864,++
@140_NG92T2_2
CTTATTAACAACTATCACAGAAACTGATTTGAATTTATATAAACCATTTTTGGAGAAGTTGTAAATTTAGGCCTAATAATATACTAAGGGCAAAAGATCCCAGTAATGGCTGGGTTTGGACAATTATTATACGCAATGGCATTTAAGGGACAGTAGAATTTCTAGCTGCCCTTTGGCACCTTGCCTGTTCTCTGCAGTCATTTTGACATTGGGGTATTCTCTGTTTCCACCCAGCTTCAGGGAATAAAGCTCTGCTCTTTTGCTCTGACCTTCCCTTATTTTGCTACAGATCTTACTCTAGCACCTCCATAGAAGAGGCCATGAAAAGGGGTGAGAGAGCCCTCCACCCCACCACCACGGCCACAGAAAACCCATTCCAGAGCCTCCTCCTTGGATCTGAATAAAGTCTTCCTGCCCAGTGCGCCAGGTGAAGTGTCCCTCTGCATCTACCCAAGCTGTTCCCTTGCCTGTTGGAGCCAGTGCACATACATCCCTGCTGCAGAGGCCTCTGTGTTAGGGAAAAGAGCACACAGACCTGGCAGCTTTCCTTGCCATGCAAGTCTTTATGTTGCTATGATATTCTTGGGCAGGAAAAAAAAATCCCAGACAGATGCATAGCATATGGGGCTGGAGACTTTA
+
:;B<<FABEFDEDEEEEDDDFFIJILJKNIJHHKJLKIOKKMIFCDDDSKSHHDCEEEGGHJIIJRNSEHIKEFFFILSJSOJKGFGFHFDDEHPPSLHJEDELSJMJGGFEGIJIHJKHGFIIKKKKILG@?>>?CFHGFEFSKSFDEEDEKKHJEGIKMSSMIGHLIIFFGIFHGHGIJHHINPJJKJOLJPSHJKMMJLSSQILHMRIJGEFEHEGDEGDFHMHNJHHIHRGIJQKNSHNLJHJHIGHHIGJIGSHL@?GJMGGJSONDAAD@KLIMSRQKNSIOIKJLSLNIHJKHHIHKJLIQ))JLGIJJNLHKKMJB?;@<FDD@0..('''(+-.67++DJKMNI;:;;:FFFEGRKHJIKLMLMLJQMKKSIMILLIMIIMJQLKLSMIKNJLMIIJGFJO@?>???KHISIDA@AADGRPPIMSLIKIJGGIHFIK9998;E?FNLJMHSJFGDGCDGIHLHLHIIHHLSIJJKPLGEFFFHLKMONSMPLMKHHIHGIOHHJHJGHIJHOSLJNKJGHGHIHNJJHJGEGGIGJKJJIJHIJJFHSHFHHGINHKHLFIKIKHGFGIGJKMHLHHGLIEJEA@;=SSSNNB@:34HGGGFHIHGCCCDEIGJGJHFGE=87664330)
@141_NG92T2_2
GTAGAATTTCTAGCTGCCCTTTGGCACCTTGCCTGTTCTCTGCAGTCATTTTGACATTGGGGTATTCTTGTTCCACCCAGCTTCAGGGAATAAAGCTCTGCTCTTTTGCTCTGACCTTCCCTTATTTTGCTACAGATCTTACTCTAGCACCTCCATAGAAGAGGCCATGAAAAGGGGTGAGGACCCTCCCACCCCACCACCACCGGCCACAGAAAACCCATTCCAGAGCCTCCTCCTTGGATCTGAATAAAGTCTTCCTGCCCAGTGCGCCAGGTGAAGTGTCCCTCTGCATCTACCCAAGCTGTTCCCTTGCCTGTTGGAGCCAGTGCACATACATCCCTGCTGCAGAGGCCTCTGTGTTAGGGAAAAGAGCACACAGACCTGGCAGCTTTCCTTGCCATGCAAGTCTTTATGTTGCTATGATATTCTTGGGCAGGAAAAAAAAATCCCAGACAGATGCATAGCATATGGGGCTGGAGACTTTC
+
++,-3334655144545<95<=34AGGFFEEFHGHIIIIHHHMHHHIGJFGH=<=<=A<<>DF=;:84(%%''()+554854420001>DCBDDDEIEDEHLJHIROKHJJJIGEDEEDDFCEABFEGFFGFGCABDBCA:99::A@?=8DEDCCBBBBCEEB@@@@DDD@C?D@CD@BBBCBDDCBA?=6:BB?>=545642,()*3:A??==>?=@?=>1----CCBABABBEDEHGDCCCBFEFEDDDBBCBBECBBBADCCED96666;ACCDEEGFFDB@@@ACGFFFDDDEHFIGHHIGJGFG?GFGFEEFKHEDECDFDEGHGHHFEEEGHJGIFGFILIHGHFFFGHIJKJN5334>FHLGIHHGEFEFEGIFEDDCBCDCDDEDFFECCCDDDEIEC>==<CBEEFDDDDDCDEDCDEGGGEDEB9631025;DDFMMBCA??@????@DDCBBBCCDEFDF???>73223++**'
@142_NG92T2_2
GGGGTATAGGTGAAGTGTCCCTCTGCATCTACCCAAGCTGTTCCCTTGCCTGTTGGAGCCAGTGCACATACATCCCTGCTGCAGAGGCCTCTGTGTTAGGGAAAAGAGCACACAGACCTGGCAGCTTTCCTTGCCATGCAAGTCTTTATGTTGCTATGATATTCTTGGGCAGGAAAAAAAAATCCCAGACAGATGCATAGCATATGGGGCTGGAGACTTTCCC
+
%%%%%&%%%')2:>>@CJGJJHOHIQLSOSNPMSGSMKLNKMMJSORGGJJJISLMSIOJMQLHIDEEEEJJKLNPKQRMSMLRSJNSSMPSMNPIHDFJFAOIHHSPLMPKQJSPOSOLSSLJBJJ8++AADHHKPKOJLSHEISJGGHIILKHOHHHGHIGFGFEDGGEIGEB>DISSSMMDMFHJMKHKIMKQNIPKJGKHHHLKHGB;1-,1///200.
@143_NG92T2_2
CTGGCTCCAACAGGCAAGGGAACAGCTTGGGTAGATGCAGAGGGACACTTCATCTGGCGCACTGGGCAGGAAGACTTTATTCAGATCCAAGGAGGAGGCTCTGGAATGGGTTTTCTGTGGCCGTGGTGGTGGGGTGGGAGGGTCCTCACCCCTTTTCATGGCCTCTTCTATGGAGGTGCTAGAGTAAGATCTGTAGCAAAATAAGGGAAGGTCAGAGCAAAAGAGCAGAGCTTTATTCCCTGAAGCTGGGTGGAAACAGAGAATACCCCAATGTCAAAATGACTGCAGAGAACAGGCAAGGTGCCAAAGGGCAGCTGAGACCATTCTACTGTCCCTTAAATGCCATTGCGTATAATAATTGTCCAAACCCAGCCATTACTGGGATCTTTTGCCCTTAGTATATTATTAGGCCTAAATTTACAACTTCTCCAAAAATGGTTTATATAAATTCAAATCAGTTTCTGTGATAGTTGTTAATAAGAACAATGTGTAAATAAGCCTTTCAGCTTGCAGCCTTCTGTGTTTGAGAAAA
+
,AC?>>==>??CC@@@@?@@?@?@BA?@???>>>>?@AC@@@;::::<<<:::88;9855668C@???@BCDCC<90////CDBA@?>?>??@?=>?>AA@BABABBC@====@CFFEB@@:8899=DBAA?>???@@@???>>=====>=<=???=>BBCA????@BA?@?>??<<===;<<<=@B@?@@ABAA>>???BE@67:<9::886544456?CFHGCA?---99;<;@AB<<;;<?@?@@??@?>?ACBDA@>>>??B@>>>??BCCCFEGGEBB@??@?@@@ACCC@@A@?>>><=>>??A?999850-)''()+,29;;<===<<=>>BDDC@@@?@>722224:<4332.....7<?@??>>>>>@@AA@=;;;;>BCFDA?<<><<====AEEEFEA?=<<==@CHMD??>==A>>@?@DDGMIC??>?@HFFDHGHJEFEEDED>>>>>CBB@@?AABCCBECEFFDB@@AADDDGCCBDDFHDDA?==A>KGEEFEDDA@AABCCEEDDE9)))''))
@144_NG92T2_2
CTATGCATCTGTCTGGGATTTTTTTTTCCTGCCCAAGAATATCATAGCAACATAAAGACTTGCATGGCAAGGAAAGCTGCCAGGTCTGTGTGCTCTTTTCCCTAACACAGAGGCCTCTGCAGCAGGGATGTATGTGCACTGGCTCCAACAGGCAAGGGAACAGCTTGGGTAGATGCAGAGGGACACTTCACCTGGCGCACTGGGCAGGAAGACTTTATTCAGATCCAAGGAGGAGGCTCTGGAATGGGTTTTCTGTGGCCGTGGTGGTGGGGTGGGAGGGTCCTCACCCCTTTTCATGGCCTCTTCTATGGAGGTGCTAGAGTAAGATCTGTAGCAAAATAAGGGAAGGTCAGAGCAAAAGAGCAGAGCTTTATTCCCTGAAGCTGGGTGGAAACAGAGAATACCCCAATGTCAAAATGACTGCAGAGAACAGGCAAGGTGCCAAAGGGCAGCTAGAAATTCTACTGTCCCTTAAATGCCATTGCGTATAATAATTGTCCAAACCCAGCCATTACTGGGATCTTTTGCCCTTAGTATATTATTAGGCCTAAATTTACAACTTCTCCAAAAATGGTTTATATAAATTCAAATCAGTTTCTGTGATAGTTGTTAATAAGAACAATGTGTAAATAAGCCTTTCAGCTTGCAGCCTTCTGTGTTTGAGG
+
28899@@@@@ABACB?>=>><IKMIKKHA=<<=>:@@DDDCDBBA@>????ABADE>>===@@AA?>>>?@ABABABBBBBA@?>=>?@CCC>?>>>EDEA@==>@ADDEDA@???@ABBBAAAB?>?>?A?@?@BEDDCB?>>==>@ABC????>>@>@>@CBAAA?>====?@?ACCC=;;;;=????@@??>:55568A@>??@A@@>>>>;?>FEEE@@?==>>??@=<<<<=@@ADCCBBDDBAAACDIE@>>=87666;?>>@>>???C:23?>:=>@@555549<>=4?BA@?====?A@A@@==<;;<<<>>???@A?ACBCDBA<;<<=EFFE@<>=>>AA@@@@AAACCGNF@>>=>ABBBCBDEB==<<=@A@@?>>?==>?@BDCC???>>>=<<<>?CCD???@IDC@?>>????@@A@A>=>>=<<;99:;<@>=;<<????BBDCFCBA???>>;::;;BFECA?>>?@833334BDEDFEBBA?=>>>A@@??>>>>>@@?<;;;<?BBHDA<:9;:<????AECCDCA>=;;<=@EHGD@@@<<=;;<;;?@DKIA=<<=>CCDCDFFGEEEFCDA>>>>>AA@>>>?<<=<<?@?CCDBCCCCEFCDB@@BBCGEA><<<A>CA>=>==>>===>>=@@?A=7('&&
@145_NG92T2_2
ATCCCAGTAATGGCTGGGTTTGGACAATTATTATACGCAATGGCATTTAAGGGACAGTAGAATTTCTAGCTGCCCTTTGGCACCTTGCCTGTTCTCTGCAGTCATTTTGACATTGGGGTATTCTCTGTTTCCACCCAGCTTCAGGGAATAAAGCTCTGCTCTTTGCTCTGACCTTCCCTTATTTTGCTACAGATCTTACTCTAGCACCTCCATAGAAGAGGCCATGAAAAGGGGTGAGGACCCTCCCACCCCACCACCACGGCCACAGAAAACCCATTCCAGAGCCTCCTCCTTGGATCTGAATAAAGTCTTCCTGCCCAGTGCGCCAGGTGAAGTGTCCCGCTGCTGCATCTACCCAAGCTGTTCCTTGCCTGTTGAGGACCAGTGCACATACATCCCTGCTGCAGAGGCCTCTGTGTTAGGGAAAAGAGCACACAGACCTGGCAGCTTTCCTTGCCATGCAAGTCTTTATGTTGCTATGATATTCTTGGGCAGGAAAAAAAAATCCAGACAGATGCATAGCATATGGGGCTGGAGACTTTCCT
+
.46>>>>>???@???@????@@B??66667BBB@@97666:@?@??AED>=;;::;=>>==??@DEF@>=>>==<:;<./??>==>=>@A@@BBB@A@A@???@ABDFDCBA@B?=<:::;=?AABABBDA@=<;<=<=@A=<;977:9<FDB@@>=;776695(73)-++*)))+*/-033AEEDA@?>>??A@@A?<=<<>>=>>=>;;76+++++,/9;=>?=>;983@@?<>>=====?=<==<?@A?;@@@??@;65556?@@@AACC@?>??:;A@A@B@@@@@BBBDCDDDAB322102-*)))-,,;<>@?>>?A:66668?@AAACEBB97/+*++++*+-..4468@9;=<<;66430/((+++-,*)**-(()*56==DCD=<=<<AAAABCCBA@?><===>@CE@<921456<CFKGA@??@BBCCB@@?>>??>?@@@BBB@??@??@@@?@???@?BBAAC@A@@@ABBAABBC87777<.**+10<<98861()99:::A?@A@><<;;;<9;::??8621.+++-)*)
@146_NG92T2_2
CCTAATAATATACTAAGGGCAAAAGATCCCAGTAATGGCTGGGTTTGGACAATTATTATACGCAATGGCATTTAAGGGACAGTAGAATTTCTAGCTGCCCTTTGGCACCTTGCCTGTTCTCTGCAGTCATTTTGACATTGGGGTATTCTCTGTTTCCACCCAGCTTCAGGGAATAAAGCTCTGCTCTTTTGCTCTGACCTCCCTTATTTTGCTACAGATCTTACTCTAGCACCTCCATAGAAGAGGCCATGAAAAGGGGTGAGGACCCTCCACCCCACCACCACGGCCACAGAAAACCCATTCCAGAGCCTCCTCCTTGGATCTGAATAAAGTCTTCCTGCCCAGTGCGCCAGGTGAAGTGTCCCTCTGCATCTACCCAAGCTGTTCCCTTGCCTGTTGGAGCCAGTGCACATACATCCCTGCTGCAGAGGCCTCTGTGTTAGGGAAAAGAGCACACAGACCTGGCAGCTTTCCTTGCCATGCAAGTCTTTATGTTGCTATGATATTCTTGGGCAGGAAAAAAAAATCCCAGACAGATGCATAGCATATGGGGCTGGAGACTTTCC
+
?>>>>@FEEDCB@@@A;:=9:>AHPE?:9700=AABB@@@?????@ACBAABDEEEFGCD86666:A????@FFF?;;::;>????ACEKGEEB@A@?===>BA@@A?>>>>>@A@@BBBABABABAAABBCEDCCCBC@>=;:;;=?@@@@CBCAA><===;;;<+++*,8;:=BB><=<<>@@=?=:4)8EEEEDD?>....;8:=GGFB@@?@@ABA@A>====>???>>>=>???@@@A@?====@CCDDFFB??==>>>=?BC@>8))?A@@@CCCCD<88789BBDDDDGDCAA@@=802@:2224===@>?@????@BCDCBBC@A@@@BA@@??@??@B855558?@AB?>>>=<<<<=>@@AA@?:::::@@BBBCCD@A?@?@@@@@CC@?>>>@ABCDBCC@>>>>@AA@ABBBBA@?><<<<=?@BBB@@@???ACFGEFEDEDEDDDBAA@@@AA@@@AAAAA@>????@AA@AA@ACBCBBBCA@@@?@??@ABDECAB@ABCAB?CGSIIKIA>5//6599:BA@@??@@@A@@@@?>=<982231111,(
@147_NG92T2_2
CTGGTCCCAACAGGCAAGGGAACAGCTTGGGTAGATGCCAGAAGGGACGCTTCACCTGGCGCACTGGGCAGGAAGACTTTATTCAGATCCAAGGAGGAGGCTCTGGAATGGGTTTTCTGTGGCCGTGGTGGTGGGGTGGGAGGGTCCTCACCCCTTTTCATGGCCTCTTCTATGGAGGTGCTAGAGTAAGATCTGTAGCAAAATAAGGGAAGGTCAGAGCAAAAGAGCAGAGCTTTATTCCCTGAAGCTGGGTGGAAACAGAGAATACCCCAATGTCAAAATGACTGCAGAGAACAGGCAAGGTACCAAAGGGCAGCTAGAAATTCTACTGTCCCTTAAATGCCATTGCGTATAATAATTGTCCAAACCCAGCCATTACTGGGATCTTTTGCCCTTAGTATATTATTAGGCCTAAATTTACAACTTCTCCAAAAATGGTTTATATAAATTCAAATCAGTTTCTGTGATAGTTGTTAATAAGAACAATGTGTAAATAAGCCTTTCAGCTTGCAGCCTTCTGTGTTTGAGGAAAT
+
#$%&*)****@EGGJGNIIKKHNKKMHD????877611/)))/,,,AD;;;;;ADDBCEDDDDEGKKJSMKMNISKLMIJIIIJNHIHGEGFLIJSMNLLQLPHMSSSQMSJLMSNSQNONKHHGKIIOKLSJIIKNEGDEEIIIJJK?666657>=60889FSIILSKJJHFGHGHHMLJHIPKMLNSSONNJSNMLKILJOLNB@HOSKSJN@////B@CHGJNQLMJJLOLNMLSLSMPNLSMMLI<;<<<=;<BBJFILQLKKMKNKHKHGNMHMHKOIIIHEGEFFSKSJLPKNKIKJSHJFIIKLOLJJSIMHHSOOKKKSHEEDGHNIEKCDIHOCCCCDJHFFEFFJGOSGGEFFIHLMKSJLLKJJKHJJHHIIOKLLPSJIGEHFIEDNMSJPSL@@@??OGKFGIIKJIIJIGILIHKGHKILPOLJGHIJKJIOQKGJCSSLJKHGFIIISIJHLKPJIJJHHHGIGHKKJMMGJGHIIIGKLHKFEDDEFGHIJGGOHDCBCCGGIEGEDCF;9650+*%
@148_NG92T2_2
GCTACAGATCTTACTCTAGCACCTCCATAGAAGAGGCCATGAAAAGGGGTGAGGACCCTCCCACCCCACCACCACGGCCACAGAAAACCCATTCCAGAGCCTCCTCCTTGGATCTGAATAAAGTCTTCCTGCCCAGTGCGCCAGGTGAAGTGTCCCTCTGCATCTACCCAAGCTGTTCCCTTGCCTGTTGGAGCCAGTGCACATACATCCCTGCTGCAGAGGCCTCTGTGTTAGGGAAAAGAGCACACAGACCTGGCAGCTTTCCTTGCCATGCAAGTCTTTATGTTGCTATGATATTCTTGGGCAGGAAAAAAAAATCCCAGACAGATGCATAGCATATGGGGCTGGAGACTTTCTT
+
(((22224CCCC@?EFFHISIRLLKPNJKPNMROSMMRKICC@B?<DHA<@><7@BCCCHHC<=HSLIRMKLMLIDCDERLKJKKSNOOSKIKISJIIKSKSQLSLIJHHIHSONIIKFLJOOMJISMLSKHJILNMMB=<;996657>=?BE>>>=<?BDFEFNEIFH????AKKE>;912DEHEGJKHMLHNJMKSKSILKMGFILRNKFKKMLPMMKIMSQRSSLOMSKDDLIFSMLGMSMLJHJISKSPNJOPMNFGGA?A?BEFJNNIIFIF>===D>?EMHOKORLKIMHQIISL11112@.++-9;GEC?>88.+,--9>EEFGFEHFHFHGGBEDECD:87786430+(&
@149_NG92T2_2
CTGGGTTTGGACAATTATTATACGCAATGGCATTTAAGGGACAGTAGAATTTCTAGCTGCCCTTTGGCACCTTGCCTGTTCTCTGCAGTCATTTTGACATTGGGGTATTCTCTGTTTCCACCCAGCTTCAGGGAATAAAGCTCTGCTCTTTTGCTCTGACCTTCCCTTATTTTGCTACAGATCTTACTCTAGCACCTCCATAGAAGAGGCCATGAAAAGGGGTGAGGACCCTCCCACCCCACCACCACGGCCACAGAAAACCCATTCCAGAGCCTCCTCCTTGGATCTGAATAAAGTCTTCCTGCCCAGTGCGCCAGGTGAAGTGTCCTTCTATCTACCCAAGCTGTTCCCTTGCCTGTTGGAGCCAGTGCACATACATCCCTGCTGCAGAGGCCTCTGTGTTAGGGAAAAGAGCACACAGACCTGGCAGCTTTCCTTGCCATGCAAGTCTTTATGTTGCTATGATATTCTTGGGCAGGAAAAAAAAATCCCAGACAGATGCATAGCATATGGGGCTGGAG
+
7;<<===>@@@@;<===GHFDC>::::>CCFDEFIKQ@BEDCFEGEDEDEHMMMHGGFFCAAACECDFGEB@@@@CGEEHHGFGEHFGGEFIHJNSKJIHJ----5;;;777>;9995967AAAAAFFFHFDBCCCCDDDCCDDFJJEMJIHBIPINIHGEFEEEFBEEGJINJJJGGFFHFKEF32224;BCCBAA@AABCFGMHIGDCCBDBCDGB?FDBAACBBBBCEIHFFCDEFFFFHE???><<;<=DDFEFHKGEECDCEDCCDCCBBBBBCBBEDCDECBDCDIEGIAAAAAFDFDCCCBBCC;8888<CDEFFBCBAAA1110+++,=>?>4BBA@@ABBAAAAA@@A@@DDBBA@@BABDDDDEA????BCCCCDEFDDCBA????@ABDDCCCCBA@CEHFDDBBB<<:::=?@?>>>?@A?DDCBBA@ABBACDFGFFHIJECCCBCBBB@@@??@@BDFGDFDCF?CBA?FJJJIICCBBAAAA@BBBAB>>>>?BAA==>>=:2/+'
@150_NG92T2_2
TGGGTGGAAACAGAGAATACCCCAATGTCAAAATGACTGCAAGAACAGGCAAGGTGCCAAAGGGCAGCTAGAAATTCTACTGTCCCTTAAATGCCATTGCGTATAATAATTGTCCAAACCCAGCCATTACTGGGATCTTTTGCCCTTAGTATATTATTAGGCCTAAATTTACAACTTCTCCAAAAATGGTTTATATAAATTCAAATCAGTTTCTGTGATAGTTGTTAATAAGAACAATGTGTAAATAAGCCTTTCAGCTTGCAGCCTTCTGTGTTTTAAGGAA
+
%&,279B=9:78:7777889@A?<?CCJIJFGLLIIHFHD3-,,,777??@FFEDEGF?CFFLIG66662222ADFCGFFGGFEFDFEMGIGHNHKINMIHGEEEHKMHMJOSJHHHHLINHIGJHGJHHFGGHJKKSKISOSMIGRFGIIIJIJKIKGKGEDFFGHGIKJHHFIGNFGJGHGIMJIJDDEEFHIJFJHMLJIGIGHHFDHJJIGGGGGGFGHHHHGGRC?IFKJIGIKJHFGFGFGDEEDDFHGHHFFFEGCBCCCFHGIIECA?2++(('(
@151_NG92T2_2
GGGACAGTAGAATTTCTAGCTGCCCTTTGGCACCTTGCCTGTTCTCTGCAGTCATTTTGACATTGGGGTATTCTCTGTTTCCACCCAGCTTCAGGGAATAAAGCTCTGCTCTTTTGCTCTGACCTTCCCTTATTTTGCTACAGATCTTACTCTAGCACCTCCATAGAAGAGGCCATGAAAAGGGGTGAGGACCCTCCCACCCCACCACCACGGCCACAGAAAACCCATTCCAGAGCCTCCTCCTTGGATCTGAATAAAGTCTTCCTCCCCAGTGCGCCAGGTGAAGTGTCCCTCTGCATCTACCCAAGCTGTTCCCTTGCCTGTTGGAGCCAGTGCACATACATCCCTGCTGCAGAGGCCTCTGTGTTAGGGAAAAGAGCACACAGACCTGGCAGCTTTCCTTGCCATGCAAGATCTTATGTTGCTATGATATTCTTGGGCAGGAAAAAAAAATCCCAGACAGATGCATAGCATATGGGGCTGGAGACTTTTCCTC
+
(()CGMGE7778FEMLR<<<<;;C85DH4@SIKH:999:?@HLHFBBBSJSJOLKJJNSJPSOKFMJJKSOLKMRLOOMJAL<<JKIJSMSCA?BBHSKEFFHGSLKKNSKQCJHFHMOMNOLNJ73-1)C>?JNMMMSLSLJKJLNH<<<<=EFEJHHFFF??BBCDDEPNSKMOHFCSFFMNNSMSSSQLLPIKF6.0IKIKLPDBCCBGFEHIJISSJIKHHJEEB91'(21+)''(/9BDHGLGLILLHGJHFIBEBBBGIG4332(7FFDBCCCHNOIJJNNKHIHHIMIJIKKNJKGKJKSSKOJSLLLSIHLIIILLNKISPKOKKKIMKIJHFFGGIQIMLQSMMNMLGGFB?;<:<;76666HINPSROLLGIJJGLJQJHHHEEFGIIIHIIKDIDEIEFC:=/,,,9**BEFHEFEGEFFEGGGJJIHMHNNMKHAECSSSLPFNHFGFHEDFFEFGECAABJFGBA?@A?=>7:976550*.*%
@152_NG92T2_2
TTGGCACCTTGCCTGTTCTCTGCAGTCATTTTGACATTGGGGTATTCTCTGTTTCCACCCAGCTTCAGGGAATAAAGCTCTGCTCTTTTGCTCTGACCTTCCCTTATTTTGCTACAGATCTTACTCTAGCACCTCCATAGAAGAGGCCATGAAAAGGGGTGAGGACCCTCCCACCCCACCACCACGGCCACAGAAAACCCATTCCAGAGCCTCCTCCTTGGATCTGAATAAAGTCTTCCTGCCCAGTGCGCCAGGTGAAGTGTCCCTCTGCATCTACCCAAGCTGTTCCCTTGCCTGTTGGAGCCAGTGCACATACATCCCTGCTGCAGAGGCCTCTGTGTTAGGGAAAAGAGCACACAGACCTGGCAGCTTTCCTTGCCATGCAAGTCTTTATGTTGCTATGATATTCTTGGGCAGGAAAAAAAAATCCCAGACAGATGCATAGCATATGGGGCTGGAGACTTTTCCCTT
+
AA>==>=>??>>====?@@?@?AA@@??ABDGCB@??@>:9878:<??@@@DBC@B?=<<<<=?@@AA=;<=<>@@?>>===?AA@>A<8AABBBB>====<<;=;=BDDC@@>>?@@B@@A?=>===>>>>=>==>??ABB@@?<<<=?@C=C=<A>>==?AAA@=3++:2*+<>>>?BDCCE@99889A@A@ABHFDBAAABAAA@??=====??>@@@@@??BBFFGGGGEBA>70/./155ADD;8888;ABBBBBAB@@?>>>@ACCCCBAA@@ABCCCCAAA>??@??????BC@@?>?A@BCCCCDA@?@@BBCBDDFEDCAA@>>>??ABEGID;:::AEGKKIFDCDCFCDEFDDCCCBF?>>>=DEEDEFECDCEEFDBFB@????DFFEDBBCBABDCDHIIHEEF@3<@CNSSSMMFDDDBBBAABBBCDCCCCCDEHDC?>>>>?:::99894-.,'%
@153_NG92T2_2
GCCAGGTGAAGTGTCCCTCTGCATCTACCCAAGCTGTTCCTTGCCTGTTGGAGCCAGTGCACATACATCCCTGCTGCAGAGGCCTCTGTGTTAGGGAAAAGAGCACACAGACCTGGCAGCTTTCCTTGCCATGCAAGTCTTTATGTTGCTATGATATTCTTGGGCAGGAAAAAAAAATCCCAGACAGATGCATAGCATATGGGGCTGGAGACTTTCC
+
'**=?HJHKFDDCB>=2//00;@CCFDEEFEKOHFDC@90))*+:;;FIIECDCCFFEGGHGHEDCDCFKIHIIMIMHKFFDCCFEHHIIHFFCFGGIJNHIKHHFGFFFGIHEEDCDEFHGMHDGFBALFGFFGFFFEEBIGGGHHHIHHGGHG:9:999999CDJFFGGCFSSSSICIBA@BAFEGGEJFPL777GDFCCDDB;:632100/+''
@154_NG92T2_2
ATTGGGGTATTCTCTGTTTCCACCCAGCTTCAGGGAATAAAGCTCTGCTCTTTTGCTCTGACCTTCCCTTATTTTGCTACAGATCTTACTCTAGCACCTCCATAGAAGAGGCCATGAAAAGGGGTGAGGACCCTCCCACCCCACCACCACGGCCACAGAAAACCCATTCCAGAGCCTCCTCCTTGGATCTGAATAAAGTCTTCCTGCCCAGTGCGCCAGGTGAAGTGTCCCTCTGCATCTACCCAAGCTGTTCCCTTGCCTGTTGGAGCCAGTGCACATACATCCCTGCTGCAGAGGCCTCTGTGTTAGGGAAAAGAGCACACAGACCTGGCAGCTTTCCTTGCCATGCAAGTCTTTATGTTGCTATGATATTCTTGGGCAGGAAAAAAAAATCCCAGACAGATGCATAGCATATGGGGCTGGAGACTTTCCCAT
+
/00CAA?==>?>>???CCCBBA><<<<>AC>>><<=?=>??>====?@BDDC?<;69/01=@@???=<:;88BBCB@@????@BAAB@=====>?@@???>;<??@@??><<==@BDCEEGC@@>?@@AAABAAAAA=@B@@@?A@@AB=9999:CCCCDEHEB@?@@BAA@@AA?????A@AA@@@@?@AABA@@@ABAAB>=;33444@@@865559@BBCCBAB@@@???@ACBBAA@@?@@AAABBABB?@?A??@AAAEDA@@??A@ABBBDD??>>?BCBBBBBBBBA@?>=>>>@@ABDAAA@@BFFHGGGG@@@@?@?>>>>FFBBBBAEEDEHFEFDFEEECCCBACDCDDCDDDCDAABBACDEHIFFEEECGDH<GGSSSNJGGDBBCCCBDCCCDBBBCCEBC>?>?>=:;<>>=;:6/.,(#
@155_NG92T2_2
GCCAAAGGGCAGCTAGAAATTCTACTGTCCCTTAAATGCCATTGCGTATAATAATTGTCCAAACCCAGCCATTACTGGGATCTTTTGCCCTTAGTATATTATTAGGCCTAAATTTACAACTTCTCCAAAAATGGTTTATATAAATTCAAATCAGTTTCTGTGATAGTTGTTAATAAGAACAATGTGTAAATAAGCCTTTCAGCTTGCAGCCTTCTGTGTTTGAGGAT
+
6BCGJKJIHFBBBBBEEFIGNLOMHHIJIQJLMDMNSKJHOIMJJIJHGHKOKHSJGLFFDEGHKKJSJLJKLMLHLRKLICSNIJLLJJKIIJIKQNJRPISKJHMGIKKNRSSHLNLIHSKSLMMONPOSJIKILHMMQMSSJNGGMJJJIHIHOJNKIJJLMJSMJLNLOSSMLRKISONJKPJLPSLMMSHMHHLIKJKMMLHHHIIHIKHJGLGEC;963,'
@156_NG92T2_2
GGGTTTGGACAATTATTATACGCAATGGCATTTAAGGGACAGTAGAATTTCTAGCTGCCCTTTGGCACCTTGCCTGTTCTCTGCAGTCATTTTGACATTGGGGTATTCTCTGTTTCCACCCAGCTTCAGGGAATAAAGCTCTGCTCTTTTGCTCTGACCTTCCCTTATTTTGCTACAGATCTTACTCTAGCACCTCCATAGAAGAGGCCATGAAAAGGGGTGAGGACCCTCCCACCCCACCACCACGGCCACAGAAAACCCATTCCAGAGCCTCCTCCTTGGATCTGAATAAAGTCTTCCTGCCCAGTGCGCCAGGTGAAGTGTCCCTCTGCATCTACCCAAGCTGTTCCCTTGCCTGTTGGAGCCAGTGCACATACATCCCTGCTGCAGAGGCCTCTGTGTTAGGGAAAAGAGCACACAGACCTGGCAGCTTTCCTTGCCATGCAAGTCTTTATGTTGCTATGATATTCTTGGGCAGAAAAAAAAATCCCAGACAGATGCGTCTAGCATATGGGGCTGGAGACTTTCCT
+
/88?@A?>>>>@CDEHDDCA965558??@?@AEEF?::99:==<<<=@AEDC@?>?@?>>>?C?===<<;<<=>A@?ABA???@?A@?@@BCFEDDA@B@>=;::;=?ABBBFDDAA?=;;;<<@AABB><<>=>@@@?@>>543234=4.=EDCCC?====;=<=<?DFHD@?>>?@@A??A?=>=====>>=>=<=??BAB@@?>>??@BCEFCEFCCA?==;;>===>?=/0A?1)?BB@BB=88789ACDDCDEC@????A??@@A?>>=<=??@AB???>?@AB??>??BBBCEDEDA??>?@@854446>@@@A@@?=<;:::;;:::221287->>??@?@?<><<==>???AA???>>@?@ABBBB>===>@@@@@AAAA@?>=;;;<=?@BBCBAA>=>?@GGD@????AACB@@?>===>>??AA>>>=<????@AA????>@>?>=>@>>??>@?>>?@AB7654--*,+.6FDDCB??<:89922223<5555666;;::;@>>>><7321.--+&'%
@157_NG92T2_2
AACAACTATCACAGAAACTGATTTGAATTTATATAAACCATTTTTGGAGAAGTTGTAAATTTAGGCCTAATAATATACTAAGGGCAAAAGATCCCAGTAATGGCTGGGTTTGGACAATTATTATACGCAAATGGCATTTAAGGGACAGTAGAATTTCTAGCTGCCCTTTGGCACCTTGCCTGTTCTCTGCAGTCATTTTGACATTGGGGTATTCTCTGTTTCCACCCAGCTTCAGGGAATAAAGCTCTGCTCTTTTGCTCTGACCTTCCCTTATTTTGCTACAGATCTTACTCTAGCACCTCCATAGAAGAGGCCATGAAAAGGGGTGAGGACCCTCCCACCCCACCACCACGGCCACAGAAAACCCATTCCAGAGCCTCCTCCTTGGATCTGAATAAAGTCTTCCTGCCCAGTGCGCCAGGTGAAGTGTCCCTCTGCATCTACCCAAGCTGTTCCCTTGCCTGTTGGAGCCAGTGCACATACATCCCTGCTGCAGAGGCCTCTGTGTTAGGGAAAAGAGCACACAGACCTGGCAGCTTTCCTTGCCATGCAAGTCTTTATGTTGCTATGATATTCTTGGGCAGGAAAAAAAAATCCCAGACAGATGCATAGCATATGGGGCTGGAGACTTTCC
+
4?@IIIGGHIGIJGGJJHJIIKRNLJNJSSKILLHIKIGIGKSSSSJKSRNLMOMPIPIMLKJSOLHMJKJQNMSSLIPJIKKNMIKSNSMSICE<BHLMSJLSNMMLJNLLJNJILHF>>>7766(((()**////3/,-,,...777642233;:<BCCHHDMIEKJBCGKMLHJCB@55>>=?EHEFDBDHGIMMJSSSOSKGHIHFJGOKIJSNMIIEICB:>,2***(((((<@@@DGEFHFIIIHSGJFA?AABCDHIHIG>=1+98;EMLJMJEEEDDEDCD@><==?GKIKHIIICCIHIIHLPLHIKSHGFLHKIKSJIEMHHHHC??@=27FIB<HHFGKGEEECDGMJC@AADIIIIHHJHGGLIFDEFFDJJIOHHJPIHIKLIJJJJQJNILOJLJQI;?;;::@?=?AFLILJJIK::999EFKHHGEFFGLHHHNJJLHJKHEIEFHHFIOIHLIIGHFLJISROCA@@@BIJMMHLQOJIEEDEDFGIJKIJG@?FGOJOPKQKILHHGGIGJISGGFGGSIJGD69>..OJEFGGIFJHKHJFFFGGIJJGFGFEFFHMMKEFHHJFDB><?@A@AEEBFDAAEDCBDDDDFEDDEDFEFDD@??=543332210*'
@158_NG92T2_2
GATGGAGGTGCTAGAGTAAGATCTGTAGCAAAATAAGGGAAGGTCAGAGCAAAAGAGCAGAGCTTTATTCCCTGAAGCTGGGTGGAAACAGAGAATACCCCAATGTCAAAATGACTGCAGAGAACAGGCAAGGTGCCAAAGGGCAGCTAGAAATTCTACTGTCCCTTAAATGCCATTGCGTATAATAATTGTCCAAACCCAGCCATTACTGGGATCTTTTGCCCTTAGTATATTATTAGGCCTAAATTTACAACTTCTCCAAAAATGGTTTATATAAATTCAAATCAGTTTCTGTGATAGTTGTTAATAAGAACAATGTGTAAATAAGCCTTTCAGCTTGCAGCCTTCTGTGTTTGAGGAAAT
+
,--/1<>BBCIKEGHIHILRMIPSSHLJQLILLNKKHIMLPSRKILJMHQJHIKSLMJNGFKGFIIKLKLRMKMMSKKKNMMJLLIPNGKPIJKKMIJI<RKJHIJGQLIMSJKSIGKLIKJSKMLLOKPSMPLISSLMJLGJHKJMSIRMSKLLMKSMGRNEFHFGILKJLSMNLMNIMHGHHJKMJSHLSLLHIJJIOIIKIOJJHIIHGSLNMSNSMMMHIHLHILGSHNLFFEDDGJHQGI50:<2885//><=767EFNMSIDCDDELKOIGNIIAFGIHOSLHIHKMJKIIKHFHHGKIIKGMJEEFFFPIJJIGIGGGJHFDCDEHEHGFHGML>>>>>>===>=?=9****(*+%
@159_NG92T2_2
CTAACACAGAGGCCTCTGCAGCAGGGATGTATGTGCACTGGCTCCAACAGGCAAGGGAACAGCTTGGGTAGATGCAGAGGGACACTTCACCTGGCGCACTGGGCAGGAAGACTTTATTCAGATCCAAGGAGGAGGCTCTGGAATGGGTTTTCTGTGGCCGTGGTGGTGGGGTGGGAGGGTCCTCACCCCTTTTCATGGCCTCTTCTATGGAGGTGCTAGAGTAAGATCTGTAGCAAAATAAGGGAAGGTCAGAGCAAAAGAGCAGAGCTTTATTCCCTGAAGCTGGGTGGAAACAGAGAATACCCCAATGTCAAAATGACTGCAGAGAACAGGCAAGGTGCCAAAGGGCAGCTAGAAATTCTACTGTCCCTTAAATGCCATTGCGTATAATAATTGTCCAAACCCAGCCATTACTGGGATCTTTTGCCTAGTATATTATTAGGCCTAAATTTACAACTTCTCCAAAAATGGTTTATATAAATTCAAATCAGTTTCTGTGATAGTTGTTAATAAGAACAATGTGTAAATAAGCCTTTCAGCTTGCAGCCTTCTGTGTTTGGAAT
+
(667BDDDCCA??>>@BCDDCBBB@@@@@A@???BB76767@@@@ABDCD@A@A@>?>?>CCCBBA>==<-+++,BABB?=>==;<<<<AAB@?<77779B?>???>=;654-*)))*EEAB@>>???@A@>??>??>@BBBBBCBAAAACFFGFDA@97778;BAABBCCC@;85:<==??ABBA@=<=<<=8BECA@@@BCHEECCB>>=;<<<<==>AC?@>?BBBEA?>=>@AEGEH@>@>??@@?>>>>>?BBGJFA@@>>?==?@@DEE?@>>>A@@@@?@AA?@@CBD@?>>>?>@?>>>?@CDDEEGJOFCC@>>>>?@@ACBB?>??=<=<:;;<<?==:77889=>?AAA55545;<?99999ABBCB@@@@B966569DEEFDGECBA@BBBBA@A@@A@@@@??=<<==@BCEA;1,(((ABDEEDDDFDA?===>@BEE@@AA>=?>>A@@BBFGGC??>?@EGGFFGFFKEEIHGFBBBBBFCBBCBBABAABCEDEDDBBBBAEEEFECDDEEDBAAA@AB?CDC@@@@?>>>?BBCDFA?96)'''&
@160_NG92T2_2
CTAACACAGAGGCCTCTGCAGCAGGGATGTATGTGCACTGGCTCCAACAGGCAAGGGAACAGCTTGGGTAGATGTGCAGAGGGACACTTCACCTGGCGCACTGGGCAGGAAGACTTTATTCAGATCCAAGGAGGAGGCTCTGGAATGGGTTTTCTGTGGCCGTGGTGGTGGGGTGGGAGGGTCCTCACCCCCTTTTCATGGCCTCTTCTATGGAGGTGCTAGAGTAAGATCTGTAGCAAAATAAGGGAAGGTCAGAGCAAAAGAGCAGAGCTTTATTCCCTGAAGCTGGGTGGAAACAGAGAATACCCCAATGTCAAAATGACTGCAGAGAACAGGCAAGGTGCCAAAGGGCAGCAGAATTCTACCTGTCCCTTAAATGCCATTGCGTATAATAATTGTCCAAACCCAGCCATTACTGGGATCTTTTGCCCTTAGTATATTATTAGGCCTAAATTTACAACTTCTCCAAAAATGGTTTATATAAATTCAAATCAGTTTCTGTGATAGTTGTTAATAAGAACAATGTGTAAATAAGCCTTTCAGCTTGCAGCCTTCTGTGTTTGAGGAAAT
+
>A@@ABEEGHPJLOQRRKPOSLJSNMKSFF4..2<=>GNJFGB00000HMMJMKJOOKSLSMGF>8888100//.))).0223<BCBDF==@HHSPSIQJISOKMKCHFKJQIFFFD?BMNNPMMLKJMLSKOOPSOSMPPSSLKLSNMSSSQSSOKJLOSKSSSSSRKNNMNSINMDLNMONSSJC@@C?=<;;92?BCJMINNKSNJSOKRRSSSMSSH@@@KRKQLLLSOIKLJNNSSNOKGSPSNOKSJJRHJKIORPLNSSSKQNLNJJPJKJISMMMSOJMHISKLNJIOSFA=;>>@@CEHIKPSOIQSSSMSJJSMGJEEFFEHLIGHJLSJMKDHC;?D7G?;4,)&%%')()'&%%&&(')*(+,,??NGIHOLKGILGFKRSSLJSLOOSHKOSSSMMSQKSLLSISSRNIKMOHINSILIOHGLHJIIMKKNMQIPLSMPISSKOLSSNNKOSMKMSRSSLNIKJSKJOSA@A@BEKSPLKLLHHLKJLSMNSJEDDCBB@?@@BLJKQIKLMJMIMIKQNMSLA===<IKSSJSGHKHKHRLSPKMOH@;:99/.2-
@161_NG92T2_2
CCCAATGTCAAAATGACTGCAGAGAACAGGCAAGGTGCCAAAGGGCAGCTAAAAATGCTACTGTCCTAAATGCCATTGCGTATAATAATTGTCCAAACCCAGCCATTACTGGGATCTTTTGCCCTTAGTATATTATTAGGCCTAAATTTACAACTTCTCCAAAAATGGTTTATATAAATTCAAATCAGTTTCTGTGATAGTTGTTAATAAGAACAATGTGTAAATAAGCCTTTCAGCTTGCAGCCTTCTGTGTTTGAGGAAAAAAT
+
FMIHKGNGJJKJKSKNSJJIJGOHKNH>=<:;?JGPGHF??@?9GI44441//.//,,-*)***@<::?@CLQIIHHHHKIFFGIKSMOINMMMIIJJJPJKIKIGIIPOHSIILFKLIKKSILKKGFHHOHGSNSJJNLOHHHGHFKPCCHKKJJJGLLIHJNKLKJMJIIMLSKMLQMHHSLKKKEGHINILJKNIHHJLKJSJJJJSNNNIKLLSIIIJJKJLEHGB@@I?GLHMSJIEEGGGOLHKGFED@320.-+*'&''
@162_NG92T2_2
ATAGCAACATAAAGACTTGCATGGCAAGGAAAGCTGCCAGGTCTGTGTGCTCTTTTCCCTAACACAGAGGCCTCTGCAGCAGGGATGTATGTGCACTGGCTCCAACAGGCAAGGGAACAGCTTGGGTAGATGCAGAGGGACACTTCACCTGGCGCACTGGGCAGGAAGACTTTATTCAGATCCAAGGAGGAGGCTCTGGAATGGGTTTTCTGTGGCCGTGGTGGTGGGGTGGGAGGGTCCTCACCCCTTTTCATGGCCTCTTCTATGGAGGTGCTAGAGTAAGATCTGTAGCAAAATAAGGGAAGGTCAGAGCAAAAGAGCAGAGCTTTATTCCCTGAAGCTGGGTGGAAACAGAGAATACCCCAATGTCAAAATGACTGCAGAGAACAGGCAAGGTGCCAAAGGGCAGCTAGAAATTCTACTGTCCCTTAAATGCCATTGCGTATAATAATTGTCCAAACCCAGCCATTACTGGGATCTTTTGCCCTTAGTATATTATTAGGCCTAAATTTACAACTTCTCCAAAAATGGTTTATATAAATTCAAATCAGTTTCTGTGATAGTTGTTAATAAGAACAATGTGTAAATAAGCCTTTCAGCTTGCAGCCTTCTGTGTTTGAGGAAAAG
+
8>@@@??@ABADE@@?>?AACCA???@?@ABA@??>AA<<>>>?ACDDEBBBBCE<;BA?=>?@ABCC?===>?BCCDCBBABAAA??>>=>@ABA??>=>@?BBCCC@@@A@@A???ACCBBA?>??>@AAADCDD=<<<<???@?B@??=96667:DAAAAAEGHDC??>>;@AEC>>=<<>>???=<<==?@@BBBCCDDA??@@CGGEEC@?:8899=B@@A@?AA>BB=@?>=>==>>=??<=AB@=CDC@?==<=>?@>?>?>C::8888588BBC@AA@@CBA?>>??CEA996;78;995531000?AFHF?>>=====?@BGGF@@?@@CA@@@==><<>?AACA@>??@?A=<<<=?ABBBEEHJGEA?<;:9:878???;:;;;;;:89:;<B><::;>@@?ADEEEBA@?@@@?;;;<<BEFEA????A944446BCDFEECB><==>A@??==>>>??@@@====<>ABIEA;:9;0//////8//666767;;:==>?@??><=>>=>>>@AHKHB====?FFFEFGFFGFGFFFD@@@@AECCBAABABBBBCCDDEGEEGEEFEEFEFDFGHGFDBA@AEDHHEDDCDCCCBCDDDIJFHHJ=<<<<:630
@163_NG92T2_2
GCTACAGATCTTACTCTAGCACCTCCATAGAAGAGGCCATGAAAAGGGGTGAGGACCCTCCCACCCCACCACCACGGCCACAGAAAACCCATTCCAGAGCCTCCTCCTTGGATCTGAATAAAGTCTTCCTGCCCAGTGCGCCAGGTGAAGTGTCCCTCTGCATCTACCCAAGCTGTTCCCTTGCCTGTTGGAGCCAGTGCACATACATCCCTGCTGCAGAGGCCTCTGTGTTAGGGAAAAGAGCACACAGACCTGGCAGCTTCCTTGCCATGCAAGTCTTTATGTTGCTATGATATTCTTGGGCAGGAAAAAAAAATCCCAGACAGATGCATAGCATATGGGGCTGGAGACTTTTCC
+
---<AEFGKHIHDFLMJIMNJIILIHHSKKHIIJIKJIHS@BCBAB;7763333++1/.077,-GB<:@EDELMSIEDGHIHFCCEB=IPLMILQLLOHRKSKSSSNJLLLISKLJJKQSKNQSNKSISJLHNHLIOKDCBBAGIMKSSMSMLHKIHILRRKMKHMLHIJSNJMMSLRGICDBBCEEJLGIJOSKILSLLGONGHIGOMNKNNILSKLSHKJRMMJMLKJSKFGJIKNQKLOLPJNJHHSKIQMQOLGDB@:,,CEDHGISJLJMHIGGIJIIFIIMLIIMKJSINOLNJLHJOLKLSSIOPSSSPIHPIGIHHHEEGDFFEEFEGFHG:>@@>:('&%%$$$%%%&
@164_NG92T2_2
AGCCCCATATGCTATGCATCTGTCTGGGATTTTTTTTTCCTGCCCAAGAATATCATAGCAACATAAAGACTTGCATGGCAAGGAAAGCTGCCAGGTCTGTGTGCTCTTTTTCCCTAACACAGAGGCCTCTGCAGCAGGGATGTATGTGCACTGGCTCCAACAGGCAAGGGAACAGCTTGGGTAGATGCAGAGGGACACTTCACCTGGCACACTGGGCAGGAAGACTTTTATTCAGATCCAAGGAGGAGGCTCTGGAATGGGTTTTCTGTGGCCGTGGTGGTGGGGTGGGAGGGTCCTCACCCCTTTTCATGGCCTCTTCTATGGAGGTGCTAGAGTAAGATCTGTAGCAAAATAAGGGAAGGTCAGAGCAAAAGAGCAGAGCTTTATTCCCTGAAGCTGGGTGGAAACAGAGAATACCCCAATGTCAAAATGACTGCAGAGAACAGGCAAGGTGCCAAAGGGCAGCTAGAAATTCTACTGTCCCTTAAATGCCATTGCGTATAATAATTGTCCAAACCCAGCCATTACTGGGATCTTTTGCCCTTAGTATATTATTAGGCCTAAATTTACAACTTCTCCAAAAATGGTTTATATAAATTCAAATCAGTTTCTGTGATAGTTGTTAATAAGAACAATGTGTAAATAAGCCTTTCAGCTTGCAGCCTTCTGTGTTTGAGGAAATG
+
)/2;=>??BBB@????AABAACCAD>===?@DFISSSKJA?==;99DCCDCCCBBAA?@@?@CBBCD@@???ABCEAA@@ACCDDDBBB?;;78?@??@ABEC@@??>?92./0)<=?@BCCC@==>>@BDDEA@@?<<<<<?@@@AACCDDDAAA@AABCDB?>>><>>==>?@BBFCA??>=>?@@A@@@<;;;---+)()+.+,-+)))))()+,,,,110,--.0)9?>>@????ABBBA?=====??AACBCCDA@@@ADGIIFC@?855669B@AB@?>??@AA@??>???@@@A@=???><>BAAA==<<=?>???===;;<<=:99:>BC@?@?@CCA=<===DEED?=?=>>====>????BCGKD???>>@??BBCHHC==<<=AB==****+,*)*&(,--./22333329BCDC8888HB?>>=?@>???>@@@>=>>=;<;9:;;<@:8766899;=>AAD>==<<>>=<<<==AEDB?===>>522225BDEEEC@@=<==>A@@@>?>????A@976:::?BBIDA>::=;<AAA?ABAAAEB>=;<<=@DGEDAAA==>==?<==>DIHA====?DEDEEFDFGFFJGDD?@?@ACBB@A@A?@@??AAADCDDDDBCDDCFEEDEEDEEDCC9777GFECDBBA@???A@ACCCCDD8643,,,'&
@165_NG92T2_2
GGTGCTAGAGTAAGATCTGTAGCAAAATAAGGGAAGGTCAGAGCAAAAGAGCAGAGCTTTATTCCCTGAAGCTGGGTGGAAACAGAGAATACCCCAATGTCAAAATGACTGCAGAGAACAGGCAAGGTGCCAAAGGGCAGCTAGAAATTCTACTGTCCCTTAAATGCCATTGCGTATAATAATTGTCCAAACCCAGCCATTACTGGGATCTTTTGCCCTTAGTATATTATTAGGCCTAAATTTACAACTTCTCCAAAAATGGTTTATATAAATTCAAATCAGTTTCTGTGATAGTTGTTAATAAGAACAATGTGTAAATAAGCCTTTCAGCTTGCAGCCTTCTGTGTTTGAGGAAAT
+
79:===>=>>>>>>>@@@AA866:::DFDA:7<68<;;982111278>6C???<<=<<??@CDA=>=<=@?>>>>?@?>@@A@@?>>>>??@=<<<=@BBBCEEFICA@?==>=>???AAA>>>>>===;<===@@?<=>>>877887=.,,,,-.334::>?BAB@???@A<77779ACCDFECC@>>>?????>?@@?@@???>====?DDJFD@??@?A?????FBBDDA@?>>>?@EGFDA@?>?@@@A@@ABEFEDA@@AACEDCEFEEBCCDD@@>>>?>>>?@AAA@@@>?@@?@?>>>>>?@A@CBAAABAA<;;;<?CABBA??>?====>BBCDDDDDC=9950.*&
@166_NG92T2_2
CCAGTAATGGCTGGGTTTGGACAATTATTATACGCAATGGCATTTAAGGGACAGTAGAATTTCTAGCTGCCCTTTGGCACCTTGCCTGTTCTCTGCAGTCATTTTGACATTGGGGTATTCTCTGTTTCCACCCAGCTTCAGGGAATAAAGCTCTGCTCTTTTGCTCTGACCTTCCCCTTATTTTGCTACAGATCTTACTCTAGCACCTCCATAGAAGAGGCCATGAAAAGGGGTGAGGACCCTCCCACCCCACCACCACGGCCACAGAAAACCCATTCCAGAGCCTCCTCCTTGGATCTGAATAAAGTCTTCCTGCCCAGTGCGCCAGGTGAAGTGTCCCTCTGCATCTACCCAAGCTGTTCCCTTGCCTGTTGGAGCCAGTGCACATACATCCCTGCTGCAGAGGCCTCTGTGTTAGGGAAAAGAGCACACAGACCTGGCAGCTTTCCTTGCCATGCAAGTCTTTATGTTGCTATGATATTCTTGGGCAGGAAAAAAAAATCCAGACAGATGCATAGCATATGGGGCTGGAGACTTTTCCAC
+
@A@?>?@@@>====>??@ABB@@ADEFHFECB;77779A@?@@BHIFC;<;;;@>>==?BBEEDA?>???===?BA@A@?>>>>>????AAAAAAAAA@??@ABFEEDCBCA?=<;;<>>??@@DCDAC@=;<<<<?@????>=@=?DDC>>9989;67@B?1CB:99=A>>>;::6/9<=CBDB?@>=>>>A@?B@>@?=?????>?=>./CBCCCB@>>??BDEGGHIDCA@?A@@?AAAB@>>8?B@@@@BDCCE>88889CDEECDEDBA@@@AA@ABBB?????AABDBAA@?@ACDEDDDA??@@B@????A@@AB965559BBCBBA@?>=<<<=@CCCCBA?>>>?BCDEECEB??:@=>@@@@DDBAA@@AABCCDEFB????AAAABCCDCDBA@>===;:6;+*+445=@BEDFDBABAABBBA999:??>?@BBCCCCC@AEDDCCCBBBBCDEDFD>>===BBACCBACCE@@@A@IHB==?GDGGFD@=2((??@@BBABC@@?@ACCC?>=<;;80,))()())')%#
@167_NG92T2_2
GAGGCCATGAAAAGGGGTGAGGACCCTCCCACCCCACCACCACGGCCACAGAAAACCCATTCCAGAGCCTCCTCCTTGGATCTGAATAAAGTCTTCCTGCCCAGTGCGCCAGGTGAAGTGTCCCTCTGCATCTACCCAAGCTGTTCCCTTGCCTGTTGGAGCCAGTGCACATACATCCCTGCTGCAGAGGCCTCTGTGTTAGGGAAAAGAGCACACAGACCTGGCAGCTTTCCTTGCCATGCAAGTCTTTATGTTGCTATGATATTCTTGGGCAGGAAAAAAAAATCCCAGACAGATGCATAGCATATGGGGCTGGAATTTTCCCT
+
12<<=?>@?=27<4?==;65400000//078<?>>>>?AAAB=8888:AAEDDEFEA@@?@A@@?@@@>>===>=99344AAACCCBABAA@@@ABCBC@@??>?A:77779?@@BB@??>===<=@BCAA@?>>>>?@BCCC@A@>?=??>>>>?AA??@?@BBCDDEDD?>=>>A@@?@@===??@@====?@AB@@@@@??@ACHFEBBBCBDCCDA@??>>?>=??@A@A@?>????@A???>>>@?A@@AA?>>==>>>?AADDB@?>=>8444;>EFGHE@?>>=>>?>?@>>?>>>>>@@A>?=<<;40.)&&*+*,,(
@168_NG92T2_2
CATTGTTCTTATTAACAACTATCACAGAAACTGATTTGAATTTATATAAACCATTTTTGGAGAAGTTGTAAATTTAGGCCTAATAATATACTAAGGGCAAAAGATCCCAGTAATGGCTGGGTTTGGACAATTATTATACGCAATGGCATTTAAGGGACAGTAGAATTTCTAGCTGCCCTTTGGCACCTTGCCTGTTCTCTGCAGTCATTTTGACATTGGGGTATTCTCTGTTTCCACCCAGCTTCAGGGAATAAAGCTCTGCTCTTTTGCTCTGACCTTCCCTTATTTTGCTACAGATCTTACTCTAGCACCTCCATAGAAGAGGCCATGAAAAGGGGTGAGGACCCTCCCACCCCACCACCACGGCCACAGAAAACCCATTCCAGAGCCTCCTCCTTGGATCTGAATAAAGTCTTCCTGCCCAGTGCGCCAGGTGAAGTGTCCCTCTGCATCTACCCAAGCTGTTCCCTTGCCTGTTGGAGCCAGTGCACATACATCCCTGCTGCAGAGGCCTCTGTGTTAGGGAAAAGAGCACACAGACCTGGCAGCTTTCCTTGCCATGCAAGTCTTTATGTTGCTATGATATTCTTGGGCAGGAAAAAAAAATCCCAGACAGATGCATAGCATATGGGGCTGGAG
+
@CEFEJFECEEEJJGFFDDCDDDEEDCDDEDDEEEHNIHHKIKIKJIHJJAAAAAISSGCAABCBCDCBFGHHLJIDBAAACEGJLRJIIEFFFECEBCFISJLJIEFEFEIGHIFECCCCDEEEFEEDFFGJRJKGG@<<<<AGINHHLHHEA@A@?@DCBBBCDFSPJHHFIFDEBBEIBCHHGDDEEEEEDEIIHHGFGEEEEDGGHNQKOIHEA??>?@ABIHIKIGJHFHDFEGEDDDHEFHEDGHEDDCDCEDEEFFCGFJ>3CKIIHIFFHA1..*2345IFFFDDDDABDBBCB@BBABBBBBAA@?@BBEEDCCCA?@@A@A<@FNEDBA@ABAAABEC/)))@@A@=ADEDDD@::::<DDDEEEKHDEEEE>>99BAA@CCBBDDDFECCCBBEEEDEEGFGFI>FEFFCCCBCDE:8777;CDEEFEFEC>====CEGEFEDBBAAABCDCDDGDBBABBAAAAACCBCDBCCDEEGFGIEDDDCEEDCCCDFHFEECAA@BBDFFFHFDEDBAFOKLHEGEFEIGGGFECDCCBCBBBBBDACA@DDBBBCBAAABBECGEECDCCBAACBCDFGIIHHFFEDDDA<??JIILJECEDDDEDCDDCCDBABBBDCDBAA??>962&
@169_NG92T2_2
CTTACAGATCTTACTCTAGCACCTCCATAGAAGAGGCCATGAAAAGGGGTGAGGACCCTCCCACCCCACCACCACGGCCACAGAAAACCCATTCCAGAGCCTCCTCCTTGGATCTGAATAAAGTCTTCCTGCCCAGTGCGCCAGGTGAAGTGTCCCTCTGCATCTACCCAAGCTGTTCCCTTGCCTGTTGGAGCCAGTGCACATACATCCCTGCTGCAGAGGCCTCTGTGTTAGGAAAGGACCACAGACCTGGCAGCTTTCCTTGCCATGCAAGTCTTTATGTTGCTATGATATTCTTGGGCAGGAAAAAAAAATCCCAGACAGATGCATAGCATATGGGGCTGGAGACTTTCCT
+
$%&%((08A<;;;:>>??DEDFBBBA?@AABBCCB@@@ACEHEGHIFDDBCCBA@AA@>>>=2;@DDECFEEFHA<<;;=DDGFGGKHDBABDDDEDEEEBBBABDDFHFEEDCCGHHHGFHDDEFDEDDCBA@@@AC=::::>CEEDDDEECCA@@ABCFCEDDEDB@=>>@@??@@@B>B;<<@@EGGDDECDDDEEDEEGDBCBBEGHGIHKJHLGFEBBBCCGEC5220..,.602//////3344>@EDCCGEIHFFDECCFEFFHFJF=<<=FFHFGEHEEEDBCCAACCFHFDFGBHFDB@FGSSIJJIEDFEDCCCEEEFHEEDEFIGJ<=<;;860*)(''&'%&$
@170_NG92T2_2
ATAAAGACTTGCATGGCAAGGAAAGCTGCCAGGTCTGTGTGCTCTTTTTCCCTAACACAGAGGCCTCTGCAGCAGGGATGTATGTGCACTGGCTCCAACAGGCAAGGGAACAGCTTGGGTAGATGCAGAGGGACACTTCACCTGGCGCACTGGGCAGGAAGACTTTATTCAGATCCAAGGAGGAGGCTCTGGAATGGGTTTTCTGTGGCCGTGGTGGTGGGGTGGGAGGGTCCTCACCCCTTTTCATGGCCTCTTCTATGGAGGTGCTAGAGTAAGATCTGTAGCAAAATAAGGGAAGGTCAGAGCAAAAGAGCAGAGCTTTATTCCCTGAAGCTGGGTGGAAACAGAGAATACCCCAATGTCAAAATGACTGCAGAGAACAGGCAAGGTGCCAAAGGGCAGCTAGAAATTCTACTGTCCCTTAAATGCCATTGCGTATAATAATTGTCCAAACCCAGCCATTACTGGGATCTTTTGCCCTTAGTATATTATTAGGCCTAAATTTACAACTTCTCCAAAAATGGTTTATATAAATTCAAATCAGTTTCTGTGATAGTTGTTAATAAGAACAATGTGTAAATAAGCCTTTCAGCTTGCAGCCTTCTGTGTTTGAGGAA
+
NLJIOMLKEMKMJMJKSJLSGJPSNNSKIOJHJRIHSSLSSPSKSH>755AC???@ILEFFJIHJLFEDFGFPHEPLLSPKKLNSLSLHHHLLKHJFJPKLLLKKHONKMLMIMDHHHGFHHFLIJKKIHHGEDDCCCDDJJOLIGEFEFMLJIF<A9688;888859BCDFIEFFDEGHGGGGFGJJJPLHOLJGNIIMHLSJLMIGHEDDDEJJJIJJGJJIOMHINIDKGLB;;877667656=>EFEFGGIGHGFGFGDDDECEHHGGHIIJIMISOJKHIHJIJGIHGGJIJSJHIJGGHLIKNLLKLLPIKHJLMJKMHMIJGGHQIIHGEFFGGGIOOLSFLJOMJHHGHJIIMIHKLKPNAAA?@@KJHJSNJSIMHGKGFGFDEEEED>HKGJJKILILMNQSJHHMJKJIGFJEFIJNJIKIJIB>==>?HJMMSOJJKNIIKKGPKGHGFGFHGHGGHGLFIKSJOSHIGHFFFDED@CBBDPNLKFGEFHKKPHEGFFFFGIKNHJIMKMMIGIIHLLLJLSKNFGGKHJLFHGLISIIIIFGGIKJKIJMGKJIKNIKKMIJLIGHHHHFEFDDFHIIHGHGFFCBCCDIJGGGFEFEA>66,)
@171_NG92T2_2
TTCATCCTCCTTGGATCTGAATAAAGTCTTCCTGCCCAGTGCGCCAGGTGAAGTGTCCCTCTGCATCTACCCAAGCTGTTCCCTTGCCTGTTGGAGCCAGTGCACATACATCCCTGCTGCAGAGGCCTCTGTGTTAGGGAAAAGAGCACACAGACCTGGCAGCTTTCCTTGCCATGCAAGTCTTTATGTTGCTATGATATTCTTGGGCAGGAAAAAAAAATCCCAGACAGATGCATAGCATATGGGGCTGGAGACTTTCCCTT
+
;1++,BACBBDGECBBABDFIFEEFBBCCEGEEECDD@CDE=;:;;=EEEFFBCBCCDBCBDCFFEFFEDCCDCGEGGGGECDCDCCDDDEHHGEEDDEFFFGGEEEDEFFFDC>EEDGGFECB@@@BBDFJGGGCEFEFHSMJLGJEDDEDFGEFDDCCCDCEE>;;FGHEFGFDGECDDBBDECDDEFIFHFEEEDBCDAA=<<==??B>BDERSSSKKEFECCCECBCDCCECDCCCEDEECBCBD@>8;:6322)20,(
@172_NG92T2_2
TTGGGTTTGGACAATTATTATACGCAATGGCATTTAAGGGACAGTAGAATTTCTAGCTGCCCTTTGGCACCTTGCCTGTTCTCTGCAGTCATTTTGACATTGGGGTATTCTCTGTTTCCACCCAGCTTCAGGGAATAAAGCTCTGCTCTTTTGCTCTGACCTTCCCTTATTTTGCTACAGATCTTACTCTAGCACCTCCATAGAAGAGGCCATGAAAAGGGGTGAGGACCCTCCCACCCCACCACCACGGCCACAGAAAACCCATTCCAGAGCCTCCTCCTTGGATCTGAATAAAGTCTTACTGCCCAGTGCGCCAGGTGAAGTGTCCCTCTGCATCTACCCAAGCTGTTCCCTTGCCTGTTGGAGCCAGTGCACATACATCCCTGCTGCAGAGGCCTCTGTGTTAGGGAAAAGAGCACACAGACCTGGCAGCTTTCCTTGCCATGCAAGTCTTTATGTTGCTATGATATTCTTGGGCAGGAAAAAAAAATCCCAGACAGATGCATAGCATATGGGGCTGGAGACTT
+
$%%%&.///../(()));DDDA;7778:BBCAABAAD@97661+++*****1--222556998;?8<>><<==;;;<<:9666=>EDCA@@ABCFDDDBBD?=<;:;<=@AAA@DBEAC???A>=;;<@@C>==>=>>>==?>>??@@@@BFCDCCCCEB??>==;6@?@@>=<=>>??A@A@@A@>??==>>?A@@?>??@A@A@AB>==<=221..*AA@>>>??>@@ABBB<34>>>=>@BBBA@)))))3165678??????@??@ABB===<<@@ABBABAAABCDCAAA@B@@<--,++,,(,::5454479>@@ABACA><;;<=?BCCB@@>=>>?CCCB>>><=>@=>????AA?>?=>@?@BBCEEA???@BCBBBBCBBBAA?>=>>?ABCCBA@>>>>@CGHGDCBBBCDEDCA@?>>>??ABBCDEDB@A@@@ABB@AAAACBEDCCCAAAAABA@@AABDCCCBABB?;78:ECBBA;72.0=@ACDFBBB@@@A@BBCCC=<<:630/-*)(
@173_NG92T2_2
GCTACAGATCTTACTCTAGCACCTCCATAGAAGAGGCCATGAAAAGGGGTGAGGACCCTCCCACCCCACCACCACGGCCACAGAAAACCCATTCCAGAGCCTCCTCCTTGGATCTGAATAAAGTCTTCCTGCCCAGTGCGCCAGGTGAAGTGTCCCTCTGCATCTACCCAAGCTGTTCCCTTGCCTGTTGGAGCCAGTGCACATACATCCCTGCTGCAGAGGCCTCTGTGTTAGGGAAAAGAGCACACAGACCTGGCAGCTTTCCTTGCCATGCAAGTCTTTATGTTGCTATGATATTCTTGGGCAGGAAAAAAAAATCCCAGACAGATGCATAGCATATGGGGCTGGAGACTTTTCCT
+
&(+67;<=>>>@@???>>???@?@@?@@@BBCDDA????ADDFHDGEEA?99999:;@ABA<47ACC@DDA@@@=9989:BBDCCBECA@@??@?>?BAA?@???ABBCCCCBBCCDDBAAAADDEEFDECB@@@?@C<9999;ABBBCDCDBA@@@ADDD4422/0/1.26887////0;?88?@@BDCBBBAAAAABACCD@????BDCCCEEDCDBA?>>>?@BCEDECCBC@?EGHFFEEBBBBCHEEDDCBABBBCDEEFDF@@DECBBBAABAACCCDDCCCCBB@AA@@@ACEHEDCCBCFEEEKRSSKJHDCDBBBBBACBBA@????@C@?<<=>>>;86642100,()$
@174_NG92T2_2
TTCACCTGGCGCACTGGGCAGGAAAGCTTGTTCGGATAGGAGGAGGCTCTGGAATGGGTTTTCTGTGGCCGTGGTGGTGGGGTGGGAGGGTCCTCACCCCTTTTCATGGCCTCTTCTATGGAGGTGCTAGAGTAAGATCTGTAGCAAAATAAGGGAAGGTCAGAGCAAAAGAGCAGAGCTTTATTCCCTGAAGCTGGGTGGAAACAGAGAATACCCCAATGTCAAAATGACTGCAGAGAACAGGCAAGGTGCCAAAGGGCAGCTAGAAATTCTACTGTCCCTTAAATGCCATTGCGTATAATAATTGTCCAAACCCAGCCATTACTGGGATCTTTTGCCCTTAGTATATTATTAGGCCTAAATTTACAACTTCTCCAAAAATGGTTTATATAAATTCAAATCAGTTTCTGTGATAGTTGTTAATAAGACAGAACAATGTGTAAATAAGCCTTTCAGCTTGCAGCCTTCTGTGTTTGGGT
+
),,/057678;???@@A><,+*((((()(''(('&&&',+,/=<=>B@ABBEDJJISLHQSLSSKJ@@AHIJIIPMSIQPJSIII@6@JSOSKSJKOSPEISMLDIJIGHGGKKKOJKIFHEFGFGJSLLKJMLLLLOJPKSNMH<<<<?DGHJMSPSMSPNPQIJKIILNOORJFKEIABB6???ADFABCPMLBCBC@?<=?=<2,,+,668EGIIPMMOSJHLOJKHHIMGMGHHFFEEBDCCFQJJHFA///09PS@@@@>>>>>=CCDBFCDDGK>8RHGIRMLJMSSISFFHGKSIB@A@<;::;=@AFPFFIHGGHGGE7777IJKLJNGGG?<@66>BDCFSJMLKIHNJGJGHGKSIHGFGGNJKMKHLLKOOJGFHHHOMNJJIHIOIJLIJIEGHIHIKKJOSLMKLGFI>:6/+(&&'''(89FIIJGKIFIGIFFEDDGHFJQKJLGMHFFEFCA@AB=;9.'&%#
@175_NG92T2_2
ACTATCACAGAAACTGATTTGAATTTATATAAACCATTTTTGGAGAAGTTGTAAATTTAGGCCTAATAATATACTAAGGGCAAAAGATCCCAGTAATGGCTGGGTTTGGACAATTATTATACGCAATGGCATTTAAGGGACAGTAGAATTTCTAGCTCCCTTGGCACCTTGCCTGTTCTCTGCAGTCATTTTGACATTGGGGTATTCTCTGTTTCCACCCAGCTTCAGGGAATAAAGCTCTGCTCTTTTGCTCTGACCTTCCCTTATTTTGCTACAGATCTTACTCTAGCACCTCCATAGAAGAGGCCATGAAAAGGGGTGAGGACCCTCCCACCCCACCACCACGGCCACAGAAAACCCATTCCAGAGCCTCCTCCTTGGATCTGAATAAAGTCTTCCTGCCCAGTGCGCCAGGTGAAGTGTCCCTCTGCATCTACCCAAGCTGTTCCCTTGCCTGTTGGAGCCAGTGCACATACATCCCTGCTGCAGAGGCCTCTGTGTTAGGGAAAAGAGCACACAGACCTGGCAGCTTTCCTTGCCATGCAAGTCTTTATGTTGCTATGATATTCTTGGGCAGGAAAAAAAAATCCCAGACAGATGCATAGCATATGGGGCTGGAG
+
/8=?C@DDDDDDEEDEDDFHEFGEFJHGGGEDE@?>?@ESSFAA??@@?AAAEFEE42.=:89:EDFEGDDEDCCCB@>?=>@CGIEDB@@>?@CEEDA@@@?@AABCAAA@ACEEEGHDD:8888<B@@@AAHJHDAA@@AAA@??BCCKJDCBA@;;;=>ABEECCBCCCBBBBDFFGEEFEEFDEEGESJJJFGEDA@>=>?AEEHIGJHKIHFEBBCCBECCCDA==@=>AA@????@AABBCDGEDEBBCEBBA<889<CACGGHHCA@?@AADCBCA?>=<<<=>?>>>=>??BCDBB=<<;<>@BBB;C@>=<=?A@@AAAA???<=??@@@A;;;;:54446@A1****27>=>>??=>AAA?@?>?A@@@?=>?>?CBDBABBADBBBBABBBBE=C<<433338:??BB@@A@?><<<=?CCCBB@???@BBDDCCCA@@?@@?@@@@ED@@@?@ABBDCEDEB@@@@BBBAABCCCBA@?==>>?ABDCEDBA@??ABLIGAA???AACCA???>?@?@ABBCDCCB?????ABABABBADDGDBAA@@@@?A@@ABCDGEBAA@ABB?:CKSSSNIEA??>>??>??>>?==>>?@@??>;66542,(
@176_NG92T2_2
GTGGCCGTGGTGGTGGGGTGGGAGGGTCCTCACCCCTTTCATGGCCTCTTCTATGGAGGTGCTAGAGTAAGATCTGTAGCAAAATAAGGGAAGGTCAGAGCAAAAGAGCAGAGCTTTATTCCCTGAAGCTGGGTGGAAACAGAGAATACCCCAATGTCAAAATGACTGCAGAGAACAGGCAAGGTGCCAAAGGGCAGCTAGAAATTCTACTGTCCCTTAAATGCCATTGCGTATAATAATTGTCCAAACCCAGCCATTACTAAATATGTGCCCTTAGTATATTATTAGGCCTAAATTTACAAACTTTACAAAAATGGTTTATATAAATTCAAATCAGTTTCTGTGATAGTTGTTAATAAGAACAATGTGTAAATAAGCCTTTCAGCTTGCAGCCTTCTGTGTTTGAGG
+
)*019><<1111201@DDAAE@AADDB====;<<<<9:8.7DCDCBCCDDECBABAB@??@@BDDDFEDDBBBBCIHGEEDEEGHA?288372//(''&'(*,.14EFEEBCBBBBDFIHIDDCCCHFEEGDFGEDC>HFGLGGFIFFGECEEEFHHFHJMPOMHJDEEIGHHJLSJSKMHMFHHEDFDCEEHHGFGFGFHGSIHOOKIJJJPJGHFFDGIILJHHMKJE55444<?@BCA@BBCDJJIJNIIJJHFL>>:&%%&'(&&&'',*,+++33225111234445/..+--(()'&%&''%'*/0:BBFBCDEEGHF84++.87779CECDGIGNJGIHEHFFHHGIIJINJJMJRQIIILKOLJJSLMIFEFFFEHKIHGGEEEDEEIIILGHA@8****
@177_NG92T2_2
TCTCACAGGGAATAAAGCTCTGCTCTTTTGCTCTGACCTTCCCTTATTTTGCTACAGATCTTACTCTAGCACCTCCATAGAAGAGGCCATGAAAAGGGGTGAGGACCCTCCCACCCCACCACCACGGCCACAGAAAACCCATTCCAGAGCCTCCTCCTTGGATCTGAATGAAGTTCTCTGCCCAGTGCGCCAGGTGAAGTGTCCCTCTGCATCTACCCAAGCTGTTCCCTTGCCTGTTGGACCCATGCACATACATCCCTGCTGCAGAGGCCTCTGTGTTAGGGAAAAGAGCACACAGACCTGGCAGCTTTCCTTGCCATGCAAGATCTTATGTTGCTATGATATTCTTGGGCAGGAAAAAAAAATCCCAGACAGATGCATAGCATATGGGGCTGAACCAT
+
511011566<;?@>>=99@323@BCDDD>8@GIHHFDBAA=<6--112KJGIFFC@?>?>@@9999;BCCCCBCBB>?CCCCBCCBCDDHDB66A3C?>=<;>;::888653..94,*3::;??>=<<<>EDDDEFHGDCDCDEEBADDCCDDDEFFEHGEEHEHDCBA10//.,&%%''./2248><;<;:;=HGHHFEGEECDABDFGJFGHEEFIEJMPSNLHHEDBDAAA<<<<6//++-+-00/002++***AB@DIGIHFEDGEFGF4444?8500044EIQIJHKFHDDBB?8988==>EFEFDCDCDDEIIFGKFEC6///4'(<CEECDBCBDFFFG@A@??CCCGEFFCEFSSSMSAD;7=BBBABBAEGCCBEDFFG87...-+(&$###
@178_NG92T2_2
GCAATGGCATTTAAGGGACAGTAGAATTTCTAGCTGCCCCTTGGCACCTTGCCTGTTCTCTGCAGTCATTTTGACATTGGGGTATTCTCTGTTTCCACCCAGCTTCAGGGAATAAAGCTCTGCTCTTTTGCTCTGACCTTCCCTTATTTTGCTACAGATCTTACTCTAGCACCTCCATAGAAGAGGCCATGAAAAGGGGTGAGGACCCTCCACCCCACCACCACGGCCACAGAAAACCCATTCCAGAGCCTCCTCCTTGGATCTGAATAAAGTCTTCCTGCCCAGTGCGCCAGGTGAAGTGTCCCTCTGCATCTACCCAAGCTGTTCCCTTGCCTGTTGGAGCCAGTGCACATACATCCCTGCTGCAGAGGCCTCTGTGTTAGGGAAAAGAGCACACAGACCTGGCAGCTTTCCTTGCCATGCAAGTCTTTATGTTGCTATGATATTCTTGGGCAGGAAAAAAAAATCCCAGACAGATGCATAGCATATGGGGCTGGAGACTTTCCT
+
>@???@AABCEGGFA>A=>?@B@:8888B??>=9764.+)))(((07==;:::;;BB??>?--,,,>?@ABIGFDEDCB@?=<=>?BBCCBFEEDBBA?=:;?ADDCDA??@?BCCA?@??@ABBCBGD;CC@>==>AA>;;<@ABCCEA?ED82,,,+,,/..012?ABBBAB@??AABCCAAA??AABBDFFFIDBB>AB@AABAB@<<**DCCDCC@@@A=77778EC>99::=BBAACCBBBCCBAAAAACBDDBABBABCEGFEEDDDEEEA???>=?>?@B:7777;DFECBBB;>;;:99AAB655555555EHEGFFDD@A?B@@BCCDEEBAA@@AABEHFGGA@@@@CDCCCEFFGECCBA@@ABCDGFED<;?>>CEIHFDCBBCDCECBBBBAA@ABBB622=><=>A@ADDEDDDDDGCDCBBCBCCBBBBABDCEHECBA@?/,,/85IGJGE>73//????@?@CCC>=:8889=>987874442100.++(
@179_NG92T2_2
CTAACACAGAGGCCTCTGCAGCAGGGATGTATGTGCACTGGCTCCAACAGGCAAGGGAACAGCTTGGGTAGATGCAGAGGGACACTTCACCTGGCGCACTGGGCAGGAAGACTATTCAGATCCAAGGAGGAGGCTCTGGAATGGGTTTTCTGTGGCCGTGGTGGTGGGGTGGGAGGGTCCTCACCCCTTTTCATGGCCTCTTCTATGGAGGTGCTAGAGTAAGATCTGTAGCAAAATAAGGGAAGGTCAGAGCAAAAGAGCAGAGCTTTATTCCCTGAAGCTGGGTGGAAACAGAGAATACCCCAATGTCAAAATGACTGCAGAGAACAGGCAAGGTGCCAAAGGGCAGCTAGAAATTCTACTGTCCCTTAAATGCCATTGCGTATAATAATTGTCCAAACCCAGCCATTACTGGGATCTTTTGCCCTTAGTATATTATTAGGCCTAAATTTACAACTTCTCCAAAAATGGTTTATATAGATTCAAATCAGTTTCTGTGATAGTTGTTAATAAGAACAATGTGTAAATAAGCCTTTCAGCTTGCAGCCTTCTGTGTTTGAGGAA
+
085456<==AB?>>>>@@BAABBA>>>>>@?>?@AA:::9:???@ACCEFBAABA>=<>>@DBBA?>>>>>?@@AA@AA=<<<<>==>>@AA@>966679;::99:.))((&&&&'66@ABAAAABBDA?==?@AABCCCCBBA>>>?BGFGFCA@;9999<CBCB?@AA@D?9?>>=><<<=<==9587646AAA?>>>?@BAAAA???<<<<<>><?BAB@ABABDCA?>>@@EKH<>=A>?>;;970/./0:@DEEA@@=<<;<>?AEFB<<;;<@DDD=;;;:;,0?;<@=??@CA?=;::<<@DBCCDFHDB@?>>?=>???AAA>=>><<<;;=>?@@;=99<>???BFFEGDD87777><;;==EEFCA???@B844447BD@@@0...../D@@@@>??>>?@BBA=;;;;>BAFDA<;;<<=?>>?DFFEDD@?><<=>@EFHC@A@>>A?@?>>ABESKFB@@@AEED)'''(*0489DEAAABAECCABAA@@A@@CCCFECBAACDGGEFFDDEFGGECAA@AEDJKDDCBBCBAAADBCDFDDCC4322-*
@180_NG92T2_2
TGGGGTGGGAGGGTCCTCACCCCTTTTCATGGCCTCTTCTATGGAGGTGCTAGAGTAAGATCTGTAGCAAAATAAGGGAAGGTCAGAGCAAAAGAGCAGAGCTTTATTCCCTGAAGCTGGGTGGAAACAGAGAATACCCCAATGTCAAAATGACTGCAGAGAACAGGCAAGGTGCCAAAGGGCAGCTAGAAATTCTACTGTCCCTTAAATGCCATTGCGTATAATAATTGTCCAAACCCAGCCATTACTGGGATCTTTTGCCCTTAGTATATTATTAGGCCTAAATTTACAACTTCTCCAAAAATGGTTTATATAAATTCAAATCAGTTTCTGTGATAGTTGTTAATAAGAACAATGTGTAAATAAGCCTTTCAGCTTGCAGCCTTCTGTGTTTAAAGAAT
+
9:9<=ESJSHFIMIPJLJLIELDHDIOAIHGIIIQILMKGGMHQJSNKJLLEEFEGDFEERKIMMNOIRLJPSSFGJPOIOLRLJQPMHLQSMQSMSKIJPNLFOKOJSSOIHHLKSSIGJJLSDERNOHECIJGEAAA71BHJHLJIIKSIBA@865-+**+0009<;;AADBB@>>?@SNPIGIIGJRJQPRGH=;:9744420,,,DJILHJJGIGGEFDGL0000,++++1556HHHGGGSHJHKDA>>?::::79735/9''''((3-)()2/01<DGEHFHHJIFG@HGEECDBENOKHKELMMLMJNLJGHJGILLOSJNMFGESJHJIMH99996533347=>?@BACGLJLJKKKLRLGA>=<:?JEDCBCGEGDCEFHGLDE?;/--*+*&
@181_NG92T2_2
CCTCTGCATCTACCCAAGCTGTTCCCTTGCCTGTTGGAGCCAGTGCACATACATCCCTGCTGCAGAGGCCTCTGTGTTAGGGAAAAGAGCACACAGACCTGGCAGCTTTCCTTGCCATGCAAGTCTTTATGTTGCTATGATATTCTTGGGCAGGAAAAAAAAATCCCAGACAGATGCATAGCATATGGGGCTGGAGACTTTCC
+
:9855<>?AAFBB@@@AAA@@@BDAC@B@BBBCDHGDEDCDFEFFGGIHEEEEGEFEGGKHEEDEEEEEEDEEFFFID<=AEDNMLMJHIGGHJHIHLHHEDCCDCDGGFIFIFFEDDDHEGEIEGGJFFEEEFEEECDEDCFEFFIGGFEEIGFF<C>SSSSRE@>DIMIHFGFEEFDDEEEHFHEGDDDC@;1.,''&&%%
@182_NG92T2_2
CACTGGCTCCAACAGGCAAGGGAACAGCTTGGGTAGATGCAGAGGGACACTTCACCTGGCGCACTGGGCAGGAAGACTTTATTCAGATCCAAGGAGGAGGCTCTGGAATGGGTTTTCTGTGGCCGTGGTGGTGGGGTGGGAGGGTCCTCACCCCTTCATGGCCTCTTCTATGGAGGTGCTAGAGTAAGATCTGTAGCAAAATAAGGGAAGGTCAGAGCAAAAGAGCAGAGCTTTATTCCCTGAAGCTGGGTGGAAACAGAGAATACCCCAATGTCAAAATGACTGCAGAGAACAGGCAAGGTGCCAAAGGGCAGCTAGAAATTCTACTGTCCCTTAAATGCCATTGCGTATAATAATTGTCCAAACCCAGCCATTACTGGGATCTTTTGCCCTTAGTATATTATTAGGCCTAAATTTACAACTTCTCCAAAAATGGTTTATATAAATTCAAATCAGTTTCTGTGATAGTTGTTAATAAGAACAATGTGTAAATAAGCCTTTCAGCTTGCAGCCTTCTGTGTTTGAGGAAT
+
(().133<>>@@AAA>>>>>>==>=@CCABA@>>===>?@B???<;<<=>>>>>BCA@@86667:??>>??@AA@@@@ACBCBBB???>=???@A>=>>>?AABCCCCBC>>>>>@=>>><><;9999<@?@?;;:::63*/5555833;;<>:31+,@B@?>==>?@@@@@??><<<<<=333@@@>?@@AEC>:7777;===::=9;==>>>@@@@?AACAC@?>>=??@C@>ADC=><<=@?????@A@?>??:BB@??@>=<<;;<=>@BBCDDFGCBB@?@?????@AAB>>>?>==<<<==>>?>;;=?AA@ACCDDBB@????@<::;;ADCCBA@@AB844447BDFIFFCB>=<=>BBBAA@@@A@@B@@>==>>@EDGEB?==?>>@@?@CEDFEDA@>===>@EFGGAAA@@C@@?>>@AERJC?>??@CEDEEGFEEEEFFEDA@@AADCDAB@5433211166<B@????ABABAA@AABDBA@??>CBEDBBB@A>>>==@@ACCBBB<543/++(
@183_NG92T2_2
ACAGAAACTGGTTTTTGAATTTATATAAACCATTTTTGGAGAAGTTGTAAATTTAGGCCTAATAATATACTAAGGGCAAAAGATCCCAGTAATGGCTGGGTTTGGACAATTATTATACGCAATGGCATTTAAGGGACAGTAGAATTTCTAGCTGCCCTTTGGCACCTTGCCTGTTCTCTGCAGTCATTTTGACATTGGGGTATTCTCTGTTTCCACCCAGCTCAGGGAATAAAGCTCTGCTCTTTTGCTCTGACCTTCCCTTATTTTGCTACAGATCTTACTCTAGCACCTCCATAGAAGAGGCCATGAAAAGGGGTGAGGACCCTCCCACCCCACCACCACGGCCACAGAAAACCCATTCCAGAGCCTCCTCCTTGGATCAATAAAGTCTTCCTGCCCAGTGCGCCAGGTGAAGTGTCCCTCTGCATCTACCCAAGCTGTTCCCTTGCCTGTTGGAGCCAGTGCACATACATCCCTGCTGCAGAGGCCTCTGTGTAGGGGAAAGAGACCACAGACCTGGCAGCTTTCCTTGCCATGCAAGTCTTTATGTTGCTATGATATTCTTGGGCAGGAAAAAAAAATCCCAGACAGATGCATAGCATATGGGGCTGGAGACTTGCT
+
;@?=<96/-)&%%%())48=>FDDECCCC><<<<DJJD@@>>???A@?ABBDHKFB@?>>?ACGHHGDC??>?=<=:;=@DFAA><<<<>CCEC?>===>??@@AA@@ABDCCDDAA965668@???@AHGG>89889>????AEFIFEB@>>?@?>8@@89@?>>>???>>>>ACCBBBAABB@AACCIEDCCBDA?=:::;=AECBA@@F@@>=<>8<:4)))56<==>?????>>>?@AA@BE:DFDDCC@=<<<:9.:79BCDDA@???@ABAAB@>?>=>@@@@?>>=<=>??@AA@>==>?@CDFJJEB@??>=>;:;85575(4BCDDCDA@?@<77778@BCCCEFDA@A@ACCBBAA@>>=<=>>?B00//..../?DCCCDEGABA?????@B100008ACBBBAAA@?>==>>BDCDB@?>=>>ABBCCBCC>>>?=>>???CE@@@>?AACFDGGGDBABBDDDCDEFFGDCA@@@@ACFFE?:)(()))*)()&&%%**2=@FDCEBBBAABBCCFGFCCBBBABBBAAADADBBCDEGDFECEEDDFGGGKHFFEGJHJGAA;SSSQSHEBDDCEBBCBBDFDDCCDHELDD=:654/++))))%$$
@184_NG92T2_2
CCAATGTCAAAATGACTGCAGAGAACAGGCAAGGTGCCAAAGGGCAGCTAGAAATTCTACTGTCCCTTAAATGCCATTGCGTATAATAATTGTCCAAACCCAGCCATTACTGGGATCTTTTGCCCTTAGTATATTATTAGGCCTAAATTTACAACTTCTCCAAAAATGGTTTATATAAATTCAAATCAGTTTCTGTGATAGTTGTTAATAAGAACAATGTGTAAATAAGCCTTTCAGCTTGCAGCCTTCTGTTTCAAC
+
FFJJJKPISNISSMLLSIIPIKJKJPOOMLLMSRKMJSKRKF>MH?>>>>IJNLSSLQKKGOSNOKQOISMRQSLSSOLSJIJLSISSSSOPSOSISJSLPJKSONMSLSSPSOSKGKMSSLFKMSSJIJPINIKKNKPSMLLJKSPSPMNMMJLKLLSLOEFLLSSSNKOILSSMEDDCCJJNSJIJEFDCBLMHJJIIJKNKKSLMNSHNJILJNOMOKKHSNNLLHLIDCCBEECCE21+++6;>A=,**.%%%$
@185_NG92T2_2
TTAACAACTATCACAGAAACTGATTTGAATTTATATAAACCATTTTTGGAGAAGTTGTAAATTTAGGCCTAATAATATACTAAGGGCAAAAGATCCCAGTAATGGCTGGGTTTGGACAATTATTATACGCAATGGCATTTAAGGGACAGTAGAATTTCTAGCTGCCCTTTGGCACCTTGCCTGTTCTCTGCAGTCATTTTGACATTGGGGTATTCTCTGTTTCCACCCAGCTTCAGGGAATAAAGCTCTGCTCTTTTGCTCTGACCTTCCCTTATTTTGCTACAGATCTTACTCTAGCACCTCCATAGAAGAGGCCATGAAAAGGGGTGAGGACCCTCCCACCCCACCACCACGGCCACAGAAAACCCATTCCAGAGCCTCCTCCTTGGATCTGAATAAAGTCTTCCTGCCCAGTGCGCCAGGTGAAGTGTCCCTCTGCATCTACCCAAGCTGTTCCCTTGCCTGTTGGAGCCAGTGCACATACATCCCTGCTGCAGAGGCCTCTGTGTTAGGGAAAAGAGCACACAGACCTGGCAGCTTTCCTTGCCATGCAAGTCTTTATGTTGCTATGATATTCTTGGGCAGGAAAAAAAAATCCCAGACAGATGCATAGCATATGGGGCTGGAGACT
+
7<<ACGHJPKSGHGJKLSKKNKKJSGCDJGLLKOHFFHHIOIIJLSSRIKKNMLSKPJKHSKPJ?ABAISLKSLPKSSNFEEEESSKKJSSNNSEFD?AHMISNJSKIOKSPNKMIIJMILNSJOLHHHIJLLPOSLKPKPDELOOSLOMJSJSSSQQKNSSSNJPGAFE6<F>>>>@=====HEDGDKIMEEFFAAA@:8?6666@@BB?MJLHNGF@@@EBHDCSMSSLOS?=?@CHLSMHMHONOSOIJNSFSHDKQKONJKNMMSSIJKGISSOLLOMSRSSPSSSNKKQOSKOHGJMHH?@@ACDLIRSSLJSKHF@GLKSPJCDAHEJGEDDD8/0IH;2FB@9988?ABCJME;888:FOLLSKGECBABCDLIKHSPSHIJHSNLKNMKLJKJMNJKNSSLKIL:GSIIFDECEHJKSQOLLKDBB<GHHGGJHSEDEK?SKLJSRLKKN@G@@ESLSJPSSMSLMSSSPSOSKSSFDIJKEKNPLMSOMKKSKLKNSNLNJAAEFGSKSLONNLKPRLJOKLSIJOLSIFFDACBFINKOMIKKKMPIGDNHIGILKJQLMEEDBDD11100>?<=62119=HIMGHEGEEFJIJGISGLHJGFFHLLS@@=<<<;;8763.
@186_NG92T2_2
CTGACCTTCCCTTATTTTGCTACAGATCTTACTCTAGCACCTCCATAGAAGAGGCCATGAAAAGGGGTGAGGACCCTCCCACCCCACCACCACGGCCACAGAAAACCCATTCCAGAGCCTCCTCCTTGGATCTGAATAAAGTCTTCCTGCCCAGTGCGCCAGGTGAAGTGTCCCTCTGCATCTACCCAAGCTGTTCCCTTGCCTGTTGGAGCCAGTGCACATACATCCCTGCTGCAGAGGCCTCTGTGTCCAGGAAAAGAGCACACAGACCTGGCAGCTTTCCTTGCCATGCAAGTCTTTATGTTGCTATGATATTCTTGGGCAGGAAAAAAAAATCCCAGACAGATGCATAGCATATGGGGCTGGGAGC
+
9=?@@?>>>>??@@ADEGFCBAA@?@A>>?=;==>>A@AA?@?>@A@ABBCCB@@AABDAEB@B>ABA86777888899828@@=6=@?@CD?<<<<>BDDDFGLFDDBAB@;5/.-+)('(),>>BAABCBCEEHEDDDDGGEFGHFHEEBBCDF>=<<<BFFFFGFGHFCCCBCEHHHKHIFHDGFEGIJIHIGGHHHDFEEGFHGFGFHGGHSGD66667BDDEGGEHMHJMHGEGEEFIGIB9,)'&%%''',+,,)))***)**:;::=>BAAADEBFGGGEHGEFGGGEDDFFGEFEFEGGDDDEEFFGGHKMMJHIEFC?<;LHSSIJIA>:57DDEFEFFEEDCCCDGHIEHEA@=5-*((#
@187_NG92T2_2
CTTATTCAGATCCAAGGAGGAGGCTCTGGAATGGGTTTTCTGTGGCCGTGGTGGTGGGGTGGGAGGGTCCTCACCCCTTTTCATGGCCTCTTCTATGGAGGTGCTAGAGTAAGATCTGTAGCAAAATAAGGGAAGGTCAGAGCAAAAGAGCAGAGCTTTATTCCCTGAAGCTGGGTGGAAACAGAGAATACCCCAATGTCAAAATGACTGCAGAGAACAGGCAAGGTGCCAAAGGGCAGCTAGAAATTCTACTGTCCCTTAAATGCCATTGCGTATAATAATTGTCCAAACCCAGCCATTACTGGGATCTTTTGCCCTTAGTATATTATTAGGCCTAAATTTACAACTTCTCCAAAAATGGTTTATATAAATTCAAATCAGTTTCTGTGATAGTTGTTAATAAGAACAATGTGTAAATAAGCCTTTCAGCTTGCAGCCTTCTGTGTTTGAGGAAA
+
%(-),/*)*++566;>?@HJHKSKJSSMNKMQOOLKMKOSMSSNIMJIOIKKMMMLJMSMPSSIKNOSSLOOMSLSKSOSMKOSNJSLQMSOSMLJIGJSIKIKMJLIKSHSSLPOSSQMKLLOKLKF<>CBABMKGDCBEDJGILPJMJJLLLKSSSSSKSMKJSKMNJNKJSSSLLJLMQKSFFLHPJKJH88888QINKLPOLGJGFIFGHKKJLIIHLHHLLPKNJGNHHAHJEFEFFSMOIJPMSKNJJINKKIKEFKHJHSOJKIIIGGFGHLIINSHKIFHIFJMLIJSNJSP@@@@@GFHGJJHLNMLIIHAAAAAAA>;:;CCEGCCCFGHIIHKFEEFGJFDA@@BDIJGEEEFFILMEFEDEFEFHGFDCBBDEJGHFFEEFEFEDHFFIGJEFFEDGIEHFGEGHFJEDEB@@E@FFGDDEDAA@@@DDDHHEDB:1-++&%%
@188_NG92T2_2
TATACTAAGGGCAAAAGATCCCAGTAATGGCTGGGTTTGGACAATTATTATACGCAATGGCATTTAAGGGACAGTAGAATTTCTAGCTGCCCTTTGGCACCTTGCCTGTTCTCTGCAGTCATTTTGACATTGGGGTATTCTCTGTTTCCACCCAGCTTCAGGGAATAAAGCTCTGCTCTTTTGCTCTGACCTTCCCTTATTTTGCTACAGATCTTACTCTAGCACCTCCATAGAAGAGGCCATGAAAAGGGGTGAGGACCCTCCCACCCCACCACCACGGCCACAGAAAACCCATTCCAGAGCCTCCTCCTTGGATCTGAATAAAGTCTTCCTGCCCAGTGCGCCAGGTGAAGTGTCCCTCTGCATCTACCCAGACTGTTCCCTTGCCTGTTGGAGCCAGTGCACATACATCCCTGCTGCAGAGGCCTCTGTGTAGGGAAAAGAGCACACAGACCTGGCAGCTTTCCTTGCCATGCAAGTCTTTATGTTGCTATGATATTCTTGGGCAGGAAAAAAAAATCCCAGACAGATGCATAGCATATGGGGCTGAAACTTA
+
?AA??>?@:9<89=@GHF?<;;:;ADFFIDDCAAACCDCDCCBCFFFFFEEC97777;DDECCDHIIC>?>>?CECCDCFGKHFEBAAAC??6:<67BCABBCCCBBABCEFFFFHEGIFEFBH;7777GGBAA@@ACDDFDEEGFHGHDBCCDDD@@>;9887<?221//11101335>>:7>FFGFHIDEEECDDECGJSSLLSFHHHHIFDCBACDCHHHHIHFDDBCDDEFIKHFEEEJEFSMGJJSLKHIRGILEGHFD?9<BD=9CEDEHFE===>>@66328<;<??ABFHHJIHHFGFFEEJEECDFSHFGDCB66655556:;;989999<;;<CEDFGJGGHIIIJFEDBBEFOGMFKFHHEB******JGG@:<BBCCDFHFFFGEHIGIF?76666===>GIIILGGLFEEDCCDEGFKNHC11160<8DEGGFDEDEDGEHFEEDDDDFFHGD@;?55FFGEGIGHGHJMGHGFJGGHHHFHFFFFGHIJDEIFHFDDD@DFJIIKICEHEDEEDCEEDDDEDDGDDCB/+)('&&%%%#%%$
@189_NG92T2_2
GTCTGGGATTTTTTTTTCCTGCCCAAGAATATCATAGCAACATAAAGACTTGCATGGCAAGGAAAGCTGCCAGGTCTGTGTGCTCTTTTCCCTAACACAGAGGCCTCTGCAGCAGGGATGTATGTGCACTGGCTCCAACAGGCAAGGGAACAGCTTGGGTAGATGCAGAGGGACACTTCACCTGGCGCACTGGGCAGGAAGACTTTATTCAGATCCAAGGAGGAGGCTCTGGAATGGGTTTTCTGTGGCCGTGGTGGTGGGGTGGGAGGGTCCTCACCCCTTTTCATGGCCTCTTCTATGGAGGTGCTAGAGTAAGATCTGTAGCAAAATAAGGGAAGGTCAGAGCAAAAGAGCAGAGCTTTATTCCCTGAAGCTGGGTGGAAACAGAGAATACCCCAATGTCAAAATGACTGCAGAGAACAGGCAAGGTGCCAAAGGGCAGCTAGAAATTCTACTGTCCCTTAAATGCCATTGCGTATAATAATTGTCCAAACCCAGCCATTACTGGGATCTTTTGCCCTTAGTATATTATTAGGCCTAAATTTACAACTTCTCCAAAAATGGTTTATATAAATTCAAATCAGTTTCTGTGATAGTTGTTAATAAGAACAATGTGTAAATAAGCCTTTCAGCTTGCAGCCTTCTGTGTTTGAGG
+
3446<B@??>?FCSSSKMDA@@@A@ACDHFEEEDDBABAACDDCDEDDDBCCDDEDDCDDCCDF?>==>ADDDDCCCEEEHIHHEHA?;6??:?@@@A>=>FECCCDEHGGGGFIDDDEFEDEEEIIJIFFEEEEFHIIGHDFEFGHFEGEHGHHFHGGEFBBBBCSGIGGDEE==:9967844?B77778::::5541--/))).,.CFGEFDCCCCGFEEDFEEGHKIJJIJIJSLIMPSPSLSSPPGGFGHSLMNNKSSSJSLJMSNSMSKISDLSHF>>E@FJGNSLMNMSSLKHLHMKJMJFGOIMIRJOIMOSMOINOPOLMSSPFSGSSSSSONMIJOPMQOORLSOKOSPINJNJIKKNKSMSOJNODBA?CB>ABBFCDDFGFCDCKHFSJJKKKPKMRSRQPIIHFHFIOIRPLKLSSSQQNNNNSHRMJKHFL??>>=;;777:<BBHJIFJFMNPONLLJMMGGDGDGLSSNKSMISLKKNIMSOIPLKKIJSKLIPMSIKMSHJGKG>C??ASSJISSSSKLPKMJEHSPLMIHKSMLKNSLNSIQKNMJJKKJJOSIJJNSLIIKRSMHMNNLINQPJMKMKSSKLMOMSMJNRPSSLIRLSLMSLSLLRSMGHJDCDELSJPEFGFFFGLRSRNDA/.-*
@190_NG92T2_2
GCTCTGCTCTTTTGCTCTGACCTTCCCTTATTTTGCTACAGATCTTACTCTAGCACCTCCATAGAAGAGGCCATGAAAAGGGGTGAGGACCCTCCCACCCACCACCACGGCCACAGAAAACCCATTCCAGAGCCTCCTCCTTGGATCTGAATAAAGTCTTCCTGCCCAGTGCGCCAGGTGAAGTGTCCCTCTGCATCTACCCAAGCTGTTCCCTTGCCTGTTGGAGCCAGTGCACATACATCCCTGCTGCAGAGGCCTCTGTGTTAGGGAAAAGAGCACACAGACCTGGCAGCTTTCCTTGCCATGCAAGTCTTTATGTTGCTATGATATTCTTGGGCAGGAAAAAAAAATCCCAGACAGATGCATAGCATATGGGGCTGAAT
+
GJKIKKKS>FHGD;JSMSIKIJIMIKCDE=>MMNNNSIGHDIIJJLKGLLGIKJJIJOHOJOJPSKPJQJMLHQFGHLLHFIOLLLGJJGSKGDC@4;@C,CHDEEFFGGFHHJKIIMIQPOKMJSIIGFILMOKSQQPMQFBBESLSJSLJMLQSLLJSOKONJKJIKJHGGEGFHHSJILKGNGGLHFHLLJKISIKMKH8IIFHGJGKLKJSILHKJHIHLJIKKNHNKJHSJKKSSOMQQJMLRSPSHHIGGFSKKHGECBEEGHJKPNKLSSHJOMKHQJLHHJFGGEGJNGKJKIKPHMHKHHHGFLJMHGGGJJHJHHHFEDCDDFFIJHHHIMFG;;HSIIIIDDBACEEFDEEEHGDEDCEHEFBB@?<60&&&
@191_NG92T2_2
CCACCACGGCCACAGAAAACCCATTCCAGAGCCTCCTCCTTGGATCTGAATAAAGTCTTCCTGCCCAGTGCGCCAGGTGAAGTGTCCCTCTGCATCTACCCAAGCTGTTCCCTTGCCTGTTGGAGCCAGTGCACATACATCCCTGCTGCAGAGGCCTCTGTGTTAGGGAAAAGAGCACACAGACCTGGCAGCTTTCCTTGCCATGCAAGTCTTTATGTTGCTATGATATTCTTGGGCAGGAAAAAAAAATCCCAGACAGATGCATAGCATATGGGGCTGGAGACTTTCCT
+
-46;DFHGFFEIJFLMIJKIMGHFHHHHIKIJIJHKKMKMQSKMSJHKJLSQNLIJFIQIDCB@ECABDEHIGIFQIJSLSLKNMQSPHIGHHLLJJSIMIJOQKKSMNMSOSJHISNLIJLOSMSSJQSNIKNHJIHJPHILJGDDDHKIIHIIKINGGG::;?@SJFMQMJJLKIGIGIINNJEEJHHGSGJIGJSJMJJIHISHIHGGLINJGGFHIJIGFFGGHKKNKMLJLGELG<><A>IJICA@?<55777?@DDEGEEEEFHGIHHFFAB=6545310/)'$
@192_NG92T2_2
ACCCAGCTTCAGGGAATAAAGCTCTGCTCTTTGCTCTGACCTTCCCTTATTTTGCTACAGATCTTACTCTAGCACCTCCATAGAAGAGGCCATGAAAAGGGGTGAGGACCCTCCACCCCACCACCACGGCCACAGAAAACCCATTCCAGAGCCTCCTCCTTGGATCTGAATAAAGTCTTCCTGCCCAGTGCGCCAGGTGAAGTGTCCCTCTGCATCTACCCAAGCTGTTCCCTTGCCTGTTGGAGCCAGTGCACATACATCCCTGCTGCAGAGGCCTCTGTGTTAGGGAAAAGAGCACACAGACCTGGCAGCTTTCCTTGCCATGCAAGTCTTTATGTTGCTATGATATTCTTGGGCAGGAAAAAAAAATCCCAGACAGATGCATAGCATATGGGGCTGAACTTGC
+
036@=>=>>A==<=>IGIGHFEGHFCAA:=@;37IGHMKGGMLDFEAFBBILNJGKHJFNIJKJI<;;;=GIJIHHJHKGGLSMLJLNIFJJKHGPSPQPSOKJNKJJSKMF<=,-BFEBEIDFLLKFEDEGLHHHGJNJIIMIKHJDCGJIHLGGIKNLIJILJKJKNIIHGFFFEJL322223F<94444B@<<<<<??>CB@>>>=?GGGGGCB??@GGJLHJJOLKLEBHABHFHPIFECDCE@A@@@@??><7:;=EFCHMQKJJIHDEDEGGHI>21233CDBSNSJKOJFDEFDIDDCC@BB=<<;;98966ADEDHDDA33200033:??ACBCEDAABBBFFIJJJKIHOHIC9=8JKJMIECD@999999GEEED????@@F@@>?<7-*)'('%%
@193_NG92T2_2
TTTGGAGAAGTTGTAAATTTAGGCCTAATAATATACTAAGGGCAAAAGATCCCAGTAATGGCTGGGTTTGGACAATTATTATACGCAATGGCATTTAAGGGACAGTAGAATTTCTAGCTGCCCTTTGGCACCTTGCCTGTTCTCTGCAGTCATTTTGACATTGGGGTATTCTCTGTTTCCACCCAGCTTCAGGGGAAAGCTTCTGCTCTTTTGCTCTGACCTTCCCTTATTTTGCTACAGATCTTACTCTAGCACCTCCATAGAAGAGGCCATGAAAAGGGGTGAGGACCCTCCACCCCACCACCACGGCCACAGAAAACCCATTCCAGAGCCTCCTCCTTGGATCTGAATAAAGTCTTCCTGCCCAGTGCGCCAGGTGAAGTGTCCCTCTGCATCTACCCAAGCTGTTCCCTTGCCTGTTGGAGCCAGTGCACATACATCCCTGCTGCAGAGGCCTCTGTGTTAGGGAAAAGAGCACACAGACCTGGCAGCTTTCCTTGCCATGCAAGTCTTTATGTTGCTATGATATTCTTGGGCAGGAAAAAAAAATCCCAGACAGATGCATAGCATATGGGGCTGGAGACTT
+
')*,0=?@A@ADBCFGGGILIGECCCDFFRNSIJJIGEGDCDBCBFKQEH,,,++EDELIFDEEEDFGFGIFFFFIGJSKKHH@??>?CHFJGHEKRMIDDEE???4444BFKFQHGKHFBFGCEH>EFEGHJJNJIJGKJLMJKMIIHHJJHHLPMGJHJHFEGGHFGIMSMPJIIMINGIFHGHGGC<982/.,,,*+,,**,27@BFGDCJRLLJHHIJFDC>8999:ILKIJGFFFGFIIJHFFFFFJJHHFEFFGHHIJIIHGDDDDFDHFJAE?EGDDEGGHJJIHAA**DIHGLJHFHJD?>>>@IGIJFIHGGFHGFJHGGLGGFHGFGHGKNHFFFEGGHJIFLIHGGHHJMHGECEDDEF@<;;;>EFGFNGHHIDCBBBCDEFHFFFGGHHHGIHFIKIEECEDEEFHFHGJHIGEHEGGHFHGAAABBHLIGHGHHLHFFFDBCCCFIKHD6111?>DOLHMJJIGJGGJKHIGGFCDEFFGFFFGGFIGGFHJHGIHFJHIJIHNGJHGGGFFGHHHMNNLHHGIKIIHFDFSSSSSMHEJKIGFEFGGFJGFFEFJHIFKGHA;97320,+)
@194_NG92T2_2
ACTTGCATGGCAAGGAAAGCTGCCAGGTCTGTGTGCTCTTTTCCCTAACACAGAGGCCTCTGCAGCAGGGATGTATGTGCACTGGCTCCAACAGGCAAGGGAACAGCTTGGGTAGATGCAGAGGGACACTTCACCTGGCGCACTGGGCAGGAAGACTTTATTCAGATCCAAGGAGGAGGCTCTGGAATGGGTTTTCTGTGGCCGTGGTGGTGGGGTGGGAGGGTCCTCACCCCTTTTCATGGCCTCTTCTATGGAGGTGCTAGAGTAAGATCTGTAGCAAAATAAGGGAAGGTCAGAGCAAAAGAGCAGAGCTTTATTCCCTGAAGCTGGGTGGAAACAGAGAATACCCCAATGTCAAAATGACTGCAGAGAACAGGCAAGGTGCCAAAGGGCAGCTAGAAATTCTACTGTCCCTTAAATGCCATTGCGTATAATAATTGTCCAAACCCAGCCATTACTGGGATCTTTTGCCCCTAGTATATTATTAGGCCTAAATTTACAACTTCTCCCAAAAATGGTTTATATAAATTCAAATCAGTTTCTGTGATAGTTGTTAATAAGAACAATGTGTAAATAAGCCTTTCAGCTTGCAGCCTTCTGTGTTTTAAGGGAGG
+
'((CCBIMKLMLHKGBB=:==:7756:MHKKROJIEB@>9432465DFHHHIKKJJQRROSQSJSRMSQJJKSSKLILMSSJHJKQNKRSSKMJQLLSMSMPLSKOLKSJIIOSSNJOJKQNSSKQLRKNGFFFNSGIPPLKLSISSSSQSMRNMKJHSHRNSSJJSMIKJSJMNSSMMSINMLKSQSOSLSISKLOSSNLJJSKJIMMRLOGIMLHNICKHKIPLSSISSP>:HEB<EJIKPNKPKSRLIIHMJSPMNNIA000IHDKJKJSKQLSJPSLPPOCEPOSSMJS<;50011FILPISPLJSRKJLSNHIKJKHLKSOSSEGHPH@?>>DAAAFJJQJIFMIISSSONSSLPSKSLRNMLGNKMIKLNLHKIHFD@A3003.?@@@@AA@@CHJNMRSIINSOPSQJLHKJOSJNLKKLKGGFFHHHIPLKHHHHLPJIKKQRHOKSIOHKIJJKMJSKKHDH@A27)))--,,4334/.//13?A@=BEFFFHGEA==;<4)*DIPLFDABCBBDB=A@@@A;8:9;A:8888AEDGEIEFFECAA@@>?BFFHFLISIMIOGJOSHIJIGHINIPLJIMHHGGEEFJJGJHIGHG61101321,
@195_NG92T2_2
ACACATTGTTCTTATTAACAACTATCACAGAAACTGATTTGAATTTATATAAACCATTTTTGGAGAAGTTGTAAATTTAGGCCTAATAATATACTAAGGGCAAAAAGATCCCAGTAATGGCTGGGTTTGGACAATTATTATACGCAATGGCATTTAAGGGACAGTAGAATTTCTAGCTGCCCTTTGGCACCTTGCCTGTTCTCTGCAGTCATTTTGACATTGGGGTATTCTCTGTTTCCACCCAGCTTCAGGGAATAAAGCTCTGCTCTTTTGCTCTGACCTTCCCTTATTTTGCTACAGATCTTACTCTAGCACCTCCATAGAAGAGGCCATGAAAAGGGGTGAGGACCCTCCCACCCCACCACCACGGCCACAGAAAACCCATTCCAGAGCCTCCTCCTTGGATCTGAATAAAGTCTTCCTGCCCAGTGCGCCAT
+
>@BBABBABC?====DGFFDCAAAAACBBA@AB@CAAAEEGHGGGFFEEEECDA@?@@EIMEBA>=>=>@>>?@@BEECDA@??@ABHJGGEEEDCD<:=9982/01)(&&('(*+,EFEDCBAAABCCCCBBCFEGEJEDB=9999;DDCCCEHGGC@A@@ACBBAAD????>DDBCCB@??ACDDEDCBCBCBDEDEFFDEECECDCCCEEGJIGHHEFCBA??@@AEFEGFIGGDGEC@@A@@BDCDJDCBCBBBCBABAABDEIGGKQGIJGHGFGDB400317;>CLKGFCBBBAACBCDCABBAADDCDBCA@ABBFFFEDDAABBCDDFF>?DCA>AB@AAACEDEGA7;EFDBFIHGHFA=<<<=DDDCCDGIEEEDCCCBBAAAAABABCDA@???CBCDDDFDDECDCDDFFEEAA@??<::87)&%
@196_NG92T2_2
CACTCTAGCACCTCCATAGAAGAGGCCATGAAAAGGGGTGAGGACCCTCCCACCCCACCACCACGGCCACAGAAAACCCATTCCAGAGCCTCCTCCTTGGATCTGAATAAAGTCTTCCTGCCCGTGCGCCAGGTGAAGTGTCCCTCTGCATCTACCCAAGCTGTTCCCTTGCCTGTTGGAGCCAGTGCACATACATCCCTGCTGCAGAGGCCTCTGTGTTAGGGAAAAGAGCACACAGACCTGGCAGCTTTCCTTGCCATGCAAGTCTTTATGTTGCTATGATATTCTTGGGCAGAAAAAAAATCCCAGACAGATGCATAGCATATGGGGCTGGAGACTTTCCT
+
&&''))))//0145;87441----<<==@@AAB?;<>>:522/5----1/+'(/1.*3867=;99889;AAAAA@DBAA@ABBBAAA@@>>>>>@??AA@AA@ACDDDDEEDCCBBB>>;::9'''(56667>@A@@?>;<66656>?AABBA@@?@?@AAAAABC>?<<9::>>AC>;<<=<31111187866400119;A@@AC@@@>==>>??ABC>7678>EFED=9640*(((&&'('*--...//-46889@A@ACDC@@?@@CCFDCDDCBBCBEDBCE???<==:82+*-.1=>???>><=>>??@ABAAA@?@@@@DDA??>><;9897533,+&
@197_NG92T2_2
GGGAAGAGACAGAAAACCCATTCCAGAGCCTCCTCCTTGGATCTGAATAAAGTCTTCCTGCCCCAGTGCGCCAGGTGAAGTGTCCCTCTGCATCTACCCAAGCTGTTCCCTTGCCTGTTGGAGCCAGTGCACATACATCCCTGCTGCAGAGGCCTCTGTGTTAGGGAAAAGAGCACACAGACCTGGCAGCTTTCCTTGCCATGCAAGTCTTTATGTTGCTATGATCTCTGGGCAGGAAAAAAAAATCCCAGACAGATGCATAGCATATGGGGCTGGAGAGCA
+
''''''&&&'''),444441443445>>>?@@@@BBABBBBA@ABBEEEEDBD?AA@@?<<883)99999977567EDEDDFE99999CDJIGEECCBBCEEGFGEFGFFBCBAADDEHGDDECDEEDFDEFFEFFFFEDDDFGKGIFDECAA@@++++>><78:DDMLKIHKPFE=====CC@?BC;;;;>><BCC>>JFEFMFEHFFEEECCBBABBE?B@?>7733/0109@=<A>A@FDEJGCDDCCCCBBBCCCDCCCBBBBE>;:9763.,)&%$#
@198_NG92T2_2
CCCAATGTCAAAATGACTGCAGAGAACAGGCAAGGTGCCAAAGGGCAGCTAGAAATTCTACTGTCCCTTAAATGCCATTGCGTATAATAATTGTCCAAACCCAGCCATTACTGGGATCTTTTGCCCTTAGTATATTATTAGGCCTAAATTTACAACTTCTCCAAAAATGGTTTATATAAATTCAAATCAGTTTCTGTGATAGTTGTTAATAAGAACAATGTGTAAATAAGCCTTTCAGCTTGCAGCCTTCTGTGTTTGAGGAAGT
+
):<:;BDSIMOJSQIJNKHKJHIKNJHLSMSPHLJJJIJIIIMCKO98888999:GOLSKNH>88D=68>>ESIGJIIIIMHHFHGIKNNJSLGGHMQHFIQLKSIJHLLRPLOLJLFSNSPKPIGGSHHLIIHIKLLSQSNSILJINNSSKKMQKIQKLNLKJKLMJIDILLKILLLKIFIMMJHOPKHKHLKINIIMGJKJNMKNKHJNMKHJLKSKKSJJPMLMOLKROHFGFKSINJSPGGHGJLOIJLIFHE<87,()'&
@199_NG92T2_2
GCAGGAAGACTTTATTCAGATCCAAGGAGGAGGCTCTGGAATGGGTTTTCTGTGGCCGTGGTGGTGGGGTGGGAGGGTCCTCACCCCTTTTCATGGCCTCTTCTATGGAGGTGCTAGAGTAAGATCTGTAGCAAAATAAGGGAAGGTCAGAGCAAAAGAGCAGAGCTTTATTCCCTGAAGCTGGGTGGAAACAGAGAATACCCCAATGTCAAAATGACTGCAGAGAACAGGCAAGGTGCCAAAGGGCAGCTAGAAATTCTACTGTCCCTTAAATGCCATTGCGTATAATAATTGTCCAAACCCAGCCATTACTGGGATCTTTTGCCCTTAGTATATTATTAGGCCTAAATTTACAACTTCTCCAAAAATGGTTTATATAAATTCAAATCAGTTTCTGTGATAGTTGTTAATAATTT
+
())23BEFHCDCGAJGIGFFFEGHJFEFE>FHIGJKMMQSJIGJSMIHEEEFGJKMEBDBDHKLLIKKHJBHH<HIIGMKHJHGKKGKJKA<GSGSRHLJNJIIFEFEEFGIIIIEAAABAEIEECB;2222BFFJKFGDEHFFFFGCC@@?@@EGJJLLOGJGGFGIHHHGHEGDDEDJIR44444976-*)))22>FGFFGHFGHHGJSMKMJOILIHIMHLEHEE-)))*?OIHFJJFHIHGHFEFFE?>>???CEHDDECEC@=;=?BSQJLKGJIHJDDCCCFIILHKOHGKHJIHJHIFFFFEGDFEDFDFFEGFFGFDFE?C<<FDEEEFHGFECBB@BBCBCEFCCBA@BCEDEDABDEIFECCDCDDECCDDDDCCAEDDDDCCFEGGFEDB@@AA<0/-//('%%$
@200_NG92T2_2
CCTGTTCTCTGCAGTCATTTTGACATTCGGGTATTCTCTGTTTCCACCCAGCTTCAGGGAATAAAGCTCTGCTCTCTTGCTCTGACCTTCCCTTATTTTGCTACAGATCTTACTCTAGCACCTCCATAGAAGAGGCCATGAAAAGGGGTGAGGACCCTCCCACCCCACCACCACGGCCACAGAAAACCCATTCCAGAGCCTCCTCCTTGGATCTGAATAAAGTCTTCCTGCCCAGTGCGCCAGGTGAAGTGTCCCTCTGCATCTCCTTTTC
+
@????ABB?@??>?>>>?ACCBBBABC+++++.....0323399??>?@1????<::977<878742222227;<53333BDEDC@?>>=;<;=;>BBDCA@?>??@@@?A97889>?>======::5442002559>?>?>@BDBB?>>>>>>>>?@>>?7?AA@A@BCBBC?76667ADBCCDGEA@?@?AA@?@@?=>===?@@CBAA@?@??@@>@@=>>>>>=??>>>===>;9899:?@ABGCC=977.+++,:0/*'$######
@201_NG92T2_2
ATCACAGAAACTGATTTGAATTTATATAAACCATTTTTGGAGAAGTTGTAAATTTAGGCCTAATAATATACTAAGGGCAAAAGATCCCAGTAATGGCTGGGTTTGGACAATTATTATACGCAATGGCATTTAAGGGACAGTAGAATTTCTAGCTGCCCTTTGGCACCTTGCCTGTTCTCTGCAGTCATTTTGACATTGGGGTATTCTCTGCTCCACCCAGCTTCAGGGAATAAAGCTCTGCTCTTTTGCTCTGACCTTCCCTTATTTTGCTACAGATCTTACTCTAGCACCTCCCATAGAAGAGGCCATGAAAAGGGGTGAGGACCCTCCCACCCCACCACCACGGCCACAGAAAACCCATTCCAGAGCCTCCTCCTTGGATCTGAATAAAGTCTTCCTGCCCAGTGCGCCAGGTGAAGTGTCCCTCTGCATCTACCCAAGCTGTTCCCTTGCCTGTTGGAGCCAGTGCACATACATCCCTGCTGCAGAGGCCTCTGTGTTAGGGAAAAGAGCACACAGACCTGGCAGCTTTCCTTGCCATGCAAGTCTTTATGTTGCTATGATATTCTTGGGCAGGAAAAAAAAATCCCAGACAGATGCATAGCATATGGGGCTGGAGACTTTTCCA
+
=>?AA@???A@AABAI?::=>=DABBA@?>;>>=>BILD?>;:;<;@?>AAAGHNHA?>>?ABFRHHGFDBAAB@??=>?AGJDB?;5//?DDCA@>=>>>??@ABAAABFFEDEDCC955558AA@AABHFG?:;::...+*))))**+++,<;==<9??58999>>@@@@@@ACDDB3--->?BBAA@FCDCBBB8777;:;;<<<>:0/..-1>>>>>@AADB@>>@??A@>;;;;;?@@DEGF@EEBCDCD@???>>=@>@DGGGBBAAABCDCAC>=??>>>>>>>?>>1()CDDFGFA>===ACFGJRMHEB@;999773.(+33,8@DCCBCAA@@=8777:@BHFHGKGCBAAACCCBABA@@@?@BAACBBABABDDFDDFDCCCCBFDDDB@A@@AC855547?@ABBAAAA>>:9:;;ECC22212B-EBCADCEC===>=?@@@ADC@??>>@@ACDCDDA???@BBBABBBDCCB@>====?AAAAAA77><<@BGGECA@@ADCDCA@?@?@@A@@ABADCCA?>>==>@@AA@A@AADC>>>>>DCBA???@ACDA????ABCDBEHSSILGA>=<=>AA@AA@@@@?@@@@@@@????@>=:<>=<;:1,.*
@202_NG92T2_2
ATAAAGACTTGCATGGCAAGGAAAGCTGCCAGGTCTGTGTGCTCTTTTCCCTAACACAGAGGCCTCTGCAGCAGGGATGTATGTGCACTGGCTCCAACGGCAAGGGAACAGCTTGGGTAGATGCAGAGGGACACTTCACCTGGCGCACTGGGCAGGAAGACTTTATTCAGATCCAAGGAGGAGGCTCTGGAATGGGTTTTCTGTGGCCGTGGTGGTGGGGTGGGAGGGTCCTCACCCCTTTTCATGGCCTCTTCTATGGAGGTGCTAGAGTAAGATCTGTAGCAAAATAAGGGAAGGTCAGAGCAAAAGAGCAGAGCTTTATTCCCTGAAGCTGGGTGGAAACAGAGATTCCCAATGTCAAAATGACTGCAGAGAACGGCAAGGTGCCAAAGGGCAGCTAGAAATTCTACTGTCCCTTAAATGCCATTGCGTATAATAATTGTCCAAACCCAGCCATTACTGGGATCTTTGCCCTTAGTATATTATTAGGCCTAAATTTACAACTTCTCCAAAAATGGTTTATATAAATTCAAATCAGTTTCTGTGATAGTTGTTAATAAGAACAATGTGTAAATAAGCCTTTCAGCTTGCAGCCTTCTGTTTGAGG
+
:::HEFJFHIHKDJIIHKJJGMMSQLJE?B;<=GGIJJNJMLSOPKJ=9SNIFGIHHHLLIFDFGGIGGDDEDHJIIPJJIHJGJPKNHHGHJGFBAA((((@=:EBCRHHHBIEHGGGFGFHJIF86GDCDDBBBAADEEFFDCBBCDFFGFED<BDBA69:6/9EEGFFEDDEDFDIFFFEEFEIIJSLKSGGFFIJCBCBDGHIA@@@@EGHFIIGHGFFIELFGIJGGHHK;C>C;<6-===CCBCCEFGFDDEEFHFEAA@1))(CCFFGGFGIJGEEAA@ACA98??=>@@B;;76455BIJHHGFECCCCCFHHJIKFEEDFGHHF??@AAA;==<;5012++++,+?ACDCEEFIKKKHFFDBBCEHLA::::<DCBB@A>>>A<@>>?BCBBCEGKJGEDAAAA=;:8:?DDEFA@@?@C<87779GGIOHICBAA@CEFGFEA@@@BCDCEDE>::8896089<;=99;=EFGGGFEFECDBCCF@HHGFCCCAADBABAACCFMOFBABCBEGFGHIFBFGFHGGFDBCFDGFFEEDEBCDBADDDGGHDDDD:HIFEEEEGGHFDCA@>>@>C@BDEEEGHFB@@*('''(()+*
@203_NG92T2_2
TTGGGGTATTCTCTGTTTCCACCCAGCTTCAGGGAATAAAGCTCTGCTCTTTTGCTCTGACCTTCCCTTATTTTGCTACAGATCTTACTCTAGCACCTCCATAGAAGAGGCCATGAAAAGGGGTGAGGACCCTCCCACCCCACCACCACGGCCACAGAAAACCCATTCCAGAGCCTCCTCCTTGGATCTGAATAAAGTCTTCCTGCCCAGTGCGCCAGGTGAAGTGTCCCTCTGCATCTACCCAAGCTGTTCCCTTGCCTGTTGGAGCCAGTGCACATACATCCCTGCTGCAGAGGCCTCTGTGTTAGGGAAAAGAGCACACAGACCTGGCAGCTTTCCTTGCCATGCAAGTCTTTATGTTGCTATGATATTCTTGGGCAGGAAAAAAAAATCCCAGACAGATGCATAGCATATGGGGCTGGAGACTTTGCC
+
(+,002=A>=<<=DACABAB@?<<==<???@@@?>?>AAB@====>>>@?;D86AEDCDB@>>>><<<><>EGGEA@?>??@A@@BA?>>==>>????>>>@?ABAAA>===>@@BEHJLCB?>???????@@><<8>BAAAAABBBC=88779ACCCEEHF?>>>=@???AAB??>==>>@BA@@A?@CBDCDCECDEBBBA>>A?????A:55557BDD@AAFEDB?>>??BCCECA@@??@AACDCCBC>>=>>????BGEBBBABDEDEGEGEDCBBCFGFGEFGFHFDCB@AABDFFICA@>>ABDGSKKIGHEEDFFGFEEDDCDBCCFHGGCCCA@DDDCFEFDFEEHFFJFDIECCCCDEDA=>=<>=>CCEGGEFEPKJSSSOHDDCCCECDEFDDEB;ABACBEDE@@@@@<653000.))'
@204_NG92T2_2
GTGGTGGTGGGGTGGGAGGGTCCTCACCCCTTTTCATGGCCTCTTCTATGGAGGTGCTAGAGTAAGATCTGTAGCAAAATAAGGGAAGGTCAGAGCAAAAGAGCAGAGCTTTATTCCCTGAAGCTGGGTGGAAACAGAGAATACCCCAATGTCAAAATGACTGCAGAGAACAGGCAAGGTGCCAAAGGGCAGCTAGAAATTCTACTGTCCCTTAAATGCCATTGCGTATAATAATTGTCCAAACCCAGCCATTACTGGGATCTTTTGCCCTTAGTATATTATTAGGCCTAAATTTACAACTTCTCCAAAAATGGTTTATATAAATTCAAATCAGTTTCTGTGATAGTTGTTAATAAGAACAATGTGTAAATAAGCCTTTCAGCTTGCAGCCTTCTGTGTTTGG
+
-01=EEHHHIHHIHSMCGHRINJJIJKKNGQMSPMHLRKLJIKKSPNIIFHJOKHKLNKKIIHHKGKKKKRJLMMGKFGKJGDFFDEDBBBBBCCBDKNMONGGFDCDBCDEGNLJDDBACFEFFECBBABCEHHIAB?@@BBCCDCCFDDIFHLLLMLJHDCEDCDEEEGEEBBBCBCCB@@@@BD@>==>?AACCFHGIIGECCCCC@??@?DIJIDDEEEF>:999<FJIRHNDEDDDHHI32222DACC9881116DCDFFHFE@>=?=?BACBDLIHLHDA?>>?ACIKNMCCCAACCCECCFIGMKFBAABCGMKKRLDKEIGMKHI@EABAFCDBECECEEDCEEFHHHFDEDDFFDFEDDFGFIID@@@@CCGFCDDCCCB@AABBEGEB@>:+%
@205_NG92T2_2
GCTTGGGTAGATGCAGAGGGACACTTCACCTGGCGCACTGGGCAGGAAGACTTTATTCAGATCCAAGGAGGAGGCTCTGGAATGGGTTTTCTGTGGCCGTGGTGGTGGGGTGGGAGGGTCCTCACCCCTTTTCATGGCCTCTTCTATGGAGGTGCTAAGAGTAAGATCTGTAGCAAAATAAGGGAAGGTCAGAGCAAAAGAGCAGAGCTTTATTCCCTGAAGCTGGGTGGAAACAGAGAATACCCCAATGTCAAAATGACTGCAGAGAACAGGCAAGGTGCCAAAGGGCAGCTAGAAATTCTACTGTCCCTTAAATGCCATTGCGTATAATAATTGTCCAAACCCAGCCATTACTGGGATCTTTTGCCCTTAGTATATTATTAGGCCTAAATTTACAACTTCTCCAAAAATGGTTTATATAAATTCAAATCAGTTTCTGTGATAGTTGTTAATAAGAACAATGTGTAAATAAGCCTTTCAGCTTGCAGCCTTCTGTGTTTGAGGAAC
+
/;<CABCCCEBB67((+,,,<<??@A@>>>;;A@::::<EEBB76631//1///*<AAAEDDCCDDCDECABCBDFFFGHHHFGGDCDDHHKIIEDD>>>>>CDDDEEFDDEFGFHDDDB@@AAADE==>>90AA@BAAACDHEDAAABBCEDB@@?6//0B>?@AEEGFDCA@AACJMKH@?D:=99;88999;>AEFKIEDEBBDCDGEINHIGHEFHGDECDEEEDCCBEEEEEGJJILIHEEDGGJJFGFFLIGGEECDCCCBDDFFDDCCEDBAAABCFFHGDCCB@@A@CEHFIHIEBCDEEEDCCEILHIHEFEFF?<<<<?GJIJJJFDEDDDEEEEDCCDCDDBCCBDEDFCDDCCAJGBAFABGFEGJJJKHLLGHCCEEFGJIJGEEDDEEGHGEFDHJJGBCCDDIIGIHLKNLHMJIIGEDEEGFGFEFFEDDDABDDDIIHHIGFGFIGLFGEIHLJJECA@@D99:::IIHFCDDDHEFCA<;;A433+**(
@206_NG92T2_2
CCTGGCGCACTGGGCAGGAAGACTTTATTCAGATCCAAGGAGGAGGCTCTGGAATGGGTTTTCTGTGGCCGTGGTGGTGGGGTGGGAGGGTCCTCACCCCTTTTCATGGCCTCTTCTATGGAGGTGCTAGAGTAAAGATGTAGCAAAATAAGGGAAGGTCAGAGCAAAAGAGCAGAGCTTTATTCCCTGAAGCTGGGTGGAAACAGAGAATACCCCAATGTCAAAATGACTGCAGAGAACAGGCAAGGTGCCAAAGGGCAGCTAGAAATTCTACTGTCCCTTAAATGCCATTGCGTATAATAATTGTCCAAACCCAGCCATTACTGGGATCTTTTGCCCTTAGTATATTATTAGGCCTAAATTTACAACTTCTCCAAAAATGGTTTATATAAATTCAAATCAGTTTCTGTGATAGTTGTTAATAAGAACAATGTGTAAATAAGCCTTTCAGCTTGCAGCCTTCTGTGTTTG
+
ACBB@=9999<CCCDCDCCDBBBA?@?@ADA@@@?A::BBAA???@ABBDDCEDCEDBCCCEHKIGEDB<;;;;AFDDCBBCEDEDDCBBAAAABBDB?>=EF;,GHHFDCBBBDEFEGDA@AC?>>A>-,-:40+*/,+-.89=@:ABD=BDFCDB?=.,+++.06:41CAAAFDGEFHGGIINDEDDEFFEEEDDDC?EFJGHGGHIGFDCECEFIGGGFJHIMMLGFC@????BDEJIGFFFFEBBA@ABBBCDCCBBBBAAACEFIIGECBBCBA@ABAGLSIHEEDDD>9999:DIGKJHJGCBABBDFFFH43334@BCFB?>===@BFBEA@?A@DGGIFHIHHKHHDDABCCCIKIFCCAABCBCCCBCDGKMGCCCDEJJJHHJGJCIFGIGECCCCDGGEEFEDDCDDDFFHHGIHEEFEEJEFEEEEHGILEE@533-79;@DBC@@@@@DCDDD@=;.%
@207_NG92T2_2
TAGGCCTAATAATATACTAAGGGCAAAAGAGTCCAGTAATGGCTGGGTTTGGACAATTATTATACGCAATGGCATTTAAGGGACAGTAGAATTTCTAGCTGCCCTTTGGCACCTTGCCTGTTCTCTGCAGTCATTTTGACATTGGGGTATTCTCTGTTTCCACCCAGCTTCAGGGAATAAAGCTCTGCTCTTTTGCTCTGACCTTCCCTTATTTTGCTACAGATCTTACTCTAGCACCTCCATAGAAGAGGCCATGAAAAGGGGTGAGGACCCTCCCACCCCACCACCACGGCCACAGAAAACCCATTCCAGAGCCTCCTCCTTGGACTGTGAACATAAAGTCTTCCTGCCCAGTGCGCCAGGTGAAGTGTCCCTCTGCATCTACCCAAGCTGTTCCCTTGCCTGTTGGAGCCAGTGCACATACATCCCTGCTGCAGAGGCCTCTGTGTTAGGGAAAAGAGCACACAGACCTGGCAGCTTTCCTTGCCATGCAAGTCTTTATGTTGCTATGATATTCTTGGGCAGGAAAAAAAAATCCCAGACAGATGCATAGCATATGGGGCTGGAGACTT
+
89=;;77788CCCBBAAAAA;:=989::<=2((((*?@@@@@?>>>>??@A@@@?@CBDDEC@@855559A?@?@AEEEA==<<<>>>>>@ABEGEB?>>><;::;>@???>>?@???@?@CDCBBBA@A@?@ABEFEECBAA;99779:;>???>A@C@B@>==>>>@AABD==<==ADDA==;;<=6-,-984:DDCCC?<;;845.=:=CDFEA@?>?@@BAAD@??>==>>>@??>=<>>???>?><<>>ABDEFGHFBB@00000344542/),>@?;@B8888866667BBA;::7654210*))))))+.,,-*+*/--.*))))''(*(&&&&&&''''(()/1()@A755558?@AAAAAA?=<<;>?BBCCBB10190AACBCADB==<=<>>@A@CA?>?>?AAADCEEE?>>>>AAA@ABCCCB@@>=<==>@BCBB4000838<;=BA????;;8889>>??>>>?B811@@::AA@??????@@ABADBA@A?>?>>????BBBDB@????@AB?DGSIILMC:512@@@>AA??@??@AAAABB?<;::84/-*))&
@208_NG92T2_2
GCAACATAAAGACTTGCATGGCAAGGAAAGCTGCCAGGTCTGTGTGCTCTTTTCCCTAACACAGAGGCCTCTGCAGCAGGGATGTATGTGCACTGGCTCCAACAGGCAAGGGAACAGCTTGGGTAGATGCAGAGGGACACTTCACCTGGCGCACTGGGCAGGAAGACTTTTATTCAGATCCAAGGAGGAGGCTCTGGAATGGGTTTTCTGTGGCCGTGGTGGTGGGGTGGGAGGGTCCTCACCCCTTTTCATGGCCTCTTCTATGGAGGTGCTAGAGTAAGATCTGTAGCAAAATAAGGGAAGGTCAGAGCAAAAGAGCAGAGCTTTATTCCCTGAAGCTGGGTGGAAACAGAGAATACCCCAATGTCAAAATGACTGCAGAGAACAGGCAAGGTGCCAAAGGGCAGCTAGAAATTCTACTGTCCCTTAAATGCCATTGCGTATAATAATTGTCCAAACCCAGCCATTACTGGGATCTTTTGCCCTTAGTATATTATTAGGCCTAAATTTACAACTTCTCCAAAAATGGTTTATATAAATTCAAATCAGTTTCTGTGATAGTTGTTAATAAGAACAATGTGTAAATAAGCCTTTCAGCTTGCAGCCTTCTGTGTTT
+
69?>>?@@CDAA@?@ABBBA@@@@BABABBDDDBBA@>>>>?ACDDABBBBE;;A@<=?ABDEHC?>===>AACDCB@@>==>>>>>>?ABBCBB?@@@?BCCBC@@A@A@@@AACDDABAA@A@@@BBBCAAA=<==>?@@@@BBBA?<65668CA@A@ABEA;744432(45EF@?><<>?@>>>>>BABBCDBCBBBBA???@CEEDCCA@;99::=BA@B@@@A@A>;=<<===>>><<9889:HEHGECB??>>?A@AA@@@@==>=>@>>>@@A@ABAABAA???@AFFFDA>?>?=>>>>>>==<>>@ECA@@?>@??BBBGFD>>==>A@??????>>@ABBB@?>??@?@>;;;;<??*((((3334>>BC???>?BBA>>?>>>>=;<=>?A?>;;=@A@@ACGCDBA??>??>;;:;<?DCD@>>=>?844446CDC>::9::>>BBA===<<??>?>>>><;;;;=AAIE@<::<;<??>?CFDCBA?<;:9:<>DGGD@A@>>?==>==??FOID>?>>@EGFDEFFHAFGFDDC?>>?>A?>=>=><==<<??@BBBA?@??BAAC@@@AAEEC><:99?<BA?>?>=>=<<<>=>?>=?>3
@209_NG92T2_2
AACAGGCAAGGGAACAGCTTGGGTAGATGCAGAGGGACACTTCACCTGGCGCACTGGGCAGGAAGACTTTATTCAGATCCAAGGAGGAGGCTCTGGAATGGGTTTTCTGTGGCCGTGGTGGTGGGGTGGGAGGGTCCTCACCCCTTTTCATGGCCTCTTCTATGGAGGTGCTAGAGTAAGATCTGTAGCAAAATAAGGGAAGGTCAGAGCAAAAGAGCAGAGCTTTATTCCCTGAAGCTGGGTGGAAACAGAGAATACCCCAATGTCAAAATGACTGCAGAGAACAGGCAAGGTGCCAAAGGGCAGCTAGAAATTCTACTGTCCCTTAAATGCCATTGCGTATAATAATTGTCCAAACCCAGCCATTACTGGGATTCTTTGCCCTTAGTATATTATTAGGCCTAAATTTACAACTTCTCCAAAAATGGTTTATATAAATTCAAATCAGTTTCTGTGATAGTTGTTAATAAGAACAATGTGTAAATAAGCCTTTCAGCTTGCAGCCTTCTGTGTTTGAGGAA
+
'&%&')()4:::;>:8888;<==BBEEDDCBEDESJHIGKFA@55545JHCCBCD::::ALLKMKIFGGH@CJJLMKIJKFGIHGKMSLNQSMPKNISSKKROQOSNNMHHKJHHHIJPLSHC?>:1;>=<=FFFNMSOIIFE;@<<96<JISJMLSLOMOKIEGJLJIKMJLNKLSIPSRLSOMNLSNIJJPKJGDLSSSPMQHJGIFHEGQSSSMIMKRNJJGFBFGFHGIKKLMJPFMLISHGHSLJJQKKKSJJIIQQNONSIOPLLQQLODISMJFFOOSPONJSSKLMPSNKKHMGNHQMLMMNLSKKOSMPJPOSMSOJMHQKISLMRSKSLHHHFIRHQKSFBBBCDSOOMJSOHPSLKJIJFFFEB<;;?C?HMNPKKGIJKKISSJKSKIIHIGHKNKMHKJIGKNJJHEFFHLSLIGHKHSNLGHJMKPEHSQKHIGHGLHGNIGJJKIOLLJKJKIGGHIHGFIHJJJGJLOHJHEECCDMELIHJJJIFGFDDFEEIGECEE;982+*
@210_NG92T2_2
GAGGGACACTTCACCTGGCGCACTGGGCAGGAAGACTTTATTCAGATCCAAGGAGGAGGCTCTGGAATGGGTTTTCTGTGGCCGTGGTGGTGGGGTGGGAGGGTCCCTCACCCCTTTTCATGGCCTCTTCTATGGAGGTGCTAGAGTAAGATCTGTAGCAAAATAAGGGAAGGTCAGAGCAAAAGAGCAGAGCTTTATTCCCTGAAGCTCGGT
+
))(()%$%%%(((5BCCCC@@@ABEFFECFFEFHJ>>>:0EFGGFEDDCDDDFEFGEEFGLSKJLHGIFHFGMJLONSJHGECBBCDGIIGGHHISAEDACFA?00-((56CFBDIIFDEHEEEDDFGB8549:CCCBBBBBBCCCDEDDFFFIGFFFFDBBAD?<=?CEGJHGEEEEEEEGGGHIEEDBBBBCFHB====;BAAA>97/+'$
@211_NG92T2_2
AAGGGTGGCTGTGTGCTCTTTTCCCTAACACAGAGGCCTCTGCAGCAGGGATGTATGTGCACTGGCTCCAACGGCAAGGGAACAGCTTGGTAGTCCAGAGGGACACTTCACCTGGCGCACTGGGCAGGAAGACTTTATTCAGATCCAAGGAGGAGGCTCTGGAATGGGTTTTCTGTGGCCGTGGTGGTGGGGTGGGAGGGTCCTCACCCCTTTTCATGGCCTCTTCTATGGAGGTGCTAAGAGTAAGATCTGTAGCAAAATAAGGGAAGGTCAGAGCAAAAGAGCAGAGCTTTATTCCCTGAAGCTGGGTGGAAACAGAGAATACCCCAATGTCAAAATGACTGCAGAGAACAGGCAAGGTGCCAAAGGGCAGCTAGAAATTCTACTGTCCCTTAAATGCCATTGCGTATAATAATTGTCCAAACCCAGCCATTACTGGGATCTTTTGCCCTTAGTATATTATTAGGCCTAAATTTACAACTTCTCCAAAAATGGTTTATATAAATTCAAATCAGTTTCTGTGATAGTTGTTAATAAGAACAATGTGTAAATAAGCCTTTCAGCTTGCAGCCTTCTGTGTTTGAGG
+
1333+&%%$$%',4332111142:;=@??@A;/011-,++)),22178DEDGFHDCDDGJHIEEEEEFICBC----BGFHGGICBA>850)+1+++++,:;=?@@?@BBDJGCBCBA@@ACCA@@@FGFLJE?>?91DFHJGGGEDDDDGGEEEEFFJJIHHHIJHKJGIIIOLLKIHFBAAAAEBBA833333877<FFFIGKJHLFF=>??1,<>>GJFEFGIJIABAAADABBABC@=>@FFGFFGHMIKHGFFGGMMIJHHIFIGJFFFHHGGFIJMLLJHIHFFGGGFIIKLECCBCHJMJFIFHFEGGLFKIOEEFEEGEEDDEFJSJFNHIOLSIFFDG?<;99:1++++AJFDEAAABCECB@A@DEDFKLQIIJL@=>>@???ABAFHHIGEFDDF@;;;;=IFOLMJMGCAAAAFEEDCCBCCDDDC<<<<<8///4046657556EFEFGHJGIFECBBCDFF@?==?CCCEBBFGDGHJLJIFFEEFIHFGGGILGHHJHJHEFDFFFFEEFEFEGFEEEEEHFFDEEEEHFFJGFFEFFJFEAAAAFDED=<<;<BECBBBCCGGD@>5-,,*
@212_NG92T2_2
TCCCACCAGCTGGGAATAAAGCTCTGCTCTTTTGCTCTGACCTTCCCTTATTTTGCTACAGATCTTACTCTAGCACCTCCATAGAAGAGGCCATGAAAAGGGGTGAGGACCCTCCCACCCCACCACCACGGCCACAGAAAACCCATTCCAGAGCCTCCTCCTTGGATCTGAATAAAGTCTTCCTGCCCAGTGCGCCAGGTGAAGTGTCCCTCTGCATCTACCCAAGCTGTTCCCTTGCCTGTTGGAGCCAGTGCACATACATCCCTGCTGCAGAGGCCTCTGTGTTAGGGAAAAGAGCACACAGACCTGGCAGCTTTCCTTGCCATGCAAGTCTTTATGTTGCTATGATATTCTTGGGCAGGAAAAAAAAATCCCAGACAGATGCATAGCATATGGGGCTGGAGACTTTCCAT
+
*..,&(4/...''''@::?@AFGCBAAB>?9>=5>SKOIOLQSKMMLGJNLKSDAHSMMISPPLQNIAABABMNSJKSMRLKNNQLQOSPKPNMJGHBGHRSORLJLSKFIECDEA9?HOKESSBCDBB??@@GLMJQQPLLSLOLJNJOKSSSSLOQLSSSLCCCEHNJIJJISJJHKQKIJJJIOSNLPKOKSONSKSJKSSHKIGGCCCD@HGIOJOSJKKMMSGNMSOKLHLNINKMKSSSKOSPKSRSSLJJIHJJOKPLSKOMSMMKSJKSLJSPJN=<<A@BEHKMLKSSG978GDSISLNILOJJJISGCFJMEHGJLRSJJLJGFHPKHHGHEFGEF:97*****:666<@A?>=:;?MIIMGB@@;BCCCBDFEMA@;<<99999<9:96/,+)'%%%%$&%#
@213_NG92T2_2
CAGAGGCCTCTGCTGACAGGGATGTATGTGCACTGGCTCCAACAGGCAAGGGAACAGCTTGGGTAGATGCAGAGGGACACTTCACCTGGCGCACTGGGCAGGAAGACTTTATTCAGATCCAAGGAGGAGGCTCTGGAATGGGTTTTCTGTGGCCGTGGTGGTGGGGTGGGAGGGTCCTCACCCCTTTTCATGGCCTCTTCTATGGAGGTGCTAGAGTAAGATCTGTAGCAAAATAAGGGAAGGTCAGAGCAAAAGAGCAGAGCTTTATTCCCTGAAGCTGGGTGGAAACAGAGAATACCCCAATGTCAAAATGACTGCAGAGAACAGGCAAGGTGCCAAAGGGCAGCTAGAAATTCTACTGTCCCTTAAATGCCATTGCGTATAATAATTGTCCAAACCCAGCCATTACTGGGATCTTTTGCCCTTAGTATATTATTAGGCCTAAATTTACAACTTCTCCAAAAATGGTTTATATAAATTCAAATCAGTTTCTGTGATAGTTGTTAATAAGAACAATGTGTAAATAAGCCTTTTTTCAGCTTGCAGCCTTCTGTGTTTGAGGA
+
ABBB@=<;;=>==6+*))))====>??>?@BA@@?>=>=>?@BCC??>>=>@>@AABBBCB?>>==>?@@BBCC<;;;;????@AAA@>:66679C@@?@@CCBAA??>>0CDFGA@@>=?@@AA><<<<>@@ABAAAABA????CIIHFD@?98888=BBBBBABBBAAA@>>?><===<<<;;?CG7FDB@?==<=>@>???>>>:977799>>@?@>>@@@BAA>>>@@FFGC@>@=>?????@A?>>@@FHB??>@@BAA@@;@BB=?==>A@?@@>??==>?AAH@@?>>??@=<<<=?@B@@@BA?<<;;<?888>??AAB>>>>=:::9:<=?@AB=1/+,,,,23?A??>=<==<<<<==CEEDB@??@?732224@CHIFC=<;;;<>;;>>==?>>??@@>=<<<=@CCHFA=;;<<?BBBBDEECGDA><:::;>EGGDA@@<<=<;>==@AELKC===>?DFFEFIHIIFFGFBB64444EBB@@AA>?@>=>>>ADEAAAAACC??>==?@DFDB?76.*****@A@@A????>>>?>?A@@CBB>>><0
@214_NG92T2_2
AACAACTATCACAGAAACTGATTTGAATTTATATAAACCATTTTTGGAGAAGTTGTAAATTTAGGCCTAATAATATACTAAGGGCAAAAGATCCCAGTAATGGCTGGGTTTGGACAATTATTATACGCAATGGCATTTAAGGGACAGTAGAATTTCTAGCTGCCCTTTGGCACCTTGCCTGTTCTCTGCAGTCATTTTGACATTGGGGTATTCTCTGTTTCCACCCAGCTTCAGGGAATAAAGCTCTGCTCTTTTGCTCTGACCTTCCCTTATTTTGCTACAGATCTTACTCTAGCACCTCCATAGAAGAGGCCATGAAAAGGGGTGAGGACCCTCCCCACCCCACCACCACGGCCACAGAAAACCCATTCCAGAGCCTCCTCCTTGGATCTGAATAAAGTCTTCCTGCCCAGTGCGCCAGGTGAAGTGTCCCTCTGCATCTACCCAAGCTGTTCCCTTGCCTGTTGGAGCCAGTGCACATACATCCCTGCTGCAGAGGCCTCTGTCTAGGGAAAAGAGCACACAGACCTGGCAGCTTTCCTTGCCATGCAAGTCTTTATGTTGCTATGATATTCTTGGGCAGGAAAAAAAAATCCAGACAGATGCATAGCATATGGGGCTGGAGGATTTTTCCCT
+
9:;FGDDADDNGPJJIHGKHGFGJHJJKSSLNMLSLOLJHMIKQSKSLSJHKIJOKLKNKQSKKKJJIJIMKSLSMSSJJHFJMGIKLMNSKHHGFHJKJOQLGD?BBBFMNSNJMJNLKLLPHJBAAAAFKLHIMMSIRDKJJKECECCDCBDOILMJMMNKFEALS<BGJNMHKJSJIJMKNSSKNKPLNHOJKMMOSNJSOKSOILNSSLHJOLIKJBE88IMIJLKSJFEJIJHHHOMHJHLHJPPMSDFCACDSLNSSKKOJJSKLJJLSKRNHNNIHKKGGPAAEDEFLKKIHHHJPLKKDIIKKMSJIPDDG>?<SECB+++++)))(,551+?AFGEFDGGHJFCCBCKOHHJLLIIFJSISSLFDFCCCD?>=2/)*?@AKGILKLGIHKJLJJKLLRJKRKNSOMFFGEFHSPKJJQLJLCC722DCHQJMLFDEEDFDEEEC;DJJDHIHHHLLSSKMGHFJGIJGJHLHGFLJACCDDCGKGNJIGHKIHMH:978778==@KIIIKIDEGF?@??@FHHFGIJJHOHLSKIQOMJMRFGGIHPLLJNIHJIMMKKGIFCCCCEMKHIFAD=>86?CFFGII@5/0CDEDEEEDEDCCCCFEHHGDBA@<200*%%%%'('*)'
@215_NG92T2_2
CAGCTTGGGTAGATGCAGAGGGACACTTCACCTGGCGCACTGGGCAGGAAGACTCTATTCAGATCCAAGGAGGAGGCTCTGGAATGGGTTTTCTGTGGCCGTGGTGGTGGGGTGGGAGGGTCCTCACCCCTTTCATGGCCTCTTCTATGGAGGTGCTAGAGTAAGATGTTAGCAAAATAAGGGAAGGTCAGAGCAAAAGAGCAGAGCTTTATTCCCTGAAGCTGGGTGGAAACAGAGAATACCCCAATGTCAAAATGACTGCAGAGAACAGGCAAGGTGCCAAAGGGCAGCTAGAAATTCTACTGTCCCTTAAATGCCATTGCGTATAATAATTGTCCAAACCCAGCCATTACTGGGATCTTTTGCCCTTAGTATATTATTAGGCCTAAATTTACAACTTCTCCAAAAATGGTTTATATAAATTCAAATCAGTTTCTGTGATAGTTGTTAATAAGAACAATGTGTAAATAAGCCTTTCAGCTTGCAGCCTTCTGTGTTTGAGGAAAA
+
*+.7:;:;>FHRKHJMEDE@@BJHOKKMJHKKHFPSLMLLJLSSJGLJIIIG?:76667LJNIIHJHELMKSPOLKSJKKONMKSNNLSQLSKSONJIHHJKMMQMSJNNHKPPSMKJIKILLKN==:;8884.368AKLKNKLSSKKGJJILRLNM71111,)((+&&'(()79;>?DFCHIJKMJI@><<<?@EJSNSMSJOKONJJSORSLLPMQNSMMLDBBCCSLHKOKKLSQSOOOOKKIMSKMKILLRSMMPSJNJJHKOLLNNJRJIJLSLMNSKMJGSHJJIJIHSHIKILPSKKMLKSSMLFHMQLSMNLNMHIGFFIMLPKNDNHLI?>>>>MHJLMMJHGGHHHGEMJOKSSJMIHFG@AGHHHIJLJJLSJSJHJLISJLLISQGIPLPIJFHLLNLIIJIIJQMPJKMLMMKSMNMLHHIQLQIJKIMLKJIKJHMGIJFGGJFJROJPJMIKIOMHHH>86413CDFIEEDDFKHSFFED:666+++*)**'
@216_NG92T2_2
TTCATCTGGAATGGGTTTTCTGTGGCCGTGGTGGTGGGGTGGGAGGGTCCTCACCCCTTTTCATGGCCTCTTCTATGGAGGTGCTAAGAGTGAGATTGTCACAAAATAAGGGAAGGTCAGAGCAAAAGAGCAGAGCTTTATTCCCTGAAGCTGGGTGGAAACAGAGAATACCCCAATGTCAAAATGACTGCAGAGAACAGGCAAGGTGCCAAAGGGCAGCTAGAAATTCTACTGTCCCTTAAATGCCATTGCGTATAATAATTGTCCAAACCCAGCCATTACTGGGATCTTTTGCCCTTAGTATATTATTAGGCCTAAATTTACAACTTCTCCAAAAATGGTTTATATAAATTCAAATCAGTTTCTGTGATAGTTGTTAATAAGAACAATGTGTAAATAAGCCTTTCAGCTTGCAGCCTTCTGTGTTTGAGGAAAT
+
)+*+5@FDCDCDEBAAABFIHECB@?<:::;>AACCBCCCDDCBBAAB@=<===BB?ABCHDCBAA@???@@@???@BB@??@ABB+''*7***)'('''((&&&+,678:A@ACBAAAABBABEEIKH>>>;;=<=BCDMKGBBAAAEBABA@?@??@BDDDAAAEEECCDE<;<;<DFEEEIIGFEBABB@@ABBDEEBBBB@????@ABCDA@>>@ABBDEIKILJSFCBBBBBAAA@FLGIIFFFFJA?>>>AKIQIKSINFFEDEFEFDDDFFEG:9977:;AAFEGGEJDAAEAACABBBGHGIIFDDBBCDEGKREDDCBDEDFEEEFFLMSHDDCDEHJJHIKIGLGJQIIHDEDEFLHIGGEGFEFDHGFMJGGFFFDFKIFHGEFEGGJGEE@===55553111===CCEEEEFCA@8****,,.*
@217_NG92T2_2
ACAGATCTTACTCTAGCACCTCCATAGAAGAGGCCATGAAAAGGGGTGAGGACCCTCCCACCCCACCACCACGGCCACAGAAAACCCATTCCAGAGCCTCCTCCTTGGATCTGAATAAAGTCTTCCTGCCCAGTGCGCCAGGTGAAGTGTCCCTCTGCATCTACCCAAGCTGTTCCCTTGCCTGTTGGAGCCAGTGCACATACATCCCTGCTGCAGAGGCCTCTGTGTTAGGAAAGGACCACAGACCTGGCAGCTTTCCTTGCCATGCAAGTCTTTATGTTGCTATGATATTCTTGGGCAGGAAAAAAAAATCCCAGACAGATGCATAGCATATGGGGCTGGAGTTCC
+
<<=SFHGG@?>@CCGPSMJJKJJ@@KLMKPNNLSLRKIJISNKJPPOGGGGGKHHB741+.CIKPLJILLKPEEDDEJKILMLILIHINIPSGFLMMJLLMLNQKRIJSNKOKHMIJLJLOSMRPMRKKSHGGGHJGF8234FHKMLSLMDC?==>?SKJKSPMKKKSJPKLMRLHNJILLJSJJJNKJKKJOSSIHHLLJHFGHMSPJSLSNKNSSMSPLSLOLK?<7/..-/6321113319999IJNOIHJJHNJKIKJJNMSIJHJGJGLINLLHSPJJSLHKJLIIQJG76573@C:A@;EHSSSSQGHJIHJHGFFHFJJIGHHGNRSGGDCB?8.('&&%&
@218_NG92T2_2
CCCAATGTCAAAATGACTGCAGAGAACAGCAAGGTGCCGAAAGGGCAGCTAGAAATTCTACTGTCCCTTAAATGCCATTGCGTATAATAATTGTCCAAACCCAGCCATTACTGGGATCTTTTGCCCTTAGTATATTATTAGGCCTAAATTTACAACTTCTCCAAAAATGGTTTATATAAATTCAAATCAGTTTCTGTGATAGTTGTTAATAAGAACAATGTGTAAATAAGCCTTTCAGCTTGCAGCCTTCTGTGTTTAAGGAAT
+
;;@@@BCDDCDFIN>>>>>@>20/-.-,,(((>;;633-+++,9:88:<>>?AEEEIECA??@AA@??A@DFHGEBBBCE<;:::=?CEFDEBBAA?@C@?@@@ABABBADDBBAAB??@@FAB@??A@@@@AADHHGHFD@@>>?ACEHJEDBB@@@>?><<?@LMLGDCCBEHFFFIHJHFEEEDCD???@@DBA@AAB@@@??BBCFEFBAA@@DCCEA@@@@CCB@>>>>B>>===AABA@===>;;;:7542(///--&
@219_NG92T2_2
TCTATGGAGGTGCTAGAGTAAGATCTGTAGCAAAATAAGGGAAGGTCAGAGCAAAAGAGCAGAGCTTTATTCCCTGAAGCTGGGTGGAAACAGAGAATACCCCAATGTCAAAATGACTGCAGAGAACAGGCAAGGTGCCAAAGGGCAGCTAGAAATTCTACTGTCCCTTAAATGCCATTGCGTATAATAATTGTCCAAACCCAGCCATTACTGGGATCTTTTGCCCTTAGTATATTATTAGGCCTAAATTTACAACTTCTCCAAAAATGGTTTATATAAATTCAAATCAGTTTCTGTGATAGTTGTTAATAAGAACAATGTGTAAATAAGCCTTTCAGCTTGCAGCCTTCTGTGTTTGAGGAAAAA
+
BEEABA>>=;;<;=?>?@@@A@ABAACBA>>>??EFFD=;>:=<:;;;?@@?@BBEGC???>>>=>?@ACC@?@==@A>==>=?@?:>@BBFDC@???>@=<<=?ABCBCCCFHDBA?>>??@AAACCB@???><<;:;===@=<:::<==>DGGCEBB@>>>??>>>??EFFECAAAAA:55556BDDEEDCB@???@CBAA@?@@@@ABA@><<<<>CDHFA=<;==>??>?BDEEEDC@?==>?AFHHDA@@=>?>>?>>@@EIGB=<<=>DEFDFIFHBDFFFDCA@@AAECBAAAB@@@??BBBDCDCBBBBEDDECCCCDECA@>>>?CCEDBAAAA@@??@AABCECGFE//....-)&
@220_NG92T2_2
ACCTCCATAGAAGAGGCCATGAAAAGGGGTGAGGACCCTCCCACCCCACCACCACGGCCACAGAAAACCCATTCCAGAGCCTCCTCCTTGGATCTGAATAAAGTCTTCCTGCCCAGTGCGCCAGGTGAAGTGTCCCTCTGCATCTACCCAAGCTGTTCCCTTGCCTGTTGGAGCCAGTGCACATACATCCCTGCTGCAGAGGCCTCTGTGTTAGGGAAAAGAGCACACAGACCTGGCAGCTTTCCTTGCCATGCAAGTCTTTATGTTGCTATGATATTCTTGGGCAGGAAAAAAAAATCCCAGACAGATGCATAGCATATGGGGCTGGAGACTTTCCCT
+
*==>>>>>>>>?@@@?>??AACDEFIFDC@BBBBA?????@?/=@@@@ACDCCDA<<<<=CBBA@@@>>??@ACCAB@A@??@??BBEFECCBAACCECBBCBCBBCDCDCBA@@@?A97666:AAAACBC>><<<<BCDECBA@>>>>?@@AAAABA?@>@>>???ABEAABABCCCCCCCD?>>>>ADCABDDCDCB@?>>??@BCDDEEDDCCCFGIGFEEBBACBEDBCCDBBBBABDDCFFECCDDDCDCBAA@@ACABBBBCCA@@@@@@ACDEHEEEDEFA=?<ESSSSMLGDBA;;;<<<EDDB@?@?ACBDBBAAAA;5340''''&,*&
@221_NG92T2_2
TCATATGCTATGCATCTGTCTGGGATTTTTTTTTCCTGCCCAAGAATATCATAGCAACATAAAGACTTGCATGGCAAGGAAAGCTGCCAGGTCTGTGTGCTCTTTTCCCTAACACAGAGGCCTCTGCAGCAGGGATGTATGTGCACTGGCTCCAACAGGCAAGGGAACAGCTTGGGTAGATGCAGAGGGACACTTCACCTGGCGCACTGGGCAGGAAGACTTTATTCAGATCCAAGGAGGAGGCTCTGGAATGGGTTTTCTGTGGCCGTGGTGGTGGGGTGGGAGGGTCCTCACCCCTTTTCATGGCCTCTTCTATGGAGGTGCTAGAGTAAGATCTGTAGCAAAATAAGGGAAGGTCAGAGCAAAAGAGCAGAGCTTTATTCCCTGAAGCTGGGTGGAAACAGAGAATACCCCAATGTCAAAATGACTGCAGAGAACAGGCAAGGTGCCAAAGGGCAGCTAGAAATTCTACTGTCCCTTAAATGCCATTGCGTATAATAATTGTCCAAACCCAGCCATTACTGGGATCTTTTGCCCTTAGTATATTATTAGGCCTAAATTTACAACTTCTCCAAAAATGGTTTATATAAATTCAAATCAGTTTCTGTGATAGTTGTTAATAAGAACAATGTGTAAATAAGCCTTTCAGCTTGCAGCCTTCTGTGTTTGAGG
+
*++558B@??@?ABCBEEFDGFEDCE?@GNSSSLKD@?@@AAACGGEFIGEDEBBBACDCCFCBGCCCCEFGEDDCDECDEEDEDDEECCBBABDFEFFFEDHEJ<<DDAABFEFIIFDCABBCCDEFFEFFCABBBBBCBBDDEFEDCECCDDEFGFDDCDDBDBDBDDDBCCDCDCCCDDEEFHFB@@@@A?@@ADEECA=;;;<@FEBDCAEFGEF>>=@9:EHHFFECBBBBBBAABBBDJGFGFFJGGGEEEGGLJIHGFD@>778;A@BBB@AAABBBA@@@@?>>:987--3364<DDA@<<<<=AAAA@??><<<;<>=>>>>?=?@@ACA@???@ACDCC>>B=??<:3111024<=A@C>==;;;;;??BHGD=>==>CA???>>@@?@BGEFA=???CBA@==;;;==>9999;,++++,?<<<==BAB>>>?><<;;<>>@=>;89;>???@ACCFAA?>=>??;:;;;AFED?>>>>?400003AFFIGFDB?>>>?A??>>>>>>??@?>=<<<<>AAIDA<;;=<?>>>>@FEDFD?<;99:;=FGGD@??==?===<=?@EKIB==<=>CDDCDEDFCCDDDCA>>>??CBA?@??>>?>>@@@CCC@@@@ACCAC@?@AACDCA>=86201BBBBA@??>=====@@@CA><<;1
@222_NG92T2_2
CTGAAGCTGGGTGGAAACAGAGAATACCCCAATGTCAAAATGACTGCAGAGAACAGGCAAGGTGCCAAAGGGCAGCTAGAAATTCTACTGTCCCTTAAATGCCATTGCGTATAATAATTTGTCCAAACCCAGCCATTACTGGGATCTTTTGCCCTTAGTATATTATTAGGCCTAAATTTACAACTTCTCCAAAAATGGTTTATATAAATTCAAATCAGTTTCTGTGATAGTTGTTAATAAGAACAATGTGTAAATAAGCCTTTCAGCTTGCAGCCTTCTGTGTTTAAAGG
+
ADDDDAAAA@????@BCB;...444201126=BDIGFFHHIEEB@???>?AAAA?>=;<?A===<>??@>>>;88999678::@DCA@????=<<>>CFHDBAAABA=;;:;'''&&&&&'&'*****+@7551///./21165700064.000/656<@DFEECABCA?><;<<>DGIC@BA??A?>>>=?@CNPF@???@FFDDFGEFEFHJHGF@@@@@DBAABABABBAACCCGFGA@A@@EFCECBBCDFGE@?>=>>9;EAAA???>>>>@@AAA=:9/))(&$
@223_NG92T2_2
AATGACTGCAGAGAACAGGCAAGGTGCCAAAGGGCGGCTAGAAATTCTACTGTCCCTTAAATGCCATTGCGTATAATAATTGTCCAAACCCAGCCATTACTGGGATCTTTTGCCCTTAGTATATTATTAGGCCTAAATTTACAACTTCTCCAAAAATGGTTTATATAAATTCAAATCAGTTTCTGTGATAGTTGTTAATAGAACAATGTGTAAATAAGCCTTTCAGCTTGCAGCCTTCTGTGTTTGAGGAA
+
)-.=?@CDIIGGEKJLIJSHISHKSEB?;<D<EGF2222)((()))3000055:>>;=IJPKLORSSKJSPLGHKLSOMMSJSSSNSSPSLOKNMSMNEBB,,)&&''''+,''''8(()AEFGSSSROSJKILMOILJKDJIPDEJLLMKJNNSNOOJSMSSSNROKIKSIGIKIJLFLIJPSLNIGH=111/++)))(')+.0@EGMJJLSKHMJLKISMSHSIOORMJBIGHKLMSNPCD?80/.,)(
@224_NG92T2_2
CAGAAACTGATTTGAATTTATATAAACCATTTTTGGAGAAGTTGTAAATTTAGGCCTAATAATATACTAAGGGCAAAAGATCCCAGTAATGGCTGGGTTTGGACAATTATTATACGCAATGGCATTTAAGGGACAGTAGAATTTCTAGCTGCCCTTTGGCACCTTGCCTGTTCTCTGCAGTCATTTTGACATTGGGGTATTCTCTGTTTCCACCCAGCTTCAGGGAATAAAGCTCTGCTCTTTTGCTCTGACCTTCCCTTATTTTGCTACAGATCTTACTCTAGCACCTCCATAGAAGAGGCCATGAAAAGGGGTGAGGACCCTCCCCACCCCACCACCACGGCCACAGAAAACCCATTCCAGAGCCTCCTCCTTGGATCTGAATAAAGTCTTCCTGCCCAGTGCGCCAGGTGAAGTGTCCCTCTGCATCTACCCAAGCTGTTCCCTTGCCTGTTGGAGCCAGTGCACATACATCCCTGCTGCAGAGGCCTCTGTGTTAGGGAAAAGAGCACACAGACCTGGCAGCTTTCCTTGCCATGCAAGTCTTTATGTTGCTATGATATTCTTGGGCAGGAAAAAAAAATCCCAGACAGATGCATAGCATATGGGGCTGGAGACTTT
+
;<@<3BAB@AA76667EEGEEDCCCC====>DJMD?>==???A??ABBFIHHC@@>>@BCIHIGFDAA@A<<>;<?BIIFEB?>=>@EEFGCA@A???@@BEDCDDDEDGEECB:7777;BDCDDEIICA>====AAA@ABFGKHEDA@@@>===>BCBBA@?@A@@@BAACBB@BACBDCBCCCFIFEECDD?=<;;;=?ACCCCEFIFEEA??@@BDEEEDB?>A?@FECABAABDC=:395/;EGEGEDBBACAAAC@BIHJIEDCDCDDFDC@<;@?@DDEEEDDAAABBDEEGGEBABBCEHIGGFCEB@@@ABBFHB@7<?5-<??80DGDDDFA====?IIIIHHMSGFDFFFEEFDHHDDCCCDFFGFEFFEEGHGJGJFFIFHFEEFDCDCBBDE><;;;?DFEFEFDFE?>>>=ACDEFEFDDCCCHGFEEDDDBABCACCECDGFDBBBABCCFEEHHEDDEEGFGEGHHIIGEECABBCEEFIDCB?>DA@EKQQIIJ<:988IFGFFFDCDCCCEGEGDEDCEEDEFGDDEDDGHIGHFFHFFEGEDDDCEHJJJGEEBEF@EAKKSSSRNFFEECDDDCCFDCDDBCDDGJJEECBCA=5413000/
@225_NG92T2_2
CAGAAACTGATTTGAATTTATATAAACCATTTTTGGAGAAGTTGTAAATTTAGGCCTAATAATATACTAAGGGCAAAAGATCCCAGTAATGGCTGGGTTTGGACAATTATTATACGCAATGGCATTTAAGGGACAGTAGAATTTCTAGCTGCCCTTTGGCACCTTGCCTGTTCTCTGCAGTCATTTTGACATTGGGGTATTCTCTGTTTCCACCCAGCTTCAGGGAATAAAGCTCTGCTCTTTTGCTCTGACCTTCCCTTATTTTGCTACAGATCTTACTCTAGCACCTCCATAGAAGAGGCCATGAAAAGGGGTGAGGACCCTCCACCCCACCACCACGGCCACAGAAAACCCATTCCAGAGCCTCCTCCTTGGTGCTCCGAATAAAGTCTTCCTGCCCAGTGCGCCAGGTGAAGTGTCCCTCTGCATCTACCCAAGCTGTTCCCTTGCCTGTTGGAGCCAGTGCACATACATCCCTGCTGCAGAGGCCTCTGTGTTAGGGAAAAGAGCACACAGACCTGGCAGCTTTCCTTGCCATGCAAGTCTTTATGTTGCTATGATATTCTTGGGCAGGAAAAAAAAATCCCAGACAGATGCATAGCATATGGGGCTGGAGACTTT
+
>???@AAA@@ABDEGEEEGEEEDCDC=<;<<@JSC>=;;<<<?>=ABBFHMGA?>==>?AGFFFDC@???<;<:;=@FHDDA====>CCCC?==<;;<<>@BAAACDFFEHFCC97667:A?>??@GGC@;;::;?>>==?ABIEBA?>??=<<<=@@???=<<<<=???>AAAA@@AA@A@A@BCFCDCB@B@>=;;;<>?@@@@CCDBCA?<===>BCEGD?=<==@BC@>>=>>?@BAAEHCGFCCBC?><=<;=<>=ADEHICA;:951120/..7=<<===?>?>==>>@ABBB?====@ADCDDF??>;=?>=<<<>?AA::@??????>>@<6668<AACDDEHD@?>>?BAABBBB?><;<=>@B74++.**))++,2?@?AA@AB@AA@?@??@A754458@AABDAA@>9888;=CCCBA?>>>>=?@@AA@D@;?99>?>@@?AA@?@?@BBACCDED>=<==@@@@A@BBCCCA>=<<<<>@BA@@<:<<>BCGFB?=<<<>:;::9<<?>=<<=>??A???>??>>=>>>>>>?@?A@???==>==>>>?@@@BA?>======:ADJIKJE@<;;;;>><>><=><<=======::999;<>>><96,
@226_NG92T2_2
CTGGGATTTTTTTTTCCCTGCCCAAGAATATCATAGCAACATAAAGACTTGCATGGCAAGGAAAGCTGCCAGGTCTGTGTGCTCTTTTCCCTAACACAGAGGCCTCTGCAGCAGGGATGTATGTGCACTGGCTCCAACAGGCAAGGGAACAGCTTGGGTAGATGCAGAGGGACACTTCACCTGGCGCACTGGGCAGGAAGAGAGTTTTATTCAGATCCAAGGAGGAGGCTCTGGAATGGGTTTTCTGTGGCCGTGGTGGTGGGGTGGGAGGGTCCTCACCCCTTTTCATGGCCTCTTCTATGGAGGTGCTAGAGTAAGATCTGTAGCAAAATAAGGGAAGGTCAGAGCAAAAGAGCAGAGCTTTATTCCCTGAAGCTGGGTGGAAACAGAGAATACCCCAATGTCAAAATGACTGCAGAGAACAGGCAAGGTGCCAAAGGGCAGCTAGAAATTCTACTGTCCCTTAAATGCCATTGGTCCTAATAATTGTCCAAACCCAGCCATTACTGGGATCTTTGCCCTTAGTATATTATTAGGCCTAAATTTACAACTTCTCCAAAAATGGTTTATATAAATTCAAATCAGTTTCTGTGATAGTTGTTAATAAGAACAATGTGTAAATAAGCCTTTCAGCTTGCAGCCTTCTGTGTTGA
+
?BCB>==::BBDDC:<53()??@>ACFHHA333@>===AAACFGGEGECE?@ADCDFCCD>?B9688654/01@@CEGGGDCDA?<,+).2/?@ADDDCC@>>>>@CBE>>?FEDCBCCBCBABCEEEEDCBCCDDFFHKGFD@@??>D@@CC21011?DEAA@?AA@AABCBAAAB@ABEEDC?=<==@GEBA>=410,)'&&&&'++289:>CBAA??ABCB@@>==??CCCDDDDCBBCCDBJFC=<;9899:>A@AB:;==98+((/000021//221,/15,,,-CB@@@@@AA@@@A@?@>>=>843344A@@AAB@@><;<=>DFEDA?@>?@??<:32234:AABF@??>=?>>@@?BCB@@>=>?@??=<=><=77533::@?@?>=:8-*9BDECEFFHKFCB@>??<=;::888>>>>@??>==<<?@<;8556421003)+<<<<;<=7765623??66566:4))))))))EEC?77777?DA@@?====?A999222234876)3444:666BBCCCCAABA?>===?@AFFB@@@>>?==>>>AAEJLB?>>?AEFGA@@AABADFE8776664626566@>>><:;66765555??AB@BCBCFDFGEBA@@@965667989=>>>====>?>:9/*
@227_NG92T2_2
CGCAATGGCATTTAAGGGACAGTAGAATTTCTAGCTGCCCTTTGGCACCTTGCCTGTTCTCTGCAGTCATTTTGACATTGGGGTATTCTCTGTTTCCACCCAGCTTCAGGGAATAAAGCTCTGCTCTTTTGCTCTGACCTTCCCTTATTTTGCTACAGATCTTACTCTAGCACCTCCATAGAAGAGGCCATGAAAAGGGGTGAGGACCCTCCCCCACCCCACCACCACGGCCACAGAAAACCCATTCCAGAGCCTCCTCCTTGGATCTGAATAAAGTCTTCCTGCCCAGTGCGCCAGGTGAAGTGTCCCTCTGCATCTACCCAAGCTGTTCCCTTGCCTGTTGGAGCCAGTGCACATACATCCCTGCTGCAGAGGCCTCTGTGTTAGGGAAAAGAGCACACAGACCTGGCAGCTTTCCTTGCCATGCAAGTCTTTATGTTGCTATGATATTCTTGGGCAGAAAAAAAATCCCAGACAGATGCATAGCATATGGGGCTGGAGACTTCCT
+
955558@>>>?@CDD@<=<<<@?>==?@AEDBA?>???>;6>?.6;;:<;;;;;>=>@ABBBCCBA@??@ADGFDECBC@>=<;;<>?AABACCECEAA>5,,***+4:;:;=:<>>=?@@@BABDB?C=1?HFFFGD@>=<:4.:8;EGGECA@@@?@B?@@?=?>==>>>??@??????@AAA@?>??AADEFFLDA@>?AAA@@@ABA?0/--97976<<6777677679?@CDEEFB>=<<=@??@@@??????AA@BA@AA@ACCDBCCD<A@@@?>==<<:7:BC865559@AAABA@@?>====>?AAB@@??==;=?BBB@@?>>6@<=>???AB@@A@@A@@CCCDB??>??ABCBCCCDCCBA?>>>?@ABD;98656<;=BA@@??>??A@EDA@@@@?@A@==97545,,9>>?CC@@@@@ACBCBCCECCCCCCABACABDCBFE78,,,53CCCC<6.*)*****DCEDBBBBCDDGCABB@54.--,**)%$$
@228_NG92T2_2
ACCCAGCTTCAGGGAATAAAGCTCTGCTCTTTTGCTCTGACCTTCCCTTATTTTGCTACAGATCTTACTCTAGCACCTCCATAGAAGAGGCCATGAAAAGGGGTGAGGACCCTCCCACCCCACCACCACGGCCACAGAAAACCCATTCCAGAGCCTCCTCCTTGGATCTGAATAAAGTCTTCCTGCCCAGTGCGCCAGGTGAAGTGTCCCTCTGCATCTACCCAAGCTGTTCCCTTGCCTGTTGGAGCCAGTGCACATACATCCCTGCTGCAGAGGCCTCTGTGTTAGGGAAAAGAGCACACAGACCTGGCAGCTTTCCTTGCCATGCAAGTCTTTATGTTGCTATGATATTCTTGGGCAGGAAAAAAAAATCCCAGACAGATGCATAGCATATGGGGCTGGAGACTTTCTT
+
*+*-,-,-,((()):===??>>?>?@@@AAADA?DEDBBA@?>=<990><>AB?8BC@?@??B@AB44556>@@@?>>>==?@==>CCB???@ACCCCAB>>=:=??@?@@BCCC;23??>>AC33333:999:BCCCCCGDC@@@AABA@AA@====>BCCD=====<43333<=;>???CAB??=:5:;;<:99:<ABBBEBCBA@?>>?@BDCDBBBAAAABCCCDCDCCC@B@@@AAADC???>?ABCEDFFFA@??@AB>===>CCCBA@@@@ABDDE732///;:AHIJIBA@@?A@CAA@??@?@@@ACA??AB>>DDCBEDDC9999B<=BADD@@@A@BBBBCDFGBBCA@@;<;<@ASSSKJFE?A777778BBBDBAABBDEGDC???>;;.+*)))*%$$
@229_NG92T2_2
CCAGGTGAAGTCTCCCTCTGCATCTACCCAAGCTGTTCCCTTGCCTGTTGGAGCCAGTGCACATACATCCCTGCTGCAGAGGCCTCTGTGTTAGGGAAAAGAGCACACAGACCTGGCAGCTTTCCTTGCCATGCAAGTCTTTATGTTGCTATGATATTCTTGGGCAGGAAAAAAAAATCCCAGACAGATGCATAGCATATGGGGCTGGAGACCT
+
><-,+&'*,*)))+,,+.889:GFHFJGHGHJNRKOOKSMLIHHKNLSSJLKSKPLSKKKIILMHIKOMRNSLSOSSIKJJHIIMOORSNLFDDBJLRLQLSGFC>866<6678320****-3-44689DIIHIGEGFFEGIEEDCDINLGNEEDEHGGJDCDIGOLGGHBDCEEGMKFGCGKJGGDEDDEGFEEEEHHKFHKHKHC:9865)$
@230_NG92T2_2
CTAGCACCTCCATAGAAGAGGCCATGAAAAGGGGTGAGGACCCTCCCACCCCACCACCACGGCCACAGAAAACCCATTCCAGAGCCTCCTCCTTGGATCTGAATAAAGTCTTCCTGCCCAGTGCGCCAGGTGAAGTGTCCCTCTGCATCTACCCAAGCTGTTCCCTTGCCTGTTGGAGCCAGTGCACATACATCCCTGCTGCAGAGGCCTCTGTGTTAGGGAAAAGAGCACACAGACCTGGCAGCTTTCCTTGCCATGCAAGTCTTTATGTTGCTATGATATTCTTGGGCAGGAAAAAAAAATCCCAGACAGATGCATAGCATATGGGGCTGGAGACTTTCC
+
66&%%%%'2++*/ABBBCCA@AAAFEEF>FHIDDABCCCCDDEEGGB:;EGEEEHFFGFB<;;;<FEEFFFHGEDDCEECCCDEDCBCCBEEGHJHFGGFFGLGHIFDEDDEFEFFECBBCCD><<<<?EGFFFHGFGCCBBBCDHEFFDCCEECEFEEGEEECCCCBCCECDGHDCDCDDEDFHEIF@????EFGFHFGGHEFDCAABBCFGFGFECBCEEGKSKJIGGDFGFGHIECCBABBBCEFGHFHFFCCCBCDCCCBCDDDDDDDEDDCCCCBBCDDGGEDEEDEFGDAFISSSLGFCDDCCCCACCCCEBCBDDEDD@AABAB@?=?;876522
@231_NG92T2_2
ATAGCAACATAAAGACTTGCATGGCAAGGAAAGCTGCCCAGGTCTGTGTGCTCTTTTCCCTAACACAGAGGCCTCTGCAGCAGGGATGTATGTGCACTGGCTCCAACAGGCAAGGGAACAGCTTGGGTAGATGCAGAGGGACACTTCACCTGGCGCACTGGGCAGGAAGACTTTATTCAGATCCAAGGAGGAGGCTCTGGAATGGGTTTTCTGTGGCCGTGGTGGTGGGGTGGGAGGGTCCTCACCCCTTTTCATGGCCTCTTCTATGGAGGTGCTAGAGTAAGATCTGTAGCAAAATAAGGGAAGGTCAGAGCAAAAGAGCAGAGCTTTATTCCCTGAAGCTGGGTGGAAACAGAGAATACCCAATGTCAAAATGACTGCAGAGAACAGGCAAGGTGCCAAAGGGCAGCTAGAAATTCTACTGTCCCTTAAATGCCATTGCGTATAATAATTGTCCAAACCCAGCCATTACTGGGATCTTTTGCCCTTTAGTATATTATTAGGCCTAAATTTACAACTTCTCCAAAAATGGTTTATATAAATTCAAATCAGTTTCTGTGATAGTTGTTAATAAGAACAATGTGTAAATAAGCCTTTCAGCTTGCAGCCTTCTGTGTTTGAG
+
=>>@??>?AABBD@A@@ABBCC@@??@ABBBBB@@@=>744@ACCCDEED>>==>CEAA?<<>?AEFGDB@????ABCCCABB@@@@AA>>=>?BBCBA@@@@@BDEDFAABA??A??@CCBBA??@AA@AA@?A@B??>@?@====>BBBA?;8788:DBA@?>;.-/50/./-.2CFAAA?>@@@@@><===?AABDBBBCCB@@@@CFDEDC@?;9999=BAABBABCBCBBA?@@@???@@A@<=AD41DDDBA=<<==@>???>@?<<=<=@?@BCBCABCCCDBB?>?@@HMJG?=?<=<:;:;@A@AABBFGG@??>>@>>@@=AAA=<<<<>?>>>>??>=>>BADCB??@@?;<8,:;;B=???@GEEA@>???=<?@BA?==>======876668:;899:=>?BCBEDC@?>??><;;<<ADDF>>===C86666:CEFFCDB@=;;<>@??>==??@ABAA<:78867777==85+40,.;<>>>CCCCB@=<::;<=CFFCAAA=<=;;<<<>@GIH@<;;<>CGEEFGDECDCEDCB???@ADBA?@@?>??>>@@@BBB@@@@@CBACA@@BBCECC??<<=>EC@?????>==>??@A>746:.,(
@232_NG92T2_2
CAGGTGAAGTGTCCCTCTGCATCTACCCAAGCTGTTCCCTTGCCTGTTGGAGCCAGTGCACATACATCCCTGCTGCAGAGGCCTCTGTGTTAGGGAAAAGAGCACACAGACCTGGCAGCTTTCCTTGCCATGCAAGTCTTTATGTTGCTATGATATTCTTGGGCAGGAAAAAAAAATCCCAGACAGATGCATAGCATATGGGGCTGGAGTTA
+
+2BCMIHHGIHIBBBA@CDCGGHGEFDCDFEGGFJIIGJGHGEGIGGOIHEEFDGFEHHFIGEDCDCBC<9AHJHFFEBABBBDEEEINJ@<<=DGKMSRQMIGHGFFHHHFEDEDEFFDDB@BIEDEFHIFEECBBBCGIEEEDEEEFEDCAA@ABCEMIHIGIGFGICPQSSSNPCEDCDCCBABCCCDCBABABDFEEB>><8,('&''
@233_NG92T2_2
ATAGCGCCTCCTCCTTGGATCTGAATAAAGTCTTCCTGCCCAGTGCGCCAGGTGAAGTGTCCCTCTGCATCTACCCAAGCTGTTCCCTTGCCTGTTGGAGCCAGTGCACATACATCCCTGCTGCAGAGGCCTCTGTGTTAGGGAAAAGAGCACACAGACCTGGCAGCTTTCCTTGCCATGCAAGTCTTTATGTTGCTATGATATTCTTGGGCAGGAAAAAAAAATCCCAGACAGATGCATAGCATATGGGGCTGGAGACCT
+
''&%%$$$(*+-6AABCDFLGIJKNJGGFEFIHIPLIINHMIHIKFEFEFKIKNJJJHOLCCCBBLHHDE???@BD9LKIEJNLKJKGIHIJIKQKJQJSKPJINNKJSJIHILGJLICJSSOOOKKKKKIIOIMNLLGDCFIHJSOJSOPGIGHFJSLOJLHGHHJHHIFLIJJJKJFMOJGHGGFRNGGGGFKLSJSILMKSNSMKGILEGDA=><?;IHIML>EB@CEGFHHHGHHGFEFFHIMEGHLEK<9110-%%
@234_NG92T2_2
ACTGCAGAGAACGGCAAGGTGCCAAAGGGCAGCTAGAAATTCTACTGTCCCTTAAATGCCATTGCGTATAATAATTGTCCAAACCCAGCCATTACTGGGATCTTTTGCCCTTAGTATATTATTAGGCCTAAATTTACAACTTCTCCAAAAATGGTTTATATAAATTCAAATCAGTTTCTGTGATAGTTGTTAATAAGAACAATGTGTAAATAAGCCTTTCAGCTTGCAGCCTTCTGTGTTTGA
+
)++566998;:9....<NIJ>BE89MGOKQCBCCB@@@HCEHF87788BDCC?;;=HMNMMRSKLMOHOIHSSKSKBGBC7667ISSNHMJSJNPMONSMNKNOSSNHIMJSEEOMSCQKKLEAAHOHLILLIKMMJMKJLSJJIPHGIHRSMPSNLSNSLJLKMKGLPPLNMGPKPNKSSLMKJKMKSOMNKSOKHKOOLRSLJNLSKSJLHHLIIKNISLIPQPHJMKKLOFEGECA@?2(
@235_NG92T2_2
AACAACTATCACAGAAACTGATTTGAATTTATATAAACCATTTTTGGAGAAGTTGTAAATTTAGGCCTAATAATATACTAAGGGCAAAAGATCCCAGTAATGGCTGGGTTTGGACAATTATTATACGCAATGGCATTTAAGGGACAGTAGAATTTCTAGCTGCCCTTTGGCGCCTTGCCTGTTCTCTGCAGTCATTTTGACATTGGGGTATTCTCTGTTTCCACCCAGCTTCAGGGAATAAAGCTCTGCTCTTTTGCTCTAGCATTTCCCTTATTTTGCTACAGATCTTACTCTGACCTCCATAGAAGAGGCCATGAAAAGGGGTGAGGACCCTGCCACCCACCGCCACGCAGCCACAGAAAACCCATTCCAGAGCCTCCTCCTTGGATCTGAATAAAGTCTTCCTGCCCAGTGCGCCAGGTGAAGTGTCCCTCTGCATCTACCCAAGCTGTTCCCTTGCCTGTTGGAGCCAGTGCACATACATCCCTGCTGCAGAGGCCTCTGTAGGGAAAAGAGCACACAGACCTGGCAGCTTTCCTTGCCATGCAAGTCTTTATGTTGCTATGATATTCTTGGGCAGGAAAAAAAAATCCCAGACAGATGCATAGCATATGGGGCTGGAGACTT
+
1=>EEAA@AACCBA@@A@BBBCDFCDDCDHLGKIGFGB@@?AEOSB?><<=>>A@?@AADGIA@@?>ACDEKIKEDCAABB?>@>?@DHJECB?@@@BDGJFB@???=>>?@BBB@ACCCCBA@?=:;::<?>AAAAIKJ;::88.....-,*+..-*))++++64;<011)))))99<>?BDEECDBBBECEDEEEI111003../1/=>>?>=;899?<>99ABBBBDEDEIB@@AACCCBCEBA>=8///0+'*,,+)(()***(*/*400<IDBCB@??>>@@?B11102'''&&'.+,+****/3439?C?5436462210/--((,*(()*)+35-02)))),+)(('++1.-,,/15;=<=@>=9:A@?>?>>?@@BCBAA@@ABCDCCDDAA@@@CBBBA?>;>?A2////27;<?C@?@?>?>>>?BBCCBCA@?@?BBEDDBA@=>=>==>>?@CA???>?AAADDFEFBBABACA?<@@CDD@??><<<;:9721778@EHFGC@777<:9650-++::;;;9:1*+9<?@@A@AEEC:----=01@ABA>>>>=@@@ABBBB@??@??=99>EKSSSSKB@??=>???CDA@?>>>><<<==>>>>>:950,*)'
@236_NG92T2_2
CCACCCCACCACCACGGCCACAGAAAACCCATTCCAGAGCCTCCTCCTTGGATCTGAATAAAGTCTTCCTGCCCAGTGCGCCAGGTGAAGTGTCCCTCTGCATCTACCCAAGCTGTTCCCTTGCCTGTTGGAGCCAGTGCACATACATCCCTGCTGCAGAGGCCTCTGTGTTAGGGAAAAGAGCACACAGACCTGGCAGCTTTCCTTGCCATGCAAGTCTTTATGTTGCTATGATATTCTTGGGCAGGAAAAAAAAATCCCAGACAGATGCATAGCATATGGGGCTGGAGACTTTCCT
+
++,,.+**+=;<>>=BBACHKKEDFHEJGIHSHA?::NGKHSJHGKIDEDGPKLIDBA@2/-,+)&%%'(+=@CBDGMHFFEEILNKLKFIHH?>>;:=<:9999:DCHDEHKIQMPOQKLLHJMLLPSKKJLJMJKOJSLPLIIJJJLNSSSSSPMBA@ACEGIDDDEFE?559BBMNSJSNSDCGEBGCCECDGGHHKQIRJIHHCC7/////=8-,,,5,-44443754+('''((*799<<BHCBBCDFKIJLH<A=:987432112563334444----.644201.-,,')&
@237_NG92T2_2
CCTTTGGCACCTTGCCTGTTCTCTGCAGTCATTTTGACATTGGGGTATTCTCTGTTTCCACCCAGCTTCAGGGAATAAAGCTCTGCTCTTTTGCTCTGACCTTCCCTTATTTTGCTACAGATCTTACTCTAGCACCTCCATAGAAGAGGCCATGAAAAGGGGTGAGAGCCCTCCCCACCCCACCACCACGGCCACAGAAAACCCATTCCAGAGCCTCCTCCTTGGATCTGAATAAAGTCTTCCTGCCCAGTGCGCCAGGTGAAGTGTCCCTCTGCATCTACCCAAGCTGTTCCCTTGCCTGTTGGAGCCAGTGCACATACATCCCTGCTGCAGAGGCCTCTGTGTTAGGGAAAAGAGCACACAGACCTGGCAGCTTTCCTTGCCATGCAAGTCTTTATGTTGCTATGATATTCTTGGGCAGGAAAAAAAAATCCCAGACAGATGCATAGCATATGGGGCTGGAGACTTTCC
+
8==@H<>IJHKNIFGLMLLNNSLSLJKKLLPNJSSNILJJNCCCCDLGGA=)))))::???LMKIMKPLIMNMISPLLNSMONOQSSOLSKJJMLJLRISRSQSQOMSHMSQLKSQSHMJSSNNIMKRQIIMIPSMSMNMHLISILLSOJLMMD@GB;8810,'''(),.//7631+5FMLFSLKISPIMJJSKPLPJSSLLJJOLLPJKLJMKMSMRSPNKNKIKKLLNSMSNKKLLKSLLPNMKMMRLMNSKNC86677=CCGIKFHFJISQQMINLNSMIILKKNKSLNLSSNSIOSSKSMMIPKMNNMSSKJSSLOJNFGFIGKHLSMKKSIJHNKJHF=9:A@JHIQSJMSSSGDDEDSSHKOKPLPPIQSSPOKLIMQLNJPKMKGGHHLMOKILOJPMMMHIHSKJJJHKKKMOG>D=FKSSSMSBGHGJNSKKHIHIEHEEFGIGHA@BBA>:630+)))'%%
@238_NG92T2_2
GTCATGGAGGTGCTAGAGTAAGATCTGTAGCAAAATAAGGGAAGGTCAGAGCAAAAGAGCAGAGCTTTATTCCCTGAAGCTGGGTGGAAACAGAGAATACCCCAATGTCAAAATGACTGCAGAGAACAGGCAAGGTGCCAAAGGGCAGCTAGAAAATTGTACTGTCCCTTAAATCCCATGCGTATAATAATTGTCCAAACCCAGCCATTACTAGGGATCTTTTGCCCTTAGTATATTATTAGGCCTAAATTTACAACTTCCCAAAAATGGTTTATATAAATTCAAATCAGTTTCTGTGATAGTTGTTAATAAGAACAATGTGTAAATAAGCCTTTCAGCTTGCCAGCCTTCTGTTAAGAAAT
+
+&&&'5BBFEDBCB<333<;<<@A@@=:4434789:.,,+++--,,-,,,,./8?BDICBBABHGGIIKJPIHCBBDCFFF<<<<;<78BA@>=>@?DBBDDCACBCJHKIOMHJJGGEFFGGIFEFGJFEFFFEED@@?@ACCCA?>>>2/...+46,''''''-0.+,)).2''&&((((9:;@CGHJCDCDCA===A33334<<<;*((&&&'(4222552:==<;88:<=?DFEDDDCDCBCDDFFKH1////12//5/0@FKGE@@@AAEEECEEDHFFIGDECCCDEEFDEDDCCBCEDCCCCCADBBCBBDCBDCCBDCBB@?>>==>734551//.--.6=>66/,*''))**(
@239_NG92T2_2
TTGGGGTATTCTTGTTTCCACCCAGCTTCAGGGAATAAAGCTCTGCTCTTTTGCTCTGACCTTCCCTTATTTTGCTACAGATCTTACTCTAGCACCTCCATAGAAGAGGCCATGAAAAGGGGTGAGGACCCTCCCACCCCACCACCACGGCCACAGAAAACCCATTCCAGAGCCTCCTCCTTGGATCTGAATAAAGTCTTCCTGCCCAGTGCGCCAGGTGAAGTGTCCCTCTGCATCTACCCAAGCTGTTCCCTTGCCTGTTGAGACCATGCACATACATCCCTGCTGCAGAGGCCTCTGTGTTAGGGAAAAGAGCACACAGACCTGGCAGCTTTCCTTGCCATGCAAGTCTTTATGTTGCTATGATATTCTTGGGCAGGAAAAAAAAATCCCAGACAGATGCATAGCATATGGGGCTGAACTTGC
+
/.-//07766,*&&%%''/)))32321224:;<?AA>>>>=>=<=>?>BEG?9CKGDFDC@@??>>9:;<DGGGCEBAABBDBCBB@A@AACCBB>@555=CAAACBBABB@A77578A@AA@@BCCDHHEDCB6-.BDDDDGHGGHC?>>>?GFGFFJIIGDDCCFDCCDEGEDDCCEEEHHDCDEFBCCBBGH=C?DFBBB@EACADEF=;;::?FEFGLGFFEDCBABAFHGFFFEHCDCDEHHFGFFCDBCBABCCCD?0.........>>>=@>>=AACCEHIIGFEECDCEEFBFDCCDDEFENNSMHHHGGFFGGHHB23EFDDEDFCA754..BBDDEEDCCDCEGGGFEIHGDDDFGEFGI88-****ACA@==DBIIIJKC@?:<<=>@@DEDCBBBDCDED>=<<<;.&&%%%%%
@240_NG92T2_2
AGCAACATAAAGACTGCATGGCAAGGAAAGCTGCCAGGTCTGTGTGCTCTTTTCCCTAACACAGAGGCCTCTGCAGCAGGGATGTATGTGCACTGGCTCCAACAGGCAAGGGAACAGCTTGGGTAGATGCAGAGGGACACTTCACCTGGCGCACTGGGCAGGAAGACTTTATTCAGATCCAAGGAGGAGGCTCTGGAATGGGTTTTCTGTGGCCGTGGTGGTGGGGTGGGAGGGTCCTCACCCCTTCATGGCCTCTTCTATGGAGGTGCTAGAGTAAGATCTGTAGCAAAATAAGGGAAGGTCAGAGCAAAAGAGCAGAGCTTTATTCCCTGAAGCTGGGTGGAAACAGAGAATACCCCAATGTCAAAATGACTGCAGAGAACAGGCAAGGTGCCAAAGGGCAGCTAGAAATTCTACTGTCCCTTAAATGCCATTGCGTATAATAATTGTCCAAACCCAGCCATTACTGGGATCTTTTGCCCTTAGTATATTATTAGGCCTAAATTTACAACTTCTCCAAAAATGGTTTATATAAATTCAAATCAGTTTCTGTGATAGTTGTTAATAAGAACAATGTGTAAATAAGCCTTTCAGCTTGCAGCCTTCTGTGTTTTAAGGA
+
-334558765500..)**0.000B@>>>?ACBAAA@???>?@CEDCCBAAAB@=DB?>?@CDEAA?>>===?@CDB@??=>>>?CAA@ABCDBBA?>>>>@BDCD@???>>>=>>ADBAA?>???@?@AAA<;:::<;2222****-/0226678B@@??@ACDCCAABAADDDECDBA@@@@@@?=>?>?@@ACCCCBDEAA@@ADEFEC@?:7787;BA@BA@CCDCBBA?@??=>>==>;301//?@A?===>?@@?@@???<===>A@ABAAA?@A@AB@><<<=>EFFD@<=;<=@@@@@@???ABEHG?>>=>@??AACGGE@?>==>CAA@??@>=>>AAD84445>>?=<;<=>@CBDDEFIDCA@>>?=>???BCD>>>>>===<<>>??>=;;=>???ADFEFCA@>>??>;::;;BDDDBAAAAB955456ABEEFEDC?>>>?B?>>=>>>>?>>>=;:::;=@@KFA><;===?>>?BDEEEDA><;:;<>DEEB?@?>>@>=>=>BCFPMC?>>>@DEFEFFFFBGGFEDEAAA@ACBBAAAA@@@@ACCCEDCBABAADDCDBAABBEB@?>=>>BBEB@>>>?@@??@C;;;;:;::3*+*'&
@241_NG92T2_2
ACAGGCAAGGGCAGCTAGAAATTCTACTGTCCCTTAAATGCCATTGCGTATAATAATTGTCCAACTAGGGATCTTTTGCCCTTAGTATATTATTAGGCCTAAATTTACAACTTCTCCAAAAATGGTTTATATAAATTCAAATCAGTTTCTGTGATAGTTGTTAATAAGAACAATGTGTAAATAAGCCTTTCAGCTTGCAGCCTTCTGTGTTTTTAAGGAAC
+
<@96660/..+'')((((,12:CDDCCCDDMPDEFHGOEMKIJKH@=999:=AA?@@><<;:40)'''''(677779>?@>=F77AFFHHSLPNKMFHFFGFHLKSHEFEAAOFHJHFGGNPSIDEEDEIKKKNJJJBHIHJIIFFFIHJJFGFEGFFHGHHGJIKJJHHJGHLIJIGHHHIJHFFFEI;78DDFGGJDCDCAA>>@?>>;30,**('''%
@242_NG92T2_2
GTGGAAACAGAGAATACCCCAATGTCAAAATGACTGCAGAGAACAGGCAAGGTGCCAAAGGGCAGCTAGAAATTCTACTGTCCCTTAAATGCCATTGCGTATAATAATTGTCCAAACCCAGCCATTACTGGGATCTTTTGCCCTTAGTATATTATTAGGCCTAAATTTACAACTTCTCCAAAAATGGTTTATATAAATTCAAATCAGTTTCTGTGATAGTTGTTAATAAGAACAATGTGTAAATAAGCCTTTCAGCTTGCAGCCTTCTGTGTTTGAGGA
+
>::;<CDHFDCCDDEDEOLPHHMLJFMLNJIMHKHIIK?HISJSLHLLIMLMMKHIFDFKIKKIGHFHIJSKPKLJLPSNPLSOLJHMIHILOJIIMLHHGHGIIPNNPNPKSLNMMISIJISSNOOLMHGKKKLQNSMLKIILPDIRMIKSSPBACBBSHKGGHIMLLJJKJMKKJLHIOSNSNKFKIIQLKKHHKSKGEIGHHHHIILMSRKJKSKGJSKSPJHEEDFGHEFSQJIJJMGGGHIHJGFGKFLSHSSDDBCCFEGIKOSHFFD<740)
@243_NG92T2_2
GCAAGGAAAGCTGCCAGGTCTGTGTGCTCTTTTCCCTAACACAGAGGCCTCTGCAGCAGGGATGTATGTGCACTGGCTCCAACAGGCAAGGGAACAGCTTGGGTAGATGCAGAGGGACACTTCACCTGGCGCACTGGGCAGGAAGACTTATTCAGATCCAAGGAGGAGGCTCTGGAATGGGTTTTCTGTGGCCGTGGTGGTGGGGTGGGAGGGTCCTCACCCCTTTTCATGGCCTCTTCTATGGAGGTGCTAGAGTAAGATCTGTAGCAAAATAAGGGAAGGTCAGAGCAAAAGAGCAGAGCTTTATTCCCTGAAGCTGGGTGGAAACAGAGAATACCCCAATGTCAAAATGACTGCAGAGAACAGGCAAGGTGCCAAAGGGCAGCTAGAAATTCTACTGTCCCTTAAATGCCATTGCGTATAATAATTGTCCAAACCCAGCCATTACTGGGATCTTTTGCCCTTAGTATATTATTAGGCCTAAATTTACAACTTCTCCAAAAATGGTTTATATAAATTCAAATCAGTTTCTGTGATAGTTGTTAATAAGAACAATGTGTAAATAAGCCTTTCAGCTTGCAGCCTTCTGTGTTTGAGGAA
+
++-8@ABCA?@??@A?>?@?@ABDEECBBBBE73@>7:;=@BBBA??>>>ADEJAA@?>?>>BA???>?@A@BAA???>?ABCDC????>>A>@@BGFHA>>>???????DCCA=<<<87777:<?AA>:66668BCCC@@>?:9955556;=>>B@??900/4AAABAA@ACBBAABB@>???CFGFGDA@<::::=B@AA?>?>=>5-/>==>>>=><>?9555?<AFCBA>>=>?@@??>>==;<<<><112BAB@@A??@?;989=>@@A=:9;89<:8,*'''*-79FIFBAA>====@AAEEC>?==?B@???==>==>?AAECCAAA@@A=<<<=?ABBCFEHGBA@?==<;;<=>A=?<<<==>><;<<=>@AA;((((((((*7>;;99999B=<;=<>ABA@??>?@:66668@BBCCB@?=<<<=>=<<==,,,,,=>@=;;;;=A@GC@=;;<<=>>=>@CA@AA>=;9::;=CDDB>?=;;<;<<<<>>BJJ@<;;<=CCABBBBDBCCCDBA====>A@@?@??===<<???AAA@?@??AA?@?>>????>;::9:?=A@>==<<=<<;;<<<??>?;5,++*)(
@244_NG92T2_2
GCGCCAGGTGAAGTGTCCCTCTGCATCTACCCAAGCTGTTCCCTTGCCTGTTGGAGCCAGTGCACATACATCCCTGCTGCAGAGGCCTCTGTGTTAGGGAAAAGAGCACACAGACCTGGCAGCTTTCCTTGCCATGCAAGTCTTTATGTTGCTATGATATTCTTGGGCAGGAAAAAAAAATCCCAGACAGATGCATAGCATATGGGGCTGGAGACTTTTCCC
+
4779967IFNLLJSNOLSSLOSLMKMKSKOLHGCCDDBFJEDGCI::HLJSCAAABKJSILKSMKMIJSMHMJKPNPOOSSMLSOQLKSSOSLMJEGPSKRSRSMNIPKIKPNSKLSNLJIIMJSSIISOMJJHMHIIHFIGSGIKHLHIKPOLGGGHGHHPQSNRSOKSSKF>LOSSSQLMSFMPJHGIFHJSJPEDFEGGSGFNHJH=:81000/0-)/&
@245_NG92T2_2
GGGGTGGGAGGGTCCTCACCCCTTTTCATGGCCTCTTCTATGGAGGTGCTAGAGTAAGATCTGTAGCAAAATAAGGGAAGGTCAGAGCAAAAGAGCAGAGCTTTATTCCCTGAAGCTGGGTGGAAACAGAGAATACCCCAATGTCAAAATGACTGCAGAGAACAGGCAAGGTGCCAAAGGGCAGCTAGAAATTCTACTGTCCCTTAAATGCCATTGCGTATAATAATTGTCCAAACCCAGCCATTACTGGGATCTTTTGCCCTTAGTATATTATTAGGCCTAAATTTACAACTTCTCCAAAAATGGTTTATATAAATTCAAATCAGTTTCTGTGATAGTTGTTAATAAGAACAATGTGTAAATAAGCCTTTCAGCTTGCAGCCTTCTGTGTTTGAGGAAA
+
;CHJQDNIGIMIMQSHSSKLSIOJNJCGIEGDDFMOSGIGNIQMPKIJMGMMLIJJLJLSJIORLLJIBMOSRLKILJNKPSLOSQNLIKNOLMSJSKSKJJIHJSQLSNLHIDBCCBBCFCFBFEE66666=?EDGJA?MIJKGJNLLKIHGHHKKLIKQLKSLSSLSKRSJRLJOMRSSLMHHJ?>?EHHQMMGA@@@?C@8B;<CDHJNJQKSHLNHFIMIMRKMISHJJLOKQNKLLKJJJHNHMLMJMHNMSOMKSKGIDDGFIHFMPSKKKOMIAALE@@PHJJMJHLMQIJ?AMMSRLOGKHHKLGLKMPJKMSHHKSGLKPJPLOJJLJKNMSIKMMIHIIGKHHMGJIJHHKKIIGJGHIMKHIJJJKJFFFGFGJIKKRDBBF<;8911/
@246_NG92T2_2
CCCACCCCACCACCACGGCCACAGAAAACCCATTCCAGAGCCTCCTCCTTGGATCTGAATAAAGTCTTCCTGCCCAGTGCGCCAGGTGAAGTGTCCCTCTGCATCTACCCAAGCTGTTCCCTTGCCTGTTGGAGCCAGTGCACATACATCCCTGCTGCAGAGGCCTCTGTGTTAGGGAAAGAAGCCACACAGACCTGGCGGCTTTTTCCTTGCCATGCAAGTCTTTATGTTGCTATGATATTCTTGGGCAGGAAAAAAAAATCCCAGACAGATGCATAGCATATGGGGCTGGTT
+
(&+(/25>=AEFFKMGHGGLOMH@??AABFGFILLHHGOKSIOLSKONSSLNSMLIQKPSLMSNPLPSMOSNJHIJIGILIKGHHPJSJRPKSQSNKGKSIOKJIIKKJKMPPQOJJMJIIDL??CIILKKKLJMNJINLJLLJEEEFDMLKSLINJSKOJKIJKNQGHB42/'%&'%('&&%$%%'*+0../2333<=,********/8><<KJIHJJFGFEECGHGEJKKISLIIKNHIGKMPJJLJFHFA=879JIKJLHJKHIHFGEFFEGGJFGGFHFE@BEA>>5'$#
@247_NG92T2_2
CTAACCCCTTTTCATGGCCTCTTCTATGGAGGTGCTAGAGTAAGATCTGTAGCAAAATAAGGGAAGGTCAGAGCAAAAGAGCAGAGCTTTATTCCCTGAAGCTGGGTGGAAACAGAGAATACCCCAATGTCAAAATGACTGCAGAGAACGAGCAAGGTGCCAAAGGGCAGCTAGAAATTCTACTGTCCCTTAAATGCCATTGCGTATAATAATTGTCCAAACCCAGCCATTACTGGGATCTTTTGCCCTTAGTATATTATTAGGCCTAAATTTACAACTTCTCCAAAAATGGTTTATATAAATTCAAATCAGTTTCTGTGATAGTTGTTAATAAGAACAATGTGTAAATAAGCCTTTCAGCTTGCAGCCTTCTGTGTTTGAGGAAAAA
+
=====?@9<A@@=AEBBBABCCD@9777ABBAAAAB>889<<=CCDCDDEAAABCDEFD@?BEDEBBB=40///289;?FIHECBCBCFGEFJJEECCDEHEJBCDCDHD<C;>?AA@@BBCCCB@GFGEF6566DGGFFBBA<:75581((((,DDEAAA?@BCCCAAACDABBDE?=:999ADDEGECECBFHIHFGHGHICDCBCFHGGFFEHGHHJFEFHGEFEEFFDDDEDDDDDEHIJHEA@;A3358899DABC>899<=CCA>;<<<<CBCCBCAA:;FNMGE@AAABGFEEEHEFHFDEEDEBCBDDFGDCDDCCDEDEHFFGHGEGFGILHFGECCDBCBBBBBBDA;<GEEECBA@@ABEEEGGFEEB((())*.*&
@248_NG92T2_2
CCTTCCCTTATTTTGCTACAGATCTTACTCTAGCACCTCCATAGAAGAGGCCATGAAAAGGGGTGAGGACCCTCCCACCCCACCGCCACGGCCACAGAAAACCCATTCCAGAGCCTCCTCCTTGGATCTGAATAAAGTCTTCCTGCCCAGTGCGCCCAGGTGAAGTGTCCCTCTGCATCTACCCAAGCTGTTCCCTTGCCTGTTGGAGCCAGTGCACATACATCCCTGCTGCAGAGGCCTCTGTGTTAGGGAAAAGAGCACACAGACCTGGCGGCTTTTTCCTTGCCATGCAAGTCTTTATGTTGCTATGATATTCTTGGGCAGGAAAAAAAATCCCAGACAGATGCATAGCATATGGGGCTGGAGGGTTCC
+
3:;93348;34CNKMGKJGHIHOSMHBCCBCFEDEJJIGJGIIHHGJLLMSSKO=DC=20DSJF?<?9:8654581..0,*(+.+,..0>>>ACE??>?DGSKLMISEG@AHIPPSHIIMJOHKOIQISKKLSIGIHIHLJIFIECDB;7555597/*+<<===73322220:=;<<<<><ABB;=FFE<>A>>BDEFGJLKJSPKLMSMINONSGIHJEFGNHNMSOSJNOKJJKSJJ<;;;;>GFEFJLCSJMSPOSGIFDDECCBB666(((((*(((8AC?@DFEFHFEHFGOIIGFEFHNQNKGHFHIJIKLIEFHGMELG=;?>EBBA?@856;;<***-++++@BBBBECAAAB>7/./&&&%$'
@249_NG92T2_2
ATAGAAGAGGCCATGAAAAGGGGTGAGGACCCTCCCACCCCACCACCACGGCCACAGAAAACCCATTCCAGAGCCTCCTCCTTGGATCTGAATAAAGTCTTCCTGCCCAGTGCGCCAGGTGAAGTGTCCCTCTGCATCTACCCAAGCTGTTCCCTTGCCTGTTGGAGCCAGTGCACATACATCCCTGCTGCAGAGGCCTCTGTGTTAGGGAAAAGAGCACACAGACCTGGCAGCTTTCCTTGCCATGCAAGTCTTTATGTTGCTATGATATTCTTGGGCAGGAAAAAAAAATCCCAGACAGATGCATAGCATATGGGGCTGGAGACCTT
+
5558;;;>=;;<<=?ADFFID??=?>@>====>>>>:<??@??ABBAA=66556?@@?@@EA@??>@B@AA@??>>>>>@?@BBBAA@AAABAABB@B@@@A???>=>>>>@844447?@AAA@@@>=<<;=>@AA@??==<<=??BAA@??==:?=>>>>>@A==>=>@@ACC;;:88::;??@@@@AAA@?><;;;;=?ABCB;888>?ABDDCAA??>@?A@?>>??>?>>>>>?A@@::8/...-)(()))1/07??@??@A===<=@@@>>===@@@@>?ABEDEFB>>;7211111@>>?<<<<=>?BAA?=<<:740,+&&&
@250_NG92T2_2
ATAGCAACATAAAGACTTGCATGGCAAGGAAAGCTGCCAGGTCTGTGTGCTCTTTTCCCTAACACAGAGGCCTCTGCAGCAGGGATGTATGTGCACTGGCTCCAACAGGCAAGGGAACAGCTTGGGTAGATGCAGAGGGACACTTCACCTGGCGCACTGGGCAGGAAGACTTTATTCAGATCCAAGGAGGAGGCTCTGGAATGGGTTTTCTGTGGCCGTGGTGGTGGGGTGGGAGGGTCCTCACCCCCTTTTCATGGCCTCTTCTATGGAGGTGCTAGAGTAAGATCTGTAGCAAAATAAGGGAAGGTCAGAGCAAAAGAGCAGAGCTTTATTCCCTGAAGCTGGGTGGAAACAGAGAATACCCCAATGTCAAAATGACTGCAGAGAACAGGCAAGGTGCCAAAGGGCAGCTAGAAATTCTACTGTCCCTTAAATGCCATTGCGTATAATAATTGTCCAAACCCAGCCATTACTGGGATCTTTTGCCCTTAGTATATTATTAGGCCTAAATTTACAACTTCTCCAAAAATGGTTTATATAAATTCAAATCAGTTTCTGTGATAGTTGTTAATAAGAACAATGTGTAAATAAGCCTTTCAGCTTGCAGCCTTCTGTGTTTGAGGT
+
:ACDEFGHOMJSJIOFMIIMIMHNPJSKJGOSLJJKHC<<SSKLLSOSOSMCGBE/-BA/>CBIHHSPOLSSNSSORMLJOJJJMNSOJMKJSQKLNHLLSJGQPNKLNHJMHNNSJSSPMK>6667IHHFFFEDF::=BB=;;;8**+CEFHGHIGOMRLLJKOSOSLMSSPGRKHHGHHMSISIGKHGSSQJSLSQISSSOOLSJSNMOJG?@?21111GMJMMQSPJK?;6DILGFGBBEEAB@=>=;1-9?@GJJHLKSJIGJISJJIHNJHJAAAJ6666@>==>=@ADIJQQJKCKOMNJRJJSHMIIGCHFLNKMLKMILKRSLMPSKMOIKHSOMFPMSIHDGSJHSIHSMLJKMNMOOJKLGINKNJNKNSGEB?>=>=;;<GHIMMHIKKIONLHKOS87774656774,,=<9::BEDCI@EGKPJJKLMPPGJGGHJSOMSHKJJHLJQPHMGKSKMIJMMPNILJMHKKSSKSSJIMEEHHQHFNJJPMLLSGHJHKIKMKHCG@AHGGIIHKIPKJJGFHHHLOSLKMOSISNHSKKKIJHJIIMIJHIIJMKLMHLIFHFIIIEGSLKHJHIGHIIEFEEFGFKHIIGFECBBBBFFEHHGEC@531(%
@251_NG92T2_2
ACAGATCTTACTCTCAGCACCCTCCCATAGAAGAGGCCATGAAAAGGGGTCGGAGCCCTCCCACCCCACCACCACGGCCACAAACCCATTCCAGAGCCTCCTCCTTGGATCTGAATAAAGTCTTCCTGCCCAGTGCGCCAGGTGAAGTGTCCCTCTGCATCTACCCAAGCTGTTCCCTTGCCTGTTGGAGCCAGTGCACATACATCCCTGCTGCAGAGGCCTCTGTGCGGGAAAAGAGCACACAGACCTGGCAGCTTTCCTTGCCATGCAAGTCTTTATGTTGCTATGATATTCTTGGGCAGGAAAAAAAAATCCCAGACAGATGCATAGCATATGGGGCTGGAGACTTTCCCA
+
//.//.--,++,02100117:0))++).AGEJIIIIHHISFAGAFAD>850///-+++,;;6(/FQNJNSOJJLJA@AAAF.(()ACFGHG@55RKMHHGFCBFEHIMQKSSJLKOSIOIIGGHHECCDDIJJJJKJKGDFHSCEECCCFDDECDFGLJSKSKSLQBSSLLLSPLJGCCDEFIHHSLRKSSSMNQSLJKLIIJHHNPPINKKNSKKJKMOGSEC?:7711119FMLNLIBABBBJOHMOILLLKSHKNGJOSJMLKLGMJMJHIOHKFHGGJKJSPIKJHOILKSNSJPOGG:9;:<@JIILKDFEDDKIGFGGFLJJHSKIOSLBADECA854577775240)
@252_NG92T2_2
GCAGGAAGACTTTATTCAGATCCAAGGAGGAGGCTCTGGAATGGGTTTTCTGTGGCCGTGGTGGTGGGGTGGGAGGGTCCTCACCCCTTTTCATGGCCTCTTCTATGGAGGTGCTAGAGTAAGATCTGTAGCAAAATAAGGGAAGGTCAGAGCAAAAGAGCAGAGCTTTATTCCCTGAAGCTGGGTGGAAACAGAGAATACCCCAATGTCAAAATGACTGCAGAGAACAGGCAAGGTGCCAAAGGGCAGCTAGAAATTCTACTGTCCCTTAAATGCCATTGCGTATAATAATTGTCCAAACCCAGCCATTACTGGGATCTTTTGCCCTTAGTATATTATTAGGCCTAAATTTACAACTTCTCCAAAAATGGTTTATATAAATTCAAATCAGTTTCTGTGATAGTTGTTAATAAGAACAATGTGTAAATAAGCCTTTCAGCTTGCAGCCTTCTGTGTTTGAGG
+
=??CDEDEC?;<71253679::?89BCCEEFFHKJJPIKILLIIHGHILSNMQJGGA@@@@GIKOHJGIKOJPFOHNNIKFGFEFDCEFGEBLSKJGEHHGMKJGHFHCDDDGGH><<<@AA@@CCCFS===EHGLLHKJEIISIEE=211001:EGHJHHMFFGFGHLINHGEECCEFFBDDABBAADEDFEDEBCDCBCBACCEFEFDEEFHHGECBAABABBBBGEDBBBBB@?@?@@AAABA>?@ACBBDEHEGECCBABDD@?@@?EHIHFEEDEEA;;;;<BCEFEFFFDBCCDDCDBAAA@@BBBBDA?@@@AGEGEB>;3322322225AACCA@A?>??@@AC>>?>?ACCDFDDEDJPKEA@AAACEEDFGFGEDBBBBAAAABDFDCBBBBAAA@@BBBBCCAABABEDDEDCBBBBB@@??@ADBEBA@@??=<<<=@?@A@@CCA<;:2
@253_NG92T2_2
CACAGGTCTGTGTGCTCTTTTCCCTAACACAGAGGCCTCTGCAGCAGGGATGTATGTGCACTGGCTCCAACAGGCAAGGGAACAGCTTGGGTAGATGCAGAGGGACACTTCACCTGGCGCACTGGGCAGGAAGACTTTTTATTCAGATCCAAGGAGGAGGCTCTGGAATGGGTTTTCTGTGGCCGTGGTGGTGGGGTGGGAGGGTCCTCACCCCTTTTCATGGCCTCTTCTATGGAGGTGCTAAGAGTAAGATCTGTAGCAAAATAAGGGAAGGTCAGAGCAAAAGAGCAGAGCTTTATTCCCTGAAGCTGGGTGGAAACAGAGAATACCCCAATGTCAAAATGACTGCAGAGAACAGGCAAGGTGCCAAAGGGCAGCTAGAAATTCTACTGTCCCTTAAATGCCATTGCGTATAATAATTGTCCAAACCCAGCCATTACTGGGATCTTTTGCCCTTAGTATATTATTAGGCCTAAATTTACAACTTCTCCAAAAATGGTTTATATAAATTCAAATCAGTTTCTGTGATAGTTGTTAATAAGAACAATGTGTAAATAAGCCTTTCAGCTTGCAGCCTTCTGTGTTTAGAGGA
+
'&&',057?ACBCA@@?>=@1-@@==>?ACEDD@>>=>?@BCCBCCB????@A??>??B?@?????>??@ACC>>>>>?=<><@CCBDA>?>>=?AAACDCB<:;:;>>>>?@?@?>:76779B@?@??@CCDC>=720/.2655577;<>?=>>==>>=>??@BCBCBC@>=>>@FGFCC@?:8888<B@?@@@CDDDB=@BA@@=====?>;:?C@9DCBA>=<<<=@?@@?>>>;<<=?A8002CBBAAAAADCC>===>FHGC>;=:<<<==>=???>?=;4<<<=BA@??@@BDDC==<<=?B@A@@@CCACEIHEA?>>>@/---47:;@DDDEDGFCB@?=>>>>@@@CBB>>>>===<::<<=??=;;<>>>>@BFEGDCA@????<;;<////0<;;;<B944445ADEFDHCB@??@@?====>>>??>??><<<<<?CA7---,,/((,--001//0337;:::<=DEDB>>><<@=<><=?@FKFC=<<=>BFDCEFEHFEFEECC?>>?@DB@>>>>===<<???BAAABCBBCDCEBAABBDEC?=<<<A?C@?>?>??>==>?@A?96,,,))))((
@254_NG92T2_2
CCAAGGAAAGCTGCCAGGTCTGTGTGCTCTTCCCTAACACAGAGGCCTCTGCAGCAGGGATGTATGTGCACTGGCTCCAACAGGCAAGGGAACAGCTTGGGTAGATGCAGAGGGACACTTCACCTGGCGCACTGGGCGGAAGACTTTATTCAGATCCAAGGAGGAGGCTCTGGAATGGGTTTTCTGTGGCCGTGGTGGTGGGGTGGGAGGGTCCTCACCCCTTTTCATGGCCTCTTCTATGGAGGTGCTAGAGTAAGATCTGTAGCAAAATAAGGGAAGGTCAGAGCAAAAGAGCAGAGCTTTATTCCCTGAAGCTGGGTGGAAACAGAGAATACCCCAATGTCAAAATGACTGCAGAGAACAGGCAAGGTGCCAAAGGGCAGCTAGAAATTCTACTGTCCCTTAAATGCCATTGCGTATAATAATTGTCCAAACCCAGCCATTACTGGGATCTTTTGCCCTTAGTATATTATTAGGCCTAAATTTACAACTTCTCCAAAAATGGTTTATATAAATTCAAATCAGTTTCTGTGATAGTTGTTAATAAGAACAATGTGTAAATAAGCCTTTCAGCTTGCAGCCTTCTGTGTTTGAGGAAATA
+
'(**,9;??????ADCFHGGFHGHIGHF=<,))*<ABBFGIHKHHLGGHKJLJHFDEDFFJMIFKIHIJGIEEEDFCEAEIILOC33334BAHEEEB>++++3432++++,011?@ECEFEHHGJGHGDEFEI9888.---01+++-,4:DEEFEHMFJGKHKIIHNOGSPGDGGJJILNMSPLJSJ@@@FFGIHILLKLKLHIBHH?IIIHAAAA>@ADAAED:;888IOHHKHIKMHHGDEKIJHLI;:::@6659755300/078:;=<::=>BA=::;:989:99:;@KJHFFHIGJKMLJMKKKJKMLOKOJKJJMSBDA:AGFHFEDCBAAA@EHGSSINKSSMLHJHHOGJSKNMSIOJLOJHOHCBBCDLIGE.----.--/181//////5>0*,007E@@@@AGEC@@@@AJHSPMLIHHFGJHJGJIIFGCEEDDH===AHEHEG==A@@=@==?DEA@A@=<::=ACEEC:8AE:BDDAAEBCEGDEEKLNIIFGGIIQHKKLHJFILMNIKFJEIJHHGHFIFJIIHHGIJGIHHEEGFGMJHIPEGGGFEEC@400/7978878CCDCDJGGHF?>=9//..**+(%
@255_NG92T2_2
TCTGTCTGGGATTTTTTTTTCCTGCCCAAGAATATCATAGCAACATAAAGACTTGCATGGCAAGGAAAGCTGCCAGGTCTGTGTGCTCTTTTCCCTAACACAGAGGCCTCTGCAGCAGGGATGTATGTGCACTGGCTCCAACAGGCAAGGGAACAGCTTGGGTAGATGCAGAGGCCTCTGTGTTAGGGAAAAGAGCACACAGACCTGGCAGCTTTCCTTGCCATGCAAGTCTTTATGTTGCTATGATATTCTTGGGCAGGAAAT
+
E@BABADAB@??<?EBEDDFDB?89999:ACCCBBAA??>>>?@ABACCBBA@ACCCCBAAACBBCCCDDEECEBA@@??ACEFEFFEFGG==::8AAADEDCC@@@@@ABBCECDDBABBBCA@@>?@AADCCA@@ABCDEEDBBA?96=66?BBDCDCCBCAA=<10///45>?@ABBBBBCBCDBBDEDDEDDCCCDCCCBAAAAABCCDB<9:BEDBBAAADCCBBAABCADCCBDDBBAABBDBCDCFFGD??;832'#
@256_NG92T2_2
TGATGGCATTTAAGGGACAGTAGAATTTCTAGCTGCCCTTTGGCACCTTGCCTGTTCTCTGCAGTCATTTTGACATTGGGGTATTCTCTGTTTCCACCCAGCTTCAGGGAATAAAGCTCTGCTCTTTTGCTCTGACCTTCCCTTATTTTGCTACAGATCTTACTCTAGCACCTCCATAGAAGAGGCCATGAAAAGGGGTGAGGACCCTCCCACCCCACCACCACGGCCACAGAAAACCCATTCCAGAGCCTCCTCCTTGGATCTGAATAAAGTCTTCCTGCCCAGTGCGCCAGGTGAAGTGTCCCTCTGCATCTACCCAAGCTGTTCCCTTGCCTGTTGGAGCCAGTGCACATACATCCCTGCTGCAGAGGCCTCTGTGTTAGGGAAAAGAGCACACAGACCTGGCAGCTTTCCTTGCCATGCAAGTCTTTATGTTGCTATGATATTCTTGGGCAGGAAAAAAAAATCCCAGACAGATGCATAGCATATGGGGCTGGAGAGTTTAC
+
,*****>>?@CCDA==<<<>?>==@BBLFCA?>?@@?>=?C>??>>>>9779DBBDCA?@?@?@@??@ACFECCCBBA@@@?@?>430/...11><;=?;??@AACA>==?=?AA>===<<:9::9>80@DCBCBA>=>>=?>@?AEGHECBA@@@@@@@B@?@?>>?>?@???>?@ABCCBC@>=>>@CEEDDC=?>=;<<<<??A@@@@:>A@?<BCECDC>9999:ACDDEDGEBA@@AB@A@ABB@???@CBBCAABBABCBDECCDBAAAABBCBA@@??@B:66668@ABCBAAB@A@>>>?@CBCCBA@@@ABCBCCBBB?@?A@@AAA@EDA@@??CBCFDGEC@???@ABAAACCDCDBB@>>>??AABACC<;@@BFIKJFDDCBCEEEEABAA?@@@@BBCCBABAACBBDCEDCDCEEECDCCDFCEDDCECCDEEFIGEGFGFBA?>=FJSIIJD?B9:998:<>55555BE@A@@???>?=90+*'&%%&%%
@257_NG92T2_2
CCTGGCGCACTGGGCAGGAAGACTTTATTCAGATCCAAGGAGGAGGCTCTGGAATGGGTTTTCTGTGGCCGTGGTGGTGGGGTGGGAGGGTCCTCACCCCTTTTCATGGCCTCTTCTATGGAGGTGCTAGAGTAAGATCTGTAGCAAAATAAGGGAAGGTCAGAGCAAAAGAGCAGAGCTTTATTCCCTGAAGCTGGGTGGAAACAGAGAATACCCCAATGTCAAAATGACTGCAGAGAACAGGCAAGGTGCCAAAGGGCAGCTAGAAATTCTACTGTCCCTTAAATGCCATTGCGTATAATAATTGTCCAAACCCAGCCATTACTGGGATCTTTTGCCCTTAGTATATTATTAGGCCTAAATTTACAACTTCTCCAAAAATGGTTTATATAAATTCAAATCAGTTTCTGTGATAGTTGTTAATAAGAACAATGTGTAAATAAGCCTTTCAGCTTGCAGCCTTCTGTGTTTGAGGA
+
*012:;<==>>CCFFHNIKGHGGEHGDIKHLNOKGHA?DIHIKGJKHHKLIFGJGHLNSKSJNSSJKJGEDDCEIIKNPEFEEAG=67SKHKGHGDDKQEKMKJESKOIKIGJJKPKHJKJGJKJHLG@333IJIHFHLKSIIHJHJINSSLIRKJKKNSKA;>>??ISMMSJKKSOJIJPNMNNSSSOMOISSS??>>>=7;=<;<=>@GGC???@BDDGJH9::;EJJKPIMFGECBCEA89223HGEGGIKLMHIKHDDED<;CCHKSHIHHJJISKNJIIIFJMQMNKMHHBBAACKIJSKKJLLRLSLHKPIJKIJSHJFHGEFFHFKIHD@GGGGJBCDA>=GHIGJKGPGGGLIRMKSKMOKHJJEDA@AIHQLOIGFIGIJLPMPKKJKHGMHIGKFHINKJKHIJGGGIGNIGIGKIJPKIILKKMHHGMJFGKEDEEDHBCB>?111155;EGGEHEDCCA3000/
@258_NG92T2_2
GTAGACTCTTTTCCCTAACACAGAGGCCTCTGCAGCAGGGATGTATGTGCACTGGCTCCAACAGGCAAGGGAACAGCTTGGGTAGATGCAGAGGGACACTTCACCTGGCGCACTGGGCAGGAAGACTTTATTCAGATCCAAGGAGGAGGCTCTGGAATGGGTTTTCTGTGGCCGTGGTGGTGGGGTGGGAGGGTCCTCACCCCTTTTCATGGCCTCTTCTATGGAGGTGCTAGAGTAAGATCTGTAGCAAAATAAGGGAAGGTCAGAGCAAAAGAGCAGAGCTTTATTCCCTGAAGCTGGGTGGAAACAGAGAATACCCCAATGTCAAAATGACTGCAGAGAACAGGCAAGGTGCCAAAGGGCAGCTAGAAATTCTACTGTCCCTTAAATGCCATTGCGTATAATAATTGTCCAAACCCAGCCATTACTGGGATCTTTTGCCCTTAGTATATTATTAGGCCTAAATTTACAACTTCTCCAAAAATGGTTTATATAAATTCAAATCAGTTTCTGTGATAGTTGTTAATAAGAACAATGTGTAAATAAGCCTTTCAGCTTGCAGCCTTCTGTGTTTGAGGAAAT
+
++'%%%'&')+1/6984579@ACB?=>==?@ADCCCBB?>>>=====??BAAAA>????BCDDEAAAAB@@?@@BEBAA@@A@@@@@BCBBB>@???A@??@ACDCB@:7778;ECBBBCDCDDD???=7CEFHCDCAAAABBBB@@@@BCCEFEFEEDDA@AACHJFFEDB>;<<<BFEDEDDFEEGE@DCCABCCFEECA98778.9AACCAAAACDBCCCCCD@@A@@BBCCEEEEEFFEJFGBAAABHJHHBAB@BBCBBABDCCCEEFHHCEDCDCCCCFEJHHBBAAAEFFDDCCBA>ABDEECECCDCCA???@BCFIEFJHKMHJGFEGJCC5?>;;<?BCCDDCC@@@@BGB@??@ADBBCEJFIHIEDDCDDBABBBEJHGCCDCCG@=<<<?GKSKSSBAAABMKHHHFEEDDDDDDFCBAABACGFKKJFCAD>>BACFGIIFIHGHGDEDDDHKSLFHHDDGFD;;;CEJNJJDDDCDLHHHIIRSSFEFDFDCBCDEIEFDFEFDEEECEGFHIHFFHMHIJFJHEEEEEGGDDCCCHFLHGFFEEDDEDEFFEFE=653((((./.)
@259_NG92T2_2
AGGGATGTATGTGCACTGGCTCCAACAGGCAAGGGAACAGCTTGGGTAGATGCAGAGGGACACTTCACCTGGCGCACTGGGCAGGAAGACTTTATTCAGATCCAAGGAGGAGGCTCTGGAATGGGTTTTCTGTGGCCGTGGTGGTGGGGTGGGAGGGTCCTCACCCCTTTTCATGGCCTCTTCTATGGAGGTGCTAGAGTAAGATCTGTAGCAAAATAAGGGAAGGTCAGAGCAAAAGAGCAGAGCTTTATTCCCTGAAGCTGGGTGGAAACAGAGAATACCCCAATGTCAAAATGACTGCAGAGAACAGGCAAGGTGCCAAAGGGCAGCTAGAAATTCTACTGTCCCTTAAATGCCATTGCGTATAATAATTGTCCAAACCCAGCCATTACTGGGATCTTTTGCCCTTAGTATATTATTAGGCCTAAATTTACAACTTCTCCAAAAATGGTTTATATAAATTCAAATCAGTTTCTGTGATAGTTGTTAATAAGAACAATGTGTAAATAAGCCTTGGCTGACCTTCTGTGTTTGAGG
+
CDCIGJKFCCCDFLIIHGEFGFFGHJJHKMIHHLNILKIIMIGGHHHJIIGHFKOSKKIILIIIKHNKJIKNHGFIGRKKMQIIKNMMOJIMLGISJJGJLIIGGLKNPLMJOMKNIQLJIKNJMQNLPLLPMJQQIHQIIKLMSKLSILOSSSKSLINKOF,,,,*222112@DIGIGPJJLNLLGJJIOPMSJF<<<HJNPNJLKMIIGJGHGKLJKGHIHJKHHIGHGHGHSJQNSLJJGEHJJIJKLNMGGFEFFHGIGMHGGEEIGGJIFGINHHDFCEEHFGJGJFGEB+++++,ECFKLKMRJIGGJEGGFEECCGGLGFFHHHGFHJOKLKHIIJHGGEEFFEGKIKIIHFGKC===>?GLIJSIGGFFFJISDCCCCFFGGEFEDDCDGFIKIJINHFCFDEHHIGKOKLJJGEDBBCEEJJNKFFHEGIGHIGFGFNLKKEEFFGKLJKSKHKDGLGHHEBBCDEIGGFEEFEGFEEIHIHJKIGHFEFHGHHHIHJILJBB=<7''(('%%%%%...01443///+
@260_NG92T2_2
ATTTAATACTCTTTCCACCCAGCTTCAGGGAATAAAGCTCTGCTCTTTTGCTCTGACCTTCCCTTATTTTGCTACAGATCTTACTCTAGCACCTCCATAGAAGAGGCCATGAAAAGGGGTGAGGACCCTCCCACCCCACCACCACGGCCACAGAAAACCCATTCCAGAGCCTCCTCCTTGGATCTGAATAAAGTCTTCCTGCCCAGTGCGCCAGGTGAAGTGTCCCTCTGCATCTACCCAAGCTGTTCCCTTGCCTGTTGGAGCCAGTGCACATACATCCCTGCTGCAGAGGCCTCTGTGTTAGGGAAAAGAGCACACAGACCTGGCAGCTTTCCTTGCCATGCAAGTCTTTATGTTGCTATGATATTCTTGGGCAGGAAAAAAAAATCCCAGACAGATGCATAGCATATGGGGCTTGGGGGGCCAG
+
(''-))((%%%%')%)458GDGGGFHDECCCIIIHMEGGFGDFDFF:C<+>IIHHISJLNIFHHHBBKSKQSOSJSJSIOJJD77777ISNIKMGC45HLMKQOSNOSLMKHBSOKIISSKHNOPSMJGFHB9;GH<323/1:--....4B41...07KSNHLKJJHJNLNOMOMRSNSKJKSOSOSPLJMKIQLH@???>DDIDEEFF864++,?@HJHGJIJSB@@@AMQSKMKMSMLNMPSLSSMLIGKHFIPLHHJJIPLSLOILMIIIOFFIJEGFEKPPLIOHHMLLPJSMKJMHHFHGEDKNSSSSKFFEECKKKLSGGGGJSSMSHKJLGMORMMSSEDC<;8;;ABDHKHHFFFLIHKOCBB=<<;;=8777@CIKKLE>@=9>ACDCED:98822222220024861-*''''&&%%
@261_NG92T2_2
GCCCAAGAATATCATAGCAACATAAAGACTTGCATGGCAAGGAAAGCTGCCAGGTCTGTGTGCTCTTTTCCCTAACACAGAGGCCTCTGCAGCAGGGATGTATGTGCACTGGCTCCAACAGGCAAGGGAACAGCTTGGGTAGATGCAGAGGGACACTTCACCTGGCGCACTGGGCAGGAAGACTTTATTCAGATCCAAGGAGGAGGCTCTGGAATGGGTTTTCTGTGGCCGTGGTGGTGGGGTGGGAGGGTCCTCACCCCTTTTCATGGCCTCTTCTATGGAGGTGCTAGAGTAAGATCTGTAGCAAAATAAGGGAAGGTCAGAGCAAAAGAGCAGAGCTTTATTCCCTGAAGCTGGGTGGAAACAGAGAATACCCCAATGTCAAAATGACTGCAGAGAACAGGCAAGGTGCCAAAGGGCAGCTAGAAATTCTACTGTCCCTTAAATGCCATTGCGTATAATAATTGTCCAAACCCAGCCATTACTGGGATCTTTTGCCCTTAGTATATTATTAGGCCTAAATTTACAACTTCTCCAAAAATGGTTTATATAAATTCAAATCAGTTTCTGTGATAGTTGTTAATAAGAACAATGTGTAAATAAGCCTTTCAGCTTGCAGCCTTCTGTGTTTGAGGAAA
+
/1178@CEEDDFCCCBA@AABDEDHJFGEDDFEEEEEDDDFECCEDDDCCEBACHEEGGGHGEEDFEMHIGDACCFEFFGJFCDCCEFFGHHLGHFEDEDEDDDDFIEGHFEEDCCDEGFIFFFGGIHGHGFHHGGGGEEEHEGHHGGFFEEFFEDEFEFHFKGFB???@BFIHHHIKKGGOFFGE=JGJHHKIHFFFFGHHFGGGIHILIMJKJJLKIOMSMJRKJIKCAAABFIHHJIIHNBEA4AFJFG@7477@C?<=<1)<IHKKFHHGIJIFFGABB??@??BBBFEEECDHGHIFGCBCDDGIKKCAB@AC@@?@BBCEEDEFOJGEECCCBBEEGKLIDDCDDGGFDEBABAADCHGFDDCCDEEFDABBBCEFEHIHKLLGDCABAABEDFKGFCBCBBBCB@BBCCEEA?@ABDBCBGLIJHGFDBCCCAAAAAGIHGFFFEFG@<;;;=GKJKNQHHFDDDEGDDDCCEFFEEEGCB@@@@GJIMJHFEDDDEFEHFJMJIJMHECAABCDJJSJEFFDEGFFFFEFFLLSHDDDDEHKKCCCCDJKJKKIJDDEFGKHJGGHDDCEDIGGGIHHGGFGGGMGGIIGJGGHGDCCB;FFHIFEDCCBB@AACCEFFEGHHDB?;73/
@262_NG92T2_2
CCAGAGGGACACTTCACCTGGCGCACTGGGCAGGAAGACTTTATTCAGATCCAAGGAGGAGGCTCTGGAATGGGTTTTCTGTGGCCGTGGTGGTGGGGTGGGAGGGTCCTCACCCCTTTTCATGGCCTCTTCTATGGAGGTGCTAGAGTAAGATCTGTAGCAAAATAAGGGAAGGTCAGAGCAAAAGAGCAGAGCTTTATTCCCTGAAGCTGGGTGGAAACAGAGAATACCCCAATGTCAAAATGACTGCAGAGAACAGGCAAGGTGCCAAAGGGCAGCTAGAAATTCTACTGTCCCTTAAATGCCATTGCGTATAATAATTGTCCAAACCCAGCCATTACTGGGATCTTTTGCCCTTAGTATATTATTAGGCCTAAATTTACAACTTCTCCAAAAATGGTTTATATAAATTCAAATCAGTTTCTGTGATAGTTGTTAATAAGAACAATGTGTAAATAAGCCTTTCAGCTTGCAGCCTTCTGTGTTTGAG
+
11+,-88;<=>===>>@AA@>:66668B@@@?AA@@@BDEDEBDDDC@??==???AAA>??>?@@CDCCCDCA?>??BEHFCCA?;8899=DAAA??@@AAAA??@@@?>??>??;<AHE<@??A?>>=>>?>=@?>>=:::;;?;<=BBBAAABBCCB??@AAGFED?<><=>@A@A@B@??A@HJG???>>@??BBCGHE>>===CAAA@>>>==?AEBGBB@ABBB@>===>@BCCCDDGFDBA@>??>????ABC?>?????>;;<<=@==::<@B><<<<89888==BA@<;;<;@EEFA@@?@A854446BCDEFEDB@???ACCCCBB=;::61/..15>@ADCGDD>>=>>ABBABDFFCDCA>=;;<<?EFEE?>>==A@@@??@AEKLB?>=>>ABABCEFFBEEFFED@@@A@DAA@AAA??@>>AAACDDAAAABFHBBB@@BDEJNFE20020:@@@@????>==>>?@@?BB>.,+
@263_NG92T2_2
ACAATGTCAAAATGACTGCAGAGAACAGGCAAGGTGCCAAAGGGCAGCTAGAAATTCTACTGTCCCTTAAATGCCATTGCGTATAATAATTGTCCAAACCCAGCCATTACTGGGATCTTTTGCCCTTAGTATATTATTAGGCCTAAATTTACAACTTCTCCAAAAATGGTTTATATAAATTCAAATCAGTTTCTGTGATAGTTGTTAATAAGAACAATGTGTAAATAAGCCTTTCAGCTTGCAGCCTTCTGTGTTTAAGGAAT
+
$$##$&'''(--0=>?DDFFGIIMJIJJSJJISKPLHIFGEKLKIISJLFGGFGENHGGHILNNOMKILJNJLPOSLSOMMGGGJKSLSSLMRKLIONIKSROSHJRRIIIJKIKKGKLLPHGJIISDCFEGDDGGHFJHJJKLKKLKLPIHJMJGDCB@AAKMKMKHCFFFGLNJJNJIHMDFHILKHFIJHGLFIJLHILKJLOMIKIHGEFHFENFD=E@ABCIGGF@@@>89CCIFFEDCFDDFGIFE@?=>)'&&&)%
@264_NG92T2_2
GCCTGTTCTCTGCAGTCATTTTGACATTGGGGTATTCTCTTTCCACCCAGCTTCAGGGAATAAAGCTCTGCTCTTTTGCTCTGACCTTCCCTTATTTTGCTACAGATCTTACTCTAGCACCTCCATAGAAGAGGCCATGAAAAGGGGTGAGGACCCTCCCACCCCACCACCACGGCCACAGAAAACCCATTCCAGAGCCTCCTCCTTGGATCTGAATAAAGTCTTCCTGCCCAGTGCGCCAGGTGAAGTGTCCCTCTGCATCTACCCAAGCTGTTCCCTTGCCTGTTGGAGCCAGTGCACATACATCCCTGCTGCAGAGGCCTCTGTGTTAGGGAAAAGAGCACACAGACCTGGCAGCTTTCCTTGCCATGCAAGTCTTTATGTTGCTATGATATTCTTGGGCAGGAAAAAAAAATCCCAGACAGATGCATAGCATATGGGGCTGGAGACTTTT
+
9;=>=@A<=CDCBAA@@ABDFHEDDBBC>>>===2222/.,+(*,0>@@@@CEDECA@@@>??@?@A@?@BB:F<C@>CHFFDEA??>860**000JOHEDBBBBBCBCFB@A@?AAAADBBAAABCDEDDDCA@ABDDFFHGGDBBACCDBCCCDFCB@7?>>>>>@A@AC=77779AABBA@CA?@??@AAAAAAA>>==>@?ACBCBBABCCCDCCCABBBBDBCB?>>>>?A954558?AAABAAA?><::;<>@@B@@>>==>@AEEDBBB>=<><=>>>?AB???=>@?@CCCEEA????@@AA@BBCCCA@><<<<=>@BBECBA?>=?@DDB????@EEECA?>?>?@@@ABCBCCBA@@?@@ABBAA@AACBDA@@@?>>>?@BAABAABCBA@AA<:;9?=SSJHPDA?@>?@A@AB@@A@???@AACCB@@@?:44110/01-
@265_NG92T2_2
CTAAGGGCAAAAGATCCCAGTAATGGCTGGGTTTGGACAATTATTATACGCAATGGCATTTAAGGGACAGTAGAATTTCTAGCTGCCCTTTGGCACCTTGCCTGTTCTCTGCAGTCATTTTGACATTGGGGTATTCTCTGTTTCCACCCAGCTTCAGGGAATAAAGCTCTGCTCTTTTGCTCTGACCTTCCCTTATTTTGCTACAGATCTTACTCTAGCACCTCCATAGAAGAGGCCATGAAAAGGGGTGAGGACCCTCCCACCCCACCACCACGGCCACAGAAAACCCATTCCAGAGCCTCCTCCTTGGATCTGAATAAAGTCTTCCTGCCCAGTGCGCCAGGTGAAGTGTCCCTCTGCATCTACCCAAGCTGTTCCCTTGCCTGTTGGAGCCAGTGCACATACATCCCTGCTGCAGAGGCCTCTGTGTTAGGGAAAAGAGCACACAGACCTGGCAGCTTTCCTTGCCATGCAAGTCTTTATGTTGCTATGATATTCTTGGGCAGGAAAAAAAAATCCCAGACAGATGCATAGCATATGGGGCTGGTTTCCT
+
3444>===<=@?=<800000=@BDCA@>=<;;<==?????:9889@C@643337A>???@DED=88888?A@====>BAADCBBA>=<:=@8;;;;;77777>==?>>>AAA@@@?ABBDFDDDBBC?=;989:;?@@@@CBC@>66<=>>>@A?@?=;:;;=??>==<<>?@BCBEEBCDDDDCA>>>><=<=<@EEGFCAA@@@@BAACA@@@????@??>===??BBCCC?=<<=?CE@GCE?==;<?@AC@???@?@:;@>>==@BAAC=98889ABEFEDEB??>>85545AA@==<;;==>CAA@@?@AABBAAB?????A?@@?>????A955557?A@AAA@A??>;9::;BBA@@>>==>?@BBBAB><;79;;=??>AA?>?=>??@BBBBC?>>>????>?ACCAA?><:::::<=?CCBAA@@@CDEEBAA@AADCDCA@@@??>>>>@A?BBBA?????@A@@AAAABABA@AA??>>>>>=>?@ACAB@AABAACDEFHFFFFBA@?@DEDAAB@@A@@@AACDDBA>>==:-)*++,(
@266_NG92T2_2
CTTACTCTAGCACCTCCATAGAAGAGGCCATGAAAAGGGGTGAGGACCCTCCCACCCCACCACCACGGCCACAGAAAACCCATTCCAGAGCCTCCTCCTTGGATCTGAATAAAGTCTTCCTGCCCAGTGCGCCAGGTCAAGTGTCCCTCTGCATCTACCCAAGCTGTTCCCTTGCCTGTTGGAGCCAGTGCACATACATCCCTGCTGCAGAGGCCTCTGTGTTAGGGAAAAGAGCACACAGACCTGGCAGCTTTCCTTGCCATGCAAGTCTTTATGTTGCTATGATATTCTTGGGCAGGAAAAAAAAATCCCAGACAGATGCATAGCATATGGGGCTGGAGACTTTCCTT
+
*9;/.///@IICDB@<6..FHQLLIKIHROI:::9E@ISLIGCGE<><?AEG=57AID>CDDFQHF4445DKKJIJJIQGSNSLNSHJJMLKKSMRQKRLLMLOJJMKKKQNJJOLPKSOIILLSKLLKGHHDDEID,*+*+111:::BJJOINLLMOJSLLSSRSLSKJGDGDEJSKSJMSKJSSNOKSKMJPOKLSOKMMKMJMJPRSPMKPJNJPMQJN=9682-.CFAJRJGGGIIKSJSJSKSLJSISFBGGGIJLJHIMLJFCCDDOISLLNRLSMQLHMJJIIPIIGIHKH@>=<>>FDEIGEGCDFHGGGINILOSHJHHJHGIGFGHB9810.))))'(&%
@267_NG92T2_2
TCTCACTGATTTGAATTTATATAAACCATTTTTGGAGAAGTTGTAAATTTAGGCCTAATAATATACTAAGGGCAAAAGATCCCAGTAATGGCTGGGTTTGGACAATTATTATACGCAATGGCATTTAAGGGACAGTAGAATTTCTAGCTGCCCTTTGGCACCTTGCCTGTTCTCTGCAGTCATTTTGACATTGGGGTATTCTCTGTTTCCACCCAGCTTCAGGGAATAAAGCTCTGCTCTTTTGCTCTGACCTTCCCTTATTTTGCTACAGATCTTACTCTAGCACCTCCATAGAAGAGGCCATGAAAAGGGGTGAGGACCCTCCCACCCCACCACCACGGCCACAGAAAACCCATTCCAGAGCCTCCTCCTTGGATCTGAATAAAGTCTTCCTGCCCAGTGCGCCAGGTGAAGTGTCCCTCTGCATCTACCCAAGCTGTTCCCTTGCCTGTTGGAGCCAGTGCACATACATCCCTGCTGCAGAGGCCTCTGTGTTAGGGAAAAGAGCACACAGACCTGGCAGCTTTCCTTGCCATGCAAGTCTTTATGTTGCTATGATATTCTTGGGCAGGAAAAAAAATCCCAGACAGATGCATAGCATATGGGGCTGGAGACTTTGCT
+
)'(**+<>>?BBDDEEFIFFGEEEDA@@AAHSSHECAABBBDCCDDFJLNJDBB@@DEGILGKIJEDEEBCEBCDHJSIHECA?AGHHJLPIL@DDFFI7200GIMHKLLHIGB@@@@FGIGJPKKNOIFGFGGQLJIJINJLONFHGFEBDC;GF;;IIJKMKKKKPLSKLKLMIPIGFHJNHSONLJJPJ??@@KHJJKKOSSHLSISFDINFIIIHBCCDBCCBABBBA@ABCDHHHGLA9KEGFJKECCCCACADBDHJPHEFDDCDFGDDD=<<<<CCCFFCDCCCCIGGJKGHEEDEHFHGHDEHKIHBBAAACDDADFGBCGIHGLIJIJJD>?>?ELFIHGHKHFFGGGHKGGFEGDDDCEEFGFFDGFDEFGGFDEEEEDDEGDEEBCCCBEH?;;;;>FHGHIGGHFDCBAACDIEFEDDECDDEEGGFHHGEEDECCEEEEHFCCECDGEEGHGHIHEEDCEEEEDEFHJGGGEDDDDGJGGGFE:;E@?FIILMSMFICBAIGFGFEEGFEEIGEBA===@HFGHKHFA=<=<KEEGIGGGGEFDFDEGFFEA;9:.742/.---//6977645;;<>?CEEECBCCCGGKNJ>===43/-,+++)%&&
@268_NG92T2_2
ATTGGGGTATTCTCTGTTTCCACCCAGCTTCAGGGAATAAAGCTCTGCTCTTTTGCTCTGACCTTCCCTTATTTTGCTACAGATCTTACTCTAGCACCTCCATAGAAGAGGCCATGAAAAGGGGTGAGGACCCTCCCACCCCACCACCACGGCCACAGAAAACCCATTCCAGAGCCTCCTCCTTGGATCTGAATAAAGTCTTCCTGCCCAGTGCGCCAGGTGAAGTGTCCCTCTGCATCTACCCAAGCTGTTCCCTTGCCTGTTGGAGCCAGTGCACATACATCCCTGCTGCAGAGGCCTCTGTGTTAGGGAAAAGAGCACACAGACCTGGCAGCTTTCCTTGCCATGCAAGTCTTTATGTTGCTATGATATTCTTGGGCAGGAAAAAAAAATCCCAGACAATCATAGCATATGGGGCTGGAGCCATG
+
B@@ESLJGSSHKIMIJHSHFFGIMIJHFEF86667HNJJKJIJPSSLKK>BADHBJQKLOISSS4//0@CJGISKJISJHHLLKQSSKKKIKLIQJLMKLNSMJQKLLOMLMMSSGDE@??IMSSSJGIMPKLH@<<:ESONSSHGFHIHOMJJOSSJOILJLLFIILLHJHKKNRSOPRLSSSJPKKLPOQOKSPSHHFIGGGFILHJHHLJIFDEEGKJSQRKIKSIHJFHLSMLIJGHJDC;KKJFHKJKLMIIGMHIIISJIMJSQRSHIKJKQIGIGOKSPSNNSSPRPNJIJJIIHNOOSLJHJLNMLSOKOSMMGIFLMRGFJMHGIFA@@>@DFABJGGFGGIHEDECDCDDIRIIGIJKHJGSKHHGGKIHIB=8=>CDJIIMPEB=>?@?;676666;=<>>@?CCAA?5)&%####$
@269_NG92T2_2
CTGACCTTCCCTTATTTTGCTACAGATCTTACTCTAGCACCTCCATAGAAGAGGCCATGAAAAGGGGTGAGGACCCTCCCACCCCACCACCACGGCCACAGAAAACCCATTCCAGAGCCTCCTCCTTGGATCTGAATAAAGTCTTCCTGCCCAGTGCGCCAGGTGAAGTGTCCCTCTGCATCTACCCAAGCTGTTCCCTTGCCTGTTGGAGCCAGTGCACATACATCCCTGCTGCAGAGGCCTCTGTGTTAGGGAAAAGAGCACACAGACCTGGCAGCTTTCCTTGCCATGCAAGTCTTTATGTTGCTATGATATTCTTGGGCAGGAAAAAAAAATCCCAGACAGATGCATAGCATATGGGGCTCAAGAGTTA
+
EECC@>====;4@>@GGJEDCAAA?@@@ADCBBBBAA@?@AAABCCAAABBDDCCDAA99999=FEGBBABA@;;;9;;1-.3399==::=<;<;;<<BA?=>>DGDFCEDD6((>>@DIFHHJIKKHEFGFFHLLSJHHGHGGGIFGB@@?=>BCC76766AEFHGEFDCCDCDEHIKIJ>==<=B;BHIKIGLMFF>EDDHHGNLMLOHGJGFJIKHHFGFGGFDFDEFHSGGGFEGEFFGJKMK?=;99;D@FGIFIJH=<<<<DC>>>>FEFFGFGKGHKOHJLHGHHLKISIJSSHOKIKJKHJGDEDDDFDDDABDEFRGC@@JDKSJKK321/12:76667:BCAAB;;;;56/.//('&&%&&'$
@270_NG92T2_2
ATTTGGCACCTTCCCTGTTCTCTGCAGTCATTTTGACATTGGGGTATTCTCTGTTCCCACCCAGCTTCAGGGAATAAAGCTCTGCTCTTTTGCTCTGACCTTCCCTTATTTTGCTACAGATCTTACTCTAGCACCTCCATAGAAGAGGCCATGAAAAGGGGTGAGGACCCTCCCACCCCACCACCACGGCCACAGAAAACCCATTCCAGAGCCTCCTCCTTGGATCTGAATAAAGTCTTCCTGCCCAGTGCGCCAGGTGAAGTGTCCCTCTGCATCTACCCAAGCTGTTCCCTTGCCTGTTGGAGCCAGTGCACATACATCCCTGCTGCAGAGGCCTCTGTGTTAGGGAAAAGAGCACACAGACCTGGCAGCTTTCCTTGCCATGCAAGTCTTTATGTTGCTATGATATTCTTGGGCAGGAAAAAAAAATCCCAGACAGATGCATAGCATATGGGGCTGGAGACTTTCC
+
'+,,::<33333*****BDDCBCDFCBA@AACBGEDDECEBA?=<<=?ABBB?@?11:11@@?BCDEEGFB@@AACDDA?@???@?@BBEDAFLFDFDBA@@@>>>?>AFFJIFDDBCDEEEEC?>@@?@BBCDBBA@ABBDDFEECA@@@B@@EBCAEB@?32211763/.11->DDDCCEFDDD?9999:DCFGDEHECBBBCGFDDCDCBAAAADCFFFEEFEDFDFFFGGEDCCCFCFFCAA@@BD;8888<CFFECBC@??;8,***+389@@B?>4BBBBACEECFCDDCFHFEGHCCCCBFEEGHHJGDBCCBEGEEFJFIGHFFDDCEDGHHKJGGEEFEDJMLKLKLGEEFGIIIFFDCDDDBEFFFFFJGFFFHFIHE=////C:;FGLGDFCDCECCDDEIHHFGDDD=:89<6JJJLLEHEFHFFEDEEEEEEDEFFHIRFEBB@100143210-'%
@271_NG92T2_2
TGGGTTTTCTGTGGCCGTGGTGGTGGGGTGGGGGAGACCTCCACCCCTTTCATGGCCTCTTCTATGGAGGTGCTAGAGTAAGATCTGTAGCAAAATAAGGGAAGGTCAGAGCAAAAGAGCAGAGCTTTATTCCCTGAAGCTGGGTGGAAACAGAGAATACCCCAATGTCAAAATGACTGCAGAGAACAGGCAAGGTGCCAAAGGGCAGCTAGAAATTCTACTGTCCCTTAAATGCCATTGCGTATAATAATTGTCCAAACCCAGCCATTACTGGGATCTTTTGCCCTTAGTATATTATTAGGCCTAAATTTACAACTTCTCCAAAAATGGTTTATATAAATTCAAATCAGTTTCTGTGATAGTTGTTAATAAGAACAATGTGTAAATAAGCCTTTCAGCTTGCAGCCTTCTGTGTTTGAGGAAT
+
=GMSISSPPSNSKNKOMIPKLKIMH>>>=50+((,*)(%%&&%*+-,,78+1448<AGJLNKFJIOKORSONSSLGFDFFFIMNMSMKA@?972014469=?A=::6655588BSMJSOFFDFDDC97778HGJLILKLHLIJIHIIHISIPHNKIKLJLGSHGFJJIHHJSOKNLOPJKJJOKOJNSLRIIKHHKBBABBSLLLNKQJLHCEESSMMKJFGIMJJKSKIIPSLSIKJSLJLIHIJMHJSSJLNKKIIIJKHIIKRKIH<::+++,CFMIJICFGHGIHIHIJHGMLIPLPKHGGFFFOLMJHHHHHSMOMKHGIKINHOFFHILMJHIIKJAEEFDDFFJJJNILJGIHHHGJGFGHIJMOIJJHGGHHLHGHHGIIGEGCB@=9889:?@DBAAAAEDDFDCCB<32.-)(%
@272_NG92T2_2
CCCAATAATATACTAAGGGCAAAAGATCCCAGTAATGGCTGGGTTTGGACAATTATTATACGCAATGGCATTTAAGGGACAGTAGAATTTCTAGCTGCCCTTTGGCACCTTGCCTGTTCTCTGCAGTCATTTTGACATTGGGGTATTCTCTGTTTCCACCCAGCTTCAGGGAATAAAGCTCTGCTCTTTGCTCTGACCTTCCCTTATTTTGCTACAGATCTTACTCTAGCACCTCCATAGAAGAGGCCATGAAAAGGGGTGAGGACCCTCCCACCCCACCACCACGGCCACAGAAAACCCATTCCAGAGCCTCCTCCTTGGATCTGAATAAAGTCTTCCTGCCCAGTGCGCCAGGTGAAGTGTCCCTCTGCATCTACCCAAGCTGTTCCCTTGCCTGTTGGAGCCAGTGCACATACATCCCTGCTGCAGAGGCCTCTGTGTTAGGGAAAAGAGCACACAGACCTGGCAGCTTTCCTTGCCATGCAAGTCTTTATGTTGCTATGATATTCTTGGGCAGGAAAAAAAAATCCCAGACAGATGCATAGCATATGGGGCTGGAGACTTT
+
(=>>>?BDCCCCCAAB<:<9:=@HIDA@<<<<=ADCCA@@????@ABAA@@ADECCEDAB843346??>??@EED?<<;;<>>>>>@BCGGEB@??@>=<<=@@???<<=====<<<>>>?EDCA@??@AABFDECBBB/////8:;===>;;;<9:77;;<;<>?<<<<;=?==??>>?>?@BB@=><*@DCCDCA>>=<;9799;GHEA?=;62222222100238;;C@>><;<=>?@ABAA>>??ACEFHEGA@>=??@@?????>>>0?BABA@@A@@B=66667ABC=>BFC@?>>?BCAAA@@?>>>>A@AA@@BA@AABBBABC@@??@C@AA??@?@@A74444:?AAAABAA@?<;;;;@BBAAA@@>><>?@?@ABA<=<==>>>>>AC???==??ADCDDDA????AA@?@?B@A@@?====>@BDC>=<<;;<<>AGEEAB@AACDCBB@?@??@??@@>=@=>B@@@@@@AAABA@@A?A@=>?>?AA==<<<>>@AB???>?A@@@GISIIIGB@>>???@>?@??@>=>>>??AA?>===>50/,((('
@273_NG92T2_2
CCCAGTAATGGCTGGGTTTGGACAATTATTATACGCAATGGCATTTAAGGGACAGTAGAATTTCTAGCTGCCCTTTGGCACCTTGCCTGTTCTCTGCAGTCATTTTGACATTGGGGTATTCTCTGTTTCCACCCAGCTTCAGGGAATAAAGCTCTGCTCTTTTGCTCTGACCTTCCCTTATTTTGCTACAGATCTTACTCTAGCACCTCCATAGAAGAGGCCATGAAAAGGGGTGAGGACCCTCCCACCCCACCACCACGGCCACAGAAAACCCATTCCAGAGCCTCCTCCTTGGATCTGAATAAAGTCTTCCTGCCCAGTGCGCCAGGTGAAGTGTCCCTCTGCATCTACCCAAGCTGTTCCCTTGCCTGTTGGAGCCAGTGCACATACATCCCTGCTGCAGAGGCCTCTGTGTTAGGGAAAAGAGCACACAGACCTGGCAGCTTTCCTTGCCATGCAAGTCTTTATGTTGCTATGATATTCTTGGGCAGGAAAAAAAAATCCCAGACAGATGCATAGCATATGGGGCTGGAGACTTAC
+
0EEEFGIFJHGGFGGEFIGJIKFFEFFGGHHDC<;:::?EHGFGGNONHBAAABEED<8888GFLGIGFEGDCCEM>>>=>CDDDDDFHHKONKKHMHHJFHJHKSLKIIIHGFEDCDGGIKHIHLLMMKGHGFGGGGJF??EDCDDBDGEEGGFFLIGC<D:/FLMKMLKHIGIFIFHIHIQKLKISLISMILOH@AEJRIHLHMMHLIDDHHKJOMSJJJJJFHMINNSKKJJLMMMGKIJJMH;DCNNJIE:4444@??DEHJHGHIMJKHHKSIMGILNSLLNJRLMKKJKIKHFJJSSMMIMKMJKLSLJSJMJIPJDAABBGKPNKIKPKIIEEDEDKHPLKSKSHIJLOLLJJJIHJJJIHGGHIKLIKGHGHJKLKJHIEGFFFNNKJJIGSNLLJHIGHKJHGGEDDBBEDBHISQSJKHHGFHKNNJHHHGFIIGGHJKMKHFHMKFHHGEGFIIJIFGGGIQHGGFIEFGIIKSKJGFEAB=:8BFSSSLMDIEFGFFFFEJGIIGFFEEHIJECDFDD;0..****&$
@274_NG92T2_2
TCCTTGGATCTGAATAAAGTCTTCCTGCCCAGTGCGCCAGGTGAAGTGTCCCTCTGCATCTACCCAAGCTGTTCCCTTGCCTGTTGGAGCCAGTGCACATACATCCCTGCTGCAGAGGCCTCTGTGTTAGGGAAAAGAGCACACAGACCTGGCAGCTTTCCTTGCCATGCAAGATCTTTATGTTGCTATGATATTCTTGGGCAGGAAAAAAAAATCCCAGACAGATGCATAGCATATGGGGCTGAACCC
+
167??>ADILLIJLKKJJHMKSSOMKMIHNPQGKHFFEFKLQMLSNJNSLHJIIJKSOSKNNSPPKKLIGKQSLSRLSFFLSKSNMSMOPIOJJSSLJNNKIOSLKJMKSMNSMJPKMMKKNKMSKJE@??AFMJIPMMSHHJKHPKHQMILSI@CD<8568@:;GHH@@<>B91111@9:BCEJHHOJHGFKIMOLPMHLMMG?;;<FESSSLOKHFFIGEEEGIHIGOGFKHSIHABD@@@4'&$$$
@275_NG92T2_2
TTCAGATCCAAGGAGGAGGCTCTGGAATGGGTTTTCTGTGGCCGTGGTGGTGGGGTGGGAGGGTCCTCACCCCTTTTCATGGCCTCTTCTATGGAGGTGCTAGAGTAAGATCTGTAGCAAAATAAGGGAAGGTAGCAAGCAAAGAGCAGAGCTTTATTCCCTGAAGCTGGGTGGAAACAGAGAATACCCCAATGTCAAAATGACTGCAGAGAACAGGCAAGGTGCCAAAGGGCAGCTAGAAATTCTACTGTCCCTTAAATGCCATTGCGTATAATAATTGTCCAAACCCAGCCATTACTGGGATCTTTTGCCCTTAGTATATTATTAGGCCTAAATTTACAACTTCTCCAAAAATGGTTTATATAAATTCAAATCAGTTTCTGTGATAGTTGTTAATAAGAACAATGTGTAAATAAGCCTTTCAGCTTGCAGCCTTCTGTGTTTGAGGAAATT
+
1?AA>==<;==>??>==>==????@?@?@?><=>?ADDBA?=97778;A???>>?@@A@?>==<<<;<<<:;:<7?82BB@@?>>???>=;;;9::9:<<=>>>>=>>>?@AAA??>=>?@DEC;<8::;<<=(''''(*,46+>===??=<<=>@DCA=>;;=??=>=<=><;<<>=@>?>>>===<<<=>?A???@@DEDBA@>?@===<=>??>=>>>>>><=:;@?@>::=<<<<=@BCCBCCABAA?<;;<<@AAB@?>===:6666345445434445EFAA@?>>>???>==,++,789?@FC@;99;9;===>@BBCCA?=<::;=?CDDA=>=;;=<<<<;>@EIHA<<<<<?A@@BBCBBBBBBA@>=>?>@??<=<=;;;::;;<CBCDCAA@AA@A?>>?@A@?=<<;:;9<?====>>=;::;;<??><==::;621/*&
@276_NG92T2_2
GCAGGGATGTATGTGCACTGGCTCCAACAGGCAAGGGAACAGCTTGGGTAGATGCAGAGGGACACTTCACCTGGCGCACTGGGCAGGAAGACTTTATTCAGATCCAAGGAGGAGGCTCTGGAATGGGTTTTCTGTGGCCGTGGTGGTGGGGTGGGAGGGTCCTCACCCCTTTTCATGGCCTCTTCTATGGAGGTGCTAGAGTAAGATCTGTAGCAAAATAAGGGAAGGTCAGAGCAAAAGAGCAGAGCTTTATTCCCTGAAGCTGGGTGGAAACAGAGAATACCCCAATGTCAAAATGACTGCAGAGAACAGGCAAGGTGCCAAAGGGCAGCTAGAAATTCTACTGTCCCTTAAATGCCATTGCGTATAATAATTGTCCAAACCCAGCCATTACTGGGATCTTTTGCCCTTAGTATATTATTAGGCCTAAATTTACAACTTCTCCAAAAATGGTTTATATAAATTCAAATCAGTTTCTGTGATAGTTGTTAATAAGAACAATGTGTAAATAAGCCTTTCAGCTTGCAGCCTTCTGTGTTTGAGGAAC
+
<<??====>?>>>>?@@A@?>=>>>@BBEEAAAA?>?=??ACBA@<=>>>??AABB512>====????@CBB@>;55568CBBBCCB@@>=:410//0000118:>>>?>@??>=>??BBABBCCCC>8998:DDBA?;9999<BB@B@@@@@AA@@?@@@><<:9995986435<=A@>==>?@>9989:>=>>==?>?@@@A?@CCCIFCBAA@@ACCD?=?=>>???>>?==>@@DHGBBA>=>==@@AGGD>>=<=@?==65555555571.6788<<==>;7?DDDCCEEGSFC@@>=>====>??@========;;<<>@=<:::====?AECDCC@?>>>>=;;=<BEEE@>>>>A955557ABBDBC;;;:;DDB=<<<<??@@878778;==>@AFB@=97=78>>>>ADBBCB><:889:=CEDB???<<><;;::<<EJG@=<<=>CEEDFGGHGEEDCDA???@@A@?>?>>=>>=>?>=?@@ABCC?A@??B@@BACBA?=:::?<@A???>?>?>>>??@AA<:86)))(''$
@277_NG92T2_2
GCAATGGCATTTAAGGGACAGTAGAATTTCTAGCTGCCCTTGGCACCTTGCCTGTTCTCTGCAGTCATTTTGACATTGGGGTATTCTCTGTTTCCACCCAGCTTCAGGGAATAAAGCTCTGCTCTTTTGCTCTGACCTTCCCTTATTTTGCTACAGATCTTACTCTAGCACCTCCATAGAAGAGGCCATGAAAAGGGGTGAGGACCCTCCCACCCCACCACCACGGCCACAGAAAACCCATTCCAGAGCCTCCTCCTTGGATCTGAATAAAGTCTTCCTGCCCAGTGCGCCAGGTGAAGTGTCCCTCTGCATCTACCCAAGCTGTTCCCTTGCCTGTTGGAGCCAGTGCACATACATCCCTGCTGCAGAGGCCTCTGTGTTAGGGAAAAGAGCACACAGACCTGGCAGCTTTCCTTGCCATGCAAGTCTTTATGTTGCTATGATATTCTTGGGCAGGAAAAAAAAATCCCAGACAGATGCATAGCATATGGGGCTGGAGTG
+
344<=?@@?@ADED?9:99233222237CCECAAA?;;8.2()69;300003>=>>>>>?@ECCA@@@ACFDBAAAB?==;;;<=?@@B?@>@@E>======@@@@B=<<=<?@@?==>=>??@?@ESHECAABBA>>>==?;@>?FFGFBA???@@B@@BA@AAA>DCDA>>=<=>>AAAAA@===>@BDFGIKDDBA@?>==>>??631-7A@=9@C@??@;88789@AA>>?CC98888EBCBAAA????@BAABBABAAABDDDFFECBBBCCCEDBBA@?AA;76646=@@AA???>>?><?@BBCCA@?>=>??AABCBCC???@?@@AAACCBAA?@A@ADCDDD@????AAAAABBAAB@@?>>??@BCDEG1...=<BGIJFBA@@@CAEAAA@@?>@ABCC=99BCBAAA@@ABAAAAACDBDBBBBAA@@@@@@ABEGGFFEDDEEB?8IHIIIMICAB?CCCCCBCCCB@@@AAEDCA@=<;:6-('%#
@278_NG92T2_2
TCCATAGAAGAGGCCATGAAAAGGGGTGAGGCCCCTCCCACCCCACCACCACGGCCACAGAAAACCCATTCCAGAGCCTCCTCCTTGGATCTGAATAAAGTCTTCCTGCCCAGTGCGCCAGGTGAAGTGTCCCTCTGCATCTACCCAAGCTGTTCCCTTGCCTGTTGGAGCCAGTGCACATACATCCCTGCTGCAGAGGCCTCTGTGTTAGGGAAAAGAGCACACAGACCTGGCAGCTTTCCTTGCCATGCAAGTCTTTATGTTGCTATGATATTCTTGGGCAGGAAAAAAAAATCCCAGACAGATGCATAGCATATGGGGCTGGAGGAAACTTGC
+
,7878=?@JPSKKKLOSJHISHNH<<<745558998424(9>EHIGJMNMNPIHFJHHHJMMILIMQPJKJKDEJJKMPLKNSNIONQNMMKKNLOMJKSJOLPJKQSPJMHKMIFFGGFKKSMMSNJMSJIFDNHKSJSKSJJSOMSISSKQNJKLKSGJJKLKSSJKLMJNRNJJQSJHGFHIIJJHMSHNJJJLSKPLMKHMSMPMEFACFKKSOSKSKJMJHNJKMJOJSRKJKJIJRJMIFEEJDPIRC6666B@GIHGHJIKSKNMFPOKIPJNMH@CFFD?FFSSJNSGSGHIIJHIHJIJOHGJSISKIEKKHIG>=2-)(('$%&$$
@279_NG92T2_2
CTAAGGGCAAAAGATCCCAGTAATGGCTGGGTTTGGACAATTATTATACGCAATGGCATTTAAGGGACAGTAGAATTTCTAGCTGCCCTTTGGCACCTTGCCTGTTCTCTGCAGTCATTTTGACATTGGGGTATTCTCTGTTTCCACCCAGCTTCAGGGAATAAAGCTCTGCTCTTTGCTCTGACCTTCCCTTATTTTGCTACAGATG
+
EDDEDDEDFEHNOJHCCAABIFJIFCCBA@@AAADDEDDEFKIGGGCB>====BFDEDCDKGG@<=;<89975554455443489=EEBHF@CFEFEFFGEGCCJF??FEEFEEGFFFGLJKOHFHG====EFDEBB>>=>=FAE>>FFEHFHJEFBFCDDBCBBA@AABBFGEFEFCGJLLHHMGGEA7014,,@@??CA:9651/*
@280_NG92T2_2
TCTGAATAAAGTCTTCCTGCCCAGTGCGCCAGGTGAAGTGTCCCTCTGCATCTACCCAAGCTGTTCCCTTGCCTGTTGGAGCCAGTGCACATACATCCCTGCTGCAGAGGCCTCTGTGTTAGGGAAAAGAGCACACAGACCTGGCAGACTTCCTTGCCATGCAAGTCTTTATGTTGCTATGATATTCTTGGGCAGGAAAAAAAAATCCCAGACAGATGCATAGCATATGGGGCTGGAGACTTCCCC
+
GKSLMSSMSSOLJKJLKIHFFIDILINJMKISJSPLJPSMSLSFEDDDSSIMNLPPPKSMMHLLKJRMFMGLMPLMMMNRPLLSMPSSMQKJMLNLMKMOLSIOPOSLSQMKSISIIJEECCEIOOSSJSSOMHIGA:8889,)(('&%&&%'+9::FIGSKHFEGFHGIIIHHKLPNIJHKHHKLMPIBAA>96-(()26BGNRSGDA@@@@EFFFEEFGFKMISJMGEJG?>>996520-&&'$
@281_NG92T2_2
CAGAAACTGATTTGAATTTATATAAACCATTTTTGGAGAAGTTGTAAATTTAGGCCTAATAATATACTAAGGGCAAAAGATCCCAGTAATGGCTGGGTTTGGACAATTATTATACGCAATGGCATTTAAGGGACAGTAGAATTTCTAGCTGCCCTTTGGCACCTTGCCTGTTCTCTGCAGTCATTTTGACATTGGGGTATTCTCTGTTTCCACCCAGCTTCAGGGAATAAAGCTCTGCTCTTTTGCTCTGACCTTCCCTTATTTTGCTACAGATCTTACTCTAGCACCTCCATAGAAGAGGCCATGAAAAGGGGTAGGACCCTCCCACCCCACCACCACGGCCACAGAAAACCCATTCCAGAGCCTCCTCCTTGGATCTGAATAAAGTCTTCCTGCCCAGTGCGCCAGGTGAAGTGTCCCTCTGCATCTACCCAAGCTGTTCCCTTGCCTGTTGGAGCCAGTGCACATACATCCCTGCTGCAGAGGCCTCTGTGTTAGGGAAAAGAGCACACCTGGCAGCTTTCCTTGCCATGCAAGTCTTTATGTTGCTATGATATTCTTGGGCAGGAAAAAAAAATCCCAGACAGATGCATAGCATATGGGGCTGGAGC
+
5ABBBD>?>>>DEFFEEGJKGGEEGFCCA;>@AFDDD????>A@@CCCGIKGCBA??@ACGHJHGFDCCDA@A??@CHOGJDDA@ADFGHFFEDCCCEDEFGFGFGFHISIHFD<::::=CDCCDDMIHD@@??@CCCCBCGGMJPGFDDEEDDCEIFEEEEDCEDEDDDCFFGHHHGHGIGIIKJLLMGHDB9999ABCDCEEFCCCCBFFD@@@@AFMHGDFDCDCDFEFEFDCDDDIIDKA:GKKMD900//1579;=?EEEGCAAA@ABDBCEBABBAAA@AA@A??@BBDEDBCB@?@@BAC7>@6=;:7+*****+-0-..<EDEDDEFGFG@;:::;CDFFEDFECCCBCFGFEGHEBA@??AACCCAAAAADEDEBBBCCDCEFCCBCABBBAC;7777;CEEFFFEED>>=<=ACHDDCCAB@AACCEEECFDBAAB?@@@AACDBBBAABBBCDEFFCAAABBCDDCFFFEFDDDCCDEEHGHDE?==>==AC>?86532*&&/357?AACCDDEDDDCCDCDEF>=4444956>>DDCCBCACDCDFFEGCAAA@B;697<<FFGLI=<<99?@??ACDCDBAAABCBB???=<;72/)$
@282_NG92T2_2
ACCCTCCCACCCCACCACCACGGCCACAGAAAACCCATTCCAGAGCCTCCTCCTTGGATCTGAATAAAGTCTTCCTGCCCAGTGCGCCAGGTGAAGTGTCCCTCTGCATCTACCCAAGCTGTTCCCTTGCCTGTTGGAGCCAGTGCACATACATCCCTGCTGCAGAGGCCTCTGTGTTAGGGAAAAGAGCACACAGACCTGGCAGCTTTCCTTGCCATGCAAGTCTTTATGTTGCTATGATATTCTTGGGCAGGAAAAAAAAATCCCAGACAGATGCATAGCATATGGGGCTGAAGTTTCCCT
+
-669=<<<:@DGHEE?CDFGFFEGFHGFEFHKJNOLISGJKHGFGFGIJKIMOLMKJKLJIKHMJHGGFLLISLLIMLFJEFGFFGGFFRLOLIMILJNGHFEFHGKIIHGFHHHFHIJGHMGIKHCFACCSJKKKIIJIHHLIHJGKGFDEEFGJIMJSSLLKHIFGGHGKLLGKOGFDGHIQOSMIJHGEFD??>>?EGGJGGFIIFEIIKIGGHGHLJSHSNOEILLHJIHEEDDDCCDGFJKJLHJHD>HG>?CNSSSNPGHGEFEEECCFEJGFEDDEDEIFFDCCB9)((((((*(%
@283_NG92T2_2
TTTACACATTGTTCTTATTAACAACTATCACAGAAACTGATTTGAATTTATATAAACCATTTTTGGAGAAGTTGTAAATTTAGGCCTAATAATATACTAAGGGCAAAAGATCCCAGTAATGGCTGGGTTTGGACAATTATTATACGCAATGGCATTTAAGGGACAGTAGAATTTCTAGCTGCCCTTTGGCACCTTGCCTGTTCTCTGCAGTCATTTTGACATTGGGGTATTCTCTGTTTCCACCCAGCTTCAGGGAATAAAGCTCTGCTCTTTTGCTCTGACCTTCCCTTATTTTGCTACAGATCTTACTCTAGCACCTCCATAGAAGAGGCCATGAAAAGGGGTGAGGACCCTCCCACCCCACCACCACGGCCACAGAAAACCCATTCCAGAGCCTCCTCCTTGGATCTGAATAAAGTCTTCCTGCCCAGTGCGCCAGGTGAAGTGTCCCTCTGCATCTACCCAAGCTGTTCCCTTGCCTGTTGGAGCCAGTGCACATACATCCCTGCTGCAGAGGCCTCTGTGTTAGGGAAAAGAGCACACAGACCTGGCAGCTTTCCTTGCCATGCAAGTCTTTATGTTGCTATGATATTCTTGGGCAGGAAAAAAAAATCCCAGACAGATGCATAGCATATGGGGCTGGAGACTTTCC
+
LGGIFGGGHKIKOMILNSMSFMHGGFGMLGFFEDFFFKHHIIIFGG98889KHJJMFFGDFJIMMHGHFLIHKKKBBBFIIESPJHFHKMLLSJOLGGHIHHHFISGFEGB<:734GGIKIHGFEFFGIJJNKFEFIHHJSKPIA>==>?JPIIKKSMGIDDDFELHIIJHHHHPJJIIGGRIGGIIFFKMIEDEDEKKHKLINJHJJGJGHFIHJJOIKIIIGIHFDDEFGIKIJJIGDB;:;:::;>AAB@><=>=?@@?>>>>A@@@@@CMDCCAAACB?>>>=>=@=@DDFDA@???AAB@@BA??>>>>?@@??>=?@?A@@@??>>>?A5444=6=BB=@@A?>A@BCBBA>>@@@@@ABA@B;55457?@BBBAE??>>=ABBBBBAA>====??@BA@@@@BCDEDEEFBB@@@AABB@?>>>>@855559?@@ABBABA@?=>==@BBBA@??>??AAB@AABA>>>???????BC@?=<=>>ABCDCD?>>>?A@@?@@BBBBAAA>>>>>@@CBDBB@@>>BCFJFBBAABDDDB@@?@?>?@@BCBABBB@@@@@@BCBABAABDBECCBCAAAA@A@@ABCFGCBDCBD=>;898CBCHFB@A>>?>@ABCDDDBCCCDDEFEDBAA@=:7898765.+
@284_NG92T2_2
TCTATGGAGGTGCTAGAGTAAGATCTGTAGCAAAATAAGGGAAGGTCAGAGCAAAAGAGCAGAGCTTTATTCCCTGAAGCTGGGTGGAAACAGAGAATACCCCAATGTCAAAATGACTGCAGAGAACAGGCAAGGTGCCAAAGGGCAGCTAGAAATTCTACTGTCCCTTAAATGCCATTGCGTATAATAATTGTCCAAACCCAGCCATTACTGGGATCTTTTGCCCTTAGTATATTATTAGGCCTAAATTTACAACTTCTCCAAAAATGGTTTATATAAATTCAAATCAGTTTCTGTGATAGTTGTTAATAAGAACAATGTGTAAATAAGCCTTTCAGCTTGCAGCCTTCTGTGTTTGAGGAATGTTAT
+
AHKHKHMKKHGHJFEAABHEOMSSJKSSFJFDFHKSKECGSKJOGI<621125@CEFMIHIMGJS<776?CCCBCCIHHFLCCBEDGBDJHDEDAAABAABAEDIKJJFHIIILOKHKHOMJIIHSSHHJIHKLHNGFKIHIIIHI=<<<<<<<>MNLSOHJKJJHHMKGLLJILMKIKIMHHFFGEJMHHILILNIKLIJKHFPGJHIHFF====GHHLIJLBE<8@77CCBCCFEAABAADDCDDFLKIEDDDCDGFFGFCDEFKJGEEDEFHIIILGIKBFJLGHHCCDDDEFFEEEECEEDEEDDDCEBCCABDCEGFDDEDCDAA@@@BEDGEEDDCCA@@@@EFEGB7=<>4420-..))'%#
@285_NG92T2_2
GCAGGGATGTATGTGCACTGGCTCCAACAGGCAAGGGAACAGCTTGGGTAGATGCAGAGGGACACTTCACCTGGCGCACTGGGCAGGAAGACTTTATTCAGATCCAAGGAGGAGGCTCTGGAATGGGTTTTCTGTGGCCGTGGTGGTGGGGTGGGAGGGTCCTCACCCCTTTTCATGGCCTCTTCTATGGAGGTGCTAAGAGTAAGATCTGTAGCAAAATAAGGGAAGGTCAGAGCAAAAGAGCAGAGCTTTATTCCCTGAAGCTGGGTGGAAACAGAGAATACCCCAATGTCAAAATGACTGCAGAGAACAGGCAAGGTGCCAAAGGGCAGCTAGAAATTCTACTGTCCCTTAAATGCCATTGCGTATAATAATTGTCCAAACCCAGCCATTACTGGGATCTTTTGCCCTTAGTATATTATTAGGCCTAAATTTACAACTTCTCCAAAAATGGTTTATATAAATTCAAATCAGTTTCTGTGATAGTTGTTAATAAGAACAATGTGTAAATAAGCCTTTCAGCTTGCAGCCTTCTGTGTTTGAGGA
+
+,,24>>AA?>>=?@CCCAA@@@@@ABCDE@@@A@?A?@?ACBBBA@?>>=>?@@CAAB>===<>==>?ABAA@:76679CA@?@@@ABAACA@?=?BEGBA@@=;;;?A@?@??@ABDCDDCBDB@?@@CGHFDCA?;9899=DCACA@ABABB@@?@BA>===>?=<=>@ICEFDBA????@BAAAAA@@=<,,+(''''/*((()))))*33589/+=<<<>@AA>===?A@@ABDHJKDAA?????BBCGIC>><<=@BAA@>==;<=>?C;888>>B=<<;;=?@CDDEGEKKFBA@?@A??@@@AAA==>=>>>=<<==>@?>;<=@AAACFIFIGDB@?@@@>=>>>DHHEA@A@AB;77779DFGFFGFC?===?B@@???@@@AABBA><===@CCKGE>=<>=@AAABEGGDFFBA@>>?@AEHHEAA@>?A@@BAABCHMHEA@@ABIJGHGJGIEFIHHGFDCDDDGEDBCBCABBABDCCEEEFDEGFGJFIGFEFGHNECB?>>=8<EEEEDCABAAADCEFIEDCE752/(
@286_NG92T2_2
ATGTATGTGCACTGGCTCCAACAGGCAAGGGAACAGCTTGGGTAGATGCAGAGGGACACTTCACCTGGCGCACTGGGCAGGAAGACTTTATTCAGATCCAAGGAGGAGGCTCTGGAATGGGTTTTCTGTGGCCGTGGTGGTGGGGTGGGAGGGTCCTCACCCCTTTTCATGGCCTCTTCTATGGAGGTGCTAGAGTAAGATCTGTAGCAAAATAAGGGAAGGTCAGAGCAAAAGAGCAGAGCTTTATTCCCTGAAGCTGGGTGGAAACAGAGAATACCCCAATGTCAAAATGACTGCAGAGAACAGGCAAGGTGCCAAAGGGCAGCTAGAAATTCTACTGTCCCTTAAATGCCATTGCGTATAATAATTGTCCAAACCCAGCCATTACTGGGATCTTTTGCCCTTAGTATATTATTAGGCCTAAATTTACAACTTCTCCAAAAATGGTTTATATAAATTCAAATCAGTTTCTGTGATAGTTGTTAATAAGAACAATGTGTAAATAAGCCTTTCAGCTTGCAGCCTTCTGTGTTTGAGG
+
DEBA@???@AAA@@=<<<<>@@BA>>>???@>@@BDCDB>>?@?@></.../6<<==33333>AAA@?;9899<CCAA@@?@@>?>>>@?EDBB?>>=<>>@AA@?>==>>>AAAAABBB@@ABDGMFEB?>86666:A??@??@@@B@@@?@@B@???>??:<?@:6=??CA????@CA?@????<<==>@>>>??B>??@@CA@>=>>?EHGEA?@>?@BCA==>=??A?CGD@??===<<>?AEFF>=<<=?A?@@?>?==>@ACD@??@ABBB?====?DDDBCCFIEDB@<<:99:>?BA@>==>>>==<<3334>=;;<====>@DDFEE@====>99999ADEEB?@?@@833335BEDHA@??>@@BB@@@?>????@@AA?=;;;;=ABNFA=;:=;;>>>>BDDEDDA><;;;=@FFHD@?><;=;<=<<?@IOOD@???@EFDFEFEGBDFFEEE?>>??BA@???@>??>?AABDDDBAAAACDBCBAABBEDD@=<<<?>A?64333@@?>=>>?@A?>;://.+
@287_NG92T2_2
ATTGGGGTATTCTCTGTTTCCACCCAGCTTCAGGGAATAAAGCTCTGCTCTTTCTTGCTCTGACCTTCCCTTATTTTGCTACAGATCTTACTCTAGCACCTCCATAGAAGAGGCCATGAAAAGGGGTGAGGACCCTCCCACCCCACCACCACGGCCACAGAAAACCCATTCCAGAGCCTCCTCCTTGGATCTGAATAAAGTCTTCCTGCCCAGTGCGCCAGGTGAAGTGTCCCTCTGCATCTACCCAAGCTGTTCCCTTGCCTGTTGGAGCCAGTGCACATACATCCCTGCTGCAGAGGCCTCTGTGTTAGGGAAAAGAGCACACAGACCTGGCAGCTTTCCTTGCCATGCAAGTCTTTATGTTGCTATGATATTCTTGGGCAGGAAAAAAAAAATCCCAGACAGATGCATAGCATATGGGGCTGGAGACTT
+
18934445BA@??<;:::AAKCBGKGIEFE@;82;:>;:@CCCDDC>=<<92-)),))222244EHGEDFBHESINPNNKLJKOJIKLSGGIIMKKIJKLHHJHGISMOLJIJHJLJED@BQNCSQOMKILIKSJSMS<46IHHHJKKOLRLIHGIIJJOKNMMMLRMJKKSKOKLNIJSNSLPKJLKHLKSKILSMIMLSHMLJIHFGKGBA=;:,*+(1<FE@?>@@@???>?IJMGIHGBADG@FJSKLNMA?<0GFKMJLMOSNJJLMLIOKO::::;CA:999===<<=BFHKIKJLKILKEDD94552;@>ANKIFFGGGOMSONOLLIJLIQFCFHKDDGKSMSJEFDCCCJJHJKLLJNOSJJKHHMIMILKJIJJMA@:54KSSSLKDIJHSLMIIKMJQILIIGKJJLFJCHPIGA==??>6
@288_NG92T2_2
CTCTGCAGTCATTTTGACATTGGGGTATTCTCTGTTTCCACCCAGCTTCAGGGAATAAAGCTCTGCTCTTTTGCTCTGACCTTCCCTTATTTTGCTACAGATCTTACTCTAGCACCTCCATAGAAGAGGCCATGAAAAGGGGTGAGAGGACCCTCCCACCCCACCACCACGGCCACAGAAAACCCATTCCAGAGCCTCCTCCTTGGATCTGAATAAAGTCTTCCTGCCCAGTGCGCCAGGTGAAGTGTCCCTCTGCATCTACCCAAGCTGTTCCCTTGCCTGTTGGAGCCAGTGCACATACATCCCTGCTGCAGAGGCCTCTGTGTTAGGGAAAAGAGCACACAGACCTGGCAGCTTTCCTTGCCATGCAAGTCTTTATGTTGCTATGATATTCTTGGGCAGGAAAAAAAAATCCCAGACAGATGCATAGCATATGGGGCTGGAGACTTTCCCAT
+
67889997555568998863332353222369;<877678877789;:;<<;989554446689:9;::9:<8;;<<<::8751/5(844446677666675111,,,,,156677998--3334899::::998:;:,;986110+((03699894.1;;;;<<;;;:711113;:;:9999998444458876668999;9997544446853332455433227;<7977300002;;::9788777789;==:8877899;;;;:;88888;=:99;;99:98:89:9:;;;<:333237899;<<;<;:98878:;==<<:5))889;<>=<<<::;;::9999:::99::;<=>==<:::889989989::88755666877777788;;876665/+++02999=;8763599989:9997667755555778885333221/+,,'%
@289_NG92T2_2
AGCACCTCCATAGAAGAGGCCATGAAAAGGGGTGAGGACCCTCCCACCCCACCACCACGGCCACAGAAAACCCATTCCAGAGCCTCCTCCTTGGATCTGAATAAAGTCTTCCTGCCCAGTGCGCCAGGTGAAGTGTCCCTCTGCATCTACCCAAGCTGTTCCCTTGCCTGTTGGAGCCAGTGCACATACATCCCTGCTGCAGAGGCCTCTGTGTTAGGGAAAAGAGCACACAGACCTGGCAGCTTTCCTTGCCATGCAAGTCTTTATGTTGT
+
A@@55555?1331../<=AA@?@?A9>CBDFEC2210/())*1//):=?@?BDCBCC>9988;BABBBBEDBAA@@BAABA@?????@AABBBAAA@@BACA@AA@BAABCCCBA??>>>?:55557@AAAB@@@@>;;;;<?@AAA@@?>>?@?A@AAAA??>><<<=>?CC@@???@@@AAACB==<==ABBBBDDCBB@>===>?@BBCDCBAAA@ACFHHFEDBBBBABBA@@@?>???@ABBDDEBBBCBAAA???>?@@@@:861+
@290_NG92T2_2
ATAGCAACATAAAGACTTGCATGGCAAGGAAAGCTGCCAGGTCTGTGTGCTCTTTTCCCTAACACAGAGGCCTCTGCAGCAGGGATGTATGTGCACTGGCTCCAACAGGCGAATCCCTTGGGTAGATGCAGAGGGACACTTCACCTGGCGCACTGGGCAGGAAGACTATTCAGATCCAAGGAGGAGGCTCTGGAATGGGTTTTCTGTGGCCGTGGTGGTGGGGTGGGAGGGTCCTCACCCCTTTTTCATGGCCTCTTCTATGGAGGTGCTAGAGTAAGATCTGTAGCAAAATAAGGGAAGGTCGAGCAAAAGAGCAGAGCTTTATTCCCTGAAGCTGGGTGGAAACAGAGAATACCCCAATGTCAAAATGACTGCAGAGAACAGGCAAGGTGCCAAAGGGCAGCTAGAAATTCTACTGTCCCTTAAATGCCATCGT
+
,?A@???@BBACC@@@@@AA??65579;<8;::;<;=>==>?@CCCDDDDDBBCCC=A72))*DEFDC?====@ABCCCCCC@@@@@AAAA@CBBBAAA@@AAACE;:87'%%%'++++*.0;=54434:444487877666667BCA>:::=?FGEHBBB>:82//'''(48@CBCBAAABA@ABBDGHFHJHGJKECBCCEFJGJFCB=;;<<BFGFFGFFGGHEDBFDDDEDFCBB@>=;0:98799CFCDFHFFFEIFGECBAAAC?:::=>=;<===-99::;EFKJG@B<D?@:---****9?DHJLFFDBCCBDEGFHGGGDBCHGHGF;;;;:<77655557799878:90BDJSGFEFGMFDFCA@=55585543334AGGF<<<<<FDDDAACCCCCDFJKJSKKIABABGDCF>@FFDB@63'&%
@291_NG92T2_2
CTAATAATATACTAAGGGCAAAAGATCCCAGTAATGGCTGGGTTTGGACAATTATTATACGCAATGGCATTTAAGGGACAGTAGAATTTCTAGCTGCCCTTTGGCACCTTGCCTGTTCTCTGCAGTCATTTTGACATTGGGGTATTCTCTGTTTCCACCCAGCTTCAGGGAATAAAGCTCTGCTCTTTGCTCTGACCTTCCCTTACTATTTTGCTACAGATCTTACTCTAGCACCTCCATAGAAGAGGCCATGAAAAGGGGTGAGGACCCTCCCACCCCACCACCACGGCCACAGAAAACCCATTCCAGAGCCTCCTCCTTGGATCTGAATAAAGTCTTCCTGCCCAGTGCGCCAGGTGAAGTGTCCCTCTGCATCTACCCAAGCTGTTCCCTTGCCTGTTGGAGCCAGTGCACATACATCCCTGCTGCAGAGGCCTCTGTGTTAGGGAAAAGAGCACACAGACCTGGCAGCTTTCCTTGCCATGCAAGTCTTTATGTTGCTATGATATTCTTGGGCAGGAAAAAAAAATCCCAGACAGATGCATAGCATATGGGGCTGGAGACTTT
+
GSHQIMKNSINNMG::::MLCSHLN?>>=;=SKJHJLJFESKJSNMQMIJLOMMHHIHHJHHFEOLPKMKMLQSEMIIKRLOKSNNLNSNJMSSLKKSHCSIACIOIOKQLQNSMQRRSLSSOLSSKNOIILMJSLRNRJKJSNSSMSHG@???2236@KFHKIHGGHKJORKJLMJKOILHSIEKCE)BPKNIIPJJIIJ402''*()+..-..998;=??A<778<=BCCQKJKLG?@MMLOLKILMKMSKH?KSMIGSJONHJHKHJNSSMFGNSNQSSSSLOQJGKGILQSLJKMNOJKJQKOIHJJONLMNPPNSSOJKJIKKNPKONKSSOSSPOMMSJSPQPNLIIHIMQJQNSLMMHKIKSSOLNNHKHMKOSRPOJHSKJSSNSLLOMIKLNNLSMNRSFCCCCSJIKOMSLSLMOORLMKPPLLKOSKMNJPMDBAEJEOIJLSPSKMSFEEDCGLIOIJKSISKHEFGDENIIINHHHGGIIIIJIKJNLIONIHHGGIKIKPQQIKI@;;<A@SSSMKJIOIOLIIFGEFJHJGEEBBBB???>=9721/,)('&
@292_NG92T2_2
CAGAGCTTTATTCCCTGAAGCTGGGTGGAAACAGAGAATACCCCAATGTCAAAATGACTGCAGAGAACAGGCAAGGTGCCAAAGGGCAGCTAGAAATTCTACTGTCCCTTAAATGCCATTGCGTATAATAATTGTCCAAACCCAGCCATTACTGGGATCTTTTGCCCTTAGTATATTATTAGGCCTAAATTTACAACTTCTCCAAAAATGGTTTATATAAATTCAAATCAGTTTCTGTGATAGTTGTTAATAAGAACAATGTGTAAATAAGCCTTTCAGCTTGCAGCCTTCTGTGTTTGAGA
+
:CDDDDCDGGIJIDDCBCFDBCCBDECCFEFFEEDCEFDECCBCCDDHGEGHIHSJHHIFEEECBBBCDDDDDFFGEECCADDGHFDBDDDFHPHLEIBD865558=<9:777DDHHGGHGD@???@DFEIEGFJDBBBCEGGGEEEEEEEBFDCAAAACFIOIIDDCFDECBBBBDFEFEBBA@@AABDEED@A@?ACCEFECDDGLIECBCDDHGFEFGFHDDFEDDDCCCEFGFDDDDCBBCBCDDDDCBAAA@ACEDFEEDDCCBAAA@?@EAHGFDDCBA@AAADCCDDBB@?1/)'
@293_NG92T2_2
CTGCCAGGTCTGTGTGCTCTTTCCCTAACACAGAGGCCTCTGCAGCAGGGATGTATGTGCACTGGCTCCAACAGGCAAGGGAACAGCTTAGGGTAGATGAGAAGGGACACTTCACCTGGCGCACTGGGCAGGAAGACTTTATTCAGATCCAAGGAGGAGGCTCTGGAATGGGTTTTCTGTGGCCGTGGTGGTGGGGTGGGAGGGTCCTCACCCCTTTTCATGGCCTCTTCTATGGAGGTGCTAGAGTAAGATCTGTAGCAAAATAAGGGAAGGTCAGAGCAAAAGAGCAGAGCTTTATTCCCTGAAGCTGGGTGGAAACAGAGAATACCCCAATGTCAAAATGACTGCAGAGAACAGGCAAGGTGCCAAAGGGCAGCTAGAAATTCTACTGTCCCTTAAATGCCATTGCGTATAATAATTGTCCAAACCCAGCCATTACTGGGATCTTTTGCCCTTAGTATATTATTAGGCCTAAATTTACAACTTCTCCAAAAATGGTTTATATAAATTCAAATCAGTTTCTGTGATAGTTGTTAATAAGAACAATGTGTAAATAAGCCTTTCAGCTTGCAGCCTTCTGTGTTTGA
+
7:CA@>====>@AC???>.,+,(<?=<=>?ABBB?>===>@ACBCBAA??@@@@@@?@ABA@@@>>=>>ABB?>>=>B@?=<><;8550/.../120-)((((-67;:<<=>>>A@@?<966668@@??>>=<<<<:1+***+CE???>?DCBAB@>>>>?AACCBAAABA>>>>BEJIECBA=::::<@A@@>>??>DC@@@>>>=======0-=>;6>@?B?>>==??>?AB@@><<=<<>=?@AAA??@@@CA@>>>@@DFGE?=A=>>==<;20001@BKIF?>>==?>>@ABJG@>@::@C@???>@A?=?@BBCAA?@@A@?=<<<>?BBBBCDEGDCAA?@@@@@@?@@?==>>><<<;<=>?A=<::<?A??@ADDICA@==>>=<;;<=BDEDCA@@@A854459BCEFDDCB>===>@???>>??@@A@@><::::;??HEC?<;?<<AAA@DFDCCA=<:66778-***+@@>>><<<;;??BMIC@=>>?AFCCCDDFEEEFDDC@?@ABECB@@@@>>?>?AAABBAAABABDCABA@@BBDDB@>;:;845<<>>=>>?=<<<<=?@@BBA=1
@294_NG92T2_2
ACGCAATGGCATTTAAGGGACAGTAGAATTTCTAGCTGCCCTTTGGCACCTTGCCTGTTCTCTGCAGTCATTTTGACATTGGGGTATTCTCTGTTTCCACCCAGCTTCAGGGAATAAAGCTCTGCTCTTTTGCTCTGACCTTCCCTTATTTTGCTACAGATCTTACTCTAGCACCTCCATAGAAGAGGCCATGAAAAGGGGTGAGGACCCTCCCACCCCACCACCACGGCCACAGAAAACCCATTCCAGAGCCTCCTCCTTGGATCTGAATAAAGTCTTCCTGCCCAGTGCGCCAGGTGAAGTGTCCCTCTGCATCTACCCAAGCTGTTCCTTGCCTGTTGGAGCCAGTGCACATACATCCCTGCTGCAGAGGCCTCTGTGTTAGGGAAAAGAGCACACAGACCTGGCAGCTTTCCTTGCCATGCAAGTCTTTATGTTGCTATGATATTCTTGGGCAGGAAAAAAAAATCCCAGACAGATGCATAGCATATGGGGCTGGAGACTTTCC
+
?:55557B@???@FEHB>?==>?>>>>?@?A<BB???@>>==?AA@@A??@@@?@@??BCBBBABA@??@ABCGDCCCBC@=<:9:;=@ABBADDEBC@>;<<<<@AABC?==?=?BB@??>>?ABBBABGECDCBCC@?????@?@?BAJJJCA@@?AABAAB@?@?>>???A???>?@@BBBAA?=<==@ACFBLH@A@>?@????@@@A@=16???@@@CDCD>9999:DDDDCEEBA@A@A?>>>@A@>>>>>AACDCAAA@BCDGFEEDA@@@@DBDCA?@??AC;7777:ABBBACBBBAAA@AABBCEDBBA@ABCDFDECDC@>>?@????DDCCCAACBCCEDFE@?>??CDCCCDEEEEBB@>>?@ABCDEFECECAADENJHCDCCCGGMHDEDBA@@@@BDBBDFEDCCCBBCDCBCBBEFDFEDEDDCCBBBCCCEFIFGFGEDEE??:CAIHIJNECBBABBDCCCBCDDCDCDFEE?=44334200/.---(&
@295_NG92T2_2
TCCTCACCCCTTTTCATGGCCTCTTCTATGGAGGTGCTAGAGTAAGATCTGTAGCAAAATAAGGGAAGGTCAGAGCAAAAGAGCAGAGCTTTATTCCCTGAAGCTGGGTGGAAACAGAGAATACCCCAATGTCAAAATGACTGCAGAGAACAGGCAAGGTGCCAAAGGGCAGCTAGAAATTCTACTGTCCCTTAAATGCCATTGCGTATAATAATTGTCCAAACCCAGCCATTACTGGGATCTTTTGCCTTAGTATATTATTAGGCCTAAATTTACAACTTCTCCAAAAATGGTTTATATAAATTCAAATCAGTTTCTGTGATAGTTGTTAATAAGAACAATGTGTAAATAAGCCTTTCAGCTTGCAGCCTTCTGTGTTTGAGGAAA
+
/==<<<<==6:=?=5?@??>===>>@@AA@=<<:;<==<444>>???AAACAA>>>?@EEFC?=>==>>>==?AAAAACIKC?>?==>=>@@;=>=;>::@@?>??==><<;<=<;975444,,,,-3?ABCCCCDFMC?>>=>@>>?@@CB@=<=====<;<==?A><::;>@@ABDJABAA?>>=>>=<==>CEFB>>==?B=77779CDEG;9999=:>@>??>=<>>?@975---/679;;:.--+,..@AAABEDCDC@?=;;<<>DGGC??>==@>==;;=?FOHC>;;;<>GEFFGEHBCCDDCB===>=@??>??@>??=>@@@CBB??>??DDBC@>>@?BDDB?===:89;;=>>??=<;;<=>@A>=:8-+*(%%%
@296_NG92T2_2
AGAATACCCCAATGTCAAAATGACTGCAGAGAACAGGCAAGGTGCCAAAGGGCAGCTAGAAATTCTACTGTCCCTTAAATGCCATTGCGTATAATAATTGTCCAAACCCAGCCATTACTGGGATCTTTTGCCCTTAGTATATTATTAGGCCTAAATTTACAACTTCTCCAAAAATGGTTTATATAAATTCAAATCAGTTTCTGTGATAGTTGTTAATAAGAACAATGTGTAAATAAGCCTTTCAGCTTGCAGCCTTCTGTGTTTGAGGAT
+
+'&())-178,CDEQEILPMKOKNLGJFFHIJLIHDFEFGMJKIHKHKSKDII333333:<<MOPKJHMMONOKONHKMLOSNMLSSISIIHKLSPSSSOSOJIJJMJPILSKIQG...----GAEDFF@HKIIQEGFIHLILKHIJRKSKIKKKRJSMJJIHJPGKHHDDJCQLKLLHKRSMIGEC@ACDESKRKHKGHJKJJHIIIGLNMHKPKSKLJHGJIGIHHMHLJJLLNLIDDCIEOJGGD>====HIJCDEEFEDE63/)'$
@297_NG92T2_2
CCTCTGCATCTACCCAAGCTGTTCCCTTGCCTGTTGGAGCCAGTGCACATACATCCCTGCTGCAGAGGCCTCTGTGTTAGGGAAAAGAGCACACAGACCTGGCAGCTTTCCTTGCCATGCAAGTCTTTATGTTGCTATGATATTCTTGGGCAGGAAAAAAAAATCCCAGACAGATGCATAGCATATGGGGCTGATTTGCT
+
FHGGLILIPLGIIHJJKLSIIPJLSH<I@@DGJSPQGLIIOIHSLHIQJGHKKLKNNSOPJJJKIIMKHLJLNMSIGGEDGIPNPSKLPLSMKLLNNLMJHGH=<;;=:13CEEEFHHHJGGFFFHIIIHGJJOIPKFFHHEFIIGJEEEDIHKFGBQKSSSSKFD==?IGAAAAAGOSJJFHIFE@?===;2-''(,,.
@298_NG92T2_2
CTCCCCCAAGAATATCATAGCAACATAAAGACTTGCATGGCAAGGAAAGCTGCCAGGTCTGTGTGCTCTTTTCCCTAACACAGAGGCCTCTGCAGCAGGGATGTATGTGCACTGGCTCCAACAGGCAAGGGAACAGCTTGGGTAGATGCAGAGGGACACTTCACCTGGCGCACTGGGCAGGAAGACTTTATTCAGATCCAAGGAGGAGGCTCTGGAATGGGTTTTCTGTGGCCGTGGTGGTGGGGTGGGAGGGTCCTCACCCCTTTTCATGGCCTCTTCTATGGAGGTGCTACTGAGTAAGATCTGTAGCAAAATAAGGGAAGGTCAGAGCAAAAGAGCAGAGCTTTATTCCCTGAAGCTGGGTGGAAACAGAGAATACCCCAATGTCAAAATGACTGCAGAGAACAGGCAAGGTGCCAAAGGGCAGCTAGAAATTCTACTGTCCCTTAAATGCCATTGCGTATAATAATTGTCCAAACCCAGCCATTACTGGGATTCTTTGCCCTTAGTATATTATTAGGCCTAAATTTACAACTTCTCCAAAAATGGTTTATATAAATTCAAATCAGTTTCTGTGATAGTTGTTAATAAGAACAATGTGTAAATAAGCCTTTCAGCTTGCAGCCTTCTGTGTTTAGAGGAA
+
$$$$&),,6?ABAAAABAAA@ABEFJB<<=GGDEFEDECCCCCEEFEGDDDCDDCAA@?@@BDFHFDDDDFE@HGBAABBDFGFCBBBACDFFEEDDDABBCCFBCBBCDEFFCBABAABCDEFCCCDCBBBCBEIHFFBGDDCBBCCDEEEE@????@ABCBGFDDB?;;;<>EEDCDCEFIFFDDEDDHMKIBCCB@>>?DDCBBBBCCEEFEEEEDDBBBBENLMKGDE@>>>>BJGHJCDDCAKKEEJEBDD<==<>><<BB?;BEEA@??>?@A@@@@?@A>>==>41-'&''19;ABBBA@?=<=>?EECC?=@?A@??=>76667CBEFEAAA>>?>?BB@@@@>>>>ADDBBA?>>==>@BADAA?@@@@A=<<<=?BCCCFEFRFCBA??@=>>>?ABC????>?>==>?@BC>=;;<=??>ABCEHFDC?>>>=?>>?@DEGDA??>?@:66668EGGJIJCCA??@AAAA@?@@?@@?@>,,+,,*((*,))()'(&&')+('-,,345==;;;;=DFEC@@@=>@?>?>>@@HIHC>>>>?EHFEGGHGEEFEEDD?@?@@ECBAAAA???>>BBBDFGDDCBBEFCEBBBCCGHEA?>>>CCHECBAA@@?@@@AAABB@=:8,*&&'''
@299_NG92T2_2
TGGGTGGAAACAGAGAATACCCCAATGTCAAAATGACTGCAGAGAACAGGCAAGGTGCCAAAGGGCAGCTAGAAATTCTACTGTCCCTTAAATGCCATTGCGTATAATAATTGTCCAAACCCAGCCATTACTGGGATCTTTTGCCCTTAGTATATTATTAGGCCTAAATTTACAACTTCTCCAAAAATGGTTTATATAAATTCAAATCAGTTTCTGTGATAGTTGTTAATAAGAACAATGTGTAAATAAGCCTTTCAGCTTGCAGCCTTCTGTGTTTAGAGGAAAT
+
*+/5;<A@;?9;DAACDBA@A<83HKGPHGEGEHINJLDDDBEFHHHKJLKNMSRSNIFDMKE@LLHHJFHSJLIOLOMQHQLRKMSSSESLPMLKQSQLQILILSMOPMSOLSONNLPKSJLMSKKOJIJLQJHJMLPLKJEFJJFEEIHKNIKNKMJKJIIJIIGKJMSIKJMIHHGIHHHHGLMHKFGIJKSQSINKIQIIIIGIJHJKNIMKHGJHNJMLKHNJKKMRIIGFGNRISPKKLLKJHLIFJGRFONMINKLFIFGFKGIHF=::2)''''*,+(
@300_NG92T2_2
ACCCCACCACCACGGCCACAGAAAACCCATTCCAGAGCCTCCTCCTTGGATCTGAATAAAGTCTTCCTGCCCAGTGCGCCAGGTGAAGTGTCCCTCTGCATCTACCCAAGCTGTTCCCTTGCCTGTTGGAGCCAGTGCACATACATCCCTGCTGCAGAGGCCTCTGTGTTAGGGAAAAGAGCACACAGACCTGGCAGCTTTCCTTGCCATGCAAGTCTTTATGTTGCTATGATATTCTTGGGCAGGAAAAAAAAAATCCCAGACAGATGCATAGCATATGGGGCTGGAGACT
+
)5;BBA@ABBBE>9888:BBCDCCFDBAAABCBBAA@@?????AABCBAAA@@CCECDCCBA?ABDDDCB????@B:77779AABCBAAAA@A@@@BDD0////66<//BBCBACB???@?@@A@@EDAAAAACDEEDEDA????@BDC@BBCCEFBAA???@ACCDDEDDAAAAFHPKICCBBADDDDECCCABABBCEDGFEDDCFDEDECBAAA@BDDFEEGEDCCBCDCCEDCDEFFEBCFFEE>@9SSSJKHCBA@?@AA?AA@?@?>>??@BDDC<;:751.-,**
@301_NG92T2_2
GCAGGGATGTATGTGCACTGGCTCCAACAGGCGGAACAGCTTGGGTAGATGCAGAGGGACACCTCACCTGGCGCACTGGGCAGGAAGACTTTATTCAGATCCAAGGAGGAGGCTCTGGAATGGGTTTTCTGTGGCCGTGGTGGTGGGGTGGGAGGGTCCTCACCCCTTTTCATGGCCTCTTCTATGGAGGTGCTAGAGTAAGATCTGTAGCAAAATAAGGGAAGGTCAGAGCAAAAGAGCAGAGCTTTATTCCCTGAAGCTGGGTGGAAACAGAGAATACCCCAATGTCAAAATGACTGCAAGAACAGCAAGGTGCCAAAGGGCAGCTAGAAATTCTACTGTCCCTTAAATGCCATTGCGTATAATAATTGTCCAAACCCAGCCATTATGGGATCTTTTGCCCTTAGTATATTATTAGGCCTAAATTTACAACTTCTCCAAAAATGGTTTATATAAATTCAAATCAGTTTCTGTGATAGTTGTTAATAAGAACAATGTGTAAATAAGCCTTTCAGCTTGCAGCCTTCTGTGTTGAGG
+
NOKOSSIMLIGIGIJQNIIILJGIHGKIIGC;,(&')),00004<>-++++,>25...,)'&%%(()*=>AICBCCA>@ABGIKHCB:5445,7888:GGBB?@BFDJINLRNNKSHHKIJJSKLRSRPSSSNMNNMJMMHLQKF::::89433698:@CCHIHIIMLPMHSNSSSJOSIJLMJNILNPRLRKJJDEEJHGGJIKJMJNSKMOSMOMDGSSPNKSOHF:99934412:9:;ILKJSGJKSNPJLJKJJSSKISKJKPLPPSLOONMKOKRK@KSOSLSFJLNMLMLSQGJ@-,,+/+*)))*//2;@CCDCIOKMJDHEEDGIFGKIIKIILDK;;;;<<ROSMPPPKKFCEEDKSNSSSDCDECIGIMSNSJMFEB63100+-,,-.759::5F==ECDCCA><;1...//643342--..--,'&%&&1;<MQHFGFIHHJKCCBCDCNPMNNRIIJQKKPIHLGJKKSKMPLMSKMMKIKMSPLSJJLLNOMLJG;+()'*(%%%&)///0AA<<<<<;6((('
@302_NG92T2_2
GCTCTGACCTTCCCTTATTTTGCTACAGATCTTACTCTAGCACCTCCATAGAAGAGGCCATGAAAAGGGGTGAGGACCCTCCCACCCCACCACCACGGCCACAGAAAACCCATTCCAGAGCCTCCTCCTTGGATCTGAATAAAGTCTTCCTGCCCAGTGCGCCAGGTGAAGTGTCCCTCTGCATCTACCCAAGCTGTTCCCTTGCCTGTTGGAGCCAGTGCACATACATCCCTGCTGCAGAGGCCTCTGTGTTAGGGAAAAGAGCACACAGACCTGGCAGCTTTCCTTGCCATGCAAGTCTTTATGTTGCTATGATATTCTTGGGCAGGAAAAAAAAATCCCAGACAGATGCATAGCATATGGGGCTGGAGAGTTTCCCT
+
;<EFLIKNJLS?A60J66KLPSPNMHMILNLOKHILONRQJFFFGEQEEEBCCCOSRNSKMDBEJSSSLSMLSHNNKMNLKMF?GJSIHSOQSSSSPIKIJMIGHNJKMLOLNSFB34KJOKLNMNOKSJGFIJNKKMSKSKLMKMMPPQSKOMSIKJKHGFFGMKSOSSOKLOKRKJPKLQHKNOJHSMSIIJJPJSLPSJRJHKMKSSMSKKSKSKJNJMLJKISKSSOSKOSKMSLNJKLJLSSSRMKPLKIQLOLQSRSQNOQLKKSMSMOSSNRPMKLC??IOHJNIOKLFS>1111G=>GKJIHKHJIHEFJFIMSJINKFH>><;:DIIJOIHHFIHJGGGFGEEFECDCEFHSCDFBEF?=<:81----0+%
@303_NG92T2_2
CCTTCCCTTATTTTGCTACAGATCTTACTCTAGCACCTCCCATCAAGAGGCCATGAAAAGGGGTGAGGACCCTCCCCACCCCACCACCACGGCCACAGAAAACCCATTCCAGAGCCTCCTCCTTGGATCTGAATAAAGTCTTCCTGCCAGTGCGCCAGGTGAAGTGTCCCTCTGCATCTACCCAAGCTGTTCCCTTGCCTGTTGGAGCCAGTGCACATACATCCCTGCTGCAGAGGCCTCTGTGTTAGGGAAAAGAGCACACAGACCTGGCAGCTTTCCTTGCCATGCAAGTCTTTATGTTGCTATGATATTCTTGGGCAGGAAAAAAAAATCCCAGACAGATGCATAGCATATGGGGCTGAATTTTCCT
+
5;<<786/@11FDEC??>==>>?=<;75556;>?>==<<;/)-)))))2>=>>?=:;62-;963,'''(+../5643*5@???@ABBBC<77668?@AAAACB@??@=;<;;@@?>>=<<<<9:55AAABCCDDBBA???@>:::551))4445888;@@AACAAA@==<<<>?AABA@>>===?@BABAA@>=6>44>>>@BA>??>>@?@BBBCB>===>@CDABCBBBCA@;::::=?@CBDA<<==>@ACDCBCA@@A@??>>>>===??@DA;<CCBBBAAABBBAA>>>>=?@@BCAAA@?A@AABBEEDA???@ABACEGSSSMIBA<99>>@?@A?@?>????A@C>?-,+**)(&%%&%'%
@304_NG92T2_2
ACAGATCTTACTCTAGCACCTCCATAGAAGAGGCCATGAAAAGGGGTGAGGACCCTCCCACCCCACCACCACGGCCACAGAAAACCCATTCCAGAGCCTCCTCCTTGGATCTGAATAAAGTCTTCCTGCCCAGTGCGCCAGGTGAAGTGTCCCTCTGCATCTACCCAAGCTGTTCCCTTGCCTGTTGGAGCCAGTGCACATACATCCCTGCTGCAGAGGCCTCTGTGTTAGGGAAAAGAGCACACAGACCTGGCAGCTTTCCTTGCCATGCAAGTCTTTATGTTGCTATGATATTCTTGGGCAGGAAAAAAAAATCCCAGACAATTATAGCGTACTGGGGCTGGAGACTTTCCTT
+
577GJHLQD;;;<FHSSILOGFGCEJJKJMOPKINPQHEFRC?SMNNHGPQEDB?>>@C9=HMSSJHPJQKNKJKJIILIEFKKKSKLILQGGEHGKGKJPJILA;778?FFEHGGKIIHJDMFBAA@CFHDFIHG?==<=>HKLMSQMSIJHDHOIHHJHSGLMO@PMMOJKEAAABGDEISKJJHGIIJHLJNIS@@@@AFHRHLKPIJIIKKIJIHIHPJJKOFBB++=ACKNRKSQM>>>>?ILJLILSPFDFCD<3;888888733333>>??EBEFHIIKMGJGHGGHJLHL>>>?=FHD?=A@ECCEC1/+'*('&&&'&&&%&()*****+8974,(((())*((&%
@305_NG92T2_2
GCAGGGATGTATGTGCACTGGCTCCAACAGGCAAGGGAACAGCCTGGGTAGATGCAGAGGGACACTTCACCTGGCGCACTGGGCAGGAAGACTTTATTCAGATCCAAGGAGGAGGCTCTGGAATGGGTTTTCTGTGGCCGTGGTGGTGGGGTGGGAGGGTCCTCACCCCTTTTCATGGCCTCTTCTATGGAGGTGCTAGAGTAAGATCTGTAGCAAAATAAGGGAAGGTCAGAGCAAAAGAGCAGAGCTTTATTCCCTGAAGCTGGGTGGAAACAGAGAATACCCCAATGTCAAAATGACTGCAGAGAACAGGCAAGGTGCCAAAGGGCAGCTAGAAATTCTACTGTCCCTTAAATGCCATTGCGTATAATAATTACCAAACCCAGCCATTACTGGGATCTTTTGCCCTTAGTATATTATTAGGCCTAAATTTACAACTTCTCCAAAAATGGTTTATATAAATTCAAATCAGTTTCTGTGATAGTTGTTAATAAGAACAATGTGTAAATAAGCCTTTCAGCTTGCAGCCTTCTGTGTTTGAGGAAA
+
478A?????=<<;<>@?B@@=====ADEFD????><;:;;==8++++,9<<=?????@DDA@?>===>?AA@?=:66679BA@?@@ABCBBAA@B=CCDE?@?==??@@@><=>=?A@ABBABBCC@@AACFGHECA@97888=DAAA@?@AABA?>>===>>?@?A?57==;4=CBA?>==>?A@??>==<;;<<=@@AA@??>@BBBCA@=<=>>EFEE@=@=?>>>>>?@?>>?@EHB???>?>>>?@BFFC>>==>@@???>>?=:;<@=<::::<;;;;;==>>@DDDFEIIECA?=>==;;=?>=<;;;<<=>=;;<<=@:;9:;=???ADFEDAA?=====<;;<<@DDDA@@?@@743335;;)(((&&&&(33;>>>>??>@??=<87788=@AEC@:98:9<@A@ABGGDEC@>=;;<>@EFFD@@@==><==<<>?BHHA=<<<=BCE87769EDEGEEE???@?C@@?AAA?A@?@CCBEDDBCCCCFEDDCBBDDEEDCA?2000FFCCBA@@@???BABCCBCB?43/.+)&
@306_NG92T2_2
TGTGCTCTGACCTTCCCTTATTTTGCTACAGATCTTACTCTAGCACCTCCATAGAAGAGGCCATGAAAAGGGGTGAGGACCCTCCCACCCCACCACCACGGCCACAGAAAACCCATTCCAGAGCCTCCTCCTTGGATCTGAATAAAGTCTTCCTGCCCAGTGCGCCAGGTGAAGTGTCCCTCTGCATCTACCCAAGCTGTTCCCTTGCCTGTTGGAGCCAGTGCACATACATCCCTGCTGCAGAGGCCTCTGTGTTAGGGAAAAGAGCACACAGACCTGGCAGCTTTCCTTGCCATGCAAGTCTTTATGTTGCTATGATATTCTTGGGCAGGAAAAAAAAATCCCAGACAGATGCATAGCATATGGGGCTGAAGTTAT
+
)''&&'()+2=@CFCED?HBCISLLKSJJIHFLIKIIGHHEHMIKJMLNKSSKKMNKSRKKJNLJHILNOKNMMQHGFECDDAE@601EKIPLLLIMJGIFFKILB;55673/////EEBCKKKILKLSPMHPLLJMJSKMKOKRKLSGISLRNINMKKNKLLJKIMKNMQPSRSMNBBBBCSSMMMRJMLOOMPNJNSKLJSLIJIJNMMJMJSNPSOMJKLMGRHJOHLINPNQJSLL@666KISKRQSSKJJOHMJOHKKLKSKLKJLKIKKHKMLGGHRMGJOGKJLGQMKHHLHIGGIIDHKIINJOKIIGGEIHOJGIHDDGGFJ7445@?CCEGKDFFFHJIIHHIHIGGFHGHJJPDLFDC?1*)())('
@307_NG92T2_2
TCCACCCAGCTTCAGGGAATAAAGCTCTGCTCTTTTGCTCTGACCTTCCCTTATTTTGCTACAGATCTTACTCTAGCACCTCCATAGAAGAGGCCATGAAAAGGGGTGAGGACCCTCCCACCCCACCACCACGGCCACAGAAAACCCATTCCAGAGCCTCCTCCTTGGATCTGAATAAAGTCTTCCTGCCCAGTGCGCCAGGTGAAGTGTCCCTCTGCATCTACCCAAGCTGTTCCCTTGCCTGTTGGAGCCAGTGCACATACATCCCTGCTGCAGAGGCCTCTGTGTTAGGGAAAAGAGCACACAGACCTGGCAGCTTTCCTTGCCATGCAAGTCTTTATGTTGCTATGATATTCTTGGGCAGGAAAAAAAAATCCCAGACAGATGCATAGCATATGGGGCTGGAGACTTTCC
+
4BD??@>9;:6221567@FCCGIIHNHOKGDDDCH=:HMSNHFKISIC@8.HBCGSPKKLKHJHIKLLSIGFIHHHGJRJHJHHPHJMIJKMJHJKKHJKLJLDKSSRIGJGHJPJB?;7;IJRJPLKSKMLHHFFFLLIIKILLGHHIHEFDDGIGGGIKLKLQOKIOSJLIJLIJJIHJJHHHMJJIFD>@===>SG99::9?@732333357?445:;BDFDC?@?@A@@CBEDHIEDEFFHMJHJGGIIIPOSIHOGFFEGGIHOLLKJLJKFGFFFGJMKJKJFDDECCKPJINHIEDGEEHMLJGHHGGGFGGJFGKKHGKIGGGFDEDEEFIGFGEGHFGEEEFEGEGGFHHHOGIF=567@@JJJII@CDBFFFDDDDDEFBBBABGDHEFHHJIC640110//)*
@308_NG92T2_2
ACGCAATGGCATTTAAGGGACAGTAGAATTTCTAGCTGCCCTTTGGCACCTTGCCTGTTCTCTGCAGTCATTTTGACATTGGGGTATTCTCTGTTTCCACCCAGCTTCAGGGAATAAAGCTCTGCTCTTTTGCTCTGACCTTCCCTTATTTTGCTACAGATCTTACTCTAGCACCTCCATAGAAGAGGCCATGAAAAGGGGTGAGGACCCTCCCACCCCACCACCACGGCCACAGAAAACCCATTCCAGAGCCTCCTCCTTGGATCTGAATAAAAGTCTTCCTGCCCAGTGCGCCAGGTGAAGTGTCCCTCTGCATCTACCCAAGCTGTTCCCTTGCCTGTTGGAGCCAGTGCACATACATCCCTGCTGCAGAGGCCTCTGTGTTAGGGAAAAGAGCACACAGACCTGGCAGCTTTCCTTGCCATGCAAGTCTTTATGTTGCTATGATATTCTTGGGCAGGAAAAAAAAATCCCAGACAGATGCATAGCATATGGGGCTGGAGCCATG
+
<86777;BBABACFFGC=<;;;>A=<;:88=22223DC>==<>C@>>>=>????@@??AAA@A@A@@@@@BCEFEDDCBB?=<;;;<?@BBBBEDFCF@?=>>>>BCCDD>==>>@CDA???>@AABCAEDBGHGGEEAA@@@@@?A?BDEHECCAAA@AAA@C@?@?@@AAAB@@@?@AABBBBBA????ACDGHHIGCBAAAA=ABEC?AA=57CB@<>@??CA=:99:;CDGEHJOJDDCBCDDEECDC@@@@ACCEEFHGKGH:5444772.>?>?BEEEEDC;=9988::9;CCDECEDEF33333DFGEDEDBAAAABCEEDDECABAAABCDCEGFCCDBDEDGGFFGFAAA@A??:.0@<<=ADBA@@@ABB@A<::;==EDIHGIFFEAAABAECECBA@>>>>ACFEEDDA@ECDCDDCCCCEDDBCCCDFDCCDBDDDDEGHHEDEEFHDDC?JJKJJIICDCABBABBDDCCEABABCDEEDE@???941*('%$$
@309_NG92T2_2
CCTAATAATATACTAAGGGCAAAAGATCCCAGTAATGGCTGGGTTTGGACAATTATTATACGCAATGGCATTTAAGGGACAGTAGAATTTCTAGCTGCCCTTTGGCACCTTGCCTGTTCTCTGCAGTCATTTTGACATTTGGGGTATTCTCTGTTTCCACCCAGCTTCAGGGAATAAAGCTGCTCTTTTGCTCTGACCTTCCCTTATTTTGCTACAGATCTTACTCTAGCACCTCCATAGAAGAGGCCATGAAAAGGGGTGAGGACCCTCCCACCCCACCACCACGGCCACAGAAAACCCATTCCAGAGCCTCCTCCTTGGATCTGAATAAAGTCTTCCTGCCCAGTGCGCCAGGTGAAGTGTCCCTCTGCATCTACCCAAGCTGTTCCCTTGCCTGTTGGAGCCAGTGCACATACATCCCTGCTGCAGAGGCCTCTGTGTTAGGGAAAAGAGCACACAGACCTGGCAGCTTTCCTTGCCATGCAAGTCTTTATGTTGCTATGATATTCTTGGGCAGGAAAAAAAAATCCCAGACAGATGCATAGCATATGGGGCTGGAG
+
)6:?@BGHHIHHIHCDFFHG@@@@@E7444/5HIJSLMMI9DDFHIHLHJLHJKKSMSLIFCDCCFKKSLSPIMNENJKSJHIIJJKNLSJJHHFB=;<;8;=78JJSLMKNSKQKNNMQKMPSPPJJMOJSOMLJ???/+,//,BDECCCBADDGFLBCPSMJSEID=DEB<;?111118;:<>>ABK@ISQQMIRSKA;;;,NDDKSLSJKFDAAABCCCCCGIIHNSOSSORMSLKNKKONSSLNLRFIPSLJKSSSNIOMKSQLHLJD?@JNSMJSSOSSLJNHJLPHFFGGJIHH@;;888::DDCE@>00HLIGJFIIMJOOMMSIOJPKSPSJLKOILILLEDCDCIJJLNSOQOMEFD@@FHQLKKLJNMSISNSHJSSLOJKMHHJHJKSLMMKJPMMMHJJJIGGEFHHNSPLJKKQMMINKMNPMKSKKGKJLSMNSMNOPKIHHHE;;5557DEFEEFEFICBLOFKGIKFQIGE;;;971112@?@BFIEECCDEFGKMLLLSSKKHCJMSSSSQFE=9:EFDEGGFFHEEGIFHGFCC=>>:7/(%
@310_NG92T2_2
ACAGAAACTGATTTGAATTTATATAAACCATTTTTGGAGAAGTTGTAAATTTAGGCCTAATAATATACTAAGGGCAAAAGATCCCAGTAATGGCTGGGTTTGGACAATTATTATACGCAATGGCATTTAAGGGACAGTAGAATTTCTAGCTGCCCTTTGGCACCTTGCCTGTTCTCTGCAGTCATTTTGACATTGGGGTATTCTCTGTTTCCACCCAGCTTCAGGGAATAAAGCTCTGCTCTTTTGCTCTGACCTTCCCTTATTTTGCTACAGATCTTACTCTAGCACCTCCATAGAAGAGGCCATGAAAAGGGGTGAGGACCCTCCCACCCCACCACCACGGCCACAAAACCCATTCCAGAGCCTCCTCCTTGGATCTGAATAAAGTCTTCCTGCCCAGTGCGCCAGGTGAAGTGTCCCTCTGCATCTACCCAAGCTGTTCCCTTGCCTGTTGGAGCCAGTGCACATACATCCCTGCTGCAGAGGCCTCTGTGTTAGGGAAAAGAGCACACAGACCTGGCAGCTTTCCTTGCCATGCAAGTCTTTATGTTGCTATGATATTCTTGGGCAGGAAAAAAAAATCCCAGACAGATGCATAGCATATGGGGCTGGAGACTTTCCC
+
?KFHEFFFFEDDHKKJIKIJHLIIEHHDBBCCGSSMHKEDFDCFCDEDDGIMIKFDBBCCFKJJRHHEFDDBBDBCGHOKNIDCAABEGIKHGHIFFFHGJKHFFHGHHIJIJFE>=<<<@FJFEGGIICDABBBDECCCBDHHIMSGGFEFFFEEGHBCCAADFDBBABADIIGOMJIGHHEFGFHHHHGFKFECCA@ABDGIMJHMHIGGFDCDEEEJNJFHD@@B@=;:99;0//04447785:GHFGJIDEFDD><>66ISSKIEBABBCIFFEB@AA@DDDCDCBBBBCEEFEFFEBBBCEDF;=?7HGFCDCECCFFFDDFB<=EGFEGFHIHID??>>@D9---<BBABADCDEFDEBCCBDEEEFECCCBBDFFECEEDDDDEDBCDBBBBBBC<88779=CCCFDFCB?@84;7111118333D@DCBBBACC@BABAAAABAAA??@?@BBBDDDFEB@@@ACCDDCDCBBAAB@?>=>>?AGDED:>@97@EFDCCB==>>>DB@@@AAABA@ABDEDDCBBBAAACCCCCADBDCGDCDCBA@@@@??@AABFDCCBAC@?><GEJJIJIFB@ABCDECDFCBA??@@@B??;9888764128655623+
@311_NG92T2_2
CTGGGCAGGAAGACTATTCAGATCCAAGGAGGAGGCTCTGGAATGGGTTTTCTGTGGCCGTGGTGGTGGGGTGGGAGGGTCCTCACCCCCTTTCATGGCCTCTTTATGGAGGTGCTGAGTAAGATCTGTAGCAAAATAAGGGAAGGTCAGAGCAAAAGAGCAGAGCTTTATTCCCTGAAGCTGGGTGGAAACAGAGAATACCCCAATGTCAAAATGACTGCAGAGAACAGGCAAGGTGCCAAAGGGCAGCTAGAAATTCTGCTGTTCCTTAAATGCCATTGCGTATAATAATTGTCCAAACCCAGCCATTACTGGGATCTTTTGCCCTTAGTATATTATTAGGCCTAAATTTACAACTTCTCCAAAAATGGTTTATATAAATTCAAATCAGTTTCTGTGATAGTTGTTAATAAGAACAATGTGTAAATAAGCCTTTCAGCTTGCAGCCTTCTGTGTTTTAGAGGAAAT
+
)2447:>A>:;441.+++///0.--0002899986454410///1997:<;66/.,-/511011.....<>??B@=??=<==<<<<;<:89:1)+?66668676/))++,251116)((())('('&&&&))2;>>@HB??C?A@=<)(%$%)*0121<::;A@@?@ABACCB?@<<?A@@@?>???>=>968?<>?=;633332BC@<::::EGEBA@===<<>??A?><;6564566666<>=<:::;<;=?AA@D>=(''''*&&&+(((29???>>?<999:;AA6,**33334AC@BA?@?@ACC43333<<<<@BBE??<61?//6789<A@>?DCBA>>>?@EIHCBBB@CB@@?=<=>EJHDA@@@BEHFFHGHJJHIGHHGABABAEBA@ABDCDDBBCCCGA@@@DBBEEEEDA@@A@HHDB=5334CDCBCCBCAA??ABBEC@C@<1('''()++$
@312_NG92T2_2
AGCAGAGCTTTATTCCCTGAAGCTGGGTGGAAACAGAGAATACCCCAATGTCAAAATGACTGCAGAGAACAGGCAAGGTGCCAAAGGGCAGCTAGAAATTCTACTGTCCCTTAAATGCCATTGCGTATAATAATTGTCCAAACCCAGCCATTACTGGGATCTTTTGCCCTTAGTATATTATTAGGCCTAAATTTACAACTTCTCCAAAAATGGTTTATATAAATTCAAATCAGTTTCTGTGATAGTTGTTAATAAGAACAATGTGTAAATAAGCCTTTCAGCTTGCAGCCTTCTGTGTTTGAGGAAAAC
+
5;<ADCECBBA@@ACCCFDEDEEDEDDDDCFDGFGDCDFDGGFB@CCDCHHGIJJLLJFFDCCDBCCDDIHEEEFGFGFFFHA@A@?@>++++,...047779;ACDDIFEGGGIGILHGJGKFFEDCEGJJLNQIIILGGGFGGEEFEHFJFHFEEDDFEHNRNFEDBAE@AFGGIHLIJHHFFDCBBDDIKPIEEEDDFFEFDCEENKPNCDCDEMIHJHHIHHGJHGHFCCCDDEEFCFDEEHJGCCBB@?EBCCCBEEDCDCBCDEGDBA@@A3-.111ECCA?>>?A?@AA@ABB///.-,,*(
@313_NG92T2_2
CTGGAATGGGTTTTCTGTGGCCGTGGTGGTGGGGTGGGAGGGTCCTCACCCCTTTTCATGGCCTCTTCTATGGAGGTGCTAGAGTAAGATCTGTAGCAAAATAAGGGAAGGTCAGAGCAAAAGAGCAGAGCTTTATTCCCTGAAGCTGGGTGGAAACAGAGAATACCCCAATGTCAAAATGACTGCAGAGAACAGGCAAGGTGCCAAAGGGCAGCTAGAAATTCTACTGTCCCTTAAATGCCATTGCGTATAATAATTGTCCAAACCCAGCCATTACTGGGATCTTTTGCCCTTAGTATATTATTAGGCCTAAATTTACAACTTCTCCAAAAATGGTTTATATAAATTCAAATCAGTTTCTGTGATAGTTGTTAATAAGAACAATGTGTAAATAAGCCTTTCAGCTTGCAGCCTTCTGTGAGT
+
BLNORSMHLOPSOSOMOMJLJIHGGGLLMQHKKKQKSLSSSPKLLGJOEHKEBFEB;GIFIJLOLNLOSSSKFGAEEC/**)**;<EEHEDDFLIKHIISLKNGIIMMJMISFILPHGGDSKMSISKPHLJKSHKQSMMQJLJLLSLFFDEDBBCHHEDILHLKHGJQILMLHJEABAAFOSLSHHB1---.87799:FJIHJGIEGFC@LJGGHEEGKNJSOLSSPKQMQMOKSHJNLMSMJOSNKISIJGKLPQINLOSJKGJISRLJMKISHIJLJJQSMISRSSLJKNKSHFHHGGHLNJLJOLJILIKKJSSJGIHKHLKHJKIMKQPILJHLNKIPILSMSNDHIJLJJJLIJIOMQLKSKLKOLJSKSMNOHIIHJNIJIMLPSKLMHKKFFGSISMHKPINIGJHHL>=87,*&$
@314_NG92T2_2
TCCACCCAGCTTCAGGGAATAAAGCTCTGCTCTTTTGCTCTGACCTTCCCTTATTTTGCTACAGATCTTACTCTAGCACCTCCATAGAAGAGGCCATGAAAAGGGGTGAGGACCCTCCCACCCCACCACCACGGCCACAGAAAACCCATTCCAGAGCCTCCTCCTTGGATCTGAATAAAGTCTTCCTGCCCAGTGCGCCAGGTGAAGTGTCCCTCTGCATCTACCCAAGCTGTTCCCTTGCCTGTTGGAGCCAGTGCACATACATCCCTGCTGCAGAGGCCTCTGTGTTAGGGAAAAGAGCACACAGACCTGGCAGCTTTCCTTGCCATGCAAGATCTTTATGTTGCTATGATATTCTTGGGCAGGAAAAAAAAATCCCAGACAGATGCATAGCATATGGGGCTGGAGACTTTTCC
+
MEF@@IKIJKMH==>>>@CEFEFEHHIHGMLJLJHJFQOSSKIHJKRKSOKNLGMMNMSMJNISPJJLRMFIHGHMLIIJSJKOIMSKPMLHJNHNJEGA?NLLSSSSSSLPLSPLAAB7@B=627GB@BBBGEFEFEB777;=EHSMJJHKHIJJLRJSLQNQSKPSMSKHPHRLJIKLG@?@?@LJLJJGRMMJFFEFJLSSSSSSNMHMSGOJKLKJHLGJLQMJLLJKQKJG:12:;DNKLLKJNJKIIHNHMOJLIHHLHLSSMNSJLJLNKJFJGHKMSJIHLHOKL@KOBFPHFDDGFFIJNIHJHIHLPPLDCBGGDDKJIHEDAA400//859EEHPGGFEDFEEGHHJMGEHEBAC98;=EJIKKLADDBFDDEDEDDEFFFEFDCDCCFEDEI@:8774333*()
@315_NG92T2_2
AGAGGGACACTTCACCTGGCGCACTGGGCAGGAAGACTTTATTCAGATCCAAGGAGGAGGCTCTGGAATGGGTTTTCTGTGGCCGTGGTGGTGGGGTGGGAGGGTCCTCGCCCCTTTTCATGGCCTCTTCTATGGAGGTGCTAGAGTAAGATCTGTAGCAAAATAAGGGAAGGTCAGAGCAAAAGAGCAGAGCTTTATTCCCTGAAGCTGGGTGGAAACAGAGAATACCCCAATGTCAAAATGACTGCAGAGAACAGGCAAGGTGCCAAAGGGCAGCTAGAAATTCTACTGTCCCTTAAATGCCATTGCGTATAATAATTGTCCAAACCCAGCCATTACTGGGATCTTTTGCCCTTAGTATATTATTAGGCCTAAATTTACAACTTCTCCAAAAATGGTTTATATAAATTCAAATCAGTTTCTGTGATAGTTGTTAATAAGAACAATGTGTAAATAAGCCTTTCAGCTTGCAGCCTTCTGTGTTTGAGGAAA
+
9:;;<<<>><;;;;=??><:66678A@??=;=::;=;:8779944<=====<;;?A@@???@BCCBABABA????BEDDDCA@;999:=BAAA@?@A?C@8>>=<=<<6('(((735307BBB@>>==>@@?????>===<<<;;=DEECBBBAC?=9899:CFEB<:=:;===987778:=?BCB@??==>=>@ABDDB=<;;;@????>>?<:<<>?B>=99999<><;999;ADCEDEFCB@@>>><<<<=@AB?>>><;;;:<==>?@><:99::<?BDBDA@>=<==<<;;<<?BBA???>?>821123=>=@@@77777EFA@@?>????>????@===<>??B?@=;:=;<??>>ACBABA?>===>>ADFEC>>=<<?==?>?BCEIHC????AEDCDEEDEDDFFFED@@?@@EFDBBBA?????BCCDEDCCDDDFFDECABBBECBA@@@@D@?@>>844467BEDDEEDBCC@7652((,
@316_NG92T2_2
TTGGGGTATTCTCTGTTTCCACCCAGCTTCAGGGAATAAAGCTCTGCTCTTTTGCTCTGACCTTCCCTTATTTTGCTACAGATCTTACTCTAGCACCTCCATAGAAGAGGCCATGAAAAGGGGTGAGGACCCTCCCACCCCACCACCACGGCCACAGAAAACCCATTCCAGAGCCTCCTCCTTGGATCTGAATAAAGTCTTCCTGCCCAGTGCGCCAGGTGAAGTGTCCCTCTGCATCTACCCAAGCTGTTCCCTTGCCTGTTGGAGCCAGTGCACATACATCCCTGCTGCAGAGGCCTCTGTGTTAGGGAAAAGAGCACACAGACCTGGCAGCTTTCCTTGCCATGCAAGTCTTTATGTTGCTATGATATTCTTGGGCAGGAAAAAAAAATCCCAGACAGATGCATAGCATATGGGGCTGGAGACTTA
+
5622673533346?>?@A@A><;<<<=@AABA>==?=>A@=;;;;;;:898972;?=<122>>>=<<;<57;;;:<@>>===@@ACA??>====>>=>>=>>>@@@?@?>>>>@ACBFFGB>=<<=<;::;<>>?>;=???@@BCBCB<55556??@>??BCA@@?@@@?>=>9898::??AA@@??>@ACCEDDDCB@@@A?A@?>?=>>@733336=>>?@AABA44444>?A@A??>>>?>@EDCC@?=:<;<=>>>>?AB?>><===>@ABBC@==>>?????@BA@A@@?<;;;<>?@?@@@>?>>AACBABB@@@A@A@>>>>==???@@@@CCDA@??>?@A@@@??@A@CAAA@>>>?>AAAACCBDB@@????>><DFFFFHJ@?>=<<<=<>?>>@?>>???@AA?=;:;97430*)(%
@317_NG92T2_2
GCTATGCATCTGTCTGGGATTTTTTTTTCCTGCCCAAGAATATCATAGCAACATAAAGACTTGCATGGCAAGGAAAGCTGCCAGGTCTGTGTGCTCTTTTCCCTAACACAGAGGCCTCTGCAGCAGGGATGTATGTGCACTGGCTCCAACAGGCAAGGGAACAGCTTGGGTAGATGCAGAGGGACACTTCACCTGGCGCACTGGGCAGGAAGACTTTATTCAGATCCAAGGAGGAGGCTCTGGAATGGGTTTTCTGTGGCCGTGGTGGTGGGGTGGGAGGGTCCTCACCCCTTTTCATGGCCTCTTCTATGGAGGTGCTAGAGTAAGATCTGTAGCAAAATAAGGGAAGGTCAGAGCAAAAGAGCAAGCTTTATTCCCTGAAGCTGGGTGGAAACAGAGAATACCCCAATGTCAAAATGACTGCAGAGAACAGGCAAGGTGCCAAAGGGCAGCTAGAAATTCTACTGTCCCTTAAATGCCATTGCGTATAATAATTGTCCAAACCCAGCCATTACTGGGATCTTTTGCCCTTAGTATATTATTAGGCCTAAATTTACAACTTCTCCAAAAATGGTTTATATAAATTCAAATCAGTTTCTGTGATAGTTGTTAATAAGAACAATGTGTAAATAAGCCTTTTTTCAGCTTGCAGCCTTCTGTGTTTCAA
+
B??@@@AABBCDFDFEECCB=?HLIHJKLD@?@?@?@@CDDBDBBA@?@@@BCCCDEDEBABCDEFDCCCDEDDEECDDCCCBA@BABBDEGHFFFFFI@<FDAAACCEFGEB???@BEEGEDCCB@ACBCCBAAACFEFDCBA@AABCDFFCCDBCDEEEEDDECCEDCBBBACCDEBBB>=>>?BCCCCDDECA>9999;<77752/..--01151<ACEDDCA@AABBBA?@@@ABCEEEDEDGED=>>==BEFEBA<::;;?FCCB@@ACBGG>FFEDD>==>=<<129:7+***+=::::;>>???@@?;;8777234?>>>>?@@BA@?>?@@FLGHB?A?@ACC66100014688.,,,****.+)-.001:<==>=>;998665568>BAABCBB?;:::;=@CACDEEJEDB@??@??@?@BBA>>>>><<<99:;;>;:99:>???ACFEGFEE87777;::;<CDDC?>>>?@944445CD::9755555>DA??><<<<<>>??=;:9::<AAJDB>==>>ABCCCDGDCCDA?<;;;<@CFGA>>=<=?=<:99;<DHGA<<<<=DA?7666:79?AACC>>>>>BA@????>>>==?>=>><<<=??@@>@>==?@BB@@><;8/..00<?@??@?=<;;;==>?=5333('&
@318_NG92T2_2
TCAGGGAATAAAGCTCTGCTCTTTTGCTCTGACCTTCCCTTATTTTGCTACAGATCTTACTCTAGCACCTCCATAGAAGAGGCCATGAAAAGGGGTGAGGACCCTCCCACCCCACCACCACGGCCACAGAAAACCCATTCCAGAGCCTCCTCCTTGGATCTGAATAAAGTCTTCCTGCCCAGTGCGCCAGGTGAAGTGTCCCTCTGCATCTACCCAAGCTGTTCCCTTGCCTGTTGGAGCCAGTGCACATACATCCCTGCTGCAGAGGCCTCTGTGTTAGGGAAAAGAGCACACAGACCTGGCAGCTTTCCTTGCCATGCAAGTCTTTATGTTGCTATGATATTCTTGGGCAGGAAAAAAAAATCCCAGACAGATGCATAGCATATGGGGCTGGAGACTTTCCCATA
+
8@EGEDFECFFGDA@:98669<ACB>CNLKKFGFFDEEGEHGIIKOKHGEEFFEEFEFFDFFCEEDDGGGGE@@GGFJGHIGFFGHIFCIFBSNIJIGDCCEDFEEFD:>EFFDJJFHIIE@???@FFJGGJJJFIGGGB>33GGGEFFGHHKHIJIHMGHGJHMHHHGGEGGHHFFCCDDDFGA?>>>AGGGFKKMJJHFFFEEGIKJKIFEDECHHGIHGILFE@AHFFKHSIJFFFGEGFGHEEIGDCCCDGFGHHKIIHEEDEDDDFFHIKGEEEDEEGSLKNSMJCABAAFIHGGDEFA<<;:.'),-=>CHFGFHEHGFGGIFGFEEIHGFFGGFHJHHJJJHHIISSMGDKGSSSKNAB?@ACDDDFEDDDDBCCCEFGBDDEC??70/6555411/)($
@319_NG92T2_2
ACAGGCAAGGTGCCAAAGGGCAGCTAGAAATTCTACTGTCCCTTAAATGCCATTGCGTATAATAATTGTCCAAACCCAGCCATTACTGGGCATTTTTGCCCTTAGTATATTATTAGGCCTAAATTTACAACTTCTCCAAAAATGGTTTATATAAATTCAAATCAGTTTCTGTGATAGTTGTTAATAAGAACAATGTGTAAATAAGCCTTTCAGCTTGCAGCCTTCTGTGTTTGAGGAT
+
ILIKIFIJGEDDDEDFDGEFC>===<@@@C>DCEGEFDEDFGFIGIHIKHBEDDGEBBABCHIECDC??>><>>?BNGGHFEFHDDA==8/-,++-::@CA?D??FEEFFIJNOQJHFEDEIHGMSGGKHCFFBCGHFIQSSSLFFGFIMSNJKSIONJQKOKIFECIJNIIIFGFFGIEGGD@?=853BDDFGIGIGGHGGHGFBBCCGDK<89889A@AAAGHIHJHHLG+++*)$
@320_NG92T2_2
ATTGGGGTATTCTCTGTTTCCACCCAGCTTCAGGGAATAAAGCTCTGCTCTTTTGCTCTGACCTTCCCTTATTTTGCTACAGATCTTACTCTAGCACCTCCATAGAAGAGGCCATGAAAAGGGGTGAGGACCCTCCCACCCCACCACCACGGCCACAGAAAACCCATTCCAGAGCCTCCTCCTTGGATCTGAATAAAGTCTTCCTGCCCAGTGCGCCAGGTGAAGTGTCCCTCTGCATCTACCCAAGCTGTTCCCTTGCCTGTTGGAGCCAGTGCACATACATCCCTGCTGCAGAGGCCTCTGTGTTAGGGAAAAGAGCACACAGACCTGGCAGCTTTCCTTGCCATGCAAGTCTTTATGTTGCTATGATATTCTTGGGCAGGAAAAAAAAATCCCAGACAGATGCATAGCATATGGGGCTGGAGACTTTCCT
+
JHJJKLPLHHLMKLSMLKSJSEEFDCFJDI@???@JKMHFFHEGHIHJHGNMNSJMKLJJILJJPQNKIRIJJKLOJSKKLLJKJMJHHGHIJJJISLKNNOLJKKLKJMJQLIKGLFPNJKNMM;74::A?CCEF@7;KSJIKLMGNIGGFFIISMNHIGNIKKHMLKJSQOLMKMJOJNPMSSISSRSLILIHGIEIGKKRILKKISKINLJFEGHMMHIIOLSOOJRJLSOKOKOMKJHLPJSPHLKSLLLJEGCCDKJOSKIJMSMKPSORNPJJJJIHJNKEHBB@ABDDKKOJHSJKOMLHFJKMLSPLSMSMPJKSJMKJNSNJRNSJGH733EEKKMMIIIHFHHHMHMNJGIIMIIGFGJHHKKJMKKMMSJFEDA?DISSSMMDD7//?@@@AIEGFDCDDDEDF@@?@BBA<00.,,+*&&$
@321_NG92T2_2
GGCCACAGAAAACCCATTCCAGAGCCTCCTCCTTGGATCTGAATAAAGTCTTCCTGCCCAGTGCGCCAGGTGAAGTGTCCCTCTGCATCTACCCAAGCTGTTCCCTTGCCTGTTGGAGCCAGTGCACATACATCCCTGCTGCAGAGGCCTCTGTGTTAGGGAAAAGAGCACACAGACCTGGCAGCTTTCCTTGCCATGCAAGTCTTTATGTTGCTATGATATTCTTGGGCAGGAAAAAAAAATCCCAGACAGATGCATAGCATATGGGGCTGGAGGAGCAT
+
))')224@ADEHGJHIIMLOIGILINJIOJLFPE@AHSLRSSSLJPKIKLJSSSSQMOSLSIONLJLKJNOMSMIKMQJPIHKNOSIHLNMINIHSSSJIMSHHRFFKLLSKLSLLKLSSLKSMMOJJOLLLPKKEC??@<==NJLHKLSSPLPEE;777CENSILMNLDGFEEOKKOKQOMOQLQSC@BMLKJQLIHJJHGEGHKJJIHGESKSHHHHLHMNJID****+9.***2?A??@B@BBBDGFFGEFGMJLGGHGSIHCDEECB;63/('&&%$
@322_NG92T2_2
TCCAAGGGGACACTTCACCTGGCGCACTGGGCAGGAAGACTTTATTCAGATCCAAGGAGGAGGCTCTGGAATGGGTTTTCTGTGGCCGTGGTGGTGGGGTGGGAGGGTCCTCACCCCTTTTCATGGCCTCTTCTATGGAGGTGCTAGAGTAAGATCTGTAGCAAAATAAGGGAAGGTCAGAGCAAAAGAGCAGAGCTTTATTCCCTGAAGCTGGGTGGAAACAGAGAATACCCCAATGTCAAAATGACTGCAGAGAACAGGCAAGGTGCCAAAGGGCAGCTAGAAATTCTACTGTCCCTTAAATGCCATTGCGTATAATAATTGTCCAAACCCAGCCATTACTGGGATCTTTTGCCCTTAGTATATTATTAGGCCTAAATTTACAACTTCTCCAAAAATGGTTTATATAAATTCAAATCAGTTTCTGTGATAGTTGTTAATAAGAACAATGTGTAAATAAGCCTTTCAGCTTGCAGCCTTCTGTGTTTGAGGAAAT
+
,))*(%%)-+1333488@KGHHHGIGIHGFGE?;:1355222A=DHIHJHFHFIGLJMPINNMKSOSMMKLOKLKILSSNJSHFFEHMPKNJNQNJKKSK>C>;<RKJQKLSIHJSRSPSLJLKMKJOSKSNJJKMHILHLKNIM?:::L>???JJSSSHLGMJLJFG??BNSMLLH=>65455@=?8>>>=AEDFFGFCFFILHKKPOSSRSNPHKISLSLIOKKHLJKLOJNRMJGGDEJNKOLHFEFECDNKLIOSJSKKLKKILQOHJNKGNJIOJJLKHINHMKJKJROSSLQKPHHJKIJIKKSJNHFFFFIIPSLKMQIJJKHIPRNNGJHLIJKIHKHGSEHJSMKSMJIIGIKKFIIKNSLKJIJFEGIHNLMKHHFGHHHJGHFFLSNSJJHJJIJMIIHHGHIHSLKHJGGJHJGIHIGLHGGGJGHJGIGEFFHHKJNHLIIGFGGFDDDDDFJGJKLHHFEDEEDCIIKJJDAA=11100594
@323_NG92T2_2
CCCAATGTCAAAATGACTGCAGAGAACAGCAAGGTGCCAAAGGGCAGCTAGAAATTCTACTGTCCCTTAAATGCCATTGCGTATAATAATTGTCCAAACCCAGCCATTACTGGGATCTTTTGCCCTTAGTATATTATTAGGCCTAAATTTACAACTTCTCCAAAAATGGTTTATATAAATTCAAATCAGTTTCTGTGATAGTTGTTAATAAGAACAATGTGTAAATAAGCCTTTCAGCTTGCAGCCTTCTGTGTTTGAGGAAATA
+
25566LJIEGLJSJIPJIFF411000922114SNLGMQDKIGGMJDDDDDHQSONSONHIFGFPOQGJEFGSKNLKMMKILHHIGKLLJIKOMJOKJJIPRMJGIKJSLKOMNONKKLOSNLISHKNHHOHMJLKM:::::FIGGIIKKSIFHMGHIKOKSJQNSMKPIGKJNSSJKSKIRHKMNNLSIGILMMRSJLHKMIKNLMNJKKSNSMIKMMJQSMMPKLJSIGFGF:68=<=<985668EGFEFGFFFH9531*''$#
@324_NG92T2_2
CTGCAAGCTGAAAGGCTTATTTACACATTGTTCTTATTAACAACTATCACAGAAACTGATTTGAATTTATATAAACCATTTTTGGAGAAGTTGTAAATTTAGGCCTAATAATATACTAAGGGCAAAAGATCCCAGTAATGGCTGGGTTTGGACAATTATTATACGCAATGGCGTCAAGGGACAGTAGAATTTCTAGCTGCCCTTTGGCACCTTGCCTGTTCTCTGCAGTCATTTTGACATTGGGGTATTCTCTGTTTCCACCCAGCTTCAGGGAATAAAGCTCTGCTCTTTTGCTCTGACCTTCCCTTATTTTGCTACAGATCTTACTCTAGCACCTCCATAGAAGAGGCCATGAAAAGGGGTGAGGACCCTCCCCCACCCCACCACCACGGCCACAGAAAACCCATTCCAGAGCCTCCTCCTTGGATCTGAATAAAGTCTTCCTGCCCAGTGCGCCAGGTGAAGTGTCCCTCTGCATCTACCCAAGCTGTTCCCTTGCCTGTTGGAGCCAGTGCACATACATCCCTGCTGCAGAGGCCTCTGTGTTAGGGAAAAGAGCACACAGACCTGGCAGCTTTCCTTGCCATGCAAGTCTTTATGTTGCTATGATATTCTTGGGCAGGAAAAAAAATCCCAGACAGATGCATAGCATATGGGGCTGGAGCCAT
+
,-48:ACHGDCGSKMSMQLJRKISJKKMSKSSRSOSRSJSMJINSMOSLINKGMJIMQJJDMKJGESJJJOPOPMORLKLNOSMSISSLMQSMQPKMSONLSNSMMSSKKSLLOMIRLSPSSSSKMOSNLJSL<MPMSSSMSPKSJOSLLLQSNSQNIJKOJMHHFFILHDE''''''(258?BCCCCBBEFHJNRSNIMJLNONHLSMSSSPKSSSKMSNMOLSLPJSNLRJJNSNSSSRFFGHKKK<999975544512GFCDSJMHIEIJNMLNISJKSJOC=<:;:?<:@FDDDDHJJOKSKIKLKSNPMOSJQSLSLONMLKJRLPSNHMM??HFJQSNSSSOMMSPLDJKHGKSSSSJJSKSJIGFC=/*))@>CGGMIFHJHHFDCEMQKHLSJMJJSOSQOIJJSMSSSLMSONJSOLNJKOSJSOOOJKLIOSSSSSSQMOLIMKILJHPSKNMSRKOOJIHKNSMSKSKPNMMNLPKMSSSSNSLHJGFHOMSSSMPJNOLSSSSSSSOKIIJQSNSSSQSSLJMKLJKSLLCB2/.--.8<GJIFFDB@BCBAFEJJSIMJIKSNIJMIGLGGHHHHRJLKKIQRSLIRKJKIMHO11111HFIGCDDDFF:6434>NJKHGD@DFFGFDGEEGHEFFGFGHGCDCA@>6.+'$$##
@325_NG92T2_2
CTGGCTCCAACAGGCAAGGGAACAGCTTGGGTAGATGCAGAGGGACACTTCACCTGGCGCACTGGGCAGGAAGACTTTATTCAGATCCAAGGAGGAGGCTCTGGAATGGGTTTTCTGTGGCCGTGGTGGTGGGGTGGGAGGGTCCTCACCCCCTTTCATGGCCTCTTCTATGGAGGTGCTAGAGTAAGATCTGTAGCAAAATAAGGGAAGGTCAGAGCAAAAGAGCAGAGCTTTATTCCCTGAAGCTGGGTGGAAACAGAGAATACCCCAATGTCAAAATGACTGCAGAGAACAGGCAAGGTGCCAAAGGGCAGCTAGAAATTCTACTGTCCCTTAAATGCCATTGCGTATAATAATTGTCCAAACCCAGCCATTACTGGGATCTTTTGCCCTTAGTATATTATTAGGCCTAAATTTACAACTTCTCCAAAAATGGTTTATATAAATTCAAATCAGTTTCTGTGATAGTTGTTAATAAGAACAATGTGTAAATAAGCCTTTCAGCTTGCAGCCTTCTGTGTT
+
*55578:<>>?@@=>>?>??=?=?@??;6679<@@???A>=<:9::;;;<<<>@@>>;55566:33321-+++,/55:7@BCC@@@>>??@@A@?=7*-------?AB@>>>?CFGFDA@>98888=A@@AA@BB@@?:>??@A@@@?=;:879;6(9EBA@==<<=???@?>>><<==?AAA@@@@@ADCDDBB?>>??EIHC><?<<=====?A@@@ABFLHA@A@?@?@@ADGFE?>===@@???>?@>>?ADCDA@??@A@A?===>@BBCBCDFIFDAA?@ABABEEEEC>=>>>>>=<<>>?A@@<::88//:==;<;:76678=>=<?BCEBA?>>=@B944447BDEGFEDC?>>>?BAAA@@@@@????>=<=>=>@@FBA<::<:<>===AFFGGCA?>===?@FEHD@@@>>?===<<@BFIIF@????DEDDFDEFEEEEDCC@@@BBECCABAB?@@?@BBBDEEBBCBADCCECBBCCDEB?===>ABFEBAA@@@?>>?@@BCC@@.
@326_NG92T2_2
CCCAGCCCCATATGCTATGCATCTGTCTGGGATTTTTTTTTCCTGCCCAAGAATATCATAGCAACATAAAGACTTGCATGGCAAGGAAAGCTGCCAGGTCTGTGTGCTCTTTTCCCCTAACACAGAGGCCTCTGCAGCAGGGATGTATGTGCACTGGCTCCAACAGGCAAGGGAACAGCTTGGGTAGATAGAGAGGGACACTTCACCTGGCGCACTGGGCAGAACTCAGATCCAAGGAGGAGGCTCTGGAATGGGTTTTCTGTGGCCGTGGTGGTGGGGTGGGAGGGTCCTCACCCCTTTTCATGGCCTCTTCTATGGAGGTGCTAGAGTAAGATCTGTAGCAAAATAAGGGAAGGTCAGAGCAAAAGAGCAGAGCTTTATTCCCCTGAAGCTGGGTGGAAACAGAGAATACCCCAATGTCAAAATGACTGCAGAGAACAGGCAAGGTGCCAAAGGGCAGCTAGAAATTCTACTGTCCCTTAAATGCCATTGCGTATAATAATTGTCCAAACCCAGCCATTACTGGGATCTTTTGCCCTTAGTATATTATTAGGCCTAAATTTACAACTTCTCCAAAAATGGTTTATATAAATTCAAATCAGTTTCTGTGATAGTTGTTAATAAGAACAATGTGTAAATAAGCCTTTCAGCTTGCAGCCTTCTGTGTTTG
+
89835>>BBACFIGDFDDEDFGFKIIIIIJGIHDBNJJIJIF>448B;-GHHLHHNHIHHFFFFGJGGLKFGFFFHGIFHGFHHGFIGHHHGFEHEEFEFFGJHQHH?>=>>=:A?1)666IJIKGFFCFDGJISSOMJOGHHHGIFFEFGIKJIHFEEEEGFHJPFHJHIGGIIHGJKHDDCCFE<:9+))),.296=A???<<>@?AD>====A/...-0.,**&&&'(+399;=@@6--968>>>>>EDGGGIFGJHSNHHFF@>>>>CHCACBBEEFJECEA@?>>===>?@>@CC.+CEDBA????@BAABA??><=>=>@==>A@A@AABBFB@???DEHFIB?=?=>@AB;;:::??AAEIDB@A???>?@@<<<==::/<<?@AEB?@?><>?AAD@>=<<==>=;;;=>AC86666J>=<<;;>>?=<;:98:999><<;:;==?@=<::;>@?@BCEFGGFEDBBCB>=<==AFEEC@???@744458CGEI:0-----6B@???=>>>?@?@@?<;;;:<@@?;@;;9=67=@DCDEFHGEA<:99;=>EGHD???>>EA@@?>AAEKIA====?GGGFHHIHFGIFFCB>=>??CAA@@AA@@@>?@@ACAABBFHFHDCD@@?AAEC@?=877?7=B>>>=>@?>===<=@@?BA@6
@327_NG92T2_2
CCACCCCACCACCACGGCCACAGAAAACCCATTCCAGAGCCTCCTCCTTGGATCTGAATAAAGTCTTCCTGCCCAGTGCGCCAGGTGAAGTGTCCCTCTGCATCTACCCAAGCTGTTCCCTTGCCTGTTGGAGCCAGTGCACATACATCCCTGCTGCAGAGGCCTCTGTGTTAGGGAAAAGAGCACACAGACCTGGCAGCTTTCCTTGCCATGCAAGTCTTTATGTTGCTATGATATTCTTGGGCAGGAAAAAAAAATCCCAGACAGATGCATAGCATATGGGGCTGGAGACTTTCC
+
%(()/-.-/=;;;96////>DABBAADB@???ACBAAA@@>>?>>AAC@??@DCCDDDEBBCABDEA?===?>B?A@?;8889;@AABCA@A?>=<<<>>@@DCCCCDC>BAAAACBA>?>??@?@?@BC@@@?@BAACDDEGDBAABCB@@AACEDA@?>>?>?>??AAA@@?>>?ACGGFDCBBCDCBB@?????@@@AABBCCCB@AAA@ABBBBAAABBBBBCCCBBA@@@@>??@@DBA@@?@@@<=>JIIJLAC>:9==@@ADDDCAA@AAA@@>>ABBA>413;<982.+
@328_NG92T2_2
GTGGGAGGGTCCTCACCCCTTTTCATGGCCTCTTCTATGGAGGTGCTAGAGTAAGATCTGTAGCAAAATAAGGGAAGGTCAGAGCAAAAGAGCAGAGCTTTATTCCCTGAAGCTGGGTGGAAACAGAGAATACCCCAATGTCAAAATGACTGCAAGAAGAACAGGCAAGGTGCCAAAGGGCAGCTAGAAATTCTACTGTCCCTTAAATGCCATTGCGTATAATAATTGTCCAAACCCAGCCATTACTGGGATCTTTTGCCCTTAGTATATTATTAGGCCTAAATTTACAACTTCTCCAAAAATGGTTTATATAAATTCAAATCAGTTTCTGTGATAGTTGTTAATAAGAACGTGTAAATAAGCCTTTCAGCTTGCAGCCTTCTGTGTTTGAGGGA
+
$$%*36:<==@CCEFHDH=?3@50@LHISKKIKKKKLNHIIHHLMSKH999PLSMNJLPPSJMKLSMQSS>DKLMKIQPMKLJJPHGLHJJD@???BCCBC>??>==C;;;;;G@???>A>86457<==<>>?CEFCKENHKIJINQKLIMHC<+((((()6325555BBBB><9::=CJJHGFFFHSKJLNSLSRSNQMNMMSJIMOKIKJCBCCCLKNNJSIJLEAAAABHKJKOLKSNMSNLNKPISFSJKKSSKHSMISKJSNSHFKHHNNKLMKIJHGEKNFMJLJIF??A@;;KIIMMJHGIJNLNIJMPIHJKNMLKKMKJLJQPKMMI@@@A@@:6+*21113,,,-:?BCAA@A<423-CCCHJGLDFEEEIGMEEA??3++,+()
@329_NG92T2_2
GTGTGCTCTTTTCCCTAACACAGAGGCCTCTGCAGCAGGGATGTATGTGCACTGGCTCCAACAGGCAAGGGAACAGCTTGGGTAGATGCAGAGGGACACTTCACCTGGCGCACTGGGCAGGAAGACTTTATTCAGATCCAAGGAGGAGGCTCTGGAATGGGTTTTCTGTGGCCGTGGTGGTGGGGTGGGAGGGTCCTCACCCCTTTTCATGGCCTCTTCTATGGAGGTGCTAGAGTAAGATCTGTAGCAAAATAAGGGAAGGTCAGAGCAAAAGAGCAGAGCTTTATTCCCTGAAGCTGGGTGGAAACAGAGAATACCCCAATGTCAAAATGACTGCAGAGAACAGGCAAGGTGCCAAAGGGCAGCTAGAAATTCTACTGTCCCTTAAATGCCATTGCGTATAATAATTGTCCAAACCCAGCCATTACTGGGATCTTTTGCCCTTAGTATATTATTAGGCCTAAATTTACAACTTCTCCAAAAATGGTTTATATAAATTCAAATCAGTTTCTGTGATAGTTGTTAATAAGAACAATGTGTAAATAAGCCTTTCAGCTTGCAGCCTTCTGTGTTTGAGGAA
+
GHHRMKSHJPJCCLIGHMIJSNMLNOLLJPSPMNJSJQKMLIKSMSNLSPKHLIIIEFGLLIKGIHGIIHGHHJFIIFA>??C:88899:??AHIIJ9998776667GG@@@AAJNIQKSLRMLSGGGFCLNLLPSINKGHJIIKIRIISHIKIJKIJLSJMKSLNSKIKGHFEEFFIKKSIKJMHHQLGSSNOMKLPIGHLHH>>F>ABA@?>>=>@A@?@@>??<<<<=@@A@@@A>@AABFCC???@AHMJG@==<==>?>??@@@@BCGGCAA@@?@?@BCFDEC>>==>AB@@????=;;<>?CCDBAA@?BA>>>??CDFFFGJIGECC@AAAABCCHEDA@AA@??>=>?@AC?><<=?AA@CEFHIGFEEDEDB?>==AGIGIFDCCBC<87779DEFFDDCCABBCDFCCB@@AAABABAA@>>>?BHKGFECAABABBBBCEJGGFFCA@???@AELJDABA@@BAABAABBHLKFAAAABGFEEFHLGEEGFFFECABBBDCBBCCCBCB@ABCCFEEDDDBCCCDFECCEDDFC@?>><CBEECABAAA@???@@@BBBEEE>=;7,)
@330_NG92T2_2
ACCCCACCACCACGGCCACAGAAAACCCATTCCAGAGCCTCCTTGGATCTGAATAAAGTCTTCCTGCCCAGTGCGCCAGGTGAAGTGTCCCTCTGCATCTACCCAAGCTGTTCCCTTGCCTGTTGGAGCCAGTGCACATACATCCCTGCTGCAGAGGTTTCTGTGTTAGGGAAAAGAGCACACAGACCTGGCAGCTTTCCTTGCCATGCAAGTCTTTATGTTGCTATGATATTCTTGGGCAGGAAAAAAAAATCCCAGACAGATGCATAGCATATGGGGCTGGAGACTTCCT
+
)+-BD@CA?@?=AEFHFHSLIGJJIGE@;;:,**))***..//3124;==<==FFRSKPHJSMSKLRMMHSGIIHFGHHOSNNSSSSNCDCCDSMLKIMQKSJLHKKQHQLSNJNKJHMLQMQMOJJMSMLMRSNNOJSLLROMSSSOOKKOFAC=8...-.5411.,..?APMIMSLSKSMI755////EEBCCCFC?AFGDJNHGLSLPHIGJIIIHGKJKJMKLKHHJKSKSPSMLQPIJIC@KSSSSRSJIMHGGHHHJIIJPGFIGNGIS>>:776-,+)('&%$$$
@331_NG92T2_2
GTGGGAGGGTCCTCACCCCTTTTCATGGCCTCTTCTATGGAGGTGCTAGAGTAAGATCTGTAGCAAAATAAGGGAAGGTCAGAGCAAAAGAGCAGAGCTTTATTCCCTGAAGCTGGGTGGAAACAGAGAATACCCCAATGTCAAAATGACTGCAGAGAACAGGCAAGGTGCCAAAGGGCAGCTAGAAATTCTACTGTCCCTTAAATGCCATTGCGTATAATAATTGTCCAAACCCAGCCATTACTGGGATCTTTTGCCTAGTATATTATTAGGCCTAAATTTACAACTTCTCCAAAAATGGTTTATATAAATTCAAATCAGTTTCTGTGATAGTTGTTAATAAGAACAATGTGTAAATAAGCCTTTCAGCTTGCAGCCTTCTGTGTTTGAGGAACG
+
3778EBCIGDHJJFGSPJJPPPMJONKOSHSMLPRSMNJKKJJMKGSISLINKLKQOSMSOJNILGSLNMBFMNPSOKKJKJFDEBGJHHLNILJFDIA@@??AKJMOJEMHJIHIMPKJNQNKJOKJLLOLMKHJOIOHKFJSJKPMHLHHJIHJKKMIPSLLKLLMLGCDCCCJCLHHGLJHFILKJMRSIHKKJJLKKQGNKPMMMJJHJJFFEFFHMIHNEDDDDFNHJJIFFGIGEDCBB9:9@A?BBA=0.,''))9=>@KGHEGFCCBACCDGIGICCCBDFDDEGEFIMRPGDCDDFGJFEHFFIEHFEEFFCBBCCFFECDEDCCCCCEFEGFFDDDBBDEDFDBBCCDDCAA@??C?IFCAA@@@????BBCCDBAA?310.,+(&
@332_NG92T2_2
GGCATTTAAGGGACAGTAGAATTTCTAGCTGCCCTTTGGCACCTTGCCTGTTCTCTGCAGTCATTTTGACATTGGGGTATTCTCTGTTTCCACCCAGCTTCAGGGAATAAAGCTCTGCTCTTTTGCTCTGAGCCTTCCCTTATTTTGCTACAGATCTTACTCTAGCACCTCCATAGAAGAGGCCATGAAAAGGGGTGAGGACCCTCCCACCCCACCACCACGGCCACAGAAAACCCATTCCAGAGCCTCCTCCTTGGATCTGAATAAAGTCTTCCTGCCCAGTGCGCCAGGTGAAGTGTCCCTCTGCATCTACCCAAGCTGTTCCCTTGCCTGTTGGAGCCAGTGCACATACATCCCTGCTGCAGAGGCCTCTGTGTTAGGGAAAAGAGCACACAGACCTGGCAGCTTTCCTTGCCATGCAAGTCTTTATGTTGCTATGACATTCTTGGGCAGGAAAAAAAAATCCCAGACAGATGCATAGCATATGGGGCTGGAGACTTT
+
HIGHGJJJH>CFDDEFFGCDDGGLOPJQHLJHGD;B;22GFEFEHFEEFDEFEFHIIMKLMIIGJKLOLSOOKEFEDEBBA;;88899D@BABEJFKHIHFDAIHIKSIHIB??88767?BAAA<EKLLKSIIFDFFCC@B77BPPIKQMIGGEECJG;:<<=FJIIJHHGGGOFHHGHHIFGGGQFIINJSKOGDEDCB???>2652.0?DJFFIGEIIDAA@ABSHHKIQKILHIIIGEFEEFEFGFEEIGLKIHEHEEGHNIFKIFHIHJKJKFGEFDBDB>:4446@DEGGEEDEDD20000=AEBBA@?B=CFEFGCBB@B@EAA@CBCFGDDCBBDCCFEEFHCBBBCEGFEFGFGFEBCB84/.*$$%&++,,-11AGHIIEDDDDEGEGGED?>>@A@BCEDEFHDDEEDEEEEDDDDEEEIFHGFEGCC.)'''&&6<<=A?BCDDB?EOSSSSOEDA@DDEEEDDDEDCCDFEHEDCCBCACA9724333/
@333_NG92T2_2
TCTGCAGTCATTTTGACATTGGGGTATTCTCTGTTTCCACCCAGCTTCAGGGAATAAAGCTCTGCTCTTTGCTCTGACCTTCCCTTATTTTGCTACAGATCTTACTCTAGCACCTCCATAGAAGAGGCCATGAAAGGGGTGAGGACCCTCCCCACCCCACCACCACAGGCCACAAAACCCATTCCAGAGCCTCCTCCTTGGATCTGAATAAAGTCTTCCTGCCCAGTGCGCCAGGTGAAGTGTCCCTCTGCATCTACCCCAAGCTGTTCCCTTGCCTGTTGGAGCCAGTGCACATACATCCCTGCTGCAGAGGCCTCTGTGTTAGGGAAAAGAGCACACAGAGCCTGGCAGCTTCCTTGCCATGCAAGTCTTTATGTTGCTATGATATTCTTGGGCGGAAAAAAAAATCCCCAGACAGATGCATAGCATATGGGGCTGAATTTCCCT
+
2=?<<97765455415222276778=;:77/.-***)*02BD?>66688<<=BHIIILKLMLIEDD=@@3*=E;;;CHSJI@@=9A;;>BDHC>>>>B99;:9558@ADGEISHD?>99//....7EEHIJ>79>*;?@>-,,,-3333551.*0457344114430///0AB8,,-@BD9>@67:+**5588HFFHC?223333332==?ABFEHGKIGDIEEBDFEFFECAAC?2--.:?A;;;;<DDKDCEDCJHC52111111>CDHHIDDHLNSSLLHPKPKMNMSILLHFDGHGIJKOQLIJSGGEEFKILSSLJHD==?DJNKLSKLFCB@@-('%%&'),,***)*'(-967=ABDECDCGDGEHGMGHIJKHJHIIGIJKHFG2222--,,/49:::;;20.))***)*+,,.4::AABBAD=:54430+*(((%&&%
@334_NG92T2_2
CCTGCCCAAGAATATCATAGCAACATAAAGACTTGCATGGCAAGGAAAGCTGCCAGGTCTGTGTGCTCTTCCCTTAACACAGAGGCCTCTGCAGCAGGGATGTATGTGCACTGGCTCCAACAGGCAAGGGAACAGCTTGGGTAGATGCAGAGGGACACTTCACCTGGCGCACTGGGCAGGAAGACTTTATTCAGATCCAAGGAGGAGGCTCTGGAATGGGTTTTCTGTGGCCGTGGTGGTGGGGTGGGAGGGTCCTCACCCCTTTTCATGGCCTCTTCTATGGAGGTGCTAGAGTAAGATCTGTAGCAAAATAAGGGAAGGTCAGAGCAAAAGAGCAGAGCTTTATTCCCTGAAGCTGGGTGGAAACAGAGAATACCCCAATGTCAAAATGACTGCAGAGAACAGGCAAGGTGCCAAAGGGCAGCTAGAAAATACTATGTCCCTTAAATGCCATTGCGTATAATAATTGTCCAAACCCAGCCATTACTGGGATCTTTTGCCCTTAGTATATTATTAGGCCTAAATTTACAACTTCTCCAAAAATGGTTTATATAAATTCAAATCAGTTTCTGTGATAGTTGTTAATAAGAACAATGTGTAAATAAGCCTTTCAGCTTGCAGCCTTCTGTGTT
+
-223:9:68??ACAA@@@@@@@??AAACECBB@AAAABA@@@>@@A@ABCBABB@@????ACCEBBA?>=((3*2,,-DEDCBA???@ACCDDCDCC@@@@A?>>=>@CDEFDCBBAAABCDDDFEEFFGFGGFGGFB>??@DDCDDCFGGGCBABABB@@@CAB@?;65568CBAA@@AABAA<>;::;<??>>>A@@AA?@A?==ADDCEDDCDDDCBBCCHIHGEDCB;9999=CACCDCEDACCB@@@=ABBA?=<<9751.,,..ECAA@@AA@ABAAA@=>>==?==>AAB@AAABEBB@@@@@FHFD==:98999:998788DDGIHBAA>>>=>@ABFHEAA??ACDBCC@@@>>??@CECCAAA@@B@???ABFDEFHIIPGGDB@@@?@AAACDB@@@@AA@@>;;;@>?<:1+++)),-..111122233AA?C?@?78CCDBBC;55556CDEEDA@>:;;<BDBAA@AABBD?@@@????>@AAD;;;::A??CAABEDDEECA?>===>@CEECAAA??A@?@??@AFHKEA>??@BCC@@@BFHFGFEDD@??@ADDBBBBA@AA???@?BBA?@@?AAABCBAABACCA@=;;<?<ACBBBAAA???@@54431.)
@335_NG92T2_2
GCAGAGCTTTATTCCCTGAAGCTGGGTGGAAACAGAGAATACCCCAATGTCAAAATGACTGCAGAGAACAGGCAAGGTGCCAAAGGGCAGCTAGAAATTCTACTGTCCCTTAAATGCCATTGCGTATAATAATTGTCCAAACCCAGCCATTACTGGGATCTTTTGCCCTTAGTATATTATTAGGCCTAAATTTACAACTTCTCCAAAAATGGTTTATATAAATTCAAATCAGTTTCTGTGATAGTTGTTAATAAGAACAATGTGTAAATAAGCCTTTCAGCTTGCAGCCTTCTGTGTTTTAAAGAA
+
355>@DEEHGDPJGEFCCDMNKKEDDCEGEEGHLJEGGGFEDDBA@BBDOLIGJIKMIPJHFEGIFGFGJFFDFGEEDDEGEDGDDDA=>>??A@AC?QHGGEEDEDDDCDFFHILFKGGEFEBCCBDHILOLLFHHFGPMFIFFFFEEEFFIJJFDCBBDDDD5333,A55AEGFJHIHJEFEFCEBCDDHHECDBACEDCGEDFEINSECBCDDEFFFFGGHFHGGFFECCCDEFEECDDFCEDCBCDDFHDBBBCBFIHJGFGHGHIDB@???=9:>>>EDCAA@AADDDEFEBA7,&'&$$$
@336_NG92T2_2
CAGAGGGACACTTCACCTGGCGCACTGGGCAGGAAGACTTTATTCAGATCCAAGGAGGAGGCTCTGGAATGGGTTTTCTGTGGCCGTGGTGGTGGGGTGGGAGGGTCCTCACCCCTTTTCATGGCCTCTTCTATGGAGGTGCTAGAGTAAGATCTGTAGCAAAATAAGGGAAGGTCAGAGCAAAAGAGCAGAGCTTTATTCCCTGAAGCTGGGTGGAAACAGAGAATACCCCAATGTCAAAATGACTGCAGAGAACAGGCAAGGTGCCAAAGGGCAGCTAGAAATTCTACTGTCCCTTAAATGCCATTGCGTATAATAATTGTCCAAACCCAGCCATTACTGGGATCTTTTGCCCTTAGTATATTATTAGGCCTAAATTTACAACTTCTCCAAAAATGGTTTATATAAATTCAAATCAGTTTCTGTGATAGTTGTTAATAAGAACAATGTGTAAATAAGCCTTTCAGCTTGCAGCCTTCTGTGTTTGAG
+
CDCDB>==<=>>???@AA@>;66668DCAAAB@@@@@A@AA?FDDECBA@?@@ABCBAAAABCBCBCBCCDB@A@AEHFGEDCA98788?DDDCBA@A?A?<@A@??=<<==@BACCD91CEEECA@??@@A@@@@@=<<<<>@?@AAAAABBBDB@@<;<;;@@@<<;?<=<====BCDCDEEGJHCCB@ABAAADEGLG@@@?@DBABA@AA@?AACAEDDAABCCBA???@AFFGGHHIKFDB@?@@@AABBDEC@?@??>>=<<=>?@?=;;=????AEJDFFCBA@@AA@??@@CGGFDCCCCD<8888:EHIIKKHHA@@@@DBCBABCBCCCCDCAA@@@FFFHGFA??@?@@@@ABIGFIGEB@???ADJKIHDECBBDBBCCCFFHMKGBAABBHMIHRJNGBEGJHHGDDCEEGHGEDEFDEEDEIGHHJHGFFFGHHGHFEEGGJHEEB@ABDFJGECCCCCDCBACACDDDFFGA<+
@337_NG92T2_2
TTGGATCTGAATAAAGTCTTCCTGCCCAGTGCGCCAGGTGAAGTGTCCCTCTGCATCTACCCAAGCTGTTCCCTTGCCTGTTGGAGCCAGTGCACATACATCCCTGCTGCAGAGGCCTCTGTGTTAGGGAAAAGAGCACACAGACCTGGCGGCTTTTCCTTGCCATGCAAGTCTTTATGTTGCTATGATATTCTTGGGCAGGAAAAAAAAATCCCAGACAGATGCATAGCATATGGGGCTGAAGTC
+
GNIJKSMNSOIOIGIBHKJPOLSOJMIBEGEDEFD?@BFGISKMKMHHHGIOLMLIKJPJNLLSSNGJILKILIKKKPSPSSSRJLIHEHHGIHHFFFLHHEJFAGHGDFDGHFHHHHNLIJB>=/.///JORSOLKHGIGDGCBBBCFD::99:G@;DFFDDGIGEGFCEEDC;DCDDDDDDDDCCBABBCDEFGEHGHHJHGHIMSSSSIGEBDECBBBBCCDDBA@AACCCAA??>;0''&&$
@338_NG92T2_2
TTCTCCTTCCACCCAGCTTCAGGGAATAAAGCTCTGCTCTTTGCTCTGACCTTCCCTTATTTTGCTACAGATCTTACTCTAGCACCTCCATAGAAGAGGCCATGAAAAGGGGTGAGGACCCTCCCACCCCACCACCACGGCCACAGAAAACCCATTCCCAGAGCCTCCTCCTTGGATCTGAATAAAGTCTTCCTGCCCAGTGCGCCAGGTGAAGTGTCCCTCTGCATCTACCCAAGCTGTTCCCTTGCCTGTTGGAGCCAGTGCACATACATCCCTGCTGCAGAGGCCTCTGTGTTAGGGAAAAGAGCACACAGACCTGGCAGCTTTCCTTGCCATGCAAGTCTTTATGTTGCTATGATATTCTTGGGCAGGAAAAAAAAATCCCAGACAGATGCATAGCATATGGGGCTGGAGTTTA
+
/0/-)*'()*,0:=;<<<=B@@;::;;<>>>=??@@??<;<;,7><<=@?>====>=@>@FGHEB@?>?@@B@@A@>??==<<=>>?>>>??BBBBA?=<==?ACBDEE>@><>?=>===@@@@>9=@@AAABBBBC=9999:BBBCCCFC@@@AB692((<<;;<<==@?@@??BCBFCCDBCDDCCCCCEDDDA?>>>>@;8788;ABBBCBABA??>>>?BDDDDCCB?@@AADDCCEA>=<>;<@?@BDECBCAABBCEDFEFCA@AABDCCBEEEHEDDBAAAABDDGGEGEEFDEGRIOLIGGGFGEFGDDCCAAABCAC;8:=A99CCDCGGEEEEEAEEDFFGFHGFGFGHHIILKIHGFEFIFGC>>DSSSSM?B2++CBBBDDDEFBCBCCEDGEDDCA?=4.,'&&$
@339_NG92T2_2
TGGAAACAGAGAATACCCAATGTCAAAATGACTGCAGAGAACAGGCAAGGTGCCAAAGGGCAGCTAGAAATTCTACTGTCCCTTAAATGCCATTGCGTATAATAATTGTCCAAACCCAGCCATTACTGGGATCTTTTGCCCTTAGTATATTATTAGGCCTAAATTTACAACTTCTCCAAAAATGGTTTATATAAATTCAAATCAGTTTCTGTGATAGTTGTTAATAAGAACAATGTGTAAATAAGCCTTTCAGCTTGCAGCCTTCTGTGTTTGAGGAAAAG
+
((()-,,))*((()()))&+:AELKKJQSMROJJJOIIJKMIMJKMKJOLHMHOLMSLMKOEFFHGOHSNIMSSKHJGHCB:47::DGISHJNKNLMNGGIISKOKMIIKKHLKNJSHKSJJSLJCJLGHBEBC@CDBLFIMSFFHGFFGSKKHIBFHEHFIFJNIGKHIHIRMSLKJJIPNSJHGGGHILJIKIMJIINJKLJGKMJNMJHJJHHHGJIJPIMMIIGFGGEHHIHSJJJIJKOISHIKLFKOPGJKGFEDDEFGHIMHHHICAA;0/-,(
@340_NG92T2_2
GCTACAGATCTTACTCTAGCACCTCCATAGAAGAGGCCATGAAAAGGGGTGAGGACCCTCCCACCCCACCACCACGGCCACAGAAAACCCATTCCAGAGCCTCCTCCTTGGATCTGAATAAAGTCTTCCTGCCCAGTGCGCCAGGTGAAGTGTCCCTCTGCATCTACCCAAGCTGTTCCCTTGCCTGTTGGAGCCAGTGCACATACATCCCTGCTGCAGAGGCCTCTGTGTTAGGGAAAAGAGCACACAGACCTGGCAGCTTTCCTTGCCATGCAAGTCTTTATGTTGCTATGATATTCTTGGGCAGGAAAAAAAAATCCCAGACAGATGCATAGCATATGGGGCTGGAGACTTTTCCT
+
3CCBBBADFCFFECEEDBCDEGEFC@55FFGGHEECCBCDFHD=GICECBC=A?<<?@@<97*:ACDDADA?>5/''(2>ABAA@ACBCFDGB;;;;GGFEDEEEHILIJHIKGFJPJOLLLJLKMHLJOIHFFEHHIDBBCDENLRNIJJGB8744467NKIHNFFFHEKHIMKHKIJLNLKLPKJLSJJHJILINIINMJLHGIJJLHQILOPNILIKLHJIJISJKEC;67:<HMPSSQKKJIGF;9889@8888IMIIECDHJIHKNLFJJJKLHGDCCCBHHHHGGFHFFFQJKISSKKMJEGI@<IMSSSKGGB@CCFDEDEGFEEEDEEEGFIDBBA@@95.-)())()'((
@341_NG92T2_2
CTAAGGGCAAAAGATCCCAGTAATGGCTGGGTTTGGACAATTATTATACGCAATGGCATTTAAGGGACAGTAGAATTTCTAGCTGCCCTTTGGCACCTTGCCTGTTCTCTGCAGTCATTTTGACATTGGGGTATTCTCTGTTTCCACCCAGCTTCAGGGAATAAAGCTCTGCTCTTTTGCTCTGACCTTCCCTTATTTTGCTACAGATCTTACTCTAGCACCTCCATAGAAGAGGCCATGAAAAGGGGTGAGGACCCTCCCACCCCACCACCACGGCCACAGAAAACCCATTCCAGAGCCTCCTCCTTGGATCTGAATAAAGTCTTCCTGCCCAGTGCGCCAGGTGAAGTGTCCCTCTGCATCTACCCAAGCTGTTCCCTTGCCTGTTGGAGCCAGTGCACATACATCCCTGCTGCAGAGGCCTCTGTGTTAGGGAAAAGAGCACACAGACCTGGCAGCTTTCCTTGCCATGCAAGTCTTTATGTTGCTATGATATTCTTGGGCAGGAAAAAAAAATCCCAGACAGATGCATAGCATATGGGGCTGGAGC
+
=?=>=>>=>@AIPDBA<;<<<ACDB@><6777<>=>ABBCFEG22222:7777:@====>IHFA;;::;=;;;;=AAHCBA??@@====>CEA@@??@A@?>=<>?AABAAA@@??@BBDIEEDBCA?<;999:<@@@@?CCA:7((<>>>?CDDDB>==>=?@@???@@ABBBBACHCDCCCCDA@???>?>??CEDEFAA@?@@ACAAB@>??>>>>?>===<>??@@A@A=;;;;?ACDG<@C?>==>???@AAA@??<>?>>=>?5444498889ACEEEFFB?===>AA@ABBA?>>>?A@@BAAA@?@ABCCBBCBB@@ABADC@????@A633335?AABC@@@?;;:::>?@@B@?>>==>?ACCCCDB>?=?>??A@@CCAA@>>>>>BBBDD>====AAAAAABA@@>==;;;<=>?@@@>99:@@CFJNHHFDE@?>ECCA@@??@@?@AACCBCB@@@??@A@@@???A@CBBBCA@@@?@@@@BBCDB@@@??7?>=GGIJJILCA@?=>????@?>@????@AACB?>=<;92-&$
@342_NG92T2_2
GCACCCCACCACCACGGCCACAGAAAACCCATTCCAGACCCTCCTCCTTGGATCTGAATAAAGTCTTCCTGCCCAGTGCGCCAGGTGAAGTGTCCCTCTGCATCTACCCAAGCTGTTCCCTTGCCTGTTGGAGCCAGTGCACATACATCCCTGCTGCAGAGGCCTCTGTGTCAGGGAAAAGAGCACACAGACCTGGCAGCTTTCCTTGCCATGCAAGTCTTTATGTTGCTATGATATTCTTGGGCAGGAAAAAAAATCCCAGACAGATGCATAGCATATGGGGCTGGAGACTTTCCT
+
%&%%&/444CFIIHIIGHFIIIGEFGILJL???>>D:5((('(9@IJSMIIHSKJJHJHGGHGNHKFHGFGRLMJIOLKLOKNSPMLQHKMKLJIJIKRISKJJJHHJPKSLLLSJJLSLSLLJLPKKSPLIIIMLJMNSLJMIIIJMLQKJLOLGGHIIPLKKKKOJF:7))))*EHPNKKGMGHFFFOMIIOIIIFA>>?<9:BFEEGHIKOHFGFFGB?=>>>NHIIIKHIKHHHIOJIMKG<@A@>:<FSSOPHEFEEFEFEFFFFGEEFFGGHJCDGDEE@;40,****'(%
@343_NG92T2_2
CCAGTAATGGCTGGGTTTGGACAATTATTATACGCAATGGCATTTAAGGGACAGTAGAATTTCTAGCTGCCCTTTGGCACCTTGCCTGTTCTCTGCAGTCATTTTGACATTGGGGTATTCTCTGTTTCCACCCAGCTTCAGGGAATAAAGCTCTGCTCTTTTGCTCTGACCTTCCCTTATTTTGCTACAGATCTTACTCTAGCACCTCCATAGAAGAGGCCATGAAAAGGGGTGAGGACCCTCCCACCCCACCACCACGGCCACAGAAAACCCATTCCAGAGCCTCCTCCTTGGATCTGAATAAAGTCTTCCTGCCCAGTGCGCCAGGTGAAGTGTCCCTCTGCATCTACCCAAGCTGTTCCCTTGCCTGTTGGAGCCAGTGCACATACATCCCTGCTGCAGAGGCCTCTGTGTTAGGGAAAAGAGCACACAGACCTGGCAGCTTTCCTTGCCATGCAAGTCTTTATGTTGCTATGATATTCTTGGGCAGGAAAAAAAAATCCCAGACAGATGCATAGCATATGGGGCTGGAGGG
+
8A@>>>>?@A=<:;;??ABBBAABCCDEFDCB:7777:A==>=>FEC@:;::;>>>=<?@AEECC@??@>>==>AA@??==>?>??@??BDCCCDCBBCABCCDGEFDCBC@>=<;<=?@AAAADDCB@?><=>==@A76566=?>ACC@??>>@@@AAAH:6EFDDDC@>>=>>@>A@AFGLEA@@?ABBDCCDC@A@??@@@A@A?>?@ADCFEHC@???ACCCDEED?=<==>@???@?;773ABAAABDDCDD?66667ABAACCFB@??>@AAA@@@@>>===??ABA@@@?@BBDCBBCA@@@@B@@@??@??@B854447@AACCBAA@>>=<=?@BBCBA@@?@@BBBABBAA>>>?>@????AA@@A?@A@ABBCCD@????BAA@AACBBB@@?=<<=?@BDDCB@????ACIHEDCCDCDDCB??>???@@?@AABAA@????>?ABAAA@@AAADCBBB???>>?@?@BBBCBA@?????@;A>IIIKHBA???@AB@@@??@>>?@@BABAA?=<;7/.-*'
@344_NG92T2_2
GCCACAGAAAACCCATTCCAGAGCCTCCTCCTTGGATCTGAATAAAGTCTTCCTGCCCAGTGCGCCAGGTGAAGTGTCCCTCTGCATCTACCCAAGCTGTTCCCTTGCCTGTTGGAGCCAGTGCACATACATCCCTGCTGCAGAGGCCTCTGTGTTAGGGAAAAGAGCACACAGACCTGGCAGCTTTCCTTGCCATGCAAGTCTTTATGTTGCTATGATATTCTTGGGCAGGAAAAAAAAATCCCAGACAGATGCATAGCATATGGGGCTGGAGGCC
+
''(2>>>?ABEBA@?@A66667@?????@BBBDDCECBCFEFCCCCADCB?:5///;;5:?C=::::=@BBCDDCCA??===?@FDDDBBAAAABCFEDEEDABAAA@@@?@CEBCBBBDCCDDCFFCAAAACDCCCEDGHDBA@?>?@ACCDCA<+*,,*-0-0*''&&'&&)()*19????ABCCCDB=>>DDDDGHGHFEFEJEEEDDEBBBAAAAACCCCFDCDDDDFGH@IIIIIJFCGD@:::::;CCDDBAA@BEEECDCB@?;32-(%#
@345_NG92T2_2
CTAAGGGCAAAAGATCCCAGTAATGGCTGGGTTTGGACAATTATTATACGCAATGGCATTTAAGGGACAGTAAATTTCTAGCTGCCCTTTGGCACCTTGCCTGTTCTCTGCAGTCATTTTGACATTGGGGTATTCTCTGTTTCCACCCAGCTTCAGGGAATAAAGCTCTGCTCTTTTGCTCTGACCTTCCCTTATTTTGCTACAGATCTTACTCTAGCACCTCCATAGAAGAGGCCATGAAAAGGGGTGAGGACCCTCCCACCCCACCACGGCCACAGAAAACCCATTCCAGAGCCTCCTCCTTGGATCTGAATAAAGTCTTCCTGCCCAGTGCGCCAGGTGAAGTGTCCCTCTGCATCTACCCAAGCTGTTCCCTTGCCTGTTGGAGCCAGTGCACATACATCCCTGCTGCAGAGGCCTCTGTAGGGAAAAGAGCACACAGACCTGGCAGCTTTCCTTGCCATGCAAGTCTTTATGTTGCTATGATATTCTTGGGCAGGAAAAAAAAATCCCAGACAGATGCATAGCATATGGGGCTGGAGACTTCCC
+
;==>@@A@@ACCCA@>==<>>?>>??@@@???@@A@??;;<<;<<7742-...3BABABCEDCA?@@??A@6,,,,556>CACB@??>@EA@AAABDDDEDEC>?><<??GDCDDCEFIJGHFEDDC@@>>?@CHIGC>>?C@C>>>CCBACECAC@CDEDCCBAABAABCBCBBF?8FLGGGHFEFCA@;5C:;IHIIGFDCECFGDFFA?BBA@BCCDCCCCDDCDDEEDDBCCCEDFEIC?FMFDCCCCDHFC=<;604@FB:97389999=DFEEFFGGFDDDEGEDEFFDEEEFIHJHFEDDDGGGLKIHJJDDDDDFFFFDCD?DDG?<<<<@EEEFDEDDEBA@@ABDEGEFFEDDFDFGHFC?.))*2=>>CDDGGGGEDCBEEEFEFFHCCCBBFGGIEDE00///07<>>?>3/-11?CEJIKKFECCDEDDEDBBCAABBEEEGHECDAADDDCEDEDBDDAEEFEDEGGGDDBCCBCCDDFEECCCFGCFAGNSSSOIIDBBCEDCCBDBCCCDCCEECC@=>==;8630-*)(%$#
@346_NG92T2_2
AGAGCAGAGCTTTATTCCCTGAAGCTGGGTGGAAACAGAGAATACCCCAATGTCAAAATGACTGCAGAGAACAGGCAAGGTGCCAAAGGGCAGCTAGAAATTCTACTGTCCCTTAAATGCCATTGCGTATAATAATTGTCCAAACCCAGCCATTACTGGGATCTTTTGCCCTTAGTATATTATTAGGCCTAAATTTACAACTTCTCCAAAAATGGTTTATATAAATTCAAATCAGTTTCTGTGATAGTTGTTAATAAGAACAATGTGTAAATAAGCCTTTCAGCTTGCAGCCTTCTGTGTTTCA
+
)036>?EDGHHIKHSIJIGEEJMJOJCBCC;;:::3))((()---.../8;=HC@AAAIE:8879::=@FGF<::::AHJHHDE@@A@;KIHJFFEEFIISKLGJGGEHDDC@BIIIRIMIPPMSMHJGIGIJIOMMKOHHFIKKHGGIIKSHLJJJGIGGGHILJI>=A?=D==CFGCBC@@AACDDCEEEEEGJCAA?5?1-.***EHKSPG@99999CBAACFHEHJKGIGCEDEGGGFEFFGHIHJGHDEG@=>>??>?B>>>>>A@?BEBA@??C@CDCFDDCCBBBA<776632-'%%
@347_NG92T2_2
TTGGCACTGGGCAGGAAGAACTTTATTTAGATCAAGGAGGAGGCTCTGGAATGGGTTTTCTGTGGCCGTGGTGGTGGGGTGGGGAGGGTCCTCACCCCTTTCATGGCCTCTTCTATGGAGGTGCTGAGGTAAAGATGTGTCACAAAATAAGGGAAGGTCAGAGCAAAAGAGCAGAGCTTTATTCCCTGAAGCTGGGTGGAAACAGAGAATACCCCAATGTCAAAATAGCTGCAGAGAACAGGCAAGGTGCCAAAGGGCAGCTAGAAATTCTACTGTCCCTTAAATGCCATTGCGTATAATAATTGTCCAAACCCAGCCATTACTGGGATCTTTTGCCCTTAGTATATTATTAGGCCTAAATTTACAACTTCTCCAAAAATGGTTTATATAAATTCAAATCAGTTTCTGTGATAGTTGTTAATAAGAACAATGTGTAAATAAGCCTTTCAGCTTGCAGCCTTCTGTGTTTGATG
+
'(%'***,''''''(')*,-)))*&'((%***5++,;<:9::;=??A@AABBBB???@BEIDDBB@;999:=??@@ABAAAA:52>>>==<<=<;<<79<5,245D@?>=<=<<<===<=<;;;<..-*&&&'%')&&&&'))(().+,,,,?=??==<86666:<?CDDA@?>>???BCBCCC@@::??=6532387968:ACBB@@@???<:::;>BCBBCBFGC@>==<?===>>AAB??77779443//507753111.-...2A@?>==>?>=889229600///74325559BDCDCCAA>==>>@??>===>>>???<:99:;?DEB><<:9<5566877>:9===?@>===?AFGD>>>=<@;<A?>@AEJJB====?EFEEGGGHCCCCCBB?@@AADBBABBBABB@?@@?@:999;:;=?@AA???@ADC@?===B=@?:997766688;<=@@@@>;1,(%
@348_NG92T2_2
GTGTGGTCGTGGGGTGGGAGGGTCCTCACCCCTTTTCATGGCCTCTTCTATGGAGGTGCTAGAGTAAGATCTGTAGCAAAATAAGGGAAGGTCAGAGCAAAAGAGCAGAGCTTTATTCCCTGAAGCTGGGTGGAAACAGAGAATACCCCAATGTCAAAATGACTGCAGAGAACAGGCAAGGTGCCAAAGGGCAGCTAGAAATTCTACTGTCCCTTAAATGCCATTGCGTATAATAATTGTCCAAACCCAGCCATTACTGGGATCTTTTGCCCTTAGTATATTATTAGGCCTAAATTTACAACTTCTCCAAAAATGGTTTATATAAATTCAAATCAGTTTCTGTGATAGTTGTTAATAAGAACAATGTGTAAATAAGCCTTTCAGCTTGCAGCCTTCTGTGTTTGAAT
+
%%%))).++,,.3325@A?CDCDKILHKIIMJSSLJ@HLJSMLSMSNKNIIHHKIMJKKSLSLMRNMSLJOILQNKHKNKJJHA;FDAA611-)'&&&'8:ADFGFFHLQKLSOKKLMNMLLSRSMSJOORJPSKSSJLQONNKJJKJNNMLHIISISMMMJILHHLILJSSNJMKILKSOQJHHOLJONKOJMLKISKJOMNLLSSKRJMQKSSGJGKQKSLHSAA>>=;<=>NLFDDEEHGMJNQQKPJNFGKFC@???DJOJMSSHEGDAD;;=>?>ADFEHKSSQHLHKJLNQKGHLHJOMLLPJLLSQSSOMJPJSSSHSOSJMLKKJMOIHFEFJNLKLSLJKSKKKOKJIIGHIIHKKMKNKQSLKLHNIJHINGRIMMJIIIGFEHOIIMJHGFA5+''
@349_NG92T2_2
ACTGCAGAGAACAGGCAAGGTGCCAAAGGGCAGCTAGAAATTCTACTGTCCCTTAAATGCCATTGCGTATAATAATTGTCCAAACCCAGCCATTACTGGGATCTTTTGCCCTTAGTATATTATTAGGCCTAAATTTACAACTTCTCCAAAAATGGTTTATATAAATTCAAATCAGTTTCTGTGATAGTTGTTAATAAGAACAATGTGTAAATAAGCCTTTCAGCTTGCAGCCTTCTGTGTTTGAGGGT
+
JIMGFDCDEEFL=::::MJMKDGC>@NHLLQDEDEA666JSKKLLMINMJMPIKJSMKKKKJOKLMHHIHJJLRNNOOJJSHJSLKIIKJJINLKSPKJSKIJSNSJKLKNLSMLSMKSNSJDCCDESJHSLLMKKIGHJHJOJQSJJNSMLKJJKNPLLISJPPISJHJKHNJHKIIHKLMGGIHFMLIJIMHSPOKMLJLKSKJLSKIJMJIHFABBG@DIJROFIEECA=;88873147**'&&$
@350_NG92T2_2
GCCTGTTCTCTGCAGTCATTTTGACATTGGGGTATTCTCTGTTTCCACCCAGCTTCAGGGAATAAAGCTCTGCTCTTTTGCTCTGACCTTCCCTTATTTTGCTACAGATCTTACTCTAGCACCTCCATAGAAGAGGCCATGAAAAGGGGTGAGGACCCTCCCACCCCACCACCACGGCCACAGAAAACCCATTCCAGAGCCTCCTCCTTGGATCTGAATAAAGTCTTCCTGCCCAGTGCGCCAGGTGAAGTGTCCCTCTGCATCTACCCAAGCTGTTCCCTTGCCTGTTGGAGCCAGTGCACATACATCCCTGCTGCAGAGGCCTCTGTGTTAGGGAAAAGAGCACACAGACCTGGCAGCTTTCCTTGCCATGCAAGTCTTTATGTTGCTATGATATTCTTGGGCAGGAAAAAAAAATCCCAGACAGATGCATAGCATATGGGGCTGAACTTGCT
+
&&&:;BECEGLFHGHIGJGFKLKIIGIHEDEDGGIJMHIHJPOOGOFEHHHHFGF?>==>BMQHHKGDDCA?>@@DDCC@DHJGHFJHG;99=8HBCFJHIMFGHHEGIHHKJFFHGGHHIIHKGGNHIIHQHJJHGIGGGIH@LSCLLJIKKJKMMJHMME=>HMHEJQ:9:::FFEEFNHMJKGJJNIKNNOJGMHQHJMLJILJLLJJOLIHRIKIGKKFGGHLJHHGEGD:FFIC@@@?BGHJLHHHILJGJHHHKIMLILKHJHJKJKGHMGIEGGHHLGHGIKJFEFEEFHFFFDEFCBEDFKPJHKPKKHMKJEECCEEHHHHHGFHIF?GHFNIKHHHFGGJIGFGGFFEEKHJLIMQLHGSHGDEEEDDCCDEDEFEGMFHGFFGECCCCEHNRJHFF7345>EIIJRMDB<<=CBDCCDCDDAAAAABACAA@@??:10,*'&%&
@351_NG92T2_2
CCCTTTGGCACCTTGCCTGTTCTCTGCAGTCATTTTGACATTGGGGTATTCTCTGTTTCCACCCAGCTTCAGGGAATAAAGCTCTGCTCTTTTGCTCTGACCTTCCCTTATTTTGCTACAGATCTTACTCTAGCACCTCCATAGAAGAGGCCATGAAAAGGGGTGAGGACCCTCCCCACCCCACCACCACGGCCACAGAAAACCCATTCCAGAGCCTCCTCCTTGGATCTGAATAAAGTCTTCCTGCCCAGTGCGCCAGGTGAAGTGTCCCTCTGCATCTACCCAAGCTGTTCCCTTGCCTGTTGGAGCCAGTGCACATACATCCCTGCTGCAGAGGCCTCTGTGTAGGGAAAAGAGCACACAGACCTGGCAGCTTTCCTTGCCATGCAAGTCTTTATGTTGCTATGATATTCTTGGGCAGGAAAAAAAAATCCCAGACAGATGCATAGCATATGGGGCTGGAGACTTTC
+
-<@:B;68DDEDEDEEBCBBDCB;;<FHFEEFEGHJGFFGDFEDDAAABDDFEDBBCGEE@?BDCCCDGA@@?ABDG??>>>@<<;=;9:;=?:@FIGNIEDCCBA@?A>?HKLGEFEEEFGJHMGBACCCDFECBBB@@77EEEFCBA@?AAD@@6:96@;;:3222122151006-7<?=;CFD===<;;;;=EDC@AADFHKHFJFFEEDDEDEEDFHGHGIEFFEEGHKJKIGFGJINMILHFFGEGFG;9888<?EEHGFJEHECBBBDEIGGFEFHD8/1HJIG@@???@CCCEFFGHHEEDCEFFEGFFGGDDCDDHIHFGFHJIJGGFFGFFHHPSMS111EHOJLIKJJIIIFEHGFFFFFDFDGB;7558GEDDCCCFFDEDDDEGFHHHKIGGEFFEEEDFFFKHHIFFIFBB>DESSSNIEDDDEDEFEEFEEEBABBBEEDCEAA@=70,,)''''%
@352_NG92T2_2
TTGGGTAGATGCAGAGGGACACTTCACCTGGCGCACTGGGCAGGAAGAACTTTATTCAGATCCAAGGAGGAGGCTCTGGAATGGGTTTTCTGTGGCCGTGGTGGTGGGGTGGGAGGGTCCTCACCCCCTTTTCATGGCCTCTTCTATGGAGGTGCTAGAGTAAGATCTGTAGCAAAATAAGGGAAGGTCAGAGCAAAAGAGCAGAGCTTTATTCCCTGAAGCTGGGTGGAAACAGAGAATACCCCAATGTCAAAATGACTGCAGAGAACAGGCAAGGTGCCAAAGGGCAGCTAGAAATTCTACTGTCCCTTAAATGCCATTGCGTATAATAATTGTCCAAACCCAGCCATTACTGGGATCTTTTGCCCTTAGTATATTATTAGGCCTAAATTTACAACTTCTCCAAAAATGGTTTATATAAATTCAAATCAGTTTCTGTGATAGTTGTTAATAAGAACAATGTGTAAATAAGCCTTTCAGCTTGCAGCCTTCTGTGTTTGAGGAA
+
46588@@CBB@@ABBD?>?>@@????ACB@@98888@CEFECDCCA>=8)'())35--6<<;9999DFDCBBBDGFRGDDDDEGEEGEGHKIFFDDA?@@@CEEDHEEEEAFGAHHEDFDED...-.8=543*9BBEECDCCDFDDEDDDEBBBAB=888GEIEEFGHIEFBBBCCGHGHCCFEFGKHBABAABBGFLJLGHGEDEDEFHGHHFACAACGFFEFDEEEDGFIEGFGDFFGFFECDDEHKJDIHNLLMEECAACCDGIKGFFEDFGGGGFCDEFGFHGDCEFGFEEGKNMJIIJHKJHCCDCCLLKJMILJIID>>==>GMJMKHKGJGFFFJEGEDEEFFGDDEFDEEFEHIJMJMIGFJEGEEGFGJONIKGKHEEDEDGGIGEFEEGIEEHFDHKJKIIHCEFFGKJJNJQNMIGKJJHEEFFFHHGGGFGEGFHFLIIGFEEEGHFHJIGLHJFGHHGEECBCHCFEHDAABECCCDGJKJOECDB//.-('
@353_NG92T2_2
GCAGGGATGTATGTGCACTGGCTCCAACAGGCAAGGGAACAGCTTGGGTAGATGCAGAGGGACACTTCACCTGGCGCACTGGGCAGGAAGACTTTTATTCAGATCCAAGGAGGAGGCTCTGGAATGGGTTTTCTGTGGCCGTGGTGGTGGGGTGGGAGGGTCCTCACCCCTTTTCATGGCCTCTTCTATGGAGGTGCTAGAGTAAGATCTGTAGCAAAATAAGGGAAGGTCAGAGCAAAAGAGCAGAGCTTTATTCCCTGAAGCTGGGTGGAAACAGAGAATACCCCAATGTCAAAATGACTGCAGAGAACAGGCAAGGTGCCAAAGGGCAGCTAGAAATTCTACTGTCCCTTAAATGCCATTGCGTATAATAATTGTCCAAACCCAGCCATTACTGGGATCTTTTGCCCTTAGTATATTATTAGGCCTAAATTTACAACTTCTCCAAAAATGGTTTATATAAATTCAAATCAGTTTCTGTGATAGTTGTTAATAAGAACAATGTGTAAATAAGCCTTTCAGCTTGCAGCCTTCTGTGTTTGAGGGA
+
68:BBCCBB@>?>>@A@@@?>>>989<=CC@@@@>=?=>=@BA@AA?==<<=>@@BBAB=;<<<=>>>>AAAA?965668DBBAAABAA>944458,>A>?@??=<>>>??=<<<<<??ABAAABBA@?@@CEFFFC@?98888<B@ABAAAB@@@>=<=====>>=>;789:769ABCA?>>>?A@@@?=>><=>==@?@A@@@>?@@ACA@>==>?EGE@><@<=>==<=>???@CDGHA?>?>>?>>AAAHGD?>==>A@>>>>>?==>?AAC@@>=>>>@=;;;=>CDCDEFGGDC??=>??@AAACC@=======<:;==>?@?;;>>>>>?BDEFBBA????><;;<<CDDC@>>>>?944457ACCECDBA=<<<=@?>>=>>>>>>?>=;9999:??HDA><;=<<=::::<??EC>;:99:<=BDDB??><<=::;::>?CHH@=<<=>BBBBBDDD@CDDCBB>==>>A@?>>>><==<=???@@@??@??@@?@??>???@?><;;;@>B>=<<<<=<;;;=<=>>>A;9*))).(
@354_NG92T2_2
TCAAACACAAAAGGCTGCAAGCTGAAAGGCTTATTTACACATTGTTCTTATTAACAACTATCACAGAAACTGATTTGAATTTATATAAACCATTTTTGGAGAAGTTGTAAATTTAGGCCTAATAATATACTAAGGGCAAAAGATCCCAGTAATGGCTGGGTTTGGACAATTATTATACGCAATGGCATTTAAGGGACAGTAGAATTTCTAGCTGCCCTTTGGCACCTTGCCTGTTCTCTGCAGTCATTTTGACATTGGGGTATTCTCTGTTTCCACCCAGCTTCAGGGAATAAAGCTCTGCTCTTTTGCTCTGACCTTCCCTTATTTTGCTACAGATCTTACTCTAGCACCTCCATAGAAGAGGCCATGAAAAGGGGTGAGGACCCTCCCACCCCACCACCACGGCCACAGAAAACCCATTCCAGAGCCTCCTCCTTGGATCTGAATAAAGTCTTCCTGCCCAGTGCGCCAGGTGAAGTGTCCCTCTGCATCTACCCAAGCTGTTCCCTTGCCTGTTGGAGCCAGTGCACATACATCCCTGCTGCAGAGGCCTCTGTGTTAGGGAAAAGAGCACACAGACCTGGCAGCTTTCCTTGCCATGCAAGTCTTTATGTTGCTATGATATTCTTGGGCAGGAAAAAAAAAATCCCAGACAGATGCATAGCATATGGGGCTGGAGACTTT
+
2AHGKH?>;)'&''0/000ABBA?@ABCGJHIKKNKPKJSJINOOILSKSSJKIKLKLHLSJMKMILIPGNKKLISPKJKIQNIJKLRMJMEEHKSNOSMIISLNSLKQHOMSSKJJMLNKLJSLSLSNIPKNLMSIKHLLQLSJKHHHKPKSJOSMHLKLISJSDEHILIJGFGFFEDECDGINKJRHKLSFRMJHNIILOLMOISNKQSKOKSQIFNF@AJ>>>>>CEDEFJKJNHJMOSOSIIJQHJQSMLSIFMJJKNMLOKSMSQMNKNKIHMNKIROQIE@>>??BBB?=>==ABAA@@CEBDDCDDEB@???>?>@=?DIHECCA@B@AB><;44557@BAA@==<<<>@CBCBB?====@BDEFFGDCB@525000/.**03,-@BCBCCCBCC>98889B@BAABIGBA@A@@A@@ABB???>>@@BDCCBAAABBCBBCCBDCDEEDED@@???@B743347?ABBCA??@?@<<<=>CCBBAA@@@@ABCBBBCA?@????????BC@@@?@CCCDDEEFB@@@@BBCBBCDDDCA@?====>ABDBBA7788?GHNIF??>??CCCBAA@A?@@@@AABBCCCB@@@@@ABBBBA@AAAECBDB@A@@?@A@ACCCEA@@??ABABDOGJIIJLJCBA@ABCCACDBBB@AAAABCDC?=<<==@@@?>><2
@355_NG92T2_2
TAAGGGACAGTAGAATTTCTAGCTGCCCTTTGGCACCTTGCCTGTTCTCTGCAGTCATTTTGACATTGGGGTATTCTCTGTTTCCACCCAGCTTCAGGGAATAAAGCTCTGCTCTTTTGCTCTGACCTTCCCTTATTTTGCTACAGATCTTACTCTAGCACCTCCATAGAAGAGGCCATGAAAAGGGGTGAGGACCCTGCCACCCCACCACCACGGCCACAGAAAACCCATTCCAGAGCCTCCTCCTTGGATCTGAATAAAGTCTTCCTGCCCAGTGCGCCAGGTGAAGTGTCCCTCTGCATCTACCCCGACTTGTCCCTTGCCTGTTGGAGCCAGTGCACATACATCCCTGCTGCAGAGGCCTCTGTGTTAGGGAAAAGAGCACACAGACCTGGCAGCTTTCCTTGCCATGCAAGTCTTTATGTTGCTATGATATTCTTGGGCAGAAAAAAAAATCCCAGACAGATGCATAGCATATGGGGCTGGAGACTTTT
+
=<<::=:;666633423,,,,,<@@>>><@A>=>>=<====>>>>@CCAA@@?@???@BDFCBAA@A?=<:::;=@ABAACCDBCA?====<?@?AA?==?>?@A?>?>>?>><>>B?0BCAABC@@@63366@>@GEEC???>?CFIDE8.-..0222222112))322223=<88::98::679111.--,+(((-))))*;:;78988DC>88789BBBAAADCA@@@@B@@@@@@>>>>>@@@CBBBBA:999:DEFAAA@@BABA@??>>?@:76668@BCDFA?>>=?===??E>>>>5532.++*+*'''&(&5//09:CDCA@???@@@BACCC=<<<=@BAABCBBBA@?><<<=>?AA;9:<<??BEEEFEA@?@@AAAA@????>?AAAC:45@B@>>??>@A@?@@@ACAA@@@A@@@@@@@AABCFF>>==:4++,?@JLJIF>@;34AABBBBABA????@BABB@===<;;>:98421,
@356_NG92T2_2
CAGAGGGACACTTCACCTGGCGCACTGGGCAGGAAGACTTTTATTCAGATCCAAGGAGGAGGCTCTGGAATGGGTTTTCTGTGGCCGTGGTGGTGGGGTGGGAGGGTCCTCACCCCTTTTCATGGCCTCTTCTATGGAGGTGCTAGAGTAAGATCTGTAGCAAAATAAGGGAAGGTCAGAGCAAAAGAGCAGAGCTTTATTCCCTGAAGCTGGGTGGAAACAGAGAATACCCCAATGTCAAAATGACTGCAGAGAACAGGCAAGGTGCCAAAGGGCAGCTAGAAATTCTACTGTCCCTTAAATGCCATTGCGTATAATAATTGTCCAAACCCAGCCATTCTGGGATCTTTTGCCCTTAGTATATTATTAGGCCTAAATTTACAACTTCTCCAAAAATGGTTTATATAAATTCAAATCAGTTTCTGTGATAGTTGTTAATAAGAACAATGTGTAAATAAGCCTTTCAGCTTGCAGCCTTCTGTGTTTGGAT
+
01/003?DGFHHHFFIIHILIDCCED@???==7655634595+EEFGIMHLHHGJNKPPNJNILMKIEISLMNNSLMKMSOSKJILOLJNJNSKKSSSSQSD;;JIJIKGNDGED42777468>LKLHMLSONRLPMPSJILOISPSHSHKKJSPLLPMSNMQQOMILEPNMPKOKIDCBAAACMLPSSKSHPKIJKSMMRMNSPRSOF@A>=>>?>;<ABCDDIMLSJJMMLMSSISLSSJSOMHJIECBCHKJNLKSNLSOOPMNSOHNLIMSKQJSNLIJKSIMKSLIIPJNMSLSELSSNPSMSSROKSHGLILMSSMPNLSKJKFHLCDC?<..'''''*DADCDBARGLGIEFFFKMOSRJSPLJHHIGIKKIMKLHIIISJINLJKNSSOLSIMKJSLMIIJHIOIPQSJIHLIOIKMMLJLJSNSJSSNJHKMQGMSMSNIOIPLKMJRQPLIIIKJLMNNIMLIGFIKJJKIGCAA6*(''
@357_NG92T2_2
ATAGCAACATAAAGACTTGCATGGCAAGGAAAGCTGCCAGGTCTGTGTGCTCTTTTCCCTAACACAGAGGCCTCTGCAGCAGGGATGTATGTGCACTGGCTCCAACAGGCAAGGGAACAGCTCCCGGTAGTCCAGAAGGGACACTTCACCTGGCGCACTGGGCAGGAAGACTTTATTCAGATCCAAGGAGGAGGCTCTGGAATGGGTTTTCTGTGGCCGTGGTGGTGGGGTGGGAGGGTCCTCACCCCTTTTCATGGCCTCTTCTATGGAGGTGCTAGAGTAAGATCTGTAGCAAAATAAGGGAAGGTCAGAGCAAAAGAGCAGAGCTTTATTCCCTGAAGCTGGGTGGAAACAGAGAATACCCCAATGTCAAAATGACTGCAGAGAACAGGCAAGGTGCCAAAGGGCAGCTAGAAATTCTACTGTCCCTTAAATGCCATTGCGTATAATAATTGTCCAAACCCAGCCATTACTGGGATCTTTTGCCCTTAGTATATTATTAGGCCTAAATTTACAACTTCTCCAAAAATGGTTTATATAAATTCAAATCAGTTTCTGTGATAGTTGTTAATAAGAACAATGTGTAAATAAGCCTTTCAGCTTGCAGCCTTCTGTGTTTGAGGA
+
;@?<<<<=AAABCAA@??@@AB?>>>?ABBD=;98889,,@A@@BBCCBABAB@@D>>=7==?ABBAA?====>@@BBBBBB?@???A@@@@ABBAA@>===>@ABBC???>??A?@B;:96--,()..0/.-))-85547778===>BBA@?;8888;C@??@ABBBBCBBBCACDEDABA?>???AB@>>>>@CBCEDDDCCDAAAACFGECB@>:8888;B@ABA?AABD@A@@@CA?????9:0588628CBA@>>=>?@@@@@???<====>??AAAB?@A@ACAA?>>?@GKFE?<<:=;=>>?@A@??AAGJH>;;::???CDDIHD>><<=AB@A@@?@??ABCCECBBAABA@?>>?@AEDD::::HDBA@??@===>>AA?========;<==?A=;::;<?>?AEHA@@?>?>>>>=<;<>BFDEA@@??@844447ACDGCDDEA???@A>>>==???ABBA?<;;;<?CEFDC<;:<:=?@A@BEDEEED@>==>??=?E>>A@9@<00//0?AFHFB>==>?EFEEGHFIAEEFEED@A@A@CBAABAA??@??ABBDEEEDECDDGDFCBACBFHGF@?>=>?EFCBBABAA@@@AAABBBCCD00/.*
@358_NG92T2_2
CAGCCCCATATGCTATGCATCTGTCTGGGATTTTTTTTCCTGCCCAAGAATATCATAGCAACATAAAGACTTGCATGGCAAGGAAAGCTGCCAGGTCTGTGTGCTCTTTTCCCTAACACAGAGGCCTCTGCAGCAGGGATGTATGTGCACTGGCTCCAACAGGCAAGGGAACAGCTTGGGTAGATGCAGAGGGACACTTCACCTGGCGCACTGGGCAGGAAGACTTTATTCAGATCCAAGGAGGAGGCTCTGGAATGGGTTTTCTGTGGCCGTGGTGGTGGGGTGGGAGGGTCCTCACCCTTTCATGGCCTCTTCTATGGAGGTGCTAGAGTAAGATCTGTAGCAAAATAAGGGAAGGTCAGAGCAAAAGAGCAGAGCTTTATTCCCTGAAGCTGGGTGGAAACAGAGAATACCCCAATGTCAAAATGACTGCAGAGAACAGGCAAGGTGCCAAAGGGCAGCTAGAAATTCTACTGTCCCTTAAATGCCATTGCGTATAATAATTGTCCAAACCCAGCCATTACTGGGATCTTTTGCCCTTAGTATATTATTAGGCCTAAATTTACAACTTCTCCAAAAATGGTTTATATAAATTCAAATCAGTTTCTGTGATAGTTGTTAATAAGAACAATGTGTAAATAAGCCTTTCAGCTTGCAGCCTTCTGTGTTTGAGG
+
--.7@??@@?AA>>>>?@AAAAABAEDDABACCIRJINJ@>===>=?@CFFEDDDCA?>??AEDCCCAA@@@AABBA@@@@@@@@ADCDAAA99@@??@CCFDCDEFEHD?CB>@@BCEDGFB@?>>?@ACCCCDD@@@@@@@@?@BBBCCBAAAAABBCDEAAABA@B@AACEDBBBAABA@@BBB9//.....-,-.,-<BCB@;76679CCCCDCCC@=:77787>?CDCDCBBAACCCB@A@ADDEGEDEEEFFCB22223DEC@>:7788;CAAA@@AAAA?>>=====?@;;8++21'/45CB@???@A??@?>>><<<<<>>AA@@@?@BACEDB=<<<=DGDF@<>;<;<<:::98::BAFIEA?>==???ABBGFD@@?>@C@?@?>>>==>?ABEBB?@@@@@=<<<>?ABBBCDHPFDA@??@?@AABCBB?????==<;<==>A?><<<=>>>BDGBCB@@@A@A@=<<=<BEED===<=@843345ACDFEECC=<<<>AA@@=>==>??@@=:99::=AADDC?<:=:;=@??ADCCDDB><;;<>@FFIEAA?==><<=<<?@DKJA====?DEFEFFJHHGDGECA>>>?@E@@>>>><==<=ABBEDECBBAADEBDAAABCEFCA><<<@?DA>====?>=<===>@A@DDC<6.*
@359_NG92T2_2
GCAAATAAGGGAAGGTCAGAGCAAAAGAGCAGAGCTTTATTCCCTGAAGCTGGGTGGAAACAGAGAATACCCCAATGTCAAAATGACTGCAGAGAACAGGCAAGGTGCCAAAGGGCAGCTAGAAATTCTACTGTCCCTTAAATGCCATTGCGTATAATAATTGTCCAAACCCAGCCATTACTGGGATCTTTTGCCCTTAGTATATTATTAGGCCTAAATTTACAACTTCTCCAAAAATGGTTTATATAAATTCAAATCAGTTTCTGTGATAGTTGTTAATAAGAACAATGTGTAAATAAGCCTTTCAGCTTGCAGCCTTCTGTGTTTGAGGA
+
***-.)@@???>@>=>>>??@A@BCHKGC@A>===>AA@C;98>9@ADB??><<===?ABABAA???>>?>>??AADDCDDFGHDCB@>>>==???AAA>>?????>=>??@@@?<;<==>@@AB@B540....@=<<==AEDCBAA@BB?;;::;ADFGAA@@?B=====CA@???@ABAA@?==>>@DDDDB?=;?99@@?@BDFEGCB@???@ABDGGC@@?=>?>>===@AGHIC@@@@AEFFEEDFEA>>>>>E@?>?>BA@@A@B?@@??ABADEEBABAADDCFCBABBCB@?>>?@EADCBABAB@?>??AABBA;:9;.-+*'
@360_NG92T2_2
TGATTAGGGAATAAAGCTCTGCTCTTTTGCTCTGACCTTCCCTTATTTTGCTACAGATCTTACTCTAGCACCTCCATAGAAGAGGCCATGAAAAGGGGTGAGGAGCCCTCCCACCACCACGGCCACAGAAAACCCATTCCAGAGCCTCCTCCTTGGATCTGAATAAAGTCTTCCTGCCCAGTGCGCCAGGTGAAGTGTCCCTCTGCATCTACCCAAGCTGTTCCCTTGCCTGTTGGAGCCAGTGCACATACATCCCTGCTGCAGAGGCCTCTGTGTTAGGGAAAAGAGCACACAGACCTGGCAGCTTTCCTTGCCATGCAAGTCTTTATGTTGCTATGATATTCTTGGGCAGAAAAAAAAATCCGAGACAGATGCATAGCATATGGGGCTGAATTTG
+
-)))(%%&&*CEEHHHGSIHC:9877;>9FSLLMISHIMHKK>IIGLSSSPLSQMSOQKLMHGNJGGIIFIFGHHEJILNNJPMMLMJK>D:7636))))(('''')*)-'&&.978<<=CDEGFHIFHHFIGHKIMJKMGEHGHD?;:99>@AAFLRLGJKIJJIMLHGIKKPLNMILAGIIHFGB=>>LHHLGGLMIFHJLHMNKKKPIIKMIILJESJHIMKOLINKMLOKMMNSSSIJMKSGHFMIKJIMOKIJOSKKIHLJHGMMKINMB>4001@7IJCAAAADIGJFGJHINIFGGEGHHB?BGLHINMMOMEEEECEDFEEEDJKHLHGGHFHJLIJJDBC>32,,-48ADEGG:=(((()8>@@@CBCCEDBB=<0...-,+**(&'%
@361_NG92T2_2
TCCAAGGAGGCTCTGGAATGGGTTTTCTGTGGCCGTGGTGGTGGGGTGGGAGGGTCCTCACCCCTTTTCATGGCCTCTTCTATGGAGGTGCTAGAGTAAGATCTGTAGCAAAATAAGGGAAGGTGTAGAAGCAAAAGAGCAGAGCTTTATTCCCTGAAGCTGGGTGGAAACAGAGAATACCCCAATGTCAAAATGACTGCAGAGAACAGGCAAGGTGCCAAAGGGCAGCTAGAAATTCTACTGTCCCTTAAATGCCATTGCGTATAATAATTGTCCAAACCCAGCCATTACTGGGATCTTTTGCCTAGTATATTATTAGGCCTAAATTTACAACTTCTCCAAAAATGGTTTATATAAATTCAAATCAGTTTCTGTGATAGTTGTTAATAAGAACAATGTGTAAATAAGCCTTTCAGCTTGCAGCCTTCTGTGTTTTTGAGGA
+
((&&%%&(165566666AAA@??@ADFEDDB@>97788<CCBC>>==>A5--;:7:::;===>/*:@6.444BA>>===>=>>>>>><<=<=>>????@>?@@@BA@>>88878<;;:<:=:76((''''''(<?@@C>>=<;=<=@AADCB>>==>@A?????@>9;7<9AAA@@A@@DCBAAABCD?C?=EIG@??==?>>???BAA>>>?><=<:;<<=>><::;<>==@BDCFBA@?????=<<==BFGFECCBBB=9888:CEFHFFBBA@ACDBA@@??@@@@@AA@>>>>>ADCD;74..046666>>>?CB?><<=>?EFFC???>>A@@@?>@@GNIDA@@ABFGFEFHHGGGEHFFEAAABACBBACBCBCCBCCDFEDGCDEDDFGDFCBCCCCCB@?>>>DAEFCCC??++,8<<8880*))*()&''&'
@362_NG92T2_2
GGGTATTCTCTGTTTCCACCCAGCTTCAGGGAATAAAGCTCTGCTCTTTGCTCTGACCTTCCCTTATTTTGCTACAGATCTTACTCTAGCACCTCCCATAGAAGAGGCCATGAAAAGGGGTGAGGACCCTCCCACCCCACCACCACGGCCACAGAAAACCCATTCCAGAGCCTCCTCCTTGGATCTGAATAAAGTCTTCCTGCCCAGTGCGCCAGGTGAAGTGTCCCTCTGCATCTACCCAAGCTGTTCCCTTGCCTGTTGGAGCCAGTGCACATACATCCCTGCTGCAGAGGCCTCTGTGTTAGGGAAAAGAGCACACAGACCTGGCAGCTTCCTTGCCATGCAAGTCTTTATGTTGCTATGATATTCTTGGGCAGGAAAAAAAAATCCCAGACAGATGCATAGCATATGGGGCTGCCAACCT
+
(.07AA@??ACBECEBEA@@A?@=<966888?B@?AA@?AABBDDC??7(>FDDFECAAA??>8>:;HGIFDFBBCBBBBBD@>?>?@AAABBCDD4((=<=?CFD@?@AADGGG?>LMHCCBBA@@@@>?@?14?@;/CGBAAB@<;;;<EFGIGKHFECCCDEDEDDCB@AAABDBCEDCFECCDEHGFGFBDCBBECDCCABBBBD<9888;BDDDEDEFF@>----.GFDDBAA??@@@CBCCCD@AABAA@@@@CDBCCBDCDDEFGGFC@@@@CCCBCDEDEECAA@@@ABCCFDECBCCBBFGQMHIH1121.00....==8777767<@AABBBBDDCBBBCEGDEDBCDBBBAABABCCDEFFEGEFGHIGLFJSSIMSCCCBCCCDBBAABBAAABBCBC@>><93.)&$$$##
@363_NG92T2_2
TTAACAGTTCTCACAGAAACTGATTTGAATTTATATAAACCATTTTTGGAGAAGTTGTAAATTTAGGCCTAATAATATACTAAGGGCAAAAGATCCCAGTAATGGCTGGGTTTGGACAATTATTATACGCAATGGCATTTAAGGGACAGTAGAATTTCTAGCTGCCCTTTGGCACCTTGCCTGTTCTCTGCAGTCATTTTGACATTGGGGTATTCTCTGTTTCCACCCAGCTTCAGGGAATAAAGCTCTGCTCTTTTGCTCTGACCTTCCCTTATTTTGCTACAGATCTTACTCTAGCACCTCCATAGAAGAGGCCATGAAAAGGGGTGAGGACCCTCCCACCCCACCACCACGGCCACAGAAAACCCATTCCAGAGCCTCCTCCTTGGATCTGAATAAAGTCTTCCTGCCCAGTGCGCCAGGTGAAGTGTCCCTCTGCATCTACCCAAGCTGTTCCCTTGCCTGTTGGAGCCAGTGCACATACATCCCTGCTGCAGAGGCCTCTGTGTTAGGGAAAAGAGCACACAGACCTGGCAGCTTTCCTTGCCATGCAAGTCTTTATGTTGCTATGATATTCTTGGGCAGGAAAAAAAAATCCCAGACAGATGCATAGCATATGGGGCTGGAGCAT
+
./++,+*'&%%%'(=>>AA@????CDBBABACDDDCCCD>===>ELKC>><<=<<?>>ABBEFFEBA@>=?@AFGFFEDAA@A<;<::=?EHA@@====>ABCB@??>>>??@BDCAABCFFGEECB865569@???@@GHI>::99:<==<<=??D==;;:=>=<<;=@>@@?>>====>@??CDDCDCDCDDBBEDDHFEFFDEB?><<<=>AB@ABCBGD@77?????CCDDE@>>@>?AB@??@?>>=889<=:@FEGGFBBBBAA?<><=GHIFGDDBCCDDCBCA@A@@@AABBBCCDB@??@DFEECACBDDGGILLIGDCCCCDCEGHDCA4+,@ECBCEFEEGA>===?LFJHINJHHGFGIGGCCBCGEGIEGFEGGGEGIFEGIIJFEF<::::@@@@CCDCBCE?=<<:;=GGGKGFHJ?>>>>CDBKHHIEFFEDILGHFHLIGIHJEFDIGFJHFFFEDFGJJFJHJDBCBDEGJJGHOIHHFECCDCDEEFHJIE@@AAFHIIOIKHIGGIGJFGGFEFDCEFGHGEDEDCBGIEGFEDCEEEFGFEEGFKEFGGDEEEDDEGEEEEEHJPIIKINSSSSSEEEDGFEECDDDDDCCDDDFEGBEBB@?:.'&$$#
@364_NG92T2_2
TCCATAGAAGAGGCCATGAAAAGGGGTGAGGACCCTCCCACCCCACCACCACGGCCACAGAAAACCCATTCCAGAGCCTCCTCCTTGGATCTGAATAAAGTCTTCCTGCCCAGTGCGCCAGGTGAAGTGTCCCTCTGCATCTACCCAAGCTGTTCCCTTGCCTGTTGGAGCCAGTGCACATACATCCCTGCTGCAGAGGCCTCTGTGTTAGGGAAAAGAGCACACAGACCTGGCAGCTTTCCTTGCCATGCAAGTCTTTATGTTGCTATGATATTCTTGGGCAGGAAAAAAAAATCCCAGACAGATGCATAGCATATGGGGCTGGAGACTTTTCC
+
DMIISISJRJJSMNPSMCOIKLEKSSSSPMOMMPSOOHC;<KLPJHSSMNPSISGHIGNIHKKMPMKC>>>>?JHLNISSSJRSRNMPLSPIGJGGHSJ@HJKLLKLJKOLIJIKHHGFFHKMMSSKSOS88888GIILSNOHJNJGKSFRNLSFC>;<@@HMLSOPQSMMIPJOSHHGIDDDEEMOPPQSLMSONRJKJSHJSQPNKJHHSLHKMNSRLLJSJKJPOJSKKJHHLJPMKGIHILIIMNHKHFLIJLLMHHHFGPIKKKKIJHGJKLLOISSIQJJGCKMSSSSSJPHHMIPGLGHHLEFFFEDHEEEGFFFEB>>>;3+('-*)
@365_NG92T2_2
GACAGGCCTAATAATATACTAAGGGCAAAAGATCCCAGTAATGGCTGGGTTTGGACAATTATTATTACGCAATGGCATTTAAGGGACAGTAAATTTTTTGGCTCCCCCTTGGCACCTTGCCTGTTCTCTGCAGTCATTTTGACATTGGGGTATTCTCTGTTTCCACCCAGCTTCAGGGAATAAAGCTCTGCTCTTTTGCTCTGACCCTTCCCTTATTTTGCTACAGATCTTACTCTAGCACCTCCATAGAAGAGGCCATGAAAAGGGGTGAGGACCCTCCCACCCCACCACCACGGCCACAGAAAACCCATTCCAGAGCCTCCTCCTTGGATCTGAATAAAGTCTTCCTGCCCAGTGCGCCAGGTGAAGTGTCCCTCTGCATCTACCCAAGCTGTTCCCTTGCCTGTTGGAGCCAGTGCACATACATCCCTGCTGCAGAGGCCTCTGTGTTAGGGAAAAGAGCACACAGACCTGGCAGCTTTCCTTGCCATGCAAGTCTTTATGTTGCTATGATATTCTTGGGCAGGAAAAAAAAATCCCAGACAGATGCATAGCATATGGGGCTGGAGACTTTCC
+
$%%$$%%'*/19EEFDCB@???<;<:;=?EGAA><<<=>BCDCA??>>>??@?;;:7799432/.*('&''(*:9:33331211667422)(('),))(%$$&''''++)%%')+**)()+'&('&&(./;=ABBBBABCBBDCBEA>=;;;=>CEECDFFHDC>=>>???BDDDC@??@?BCDAAA@?BCCEEDFA<HHFFFECAAA@@?>=@>@EFGHCB@@@BDEDCD<;;;;>??A@@A>>>?@CCDDCB@@@ABDHGGJKDDA@@A@BAAA@?>>>>@A@???ADDDD>;;::<BBEDEHMHDCBBCFDDCCBA@@@?@BBCEDBBB@BBCCCBCCBCCCBDEFEDAAAABD966668@BBCDBAB@?>===?ACDEDDCBABBCCEEDDDCABBC@???@@DEAA@>?AACFE87778BBBDEDCDCEFEDCCB@@@@ACCDEEFEDDBBEFFGGEGDDEFFHHGIFDC88BABCCDEEEDCDDBDBDEDDDDEGDEDDDDDDEDCBCBBCEGIECCEDA=@=;FCIIIJMDBBABCEDCEEDDDA@A@@A@@??>><<;97:<<662/-
@366_NG92T2_2
AGGGAACAGCTTGGGTAGATGCAGAGGGACACTTCACCTGGCGCACTGGGCAGGAAGACTTTATTCAGATCCAAGGAGGAGGCTCTGGAATGGGTTTTCTGTGGCCGTGGTGGTGGGGTGGGAGGGTCCTCACCCCTTTTCATGGCCTCTTCTATGGAGGTGCTAGAGTAAGATCTGTAGCAAAATAAGGGAAGGTCAGAGCAAAAGAGCAGAGCTTTATTCCCTGAAGCTGGGTGGAAACAGAGAATACCCCAATGTCAAAATGACTGCAGAGAACAGGCAAGGTGCCAAAGGGCAGCTAGAAATTCTACTGTCCCTTAAATGCCATTGCGTATAATAATTGTCCAAACCCAGCCATTACTGGGATCTTTTGCCCTTAGTATATTATTAGGCCTAAATTTACAACTTCTCCAAAAATGGTTTATATAAATTCAAATCAGTTTCTGTGATAGTTGTTAATAAGAACAATGTGTAAATAAGCCTTTCAGCTTGCAGCCTTCTGTGTTTAGAGGAAT
+
=??A?A?BCBAA@@>====??@AAA@=;;;<<<<==ABA@>:55558CBAABBBBBABBBBCADEED@??==@@AAB?=>>=>??ACCECCDA@@@ACGHGEB@?:8888;A@@AA>>=>?BBBA@?>>>?:9:?;<BC<7GEB@>===>?AA@@@=>><<=<=?999>===>A@@A@99:=ABIHE=76956:8721112348<>AB?>???FCEFEEEDD>@>?@EFFL=====<88=A@@B@@AA@A?>>>@@CBBBCDGMHB@@>>?@ABCCABB??>????;;;;<@@=<:;;>???BCFFFDDB@@@@?>==>>DGGHCBBABB;66669CGHHDFEDBAAABDDCCCBABACCED@?>>??CFG?>FA?>A?@AAAACFFHFFEB?>>>?ADGIFDECBBCBBCB@CEGMLHCABCCFGFFGGJGFEFGGFF@@@@AEEEEEDCBBCBBEEEFGGEDDDDFGFFEDDFDGIGEA@??@?BGDCECCA@@@@DCDEE?=<<*(&&')*&
@367_NG92T2_2
TGGGGTATTCTCTGTTTCCACCCAGCTTCAGGGAATAAAGCTCTGCTCTTTTGCTCTGACCTTCCCTTATTTTGCTACAGATCTTATTCTAGCACCTCCATAGAAGAGGCCATGAAAAGGGGTGAGGACCCTCCCACCCCACCACCACGGCCACAGAAAACCCATTCCAGAGCCTCCTCCTTGGATCTGAATAAAGTCTTCCTGCCCAGTGCGCCAGGTGAAGTGTCCCTCTGCATCTACCCAAGCTGTTCCCTTGCCTGTTGGAGCCAGTGCACATACATCCCTGCTGCAGAGGCCTCTGTGTTAGGGAAAAGAGCACACAGACCTGGCAGCTTTCCTTGCCATGCAAGTCTTTATGTTGCTATGATATTCTTGGGCAGGAAAAAAAAATCCCAGACAGATGCATAGCATATGGGGCTGGAGACTTCCC
+
BDLOLLLSKKKJHKSLLKPHHOSIEEDB631124JGIKHJLSMPKKJMSBMGFISLMIGJJJHFDGBLFHKSOIJJJJLIHJFJD=;>>>?PSOSMLMPLOJLMJKNQLMLMSIHQOKONSKSLRONJKPIEA@?9>LKLSQLBBBBBMOILLJH=9::=CCDCEHIIJGLQQKHHF??ID?FEEFFIGKIHGGGEHEHGIGIGGFHEGIG@====@EKHGOHHJLEDCCBFFHIFGKHHB;-GFD@G???>>AFDEEEEHIIFFEDFGFGIIIIHHEEFGGJIHIFHIHGGEDDDDFGIJJHDCABDFESNSGKJGEDDEDINKHIGFCDDCCC@>@DJGFHHGGGFGDDDGDIFIGHGGHFFFEFEFGHGJGEDEE@DCCB??ASSSSRFFB>??BEFEHEFEEDDFFGEGDDAA@>93/,*)))&&'
@368_NG92T2_2
CCAGGTGAAGTGTCCCTCTGCATCTACCCAAGCTGTTCCCTTGCCTGTTGGAGCCAGTGCACATACATCCCTGCTGCAGAGGCCTCTGTGTTAGGGAAAAGAGCACACAGACCTGGCAGCTTTCCTTGCCATGCAAGTCTTTATGTTGCTATGATATTCTTGGGCAGGAAAAAAAAATCCCAGACAGATGCATAGCATATGGGGCTGAACTTTCCTC
+
7CGFHMISMPRMLEDEDCHILILIJHFGCA?>????IKHKHIJJHHJIMKGIIHIKSMMLKIHFHIJJJGJIJSINQOJGILLJLMLKH><84356?ILMJSNN==<<<NJJIGHIGHFFJOJFDNIFEJHKIGJFGGFHJIINGKHHFHGGFFFGGHJIG@@@A?CCA@=BCGGHEF9<5-.88?@BCDGEEEHJGFBB;961.,)((''''%$#"
@369_NG92T2_2
AGCAGGGATGTATGTGCACTGGCTCCAACAGGCAAGGGAACAGCTTGGGTAGATGCAGAGGGACACTTCACCTGGCGCACTGGGCAGGAAGACTTTATTCAGATCCAAGGAGGAGGCTCTGGAATGGGTTTTCTGTGGCCGTGGTGGTGGGGTGGGAGGGTCCTCACCCCTTTCATGGCCTCTTCTATGGAGGTGCTAGAGTAAGATCTGTAGCAAAATAAGGGAAGGTCAGAGCAAAAGAGCAGAGCTTTATTCCCTGAAGCTGGGTGGAAACAGAGAATACCCCAATGTCAAAATGACTGCAGAGAACAGGCAAGGTGCCAAAGGGCAGCTAGAAATTCTACTGTCCCTTAAATGCCATTGCGTATAATAATTGTCCAAACCCAGCCATTACTGGGATCTTTTGCCCTTAGTATATTATTAGGCCTAAATTTACAACTTCTCCAAAAATGGTTTATATAAATTCAAATCAGTTTCTGTGATAGTTGTTAATAAGAACAATGTGTAAATAAGCCTTTTTTGGCTTCCGCCTTCTGTGTTTGAGGA
+
)))7?==<<<>==<:887=:436;3322334545=?>BCFGDBA@=;;<?B>;977788:=<=<=<<===@@A@=97778:@??>@??>=::5557/0;<<;;;?=>?>>>=<===?@@ABAAA@@?>>?@BBEDD?>>;:9::=A@AB@AA@@A@??@A@AAAA@??@@@BE/@DA@???@@AA@???>>?==>>>@?@@?>=<;;;<:===<=>>@A@??>@>?@@@@@@@A@@BCDEC@?@>====@AACDB@@???@BBA7444444336433211//..../9>@EFCEGFGCA@?>>@>??@@BA@>>>??@@@?>??@A@?>=>?@???@ABFDB@@@@AA?>=>=?AAAA@@@@B>99899?@BCBBAA@@?@B@BAABC@@@?8786311113210,2388@<<=??;;<<;;::??>>>???ADA@@?>>@??@>>?@ADC@====>BBAABCBCABCCDCA>>>??AA@@@??>>?>>@??@@@??@??@@@BBBBCABCAA@=;4)((('***+)(&&((001121221(((&%
@370_NG92T2_2
GCAACATAAAGACTTGCATGGCAAGGAAAGCTGCCAGGTCTGTGTGCTCTTTTCCCTAACACAGAGGCCTCTGCAGCAGGGATGTATGTGCACTGGCTCCAACAGGCAAGGGAACAGCTTGGGTAGATGCAGAGGGACACTTCACCTGGCGCACTGGGCAGGAAGACTTTATTCAGATCCAAGGAGGAGGCTCTGGAATGGGTTTTCTGTGGCCGTGGTGGTGGGGTGGGAGGGTCCTCACCCCTTTTCATGGCCTCTTCTATGGAGGTGCTAGAGTAAGATCTGTAGCAAAATAAGGGAAGGTCAGAGCAAAAGAGCAGAGCTTTATTCCCTGAAGCTGGGTGGAAACAGAGAATACCCCAATGTCAAAATGACTGCAGAGAACAGGCAAGGTGCCAAAGGGCAGCTAGAAATTCTACTGTCCCTTAAATGCCATTGCGTATAATAATTGTCCAAACCCAGCCATTACTGGGATCTTTTGCCCTTAGTATATTATTAGGCCTAAATTTACAACTTCTCCAAAAATGGTTTATATAAATTCAAATCAGTTTCTGTGATAGTTGTTAATAAGAACAATGTGTAAATAAGCCTTTCAGCTTGCAGCCTTCTGTGTTTGAGGAAA
+
?AA@?A@@BB@@?>>?@AAAA@@BB@AAA@AA@?@??=>>>?BBDC>?>>>AD?@@:9=>ACDCCA>>>>>@@AABBBA@???@@????ACBBA@?==<<=>ACC????>>>=?=?CBBBBA@??>>?@AB@A@;9899;>???ABBA>:54556CBAAAABBB@A@@@>6FFFEAA?>>??@@A>=>>>?@?AAABCBBA???@BDDEDCA@97788=CBAA???@?A@??>>>?<<<<;>?>@DCCDCCCBA????ABAAA@??><<<<>@@@AA@A@@AAABAA>>>??FGF?>=A>?>==;5-,,,,<>FHFECC>==<=@BCEFE??>>>BB@@@??@?>>ACCGFDBBCBBB@???@ABCBCDDFJFEBC@AA@ABBBEDEA@A@@?>>==??@CBB?@ABBABCDFHLFEB@??@@>==>>EHEFDBBBCA:44446CEGFJHFF>===>BAAA?@AAABBDCCA>>>>?GINIB>=<>>?BABABEFFGGB??==>?AFKIEDDD@@A@AA@?@@DNJF@A@AAGFFEFGIHEGGHGGGDDCEEKFDCDCDBCCBADDEIHFHEIGEEEDEEFEEFFHEECAABGCGGGFEEDCAAAACDEIHGEDD=<78/-)
@371_NG92T2_2
CCTGTTCTCTGCAGTCATTTTGACATTGGGGTATTCTCTGTTTCCACCCAGCTTCAGGGAATAAAGCTCTGCTCTTTTGCTCTGACCTTCCCTTATTTTGCTACAGATCTTACTCTAGCACCTCCATAGAAGAGGCCATGAAAAGGGGTGAGGACCCTCCCACCCCACCACCAGCCCGGCCACAGAAAACCCATTCCAGAGCCTCCTCCTTGGATCTGAATAAAGTCTTCCTGCCCAGTGCGCCAGGTGAAGTGTCCCTCTGCATCTACCCAAGCTGTTCCCTTGCCTGTTGGAGCCAGTGCACATACATCCCTGCTGCAGAGGCCTCTGTGTTAGGGAAAAGAGCACACAGACCTGGCAGCTTTCCTTGCCATGCAAGTCTTTATGTTGCTATGATATTCTTGGGCAGGAAAAAAAAATCCCAGACAGATGCATAGCATATGGGGCTGGAGACTTTTCCTC
+
7?A??@BBDDEECCBAACCEIIHGFFEDAA?>?@AEFGFCDEFDCBAABBDDGFEGFBAAB@CEEDCCCDDCFEFEHIFGHGFHGDCCCCBCADADJKLI;9999<B@??80///0BBCHIDECCCDCEDDFEFFFEAA??>B@AEEDBCBCBCDEFHGG@8:@@EDDE;7885)))())222262234CFEFDGFEDFFEEFFGFFHIGHHGGEGFHIHGJIGKGJKJJJIGEEEEDEG>::99:=?@COGHJGDH@@@@AGJHGHEEEECGFEFIIHGFECGEDDGGFJIEDFFEIGEFFIKIDDCDEGHGHHIIKJHEEDCDDFGHHJIGHHHIIILKMOKKGDEDDDIJHFEEDDDEFFHIIIISJKFECDFFHGGGIFGGFFFFEDCCCBBABCDEGGFDGFGFSLFOKKKIIJHHDCDDDDDCCEDDEECCCCEDFBBEDDC9968751/-+('%#
@372_NG92T2_2
GCAATAGCAGAAATTAAGGGACAGTAGAATTTCTAGCTGCCCTTTGGCACCTTGCCTGTTCTCTGCAGTCATTTTGACATTGGGGTATTCTCTGTTTCCACCCAGCTTCAGGGAATAAAGCTCTGCTCTTTTGCTCTGACCTTCCCTTATTTTGCTACAGATCTTACTCTAGCACCTCCATAGAAGAGGCCATGAAAAGGGGTGAGGACCTCCCACCCCACCACCACGGCCACAGAAAACCCATTCCAGAGCCTCCTCCTTGGATCTGAATAAAGTCTTCCTGCCCAGTGCGCCAGGTGAAGTGTCCCTCTGCATCTACCCAAGCTGTTCCCTTGCCTGTTGGAGCCAGTGCACATACATCCCTGCTGCAGAGGCCTCTGTGTTAGGGAAAAGAGCACACAGACCTGGCAGCTTTCCTTGCCATGCAAGTCTTTATGTTGCTATGATATTCTTGGGCAGGAAAAAAAAATCCCAGACAGATGCATAGCATATGGGGCTGGTT
+
)'()*+)*('%%%%('(25769211111,**,,*(((,++,-).0+,<?ACCDCBBBBCEEFHIFG=2++**//.,2222:1126?FACABCMLKIIGLECDDDEHHHGFGHDCGGFMJFAAAABRGMI?NB;SOIHHHGGFEDDEBF@@AAAL<3333?@FEHMECDCCEEDEIGHHHPK;;;;:41=?CCFGFEFC@DEGC:799851**42,4BFEFHGCCC@<...05EFEDDDE@DGCCDDFIFHFEDDCE@@EABGFGIFGHEIGFGGFGGGHGHMHFFDBCDF?;;;;>EFGEEDEDEDECBDDEGGJFGEECEFFGHEGFFGEGDKDDGGGFJJFFFEEHFGFJGJMEDDCCDGGDFGHHJJHFEDDDCDEGFEDB?@BGHPJJJSHJBCCCCJEGEG?>?>DDDEDCGJHHFJMHFEEFEEDHFGFGGFEGDEEEEFFEEGGGHDEFEHGB@@?KHIIGIG<BG:;::;?IFEFDCC??@AAI?@;:981(&&
@373_NG92T2_2
CTGGCGCACTGGGCAGGAAGACTTTATTCAGATCCAAGGAGGAGGCTCTGGAATGGGTTTTCTGTGGCCGTGGTGGTGGGGTGGGAGGGTCCTCACCCCTTTTCATGGCCTCTTCTATGGAGGTGCTAGAGTAAGATCTGTAGCAAAATAAGGGAAGGTCAGAGCAAAAGAGCAGAGCTTTATTCCCTGAAGCTGGGTGGAAACAGAGAATACCCCAATGTCAAAATGACTGCAGAGAACAGGCAAGGTGCCAAAGGGCAGCTAGAAATTCTACTGTCCCTTAAATGCCATTGCGTATAATAATTGTCCAAACCCAGCCATTACTGGGATCTTTTGCCCTTAGTATATTATTAGGCCTAAATTTACAACTTCTCCAAAAATGGTTTATATAAATTCAAATCAGTTTCTGTGATAGTTGTTAATAAGAACAATGTGTAAATAAGCCTTTCAGCTTGCAGCCTTCTGTGTTTGAGGAT
+
7BC@@>>?@CEEA@76667ABBCDEDEHFFEDBBBAABBBDDDEGKJKHIGFFEFFDDFGGIIFGEDC@@@@@DFEFEDFFEFKHGFFDDCDDEEIFH?BA?=;=BCEGEDCCAA?==>@@CBBCCBCCBCCBBBCDCFDDBBBBCEGIFFEDDCEBCCBCA@@??DEHKGEDCBBBBCFHEFGFDCCCDFEED988898989@7.+,+,<889:98999FBEFGFGEDCBAAAABCCDECBABBBA@@@??@@AAC@=10000--.=<CBBACBCDCCCBCBDFDECCCCBCA==<<=@BDHGGDEA??@@CAAA@@AAAC??>??@?@@ACDGFB@??@@@?>>>@BBCCA@?><<<==ADDA>>>==???@?>@ADFEA>>=>?BBAAAABB?BABAA@>>>?@DB???>><<=<<@@?AA@>>>=>@AABA??>??A>=<;;<@?AA??>>=;;:;;>@ABBAAA?((('&$
@374_NG92T2_2
TAGAATTTCTAGCTGCCCTTTGGCACCTTGCCTGTTCTCTGCAGTCATTTTGACATTGGGGTATTCTCTGTTTCCACCCAGCTTCAGGGAATAAAGCTCTGCTCTTTTGCTCTGACCTTCCCTTATTTTGCTACAGATCTTACTCTAGCACCTCCATAGAAGAGGCCATGAAAAGGGGTGAGGACCCTCCCACCCCACCACCACGGCCACAGAAAACCCATTCCAGAGCCTCCTCCTTGGATCTGAATAAAGTCTTCCTGCCCAGTGCGCCAGGTGAAGTGTCCCTCTGCATCTACCCAAGCTGTTCCCTTGCCTGTTGGAGCCAGTGCACATACATCCCTGCTGCAGAGGCCTCTGTGTTAGGGAAAAGAGCACACAGACCTGGCAGCTTTCCTTGCCATGCAAGTCTTTATGTTGCTATGATATTCTTGGGCAGGAAAAAAAAAATCCCAGACAGATGCATAGCATATGGGGCTGGAGC
+
<=>>>BBEBCDCIHFDGKBHP?@JIHJJLNJSJISSOIMSKRMKKIKOGHMNJKGLJHHGFFFHSMSKSIFGICG@@JLHMMNKPJLRKJLJINHKJIGKFDFE?4:5+:KKOOIJKJIILQGPQJPLSLISOIJSJJKKSJJJHIHIIHGJKHGHHOIJNKLJNKJLOJIG@LMSSPSNONLMSSPNLKJGGJPSMSLJHKHGFDDEEIJPIJQLLKKMJIJJJJJHIHIKJKNKNHKKKLKIIONPISHJLHJJKJMGCCA=>JIA???>FIKJPLJQKOGFFEFSKLKSIHIIHMIPMMHNIHQGKHGHIIIKSSLHJIJLJJJKINLMGGEGHILSOMQHLMKKHGHHHNJIOSCABCCEJESJSLJED?=?C6554455EEFDEGGGIHIJHFIGGHIGEEEEEHJHGHHLJJGIFGGHEEFHGJJJHFEAA@>:@@JSSJMKBFEC;;;;;<GFFHEDECDGFJCCBABA>9*&$
@375_NG92T2_2
CCCAAGAATATCATAGCAACATAAAGACTTGCATGGCAAGGAAAGCTGCCAGGTCTGTGTGCTCTTTTCCCTAACACAGAGGCCTCTGCAGCAGGGATGTATGTGCACTGGCTCCAACAGGCAAGGGAACAGCTTGGGTAGATGCAGAGGGACACTTCACCTGGCGCACTGGGCAGGAAGACTTTATTCAGATCCAAGGAGGAGGCTCTGGAATGGGTTTTCTGTGGCCGTGGTGGTGGGGTGGGAGGGTCCTCACCCCTTTTCATGGCCTCTTCTATGGAGGTGCTAGAGTAAGATCTGTAGCAAAATAAGGGAAGGTCAGAGCAAAAGAGCAGAGCTTTATTCCCTGAAGCTGGGTGGAAACAGAGAATACCCCAATGTCAAAATGACTGCAGAGAACAGGCAAGGTGCCAAAGGGCAGCTAGAAATTCTACTGTCCCTTAAATGCCATTGCGTATAATAATTGTCCAAACCCAGCCATTACTGGGATCTTTTGCCCTTAGTATATTATTAGGCCTAAATTTACAACTTCTCCAAAAATGGTTTATATAAATTCAAATCAGTTTCTGTGATAGTTGTTAATAAGAACAATGTGTAAATAAGCCTTTCAGCTTGCAGCCTTCTGTGTTTGAGGAAATA
+
3334;AACE@=666=?>?AACCCEE???>?BBCCA???@@??>;81/../99>??@BBEDCAB@A@C30BA<>@BCEEDC@====?ACDDDCCBA@@@@?====?BBBBB@?@??ABCCB>>??>>@=@>@DCBCBB@??>?@BADCFC@>?>>====>ABBBA76666>211//2.,,,,,,,2.--''(()37;@><=<:;;;<?@BCAA@@A?>===BFFDCCA?:8899=A@@A?>???AA@>=<<=>?@>>=;997;.*ACCA?<<<<=@@@@@???<<<<<>788??A?ACAACB>=<=>?A@EGB?A>?@=<5434334CCIHH@@@>>?>?@A=?>87<::=?A?@?>>?==?@ABEBA@@A@??<:::;=@AB@ABEHEC@?>>>>?@@@BCC?>??=;;;:;==>A@<::;<===@BEDFBBA?=>>====>>DDEDA??>??744457ABDEDDB@=<<<=A@@?>>>>>?A@?.-.367;<<66342(:112334;EB@AA?=<;;<=@DGIEA@@==?<<=<<@ADLKC>===>EGEFHIFHDFFEEDC@?@@@CBBACBBABABCDBAAABDDEDCDDDDECEEHHGHFB.,,;,CDCBCDCBCBBCDDCEDECC@4433/..&&
@376_NG92T2_2
TCCATAGAAGAGGCCATGAAAAGGGGTGAGGACCCTCCCACCCCACCACCACGGCCACAGAAAACCCATTCCAGAGCCTCCTCCTTGGATCTGAATAAGATCTTACCTGCCCAGTGCGCCAGGTGAAGTGTCCCTCTGCATCTACCCAAGCTGTTCCCTTGCCTGTTGGAGCCAGTGCACATACATCCCTGCTGCAGAGGCCTCTGTGTTAGGGAAAAGAGCACACAGACCTGGCAGCTTTCCTTGCCATGCAAGTCTTTATGTTGCTATGATATTCTTGGGCAGGAAAAAAAAATCCCAGACAGATGCATAGCATATGGGGCTGGTT
+
3@ABD665557556868531110,,0,100024555531.46;9/<?>?B@ACCBDEGIFCBCEDECBA@?AAADEDHIGOSRPKQLJHPKKISIH31''**)*)'('(/4B@AFFGFFEFHNKIKLHKILDFEDELLLKKJSJHIIFNNSGMMLOKFDN@BCGFKILKJJKMLNKJLNHJJHHNIJSLMSGEDDFFEJHJJSHSMNNP>6567=AKFIJFG@????OHKMLKJKHIHDINEFKMIMJSKJHKLIGIIIJIKJIISIIJHJIGIMNMLLLGNNHKF>E?HNSSSMLG@;99@@FHIJIJHLIIJHJIH@CB=72.(''
@377_NG92T2_2
TATTGGCCAGGTCCCTCCCACCCCACCACCACGGCCACAGAAAACCCATTCCAGAGCCTCCTCCTTGGATCTGAATAAAGTCTTCCTGCCCAGTGCGCCAGGTGAAGTGTCCCTCTGCATCTACCCAAGCTGTTCCCTTGCCTGTTGGAGCCAGTGCACATACATCCCTGCTGCAGAGGCCTCTGTGTTAGGGAAAAGAGCACACAGACCTGGCAGCTTTCCTTGCCATGCAAGTCTTTATGTTGCTATGATATTCTTGGGCAGGAAAAAAAAATCCCAGACAGATGCATAGCATATGGGGCTGGAGCCT
+
+++)&&&(')**)**'-.-(09@CCBCBABB:44335?>??@@EA@?>>?BAABBA@???>???@AA?@???BCDEDEEBAA@ABAAA@??>??@966669?@??AAABB??>>>@@@A@???<?>4AAAAB?>>=>:@;;????AB@??>?AABCDCDDA????AAA@@>???@?><;;;<=?AABBBABAAACEJLKDCCCBCCBAA?????@B@BBCCDCDA@@@??@AAABAABCBDBABBBAA@@@@@@BDFHDCCA@?=??;@@JFFHFA9301?>?@BCDEDABABCGFGDD@@>>9/,)'&#
@378_NG92T2_2
TGCAAGGAAAGCTGCCAGGTCTGTGTGCTCTTTCCCTAACACAGAGGCCTCTGCAGCAGGGATGTATGTGCACTGGCTCCAACAGGCAAGGGAACAGCTTGGGTAGATGCAGAGGGACACTTCACCTGGCGCACTGGGCAGGAAGACTTTATTCAGATCCAAGGAGGAGGCTCTGGAATGGGTTTTCTGTGGCCGTGGTGGTGGGGTGGGAGGGTCCTCACCCCTTTTCATGGCCTCTTCTATGGAGGTGCTAGAGTAAGATCTGTAGCAAAATAAGGGAAGGTCAGAGCAAAAGCAGAGCTTTATTCCCTGAAGCTGGGTGGAAACAGAGAATACCCCAATGTCAAAATGACTGCAGAGAACAGGCAAGGTGCCAAAGGGCAGCTAGAAATTCTACTGTCCCTTAAATGCCATTGCGTATAATAATTGTCCAAACCCAGCCATTACTGGGATCTTTTGCCCTTAGTATATTATTAGGCCTAAATTTACAACTTCTCCAAAAATGGTTTATATAAATTCAAATCAGTTTCTGTGATAGTTGTTAATAAGAACAATGTGTAAATAAGCCTTTTTTCAGCTTGCAGCCTTCTGTGTTTGA
+
(&'&''9BGLKNLHPIGJGGGMHIHGB><1***.596BCDEGEBABCSKLIKFE@@GIFSKOHLJMPMKQLSSKLPIGHGJNIJOKRMOLKCABJIGJJ?<<=CIQJJ<;;;<IIKISFEDEDHHRKNSKHGGJJIFHD>==<;;;888:5EGGFGMHIKHGHIMKKKLQSJMSRHIJOJKJSOLOOSOSOQLJGMIIKHJIB887700-**011BCDC998979AB@;<==KSLPLPJPHJKGJKIHJIMJILIJINSSMNJSOKSLJKSLSJLGIOLJLKMSD?;954-+)('&&./=@CHOKJNKOLHMJOMKNKJNNMSJOOLKSJNSSSSKOSSINLLLHSSNMOOSMILJFDB@FEDDCKGGIRLSSRKLOSIPMKORNPISPSSJNQMLSOILKLJJJGHNQOOOPSIIGFGEIIONPKMOKSOLJLNMOQMMNLKHOLSGFIGIHJIMSLRNKIIMGFJIJJLNSKMNINIHHHKHMKNHHLHJIKINLHHIILMJJGJGGISLJJSRKSQPKNILNJJGIFHJIHSJKJNJMIKKJSSJHMIJHKOIIKKKQLMMRID54)))))):EFFLIHGGEECEEGHFGKGG@4
@379_NG92T2_2
CAGATCTTACTCTAGCACCTCCATAGAAGAGGCCATGAAAAGGGGTGAGGACCCTCCCACCCCACCACCACGGCCACAGAAAACCCATTCCAGAGCCTCCTCCTTGGATCTGAATAAAGTCTTCCTGCCCAGTGCGCCAGGTGAAGTGTCCCTCTGCATCTACCCAAGCTGTTCCCTTGCCTGTTGGAGCCAGTGCACATACATCCCTGCTGCAGAGGCCTCTGTGTTAGGGAAAAGAGCACACAGACCTGGCAGCTTTCCTTGCCATGCAAGTCTTTATGTTGCTATGATATTCTTGGGCAGGAAAAAAAAATCCCAGACAGATGCATAGCATATGGGGCTGGAAGCTTCCCT
+
2?A@@?>@>=?>=>>>??====>??@@@@A?===>@ABEECFA?>;>?@@=>??=>>=79A@?@@@BBAC>98889ABCBCBDA@@???====?@@=====@@ABA@@???BBCCCEDAB@ABDBCBA????@A955557>AABCBBCA---,-89@ABA@@?>??@@@@A@A@<=<=<>>???AA?>>=>@@@BCDCDA>>>>@AA@@BCBA@?><;;<=>@ACAA<:999<ABFGEA@@AACBB@?>>>>>??>>?@A@@@>>?=<<-**,++++<:=><==;;;;;=>>?BAAA@@??=9200/58:HMLE@?><=<===>@>>?==>>>A@B98877:;32&%%%%&(.+
@380_NG92T2_2
CCTAATAATATACTAAGGGCAAAAGATCCCAGTAATGGCTGGGTTTGGACAATTATTATACGCAATGGCATTTAAGGGACAGTAGAATTTCTAGCTGCCCTTTGGCACCTTGCCTGTTCTCTGCAGTCATTTTGACATTGGGGTATTCTCTGTTTCCCACCCAGCTTCAGGGAATAAAGCTCTGCTCTTTTGCTCTGACCTTCCCTTATTTTGCTACAGATCTTACTCTAGCACCTCCATAGAAGAGGCCATGAAAAGGGGTGAGGACCCTCCCACCCCACCACCACGGCCACAGAAAACCCATTCCAGAGCCTCCTCCTTGGATCTGAATAAAGTCTTCCTGCCCAGTGCGCCAGGTGAAGTGTCCCTCTGCATCTACCCAAGCTGTTCCCTTGCCTGTTGGAGCCAGTGCACATACATCCCTGCTGCAGAGGCCTCTGTGTTAGGGAAAAGAGCACACAGACCTGGCAGCTTTCCTTGCCATGCAAGTCTTTATGTTGCTATGATATTCTTGGGCAGGAAAAAAAAATCCCAGACAGATGCATAGCATATGGGGCTGGAGACTTT
+
9>>>>?DDEDDB====;=>;<>AEFCB@=<:==ABBC@@????@AAABAA@ABCCDEB@?866669A@A@AAFHEA>?>>@@?>>>@BCIGGEBAAA>===>ABCBBA@ABBBBBAABDDDEECBBBABDCEKGFEDDCCB@>>>?BFGEEBAB?<@;+,AABBCEGGFGA@@A@DDEDBDCEEJHIHEGGGFHPJIJGFFEFFGFHFFJJLJGLHGFGFLIJI@>?>?JLJKLILHJHGFEEFFJKIGFEFA?;>A@CLIEJGGDB?====;824FJIHJJJPIIEBBBACLLJJHHJJGHIGGFEFEKLHJIHHIJLIIIIFJFIGHHNHHGGFEEGIFFEFFFHJJG@?>>>DGJNFEDFFF<<<<<EEJGFHGEFDFDFFHFDEB=<943++,CCEIHFDEDDFFFHIKKIFDCEDFJKFIGOJJJGGFDCCDEGIIIIHDAAACEGDBHGCABHIHGFEDEHFDEEEIGIFHFHFDGEGHGIHFFEHFKHIJMGKFIHL@DEEFFIHJLIIHLSFB@:FFJIIKOCA>?@CEDCDFEHIECDCEHFIEDDDEI@7552---+
@381_NG92T2_2
CACCCCACCACCACGGCCACAGAAAACCCATTCCAGAGCCTCCTCCTTGGATCTGAATAAAGTCTTCCTGCCCAGTGCGCCAGGTGAAGTGTCCCTCTGCATCTACCCAAGCTGTTCCCTTGCCTGTTGGAGCCAGTGCACATACATCCCTGCTGCAGAGGCCTCTGTGTTAGGGAAAAGAGCACACAGACCTGGCAGCTTTCCTTGCCATGCAAGTCTTTATGTTGCTATGATATTCTTGGGCAGGAAAAAAAAATCCCAGACAGATGCATAGCATATGGGGCTGGAGACTTTCCCCCC
+
$##')0,2>@AGEEDCCEDGGBACEGFFGFPMGGNFJKJKIIHJJMLOJIJQJMJLSPKKIGJ>GECCGGLHGFGKLJGGEEKIQJOSLSQLFGGHGIPLLSJIILJG?EGEEI333338H?@CGLSPLLIKJLKJLMLJNKGJSPNLGKGLSOQSOKKIJIIIRSMSNH7448A1?CNDLKMDECDBEBAABEKGIILJJHKIGHIGJJIJOIFHFEKMNKMHJHPSLJIHGEFGIJIKJPLKKLLGICKLSSSSMCJEBCDGFGFGGIHHIHKOGIIEDHGFF>>:>?><<823&%$%
@382_NG92T2_2
AGGGGTGAGGACCCTCCCACCCCACCACCACGGCCACAGAAAACCCATTCCAGAGCCTCCTCCTTGGATCTGAATAAAGTCTTCCTGCCCAGTGCGCCAGGTGAAGTGTCCCTCTGCATCTACCCAAGCTGTTCCCTTGCCTGTTGGAGCCAGTGCACATACATCCCTGCTGCAGAGGCCTCTGTGTTAGGGAAAAGAGCACACAGACCTGGCAGCTTTCCTTGCCATGCAAGTCTTTATGTTGCTATGATATTCTTGGGCAGGAAAAAAAAATCCCAGACAGATGCATAGCATATGGGGCTGGAGGT
+
3333FACBCBA;:;;KHA25FJJHMNFEEFEKHHIJLIGKMLOSMMKKQHB@>=<;;<9988D?@FGGMJSKSPKHGIDIIIHDDEGACC>GHGHGHMGLSLKPIKSOSFEFFHSOSKKISJKHKJSONFSSSKQJMSGJHSKJNNKMNLSQPSKIMLSSKMIJLSNSMNJKSLSKJMKKLOJPOMLNDDKHDNSMLSSP><=<<LIHILISLJPPMKIJPMSPLKSQPSIHMKKNLJIHFHISSMKHHHFGKIQSJCCCBCJFGAESKKJKGE::2))***8=DCCEGFHHGKFL@@BDDB<41/(#
@383_NG92T2_2
GTGTCCCTCTGCATCTACCCAAGCTGTTCCCTTGCCTGTTGGAGCCAGTGCACATACATCCCTGCTGCAGAGGCCTCTGTGTTAGGGAAAAGAGCACACAGACCTGGCAGCTTTCCTTGCCATGCAAGTCTTTATGTTGCTATGATATTCTTGGGCAGGAAAAAAAAATCCCAGACAGATGCATAGCATATGGGGCTGAACTTCCCATA
+
(''&((('.:;>?BCECDCDCEEGDDDGDCFDEDEDEEEIJIHJDDEDDHKGIFCDCDEGFHFHFJIRKEFECCDDGHHLGGC;;BEDHMSQNIHGFFEDEGFGEGFDDFCFI534ABAEHFEFFEBBBBCEEBABBBFEEDCCBBCDFFGHFFJHHMQJFHIJSSSMIFGDCCDCCCCCBCDDDEEEMHF@@=<<<2..+)&%%%$$#
@384_NG92T2_2
GGCGTGCTAGAGTAAGATCTGTAGCAAAATAAGGGAAGGTCAGAGCAAAAGAGCAGAGCTTTATTCCCTGAAGCTGGGTGGAAACAGAGAATACCCCAATGTCAAAATGACTGCAGAGAACAGGCAAGGTGCCAAAGGGCGGCTAAAAAAATTCTACTGTCCCTTAAATGCCATTGCGTATAATAATTGTCCAAACCCAGCCATTACTGGGATCTTTTGCCCTTAGTATATTATTAGGCCTAAATTTACAACTTCTCCAAAAATGGTTTATATAAATTCAAATCAGTTTCTGTGATAGTTGTTAATAAGAACAATGTGTAAATAAGCCTTTCAGCTTGCAGCCTTCTGTGTTTGAGGAAATT
+
%#"#%&'24122EHHMNIJNPSLLPCDHIGI@ILNPPPKRIJHIGNJNKMSLQSJJKMJBBA;NILSKIMLKLPMIPKOJLJLKOKMJKSKLLKMNSILLKPFGNNSONJKFIJGHMISJMLIMKJILIHMSNFJHCLKG4433-,,/039*****<EFDDHGEIFKJMNSJOSINKEGEEFIINJQSLSLHSJOIGHIHHIKGLGFJFFHGKIKJI;<DGEAFA@AB93BI>====>>?CGKGGHKFGEFEFHHGLNHOSKNLMJHIIHJKIIJHKLKLHHKHIFEFGHKIGIHFGGGIHHGGFHEEEEFFFGHFGGHFFFEFEEDDFEJGHJFGFEDAAAACEEGEIEB?>0...*),(&
@385_NG92T2_2
GTCTGGGATTTTTTTTTCCTGCCCAAGAATATCATAGCAACATAAAGACTTGCATGGCAAGGAAAGCTGCCAGGTCTGTGTGCTCTTTTCCCTAACACAGAGGCCTCTGCAGCAGGGATGTATGTGCACTGGCTCCAACAGGCAAGGGAACAGCTTGGGTAGATGCAGAGGGACACTTCACCTGGCGCACTGGGCAGGAAGACTTTATTCAGATCCAAGGAGGAGGCTCTGGAATGGGTTTTCTGTGGCCGTGGTGGTGGGGTGGGAGGGTCCTCACCCCTTTTCATGGCCTCTTCTATGGAGGTGCTAGAGTAAGATCTGTAGCAAAATAAGGGAAGGTCAGAGCAAAAGAGCAGAGCTTTATTCCCTGAAGCTGGGTGGAAACAGAGAATACCCCAATGTCAAAATGACTGCAGAGAACAGGCAAGGTGCCAAAGGGCAGCTAGAAATTCTACTGTCCCTTAAATGCCATTGCGTATAATAATTGTCCAAACCCAGCCATTACTGGGATCTTTTGCCCTTAGTATATTATTAGGCCTAAATTTACAACTTCTCCAAAAATGGTTTATATAAATTCAAATCAGTTTCTGTGATAGTTGTTAATAAGAACAATGTGTAAATAAGCCTTTCAGCTTGCAGCCTTCTGTGTTTGAGG
+
87564555@>?FEDCDII@>===>>??@AA?A@@AB?@AAADDCDDBCCBCCBBB@?AAAB@AABBCBB@@?>=>>?ADEFE@@@??DGDDA:;AAACFEGA====>@ABBBCBC????@AAAAABCBBA@?>?>?ABBCC?@@@?>><>=?BCBBA@??>>????ABBC>=>>>?@?@@BA@@=:65568C@????@??>>>>>AAEEEEABA@?@@@@@><<<<>@?ABCCBCCA>>>>@EDDEC@@:8899<B@@A@?@A@A@==>>:=<=<<<>?=>980.--.;;:999:<=>?????:::9:=<<>A@@>>@@ADDA=<<<=DGGE><?<>>>?>?=>===@@DGJB??????@ACD@??=>>?@BBAB?<;;:;=>@B?-+***+*+++,6DDEDDCCDFMEBA@==>=>?@@CC@====;::99;=>?@>=;;:;<<;?BE@BA@?==<=<;::;;CEDDA????@943345CDDGEFDD?===>@?>>=>???@AAA@><;<<>CDKFB=<;=<>?>>?ADDGEEA>=;:;<=CHHEAA@>>?;::99=?DJME=====EGGGFHLGHFFFGFD?>>?>A?>>>?@?????@AACCDCBCBABBBCBBBDDGGGFAA<::;FDBAA@@???>?@?@ABAFGG<97/
@386_NG92T2_2
ATAGTCATCTACCCAAGCTGTTCCCTTGCCTGTTGGAGCCAGTGCACATACATCCCTGCTGCAGAGGCCTCTGTGTTAGGGAAAAGAGCACACAGACCTGGCAGCTTTCCTTGCCATGCAAGTCTTTATGTTGCTATGATATTCTTGGGCAGGAAAAAAAAATCCCAGACAGATGCATAGCATATGGGGCTGGAGAGTTTTT
+
-,'&''(*+::;;CAFKNHKKKKILKJIMJGGIONMIJQJLNIOLQSKIHMHIIKMOLOMRLJIJIHPKJIILJOOGDCFHKSSSNSOLHLHHJSJLJSKNGGHEGISLGLLHGMNKISJGJIA=<<<JHGMIKHJHGFFEGE==<3333220...25FFGJGCCAACCDDDDFDGFDCDFEEFE>=?>??;620+)'''''
@387_NG92T2_2
CTCTGCAGTCATTTTGACATTGGGGTATTCTCTGTTTCCACCCAGCTTCAGGGAATAAAGCTCTGCTCTTTTGCTCTGACCTTCCCTTATTTTGCTACAGATCTTACTCTAGCACCTCCATAGAAGAGGCCATGAAAAGGGGTGAGGACCCTCCCACCCCACCACCACGGCCACAGAAAACCCATTCCAGAGCCTCCTCCTTGGATCTGAATAAAGTCTTCCTGCCCAGTGCGCCAGGTGAAGTGTCCCTCTGCATCTACCCAAGCTGTTCCCTTGCCTGTTGGAGCCAGTGCACATACATCCCTGCTGCAGAGGCCTCTGTGTTAGGGAAAAGAGCACACAGACCTGGCAGCTTTCCTTGCCATGCAAGTCTTTATGTTGCTATGATATTCTTGGGCAGGAAAAAAAAATCCCAGACAGATGCATAGCATATGGGGCTGAAAGTTCCAT
+
DEDDCFCCBCCEGILJGHFEDDDCB@BBCDEFEEEFFCEDBBBBBAAB@@CBBEFEEGHECCCCFFIBDBDEBDGGGGFECEC<::3EBDJIKJJFJFFEEDEEEDBCCBCDDDFDDGDGEDDDEEFDBBCCDEGGRSNIGGFJGFIHIIHKIH@;<GGFEFGGHHIE>>>>?GFFKGIIGGFFEECDBAFIFFEEDEFEEFFEFDDCFHJHJHJJGDFGGB=<::<79JG?=<<<@GFHFHFGGEDEEDFEGJHHHHFEGFGGGHGGGHEDECDCEGFEELHGFFEGIGHHIHKJEDDDDFGFEFGFHIGGFEDEEGGJKSGDCCDEDFKSSLSJHHFGJHJEEFDEFCEEFEGFDGFHECCCECFHGEGEFGGEEDDEGFFEGDFFHGGHHJGHJHOKMKSCGISSSMQHIHBFGHFCDFDDECCEDEJIL>@>=850+*'%%%$$%$
@388_NG92T2_2
TATGCTATGCATCTGTCTGGGATTTTTTTTTCCTGCCCAAGAATATCATAGCAACATAAAGACTTGCATGGCAAGGAAAGCTGCCAGGTCTGTGTGCTCTTTTCCCTAACACAGAGGCCTCTGCAGCAGGGATGTATGTGCACTGGCTCCAACAGGCAAGGGAACAGCTTGGGTAGATGCAGAGGGACACTTCACCTGGCGCACTGGGCAGGAAGACTATTCAGATCCAAGGAGGAGGCTCTGGAATGGGTTTTCTGTGGCCGTGGTGGTGGGGTGGGAGGGTCCTCACCCCTTTTCATGGCCTCTTCTATGGAGGTGCTAGAGTAAGATCTGTAGCAAAATAAGGGAAGGTCAGAGCAAAAGAGCAGAGCTTTATTCCCTGAAGCTGGGTGGAAACAGAGAATACCCCAATGTCAAAATGACTGCAGAGAACAGGCAAGGTGCCAAAGGGCAGCTAGAAATTCTACTGTCCCTTAAATGCCATTGCGTATAATAATTGTCCAAACCCAGCCATTACTGGGATCTTTTGCCCTTAGTATATTATTAGGCCTAAATTTACAACTTCTCCAAAAATGGTTTATATAAATTCAAATCAGTTTCTGTGATAGTTGTTAATAAGAACAATGTGTAAATAAGCCTTTCAGCTTGCAGCCTTCTGTGTTTGAGG
+
?@CB@>?>?@AAABCCBECDAAA?DKNKSSMK@=<<=?=@@CCBBCCCCAA@@@ABCADDDBA@AABCCBABBDC@>:,'/-('(00=DEFEEDHEDDCCBK0+BA???ABDEEDA?>>?@BDDDDDDCAAAAACBBAACEDCCB@?@@?@BBDEBABAB@>>@>@CCAA@?>>>=>?@@DDED??>>>AAAABCDCC@=999:<FEEEDHDDDA@-)((*?ECCB@@@ABCDA@@@ACDCEEEDEFDDCCCDHJLJFCBA=<<<<BFEEEED@@>>=9>>>=?>>????<:<=<==<==A@===>?BBABA@A?==>=>?<;:BAB@ABBCCBB?>?@@GHGB?=@<>=<<<<>@@?@BBGJEAA@??@>>ABCHIC@@<<@AC@@@??@>>@ACCDCC@@AA@@><<<=>BEDDDFEGEB@@??@@AABCFDB>=>>=<<<9::;;?:;99;@@@@ADEEFECB@???>;::;;AGEEB@??@@833334ADFGGE;::::AA@@??>????@ABA@=;;;;>BBHD?<::<;=???@EIGEFCA><;;;<>ADGA?@?==@>=?==@ADPHE@???@DFGFGHGK@DEFEC@>==>?BA@???@?@@>?@@ADEDCBC???@?C@@@@@CEC><;;<@?B@<<<<<?>=<<==>@@@CEGAA?5
@389_NG92T2_2
CTCTGCATCTACCCAAGCTGTTCCCTTGCCTGTTGGAGCCAGTGCACATACATCCCTGCTGCAGAGGCCTCTGTGTTAGGGAAAAGAGCACACAGACCTGGCAGCTTTCCTTGCCATGCAAGTCTTTATGTTGCTATGATATTCTTGGGCAGGAAAAAAAAATCCCAGACAGATGCATAGCATATGGGGCTGGAGACTTTCCCT
+
=KIJHHJIKJJSGKGGJQJKSKLOLJIIHKNJNNSONSOLSKNMKILMQIKIKMPSSMQSNSNMNLKNIJLLLSMGIEDKOLPKLOSOSLRJIHPLNKOOIMJJILSJKMQRMKLJKLLJNJSMMOKKSIOJKKHILIJHJJKNKPMSKPLSIHA<9?AABHGEG@DFIOJGIIILKHHFGIPNMHKIHKLC<556210.+*(%
@390_NG92T2_2
AGGAGGAGGCTCTGGAATGGGTTTTCTGTGGCCGTGGTGGTGGGGTGGGAGGGTCCTCACCCCTTTTCATGGCCTCTTCTATGGAGGTGCTAGAGTAAGATCTGTAGCAAAATAAGGGAAGGTCAGAGCAAAAGAGCAGAGCTTTATTCCCTGAAGCTGGGTGGAAACAGAGAATACCCCAATGTCAAAATGACTGCAGAGAACAGGCAAGGTGCCAAAGGGCAGCTAGAAATTCTACTGTCCCTTAAATGCCATTGCGTATAATAATTGTCCAAACCCAGCCATTACTTGGGATCTTTTGCCCTTAGTATATTATTAGGCCTAAATTTACAACTTCTCCAAAAATGGTTTATATAAATTCAAATCAGTTTCTGTGATAGTTGTTAATAGAGAAGACAATGTGTAAATAAGCCTTGGCTGAGCCTTCTGTGTTTGAGGAT
+
HKGGHJHJIMHKILLJJGHHGFGJHJOLKHFEFEFFGGHKJLDEGFGQMJIOJGIFFHHMGJGHIPRHNJHJIGOKJLIKHOGFIEEEFGHH@@@HFDCBB@@AD@BA?AAADH>>GFEELJF<:76688?EGJSNHJHGGIHHIIJHECD>>FGIJIMFOKHIGFOGGKEHGIGHFGGIHHGEE@A@BDGHJIIHSHGIJJIJJHHFE;;;;;<EDGIGGJGDEDDDFLGMHKJMIHHIQCB6,.??OMKMILFMLGGEEDFHMLMQLLJIIHJIGJLEED?<;;::9*''(-@?AABC?@?=;<::?DGFFKIHJFFGEDEDFJLMRJEEDDEFDEBC@ACENSHFDDEEOGCACCAEJJHHHHEEFGGGLGFEEFGEFHFDD333////156-+++D====>IEFD@;81,,'(()---,,--(()+----&%%%(&
@391_NG92T2_2
CTTATTTACACATTGTTCTTATTAACAACTATCACAGAAACTGATTTGAATTTATATAAACCATTTTTGGAGAAGTTGTAAATTTAGGCCTAATAATATACTAAGGGCAAAAGATCCCAGTAATGGCTGGGTTTGGACAATTATTATACGCAATGGCATTTAAGGGACAGTAGAATTTCTAGCTGCCCTTTGGCACCTTGCCTGTTCTCTGCAGTCATTTTGACATTGGGGTATTCTCTGTTTCCACCCAGCTTCAGGGAATAAAGCTCTGCTCTTTTGCTCTGACCTTCCCTTATTTTGCTACAGATCTTACTCTAGCACCTCCATAGAAGAGGCCATGAAAAGGGGTGAGGACCCTCCCACCCCACCACCACGGCCACAGAAAACCCATTCCAGAGCCTCCTCCTTGGATCTGAATAAAGTCTTCCTGCCCAGTGCGCCAGGTGAAGTGTCCCTCTGCATCTACCCAAGCTGTTCCCTTGCCTGTTGGAGCCAGTGCACATACATCCCTGCTGCAGAGGCCTCTGTGTTAGGGAAAAGAGCACACAGACCTGGCAGCTTTCCTTGCCATGCAAGTCTTTATGTTGCTATGATATTCTTGGGCAGGAAAAAAAAATCCCAGACAGATGCATAGCATATGGGGCTGGAGACTTTCCC
+
?AAAAEFDA@??@A@BBA@ABBGGDCBB@?@@@AAA@@BBBBAAACDDCCCCGHGFDEDC>===>BGKD>=;;<==?>>AAADGGEA??<=>?@GHGGDCA???;;;::=@FHEA?>??>@ABBBA@@???@@ACBBAACDFEFGDBB855559@????BDEEA;<;;<@@@?@ACCD<8)((()*5::>?;;;87889;>>@??@@?@ABBA@??@ABDGGGEECE@>><<<<>@ABBACBB@B?><==<=@@:::99=><@CC@=>=>??????DFCFECBBCB>=;::;,:>@DGGDA@>>>??A@@A@>?>;<<==??@>>?@@ABBAA@>>>?A?>@:67D@?>>>>>>??@AA@A?BAA<9BFEDDD=88889?@CCEFHEA@@@@AAABBAA?@??@AACDCBAA@ACCEEDEDCCBACCBCBA?@@@AB4////1@BBBB@@@A?@999::ECDBBCDBB@CCCBBAA@=>=>>@AAAADCA@A?ABAADDCEF?>>>>ABBABBCAAA??>=>>?@ABBDCCBDBAACEGIGFDDEEFEECC@@?>??@?BACCCDDBAAA@@ABBCBCBDDBBCA@B@@@@?AAAACCDGGEDEDEGEEIISSSSSJDCBABABBABBBBBA@A@ABBC?<:777657873331./+
@392_NG92T2_2
AAGAGCAGAGCTTTATTCCCTGAAGCTGGGTGGAAACAGAGAATACCCCAATGTCAAAATGACTGCAGAGAACAGGCAAGGTGCCAAAGGGCAGCTAGAAATTCTACTGTCCCTTAAATGCCATTGCGTATAATAATTGTCCAAACCCAGCCATTACTGGGATCTTTTGCCCTTAGTATATTATTAGGCCTAAATTTACAACTTCTCCAAAAATGGTTTATATAAATTCAAATCAGTTTCTGTGATAGTTGTTAATAAGAACAATGTGTAAATAAGCCTTTCAGCTTGCAGCCTTCTGTGTTTGAGGAAC
+
&((,6;=?@FFGHIHLPIIKGHGJHEGBCCCDE@BEEFGEFGGGGHEEEBIFJGJIKLMJJHLIHLIFEFIFJFFEGFJJKNHMGFDBDEHECCDDCGHMKLSJIFEEGGHHHGHEGEEEFJJJJHIFFCCCEGJJKLKSGDCEDEFGGEEEFEECEEDDDCEDFJILPIBBAEABEDFDFHJKHIGDDBCBDDFGEEDA@??EEGFFDFEGKKGBBCBCEEGEEFGHACDDCCCBBBCDEEEDCBBAABABDCCEDBBBBABDDCEEDEEEEGDDE@98302DDCCBB@@ABBFADDHD>>>;972-+(
@393_NG92T2_2
GTCAGAGCAAAAGAGCAGAGCTTTATTCCCTGAAGCTGGGTGGAACAACAGAGAATACCCCAATGTCAAAATGACTGCAGAGAACAGGCAAGGTGCCAAAGGGCAGCTAGAAATTCTACTGTCCCTTAAATGCCATTGCGTATAATAATTGTCCAAACCCAGCCATTACTGGGATCTTTTGCCCTTAGTATATTATTAGGCCTAAATTTACAACTTCTCCAAAAATGGTTTATATAAATTCAAATCAGTTTCTGTGATAGTTGTTAATAAGAACAATGTGTAAATAAGCCTTTCAGCTTGCAGCCTTCTGTGTTCAAATT
+
1?AAA>>>>BFMILMKHHGJIIIKHKJEC5*+<<99;,,,,-22)(%%&)*/0033677:*)))*HJGJIHNMLOIHI767>>?HC@A@83333447668<CHHFHGECFJKKKJJMGGGHKDGDCCCDELRHISNKJHHFFGGHLSKHJGMGIHRNGJMIIKHGOLHFF@@AADFFDFE><==<G33675440,++11<@DFIEFDIIGFFEDEFDF<=;>HKSQKHFJIHNPFGIFHHGFKIJIKFGFIJHIGGFEGIHIJIHJKLJEDDA?>??GJIHFEBCCCDDFFEJENRLNMIGEHFHGNJIHF<81%%&&%&
@394_NG92T2_2
TCCAGCCCCATATGCTATGCATCTGTCTGGGATTTTTTTTTTTCCTGCCCAAGAATATCATAGCAACATAAAGACTTGCATGGCAAGGAAAGCTGCCAGGTCTGTGTGCTCTTTTCCCTAACACAGAGGCCTCTGCAGCAGGGATGTATGTGCACTGGCTCCAACAGGCAAGGGAACAGCTTGGGTAGATGCAGAGGGACACTTCACCTGGCGCACTGGGCAGGAAGACTTTATTCAGATCCAAGGAGGAGGCTCTGGAATGGGTTTTCTGTGGCCGTGGTGGTGGGGTGGGAGGGTCCTCACCCCTTTTCATGGCCTCTTCTATGGAGGTGCTAGAGTAAGATCTGTAGCAAAATAAGGGAAGGTCAGAGCAAAAGAGCAGAGCTTTATTCCCTGAAGCTGGGTGGAAACAGAGAATACCCCAATGTCAAAATGACTGCAGAGAACAGGCAAGGTGCCAAAGGGCAGCTAGAAATTCTACTGTCCCTTAAATGCCATTGCGTATAATAATTGTCCAAACCCAGCCATTACTGGGATCTTTTGCCCTTAGTATATTATTAGGCCTAAATTTACAACTTCTCCAAAAATGGTTTATATAAATTCAAATCAGTTTCTGTGATAGTTGTTAATAGAGAACAATGTGTAAATAAGCCTTTCAGCTTGCAGCCTTCTGTGTTTGAGGAAGTG
+
0A@@?>?=>???@@>>???ABB<<<<@BBEDBB73F>FMNIKHGA>=<<=<=?@A@@BAAA@>>>??BCBEF@@>=>@@CCA@@AA@?@@@BBB@@@@?>>>??BCHEB@>=><E:::68=?@CDDEA?>>>?@ABCDCBA?>>>?@?@?@ACAB@@>=>>>?AA+**)*488;?>=<<==<<=?@:98844445=><==?===;;BBA@>:66679CA@AAAEDDCD@?<;:;=FGBAA@?AA@@@?>>?>@AACDCCCCDA?>??BFIFEC@?:8889<A@ACBABBAA@7?>???<<;;:<:9:87;88::<=<=<<<;;;@?>==;;<;<<:::=1.--089898;;<<<EFEE=;>:<=<=;;:99:;DEILHBAA@?@;:::;ECC=<;;<>A@@@?>?>=>@BCGCBA@@@@@<;21555<BBDDFHEECAA@@<96:;;>@@A@A?=<<:<==?C@?<<<<=<=@CEEE==-,,,,.---/479>BCBA@AA:65557BDFG:755588>BCBBBAAA@BCCECC><==<@CDKID@??@@BAAAABFIIHIDB@???ACKJOMDD9//GAAA@@BCFKIECBBBDHFEFJJMIBIGJJHEBBBCEKHHFGEDDDEFC?,**(')(((../C@@AAAFFGKGHDCA@A@HGGHHEEECDDCFDC><;221/011+,*(&
@395_NG92T2_2
AATTATATAACAACTATCACAGAAACTGATTTGAATTTATATAAACCATTTTTGGAGAAGTTGTAAATTTAGGCCTAATAATATACTAAGGGCAAAAGATCCCAGTAATGGCTGGGTTTGGACAATTATTATACGCAATGGCATTTAAGGGACAGTAGAATTTCTAGCTGCCCTTTGGCACCTTGCCTGTTCTCTGCAGTCATTTTGACATTGGGGTATTCTCTGTTTCCACCCAGCTTCAGGGAATAAAGCTCTGCTCTTTTGCTCTGACCTTCCCTTATTTTGCTACAGATCTTACTCTAGCACCTCCATAGAAGAGGCCATGAAAAGGGGTGAGGACCCTCCCACCCCACCACCACGGCCACAGAAAACCCATTCCAGAGCCTCCTCCTTGGATCTGAATAAAGTCTTCCTGCCCAGTGCGCCAGGTGAAGTGTCCCTCTGCATCTACCCAAGCTGTTCCCTTGCCTGTTGGAGCCAGTGCACATACATCCCTGCTGCAGAGGCCTCTGTGTTAGGGAAAAGAGCACACAGACCTGGCAGCTTTCCTTGCCATGCAAGTCTTTATGTTGCTATGATATTCTTGGGCAGGAAAAAAAAATCCCAGACAGATGCATAGCATATGGGGCTGGAGAGTTTC
+
')&(*)*))*+===<=><<;841124>>>>DDAACBBDCCBA@AA<;;<<AIMC?><<<<<?=<?>?ADDA@@><<=>@EGEDCB@???=;>;;>ACEA@>;;;;<?BCBA@?>==>>?A@@?>?AAAADCAA855559@????AEECA99889?@@?>@@AGFEBA???<<<<=A@>??=<:;:;<?>?@AAABBDBCBAABBDGFEDDDDB?=;;;;=>?@@@FFC@E><>>>>?CEFGG?????@A@@@AA@AABDECJB:JIFGFDC@@@A?>=@>@HMFFC<::;=>@@@A655550019<<<=BCF======DB@@==::77<>?GFDDDDD@==<<?@<39CDDCGHFEFEB99999DEHFGFIFDBCBDEDDBDCCCCCDEGGABECCDCDFHFHGFFEFFFFGCCBAAAABCE=::::=EFFEGGFED@@???CDHILFDEFDDAEEFICEFA>96989CEDFHGDCCCCCCEECGKGCCCCDEFFEEGFFEDDCCCDCFEFEHD@<55>?DFLHKIMHEDGEEGGGEFEDDEDCDDEFFGHEEEDCCCDCCCEDEHFHGEFGEGEEFEDCDFED76777FHED@>CGSSSQSFDBABABBBBCBBB@@@@?AAB@@@@@?:960-(&&&%
@396_NG92T2_2
CCCAGTGCGCCAGGTAAATGTGCTCTTTGCATCTACCCAAGCTGTTCCCTTGCCTGTTGGAGCCAGTGCACATACATCCCCTGCTGCAGAGGCCTCTGTGTTAGGGAAAAGAGCACACAGACCTGGCAGCTTTCCTTGCCATGCAAGTCTTTATGTTGCTATGATATTCTTGGGCAGGAAAAAAAAATCCCAGACAGATGCATAGCATATGGGGCTGGAGACTTTCCCAT
+
01/**)))))*).44*((())((())*)()*..//////=FFEDDHAA@1>67?EGKIJFIJIHJGHHJIIEEEDDE:?60).,,,-223<=DFHHJJJKGIEGJJKJSMPHHGFEFG765((()?ABFFHKFEBGGCABBBAFECCCCCGHCDDDEGHGFEEEDBAA@@BACEEDHFDC?AISSIKQAHEBEFEECDCCDDAAAAABBA>@BCCD;97:98771,**&%
@397_NG92T2_2
GTTTTCACCCAATGTCAAAATGACTGCAGAGAACAGGCAAGGTGCCAAAGGGCAGCTAGAAATTCTACTGTCCCTTAAATGCCATTGCGTATAATAATTGTCCAAACCCAGCCATTACTGGGATCTTTTGCCCTTAGTATATTATTAGGCCTAAATTTACAACTTCTCCAAAAATGGTTTATATAAATTCAAATCAGTTTCTGTGATAGTTGTTAATAAGAACAATGTGTAAATAAGCCTTTCAGCTTGCAGCCTTCTGTGTTTGAGGAAAT
+
,('&&%&).///BCDDDDEHHCA@?>>?====>AA@>>>>>==<;<==>A>?<;=???@@@A@DEED@@@@@???@?BCEDECCBDE?:999:BDFIHHDC@>>??BAAA@AAAABAA@@?>>>>?DDIED?<;?<=A@@ACEEEED@>=;<<=?BFFDBBB?@A@A@??@BFJJA===>@EGFFHGGHEDEDDDC@??@@B@???@DEFFE@A;;<<==?B@?DCAB@?@@@ABA?>=<<B?CA@???>>==<<>??AB@B:70/..*++&
@398_NG92T2_2
GCAAGCTGAAAGGCTTATTTACACATTGTTCTTATTAACAACTATCACAGAAACTGATTTGAATTTATATAAACCATTTTTGGAGAAGTTGTAAATTTAGGCCTAATAATATACTAAGGGCAAAAGATCCCAGTAATGGCTGGGTTTGGACAATTATTATACGCAATGGCATTTAAGGGACAGTAGAATTTCTAGCTGCCCTTTGGCACCTTGCCTGTTCTCTGCAGTCATTTTGACATTGGGGTATTCTCTGTTTCCACCCAGCTTCAGGGAATAAAGCTCTGCTCTTTTGCTCTGACCTTCCCTTATTTTGCTACAGATCTTACTCTAGCACCTCCATAGAAGAGGCCATGAAAAGGGGTGAGGACCCTCCCACCCACCACCACGGCCACAGAAAACCCATTCCAGAGCCTCCTCCTTGGATCTGAATAAAGTCTTCCTGCCCAGTGCGCCAGGTGAAGTGTCCCTCTGCATCTACCCAAGCTGTTCCCTTGCCTGTTGGAGCCAGTGCACATACATCCCTGCTGCAGAGGCCTCTGTGTTAGGGGAAAAGAGCACACAGACCTGGCAGCTTTCGCTTGCCATGCAAGTCTTTATGTTGCTATGAGTGTCTGGGGCAGGAAATAAAAATCCCAGACAGATGCATAGCATATGGGGCTGGAGAGTTTC
+
344<=EABEHJKMJGLLRMNLGFEEEFKSSKSLLNPLIKKIKEHGHIJHFFGHIHKLJNMNQMKKMKSRMKKMKLJEGMSLGFFHIHGED@@<<;>@E:???EHC>=57A@A@=>@A><=;;>@DE>>=<=<<=ACDD@?><==>?B====>ACDF<<<<;643349ABAAABGFC=:;99;?A?<;;<=HEFC@>>>>>=:?;56::;<??>?>766666=AACBBABCBCEGDDCCCDB@><<<=??@?@>AA;8:;;>?>>?@AAAA@>=?=>@@??@@@BAB===>C9CDBBAA@><=1140278EDB<:777@BAA?>>855557;;;966//,/@BCCBDA@?@@B@@A;CBBA@>?AAADDDB>?A@7.75(8>3....8778:FFHFGINFEEDC?<<:;GJGCCCCCEDBC?>@@ACFEHHGIGDDEDEGFFFFCBAABB98877;CEDEFDEDEBA@@ABCDDFEEDEBEBDDGFFDHCB?:=>>CFDGHEBAA@?87777777<<<<@@CBBCFEGGGEECABABABBBB>;1112,-3:69AACAAABAGDCBAAA@AABA;<2+((()..88@AAB@>:96867;=;99:872.)''''(&'')*211.(&%'''23545556>@@ABDCDDBAA@AAAC=<<<>>;856310//*
@399_NG92T2_2
TCCACCCAGCTTCAGGGAATAAAGCTCTGCTCTTTTGCTCTGACCTTCCCTTATTTTGCTACAGATCTTACTCTAGCACCTCCATAGAAGAGGCCATGAAAAGGGGTGAGGACCCTCCCACCCCACCACCACGGCCACAGAAAACCCATTCCAGAGCCTCCTCCTTGGATCTGAATAAAGTGTTCCCTGCCCAGTGCGCCAGGTGAAGTGTCCCTCTGCATCTACCCAAGCTGTTCCCTTGCCTGTTGGAGCCAGTGCACATACATCCCTGCTGCAGAGGCCTCTGTGTTAGGGAAAAGAGCACACAGACCTGGCAGCTTTCCTTGCCATGCAAGTCTTTATGTTGCTATGATATTCTTGGGCAGGAAAAAAAAATCCCAGACAGATGCATAGCATATGGGGCTGGAGACTTTCCT
+
)<?>=====>@ABBB?==?>:::9:><<=?CFFGIGCEDCCCDA@?????=?>?FHHGBCBA@@@BAACA?@@@@BAAB@@??@BBCDDEDC@@@@BEGDHB<DCA@@?@@@ABAB;:;/6ABA>EE;:::89999?ABCCCEKDAA@@CEFDDDDDDDCCBDDEFECCCCCDCEH>=:9:0++++/./6544B@@:433344FFHFEDFDBB@??AAGECDFEFCCABBCA@?4110-/?@AGEGMHDDDDDEEEFGEIGCEEEEGHFFFIJIGGFECBCBCEGGIKJA55996EHGFIGGIHHHEIHGHGFEDCCDEEHGGFHFGKHHFGIHGCDEEHEDFEEEDEDEFHHGFIIJHFGHGD@@>>;=?GFFHJA@?ACCCEDEKHGGEDEEFIILKGECA@:7200+++*()'
@400_NG92T2_2
ATGTATGTGCACTGGCTCCAACAGGCAAGGGAACAGCTTGGGTAGATGCAGAGGGACACTTCACCTGGCGCACTGGGCAGGAAGACTTTATTCAGATCCAAGGAGGAGGCTCTGGAATGGGTTTTCTGTGGCCGTGGTGGTGGGGTGGGAGGGTCCTCACCCCTTTTCATGGCCTCTTCTATGGAGGTGCTAGAGTAAGATCTGTAGCAAAATAAGGGAAGGTCAGAGCAAAAGAGCAGAGCTTTATTCCCTGAAGCTGGGTGGAAACAGAGAATACCCCAATGTCAAAATGACTGCAGAGAACAGGCAAGGTGCCAAAGGGCAGCTAGAAATTCTACTGTCCCTTAAATGCCATTGCGTATAATAATTGTCCAAACCCAGCCATTACTGGGATCTTTTGCCCTTAGTATATTATTAGGCCTAAATTTACAACTTCTCCAAAAATGGTTTATATAAATTCAAATCAGTTTCTGTGATAGTTGTTAATAAGAACAATGTGTAAATAAGCCTTTCAGCTTGCAGCCTTCTGTGTTTGAGG
+
HHJFFHHHLHKMHLHGIGDBCEDFGIGMKSLLLLLKHHKLKPIJOKGIGGHQLSKJIHHGHHKSIJIIFEEEGJJLLPKJSSNOJG?::9::IJIJJFFDCFJHLMKIIHHKKMNKMNKLMKOKSRMSKLLIGFFGGKLNNLLQOOJSSPSSNKNINNOSFS?<5==.?DDIMILJJKOFEDDCCBABBCCDDHGFGJFHKHKLOA@AHHNLMJEDBDBCEEFFFHHHJGFIOMHHIHGFFHHINJKILEGEFEGPIIKIIHJJGGHFGJJMJJOHIHGFGHGEKJJLNOOKLIIFGFGGGJIIILFHFEEFEFDEDEAFGJGGGOLGHPJRGIKLHINJIIDEEFDHKHJJJHHHHB?>>>@HNLLSQJSMGFJKJIGGHHIGIJHIJFDEHNIQOMA::82/0+,4CGGGILLJMJFEDEDFGKSLKFHEEEJIIKJGKKPSLKHFFGGIKMHJKOLEGPJSKJFKHIJMIJHHIIHKKIGLJIJHIGHHIHHOISJJHPMLMJMKF;899KIHHIFHEDDCDEFFISDAA5)((&
@401_NG92T2_2
GGGCAGGAAGACTTTATTCAGATCCAAGGAGGAGGCTCTGGAATGGGTTTTCTGTGGCCGTGGTGGTGGGGTGGGAGGGTCCTCACCCCTTTTCATGGCCTCTTCTATGGAGGTGCTAGAGTAAGATCTGTAGCAAAATAAGGGAAGGTCAGAGCAAAGAGCAGAGCTTTATTCCCTGAAGCTGGGTGGAAACAGAGAATACCCCAATGTCAAAATGACTGCAGAGAACAGGCAAGGTGCCAAAGGGCAGCTAGAAATTCTACTGTCCCTTAAATGCCATTGCGTATAATAATCTCCAAACCCAGCCATTACTGGGATCTTTTGCCCTTAGTATATTATTAGGCCTAAATTTACAACTTCTCCAAAAATGGTTTATATAAATTCAAATCAGTTTCTGTGATAGTTGTTAATAAGAACAATGTGTAAATAAGCCTTTCAGCTTGCAGCCTTCTGTGTTTGAGGAA
+
2=@FDIHKIHE?><;/<=FIEECBCCDEFFJIHGJIJIJHGIHGHJGFHJHMLNMHIJCBBBCHIIKLIIKHKNNKMSLOPKHIIGHH=A;>D8DHCFDFIKGIHLIGGFGGFFGGHHEDFHGFLKNIHLJLHHGFMLSNKGGLKMLIF?410/.079*FGHGHHSH?>>>GFHDGGGJJLSLMJLQKKJGMNHKJMHJIHHJJIHONHJFFFGIK>=>==>FHJIJIINKGHHGFGGEFE@EHBFFCCEFJDBACGFOHJFEEEGIJHGHFKLKMKHHKJIHDCCCBBA2**))4436IKKHHIGFEEGFGFCBCBEDEIMJHEDEDHEDGEFFHJNIMJIFFDCCCDDFHADEFGGKDDFFDGGNLINHFFEEFHDB>2((=ABHFFGCCCDEJHJFEEDDDEDDEEDEC>=CCBBFEEDFFFFFDFBBA@BCB>@KFGIFFCCDCEF?>=;3126../,+)
@402_NG92T2_2
TACGCAATGGCATTTAAGGGACAGTAGAATTTCTAGCTGCCCTTTGGCACCTTGCCTGTTCTCTGCAGTCATTTTGACATTGGGGTATTCTCTGTTTCCACCCAGCTTCAGGGAATAAAGCTCTGCTCTTTTGCTCTGACCTTCCCTTATTTTGCTACAGATCTTACTCTAGCACCTCCATAGAAGAGGCCATGAAAAGGGGTGAGGACCCTCCCCCACCCCACCACCACGGCCACAGAAAACCCATTCCAGAGCCTCCTCCTTGGATCTGAATAAAGTCTTCCTGCCCAGTGCGCCAGGTGAAGTGTCCCTCTGCATCTACCCAAGCTGTTCCCTTGCCTGTTGGAGCCAGTGCACATACATCCCTGCTGCAGAGGCCTCTGTGTTAGGGAAAAGAGCACACAGACCTGGCAGCTTTCCTTGCCATGCAAGTCTTTATGTTGCTATGATATTCTTGGGCAGGAAAAAAAAATCCCAGACAGATGCATAGCATATGGGGCTGGAGACTTTCCC
+
)+955557ABB=>><:99;>==>>>>=<>@ABCBA?>??>=<8?<76::::;<;<<==>BCB@@@@@AA@AABCGEDCABA?=;::::=>?@??CBDBCA><<=<>BCDDB=<<==ABB@>>==>AAABDE=9DIEDCB@>==>=>=?>ADEFEBA@@@AACAABA>??==???@>?>=?A@BDCAA?====@BEDEDE=>=<=???>>>??BB9411@?@@@ADECEE=77778ABCCDDIEDAA@AA@@@ABA>?>>>ABCFDCBCABCDCCBCB@CBBCDBBBAAAAAAB:66668ABCEBDCCC@?>>>@BCBCBA@@@@AACCDCCEA?A?@A@????BB@@A?@ABBDFEDEA@@@ABAAAACCCCBBA@???@AABBBD?<<=>>ABIHGEEDDDEDECCBB@??AAABBCDDEDCBCBBABBAAAAABCCDCDEDCBBBBCCBCDFHIHDBA@AA@;:EOSSSSMFDBAAA@AAACBBDAABBBFDEDC@@??<310..///-+(
@403_NG92T2_2
TCCTCCTTGGATCTGAATAAAGTCTTCCTGCCCAGTGCGCCAGGTGAAGTGTCCCTCTGCATCTACCCAAGCTGTTCCCTTGCCTGTTGGAGCCAGTGCACATACATCCCTGCTGCAGAGGCCTCTGTGTTAGGGAAAAGAGCACACAGACCTGGCAGCTTCCTTGCCATGCAAGTCTTTATGTTGCTATGATATTCTTGGGCAGGAAAAAAAAATCCCAGACAGATGCATAGCATATGGGGCTGGAGACTTTCC
+
,-EJJKJKILJKHKJMOILMISKIKIMJNMSIQIJJHHHFGFHJLNNOSSPJLLOHJJOIMILSKLKKHLSNKOOMMMIHOJMPJKJSLNRLJQPOKJPKSJJJSPRLILJMSSNSKKIHJJLLLINSJH7122FIKOLLSKKIHHIIIHDDFFOSD>>>;88?EEHILIJMJFFFHHNNIIGIHNLSMGKHFGHJJLLKLJGHIFCACCHSSSLLGC=DGJHIHHGIJJHHGHIKROIKFFEC@732.*)('&%
@404_NG92T2_2
TCATCTGAATAAAGTCTTCCTGCCCAGTGCGCCAGGTGAAGTGTCCCTCTGCATCTACCCAAGCTGTTCCCTTGCCTGTTGGAGCCAGTGCACATACATCCCTGCTGCAGAGGCCTCTGTGTTAGGGAAAAGAGCACACAGACCTGGCAGCTTTCCTTGCCATGCAAGTCTTTATGTTGCTATGATATTCTTGGGCAGGAAAAAAAAATCCCAGACAGATGCATAGCATATGGGGCTGGAGC
+
%$&)-301278DC@ACEC@<:;;>@7<CCB@@@@DFGFKHIIJIECDDDGGLGHIHGHHJGLSRPFLPJHD??FEEFIGJLIHIFHHIIJHHHIEDFEGJJKMKNKOSJHGFGIFIGGIJIIHJKIOLKKSLLOLJKJFHJFGFGIIIFGFHIIJKKNJIHGHHSGIJFEEBKJIHHGGHKECCCCCEDGJKMIKGJIKNIJHJSSSSNEKEBDGGFEGIGEGFGEGHIGIDFCB@?9+'&#
@405_NG92T2_2
GTGTTGCCCTCTGCATCTACCCAAGCTGTTCCCTTGCCTGTTGGAGCCAGTGCACATACATCCCTGCTGCAGAGGCCTCTGTGTTAGGGAAAAGAGCACACAGACCTGGCAGCTTTCCTTGCCATGCAAGTCTTTATGTTGCTATGATATTCTTGGGCAGGAAAAAAAAATCCCAGACAGATGCATAGCATATGGGGCTGGAGAGTTTCC
+
,+++,+,/0.0<?CFIHJFGIGEEFEEFHKIILGOFGHGJSMLNJNKKMKIKHHIKGGFIFKHJJIHIMOLHGHFFFGKKLHJLKHIJJGSRKNNQLIGHIIKMSNIKJHE=<;;2./02;=BFHEKE?=1111:12DEGEEDEDDDDEHGKHJJFKJHHBB?>GLSSSPNEK?;;EEHGGIGHFEEDEFHGEBABB@@9311+*(((&#
@406_NG92T2_2
AATGGAGGTGCTAGAGTAAGATCTGTAGCAAAATAAGGGAAGGTCAGAGCAAAAGAGCAGAGCTTTATTCCCTGAAGCTGGGTGGAAACAGAGAATACCCCAATGTCAAAATGACTGCAGAGAACAGGCAAGGTGCCAAAGGGCAGCTAGAAATTCTACTGTCCCTTAAATGCCATTGCGTATAATAATTGTCCAAACCCAGCCATTACTGGGATCTTTTGCCCTTAGTATATTATTAGGCCTAAATTTACAACTTCTCCAAAAATGGTTTATATAAATTCAAATCAGTTTCTGTGATAGTTGTTAATAAGAACAATGTGTAAATAAGCCTTTCAGCTTGCAGCCTTCTGTGTTTGAGGGAT
+
6824675755454459>?@ACFEGHNFJJILISJJMFHLRMIJI>30....;;B@NPNKHKIKMJSQJSONLINKNNOKHKEFGMEGHFSGBGMJGIGHDEFEJGMCGKQNIOKHJHJNMPLIOLNPIMKILLHIFFBCDEKJHILGHFIPSQMSMSJNMLSNLKSKIHOLJSMLLMPHGHFGFLJPSIPRQMIHJMKJKKIJMIIOINRHHGIFDCABGDGKJLJFGEEEEHNKMSOLKGGHHJGHKRHFHHFGLILJJHHMLNLKHHLHJKSHMHJPKEIOKOMIGHLLLKINJHGIMKNIIJLJLIJHHHGGGSHHNIIPMKJIJJGEEHBGEGIKIKEEEDDFGHKJJFGF;:97*&&
@407_NG92T2_2
GGTGTAGTGGTGGTGGGGTGGGAGGGTCCTCACCCCCTTTCATGGCCTCTTCTATGGAGGGCTCGAGTAAGATCTGTAGCAAAATAAGGGAAGGTGTGAGCAAAAGAGCAGAGCTTTATTCCCTGAAGCTGGGTGGAAACAGAGAATACCCCAATGTCAAAATGACTGCAGAGAACAGGCAAGGTGCCAAAGGGCAGCTAGAAATTCTACTGTCCCTTAAATGCCATTGCGTATAATAATTGTCCAAACCCAGCCATTACTGGCACCTTTGCCCTTAGTATATTATTAGGCCTAAATTTACAACTTCTCCAAAAATGGTTTATATAAATTCAAATCAGTTTCTGTGATAGTTGTTAATAAGAACAATGTGTAAATAAGCCTTTCAGCTTGCAGCCTTCTGTTTGAGGGGAAT
+
.,**-&%%%('((*+689944436766:??>=>A=?;=?<4?F@AABBEED@?=>6)(((,+../233;>>>=>>?B:::9667887134,3,++)'%%%&(**+6>?@@@@BBDEHHLJGF<:9;;JKKDCCFGEBBHIFFGFEHHFFGE11111JMFEFFGEFHGEFEEFHEFGFIHFGIHFFGGFADG;GFEDCBC=<<<GCFEDCDCDDEGHFIFFFEFDGHFFHGDCBAACGHFHGGLFHDDEDDEB?BA>=<510*(&%$$$&'',04591000111<;::;:;>>??<:78B@@AAACCDEDFCEFGNPGFCDDDFGFDDC@FDEEHGGFCCCDDHEDDCCDEDFDDFFECCCBA@@ACDEEDCDCEHHGB?93111:?BCFEEECDCDDBB-*)=7:50141+'
@408_NG92T2_2
GTGGGGTGGGAGGGTCCTCACCCCTTTTCATGGCCTCTTCTATGGAGGTGCTAGAGTAAGATCTGTAGCAAAATAAGGGAAGGTCAGAGCAAAAGAGCAGAGCTTTATTCCCTGAAGCTGGGTGGAAACAGAGAATACCCCAATGTCAAAATGACTGCAGAGAACAGGCAAGGTGCCAAAGGGCAGCTAGAAATTCTACTGTCCCTTAAATGCCATTGCGTATAATAATTGTCCAAACCCAGCCATTACTGGGATCTTTTGCCCTTAGTATATTATTAGGCCTAAATTTACAACTTCTCCAAAAATGGTTTATATAAATTCAAATCAGTTTCTGTGATAGTTGTTAATAAGAACAATGTGTAAATAAGCCTTTCAGCTTGCAGCCTTCTGTGTTTGAGGA
+
9=<=BCBIMIGKJHKJIIMGHJFA?BF@1EFEKHHGJHNSIGLIJIJIIHHLJHHIMEHFIPHSSSKJIKHISOSJCJKRJSMPH756553447AINMJPJJIIPNJOSMKLIIQLLSKJMMJPNJLMILJKSMLKLPJNOJKKHNNLJKLJNLJJHFC>?=FGKA???@IKKKJHIGJHHNNHIGIKHIMSNSJNNOQIIJKJJBKDEIQSILJKNKKFEEEGPNNINLSOJJLMGMFHKGJIJLJGGFEFHIHFILNSCC=?1D(*87888JFEFHHEFEDFHIJJOJGEJGFIQHMIHHKSOKKEFEFGSNOJKKIOHMIILHLGIHLIKJHIGJGHLJEGPKIOJHHIIJJHJJMIHKGKJOLMJB>==410/..,,-/0ABA?A?>>873(((('
@409_NG92T2_2
TTGGAGAAGTTGTAAATTTAGGCCTAATAATATACTAAGGGCAAAAGATCCCAGTAATGGCTGGGTTTGGACAATTATTATACGCAATGGCATTTAAGGGACAGTAGAATTTCTAGCTGCCCTTTGGCACCTTGCCTGTTCTCTGCAGTCATTTTGACATTGGGGTATTCTCTGTTTCCACCCAGCTTCAGGGAATAAAGCTCTGCTCTTTTGCTCTGACCTTCCCTTATTTTGCTACAGATCTTACTCTAGCACCTCCATAGAAGAGGCCATGAAAAGGGGTGAGGACCCTCCCACCCCACCACCACGGCCACAGAAAACCCATTCCAGAGCCTCCTCCTTGGATCTGAATAAAGTCTTCCTGCCCAGTGCGCCAGGTGAAGTGTCCCTCTGCATCTACCCAAGCTGTTCCCTTGCCTGTTGGAGCCAGTGCACATACATCCCTGCTGCAGAGGCCTCTGTGTTAGGGAAAAGAGCACACAGACCTGGCAGCTTTCCTTGCCATGCAAGTCTTTATGTTGCTATGATATTCTTGGGCAGGAAAAAAAATCCCAGACAGATGCATAGCATATGGGGCTGGAGACTTTCC
+
CD@>>==?>>A??BBBGJHEBA@>?@ACIGFGED@@@A=;<:;=?FHCC@=<<<>BEFDBA@@??@@ABA@@ABEEEEGFDD97667:A@???AHHHA<<;;;?????AEHGFEC@?@@><;;=?>@@?>>@@@>>>>?BBBBBBBBBA@@ABDHEEEDCDCA?====?@ABCBCAA9://<91CDCEEFD?==?>@CC@@=;;;<@@@:>:6;EDEDDC@??<;<9;>@EIRFBBA@ABBBBBDCABBAABCCCAA???@ACCDBB@>>>?ADEFEGFB@A>?CD@>====BC?<?FDDDDFGEDFA=<<<=DEEFEFIEDAAAAABBACDCCCAAABBCDCCBBBCFFGGHHIHECBBDCHFBBAAABD86666:BEEGGFDDCCCAACCDFFJEECBABBDFIGGGFDAB?A??BBBDGFEEFDEHHEHHGGGB@@@AEEFDFHCGIEDBB@@ABCEFGIIHFGFDBGJSNKIJFEFGEGFGEFEEEFEDEFJFEGIFEFFFEFFFFGEEGHEFFEDHEDDDDECEFGIHOHFFEFIDBA?EESSSLFECCACEDBEDCDEEEEJEHA@@BBDCC<64320//-'%
@410_NG92T2_2
CCCAGTAATGGCTGGGTTTGGACAATTATTATACGCAATGGCATTTAAGGGACAGTAGAATTTCTAGCTGCCCTTTGGCACCTTGCCTGTTCTCTGCAGTCATTTTGACATTGGGGTATTCTCTGTTTCCACCCAGCTTCAGGGAATAAAGCTCTGCTCTTTTGCTCTGACCTTCCCTTATTTTGCTACAGATCTTACTCTAGCACCTCCATAGAAGAGGCCATGAAAAGGGGTGAGGACCCTCCCACCCCACCACCACGGCCACAGAAAACCCATTCCAGAGCCTCCTCCTTGGATCTGAATAAAGTCTTCCTGCCCAGTGCGCCAGGTGAAGTGTCCCTCTGCATCTACCCAAGCTGTTCCCTTGCCTGTTGGAGCCAGTGCACATACATCCCTGCTGCAGAGGCCTCTGTGTTAGGGAAAAGAGCACACAGACCTGGCAGCTTTCCTTGCCATGCAAGTCTTTATGTTGCTATGATATTCTTGGGCAGGAAAAAAAAATCCCAGACAGATGCATAGCATATGGGGCTGGAGACTTTCCCAT
+
'7>@@@A@AB?????@AABBBBBBCDDEGGEDC;8888;BCDDBEFFFB??>>?BCA@ACDEKIFEBAABBA@@BDBBEDDAABBABDBBDEFFGFDCCBBCDEGHGHEFCDBA@?>?@BEHGFDCCECEDBAAA@ACECGC@@@BABBCAAAABCCDFE<JHEGGKGGFECDCDCDBCDEIFGJEEDDCECFEEGEEDEDCDCDFDDEDEEFFEGGGEDCDCDDGJMKKOGGDEFDDDEEEEA?4/1AFC?@@?@FDC@@@@CEEFFGJNJGIFFEEEDDFGGFGEHGHGJGHEEDDEFIHGFGHFGGFFGEEDDEEEEFF>;;;;?EEFFFFEFDAA@?ACDFFEEEDCDCBFFGDEEJHDDDEDFCDDFIJFDDBCDCEEGEGFECCCDEEEDDHJHGEFDGDCDDDGFE:62..0>CGHRNHIIFDEDEFFCBAA@ABBBCCDDBDECCEEDDDDCDDDEDDCCDCCDCBCC>>=<<?>@GFFFDDECAA>=CSSSLKFFBBBCBCCCDCCBCAACCCBB@?@@??A=;=>><<5210+)
@411_NG92T2_2
ATTGGGGTATTCTCTGTTTCCACCCAGCTTCAGGGAATAAAGCTCTGCTCTTTTGCTCTGACCTTCCCTTATTTTGCTACAGATCTTACTCTAGCACCTCCATAGAAGAGGCCATGAAAAGGGGTGAGGACCCTCCCACCCCACCACCACGGCCACAGAAAACCCATTCCAGAGCCTCCTCCTTGGATCTGAATAAAGTCTTCCTGCCCAGTGCGCCAGGTGAAGTGTCCCTCTGCATCTACCCAAGCTGTTCCCTTGCCTGTTGGAGCCAGTGCACATACATCCCTGCTGCAGAGGCCTCTGTGTTAGGGAAAAGAGCACACAGACCTGGCAGCTTTCCTTGCCATGCAAGTCTTTATGTTGCTATGATATTCTTGGGCAGGAAAAAAAAATCCAGACAGATGCATAGCATATGGGGCTGAAGCCC
+
*)*)-34/FIMJJJJIMNSJLJEJJGJHDIKKHIHQLIIGIGIKHF?72229::9;JIJJLNPOSLJJLMGIHGFFGFJLGEMOJMHHHHMOIJJLLLHNSKRNNLMKKPRJKROIIMIJQOSRK=<;;8:==?>?:48ISMMLSSKNSJLSJSNSISKKHQSQMKJSHFBBQKIQMOSIJOMRKJOSPKKHHKPLLMN<<<;;=31111FSJJHEHGKPJKLIOKOMIKFEFGIOKSJHJOIOGLNKJPSNNIOSSHMPLLLJOSMMSPLKJORIM????DIBDCD@?AFFHQHLLSLSKIIIA>74334;HPSSNSOIIHKMSSSISKIKKJMIJKLJSSLOMSONSGHN???5@56@AAA?>???CCBCLQSL====?JIGPFSOSSSPI67-.@??@IGFKGIGGDIKLG@CDBAA2,,)%$#
@412_NG92T2_2
TTGGATCTGAATAAAGTCTTCCTGCCCAGTGCGCCAGGTGAAGTGTCCCTCTGCATCTACCCAAGCTGTTCCCTTGCCTGTTGGAGCCAGTGCACATACATCCCTGCTGCAGAGGCCTCTGTGTTAGGGAAAAGAGCACACAAGCCTGGCAGCTTTCCTTGCCATGCAAGTCTTTATGTTGCTATGATATTCTTGGGCAGGAAAAAAAATCCCAGACAGATGCATAGCATATGGGGCTCGTTA
+
HGHSKKKJSHHISMKGFGIHJIIHGDDDCEEHGFF?????:9:ABCCDDDEGHIIHHIKIIHGILNJMHSEDFDFCDIRJIKMLMJHHNNJMPLGJHIJIIIHISQMLJKCCCFGGIIPLHEFG;338BAGICFHIE54454&&&&*,68:@>=?5..==?>ABAAIGHFEEEFGGGGGFKHLFFFFGDIIEEDCDFHAHMIE@IGSSPJDDAAADEA@AAAPEEDCDEEDGCDB@@>'&%%$
@413_NG92T2_2
ATCACAGAAACTGATTTGAATTTATATAAACCATTTTTGGAGAAGTTGTAAATTTAGGCCTAATAATATACTAAGGGCAAAAGATCCCAGTAATGGCTGGGTTTGGACAATTATTATACGCAATGGCATTTAAGGGACAGTAGAATTTCTAGCTGCCCTTTGGCACCTTGCCTGTTCTCTGCAGTCATTTTGACATTGGGGTATTCTCTGTTTCCACCCAGCTTCAGGGAATAAAGCTCTGCTCTTTTGCTCTGACCTTCCCTTATTTTGCTACAGATCTTACTCTAGCACCTCCATAGAAGAGGCCATGAAAAGGGGTGAGGACCCTCCCACCCCACCACCACGCCCTAGAACCCAACCCAGAGCCTCCTCCTTGGATCTGAATAAAGTCTTCCTGCCCAGTGCGCCAGGTGAAGTGTCCCTCTGCATCTACCCAAGCTGTTCCCTTGCCTGTTGGAGCCAGTGCACATACATCCCTGCTGCAGAGGCCTCTGTGTTAGGGAAAAGAGCACACAGACCTGGCAGCTTTCCTTGCCATGCAAGTCTTTATGTTGCTATGATATTCTTGGGCAGGAAAAAAAAATCCCAGACAGATGCATAGCATATGGGGCTGGAGACTT
+
29:@DB@?@@ABDDEDFFFIIJMGFGFFEF??>??GSSIED??@@@ECBDDDFKKFECA@@BCCIIHGEECCBCA@A?@BDFH?222100;9;99>A>CFFMLIFFEEEEHGHGKFDB;8888<DDEDDFMKAB@????BCBBBCDEIIFDCCCCB?>1A;12AABCBB;-----C@@CGEOEEDFHHGIIKJNFFDCBB@@AA@<<;:622103..<>>>?CEDDC><<>=?DC@>>==@@A?==>JEDEDEEDA?@??>?=??BFEGC@@??@??@@@AA??@===>>BAB@?@@@BBBAA?=<<=?@CFD?>DCA@@=<94451./57,4>>A@AA???<81*)'&&'%&%%(),)((&)-366=;<<<CAA@@BDDDCDFCCDCBCAABCABB@@@??@@743346>@AABEDEB660..//DCCA@@@@A?@@ABB@BA==<><<=>>?CC@??>?@@ABABDD@????ACBABBCBBBA@@=<==>@ACCECAA@??ACIGFCABBBECCB@??@??@@?@@AAAAB@?AAAABB@AAAABDCDCBCDBAAAAAAABCCDFDAAA@ADCECISIIINS>BA66322256679:;CBAA@AACCCB@>71/,((%
@414_NG92T2_2
TTGGGGTATTCTCTGTTTCCACCCAGCTTCAGGGAATAAAGCTCTGCTCTTTTGCTCTGACCTTCCCTTATTTTGCTACAGATCTTACTCTAGCACCTCCATAGAAGAGGCCATGAAAAGGGGTGAGGACCCTCCACCCCACCACCACGGCCACAGAAAACCCATTCCAGAGCCTCCTCCTTGGATCTGAATAAAGTCTTCCTGCCCAGTGCGCCAGGTGAAGTGTCCCTCTGCATCTACCCAAGCTGTTCCCTTGCCTGTTGGAGCCAGTGCACATACATCCCTGCTGCAGAGGCCTCTGTGTTAGGGAAAAGAGCACACAGACCTGGCAGCTTTCCTTGCCATGCAAGTCTTTATGTTGCTATGATATTCTTGGGCAGGAAAAAAAAATCCCAGACAGATGCATAGCATATGGGGCTGGAGGAACTTT
+
EAAABBEJIKHJHI>==<;;77DEFDFDF.---.DHEEIJHGHFFIHGFNHKGFEOKHJJLIIJGGFFGCDDNICGHFFGFHHHIJHFHGEIHEIHJFJGIIKIJKKJHFHHGGGFOMGGQJQSKFMGLPRD;;6*+ESJQKHIMPKHDBCBAHLNOGKPJHIFFHGHGHEEEEJFHGILOPIHHIFGFHKMIKKHLHJKMHJGFFKGFHGECBB?ACLLIJIHIHFFDDDIJIHGGKFJFFFEFEFGKJIDEDFDEFHGFKIHHHFFGIFINILKHEHFEGIIGHJQIIIGFEDDEIFHIJIOGCCDFEFFEFIJGHHHGHJGGFEFDDEDCEFFFGIFEEFGEEFFEDCBCEFEEEGFEEDDDDDFEGKGFHGFFEEFFDIGIJSSSPKKFGFFEEECDECDDCDDEEHGIEHEDEEHG@A=86554-
@415_NG92T2_2
ACAGGCAAGGGAACAGCTTGGGTAGATGCAGAGGGACACTTCACCTGGCGCACTGGGCAGGAAGACTTTATTCAGATCCAAGGAGGAGGCTCTGGAATGGGTTTTCTGTGGCCGTGGTGGTGGGGTGGGAGGGTCCTCACCCCTTTTCATGGCCTCTTCTATGGAGGTGCTAGAGTAAGATCTGTAGCAAAATAAGGGAAGGTCAGAGCAAAAGAGCAGAGCTTTATTCCCTGAAGCTGGGTGGAAACAGAGAATACCCCAATGTCAAAATGACTGCAGAGAACAGGCAAGGTGCCAAAGGGCAGCTAGAAATTCTACTGTCCCTTAAATGCCATTGCGTATAATAATTGTCCAAACCCAGCCATTACTGGGATCTTTTGCCCTTAGTATATTATTAGGCCTAATTTACAACTTCTCCAAAAATGGTTTATATAAATTCAAATCAGTTTCTGTGATAGTTGTTAATAAGAACAATGTGTAAATAAGCCTTTCAGCTTGCAGCCTTCTGTGTTTGAGGAAA
+
<JGGCDCDCBCBCCDFDEEBACABBBBAABBCCAA@@<<==:<==>BFC::::<>???DEEEFEGBB@@@CENIGECCCCBDEDCBBBBFGIJLLQLKIJFGGNHNKJNIIFBABABEJHFJJKIMHSPLIGIHHHIIGEDF@@;83.7HHKOFFHKGIGEDEEEFDDEGFJKSKJJKJJKKHKQIKPF43334:78;68CBCDFFCBBBJHLJSMRIJGIHJJKHMPKIJGGHFFEECGIJJIMEIGEFIIKLSEFEEGINMSNSMOLKIGPLIEEHHGGHIJHKKJJHHFFFFFFDDD=IIIIICGGSPOJHPSJHGGHGGHGLHHINKQIKOJHQCBBBBLIHSIEBCBCCHLFFMHGKIFEHHIKHMFGHFGKIJHLFECICBHFDGGNMHIMSHMGGG=//FA@A@ABEFFJIGHJGIJHEFDEFJHIFKJKHGHGHGHIGFB98888FGHEDEEEGHGGHEFDCDCBDEEHEEEGFEDBAA@BCHEGGECCBCAAAAAEFGFFDCCC7654.-+
@416_NG92T2_2
CACAGAAAACCCATTCCAGAGCCTCCTCCTTGGATCTGAATAAAGTCTTCCTGCCCAGTGCGCCAGGTGAAGTGTCCCTCTGCATCTACCCAAGCTGTTCCCTTGCCTGTTGGAGCCAGTGCACATACATCCCTGCTGCAGAGGCCTCTGTGTTAGGGAAAAGAGCACACAGACCTGGCAGCTTTCCTTGCCATGCAAGTCTTTATGTTGCTATGATATTCTTGGGCAGGAAAAAAAAATCCCAGACAGATGCATAGCATATGGGGCTGGAGACTTTTCCA
+
ABB@E@?AFEEHFFFDB>?IIMLHMJHOLSRJSSHLSIMLSKNLJJJLPNMJHOJKLJOJJIOJHIKRJKORJMSMHPKSOJSNIMSKSMLDINSKKOSMKQNMGHIMKLSQSSRKQJSPLKKKIHFHHKKLMOKMSKSMOOMJSKKKSLSGNF?@ABMSKQSSSKFDEDDLSKSIKSMFEIEC<44EGGFHMHISJMHFBDEHGIHFGIIJIHIGJHJJKKKSRMSJSOJJDHKSSSOLB=0()GFGIILILIJJJIGKHQCILMLJ=>6887667++)%
@417_NG92T2_2
ACTGATTTGAATTTATATAAACCATTTTTGGAGAAGTTGTAAATTTAGGCCTAATAATATACTAAGGGCAAAAGATCCCAGTAATGGCTGGGTTTGGACAATTATTATACGCAATGGCATTTAAGGGACAGTAGAATTTCTAGCTGCCCTTTGGCACCTTGCCTGTTCTCTGCAGTCATTTTGACATTGGGGTATTCTCTGTTTCCACCCAGCTTCAGGGAATAAAGCTCTGCTCTTTTGCTCTGACCTTCCCTTATTTTGCTACAGATCTTACTCTAGCACCTCCATAGAAGAGGCCATGAAAAGGGGTGAGGACCCTCCCACCCCACCACCACGGCCACAGAAAACCCATTCCAGAGCCTCCTCCTTGGATCTGAATAAAGTCTTCCTGCCCAGTGCGCCAGGTGAAGTGTCCCTCTGCATCTACCCAAGCTGTTCCCTTGCCTGTTGGAGCCAGTGCACATACATCCCTGCTGCAGAGGCCTCTGTGTTAGGGAAAAGAGCACACAGACCTGGCAGCTTTCCTTGCCATGCAAGTCTTTATGTTGCTATGATATTCTTGGGCAGGAAAAAAAAATCCCAGACAGATGCATAGCATATGGGGCTGAACT
+
=AB:::::87777A:;GEDDC?====AHLA>=<;=<=?==???CFFEB?>==?ACFHFFEA@A>>;:<99<@GIBB>:;::<@AAB@??????@@BDCCBBBCC@@?>>633336@@@@@ADGD@;::::=@><<===A>>421.'&&&'60),=?><<;10111;<<<>AADBBBBBBCDGECCBAB@=<;::;=>?>>>>?*(4()=<<<;=>:999:=@@@BB?==<<=>@BACEC>DFBBCB@?>=<;;;<=AFEHE@@?>?BDECBE*((()CCBA?>?>=>@=>??@B?>===?6665?;B@?>>@>>=>=????=69?@@@@BDBCC<9888:BDEDEFHD??>=>??>????>>>>>@@@A@?????BBDBBBAABA@AA@AA????>?@644447?@@ABCBBA>==<>?BCBBA@@@??@ACEEFCD?;=7<<=>?>>BA?>?=>@@ACDDDD>====AA@AA@BAAA@?>==>>@BBDCC8347?@BCCCACB@BAABCB@????>??@>?9+,;;;>>>>>BAA@@@@ABADBABB@?@@?@A@ABBBB@>>>?@@@A@CLIIIJIB?;59>>>?AA@@@????@AACCB9766/*'&%
@418_NG92T2_2
GTGGAAACAGAGAATACCCCAATGTCAAAATGACTGCAGAGAACAGGCAAGGTGCCGAAAGGGCAGCTAGAAATTCTACTGTCCCTTAAATGCCATTGCGTATAATAATTGTCCAAACCCAGCTATTACTGGGATCTTTTGCCCTTAGTATATTATTAGGCCTAAATTTACAACTTCTCCAAAAATGGTTTATATAAATTCAAATCAGTTTCTGTGATAGTTGTTAATAAGAACAATGTGTAAATAAGCCTTTCAGCTTGCAGCCTTCTGTGTTTGGGA
+
*;?@ACHGDB==BA@?>>A73333CABCIIMB<;;:;<<=JSKJIJMI>>=88877+)))*=LGDEFEESMMPNNLMKIIKMKMSJSIGKGKNMSSGMIKJGHHOLISLIKSLJFJHFHNBB6)(((*=>BACDEFJCA::=??=HDDGFFGFSKSSLKLLIHLKLLJSIIFFFGLKSJHHIJOMHIJPSPMJOKIMJSJMKJHIJHIHJNLKNQLNSIJMIKKMLSJJGIKHIJLHKLPISLLKKRJIEGCLFNSKNKKNHHFGLGMLQMINE?)'&&
@419_NG92T2_2
TGCAGAGGGACACTTCACCTGGCGCACTGGGCAGGAAGACTTTTATTCAGATCCAAGGAGGAGGCTCTGGAATGGGTTTTCTGTGGCCGTGGTGGTGGGGTGGGAGGGTCCTCACCCTTTCATGGCCTCTTCTATGGAGGTGCTAGAGTGAGGTCTAGCAAATAAGGGAAGGTGCGAGCAAAAGAGCAGAGCTTTATTCCCTGAAGCTGGGTGGAAACAGAGAATACCCCAATGTCAAAATGACTGCAGAGAACAGGCAAGGTGCCAAGGGCTTAGAAATTCTACTGTCCCTTAAATGCCATTGCGTATAATAATTGTCCAAACCCAGCCATTACTGGGATCTTTTGCCCTTAGTATATTATTAGGCCTAAATTTACAACTTCTCCAAAAATGGTTTATATAAATTCAAATCAGTTTCTGTGATAGTTGTTAATAAGAACAATGTGTAAATAAGCCTTTCAGCTTGCAGCCTTCTGTGTTTGAGA
+
BBCBBBA>=<==>>>>888422.0:=<?.---.:::;@>88880*4<-.<;<971.../364/2++<>>>?DEEEEDEEEFJHGEDB@>???CEEFA?????I:77<@:=>==22101<5+8BBFEDEDEECC???@?@@><;9100//-,-/...../357,;:;6?;@943,+(((),229:FFEDDDDBBDCDKHIJFDCCFCAB><=>==>>??FFFEDDBBCBCFEEDEHGGHJJLJGDEDDFDCDDFHKIHFG@EDE@=5*'&&''&'%%%%('1,-,++--232222236DLFFFIHB@@@ACGG<98800000CHHHJGHGGDFE98888?@DBEDEGFFFDBF88JFGGHIIIHHIFDCCDDEIJSHGGEDDGFLGGEEGGPSJGHIIGGNCAJIIOHJRKMNIGHFJGGHGGHIGNKLGDEEDEIIHGGFFFFGIIGHIMKJJGGEEFF@BHIGHHGCBBBCFGEIGEEDB842(
@420_NG92T2_2
TAGGCCCAAGAATATCATAGCAACATAAAGACTTGCATGGCAAGGAAAGCTGCCCAGGTCTGTGTGCTCTTTTCCCTAACACAGAGGCCTCTGCAGCAGGGATGTATGTGCACTGGCTCCAACAGGCAAGGGAACAGCTTGGGTAGATGCAGAGGGACACTTCACCTGGCGCACTGGGCAGGAAGACTTTATTCAGATCCAAGGAGGAGGCTCTGGAATGGGTTTTCTGTGGCCGTGGTGGTGGGGTGGGAGGGTCCTCACCCCTTTTCATGGCCTCTTCTATGGAGGTGCTAGAGTAAGATCTGTAGCAAAATAAGGGAAGGTCAGAGCAAAAGAGCAGAGCTTTATTCCCTGAAGCTGGGTGGAAACAGAGAATACCCCAATGTCAAAATGACTGCAGAGAACAGGCAAGGTGCCAAAGGGCAGCTAGAAATTCTACTGTCCCTTAAATGCCATTGCGTATAATAATTGTCCAAACCCAGCCATTACTGGGATCTTTTGCCCTTAGTATATTATTAGGCCTAAATTTACAACTTCTCCAAAAATGGTTTATATAAATTCAAATCAGTTTCTGTGATAGTTGTTAATAAGAACAATGTGTAAATAAGCCTTTCAGCTTGCAGCCTTCTGTGTTTGAGGAA
+
)+)&&'('-000BAA@@@?>>>>>@??@A?@@??@@BB@???@B?@?:720/01/)*1,.244=BC=====DB?ED==BBBCCCDC@@?@@ACEEDDDDDBABA?@@?@BCBCCCBBBA@AAADECCCCCBB@BBCEFDCDCBBABAABBDDIFCBBABBBBBEFDECB@===>AFFDCABBCCCBEEGGCFGGGCCBA@BBCABAAABBFEGEHGFGFEEDBDDGHIIHIFE@????CFEEGFFGGFIFCDGFDFEEEDDB>86:75245CA?>===?BA@@@>>?<<===?@@A?????AABDBA?>>??EGG<<=@>>=>>=>@@@?@@AGIDA@@??@?@BBCJFE@@??@B@?@?=>>==>>A@ECCBCDCBB?>=<>@CEEEEFGHFFCA???>>?@AEDB>=======<<>>?A>=<<=@@?@ACGFGCBA>>>???>>?=@KFGBAA@AB;77779BDEIEHDC?>=>?CAAA???@@AAAB@><<<<>BBSFC>;;><=@@@@BGEEFDA>=<<<?@EEJEAAA??@>>?>>ABIOLC>==>?EHGFIGHG@DDEDECA@@AAEAA?@?@??@??AAADFECABBACCBCAAABCDFB@=<=<@CFA@??==>=<<=>>?AAACAA:9872*
@421_NG92T2_2
CTCTTCTATGGAGGTGCTAGAGTAAGATCTGTAGCAAAATAAGGGAAGGTAGGAAGCAAAAGAGCAGAGCTTTATTCCCTGAAGCTGGGTGGAAACAGAGAATACCCCAATGTCAAAATGACTGCAGAGAACAGGCAAGGTGCCAAAGGGCAGCTAGAAATTCTACTGTCCCTTAAATGCCATTGCGTATAATAATTGTCCAAACCCAGCCATTACTGGGATCTTTTGCCCTTAGTATATTATTAGGCCTAAATTTACAACTTCTCCAAAAATGGTTTATATAAATTCAAATCAGTTTCTGTGATAGTTGTTAATAAGAACAATGTGTAAATAAGCCTTTCAGCTTGCAGCCTTCTGTGTTTGAGGAAC
+
IDHNMLHBCBLCCEIEGIIHHHRIQOJKMSNS>>>IJKKKSK?=>42.,*((''''(*;=@@QIHIHJHJHHLHJKJJIFGHSNJLIMLSNASKRKLIJJINLLRJHHKJIIQGIMLQJMPHJJJNKILSPJPKJMLHHKNMNMIHGF?IIHJHHGHKILHKOMKHJMLQJJMKISNJMMSLKILCBBABEIMQSMSILIHIKIOLMKQSGHJG@@@@@HFMESKSLFJIHFIIKKJKJJPLFHHGHLHJJGGHKQJJIKHIIIKMSNKNSMSKOIHKJJONFGFEHJNNIGIJIFIRLOKSJJMLIPLMSKOKMFICCBAACJJSKLJISGHGFEFFGOLJIJGIHIEGEEFGFEGGEGFC643-*)&
@422_NG92T2_2
ACAGATCTTACTCTAGCACCTCCATAGAAGAGGCCATGAAAAGGGGTGAGGACCCTCCCACCCCACCACCACGGCCACAGAAAACCCATTCCAGAGCCTCCTCCTTGGATCTGAATAAAGTCTTCCTGCCCAGTGCGCCAGGTGAAGTGTCCCTCTGCATCTACCCAAGCTGTTCCCTTGCCTGTTGGAGCCAGTGCACATACATCCCTGCTGCAGAGGCCTCTGTCAGGGAAAAGAGCACACAGACCTGGCAGCTTTCCTTGCCATGCAAGTCTTTATGTTGCTATGATATTCTTGGGCAGGAAAAAAAAATCCCAGACAGATGCATAGCATATGGGGCTGGAGGCAT
+
3339::665011=?AMGKSKLNLMJISMPSNJLIIISGFCFGFFJJG9775*+BCA0++)3CFE?SKPKINMLLSKISKLSFLJSMJMMNSMGFLLJNSMJKMSKJLNMLKKILNOMNJINHHLLHJGLHPIHEEEFIJILOMIMSSNPLJGGHIRSKEDDDDPOIISPLJKSMIJLRIECDFDKNLKPNLJNINJMJLNHIKKSLSRSMPSJJKJIJIJSKFI;5(((()5@?DDGIDBBCFEJMOKSKJHGKGFC:70,,,-BIMHIKJLIJHLKHGHLIKSKIJKHHFGGHIJLJKLHFFD>A?GSSSSQCB934FGHHLKIGHFFHFGGIOCEFEDB:720($##
@423_NG92T2_2
GGCCTGGCACCTGGCGAAGAAACTTTTTATTCAGATCCAAGGAGGAGGCTCTGGAATGGGTTTTCTGTGGCCGTGGTGGTGGGGTGGGAGGGTCCTCACCCCTTTTCATGGCCTCTTCTATGGAGGTGCTAGAGTAAGATCTGTAGCAAAATAAGGGAAGGTCAGAGCAAAAGAGCAGAGCTTTATTCCCTGAAGCTGGGTGGAAACAGAGAATACCCCAATGTCAAAATGACTGCAGAGAACAGGCAAGGTGCCAAAGGGCAGCTAGAAATTCTACTGTCCCTTAAATGCCATTGCGTATAATAATTGTCCAAACCCAGCCATTACTGGGATCTTTTGCCCTTAGTATATTATTAGGCCTAAATTTACAACTTCTCCAAAAATGGTTTATATAAATTCAAATCAGTTTCTGTGATAGTTGTTAATAAGAACAATGTGTAAATAAGCCTTTCAGCTTGCAGCCTTCTGTGTTTTAAGGAA
+
*)))))+(''$$$&(******.'*/00226:BCFGF@@=;<:<AB>>CFGHGGILJNIMIJJLSLJMSLLHDCCCDHJMJGDDBABD:78=@ABMHLIGJHEFNQJHKRIIKHMKPNKJJLHMQNLGFFLHHGGPHKLIOLMMPEDCCGILSLDE?KRSPJIHJCBAAAHJIPSIJOIJKNNNNRSMMKKGJKPMMHKSMRKMPJKNLMOLSRGMLJKPNLHLNGMKSLSKIHIGIIHKJORPLLNJJJSKLIGGJJNHGEBCDEIGHIONJMNPHSGHFHIGDHDGJIKMIIFGFGAAAACJLMLIMLNJIHGIOLSHGGMIGGEDG9999EBIJINSKSKJJFHPGNGISLQJLIDDCCDGHJKNHFJHEEGFFGIFGIHMKHEFFGHSKLIJMKKKIHPKHEEDEFIJJKHINIEFHFFJGHGIGFFD??AHEDDDBHGGHFDBABCFEHHFGHFHCBBBBEEEFGC???/))(((+
@424_NG92T2_2
TTGGAGAAGTTGTAAATTTAGGCCTAATAATATACTAAGGGCAAAAGATCCCAGTAATGGCTGGGTTTGGACAATTATTATACGCAATGGCATTTAAGGGACAGTAGAATTTCTAGCTGCCCTTTGGCACCTTGCCTGTTCTCTGCAGTCATTTTGACATTGGGGTATTCTCTGTTTCCACCCAGCTTCAGGGAATAAAGCTCTGCTCTTTTGCTCTGACCTTCCCTTATTTTGCTACAGATCTTACTCTAGCACCTCCATAGAAGAGGCCATGAAAAGGGGTGAGGACCCTCCCACCCCACCACCACGGCCACAGAAAACCCATTCCAGAGCCTCCTCCTTGGATCTGAATAAAGTCTTCCTGCCCAGTGCGCCAGGTGAAGTGTCCCTCTGCATCTACCCAAGCTGTTCCCTTGCCTGTTGGAGCCAGTGCACATACATCCCTGCTGCAGAGGCCTCTGTGTTAGGGAAAAGAGCACACAGACCTGGCAGCTTTCCTTGCCATGCAAGTCTTTATGTTGCTATGATATTCTTGGGCAGGAAAAAAAAATCCCAGACAGATGCATAGCATATGGGGCTGGAGACTTTCC
+
HEBAELJJJC@7653445J=>>>GLJJLMJMKOKJMILQSKIILNNSMLIGIJIKMPMPSLOIIHLNOJQOLMHIJLIMNJIBAAAAFJMMIJKJNIGIIIJJJIKMOJIJOLSIHNH@@?96<P7>LHLJMKNSIHHKICDBCCSJLLJHJIKLKMLOINOJKHFFHGGFDE;88511+,FGDECDC=:<=635;;==<<>==<<<==>AB:CNIMJHHKHLNILIIIJQLMLSSSKHDEFFHF:889;@IRKJIFISNKB?>7445D>>;:997;>@IKIJKMLSJHKOFIJ<12BKOHGKJPSJKGEEEGHIGFJGFEGJGQMFEFHHLIHHHISNPNSKMIQKNMPSSPPSHK?CH555446866HIE?>>=>FIJSKKGISBB>;<<<?EEBB=:8744566646778BB>>AJGMROHJLKKJKISJKSKHHFHFKSOOKJQNSJHGFGFGKLNMSLKJBCKDDKJRRKNKNIIHKHHILJHGHIGIGHJGGGKJGLHGHNHNFCDCCJBAEEHIKHFIGFGFEEIJJKJKJJRDGDE@HLIJILCFDDDEEDCCCCGFDDDEDDDDEECDCC;;964//.-*+
@425_NG92T2_2
TAGCCCATATGCTATGCATCTGTCTGGGATTTTTTTTCCTGCCCAAGAATATCATAGCAACATAAAGACTTGCATGGCAAGGAAAGCTGCCAGGTCTGTGTGCTCTTTTCCCTAACACAGAGGCCTCTGCAGCAGGGATGTATGTGCACTGGCTCCAACAGGCAAGGGAACAGCTTGGGTAGATGCAGAGGGACACTTCACCTGGCGCACTGGGCAGGAAACTTTTATTCAGATCCAAGGAGGAGGCTCTGGAATGGGTTTTCTGTGGCCGTGGTGGTGGGGTGGGAGGGTCCTCACCCCTTTCATGGCCTCTTCTATGGAGGTGCTGAGTAGAGTGTAGCAAAATAAGGGAAGGTCAGAGCAAAAGAGCAGAGCTTTATTCCCTGAAGCTGGGTGGAAACAGAGAATACCCCAATGTCAAAATGACTGCAGAGAACAGGCAAGGTGCCAAAGGGCAGCTAGAAATTCTACTGTCCCTTAAATGCCATTGCGTATAATAATTGTCCAAACCCAGCCATTACTGAGATCTGCCCTTAGTATATTATTAGGCCTAAATTTACAACTTCTCCAAAAATGGTTTATATAAATTCAAATCAGTTTCTGTGATAGTTGTTAATAAGAACAATGTGTAAATAAGCCTTTCAGCTTGCAGCCTTCTGTGTTTAAAGGAGAT
+
&%'(***5??@AADEBA;;0000,-()*7899=FFHFBBA7775.5FJKSJIISRIKGLIQIIHKSKODKKJIFNJSSPSKGEKJJJI=?>:;CCCIFMHMFDEDDHJF<JJKFHJKL=;556HKI::9:CCDKHPIFSLIIIINKSSKJMOIJIPONJIFIJGMPJGJKINSMSMLIHNECCCCCCEDKSMIHSIJFCDDFCEGHHGGJFEDBA7+''''.//00'''''*(('))()))**3345665555;<?EA:9986886233?DEFGFDFGFKIKSLLJFMHNGBF::BACD?773)29*****DA@3332223988500)((((&&&'(('))*./0188:@C=>GDE??><=>?SKSPSOHLLHPNLHKEMJIGGDFICAAB;:;<=>;;>=;5532242001113=>IJJKKSMKSHRSIJMGGLGNJGIEIHKNOKGGDDJIHGGCDCC21114/20/..-..46637666BISLIHIHFDDCC0//,,,++,,,-0CDISEDFA?AF422*&&&''(,--54656998899?<<;:<@DEDDECGA884447,+++214?DGGEBHEGGIKLHLHGJHKGQGJIFGFHHIIKJMHHJLJKFGFGHJJIGLLJJJLHJJHOHINJEDEDDHHPRFJHHGGDFGFI>><83022',-,*((('
@426_NG92T2_2
GCTATGCATCTGTCTGGGATTTTTTTTTCCTGCCCAAGAATATCATAGCAACATAAAGACTTGCATGGCAAGGAAAGCTGCCAGGTCTGTGTGCTCTTTTCCCTAACACAGAGGCCTCTGCAGCAGGGATGTATGTGCACTGGCTCCAACAGGCAAGGGAACAGCTTGGGTAGATGCAGAGGGACACTTCACCTGGCGCACTGGGCAGGAAGACTATTCAGATCCAAGGAGGAGGCTCTGGAATGGGTTTTCTGTGGCCGTGGTGGTGGGGTGGGAGGGTCCTCACCCCTTTTCATGACCTCTTCTATGGAGGTGCTAGAGTAAGATCTGTAGCAAAATAAGGGAAGGTCAGAGCAAAAGAGCAGAGCTTTATTCCCTGAAGCTGGGTGGAAACAGAGAATACCCCAATGTCAAAATGACTGCAGAGAACAGGCAAGGTGCCAAAGGGCAGCTAGAAATTCTACTGTCCCTTAAATGCCATTGCGTATAATAATTGTCCAAACCCAGCCATTACTGGGATCTTTTGCCCTTAGTATATTATTAGGCCTAAATTTACAACTTCTCCAAAAATGGTTTATATAAATTCAAATCAGTTTCTGTGATAGTTGTTAATAAGAACAATGTGTAAATAAGCCTTTCAGCTTGCAGCCTTCTGTGTTTGAGGA
+
022@A?>@A?@AA@BA@>>><>FIOIIJK@>=<=>>>?@A@?AA@A@@????AA@BCAB@??@@BB@?>>???@@ACDDBABB@?@?@ABCFDA????DDFA@?>>@ACCEDA?>>=>@AACCABA>>>>????>>?@@BABA????ACDDC=<<<<<>;<>ACA@@>>>==<<=>>BA@A><=====>>>@@@?>:7778:A>>>==:2/-+('''(@B???>=??@@@><<;;=??ABCBBCCA@?@@DIGGEB?>75555:BBBB@AAABBA@@@???>===<:75351../=AE@?>==?>?>??>?><<=<;<;==?@A?@@@?BA@=<===DGFC><?=>>==;.'&&));<CFGB@@>>>==@@AFFC=><<=@@>>=<;<;<=?ABDDEEFEBB@;:;:<@CDDEFGHIEDA@>>>>>@@@CCC>>>>=<<<;=@@B?==::<>???@BDDHCEEEDEEB?==>>BFEFB@@@A@832224ACFFEHCD>===>?>==<>>>>>>>>>=;<<<>BBGC?<:9<:;>>>>ACDDDDA>=;;;=>DGHD???==@?>@>>AAEMIC>=>>?DEEDDFECCCDEDDC@??@AC@@>??@>??=>?@@CBB@@@??BB@B?>??@DEB@><<<@@EB>===>?=<<<=<=>>>@??00/0/
@427_NG92T2_2
GCTAGAGTAAAGATGTAGCAAAATAAGGGAAGGTCAGAGCAAAAGAGCAGAGCTTTATTCCCTGAAGCTGGGTGGAAACAGAGAATACCCCAATGTCAAAATGACTGCAGAGAACAGGCAAGGTGCCAAAGGGCAGCTAGAAATTCTACTGTCCCTTAAATACCATGCGTATAATAATTGTCCAAACCCAGCCATTACTGGGATCTTTTGCCCTTAGTATATTATTAGGCCTAAATTTACAACTTCTCCAAAAATGGTTTATATAAATTCAAATCAGTTTCTGTGATAGTTGTTAATAAGAACAATGTGTAAATAAGCCTTTCAGCTTGCAGCCTTCTGTGTTTGAGGAA
+
%%%&%%%&&*)**+))),,,,--,335==9:EEFCB<:888:GSHIKKSRHHIFBGEHJ>=A<<GHROQEGEHHSGCDDCFIHFHFHIHJGGLIISIIJSSSIJJKHHFGEAJJGGHGSIIPKKIHGGDBD;IJISNKJSLKSKSNKJNOKSHHEBC;:6*&&&&/)))>>@CFF;9;0.....4:=BIHGHFFGHHQJKHNKRKMKKA=>>><>:9=EEFFNJPJJFIHHKFHIQJJKLMHKHLKOOJGLKMOLKIJILLQSKKMKLIKPJJJJHEHEDDGEGIISIFJJ:7777JEIFGFFIGJIMIOHLJHMIHJEGGIHIKHLPKHGFHGJI?>><433+&&&&%&
@428_NG92T2_2
GCTACAGATCTTACTCTAGCACCTCCATAGAAGAGGCCATGAAAAGGGGTGAGGACCCTCCCACCCCACCACCACGGCCACAGAAAACCCATTCCAGAGCCTCCTCCTTGGATCTGAATAAAGTCTTCCTGCCCAGTGCGCCAGGTGAAGTGTCCCTCTGCATCTACCCAAGCTGTTCCCTTGCCTGTTGGAGCCAGTGCACATACATCCCTGCTGCAGAGGCCTCTGTGTTAGGGAAAAGAGCACACAGACCTGGCAGCTTTCCTTGCCATGCAAGTCTTTATGTTGCTATGATATTCTTGGGCAGGAAAAAAAAATCCCAGACAGATGCATAGCATATGGGGCTGGAGACTTTTCCT
+
CDEEFDEEDBCDCCIHMIJKIIJINQKKKKNJKKPIHJISGJ=KKIJSSJFGBFEGECC.**)2AFHEOKJIKKJGPIHGSHHFJIKKJJJIOMJKMKKMKKIHMJOSPHKIHMIMJIKLJHIHKJKSOKKKGHIIJJIGFGFHKGJJSMILILGIHJMINIKJOJHIJHMKILKOKHCF2HDDDFIKIKPJJLKHHJIGFHIHFHGIISHKMLPNMKJIFFEGNIPJII=6..?@DLSSOMMLKJHHIJJMIGIGDDEEFFLILONKMJNGHHIFIHEFGFEEDFEJKKHEGFFFHFHILLHJKMJSGMEHPSSSSSEIC?=>>?BGGEGHDBA@ABDFDEFDDD@:7532210.*(%
@429_NG92T2_2
GATGCAGAGGGACACTTCACCTGGCGCACTGGGCAGGAAGACTTTATTCAGATCCAAGGAGGAGGCTCTGGAATGGGTTTTCTGTGGCCGTGGTGGTGGGGTGGGAGGGTCCTCACCCCTTTTCATGGCCTCTTCTATGGAGGTGCTAGAGTAAGATCTGTAGCAAAATAAGGGAAGGTCAGAGCAAAAGAGCAGAGCTTTATTCCCTGAAGCTGGGTGGAAACAGAGAATACCCCAATGTCAAAATGACTGCAGAGAACAGGCAAGGTGCCAAAGGGCAGCTAGAAATTCTACTGTCCCTTAAATGCCATTGCGTATAATAATTGTCCAAACCCAGCCATTACTGGGATCTTTTGCCCTTAGTATATTATTAGGCCTAAATTTACAACTTCTCCAAAAATGGTTTATATAAATTCAAATCAGTTTCTGTGATAGTTGTTAATAAGAACAATGTGTAAATAAGCCTTTCAGCTTGCAGCCTTCTGTGTTTGAGGAAAT
+
&&&'(+78>BFGIHJGIIHHIGHIFEGFJMIGIMGSSRMMLGECCCCCGFINLJJIFHJJLJKNOHIKRLSSPMKLNPONLMLSSPNSKLRINMOMJKJSSSKSMSSSSKNMSNKILLAEDA=:>CDKJPLKQNONJRKSISJLIKIQJJSSMNKKLLILOOQLIJLQJIE;9DCDD991/))))*449IPRKLIJKROJLJRJKMMNKOIKLSJMJOOCLKQSMNSLPKJLNNNLONJGHBKPMKPNHSIHFD=====>:95301334:<@:BC@>FFEFGHJGISMKSJICAAAECDDFEBBCMSISNIMMGFGCDDFISJSKHSNIHKJNLSLMKIIJHHLIIFJLJMKLISPJFDDJDCHEDFHLJLLHIFFEGFGFI>====EFFMHHSGGFIGIMGFGFGFIHFHGIIHKLFGHEEDCEEFLIGFEDDCDHFGKGIGFEEFGFGGHIGFFEIFEGFECCDDGGLKHHFED=>=>?FFGBB@A@B6422-*)$
@430_NG92T2_2
AGAAACTGATTTGAATTTATATAAACCATTTTTAAAGAATGTAAGTTAGGCCTAATAATATACTAAGGGCAAAAGATCCCAGTAATGGCTGGGTTTGGACAATTATTATACGCAATGGCATTTAAGGGACAGTGAATTTTTAGCTGCCCTTTGGCACCTTGCCTGTTCTCTGCAGTCATTTTGACATTGGGGTATTCTCTGGTTCCACCCAGCTTCAGGGAATAAAGCTCTGCTCTTTTGCTCTGACCTTCCTTATTTTGCTACAGATCTTACTCTAGCACCTCCATAGAAGAGGCCATGAAAAGGGGTGAGGACCCTCCCACCCCACCACCACGGCCACAGAAAACCCATTCCAGAGCCTCCTCCTTGGATCTGAATAAAGTCTTCCTGCCCAGTGCGCCAGGTGAAGTGTCCCTCTGCATCTACCCAAGCTGTTCCCTTGCCTGTTGGAGCCAGTGCACATACATCCCTGCTGCAGAGGCCTCTGTGTTAGGGAAAAGAGCACACAGACCTGGCAGCTTTCCTTGCCATGCAAGTCTTTATGTTGCTATGATATTCTTGGGCAGGAAAAAAAAATCCCAGACAGATGCATAGCATATGGGGCTGGAGAGTT
+
&)(()(/*))**01255866798::9<=:9888('&%%''&&'((.///<=>?ADCNJLLPJFF?<<=?>?BFB?8))))'+555677:99999;>01++@A@@>==<=10.---.;:;996,+,.--,/110(((')3,))))FDDCCACFACEEDB?>==>@?10000258=?DB@?>>?>A?>??,,,,00/.,,*+)(('''(.2/*+..*((((*+889:=CDKFFFDDDEDH@<FMKIIIDBB=:7()///JLKEFDDCDDGCCD?>A@@DDDEDFEBA201287899GD?==<:;9?CDEFDDEDCCDDHFGEC<@EFEDEHIHGHB=<<<=CDFGGMJHHEDDEEEEFGEGEEEEE=4,,@@AKGKGGHFDFEEEEEFGHGHFDCBCDG<9999=DEFGGEDEFBDBABEHFGHGFBBBBCFGHKGGHFEDCG@@DDFEGFDFECDDCEEGEFGA@@@@DGGDDEFEFFCCA@@@BCGFGHI@55455??HJIHFEDCB@IEEFDDECCDCAD>:;?ABACCA@B@@BAABBGEFEEDDCCBAABBABCCEHCBDB@:=;9;57IIIKFBFDCCBBB@ABBBCCBBDCB@@?><<=<74..,*&%
@431_NG92T2_2
CCTCTGCATCTACCCAAGCTGTTCCCTTGCCTGTTGGAGCCAGTGCACATACATCCCTGCTGCAGAGGCCTCTGTGTTAGGGAAAAGAGCACACAGACCTGGCAGCTTTCCTTGCCATGCAAGTCTTTATGTTGCTATGATATTCTTGGGCAGGAAAAAAAAATCCCAGACAGATGCATAGCATATGGGGCTGGAGACTTTTT
+
3>@BCCDEFEEDDDEDHIEGIHGIEEEFEEEGFFILHGGEFGGIIHHIGFDFEECBA:EKIHFIGEDBBCFFFHGFE<:::;CIRSLKIJBCCDCGFHFHFFDEDDDHC@@HGHHGHGGHGGGGDDCLEEEFFFIEEFEEEGFFFIGJGIHFFFFF?BISSSNNGC?@@EDCCBCDFFGEEDFIFG@??>==8412211.'%%
@432_NG92T2_2
TACGCAATGGCATTTAAGGGACAGTAGAATTTCTAGCTGCCCTTTGGCACCTTGCCTGTTCTCTGCAGTCATTTTGACATTGGGGTATTCTCTGTTTCCACCCAGCTTCAGGGAATAAAGCTCTGCTCTTTTGCTCTGACCTTCCCTTATTTTGCTACAGATCTTACTCTAGCACCTCCATAGAAGAGGCCATGAAAAGGGGTGAGGACCCTCCCCCCACCCCACCACCACGGCCACAGAAAACCCATTCCAGAGCCTCCTCCTTGGATCTGAATAAAGTCTTCCTGCCCAGTGCGCCAGGTGAAGTGTCCCTCTGCATCTACCCAAGCTGTTCCCTTGCCTGTTGGAGCCAGTGCACATACATCCCTGCTGCAGAGGCCTCTGTGTTAGGGAAAAGAGCACACAGACCTGGCAGCTTTCCTTGCCATGCAAGTCTTTATGTTGCTATGATATTCTTGGGCAGGAAAAAAAAATCCCAGACAGATGCATAGCATATGGGGCTGGAGACTTTCCCA
+
8A@====AFEIFGEHIHFAA@@AEDCCCFFGMKIGDCCCDCBADH;CCBBDEGGHGEFEFIGHGHIFEDEEGGGHLKHGGFCCCBBCDGGIJHFJKSHJEEDFFFFGIHIFFDBECDFEEEGFGFGKLSISKGILKIJIHEFEEDE?D>?IMJPKKGGFFGLHIJCCCCCEEFFFFFED?@HKKHKOHFGFFKFFBANLINSHKEFFABSQHGF;98:;@EIJHLHJGGHD>===EIFC@AABFEECCCHMFJFFFIFGEGFHHKGHEEDEDDFD????BHJIID>>EDEFHGF@=<<<?DGEFFFDFDB@@@ACHGHIGGDEEHEHQFIJKMIFEEFEFEHFGKHEDDCDFEFJHHHGECDDEGFIGIFDKGIFEEDEFHHHKPGF>:;<FFSSJNHHFEEFHGNIGFDEBBBACDDEABEGECFFFEEFDDDDEGIHGFGHGGGHDECBCCEGHHKHGFFED@95:6FGHNHBFFCCEEDDEFDGFEDEDCEDEEEDDDC=8889878832-&
@433_NG92T2_2
GCTACAGATCTTACTCTAGCACCTCCATAGAAGAGGCCATGAAAAGGGGTGAGGACCCTCCCACCCCACCACCACGGCCACAGAAAACCCATTCCAGAGCCTCCTCCTTGGATCTGAATAAAGTCTTCCTGCCCAGTGCGCCAGGTGAAGTGTCCTTCTGCATCTACCCAAGCTGTTCCCTTGCCTGTTGGAGCCAGTGCACATACATCCCTGCTGCAGAGGCCTCTGTGTTAGGGAAAAGAGCACACAGACCTGGCAGCTTTCCTTGCCATGCAAGTCTTTATGTTGCTATGATATTCTTGGGCAGGAAAAAAAAATCCCAGACAGATGCATAGCATATGGGGCTGGAGACTTTCCCTT
+
;>>HLGEFNFHJGFGGGHFHIKJPLQNMKPIMKHIKJLIH8818><IHJKFDEFIGFIHFEF=BMIIHJOKKOJHGIGFIIMLLJISOPISKB????JSJMJJLJONRSLQKLSSLJNIKHHKIIHISSSKISJESQKHEDDDFPJKMLMSKG<<)))))JHJMNKJJIIHKMJMGLIHIDE???@ALQMJPKILPORKLNJNHIHHIKQNILSLMKLNJGILIKOKOMEB4112EINQSIOJSJIGGDFIKMJGGFIFHIHLHJNRHMLKHJIJHMJJLSQHSHJLLSSLHGHFGHJILSONOJFJPKLEKKSSSOKIJFFFGGFGFHFJHHHGFKKKOEGIGEC<73.,**)(&'($&
@434_NG92T2_2
TCCAGAGCCTCCTCCTTGGATCTGAATAAAGTCTTCCTGCCCAGTGCGCCAGGTGAAGTGTCCCTCTGCATCTACCCAAGCTGTTCCCTTGCCTGTTGGAGCCAGTGCACATACATCCCTGCTGCAGAGGCCTCTGTGTTAGGGAAAAGAGCACACAGACCTGGCAGCTTTCCTTGCCATGCAAGTCTTTATGTTGCTATGATATTCTTGGGCAGGAAAAAAAAATCCCAGACAGATGCATAGCATATGGGGCTGGACA
+
AB@<>?EIIQGHKILKSIHISSSSISKKSMJKJSNNOKNHMLJHNLQNLNRSMPNSIMSMPMSIILSSJMPNLMJSSKJNPHKNPNQQISIIMONMSLPSNSPRQSKNLNLJHILKNSNSLMLIHJJLSNIMSSKMNII;779528EDIOSPJSKLKLOROKKNHJMLJRQLSSSMJOLJKOGHOGEFEGFEGGLSKSJOHFFFIGHSJLPKKOQOEHBGNSSSPOISLJLKLHHHGGSJKIGFGHGGDGFEDA=*&%$
@435_NG92T2_2
GGGAATAAAGCTCTGCTCTTTTGCTCTGACCTTCCCTTATTTTGCTACAGATCTTACTCTAGCACCTCCATAGAAGAGGCCATGAAAAGGGGTGAGGACCCTCCCACCCCACCACCACGGCCACAGAAAACCCATTCCAGAGCCTCCTCCTTGGATCTGAATAAAGTCTTCCTGCCCAGTGCGCCAGGTGAAGTGTCCCTCTGCATCTACCCAAGCTGTTCCCTTGCCTGTTGGAGCCAGTGCACATACATCCCTGCTGCAGAGGCCTCTGTGTTAGGGAAAAGAGCACACAGACCTGGCAGCTTTCCTTGCCATGCAAGTCTTTATGTTGCTATGATATTCTTGGGCAGGAAAAAAAAATCCCAGACAGATGCATAGCATATGGGGCTGGAAACTTACT
+
**+595110/01'&&(12322212?FEFFB@??>>>;==?EGHGDBAAAAACBBCBAAA@@AABBBBBABDCDEDECCABBBDEFKLIIIGFEGFEB@@@A@DFB;<?>@EHIIGGGD>===?LGJHIIJLGEDECEDFFGHFCDDCCFHHHGHDECDEFKGFEGEGFEGFGEEDBDACDE=<<<<AGKGGFIFGFFDCBCFIGHHFEEEFGDLKHJKKSKFHEIDDEFEEJHGFEEFFEGEEFFHFCDDEFGKKGHIJKLHEFDEEEEEFDCGA33?AAFMRHMGIDDDDCFDBBAAACBEEBCCBCFHFGCEDDFHGHECCCHCCCDEIHGDDCDBBBCEFIGEEEDFHFF@>BIIIMJEA><<BAAABDDEDCBCCCDDC?@@@><63.*''')&%$
@436_NG92T2_2
CTTGAAGCTGGGTGGAAACAGAGAATACCCCAATGTCAAAATGACTGCAGAGAACAGGCAAGGTGCCAAAGGGCAGCTAGAAATTCTACTGTCCCTTAAATGCCATTGCGTATAATAATTGTCCAAACCCAGCCATTACTGGGATCTTTTGCCCTTAGTATATTATTAGGCCTAAATTTACAACTTCTCCAAAAATGGTTTATATAAATTCAAATCAGTTTCTGTGATAGTTGTTAATAAGAACAATGTGTAAATAAGCCTTTCAGCTTGCAGCCTTCTGTGTTTGGT
+
((,''(233879=>GAIFHFGFHJKJPMIK98888QNJSKNKLKHJROOIJKOSIHFIHIJKOQMIIKILMOONORLSGGFKJKJMSIISMHJPMLNGRLHOMKNLJJKISHHJKJMJHNNSSJNKIJOHKMSNJLNNKSOJNHKHOLSSNSHHJIFHIHQIISKISQIJIJGGGHHJKGHGHGKIILLSKLNSONKMILJJMQMLJIMN@FKLQJJFFLKISOKKKGHIJJLRLMOHJMMHLLFKNHKIJLLILJHGGFGHKHSLHIKISGFFFHOJJJHC@@6/'$
@437_NG92T2_2
TCACTGGCGCACTGGGCAGGAAGACTTTATTCAGATCCAAGGAGGAGGCTCTGGAATGGGTTTTCTGTGGCCGTGGTGGTGGGGTGGGAGGGTCCTCACCCCTTTTCATGGCCTCTTCTATGGAGGTGCTAGAGTAAGATCTGTAGCAAAATAAGGGAAGGTCAGAGCAAAAGAGCAGAGCTTTATTCCCTGAAGCTGGGTGGAAACAGGAGAATACCCCAATGTCAAAATGACTGCAGAGAACAGGCAAGGTGCCAAAGGGCAGCTAGAAATTCTACTGTCCCTTAAATGCCATTGCGTATAATAATTGTCCAAACCCAGCCATTACTGGGATCTTTTGCCCTTAGTATATTATTAGGCCTAAATTTACAACTTCTCCAAAAATGGTTTATATAAATTCAAATCAGTTTCTGTGATAGTTGTTAATAAGAACAATGTGTAAATAAGCCTTTCAGCTTGCAGCCTTCTGTGTTTGAGGAT
+
[truncated: 1,397,302 more chars]
