# Supplementary material for: Dysfunction of a SET3-like complex underlies a family of related neurological disorders
Source: Nat Commun. 2026 May 16;17:6729. doi: 10.1038/s41467-026-73227-5 (PMC13385800; doi:10.1038/s41467-026-73227-5)
Supplement: Supplementary file 6 — Source Data [file 41467_2026_73227_MOESM6_ESM.zip › Source data/CRISPR off-targets sequencing/fastq /Reps2_het_mouse_139.fastq]

@0_PHV87F_5
GTAAATTTAGGCCTAATAATATACTAAGGGCAAAAGATCCCAGTAATGGCTGGGTTTGGACAATTATTATACGCAATGGCATTTAAGGGACAGTAGAATTTCTAGCTGCCCTTTGGCACCTTGCCTGTTCTCTGCAGTCATTTTGACATTGGGGTATTCTCTGTTTCCACCCAGCTTCAGGGAATAAAGCTCTGCTCTTTTGCTCTGACCTTCCCTTTATTTTGCTACAGATCTTACTCTAGCACCTCCATAGAAGAGGCCATGAAAAGGGGTGAGGACCTCCCACCCCACCACCACGGCCACAGAAAACCCATTCCAGAGCCTCCTCCTTGGATCTGAATAAAGTCTTCCTGCCCAGTGCGCCAGGTGAATGTCCCTCTGCATCTACCCAAGCTGTTCCCTTGCCTGTTGGAGCCAGTGCACATACATCCCTGCTGCAGAGGCCTCTGTGTTAGGGAAAAGAGCACACAGACCTGGCAGCTTTCCTTGCCATGCAAGTCTTTATGTTGCTATGATATTCTTGGGCAGGAAAAAAAAATCCCAGACAGATGCATAGCATATGGGGCTGGAGACTT
+
---.455555?>==>@AFFHFDDA@@@;:<9:=?FJ@?=;<;<>BCCCA?????ABBA@??>?ABDDDCA@632225>????AFCF@<;::;>CCDDB??@FEE@>>>=<<<=@A?@?=>???>====@BBABACDEHDDEDC=9CCBCDC?>;::;<???@@DCGBB><;<==>AABCD><<><>@A?>?<<:;<===A;8FFDEEC@>>=<;<374*,GGLJBB@???@DA@A><===>>???=>>=?A@BBBAA?====?@CHMGFPGDC====<460/88+,BCBBBCBBBC<77779ACEDEEFC@>?>?@@??@B@??>=;;==>>????@BCCBBBDB@@@@BBCCA@@??@A543339<;;,,+,,*.-*.=>@AA@?====>??@@@ACA=><><==???CC@?>==>>@AACCC@>??>@AA@AABCCBA@?>==>>@ADCE<77894?ABB@@A@@@@52///29??>><<<<=?ADBAAA@@@A@????@?>?>;>;@@?>>?@?@BCBBA@@?@?5111;=EFHOG<8555<===@B@@@>>???BCDCB:8875./-*&%$
@1_PHV87F_5
CCCAAGAATATCATAGCAACATAAAGACTTGCATGGCAAGGAAAGCTGCCAGGTCTGTGTGCTCTTTTCCCTAACACAGAGGCCTCTGCAGCAGGGATGTATGTGCACTGGCTCCAACAGGCAAGGGAACAGCTTGGGTAGATGCAGAGGGACACTTCACCTGGCGCACTGGGCAGGAAGACTTTATTCAGATCCAAGGAGGAGGCTCTGGAATGGGTTTTCTGTGGCCGTGGTGGTGGGGTGGGAGGGTCCTCACCCCTTTTCATGGCCTCTTCTATGGAGGTGCTAGAGTAAGATCTGTAGCAAAATAAGGGAAGGTCAGAGCAAAAGAGCAGAGCTTTATTCCCTGAAGCTGGGTGGAAACAGAGAATACCCCAATGTCAAAATGACTGCAGAGAACAGGCAAGGTGCCAAAGGGCAGCTAGAAATTCTACTGTCCCTTAAATGCCATTGCGTATAATAATTGTCCAAACCCAGCCATTACTGGGATCTTTTGCCCTTAGTATATTATTAGGCCTAAATTTACAACTTCTCCAAAAATGGTTTATATAAATTCAAATCAGTTTCTGTGATAGTTGTTAATAAGAACAATGTGTAAATAAGCCTTTCAGCTTGCAGCCTTCTGTGTTTGAG
+
;=?>?@DCBA@@?><<<<=?AAACD@@?>>?@AB@@??@AABBBBCBBCB?>???@ABDEDCDAAABD@@?:<==@DCFEA@@??@@ABBAAAA?????@@@@@ACBCAA?>>>>?@ADEBBBA@>>=?>ADDDDCCABA>>???GCGDA??>>@@ABBACCA@=::::>DCBBCDFGGHHHEBB?@AEFBBA@@AACBBA@AAB?A@ABABBBC@>>>?CGFEDC@?97777<AAABABBCBDB>><;;::;<<<=<;<>?EAGFDBA>>>??A?@@@@@?<<<;<?>?A@@B>????DBB@@ACCEDE?;8;89:;;;;>@???@AEJC@?@@@>=>??ADBC==<<=@A@@?=>?==?@BCC@@=>>??>?<<<==ACCDEDFIDCB@?@@@AAAACCB???><;::99;;<@<<::<=?>>?ACDEA?=;:7.,+)((,,,;CA?>>?@:44446CDEGHGDC@>>??A@??>>???@AABA?====@EDKF@=;;=<=?>>?BDEDDD@=;::;<>EGHDABA>>?=>???AAFJJD><<<=@FGEFHEFBDEFGDC@?@@?A@??AAA?@@??AABCDDAAB@ACDBBA@??@BA@?<1////3>?>?>=>>><<===BBAA@=0-+
@2_PHV87F_5
ACAGAGAATACCCCAATGTCAAAATGACTGCAGAGAACAGGCAAGGTGCCAAAGGGCAGCTAGAAATTCTACTGTCCCTTAAATGCCATTGCGTATAATAATTGTCCAAACCCAGCCATTACTGGGATCTTTTGCCCTTAGTATATTATTAGGCCTAAATTTACAACTTCTCCAAAAATGGTTTATATAAATTCAAATCAGTTTCTGTGATAGTTGTTAATAAGAACAATGTGTAAATAAGCCTTTCAGCTTGCAGCCTTCTGTGTTTCAAAT
+
EGFHEOQPJJNGHNLSSJNIHGGHMOLKDHILIOGKPNSNLK=;<<D;;;:;CDHKHHIGGDE?CDBEAAA@<<<<HJEMFHLKKMLGJJHHHMIGKONJJQKKJIIEJFCFFEEJJKQNKOSNOPOIHKLS;<>??8C**GHLLLOJNJOIEFEEFEGA86666A=BB=<<;:<GLSSMJFPIJJEG=<<;<CBBEE>><;9<:?A@CCBCJILFFEGHMHHILJIMHJIGHFHPKHKHHGDAAD>BCCEA@@@BDDFRHKFD><85+)(('
@3_PHV87F_5
ATTGTTCTTATTAACAACTATCACAGAAACTGATTTGAATTTATATAAACCATTTTTGGAGAAGTTGTAAATTTAGGCCTAATAATATACTAAGGGCAAAAGATCCCAGTAATGGCTGGGTTTGGACAATTATTATACGCAATGGCATTTAAGGGACAGTAGAATTTCTAGCTGCCCTTTGGCACCTTGCCTGTTCTCTGCAGTCATTTTGACATTGGGGTATTCTCTGTTTCCACCCAGCTTCAGGGAATAAAGCTCTGCTCTTTTGTTCTGACCTTCCCTTATTTGCTAGGATCTGTTCTCTAGCACCTCCCATAGAAGAGGCCATGAAAAGGGGTGAGGACCCTCCCACCCCACCACCACGGCCACAGAAAACCCATTCCAGAGCCTCCTCCTTGGATCTGAATAAAGTCTTCCTGCCCAGTGCGCCAGGTGAAGTGTCCCTCTGCATCTACCCAAGCTGTTCCCTTGCCTGTTGGAGCCAGTGCACATACATCCCTGCTGCAGAGGCCTCTGTGTTAGGGAAAAGAGCACACAGACCTGGCAGCTTTCCTTGCCATGCAAGTCTTTATGTTGCTATGATATTCTTGGGCAGGAAAAAAAAATCCCAGACAGATGCATAGCATATGGGGCTGGAGGCC
+
8AEA??:<@22DEDKILIKMSJSIJJNILKKJHGHOKKOSOJJSNQJJKKLEOGNSSOHGOSLRSMMQGSHNRODEDFOMLLRORSOKJLJIILMLSCCFEFFD661++++9;?><<;==?@?8==BCHHHIJKHGEDCCDDOKSSIMLLIG?AFBA44430.///6-,...>>@A?8=E6=EFJHEFCC@>>?ADA999<BAHEBEBDEHIDCGECCBCE@@?>>?C@==90/'(<?95,,-81....GJIIIHJH<<4666689=3?C@@ABFGIGG??<D@?>6);91**((%%$$%%%'*/46;<<B@B50077<@ADKKJHGLA><=;=EJOJHSMSHJIKHEB815CE>:DDB==<88899BHGEFFIINJOHIRIFEEEE?:96547DDEA@@ECFDIJSISSMMGI@=8879:967=<=<<<:;EFHLLFFDE;:-***+CBB<<99;;8:;::::HD@?<<=??A@BA??A@EFFGHISGLLJIILINLKNJLPLIMJHKKNKMLJNSONJHCFJCGSHINMSJLDCBEHJHIHIIFBBACC@ACEDEFFGEJIHEAAB@HFGGLKKFIHHGCCCCCABC>=?=<;43335@EF?;:52,(&%&'&)))/0;:<<<==>>@ADB@:60.-*(
@4_PHV87F_5
CCCGTAATGGCTGGGTTTGGACAATTATTATACGCAATGGCATTTAAGGGACAGTAGAATTTCTCAGCTGCCTTGGCACCTTGCCTGTTCTCTGCAGTCATTTTGACATTGGGGTATTCTCTGTTTCCACCCAGCTTCAGGGAATAAAGCTCTGCTCTTTTGCTCTGACCTTCCCTTATTTTGCTACAGATCTTACTCTAGCACCTCCATAGAAGAGGCCATGAAAAGGGGTGAGGACCCTCCACCCCACCACCACGGCCACAGAAAACCCGTCCAGAGCCTCCTCCTTGGATCTGAATAAAGTCTTCCTGCCCAGTGCGCCAGGTGAAGTGTCCCTCTGCATCTACCCAAGCTGTTCCCTTGCCTGTTGGAGCCAGTGCACATACATCCCTGCTGCAGAGGCCTCTGTGTTAGGGAAAAGAGCACACAGACCTGGCAGCTTTCCTTGCCATGCAAGTCTTTATGTTGCTATGATATTCTTGGGCAGGAAAAAAAAATCCCAGACAGATGCATAGCATATGGGGCTGG
+
1,(%$$&')14:<A@AEFDDABBAABBCCCEEDDDELSKKLIJSNKBBFJMSA@@>110//4/-,++-.;B>:6129.---0,++*+880///0==BIIGGF@M77777;5555?CAAABBLLSNKD?78HSJLNMHGD>HFFPIFFFD??;;<AA<:9;41CMSSNLMJLLBGG@SKKOSPPNJOJIHHMKSSSSNHKEHHLLPLMMILLSJLQKSPJPMLNGGSB@SOSSHENJGCC@<=5**DGGGNMJOKHGGIFGMO9776696:<-,+**+-/33GIJGJMKSKJHHRPNRKJMINLSJMQOKSLJOOOJMLIIJHJMSSLRSLSLLFEEEEMKNKSGGFGFSJNSMPKSPLMNLKJMMMLNNSMPJOLSKKNMOMNOILNLRJKEJHJLNPPILLNLPMIEGFDB>>@IMOSNOSLHLSKSJSOSJSNSJHIJJPOFICDHIKKSILIGKSILESJLMKSJSIKIIHIHMJKHKJKJDC@3/0127@@@@@31.((%&&&&'(*.BBEFEFEECFBCEC=*
@5_PHV87F_5
CCCATATGCTATGCATCTGTCTGGGATTTTTTTTTCCTGCCCAAGAATATCATAGCAACATAAAGACTTGCATGGCAAGGAAAGCTGCCAGGTCTGTGTGCTCTTTTCCCTAACACAGAGGCCTCTGCAGCAGGGATGTATGTGCACTGGCTCCAACAGGCAAGGGAACAGCTTGGGTAGATGCAGAGGGACACTTCACCTGGCGCACTGGGCAGGAAGACTTTATTCAGATCCAAGGAGGAGGCTCTGGAATGGGTTTTCTGTGGCCGTGGTGGTGGGGTGGGAGGGTCCTCACCCCTTTTCATGGCCTCTTCTATGGAGGTGCTAGAGTAAGATCTGTAGCAAAATAAGGGAAGGTCAGAGCAAAGAGCAGAGCTTTATTCCCTGAAGCTGGGTGGAAACAGAGAATACCCCAATGTCAAAATGACTGCAGACAGGCAAGGTGCCAAAGGGCAGCTAGAAATTCTACTGTCCCTTAAATGCCATTGCGTATAATAATTGTCCAAACCCAGCCATTACTGGGATCTTTTGCCCTTAGTATATTATTAGGCCTAAATTTACAACTTCTCCAAAAATGGTTTATATAAATTCAAATCAGTTTCTGTGATAGTTGTTAATAAGAACAATGTGTAAATAAGCCTTTCAGCTTGCAGCCTTCTGTGTTTGAGGAA
+
)AEAJJKMMIISDD65)()(()),,.18@EIOIJKKLHIPSJDEEGGJIMDCB<:;;@@DEEBDEGHCLIJJKHNMSSMKFSRGJHGJJCCHONNISILKRNSJ=9D:FC9BEEFPRJNKKSKSSOOKROILFJSSSPMNQMPIQOOJKOSDLNSJILJNFHKPRLMSORIKK?<<<ISSHIKHABAFEEILNMJOQIILSNMONPSLSLLSJMSLMHOOLLJN?NSOOLPGLLJKKHKNJGRQSHNRJPHJLJQOLLSD:99::DKJMSHHSPMKKIIJILNRHRSMSSI?>GHKIKJKSSEPPOIIGHIKGBBAEEPJSQSJFE=;?=A>@BCNKSKKIOHJMSPKQFBFNNJKHG++*(((,.10EEGEFFHMLSSSNRNQMNHHJFJFGSHKPPLMSSLLFJRKJGJMK@;JHNJNHGKLNNHJHA@;200116@BHSIMSKBADJAEKIFDDD?<=?819897:::;?@4/245B4DCA<:64457798<<886655566<ADDCBBGGFGF>>>>?FED?>>>.0;;;:D2137778FFEHIKISIPIPJHKE@EGGDCD>>HEFGJISLJHJMHLSGNKKIILKHMKMMLJJIIGJLIJJJKOOPJLK>988:@?@FGINIMJGDHDHEDA@<<<:78::=@<<FDGKMJ?>>3*035+++*))
@6_PHV87F_5
CAGGCAAGGTGCCAAAGGGCAGCTAGAAATTCTACTGTCCCTTAAATGCCATTGCGTATAATAATTGTCCAAACCCAGCCATTACTGGGATCTTTTGCCCTTAGTATATTATTAGGCCTAAATTTACAACTTCTCCAAAAATGGTTTATATAAATTCAAATCAGTTTCTGTGATAGTTGTTAATAAGAACAATGTGTAAATAAGCCTTTCAGCTTGCAGCCTTCTGTGTTTGAGGAAT
+
>HEFEFIJKIFGHCAJ?DCB>>>>>>>?A8999:HFFEIGHFJFJPPMOKJMKKHFDDEEGSKHGSKIGJAABAHMHFGHGGGGHNLHGLHFHJOJGF@40412:HFGGLMHIIIIJFFDEEGLNFFGEEFFEGGFEHGINKHDFEHJJNJIIGHGFHHGFGHEDEGFHGHFFFIHKI>//0?99@@>?>>EEDGHHIHGFIHJEE<9::GINGKKICDCBBEFEGHGDED4441-+$
@7_PHV87F_5
CAAAAAGGGCAAGTAAAATTCTACTGTCCCTTAAATGCCATTGCGTATAATAATTGTCCAAACCCAGCCATTACTGGGATCTTTTGCCCTTAGTATATTATTAGGCCTAAATTTACAACTTCTCCAAAAATGGTTTATATAAATTCAAATCAGTTTCTGTGATAGTTGTTAATAAGAACAATGTGTAAATAAGCCTTTCAGCTTGCAGCCTTCTGTGTTTGGAT
+
'%%&)))))(''&')**,,::;???@@FHIKJHKNMMSKKIINJGIHGHIKKOQSSOMIHSJOJJNKIIJHMLJJIMINMQLMSMPIGECGDEHMIKQIKSILJKIGFJKODFPHLHLHGIKHKGGISLSSNIIGHHKJSMQRJLJKKNIJFCCBDBEIGGHIGFHGHFFB;11=>>?GDHHGFJIHIFGLGFFFCDD?AEFEHHGGGHFHGIHHGCAA9,)&&
@8_PHV87F_5
CTAATAATATACTAAGGGCAAAAGATCCCAGTAATGGCTGGGTTTGGACAATTATTATACGCAATGGCATTTAAGGGACAGTAGAATTTCTAGCTGCCCTTTGGCACCTTGCCTGTTCTCTGCAGTCATTTTGACATTGGGGTATTCTCTGTTTCCACCCAGCTTCAGGGAATAAAGCTCTGCTCTTTGCTCTGACCTTCCCTTATTTTGCTACAGATCTTACTCTAGCACCTCCATAGAAGAGGCCATGAAAAGGGGTGAGGACCCTCCCACCCACCGCCAGCGGCCACGGAAAAACCCATTCCAGAGCCTCCTCCTTGGATCTGAATAAAGTCTTCCTGCCCAGTGCGCCAGGTGAAGTGTCCCTCTGCATCTACCCAAGCTGTTCCCTTGCCTGTTGGAGCCAGTGCACATACATCCCTGCTGCAGAGGCCTCTGTGTTAGGGAAAAGAGCACACAGACCTGACAGCTTTCCTTGCCATGCAAGTCTTTATGTTGCTATGATATTCTTGGGCAGGAAAAAAAAAATCCCAGACAGATGCATAGCATATGGGGCTGGAGACTTTCCAA
+
'*??DHEJHGGDDBC?==;<=?JJHGB>>=?AFHJFFECCCDDDGJEDECEHJKFLJII<::::?HFEDEEJLJECCBBCFICBAA@?A<A::;;;=?><?G=?EGFGFHGFHIEDGGKFGILIJSJNSJJPPSLIKKEEFCCDDFFEDEFIKQJMKJI@<=A@ABBCFAAEEADFDFPDEA@?5673*111145>DCBDCA?A@?@</+-('').BDCDE@?@AAFFFEEDECB6577699:;GFGFGEFCKHMSSJGIFFD>>;9668:-9;;*++**20//...14>)))))CB@@??A<7766FHGEFEGFGHDFGEGGGHIIGFFGF=HGKPHFFDFCECDDG?>==>BDDEDEKJHIAB@@@DCFIIHFBCBGHHKKIHHGFGFEGDFDJIFIPIEHHGD??66677NFHEDCCCCCKKHIEDDCCBBAEEFGGGFCCHD?ESELSMIEFDFEHIFEDDEIHFFECCBBAA?<311122335555<78<==DBCDCDFFFDGAA;88780/,**+6>CDDHHGADB@A@@@@BCDDDCCBBDEEJ7763/1100311000)*'$
@9_PHV87F_5
CCCTTTTCATTGGGGTATTCTCTGTTTCCACCCAGCTTCAGGGAATAAAGCTCTGCTCTTTTGCTCTGACCTTCCCTTATTTTGCTACAGATCTTACTCTAGCACCTCCATAGAAGAGGCCATGAAAAGGGGTGAGGACCCTCCCCACCCCACCACCACGGCCACAGAAAACCCATTCCAGAGCCTCCTCCTTGGATCTGAATAAAGTCTTCCTGCCCAGTGCGCCAGGTGAAGTGTCCCTCTGCATCTACCCAAGCTGTTCCCTTGCCTGTTGGAGCCAGTGCACATACATCCCTGCTGCAGAGGCCTCTGTGTTAGGGAAAAGAGCACACAGACCTGGCAGCTTTCCTTGCCATGCAAGTCTTTATGTTGCTATGATATTCTTGGGCAGGAAAAAAAATCCCAGACAGATGCATAGCATATGGGGCTGGAGACTTTTCCCT
+
%&%%'(2169BA=<:::<=>@???@@DBB@><<<<<?@@AD=====@AA?>>>?@BB8888?5CCCBBC@>===<<5;89:?>=>?AABBAB@?@@>?>>>>>??>?>=>@?BBBAB?>===>?AAEGG@=<;<=??>??=:;>=94=A????@CBBB<76668@ABBBBFC?>>>>A@??AAA@@@>?@?@CBAA@??ABCBABBABBABC@A@>>===>>954557<?@@????><;;;;?AABB???>>@=@AAAA@A@>>=?===>>>AB??@>>@@BCCDCC?>=>=@AAAAACBBA@?>=<===?@@978669;<=>FGDABABBFECC@?>>>??>>@@AADCB@>>@?@BCA@@??@@?@???@>>>==>=>=??@@B>>>==?AABDHIIIFB?>>?>@@?@@?????@@ACBCCBA@=<;:;754333-)-*'
@10_PHV87F_5
GGAGGGTCCTCACCCCTTTCATGGCCTCTTCTATGGAGGTGCTAGAGTAAGATCTGTAGCAAAATAAGGGAAGGTCAGAGCAAAAGAGCAGAGCTTTATTCCCTGAAGCTGGGTGGAAACAGAGAATACCCCAATGTCAAAATGACTGCAGAGAACAGGCAAGGTGCCAAAGGGCAGCTAGAAATTCTACTGTCCCTTAAATGCCATTGCGTATAATAATTGTCCAAACCCAGCCATTACTGGGATCTTTTGCCCTTAGTATATTATTAGGCCTAAATTTACAACTTCTCCAAAAATGGTTTATATAAATTCAAATCAGTTTCTGTGATAGTTGTTAATAAGAACAATGTGTAAATAAGCCTTTCAGCTTGCAGCCTTCTGTGCTTCAAAC
+
89:=FJFBB>?BDDI??@8-;C>>>=>111111<;7++7+++8,)*+78=CCCDDBCA@@A@@<>(((((8:;66-)))(+-:>ABLLGIGMJRFGJHSSOSIJMMMMOL==<<;?95746@;;;<DCCEHEGKNKOGHJGKI9887,,,,,445BA?ABBGJNJILINLLSLOIIJIJA?>?HFR;999:IQHGLILFGISHQSMQKQKHSGHJLKKSNS@A@AASKJJMIKKKHKOHJF9:9:GFHGF>>AAA/3../?EFEI:88679FEIHKIIIIKBDC?>FDDGHHIHJOKJCLJLHKKFBDBCFCDGFD4321/-))))'''((*)(''(((+/023=?DCDGFDGSII>=<;966400:=BLHHHFHLJS==<<;0.,'&''&
@11_PHV87F_5
TCCATAGAAGAGGCCATGAAAAGGGGTAAGACCCCCCCTCCACCCCACCACCACGGCCACAGAAAACCCATTCCAGAGCCTCCTCCTTGGATCTGAATAAAGTCTTCCTGCCCAGTGCGCCAGGTGAAGTGTCCCTCTGCATCTACCCAAGCTGTTCCCTTGCCTGTTGGAGCCAGTGCACATACATCCCTGCTGCAGAGGCCTCTGTGTTAGGGAAAAGAGCACACAGACCTGGCAGCTTTCCTTGCCATGCAAGTCTTTATGTTGCTATGATATTCTTGGGCAGGAAAAAAAATCCCAGACAGATGCATAGCATATGGGGCTGGAGACTTTCCTC
+
FFFCE:433GFFCBBBC>@:;:54344***+++,+,-1240+,CC@=CFFHFGB=<<<>CEDEFFGDCCBBF83++??>>??@@BCDEFEFEDCEDEEEEEEDFDDFDDDCCD?A>>=<>?>AEEFDCDDEEDB>===>DBCCDDFFDAEEBGGHFGDCBDBBBDDDGHHGGEFGFJJGIIIGDDDEFJHIGGFKHEFCDDDEHGHHC642000<AFISMNJGEDEDDGGFFFEDEDFEGHFE?DE@AEGFEFGKLGGHGSKKGHMFEEDDCDCDFGFJFDDDDBE=;68ABFHJHC?<=?BBBABBCCDCCCDCEEE@>>==:31/+++**+*)$#
@12_PHV87F_5
CTTTATTCAGATCCAAGGAGGAGGCTCTGGAATGGGTTTTCTGTGGCCGTGGTGGTGGGGTGGGAGGGTCCTCACCCCTTTTCATGGCCTCTTCTATGGAGGTGCTAGAGTAAGATCTGTAGCAAAATAAGGGAAGGTCAGAGCAAAAGAGCAAGCTATTCCCTGAAGCTGGGTGGAAACAGAGAATACCCCAATGTCAAAATGACTGCAGAGAACAGGCAAGGTGCCAAAGGGCGG
+
>@CC>?@?>@?>==>=>=>=<===>@@AA>>?>?A?>??@DEDCA@?:8888<AAABAA@@@B@??===<;:;;;<;:;=@JCFDA@><<:99889===<<::;;;=<<==>>>>@??@?>=<=>?CDDB@=><>;:90/,,,,,68<??=:7.../..6:;<<<<>A?>?>>=<;<<>>A??>>>=<<;:<<==?A@@BBCDBA?==<==>>??@@@???@?=>>?;55545;:-,
@13_PHV87F_5
TCTACTGTCCCTTAAATGCCATTGCGTATAATAATTGTCCAAACCCAGCCATTACTGGGATCTTTTGCCCTTAGTATATTATTAGGCCTAAATTTACAACTTCTCCAAAAATGGTTTATATAAATTCAAATCAGTTTCTGTGATAGTTGTTAATAAGAACAATGTGTAAATAAGCCTTTCAGCTTGCAGCCTTCTGTGTTTGAGGAAA
+
OIHFFHFGGGFHJGGHKJPIRSJMIGEDDEGMHNDEFDDKKHHHFGEEFKJIJJJIHGGIGCGHISLFDCDECDFEEGGJJJHJFDDCCDDEDEFEEEGHGJFHIFDECHMMJGEEGFGMPFFKGGHFHGHFEABABCGDDDDDECDECDEDFEFEEDCCCEGGFEDDDCCDBA@@@BHDIHDCBA@>>>>>AABFFDDCB7652+*)
@14_PHV87F_5
AGGAGGAGGCTCTGGAATGGGTTTTCTGTGGCCGTGGTGGTGGGGTGGGAGGGTCCTCACCCCTTTCAGTGGCCTCTCTATGGAGGTGCTAGAGTAAGATCTGTAGCAAAATAAGGGAAGGTCAGAGCAAAAGAGCAGAGCTTTATTCCCTGAAGCTGGGTGGAAACAGAGAATACCCCAATGTCAAAATGACTGCAGAGAACAGGCAAGGTGCCAAAGGGCAGCTAGAAATTCTACTGTCCCTTAAATGCCATTGCGTATAATAATTGTCCAAACCCAGCCATTACTGGGATCTTTTGCCCTTAGTATATTATTAGGCCTAAATTTACAACTTCTCCAAAAATGGTTTATATAAATTCAAATCAGTTTCTGTGATAGTTGTTAATAAGAACAATGTGTAAATAAGCCTTTCAGCTTGCAGCCTTCTGTGTTTGAGGAAAT
+
99@FPLORNPJMLMIHJPKKHIJMJPOIQJJHEDCEFGJLKMMPKOINHHMIJDKGHHIG<C7587*81-,+,/..0*++..ACGEEFFFEDEEHFIMMGFJHIFKFFJKMSIDFHOHKIOPLMPHJHDCDEFJKRMSISPLJJGHA761()AAKII222223++?AGDDEFJGLJKHGCGHIOHHJSLMSMONQ;112=EGHKIHFFHNMJOLI=@<1EA=4333000002BABHHHGHIFGEHFGKMOHJLIJGHCBBBCGJILMHMIFEEFFEHKHHEHGFGGHMHHEIFFGIILLLFGEHFGGGFGFRJSSJFGDDCDFGOIQHJGIFEHGJHLEEKSQJLGFHHGKLJIIHGJISLKMKGEDEGGFHEEGJIJGHHCCBBBEMJLNJJINIKIIIHJJHNHEDCCD>@EDEIIJGEDCABBCDD@?>9*('&&&'&
@15_PHV87F_5
TTGGATCTGAATAAAGTCTTCCTGCCCAGTGCGCCAGGTGAAGTGTCCCTCTGCATCTACCCAAGCTGTTCCCTTGCCTGTTGGAGCCAGTGCACATACATCCCTGCTGCAGAGGCCTCTGTGTTAGGGAAAAGAGCACACAGACCTGGCAGCTTTCCTTGCCATGCAAGTCTTTATGTTGCTATGATATTCTTGGGCAGGAAAAAAAAAATCCCAGACAGATGCATAGCATATGGGGCTGGAGACTTTCCC
+
GC@A@MMJJKHNGILHFKJINOLGHHMDNSIFEFFGJJPSSMKJIM99999LOIIJJMHGMIE888888SLIKHOJIJILSLMNJRJKIJJSMQLSEFFHHNOSSPSILKJLFHHGFLJRLSMJ?789;AHSOOJLSNIINHJLPKLHGHHHHIPE@AMKHSHGFHJIFGHFGGHFGFEEHHIGEFFFFHGIHLMIJIJJGNIBMISSSSPIFGFEFFDEFGEIHHDEDDEGKFC?<<::9;<B@A>=932+
@16_PHV87F_5
GGCCTACGTCTACCCAAGCTGTTCCCTTGCCTGTTGGAGCCAGTGCACATACATCCCTGCTGCAGAGGCCTCTGTGTTAGGGAAAAGAGCACACAGACCTGGCAGCTTTCCTTGCCATGCAAGTCTTTATGTTGCTATGATATTCTTGGGCAGGAAAAAAAAATCCCAGACAGATGCATAGCATATGGGGCTGGAGGGTTTC
+
(()((('%%$%$$%)'+6;=@AFFEFBC@@AJIJKHGHFDEHEGGGFGIGFIHJHGHFHHKLIGJIHFFGIKILNJGDCDGJIMSKOSMIJKGJIJHJKLJFGGGEJPIFIKJFEGGGGHIDEEDDFEDECCCEFEDEDFFDFFFGGGFGEEGIJFAJNSSSPMEECBFEEDDDEDEGEDEFEGDF96310/-,,-)&&&&%
@17_PHV87F_5
TAAAGACTTGCATGGCAAGGAAAGCTGCCAGGTCTGTGTGCTCTTTTCCCTAGCACAGAGGCCTCTGCAGCAGGGATCGTATGTGCACTGGCTCCAACAGGCAAGGGAACAGCTTGGGTAGATGCAGAGGGACACTTCACCTGGCGCACTGGGCAGGAAGACTTTATTCAGATCCAAGGAGGAGGCTCTGGAATGGGTTTTCTGTGGCCGTGGTGGTGGGGTGGGAGGGTCCTCACCCCTTTTCATGGCCTCTTCTATGGAGGTGCTAGAGTAAGATCTGTAGCAAAATAAGGGAAGGTCAGAGCAAAAGAGCAGAGCTTTATTCCCTGAAGCTGGGTGGAAACAGAGAATACCCCAATGTCAAAATGACTGCAGAGAACAGGCAAGGTGCCAAAGGGCAGCTGAGAAATTCTACTGTCCCTTAAATGCCATTGCGTATAATAATTGTCCAAACCCAGCCATTACTGGGATCTTTTGCCCTTAGTATATTATTAGGCCTAAATTTACAACTTCTCCAAAAATGGTTTATATAAATTCAAATCAGTTTCTGTGATAGTTGTTAATAAGAACAATGTGTAAATAAGCCTTTCAGCTTGCAGCCTTCTGTGTTTGGGGAAC
+
@KNLIHNIKHJHKHKGIKJIJHJJGIEGFDCKGHHIJMMIMH@=<:3/5784)))))//12EFHBBA?===;89304****+026@AFEDEFFGHGNIHKOHJJMGSQLOLKPKFCFEPILLHGJHDCBDBCDCCGDABDGSKHIDEEEFLOHKMISQJJLDEEHAFJDC??<<>FGHKFJJIOKSGJSMMKNJLKOAAA@AINRNQJFDCCEJLJSKPMKJOJJEOOSHOSKLPKGRFFJG>9?@AHQKIOFFFFEFGHHLHJIHGOABBIIJMMRJIKSKGJIRLKSNJFFGIQJJJ?/----.334@NJMOPJINHME@GHIGHIKJMKSJHIJIHKGHHILMKHIJQLKOIJISJMD<444=SNLJDGKGNGNIIHILHMKNHHGIFFEFAFDKF9988)((((.*-/2532134864877?=>FHMHHHEBAABDMGKRSSKSPIDFE=DFFEHJGGIGHSED@??@??4--05DBF;;<==>@B>::::;FGGEEGGKKEEEDDDFFHIIHFIJJJJHEEHFSOJMSOJQINSOSPGGHIIFFEEFHNHJKMISMB5..ABDEKINJIGMKIMJLKJEEDDCF?BEFKHFFEECD@?;:::87785670+/#
@18_PHV87F_5
TACACATTGTTCTTATTAACAACTATCACAGAAACTGATTTGAATTTATATAAACCATTTTTGGAGAAGTTGTAAATTTAGGCCTAATAATATACTAAGGGCAAAAGATCCCAGTAATGGCTGGGTTTGGACAATTATTATACGCAATGGCATTTAAGGGACAGTAGAATTTCTAGCTGCCCTTTGGCACCTTGCCTGTTCTCTGCAGTCATTTTGACATTGGGGTATTCTCTGTTTCCACCCAGCTTCAGGGAATAAAGCTCTGCTCTTTTGCTCTGACCTTCCCTTATTTTGCTACAGATCTTACTCTAGCACCTCCATAGAAGAGGCCATGAAAAGGGGTGAGGACCCTCCCACCCCACCACCACGGCCACAGAAAACCCATTCCAGAGCCTCCTCCTTGGATCTGAATAAAGTCTTCCTGCCCAGTGCGCCAGGTGAAGTGTCCCTCTGCATCTACCCAAGCTGTTCCCTTGCCTGTTGGAGCCAGTGCACATACATCCCTGCTGCAGAGGCCTCTGTGTTAGGGAAAAGAGCACACAGACCTGGCAGCTTTCCTTGCCATGCAAGTCTTTATGTTGCTATGATATTCTTGGGCAGGAAAAAAAAATCCCAGACAGATGCATAGCATATGGGGCTGGAGACTTTCC
+
BB>?>>?DBDDA@AABHFFCBC>>>>>BBBBABCABBCCLGDFHFLMIJHIGIF@@?@@EJJE@?>=>??A@@BCCGLHGBA@>>@ACIJGJGFBAAA>>@==@BIRLIB>===?CEFEBAAA@@BBCCCBAACEGHFGECA:8888<CDCCDCIILA@A@@AEEC>><<<B<;;;;CCBB@>CF?@BAAABAAACDBCDCCCCCEEEDCDEFGIJIHGGH>>>>DCBCCCFGAA;74679;@56../200006@ABIIIHIHHGLSHHGLKIILSOLSLIGLIGJ?NHJOPOLJLILIGIKHHIDBCBDIJHHLGIIHHIIIGGGHHFHHFIDEEEEJJEEEEEEHHFHHG867)/?B@<A:+++++++,0=@>434?GJHFEHJGGGGKIGGJGGDEGFEJNIOJJEAAA<<<<<0////.118<9BFGA?>>>CFJJIHISAJ55433::NHGJLJIHQLJSKIMKQJHEDC>>?CDHKHLJKHIIIKJJJHKHFGHEJKLIKLKQLSJKLHGJHHLJSLISJISKKMRJJSKOOPJIFPGNHSGHIHGOGLIFHIJHIJMIJSIHHJHHIJIKIKLMLHIJLJFIGIJLSLHQHGSPIGCILSSSONDJFAEEFEFGHGIHEEEFDGFEADCAA@@::877565/-
@19_PHV87F_5
AACAACTATCACAGAAACTGATTTGAATTTATATAAACCATTTTTGGAGAAGTTGTAAATTTAGGCCTAATAATATACTAAGGGCAAAAGATCCCAGTAATGGCTGGGTTTGGACAATTATTATACGCAATGGCATTTAAGGGACAGTAGAATTTCTAGCTGCCCTTTGGCACCTTGCCTGTTCTCTGCAGTCATTTTGACATTGGGGTATTCTCTGTTTCCACCCAGCTTCAGGGAATAAAGCTCTGCTCTTTTGCTCTGACCTTCCCTTATTTTGCTACAGATCTTACTCTAGCACCTCCATAGAAGAGGCCATGAAAAGGGGTGAGGACCCTCCCACCCCACCACCACGGCCACAGAAAACCCATTCCAGAGCCTCCTCCTTGGATCTGAATAAAGTCTTCCTGCCCAGTGCGCCAGGTGAAGTGTCCCTCTGCATCTACCCAAGCTGTTCCCTTGCCTGTTGGAGCCAGTGCACATACATCCCTGCTGCAGAGGCCTCTGTGTTAGGGAAAAGAGCACACAGACCTGGCAGCTTTCCTTGCCATGCAAGTCTTTATGTTGCTATGATATTCTTGGGCAGGAAAAAAAATCCCAGACAGATGCATAGCATATGGGGCTGAACTT
+
.:;ABABAF=0/--****1***12/0122AAEGIJKLJJKJHKKPQMSIPSMOQHKGHHNMSEEFCCEGMFIHHJLDBB;:;CFGLDOKMPMGFECCLLOSKOMIGEDEGKHJEPIHMJNSKLPIGEFEESMHSKSKKK?ACKIJIKIGGSLIINMJGFGGBE?@<BD:;DEPC?@??HLKIJGEDBBDBACCEGBGEIKIISOIILHECABAC>;888<9;,(''''''()***-8?<:;;966669DC>CDLGDFFCCBCNGFIEDA8HDENSMSLSJNJJKJSSMGHIIKFHDDHEEFFEGCDD@<=>IFGEJEEDFSSKJKHLLLKHSHGD;93*//.-,0-))))):;:;AEDBCDFFGEDCCCBC??HGIJKHJIIJSKMHKIHIHHJPJLKJSJLIKIKHGHHEOKJA?>>>AEIIISILJNFD?>=>>HKGFKDFDDCCB@>=<;<=<;=?@BGGMPIJGHFEGHFHIJJLFEEEDGJKGIJOKJJFFFECDC33339553256/:..-/00/1001?@BCCEDCBCBFIJEE@?45FFEFFF:99899=88::CFDEDF:999:A@AGGFHG@C=<;::>DEGIBB@=?EEAB@A@A@@)((((((&&&*+++)(%$$
@20_PHV87F_5
GGCTTCAACTATCACAGAAACTGATTTGAATTTATATAAACCATTTTTGGAGAAGTTGTAAATTTAGGCCTAATAATATACTAAGGGCAAAAGATCCCAGTAATGGCTGGGTTTGGACAATTATTATACGCAATGGCATTTAAGGGACAGTAGAATTTCTAGCTGCCCTTTGGCACCTTGCCTGTTCTCTGCAGTCATTTTGACATTGGGGTATTCTCTGTTTCCACCCAGCTTCAGGGAATAAAGCTCTGCTCTTTTGCTCTGACCTTCCCTTATTTTGCTACAGATCTTACTCTAGCACCTCCATAGAAGAGGCCATGAAAAGGGGTGAGGACCCTCCCACCCCACCACCACGGCCACAGAAAACCCATTCCAGAGCCTCCTCCTTGGATCTGAATAAAGTCTTCCTGCCCAGTGCGCCAGGTGAAGTGTCCCTCTGCATCTACCCAAGCTGTTCCCTTGCCTGTTGGAGCCAGTGCACATACATCCCTGCTGCAGAGGCCTCTGTGTTAGGGAAAAGAGCACACAGACCTGGCAGCTTTCCTTGCCATGCAAGTCTTTATGTTGCTATGATATTCTTGGGCAGGAAAAAAAAATCCCAGACAGATGCATAGCATATGGGGCTGGAGACTTTCCCT
+
)**,/./338==;@AB@ABBBBBBADFEHEEEHFGFEEDD=<<<=DIKC??==?>?A?@BCDFJJEB@?>>?@AEEGEFCBA?>;9;89;>>?;3221/5=BDCC@@@@??@@ACCCABDEGIAA@??:7777:@??>?@HIH@<><<7665(''''4():::<::;2,,3.0;DB?<655578CC>=?BCGDEECDEDCDDDDFDDB@?>=>?ADEEDCDDEBB?>>AA@ABC@AA>>?A>@CCC@A??>>=;@@B:7<=<<<DDBBA@?@<A77MSIIEECCCDDEECCBBBCACBABBBCA@@A@99:EFFBBAABEGFNGJGFCAA@?@@ABDD?>=7=DEDDDFDEEE?::::<EEDEEDFECDCDFIFHEDDEBBCBCFFHHFFFEDFFEIEFGGGHHIGIFIFDBBAACE;9999=EEEEIFGFG9:866=>ECCBAAABC9CBEDECADABACA@@AACEEDEGDFEDEGGGFGBBABBEGEEFGGFFDDDCAABACCDCBA7++./9<DCDGFGFFEEDHHFFEECCDEDBD><;=?>?DEC=865(*+,,;:>BCCDDDFHFGIICECCDCCDEDFDC?:B?;77790..-04A?@@@?BDEDCEBDDF88888=;:89<<89910*$
@21_PHV87F_5
ATAAGGGAAGGTCAGAGCAAAAGAGCAGAGCTTTATTCCCTGAAGCTGGGTGGAAACAGAGAATACCCCAATGTCAAAATGACTGCAGAGAACAGGCAAGGTGCCAAAGGGCAGCTAGAAATTCTACTGTCCCTTAAATGCCATTGCGTATAATAATTGTCCAAACCCAGCCATTACTGGGATCTTTTGCCCTTAGTATATTATTAGGCCTAAATTTACAACTTCTCCAAAAATGGTTTATATAAATTCAAATCAGTTTCTGTGATAGTTGTTAATAAGAACAATGTGTAAATAAGCCTTTCAGCTTGCAGCCTTCTGTGTTTGAGGAA
+
2AEDBGHRJIJIHHEFEDDGIKKMSICBFEDC@??@AKKIIILLHDE<<<<<B>><3)(+9CFQIJMMJHSNLIJ>>>?MSMKKNJKQIKSNJJOKJPLNSOGPK7778EKHCCBCBABBBGSLSJNHIJJJQMLIJJLOSSLLPNJMIGIKJLQJQPSSSSKMNJMKJMSKSSKKJC555EICDDEFEMIOILHSLLKLOMJSSLOMSLIJNLLSLSPNIHFDCF@@?CEFPMKJJILKNMQSMFCEIMMJLOQPHNSSLJOLKKKIJE<+++>?A?BBIFGMKOSSKLMMLIHIGDDDJCHILKNJLGGOGGJJIKLIDA;-,))((
@22_PHV87F_5
TCCAGCCCCATATGCTATGCATCTGTCTGGGATTTTTTTTTTCCTGCCCAAGAATATCATAGCAACATAAAGACTTGCATGGCAAGGAAAGCTGCCAGGTCTGTGTGCTCTTTTCCCTAACACAGAGGCCTCTGCAGCAGGGATGTATGTGCACTGGCTCCAACAGGCAAGGGAACAGCTTGGGTAGATGCAGAGGGACA
+
5?DCDGDFEAGHIIDDDCCEEGGHIIIJHHGHEAAKFNJJIJC?=>?DI4CDDEOHFHGRIJJGFFEEHHGFGFDD???EEKKMHHGEGGGGHFF;//555DGGFJIPILMC?BACA><==FFGHKIHHHGJIHKGGHEEGIGKIJGFDDGJJIGGGHGIIHGJHJGHFIGGIGIGINGG?9899644311.,**+/,1*
@23_PHV87F_5
CCTAATAATATACTAAGGGCAAAAGATCCCAGTAATGGCTGGGTTTGGACAATTATTATACGCAATGGCATTTAAGGGACAGTAGAATTTCTAGCTGCCTTTTGGCACCTTGCCTGTTCTCTGCAGTCATTTTGACATTGGGGTATTCTCTGTTTCCACCCAGCTTCAGGGAATAAAGCTCTGCTCTTTTGCTCTGACCTTCCCTTATTTTGCTACAGATCTTACCTAGCACCTCCATAGAAGAGGCCATGAAAAGGGGTGAGGACCCTCCCACCCCACCACCACGGCCACAGAAAACCCATTCCAGAGCCTCCTCCTTGGATCTGAATAAAGTCTTCCTGCCCAGTGCGCCAGGTGAAGTGTCCCTCTGCATCTACCCAAGCTGTTCCCTTGCCTGTTGGAGCCAGTGCACATACATCCCTGCTGCAGAGGCCTCTGTGTTAGGAAAGGACCACGACCTGGCAGCTTTCCTTGCCATGCAAGTCTTTATGTTGCTATGATATTCTTGGGCAGGAAAAAAAAATCCCAGACAGATGCATAGCATATGGGGCTGGAGACTT
+
-6:8::>??=<::;24:>>==?CGH>=<;==>?CDFDAAA>B@@@@?????@FEEDEDB>:65568A@AAAB@E=<;;::;?BCAAAAAGEDA?>@?98++?2+<=<<=@@?@@A@@BCBBCBCBBBBBDCGGEEGDBC@>=;;<=?AAAA?@=D@C@?>>>>>?AA@?=749525552222566558FG=EEEEECB820./95>>@HIFHECBBBABDCDFBA>>>??@?==<<94334=>>@>>>>@AB@FEEB??>==<<=>?AA@>>3=@@@@@ABBBC;55557C?72223BA@@?@BBBBAA@>>>>?A@@BAABAAACCDDCCDBCBCB:111?????@B87666;@BBBCCBBA?====>@AAEBA?>>?@BDCBBBBC>=<><=>?>?BC@?@>>@@ADDDEFA@@@@AAA@ABCEDDBAA??>??AACCCB76,%&+(+'&&((&''(16;;;<;;<>>A@@?>??>??@A@B@@@BBEDCBA???>>?@@@BBBC?====>??AB?@SJIMHCA@???@A??@==>==>>?@?@?<;:99:9;<<=:3
@24_PHV87F_5
TCCAACAGGCAAGGGAACAGCTTGGGTAGATGCAGAGGGACACTTCACCTGGCGCACTGGGCAGGAAGACTTTATTCAGATCCAAGGAGGAGGCTCTGGAATGGGTTTTCTGTGGCCGTGGTGGTGGGGTGGGAGGGTCCTCACCCCTTTTCATGGCCTCTTCTATGGAGGTGCTAGAGTAAGATCTGTAGCAAAATAAGGGAAGGTCAGAGCAAAAGAGCAGAGCTTTATTCCCTGAAGCTGGGTGGAAACAGAGAATACCCCAATGTCAAAATGACTGCAGAGAACAGGCAAGGTGCCAAAGGGCAGCTAGAAATTCTACTGTCCCTTAAATGCCATTGCGTATAATAATTGTCCAAACCCAGCCATTACTGGGATCTTTTGCCCTTAGTATATTATTAGGCCTAAATTTACAACTTCTCCAAAAATGGTTTATATAAATTCAAATCAGTTTCTGTGATAGTTGTTAATAAGAACAATGTGTAAATAAGCCTTTCAGCTTGCAGCCTTCTGTGTTTGAGGAAAT
+
C@@??@BC>>>>=<=;<<?BA@@@@@AA?????@:;;<:;;;:;;;<?BB@>;77778B@@AA@ABB@A>==?4EDCAA@@@@>>>>??>???@AABBCCDBBA??@@EIEHEB@>97778<@@@BBBCCCFB?A@@@@>>>??AA=ACCF>EEDDA??>>?@??A@?@?>>???C555==@>>>?ACC=<;<;<AAAB<:=:;=AE;<<=777CDDGG?>>==A@@DCA@@?===>>AA@@@@@@>=>?A@A>?===>??>>:9ABBDBBDEILHDCB@?</,,,-333555BBAA?<=<<>>=;:::;>=>ABDCEDBA????@><;=<@CCC@@@?@A944446BCEDCC@@>>>??@@@?>???>A>?>><;;;;>CA@6550)3**<=>?@ECBBDA?=<<<=?DGFDAA@=>><;=<<=>AIFC??>?@BEECDFFFEDEEDCB?>>??AA@?@??>??==>>?CDBABCDCFFCEA@ABADCB?==;;:56CA@A??>>>>?AAABCBBA@++++,/.*
@25_PHV87F_5
GGGAATAAAGCTCTGCTCTTTTGCTCTGACCTTCCCTTATTTTGCTACAGATCTTACTCTAGCACCTCCATAGAAGAGGCCATGAAAAGGGGTGAGGACCCTCCCACCCCACCACCACGGCCACAGAAAACCCATTCCAGAGCCTCCTCCTTGGATCTGAATAAAGTCTTCCTGCCCAGTGCGCCAGGTGAAGTGTCCCTCTGCATCTACCCAAGCTGTTCCCTTGCCTGTTGGAGCCAGTGCACATACATCCCTGCTGCAGAGGCCTCTGTGTTAGGGAAAAGAGCACACAGACCTGGCAGCTTTCCTTGCCATGCAAGTCTTTATGTTGCTATGATATTCTTGGGCAGGAAAAAAAAATCCCAGACAGATGCATAGCATATGGGGCTGGAGACTTACT
+
+++IJNIMJKSJMKGLS:BCCD9FEGESJSJR=::@8MDDJSLLLNOIKSSMPMRJGJIOOLSKINPMJSKIJKKSRSLJOILFBF@1.FLKINLHPRSLLGGC3++GSLKKMIIGIJ>?>>:9843555=EJIJMDC@AALSMILJSIMJPNJKJLJSNSLMKSMHGSSIIIHHNOGJKNMJGJJILLKMKOKJSDEDCCPQKLJLHJSHSJQKSKHSKLQKLJHKINMSKSOPNJIOSOSSPSKOLOOSLKMOJILKHNMKJJLIPQLMSIFFEDFJIOKSPSPSSKJIINSKJMLNLHIHIHQJHGHFHHJILSHNQSLJ<::::FOKJPKGGJJNHJQIMLSQOKLLMG?FJSSSRRHECFLLMIGGIHKIHFFFGGHHEGKFED>3-,,+*)(((
@26_PHV87F_5
ATTATTATACGCAATGGCATTTAAGGGACAGTAGAATTTCTAGCTGCCCTTTGGCACCTTGCCTGTTCTCTGCAGTCATTTTGACATTGGGGTATTCTCTGTTTCCACCCAGCTTCAGGGAATAAAGCTCTGCTCTTTTGCTCTGACCTTCCCTTATTTTGCTACAGATCTTACTCTAGCACCTCCCATCAAGAGGCCATGAAAAGGGGTGAGGACCCTCCCCACCCCACCACCACGGCCACAGAAAACCCATTCCAGAGCCTCCTCCTTGGATCTGAATAAAGTCTTCCTGCCCAGTGCGCCAGGTGAAGTGTCCCTCTGCATCTACCCAAGCTGTTCCCTTGCCTGTTGGAGCCAGTGCACATACATCCCTGCTGCAGAGGCCTCTGTGTAGGGAAAAGAGCACCCAACCTGGCAGCTTCCTTGCCATGCAAGTCTATGTTGCTATGATATTCTTGGGCAGGAAAAAAAAATCCCAGACAGATGCATAGCATATGGGGCTGGAGACTTCCCCCT
+
EIHOSRIOICBAABFKKLIIMNNDCINNJJQGIMIMNKNRIKNJSLSLKGKSHHSHOKSSMHMMKJKKRSMNSLJMKIJISOLSSSSF@@ABB@==;;;=85443734DECC;;<ECDHHJINJRLIHGGFJJMJSCI@:IPQIJLOEKMDC:8?00=B74?>,+**,3.---.:>?=@@?CCCAB<))----.DHLMHLDB8:@=KSKIE>@=311*()++/-0AA@<=<11111===>ADD@@AAEDFIJKKMSJOPRNNIHKLIPNJLSHSSOLGLHFJJGGEHIKIIJHGJBFFIFFDEEDFLSPSLJKMLMMOKNKPLKNSIGGJHSNJSOSIIJJ<JACGSLSLMKHMJHGIRHHHSIHGGHGISQILPHNINKJJILIRPMOSIE'''/,0-&*''%$$$%$$%%&,--+'%%%$%''''*+,+,,-,/..&&&)+556<CCEEEIJGIEEFFGGLFJC?CASIINSHOKJLNMJMIIIMGIFFFGHNIIHEDCCB?994---++4431
@27_PHV87F_5
ACGCAATGGCATTTAAGGGACAGTAGAATTTCTAGCTGCCCTTTGGCACCTTGCCTGTTCTCTGCAGTCATTTTGACATTGGGGTATTCTCTGTTTCCACCCAGCTTCAGGGAATAAAGCTCTGCTCTTTTGCTCTGACCTTCCCTTATTTTGCTACAGATCTTACTCTAGCACCTCCATAGAAGAGGCCATGAAAAGGGGTGAGGACCCTCCCACCCCACCACCACGCCCTCCAAAACCCATTCCAGAGCCTCCTCCTTGGATCTGAATAAAGTCTTCCTGCCCAGTGCGCCAGGTGAAGTGTCCCTCTGCATCTACCCAAGCTGTTCCCTTGCCTGTTGGAGCCAGTGCACATACATCCCTGCTGCAGAGGCCTCTGTGTTAGGGAAAAGAGCACACAGACCTGGCAGCTTTCCTTGCCATGCAAGTCTTTATGTTGCTATGATATTCTTGGGCAGGAAAAAAAAATCCCAGACAGATGCGTAGCGGGTCTGGGGCTGAAAACTCC
+
JGFFEEIIPSMHIOIAAIHHH555522222;44EDFQJIRD@F@7899;@@@@@BFCFEBBGQIIJIISSKKSKISSJII7777;MJKGGFFFIHSJSKIOMKSSSQJSSSSJOOLMSJKJJOILMLHLIA8GLIJJRSMSICD:3A>>?LMEFHDDBDCDDBA???CDELLLNQSJSSKSLKMKKIOIJJG::6921FRGA0//./36:<BCB:=NJJGFEBB>40(&&&%'***,,)((()):;;=????CCFGJLPJSRHJSPOSA@?@CBB=EE433333;;CKHIIHIJSKJKJSIMLMEDCCDLGJJFFG0024)/+,.0144478<668@AJSPLQOIMSJMSIKLNMLLIPONNNSLSSI<;;;HJMMBABA;8::<<=ALSJKMKQFFFGEHLKFJJGIGNIHKFBDGA889?A@@@@@FGEIEDDDEIIILISHHIEFE@=;8:;=SHEBBAIINHECB@C@;?>=5,,,,-0/'''%%&())))-5;:5+*)('(&%
@28_PHV87F_5
CTAGCACCTCCATAGAAGAGGCCATGAAAAGGGGTGAGGACCCTCCCACCCCACCACCACGGCCACAGAAAACCCATTCCAGAGCCTCCTCCTTGGATCTGAATAAAGTCTTCCTGCCCAGTGCGCCAGGTGAAGTGTCCCTCTGCATCTACCCAAGCTGTTCCCTTGCCTGTTGGAGCCAGTGCACATACATCCCTGCTGCAGAGGCCTCTGTGTTAGGGAAAAGAGCACACAGACCTGGCAGCTTTCCTTGCCATGCAAGTCTTTATGTTGCTATGATATTCTTGGGCAGGAAAAAAAAATCCCAGACAGATGCATAGCATATGGGGCTGGAGAACTTCCTT
+
DJGFGFHDJAE23JGIOOMLNHIHKKGJSJJSIJHHFIJDBDC@<=3*-FIHFIHIKIKHDCABBEEKKJKLHPLGIJHHBBFFIGFGGQGIGGDCDGHIHHKJHIOHKGFMIJKJGJA>>EEDCAA>>CEAAB@A@@>A=24889CFHGFGKL=KSJFFFGDBCCECEDGGGIIHIGEDCDINMJHIEFGFHEDBEB?=99>BBCDFDDDCDHLHG66KGFLMSKJSIILEFFIJHGHJFIGGFGHHHIMHHIHHHGHIFFFBCDDCEFFGIFFIGHKHGEFEHHIONJJMD@A@AGSSIMSJJB??A@A@?=>?@BBBCDGGHGIHCBA:2.-,*'''%%%$
@29_PHV87F_5
CCTAATAATATACTAAGGGCAAAAGATCCCAGTAATGGCTGGGTTTGGACAATTATTATACGCAATGGCATTTAAGGGACAGTAGAATTTCTAGCTGCCCTTTGGCACCTTGCCTGTTCTCTGCAGTCATTTTGACATTGGGGTATTCTCTGTTTCCACCCAGCTTCAGGGAATAAAGCTCTGCTCTTTGCTCTGACCTTCCCTTATTTTGCTACAGATCTTACTCTAGCACCTCCATAGAAGAGGCCATGAAAAGGGGTGAGGACCCTCCCACCCCACCACCACGGCCACAGAAAACCCATTCCAGAGCCTCCTCCTTGGATCTGAATAAAGTCTTCCTGCCCAGTGCGCCAGGTGAAGTGTCCCTCTGCATCTACCCAAGCTGTTCCCTTGCCTGTTGGAGCCAGTGCACATACATCCCTGCTGCAGAGGCCTCTGTGTTAGGGAAAAGAGCACACAGACCTGGCAGCTTTCCTTGCCATGCAAGTCTTTATGTTGCTATGATATTCTTGGGCAGGAAAAAAAAATCCCAGACAGATGCATAGCATATGGGGCTGGAGACTTTTCCT
+
4BCDDFKHGKJJHIFEDFFEFJFGEFGBABBCIIKSGDE<;<<<DFEGGFLSPPNKMSPKHFGFHJLLNKMLSNOIAKIKHHJHJIGSKJSSOKKQKQQSJRNCMKPMLLSDA.....DDJSSMPKLILLKMPMSIKJJHHHKGJKKPSSSNPSLHF@@BSJJOLSJHFLKNMNMJSLSRLSLKJ@DFA+GSLSJHILIC@?@?@JJPSMMSJRNRQSMNJPQ>====MSNSJKSPOSSLLRSKSNSLNJFOCBMLLMSSPLILLMSMSCC1,,KSPLSJOKOKSKKFHGPRILKNNNSSIKKOLHMJPPKJIIKMSSKKLMIJJSJLLSSIOSJLPSILKJKJKHMIIFFEEEHHLKLJJNSBCBBBPJLSNSLKLLOESSMFHNILIKINJILJKLJSIGIHHJGMIKNQNICB3/IGA>HMGIJHHFEDIHHKIJMJIMLLNJEOOGJSHHFGGFFKSOJJGGHJIGOJJJLIISIJIIHSIEGGFJKGGGFGGJIHHGGEFHFIIISLQLGKIMHSDNMSSSSKLIHKJGHGFGEFGIHFHEFEFFCEDBA=:/.,.****))-)
@30_PHV87F_5
TCCATATGCATCTGTCTGGGATTTTTTTTTCCTGCCCAAGAATATCATAGCAACATAAAGACTTGCATGGCAAGGAAAGCTGCCAGGTCTGTGTGCTCTTTTCCCTAACACAGAGGCCTCTGCAGCAGGGATGTATGTGCACTGGCTCCAACAGGCAAGGGAACAGCTTGGGTAGATGCAGAGGGACACTTCACCTGGCGCACTGGGCAGGAAGACTTTATTCAGATCCAAGGAGGAGGCTCTGGAATGGGTTTTCTGTGGCCGTGGTGGTGGGGTGGGAGGGTCCTCACCCCTTTTCATGGCCCTTTCTATGGAGGTGCTAGAGTAAGATCTGTAGCAAAATAAGGGAAGGTCAGAGCAAAAGAGCAGAGCTTTATTCCCTGAAGCTGGGTGGAAACAGAGAATACCCCAATGTCAAAATGACTGCAGAGAACAGGCAAGGTGCCAAAGGGCAGCTAGAAATTCTACTGTCCCTTAAATGCCATTGCGTATAATAATTGTCCAAACCCAGCCATTACTGGGATCTTTTGCCCTTAGTATATTATTAGGCCTAAATTTACAACTTCTCCAAAAATGGTTTATATAAATTCAAATCAGTTTCTGTGATAGTTGTTAATAAGAACAATGTGTAAATAAGCCTTTCAGCTTGCAGCCTTCTGTGTTTGAGGAA
+
%*)'&&'()+64458677:<>A:DJLKJJHGC<<BEC<EFFGIKGFJJJGJIFFGJGMSHMLQKJJMKMSIHCIHHIJISSJQI@@JMOSMHLPJIKIFEC2)BC@GIIJKHHPNJIHIJIKOKJHLHIHDEA@>>?AHGHJIIHKJGJIIMQPJHIIKGJMKGMKJMHNIFHGHFFHJHKJGFFHHEDCBAACGIGGD????@JNLKIISLIJIIIHGDEFFHGKIGGFFHJKKHAAACCEFHDFEEEFBABCGKQIIFCB><<==ADCDECEBABGFCFEBBBBA@?@ACAACC@9@?;;79=;;73449DCCA??@@BB===HFGDEEDFGFFDDDEEIOJGCBCABBAABADEDEEFFIKHHEFCBBABDGGKMIDCBBCHFEFC@A@@@DEEGLHFEFGEECCAAACDFFEHGHLOKHDCCDDABBHIIJGCBBCA@@?==>>?ECA?>@ACBCDEHGHHQHHGHDCA@@A@EHGFGEEFFG?::::;GFJNKGGFECCEJJGFFEDEEEEFIIIDDDFDGIGNEBFA>B==AJMKIMKIOKEDCBABDGKKLEFGECEEBBDIGHMKMLJDEDDFKLHKPLILKKMKHKGFGGGFKHFGGEGGFDFDEFFHGHGHGFFLKGGHDFFFKLLJEDCCECEGHFGFEEDDDCEEGNE<:;@0/.-*(
@31_PHV87F_5
CTGAAAGGCTTATTTACACATTGTTCTTATTAACAACTATCACAGAAACTGATTTGAATTTATATAAACCATTTTTAGTTGTAAATTTAGGCCTAATAATATACTAAGGGCAAAAGATCCCAGTAATGGCTGGGTTTGGACAATTATTATACGCAATGGCATTTAAGGGACAGTAGAATTTCTAGCTGCCCTTTGGCACCTTGCCTGTTCTCTGCAGTCATTTTGACATTGGGGTATTCTCTGTTTCCACCCAGCTTCAGGGAATAAAGCTCTGCTCTTTTGCTCTGACCTTCCCTTATTTTGCTACAGATCTTACTCTAGCACCTCCATAGAAGAGGCCATGAAAAGGGGTGAGGACCCTCCCACCCCACCACCACGGCCACAGAAAACCCATTCCAGAGCCTCCTCCTTGGATCTGAATAAAGTCTTCCTGCCCAGTGCGCCAGGTGAAGTGTCCCTCTGCATCTACCCAAGCTGTTCCCTTGCCTGTTGGAGCCAGTGCACATACATCCCTGCTGCAGAGGCCTCTGTGTTAGGGAAAAGAGCACACAGACCTGGCAGCTTTCCTTGCCATGCAAGTCTTTATGTTGCTATGATATTCTTGGGCAGGAAAAAAAAATCCCAGACAGATGCATAGCATATGGGGCTGAATTTGCT
+
9EAAACBHFIGJKNKKKHGHIKHOPJHHHILMLNJGIKLLIMKJHIGMGHHGHHJPNNSISSMMJLILHJ@BAB?=2/,,,,,?ADJIIHMHKKMLJNSKPSOSOMMGHGHFMJMJJGB@=;<@@ILKIJIGSIILMNSKLKKLMSSSPNMFCDCCGIKMQJMMOJQJKKGFFJHIHGLLNLIKKPKIFPI9I?78FHLC@@?@DCDHJJLIQJKPKSKKKJSNRMPLSS@@BAFJGGHHLPMSJSFH?>FIDC==>====>GKKIIKIJKLJSSPIJGMB6FI??@DEFGC@ABCFOKOMONMKSKJPIIJIF@/----FIFGDCBFBBIJHJIKHILJJSJJMJINSLLOIMSIIJLHF@>>6:JGHDIIHOLJGHGFFIMLHMJLSNJISHIHI==IIIJLIIHHJJMGGHHNH@@@>?HIOLINHKNNJGGMIKJJB@@?@CJSKISKHJHJIHGIGIPMILKIGGHIIJPIJSKFFC=E67<@@CFEBFFLGIHKKOIPOKHGGHINQSJKHMJKSIKHHNSJSIIOSHA@DEBSKJIKDB??>DBEEJKHIIFHIKHJLEIJHHHJNIGHJFHGIIGIHIHHIKHKHLHMPKJHIPSLJLIJHFEECFLSSSPSESGIFIHFFFGHGHHFIHDCDCBEAA@41.-+*)(((
@32_PHV87F_5
ATGGCATTTAAGGGACAGTAGAATTTCTAGCTGCCCTTTGGCACCTTGCCTGTTCTCTGCAGTCATTTTGACATTGGGGTATTCTCTGTTTCCACCCAGCTTCAGGGAATAAAGCTCTGCTCTTTTGCTCTGACCTTCCCTTATTTTGCTACAGATCTTTCTCTAGCACCTCCATAGAAGAGGCCATGAAAAGGGGTGAGGACCCTCCCACCCCACCACCACGGCCACAGAAAACCCATTCCAGAGCCTCCTCCTTGGATCTGAATAAAGTCTTCCTGCCCAGTGCGCCAGGTGAAGTCTCCCTCTGCATCTACCCAAGCTGTTCCCTTGCCTGTTGGAGCCAGTGCACATACATCCCTGCTGCAGAGGCCTCTGTGTTAGGGAAAAGAGCACACAGACCTGGCAGCTTTCCTTGCCATGCAAGTCTTTATGTTGCTATGATATTCTTGGGCAGGAAAAAAAAATCCCAGACAGATGCATAGCATATGGGGCTGAGAAGTTTCCCTT
+
3>B????@BCB?::99:<=======????>>?@?>>;@B==@?=>===>>BA@CABAAADBBCAABCEIFGEEDF<;;:;=>@?????DCFBD@?>>>>=<=98998=@>=??>=><<<>>=???51>FGHGHC?>>>=>=?>BFJIGFBBBBABCAAC-++++378=;:<97//;;;?BBA@???@ACDDIHD??>:999889<<510*3ACCCDDEDDC@;:::;CCEDDDHFCAA@ABBA@AAA@@@@>?@;9111?@DABBDCDDBAAAACAAAAADABBA:77768@A54443+('''*/8<>>A@>;;;<58FEEGDEEB=;?86777CGGCBBAABCCDGFEFDCCCDEEEDDEEIJFFEDCBCCCFJIFFC;;CCDGLHJNEFCDDDDDDDCCDAAA@ABDDDFHEDBDCCCEDCBCBBBDDEEDDEECCBBBBBBCEHIDDCBCE?==?BFSSIKSDFCABBBAABCCEDBAABBDEGFE=:99,*))(***,,/-+*
@33_PHV87F_5
ATGCATCTGTCTGGGATTTTTTTTTTCCTGCCCAAGAATATCATAGCAACATAAAGACTTGCATGGCAAGGAAAGCTGCCAGGTCTGTGTGCTCTTTTCCCTAACACAGAGGCCTCTGCAGCAGGGATGTATGTGCACTGGCTCCAACAGGCAAGGGAACAGCTTGGGTAGATGCAGAGGGACACTTCACCTGGCGCACTGGGCAGGAAGACTTTATTCAGATCCAAGGAGGAGGCTCTGGAATGGGTTTTCTGTGGCCGTGGTGGTGGGGTGGGAGGGTCCTCACCCCCTTTTCATGGCCTCTTCTATGGAGGTGCTAGAGTAAGATCTGTAGCAAAATAAGGGAAGGTCAGAGCAAAAGAGCAGAGCTTTATTCCCTGAAGCTGGGTGGAAACAGAGAATACCCCAATGTCAAAATGACTGCAGAGAACAGGCAAGGTGCCAAAGGGCAGCTAGAAATTCTACTGTCCCTTAAATGCCATTGCGTATAATAATTGTCCAAACCCAGCCATTACTGGGATCTTTTGCCCTTAGTATATTATTAGGCCTAAATTTACAACTTCTCCAAAAATGGTTTATATAAATTCAAATCAGTTTCTGTGATAGTTGTTAATAAGAACAATGTGTAAATAAGCCTTTCAGCTTGCAGCCTTCTGTGTTAAAG
+
KNJNJJHGGQSLLSMJJK@KRSJIJJKH;<ILD9:779JIDAABBCEEEEDFIINHJJMOLQLMJNQMMNMKNQQQLMPOFHLGNKSPSILKKLSE@ICJJEDEEKRMOSKMLOLNJPLKSSOGOLJSLIQJHJSJNSNKRNSOSMIHIIPOKSKLMOOKHIHH?3223A@???@6303DFLKLHGFBCCHJKPKIGIJKJSPMSKPMMKMHSFC<>FLLISNLLNKLIJPKSSMSKSKNPSMQRSNLRJMSNKOLLMGEGFGHLSMMPNSSJOKSKSOJJNSSRD@;2//41-++,GJNGKJIROJIGJJLLKLJOHKFJKRIIKRIPSKSA==;-,,,/@>GMSKSLOHJFDDEFHNSSLRSSSLJKSMFDFCDCFIHGSSSSJJLMHEDDC8553499<;;=E71JJGMOSNSSLRMLHIKHJGGLNJSJLOLIMGF?A>7668FLHKIHIAAAA@;JGGOPHKMHLJIMHISLKRSMMSSGBCBBDKSOSSSNRLLLGFDHKMNOHJLQLGG99:GLHLNSLIJRMIJDABACBBBGFIHFKPJJGMQKILHJLJNJSNSPSJMSQOJMLISMLSMSJPNNLPSLLIQSIIKHLSSLKKHKQJJLOKIILIMKGIILIJLIRFCBACA4332578-:;;=>>?EEEJKJHFFFA>5&&(&
@34_PHV87F_5
TGGTGGGGTGGGAGGGTCCTCACCCCTTTTCATGGCCTCTTCTATGGAGGTGCTAGAGTAAGATCTGTAGCAAAATAAGGGAAGGTCAGAGCAAAAGAGCAGAGCTTTATTCCCTGAAGCTTTAGGATGAGAAACCGAGAATACCCCAATGTCAAAATGACTGCAGAGAACAGGCAAGGTGCCAAAGGGCAGCTAGAAATTCTACTGTCCCTTAAATGCCATTGCGTATAATAATTGTCCAAACCCAGCCATTACTGGGATCTTTTGCCCTTAGTATATTATTAGGCCTAAATTTACAACTTCTCCAAAAATGGTTTATATAAATTCAAATCAGTTTCTGTGATAGTTGTTAATAAGAACGATGTGTAAATAAGCCTTTCAGCTTGCAGCCTTCTGTGTTTGGAT
+
:111015<;89410/+++**)())-.(4:>0BC44445CDC0,**+ACLIKIKKKNIIRILNKPMLKSOSSGBJCDLMIIMKSJCB,,++,127:;>IKIKJISJSJSJIHIIISA>>>=.*)(()---,,,-/**''((BCDCDFGESIKLFHLKMNJSRSJOLKHMJNLHSOJMKSKNKKSCDDERSMMJIFHJISJPMSNQNSNSEEDCGFNKONSSPLJLQKSIGKHQLKIRIJHKFNNJSKJIRJINKOHJKHGPIINMLJJIH>;B;<SNKNLSKSLLIQLHMKIB>?SEHLHIFH?==<<CHSPNIHLLLLSONIMJJSHIJMHKHIILKPKMKJKMJJIKNQKRIHJKNGHIIHSIMMNJOHKKLGGFFFJCEHKOKAB@@@DDJGIIJGGF@972.
@35_PHV87F_5
GCAATGGCATTTAAGGGACAGTAGAATTTCTAGCTGCCCTTTGGCACCTTGCCTGTTCTCTGCAGTCATTTTGACATTGGGGTATTCTCTGTTTCCACCCAGCTTCAGGGAATAAAGCTCTGCTCTTTTGCTCTGACCTTCCCTTATTTTGCTACAGATCTTACTCTAGCACCTCCATAGAAGAGGCCATGAAAAGGGGTGAGGACCCTCCCACCCCACCACCACGGCCACAGAAAACCCATTCCAGAGCCTCCTCCTTGGATCTGAATAAAGTCTTCCTGCCCAGTGCGCCAGGTGAAGTGTCCCTCTGCATCTACCCAAGCTGTTCCCTTGCCTGTTGGAGCCAGTGCACATACATCCCTGCTGCAGAGGCCTCTGTGTTAGGGAAAAGAGCACACAGACCTGGCAGCTTTCCTTGCCATGCAAGTCTTTATGTTGCTATGATATTCTTGGGCAGGAAAAAAAAATCCCAGACAGATGCATAGCATATGGGGCTGAATTTGCATG
+
0@GIJIOLHQHLSIHSKSSRHJEIIGISSKFFGHSKSLLGKSHHQSQSJSOIGBBJILIKJMSSKSRJISSOPMSMKOHJMIHG@<::89855546@CHKLJIHKGBGHHSSJMOHGMMLFFGGEEOLLHQSJRPNSKSNMMOSSHGHJLQSOQSSIQPMKNHLSMOA??=65212//0A?AENPKOMSSEESJKHKLLR?BB?9553200.+-DKFBE@?>@??CDCFCE;8778;ELOIJH==?>@FFIIMKJKQLSPKKIJSIJSPSSOKSNLNIJJGGGD@AAA@=<;44:BDHOISSSHKHFFIOSKSLMHLGGEIIININMLJIHKFGKKKIQLLIQSMSMSKSJOJGEFGFHGOJJLIJSOGHJFGGIGLJOKSD::===CMGMNIF99:89B@???@GK>964441103--JIHIJJSLEGFESFEFEFLIHFEEECDDFEGHHLIGGSHHLPSQSSSILCEBAFFFFECCEDHCCCDDFGI?A=964.+)&%%%$$##
@36_PHV87F_5
CTCAAACACAGAAGGCTGCAAGCTGAAAGGCTTATTTACACATTGTTCTTATTAACAACTATCACAGAAACTGATTTGAATTTATATAAACCATTTTTGGAGAAGTTGTAAATTTAGGCCTAATAATATACTAAGGGCAAAAGATCCCAGTAATGGCTGGGTTTGGACAATTATTATACGCAATGGCATTTAAGGGACAGTAGAATTTCTAGCTGCCCTTTGGCACCTTGCCTGTTCTCTGCAGTCATTTTGACATTGGGGTATTCTCTGTTTCCACCCAGCTTCAGGGAATAAAGCTCTGCTCTTTTGCTCTGACCTTCCCTTATTTTGCTACAGATCTTACTCTAGCACCTCCATAGAAGAGGCCATGAAAAGGGGTGAGGACCCTCCCACCCCACCACCACGGCCACAGAAAACCCATTCCAGAGCCTCCTCCTTGGATCTGAATAAAGTCTTCCTGCCCAGTGCGCCAGGTGAAGTGTCCCTCTGCATCTACCCAAGCTGTTCCCTTGCCTGTTGGAGCCAGTGCACATACATCCCTGCTGCAGAGGCCTCTGTGTTAGGGAAAAGAGCACACAGACCTGGCAGCTTTCCTTGCCATGCAAGTCTTTATGTTGCTATGATATTCTTGGGCAGGAAAAAAAATCCCCAGACAGATGCATAGCATATGGGGCTGGAGACTTTCC
+
<??@ADBCD;:;DA@??>?@@;;;:<@E?A<<=@DFGEBBAAADCCDCBEDEHHGFFDBABBBCCCCBDDDFDCBCDEEFGGKGHFFEDEA????DIJGA@>>?@?C@?@@ADGHFGECA@ABCHIGGEECBBB@@@>?@BHKIIDA@@@AEEFEEDDCCBCCCEEDDBBDDEDFEDC=;:;;?GEGFGFEHFC=CAADEDDDCDIINLMGFCDDECB@EG@AFGGFCDCEGFI;;;;;EGIGFEEGHJIRKHSOOKMNLKSMSSROJMJSKMLKFHJJJJKKH>>>>?KKFGFHHIHMJMMNOSNLF@FSOSLLNHKEB@B?GDFLMPMHJKSNMJOKJLNHJLLHOMKKMNNOPSMOILKNSKINMPDED=ADMJMHEDGEBCBA@>:81=CH?<EC=>A>==<=@BJSLKHSLLKPKOKJJKNPKPSPILMLSSSJSJSIIKLKJKKSKJILINNIIJIKGLKJBAAAAKNJMSPQLQSJIKHHJJPKOLHKJMJKJMNSKNJJKMOJJJIQJLGGGFGJIJKSJIMSPIFHGFIJOLIJRMIKLLLJIKNOPLNMMF55<>>CEHENMKIJINIILJKHKIHGFCGKA<=HMHGHHEGIGFEDEGHKINJIKJIFEFFIIFEFEGGFGHEE@DDD>CFGB:9**('&)0>?EEEELIGDEFFJJIEJFFGFC;;=<;962*(
@37_PHV87F_5
CCCAGTGCGCCAGGTGAAGTGTCCCTCTGCATCTACCCAAGCTGTTCCCTTGCCTGTTGGAGCCAGTGCACATACATCCCTGCTGCAGAGGCCTCTGTGTTAGGGAAAAGAGCAGGCACAGACCTGGCAGCTTTCCTTGCCATGCAAGTCTTTATGTTGCTATGATATTCTTGGGCAGGAAAAAAAAATCCCAGACAGATGCATAGCATATGGGGCTGGAGACTTTT
+
*<<>BGFEEEEEEIJIGHFK?E99999GHIGHFGGFFHEHLSIFHECB>..112?@FKIFFDEEHHHJHFEGDCCCEINKHKJNOLKGFFDDCC444330+))*//895742.-('(().3/,,-.778BEFIJELIJGIJIMKII@@<<<<B?@ABFIHEEDCCDFIHEFKFEMHSRHGGDIKSSSSPE@B78888CCCDDCBBBCBDCEACCCC@;-+**(''$#
@38_PHV87F_5
CCAGCCCCATATGCTATGCATCTGTCTGGGATTTTTTTTTCCTGCCCAAGAATATCATAGCAACATAAAGACTTGCATGGCAAGGAAAGCTGCCAGGTCTGTGTGCTCTTTTCCCTAACACAGAGGCCTCTGCAGCAGGGATGTATGTGCACTGGCTCCAACAGGCAAGGGAACAGCTTGGGTAGATGCAGAGGGACACTTCACCTGGCGCACTGGGCAGGAAGACTATTCAGATCCAAGGAGGAGGCTCTGGAATGGGTTTTCTGTGGCCGTGGTGGTGGGGTGGGAGGGTCCTCACCCCTTTTCATGGCCTCTTCTATGGAGGTGCTAGAGTAAGATCTGTAGCAAAATAAGGGAAGGTCAGAGCAAAAGAGCAGAGCTTTATTCCCTGAAGCTGGGTGGAAACAGAAAATCCCCAATGTCAAAATGACTGCAGAGAACAGGCAAGGTGCCAAAGGGCAGCTGAAATTCTACTGTCCCTTAAATGCCATTGCGTATAATAATTGTCCAAACCCAGCCATTACTGGGATCTTTTGCCCTTAGTATATTATTAGGCCTAAATTTACAACTTCTCCAAAAATGGTTTATATAAATTCAAATCAGTTTCTGTGATAGTTGTTAATAAGAACAATGTGTAAATAAGCCTTTCAGCTTGCAGCCTTCTGTGTTTAGAGGAATG
+
.;A@@??@?ABDCAAAAAAABCBDDCDCCAAB@=IJMIKHFD@=:20/01<<===@ABD@@?>>@AADDAB@@@@BCDCCDDDCBCBCEDECFDABBAAACEEECCB@@><<423++++@A<;;>=?78)((()7678777<=>>?@BCDCECB@@@@ADEJ=;;;<EFBAAD@BDDDB@@AADBBA>>?>?>>=A@A@@@@ACDDC@<:::;?DDFDFBB>?</)))))556@@=>==>>?CAAAAABCEFEDEEEECBCCBBCBBBBA>>=>>BBCC88778=EA@BDBA@ABCBCDEBACA80110777;DBC??988;CDBAABBD222BACCCBDDDCDDCFGFEG<=;:D?@CDFDD@?>><>>?FGFDEBCDDHGH@A?<=>::>?AA?3222222338411,)((&&()*5ABD?;;;:?///038:;;ABCDCCBBADA??,,,,,54=;9*)))'***37--,,,--<@@?@>>?BCDBBBBD=87779DH;:96555556?BFFEDED@@@7665599<666>;7:<<<A<=AEEFHMJHMGFEDBBBBDNMKFBBBAAEDEEDDDELLRJFEEFFHMA?EHAAGJHIFGEBBBBCGEEDDDDEGFHGJ:977999BBBHGFHEEGGGGFCA@??@?<;;;EDDBAAA@@BBBEFDFFC11000.,('
@39_PHV87F_5
CCCTAACACAGAGGCCTCTGCCCAGCAGGAGATATTTGCACTGGCTCCAACAGGCAAGGGAACAGCTTGGGTAGATGCAGAGGGACACTTCACCTGGCGCACTGGGCAGGAAGACTTTATTCAGATCCAAGGAGGAGGCTCTGGAATGGGTTTTCTGTGGCCGTGGTGGTGGGGTGGGAGGGTCCTCACCCCTTTATGGCCTCTTCTATGGAGGTGCTAGAGTAAGATCTGTAGCAAAATAAGGGAAGGTCAGAGCAAAAGAGCAGAGCTTTATTCCCTGAAGCTGGGTGGAAACAGAGAATACCCCAATGTCAAAATGACTGCAGAGAACAGGCAAGGTGCCAAAGGGCAGCTTATCAAAATTGTCCCTGTCCCTTAAATGCCATTGCGTATAATAATTGTCCAAACCCAGCCATTACTGGGATCTTTTGCCCTTAGTATATTATTAGGCCTAAATTTACAACTTCTCCAAAAATGGTTTATATAAATTCAAATCAGTTTCTGTGATAGTTGTTAATAAGAACAATGTGTAAATAAGCCTTTGAGCTTGCAGCCTTCTGTGTTTGAGGAAATG
+
8>><A@@<<<<=A@A@@DEA@.)&'(,,,)''''**++,/;<<<@A@ABCDEDBBCCDDECEEEGFD@???ABBBBABB>??AA@@BBABBBEEFCC@5445576666;;7533///20786799:=?>?@@A@@@@ADFFE,,,,,-@@@CDDDJIGGDC=<<<<BEIGCBBB=<<5,,@ABDCCCAAA=8420*8=;<==>>??ACFCA@@??@@BA@@AFDDDDFFHIK00005555544456::77.--,,-0;@CFKGEDDCBC@?>;<=@?811BDFIECCCCEJAB=67<9<<DDEBBB?:GEGKDFDHNOIJGFEDEFGHFFJFIIG:887767755;7<::100/-(('''.-17..---+.55552776778C@CBCB>>>=?AECCECC@@@@@CECDGDCB;87778AABFDEBCCDF>;<:785447BCFHGHLGIGFDBABCGHIGEFCBCB@@?>?@ANLPHCDCEDJIHGFE<IIGGKLGKDDDHFHGEEFDFFIIGFFCFH>===@?>@@???=<>=?CDB@;:9,&&()).-.5?A@@@==>>=:96((((''('%
@40_PHV87F_5
TGGGTGGAAACAGAGAATACCCCAATGTCAAAATGACTGCAGAGAACAGGCAAGGTGCCAAAGGGCAGCTAGAAATTCTACTGTCCCTTAAATGCCATTGCGTATAATAATTGTCCAAACCCAGCCATTACTGGGATCTTTTGCCCTTAGTATATTATTAGGCCTAAATTTACAACTTCTCCAAAAATGGTTTATATAAATTCAAATCAGTTTCTGTGATAGTTGTTAATAAGAACAATGTGTAAATAAGCCTTTCAGCTTGCAGCCTTCTGTGTTTTAAGGAAT
+
CEGFIIHCAA@744334779<=<:FEFHDJGJJOLLMHJKB32/+-,+((((DNKFEDB@ABDISJDFDCFMKQSJJSPJJPLLOSQSKEHLSMMROSSOIHKKIHSSOHLQJPLKJOMKJPKJSMJJOKNNIMHNMFKSOLLSLKDS<=LLPHOIONOMMOJLLHOIOLOLJPSIJLKOKHKJNSPSNJLLMHNSQHINHIEFIIEFIHGIHHKJMKKLNLSPJSSOLOKKLJJHNOLKPKPNMNLKSJSIGIGFISOLLJL544433,++++....-/2211/
@41_PHV87F_5
TGTCAGTGGAAACAGAGAATACCCCAATGTCAAAATGACTGCAGAGAACAGGCAAGGTGCCAAAGGGCAGCTAGAAATTCTACTGTCCCTTAAATGCCATTGCGTATAATAATTGTCCAAACCCAGCCATTACTGGGATCTTTTGCCCTTAGTATATTATTAGGCCTAAATTTACAACTTCTCCAAAAATGGTTTATATAAATTCAAATCAGTTTCTGTGATAGTTGTTAATAAGAACAATGTGTAAATAAGCCTTTCAGCTTGCAGCCTTCTGTGTTTGAGGAAAG
+
/*)('&'&(<@DFGJIJIJINMILJLSMJSIOLSSOJSMHLLKGIFGGGGIMHIIJLKJHLFMLLQKNJNIINSJSSLPMSKJSKSOLNNSJJLPRMMJIKLNGJMGGIPMNIKOSOIIKMLNRJLILPILLOSJJJJNJPSSLKGIIJPJINHKSSSSIMSQHHHJEEDDJNDHHGIKKILGFEJNNNSMHJIKJQSLKMPSMMJIPIKKHIJKLHKMIGHIHJHLIJKIOJKJKMIKIHIJKGIHHENIHGHFIMIOSLJKGEABAABEGFLJGFDA1000.,-&
@42_PHV87F_5
CTGGGATTTTTTTTTCCTGCCCGGATCTCATAGCAACATAAAGCTCATGGCAAGGAAAGCTGCCAGGTCTGTGTGCTCTTTCCCTAACACAGAGGCCTCTGCAGCAGGGATGTATGTGCACTGGCTCCAACAGGCAAGGGAACAGCTTGGGTAGATGCAGAGGGACACTTCACCTGGCGCACTGGGCAGGAAGACTATTCAGATCCAAGGAGGAGGCTATCGGAATGGGTTTTCTGTGGCCGTGGTGGTGGGGTGGGAGGGTCCTCACCCCTTTTCATGGCCTCTTCTATGGAGGTGCTAGAGTAAGATCTGTAGCAAAATAAGGGAAGGTCAGAGCAAAAGAGCAGAGCTTTATTCCCTGAAGCTGGGTGGAAACAGAGAATACCCCAATGTCAAAATGACTGCAGAGAACAGGCAAGGTGCCAAAGGGCAGCTAGAAATTCTACTGTCCCTTAAATGCCATTGCGTATAATAATTGTCCAAACCCAGCCATTACTGGGATCTTTTGCCCTTAGTATATTATTAGGCCTAAATTTACAACTTCTCCAAAAATGGTTTATATAAATTCAAATCAGTTTCTGTGATAGTTGTTAATAAGAACAATGTGTAAATAAGCCTTTCAGCTTGCAGCCTTCTGTGTTTTAAGGAAC
+
;=22223<6?BB??<98549.&%%&&''''*556211++)))'&&&&'(<;=CCA@@;;;;:6634>FGLIPLGECDEDEB0:<.:8:77777B:999:@ADBDEFDHLGLHFDBDHGJPSKIIKGOKGGJDDDEEGIKLSSMIJMKGBCCIGFBFA:321/0378CA@A??ADEDEJHKIMJHHFF:90-(&-,,+++46CKLJKGFNOOSPJEFBB*)(((()ALISINKIHIHIHOMIHIJHPLOQJJSPSSSSAOOO@FFDB@@@B:CEC@8@A@BEHEFHFCC@ACHHIIGIGSGGIJJLNKGNILSPIJNIGD86F<=@>4:328''('(++,,-;SIIFIJHEHEH=<;;;:89ABKLSCCCB?>=::7:<:::8765552*CFGFLBCCDIKFEFDB@AAA@AF???@ACSHGIIGDDDBFFHBCCDC?ACG>?>>=84445?:7998;:;67777GDA@?>>?BDJHA=>===?KFOJJSGIHED>>=000098888;?BE?=B;<@ABDCJSPMMISPMSJFLIOOJIIHHIOFGEGFFLNNOSSJJSSSJFEHIKJMGIFDBCCDE?::::;LGGJGIHIMOHGOKGFHFBCDBDBB=;;;<=760//0066787.****+4535473335.&''&%%$
@43_PHV87F_5
ACCTGGCGCACTGGGCAGGAAGACTTTATTCAGATCCAAGGAGGAGGCTCTGGAATGGGTTTTCTGTGGCCGTGGTGGTGGGGTGGGAGGGTCCTCACCCCTTTTCATGGCCTCTTCTATGGAGGTGCTGGGGGCGTAGCAAATAAGGGAAGGTCAGAGCAAAGAGCAGAGCTTTATTCCCTGAAGCTGGGTGGAACCCGAGAATACCCCAATGTCAAAATGACTGCCAAGAACAGGCAAGGTGCCAAAGGGCAGCTAGAAATTCTACTGTCCCTTAAATGCCATTGCGTATAATAATTGTCCAAACCCAGCCATTACTGGGATCTTTTGCCCTTAGTATATTATTAGGCCTAAATTTACAACTTCTCCAAAAATGGTTTATATAAATTCAAATCAGTTTCTGTGATAGTTGTTAATAAGAACAATGTGTAAATAAGCCTTTCAGCTTGCAGCCTTCTGTGTTTGAGGAAAT
+
HMMILLLJNJJG@????AFFGJPHJJJFIOIKISKMSEEFFGLOKONSNJSSIILSMSKMMNSMSOSMLSSSSMQQPMSLIJKLMJSRLSMMMLKHCBAC@=>@D@NH:999<MSJJGIGEA=>@=887'&&&&&&%$%(**--.++++19755/+)''(*02,:87555666;:3332235/.0/01**)**,*))))(())78788:::?>>B754459.&%%%&(&&&(,520000GOIKKKMJLLGDLK=====>>>>BJJNLRLSSJSFBS@AHLSOMOSPJIKSNKSSLLSMNHIHFGHQJKOJLSSIIFFHLDCDDKESKRFFSIMGI====>EEDIGHFIGHJSLJMIKKO??>?>SJOLMFLISMSLMFJHKIPKFEC@@EGHMKMMLIFKKLKLKLIMMJLMLJNNGFMJNJIMJISSKSSHJJILEC@:963122:<<@CCEHLJ;:::6778////-.-)
@44_PHV87F_5
GCTATGCATCTGTCTGGGATTTTTTTCCTGCCCAAGAATATCATAGCAACATAAAGACTTGCATGGCAAGGAAAGCTGCCAGGTCTGTGTGCTCTTTTCCCTAACACAGAGGCCTCTGCAGCAGGGATGTATGTGCACTGGCTCCAACAGGCAAGGGAACAGCTTGGGTAGATGCAGAGGGACACTTCACCTGGCGCACTGGGCAGGAAGACTTTATTCAGATCCAAGGAGGAGGCTCTGGAATGGGTTTTCTGTGGCCGTGGTGGTGGGGTGGGAGGGTCCTCACCCCTTTTCATGGCCTCTTCTATGGAGGTGCTAGAGTAAGATCTGTAGCAAAATAAGGGAAGGTCAGAGCAAAAGAGCAGAGCTTTATTCCCTGAAGCTGGGTGGAAACAGAGAATACCCCAATGTCAAAATGACTGCAGAGAACAGGCAAGGTGCCAAAGGGCAGCTAGAAATTCTACTGTCCCTTAAATGCCATTGCGTATAATAATTGTCCAAACCCAGCCATTACTGGGATCTTTTGCCCTTAGTATATTATTAGGCCTAAATTTACAACTTCTCCAAAAATGGTTTATATAAATTCAAATCAGTTTCTGTGATAGTTGTTAATAAGAACAATGTGTAAATAAGCCTTTCAGCTTGCAGCCTTCTGTGTTTTTAAAGAAA
+
DFIIJIPJIKNLMJOHE>539>DDA?@>@@E?<1<?AGQONSSJLMPNHJHHILLHKLIJKROKJKKSSMLSNKJRSHKCFIKHJSKILSNPSPSB71-77-:<=DPJHHIMSKJLPQSRJSNLRLSOJIILILNSPKJJINFLNPPJLJKKMSSJKPLMLOHI<:::ILNILKLKHIIJJKOLJOPOSKLONNKJGIKINKLQMSQMNOSONJKGHMKLMRKKKHHPJJHNKIMSROONJINLLNJHJPLMQQOJMOA@A@AGKLGJHISMHSOKPNLINLRMHJFF;?CFHAEFEHHGIJJKMLJHHGGIFFFFGHIMMPSHKIKGFA:++**++,,A88GIHKQJHEEDCBBBGKDFC=0001IHJDFFKSHIIGILMJSJHHMJKJHHPNOOIJLJIIGJOEAJPNKJPSPSNMKJJHJHHPSMNMGHHFHGJHIGNMHKKJJHKHEDDEEDJJGJJG:::::DID:B?ABIIIGIGGHC????BHIOS?>>>>JIKSHIHGQKG>>?5310005>===<99@C@;B8899@ABIMKKKGEECCCCEILLHGHIDCEDDJSKHMSRJGFGEGFLMHHJSJKDKMJKHIGHFFFIHHGEFHGHHIGHIHIJKHIHIFJLHFEB@BACFGGFEEEEBEKIKFFEDDEDFGGEGIA@;0,&%&&&$$$
@45_PHV87F_5
TTGGATCTGAATAAAGTCTTCCTGCCCAGTGCGCCAGGTGAAGTGTCCCTCTGCATCTACCCAAGCTGTTCCCTTGCCTGTTGGAGCCAGTGCACATACATCCCTGCTGCAGAGGCCTCTGTGTTAGGGAAAAGAGCACACAGACCTGGCAGCTTTCCTTGCCATGCAAGTCTTTATGTTGCTATGATATTCTTGGGCAGAAAAGAAGTCCAGACAGATGCATAGCATATGGGGCTGGAGACTTTCC
+
5523344432234;=<AEG=IKIIBE?5<=>?EECBACA=;<=B<E11111EFOAA;4*++<67@>@A?@<:988899;;=A@@ACGIOLKIOHFGGEFGEGJESSFDBB879ABCEFFFFECBA99;94:915:7411::8754456FFIHHJMKHIQMIJHFGHD>BCEDDEGEDEDIGLJJG66656?9991121.,(()-.''&&&&&''''()/////0=>??@BBCBA@;9644200/.+*
@46_PHV87F_5
GGCCTGAGTATTTCATAGCAACATAAAAGACTGCATGGCAAGGAAAGCTGCCAGGTCTGTGTGCTCTTTTCCCTAACACAGAGGCCTCTGCAGCAGGGATGTATGTGCACTGGCTCCAACAGGCAAGGGAACAGCTTGGGTAGATGCAGAGGGACACTTCACCTGGCGCACTGGGCAGGAAGACTTTATTCAGATCCAAGGAGGAGGCTCTGGAATGGGTTTTCTGTGGCCGTGGTGGTGGGGTGGGAGGGTCCTCACCCCTTTTCATGGCCTCTTCTATGGAGGTGCTAGAGTAAGATCTGTAGCAAAATAAGGGAAGGTCAGAGCAAAAGAGCAGAGCTTTATTCCCTGAAGCTGGGTGGAAACAGAGAATACCCCAATGTCAAAATGACTGCAGAGAACAGGCAAGGTGCCAAAGGGCAGCTAGAAATTCTACTGTCCCTTAAATGCCATTGCGTATAATAATTGTCCAAACCCAGCCATTACTGGGATCTTTTGCCCTTAGTATATTATTAGGCCTAAATTTACAACTTCTCCAAAAATGGTTTATATAAATTCAAATCAGTTTCTGTGATAGTTGTTAATAAGAACAATGTGTAAATAAGCCTTTCAGCTTGCAGCCTTCTGTGTTTGAGGAAC
+
)))('&$$$$$$&%&'('''))))/3220522-./9:CAAA>==>?ACBCAB@@@@@ABCGECCCBA=C2-EB9334:<666@?>>?@A@A*)))+884C><9;;<=A@DCA?>>>>@@ACB@@@@??>=?>?AA@ABBAB@====@<9667:<=;8899:@CAA=;55568BA@?@A????@@BBB?DEFEFEDCB55A@A@>>??@BBDCCBABBB@@AACEFFFA@?<999:<===<;>>>=@@<?>><<====>@=89=>>:ACB?>====?@?AAA?@?<===>>445CCEBAA@AC??=<=?@GIFF?=?<>??@@@>??>>BAEHE===<<>>>AABEDC>=<==ABAAA?>?=<=>A@F?>>?>:.,,,+(8=BDCDDDGGEEA@>>>==>??AAA>>??>=>=;;;;=<=;98998322476:?@DBAA@@==<==BEEECAAAAB;55556BCDEECBA?>>??BBAA@A?;;;;<@@>86677993377537227<ABBGDCCD@=<<<>?@DEGEBA@;:;::>==?@DMJC?>>?@EEEDEHEIGGFHFFHBBBCBDBAABBEDEFFDGEGEDFDDDDCEEDEEEDDDDDCB@@ABCDGFDDCCDBA@@@DDEGHDEFC00//,*$
@47_PHV87F_5
ATTGGGGTATTCTCTGTTTCCACCCAGCTTCAGGGAATAAAGCTCTGCTCTTTTGCTCTGACCTTCCCTTATTTTGCTACAGATCTTACTCTAGCACCTCCATAGAAGAGGCCATGAAAAGGGGTGAGGACCCTCCCACCCCACCACCACGGCCACAGAAAACCCATTCCAGAGCCTCCTCCTTGGATCTGAATAAAGTCTTCCTGCCCAGTGCGCCAGGTGAAGTGTCCCTCTGCATCTACCCAAGCTGTTCCCTTGCCTGTTGGAGCCAGTGCACATACATCCCTGCTGCAGAGGCCTCTGTGTTAGGGAAAAGAGCACACAGACCTGGCAGCTTTCCTTGCCATGCAAGTCTTTATGTTGCTATGATATTCTTGGGCAGGAAAAAAAAATCCCAGACAGATGCATAGCATATGGGGCTGGAGACTTTC
+
4224:;:::9643.*)))*)/)*@FEFHEJEBFFDFHFCHGFFG=<=IHIJJKJFKKLJLPSLOKKGDCDACNQNMNSISJLIPNSMKMKKGGJHIJLGJGJJJJIILKKJJKLJJPIJMNLKRK@?>?<:<<<?>;-.EGIGFJLKJKF0///0;;<<>DHGHIJHPKIJFJHJHIKSNNQSLLLLRIGJLSRLIDBDBEGEDGGHIKDGLHHEDFEHIILNMILHLHJHGHJIKJIDCCBDIIOJLMLMSISKAA<<=DFJSLGGHGGJGHKIJIKJIEHLILMRPMSNONLJMLQMSRPNKPSKFINMPSMSSRQRPNSNPSRQOLMKILPKNKIMLOIJJKRILKJHEKIMCIGHHJSLPSMJMLSILLLSRJNJIGFE@D=?;CCDDB99400CFFDGHJJLMJKIMKKSKJHMLIHC9:=;985+
@48_PHV87F_5
TCTGTGGCCGTGGTGGTGGGGTGGGAGGGTCCTCACCCCTTTTCATGGCCTCTTCTATGGAGGTGCTAGAGTAAGATCTGTAGCAAAATAAGGGAAGGTCAGAGCAAAAGAGCAGAGCTTTATTCCCTGAAGCTGGGTGGAAACAGAGAATACCCCAATGTCAAAATGACTGCAGAGAACAGGCAAGGTGCCAAAGGGCAGCTAGAAATTCTACTGTCCCTTAAATGCCATTGCGTATAATAATTGTCCAAACCCAGCCATTACTGGGATCTTTTGCCCTTAGTATATTATTAGGCCTAAATTTACAACTTCTCCAAAAATGGTTTATATAAATTCAAATCAGTTTCTGTGATAGTTGTTAATAAGAACAATGTGTAAATAAGCCTTTCAGCTTGCAGCCTTCTGTGTTTTAAGGA
+
.;EDCC?=98788<@?@A??@@?AAA?>=====>@??>;=?AJDIFBA?>>>>?@?AA@?@?==>>?A===?<<;<;;<=C>>>@BAFEH@>?=<>==?>??A@?@ABGIF@?@>>@??@@ADEB??>=?AD>?=<:<<<>ABDBAA@@@@@@><<<=?ADCCDEFGECAA??@>????AA@==>==<<<::;;;<=><<=>???ABF?ECBA@@A@@=====CEEDBBAABB;7777:BEGEEFCB=<<==BBAA@@@@@@@@@@=<<<<>@AGFB>==>>>?;::;<CCGFDA?>>?@AIJJGBBB@@B<;<;;?ADHGB????@DEEFFFGGDDDDDECAAAAABA@?@@@?@@??ABACA?>=AAAFGEFCBAACEGD?>;::D<DB@>?>?BBAABA0//00/*)(%&&&'
@49_PHV87F_5
ATCACAGAAACTGATTTGAATTTATATAAACCATTTTTGGAGAAGTTTAAATTTAGGCCTAATAATATACTAAGGGCAAAAGATCCCAGTAATGGCTGGGTTTGGACAATTATTATACGCAATGGCATTTAAGGGACAGTAGAATTTCTAGCTGCCCTTTGGCACCTTGCCTGTTCTCTGCAGTCATTTTGACATTGGGGTCTGTCTTTTTTTCCACCCAGCTTCAGGGAATAAAGCTCTGCTCTTTTGCTCTGACCTTCCCTTATTTTGCTACAGATCTTACTCTAGCACCTCCCATAGAAGAGGCCATGAAAAGGGGTAGGACCCTCCCACCCCACCACCACGGCCACAGAAAACCCATTCCAGCCTCCTTGGATCTGAATAAAGTCTTCCTGCCCAGTGCGCCAGGTGAAGTGTCCCTCTGCATCTACCCAAGCTGTTCCCTTGCCTGTTGGAGCCAGTGCACATACATCCCTGCTGCAGAGGCCTCTGTGTTAGGGAAAAGAGCACACAGACCTGGCAGCTTTCCTTGCCATGCAAGTCTTTATGTTGCTATGATATTCTTGGGCAGGAAAAAAAAATCCCAGACAGATGCATAGCATATGGGGCTGAAGTG
+
22110+--ABBGCA?BA;<<,****1=EFIGGBBFSJKKACADHB?1.--.3CNIGDCCCEFKLNSLKKHHGGFGHHIJLPPLKBB@5CKKGSKIGMHIJIKIMLGHIIGHHSKLQEA@@?BGMHFFEHILLGEEDE***('&&&(0*+122BGHGFCHF=BGHGG@<:::==DFDEEFIGHSJJIIESC333337----.('&%%$%&)*+,,<>>@><8444<><A:469....;9//0?>::9:8-:CDD@=8990+++44444;2*<>>>?BCGEEE99989AABCCCDE@.()-+,0;>CEEDBA?211414111*))))))),++'+892)98*))))====@C>853200--,+++,*'%%$&+.1--->@BABDEDDEEHGKHIFIDBDD;:;;:====?EHHGLILIHGEDBCKFIJJHHFGHG;HJIGLJLIFE=E@AGGOIIGDEFFIJEFFEEFCC?>==<=@AADDFGHGGFGGCCBA63331++++24B:;>=99;;?;:888;@ABCEEBB2/0>CBCHFFEHHFGGGGFIGGGEGIDGDGB>>::;:;><<<<HOEFFDIJIIJNIEFCA@AAABCCDDCCBCCCDA@876542.&%$##
@50_PHV87F_5
ACAGAGAATACCCCAATGTCAAAATGACTGCAGAGAACAGGCAAGGTGCCAAAGGGCAGCTAGAAATTCTACTGTCCCTTAAATGCCATTGCGTATAATAATTGTCCAAACCCAGCCATTACTGGGATCTTTTGCCCTTAGTATATTATTAGGCCTAAATTTACAACTTCTCCAAAAATGGTTTATATAAATTCAAATCAGTTTCTGTGATAGTTGTTAATAAGAACAATGTGTAAATAAGCCTTTCAGCTTGCAGCCTTCTGTGTTTGAGAAT
+
67<<@<<;;;;>EDBHGFOE3334<HHGJIKKLKKJKMQSRSMSQKSKOIJILJHNJLSRONSPMMJOSRHFHFFKSIALMMSISKNMSLSSLIJPKKSOPSSSOKSKSKSKPNHGFGQILSSJHJIQJSNLOFIPMJSGEDFI>=====OPISLSSSJLSNJOMSPJKKLJKHMMKSSRHSNLMLOQNKSNKSSSSSKMJMKLNSQRSLKLOSMQSNMIILKMIMLPLHKSPNKKSKMIJSFBCDBMJOSPNJJHJKKKHHHLCA;8,)(&&$
@51_PHV87F_5
ACTCTAGCACCTCCATAGAAGAGGCCATGAAAAGGGGTGAGGACCCTCCCACCCCACCACCACGGCCACAGAAAACCCATTCCAGAGCCTCCTCCTTGGATCTGAATAAAGTCTTCCTGCCCAGTGCGCCAGGTGAAGTGTCCCTCTGCATCTACCCAAGCTGTTCCCTTGCCTGTTGGAGCCAGTGCACATACATCCCTGCTGCAGAGGCCTCTGTGTTAGGAAAGGACGGCACAGACCTGGCAGCTTTCCTTGCCATGCAAGTCTTTATGTTGCTATGATATTCTTGGGCAGGAAAAAAAAATCCCAGACAGATGCATAGCATATGGGGCTGGAGGACCTCC
+
IMFFGFISNOMLJJNHINHLJSLSQOJRIGG@SNISSKHHSG<:;860,,+?DDEEHM;:;;;DCCCFMJKHLJMJFEFGFPJDDJIKMSLLSNSBA???IMMIQJLFIHFGCILJMSB49;041111EDEFKHHKSGLIIB@???DCLIMIJONLIJFFGEFISRKPLKJHKJIMKLHLIKJLNJKJKLHKIHGGMLIKMLSSNSKHIGJHIRSMKFF<10/**6+/)'%%$%&'((+,))334?BBBB@@FLFELHKHIGGGIGGGJGEEEHIIJHFFFEEJGHHLLKIHKIHICDCFLIFGGC@<9;EEEEFKLGEDA@BDIE@;<<<:94,**(%$$$##
@52_PHV87F_5
ACTGCAGAGAACAGGCAAGGTGCCAAAGGGCAGCTAGAAATTCTACTGTCCCTTAAATGCCATTGCGTATAATAATTGTCCAAACCCAGCCATTACTGGGATCTTTTGCCCTTAGTATATTATTAGGCCTAAATTTACAACTTCTCCAAAAATGGTTTATATAAATTCAAATCAGTTTCTGTGATAGTTGTTAATAAGAACAATGTGTAAATAAGCCTTTCAGCTTGCAGCCTTCTGTGTTTGAGGAT
+
,34>>>??DCDHIHHHGIKGGFFFFFEGKJFJGHKGGKOPINMMNGGIIGGGJJGHKLMJHKMSJIGEEEFJLINPH????@JSJIHIGGHFHFHJHF@?;7**)*1+<BCDFBBDGGHJIIHIIGDCCCCEGEMMHGHEEDGHIHEDFFIKGFDFDGFLGHHJFGHHGGHFGFEDGFGKHHGFDEDDEDFFFGFDDCCDECEFFJGFGGEFFDBCAABICFFFDDDDCB@>>96778<1//,*('&%
@53_PHV87F_5
ACTGATTTGAATTTATATAAACCATTTTTGGAGAAGTTGTAAATTTAGGCCTAATAATATACTAAGGGCAAAAGATCCCAGTAATGGCTGGGTTTGGACAATTATTATACGCAATGGCATTTAAGGGACAGTAGAATTTCTAGCTGCCCTTTGGCACCTTGCCTGTTCTCTGCAGTCATTTTGACATTGGGGTATTCTCTGTTTCCACCCAGCTTCAGGGAATAAAGCTCTGCTCTTTTGCTCTGACCTTCCCTTATTTTGCTACAGATCTTACTCTAGCACCTCCATAGAAGAGGCCATGAAAAGGGGTGAGGACCCTCCCACCCCACCACCACGGCCACAGAAAACCCATTCCAGAGCCTCCTCCTTGGATCTGAATAAAGTCTTCCTGCCCAGTGCGCCAGGTGAAGTGTCCCTCTGCATCTACCCAAGCTGTTCCCTTGCCTGTTGGAGCCAGTGCACATACATCCCTGCTGCAGAGGCCTCTGTGTTAGGGAAAAGAGCACACAGACCTGGCAGCTTTCCTTGCCATGCAAGTCTTTATGTTGCTATGATATTCTTGGGCAGGAAAAAAAAATCCCAGACAGATGCATAGCATATGGGGCTGGAGACTT
+
ISMD@5443BBIHIGSLJKOJLM<@CGJHEIFJINQSKLSORSNSSKSKPJSKJKPSSLMSPLOPJPMHMJSKSSSJGGJGKOMSJIKIHJMNMSISGGGKHLLNSNOKJIGGFJILQKSOSMSJIIKMA@@><<;;;JHIHSLMJSLKHRNGNSLKLJSLSKMKIOIQKRSSLKSJMSII<>F@@AA<;<<??>??@@A@@AC@FDCKLFFFEEDCDMJMLLGNKMNSPISOOPKMSK@INRMOLSNLSOSSQSLSOSMOJSLSSMKSJKLKOLOOPMNQSMLFC45HOLLRQHLIPED>;<><=IKMPCBDBCLHLI3000>ROMSPKJMKSPJIMJMSMQJLIJMNNMNSMSNJLSSJQKLOLQSNLMNSLJJNSSKRSHSKRSNPNPMPONPSJIIKHGLKSSSSLKSMNSOOMKNSMNPSMDHL3JLRHIQKMKMFJABISIMMKSSLQLQQSOSLKKMJLKIHSLNLSSLHLPKJKMIOMOSSQQE==NQOKSROLSSSMJLIMNSLGIKPSHGHIB?AIG?@IJSONKKJHIMJLINIHKSNONKMLQSOJNQSKGGHKISKBBSNSSSSJKSIMPKJHJIIHNOSIKGHSOP@DFHDB=;57543.
@54_PHV87F_5
GCAGGGATGTATGTGCACTGGCTCCAACAGGCAAGGGAACAGCTTGGGTAGATGCAGAGGGACACTTCACCTGGCGCACTGGGCAGGAAGACTTTATTCAGATCCAAGGAGGAGGCTCTGGAATGGGTTTTCTGTGGCCGTGGTGGTGGGGTGGGAGGGTCCTCACCCCTTTTCATGGCCTCTTCTATGGAGGTGCTAGAGTAAGATCTGTAGCAAAATAAGGGAAGGTCAGAGCAAAAGAGCAGAGCTTTATTCCCTGAAGCTGGGTGGAAACAGAGAATACCCCAATGTCAAAATGACTGCAGAGAACAGGCAAGGTGCCAAAGGGCAGCTAGAAATTCTACTGTCCCTTAAATGCCATTGCGTATAATAATTGTCCAAACCCAGCCATTACTGGGATCTTTTGCCCTTAGTATATTATTAGGCCTAAATTTACAACTTCTCCAAAAATGGTTTATATAAATTCAAATCAGTTTCTGTGATAGTTGTTAATAAGAACAATGTGTAAATAAGCCTTTCAGCTTGCAGCCTTCTGTGTTTGAGGAAT
+
:<>EHNKIOLHIISILNLNLKJJKSKKJIQHMJSLSSNNLSPOSLCMMLKKIIHSJIGDDGIGKJKSHNKPQMRPOKKNNNNLSMOPSSOLHJFC@CFQSMJLNHIHLQSSSEDMNSLSSKJJNMNJLMPSPRSKQKMIIGHHSMJMHGSKKLSSKOKNKKSMSGABC2220+)-56<>@FQOIHGHICBAA@>44,+***+2;>?EEEFHEEGHDAEFF@=>BGGMJH>>=<<<<AMFEISSMLMSIJSLOGGJHJDCJLOSOLJNKIFLKRSLSOMJMOJIKPJKLOIPDMJMOMISLOHJKHIMLPJMLSJJKJKJIGICEKIMIFEDFEFFKJONNNKMNMSSSNJHLIJOMKLPNLIJLGDDDEFJJIJHHHFEGJGFGQHIKMGJLGLLKHKHSHHLO20GG@?S99CCDDDHSKLKRNMHNLJIJNOFFHFEGH?A11-.6BQLJEFHHHSNKIHLINKNJKHIKHHHJSPLGILHGHKJHOGKHJJIGIJGGHJHIIHLJJIKFFGFGHOIKRQKKFFHIHGFGFFHGFGF>210.+**
@55_PHV87F_5
TTGGAAGAGTGTGCAAATTTAGGCCTAATAATATACTAAGGGCAAAAGATCCCAGTAATGGCTGGGTTTGGACAATTATTATACGCAATGGCATTTAAGGGACAGTAGAATTTCTAGCTGCCCTTTGGCACCTTGCCTGTTCTCTGCAGTCATTTTGACATTGGGGTATTCTCTGTTTCCACCCAGCTTCAGGGAATAAAGCTCTGCTCTTTTGCTCTGACCTTCCCTTATTTTGCTACAGATCTTACTCTAGCACCTCCATAGAAGAGGCCATGAAAAGGGGTGAGGACCCTCCCACCCCACCACCACGGCCACAGAAAACCCATTCCAGAGCCTCCTCCTTGGATCTGAATAAAGTCTTCCTGCCCAGTGCGCCAGGTGAAGTGTCCCTCTGCATCTACCCAAGCTGTTCCCTTGCCTGTTGGAGCCAGTGCACATACATCCCTGCTGCAGAGGCCTCTGTGTTAGGGAAAAGAGCACACAGACCTGGCAGCTTTCCTTGCCATGCAAGTCTTTATGTTGCTATGATATTCTTGGGCAGGAAAAAAAAATCCCAGACAGATGCATAGCATATGGGGCTGGAGACTTTCCCT
+
..,*&&''%%%&&&()))5DDHGHKRJLSNMJIIJFMFMISMSHFPMNSG88889SISNPJSSEJAHIOJLMSFDBB@@?@@<8788BEE<>=<7/--)&(./9:;;;;;88:;<>>?ECAC?1@@-3??BEE@<<=NHMIHEHGGSKKLPOSKKSSPSRJSLNSQIJHJPIHJHGHG?MIIHD=A:::)((()?CBBEGDFHBCBEOOM@SKGSSMNISLHKGCEG;JCCELNLJSJGC><:::<71///0?CIHFJHLBAIMIKMNSQQJSMCDHENOJLKIKGGE<<64)*7204BBABFGFEEFDHHFLEFEEEHSFHGJGI75534?HHIHJHJLSSHGHFILSQJNNKLNJPIMNNLSMSHSDNNSPQOMIILLSPIJSFHBBABBEDF99889;>?:<HKJLIIIKH=FBCBIKISSKOMJJPIJHK55557IGHGKJJMLPFHNEHSJHKHLKMSJJGBBJJGSPNPKA?22223974455>?BCCB@;56@FGFJQJMKHHJMEIJHGGFFFHMMFJIMHGECCB@<<<FGHLJGFSQSSSSLGGCDHJHFFFGIISGIGGJLKJDECBBCA6412///.*+)%
@56_PHV87F_5
CTGGCTCCAACAGGCAAGGGAACAGCTTGGGTAGATGCAGAGGGACACTTCACCTGGCGCACTGGGCAGGAAGACTTTATTCAGATCCAAGGAGGAGGCTCTGGAATGGGTTTTCTGTGGCCGTGGTGGTGGGGTGGGAGGGTCCTCACCCCTTTTCATGGCCTCTTCTATGGAGGTGCTAGAGTAAGATCTGTAGCAAAATAAGGGAAGGTCAGAGCAAAAGAGCAGAGCTTTATTCCCTGAAGCTGGGTGGAAACAGAGAATACCCCAATGTCAAAATGACTGCAGAGAACAGGCAAGGTGCCAAAGGGCAGCTAGAAATTCTACTGTCCCTTAAATGCCATTGCGTATAATAATTGTCCAAACCCAGCCATTACTGGGATCTTTTGCCCTTAGTATATTATTAGGCCTAAATTTACAACTTCTCCAAAAATGGTTTATATAAATTCAAATCAGTTTCTGTGATAGTTGTTAATAAGAACAATGTGTAAATAAGCCTTTCAGCTTGCAGCCTTCTGTGTTTGAGGAAAAA
+
CDB@@@??@AADDB@ABAAA@B?BCBCCBCABAAABBDBAAD@>>>>>???>?>;;=>88778>?>???@CCAA?A>=:;?BDFCDCCCDCABA@ABBCBBECCDDDDBBABBFHNKGFCB=;;;<?EDEF??>>=????B@>?@@BBBCC>?A@3/7??ECCBABCCDAAA@@A>>??@B?<;DCDABEEEHFEBAB@@BCCD?<A?ACBCCDDFDCDFGLJSFDEDBEDDHGGHKHDDCBDEHHHBBCCDC33;34@==?><98889=FGFNFHIJKMIFEDEDFCCDEIHHHCBCDDDCDBA;<BB<B@@ACDDBGHLJGKIFDEEEGGFEEDGHLMIJHHHFA??>>:;;899+))))+599;I???>?@BCFDCDCFGAG=8878:FEH??FFKIKLLHKKKGEDC><<<@B@@AFCEHDE?>=>@@??>=>??@@NKJIIGIDKGJFGHHFGEFFIIGFGFFEGDEFCDFEICCCCDIHGHIIFGGHKECB@??.**BDFEBB@?@@ADBBDDB@>>880/('(&%
@57_PHV87F_5
CTGGCGCACTGGGCAGGAAGACTTTATTCAGATCCAAGGAGGAGGCTCTGGAATGGGTTTTCTGTGGCCGTGGTGGTGGGGTGGGAGGGTCCTCACCCCTTTTCATGGCCTCTTCTATGGAGGTGCTAGAGTAAGATCTGTAGCAAAATAAGGGAAGGTCAGAGCAAAAGAGCAGAGCTTTATTCCCTGAAGCTGGGTGGAAACAGAGAATACCCCAATGTCAAAATGACTGCAGAGAACAGGCAAGGTGCCAAAGGGCAGCTAGAAATTCTACTGTCCCTTAAATGCCATTGCGTATAATAATTGTCCAAACCCAGCCATTACTGGGATCTTTTGCCCTTAGTATATTATTAGGCCTAAATTTACAACTTCTCCAAAAATGGTTTATATAAATTCAAATCAGTTTCTGTGATAGTTGTTAATAAGAACAATGTGTAAATAAGCCTTTCAGCTTGCAGCCTTCTGTGTTTGAGGGA
+
#%',/37:;=@@BB@CAA>?><:9867889=>?BBDEHIHMMNMMHNLNKNSPSJJNJNLSPSKSSKJGFFFGIMSJQIOSHLLSMJIISSSPJJJMSJQMOHCOIHMJJJQPSOMMIIKHMLSKLJJMKOKMKPPHPOKLNOKJJMPKJ;?FJKSNKKIHHILH:::;FISJIJLIISILMJHIHHOININLJNQSPNNOJSJSMPLSPIJHJJKNPLMOJMSSOSPLLJIHE????ANPSOSLJSLJJLFJJIS@IHKGGJGFGSSSSJSRHEDDDFFIMGJLJNJPLKJOIJGIIGJPIHC,)))))*>AEIIJSKJHMGKHKLLISJQPSLKNGKAFBAGHMKIQMKLGJGLEFEGHHNSJHJIFILJJMLHNJSMLMIIHJKSQSJMLIJLHJHGLSJGGIHMJILIIGHGJHHKNKHI@EEKIFGGKFGGEEEHHDGD@AAGAJKKHIGFCDCCCFIHHKDD>922/.)%
@58_PHV87F_5
TCCAAGGAGGAGGCTCTGGAATGGGTTTTCTGTGGCCGTGGTGGTGGGGTGGGAGGGTCCTCACCCCTTTTCATGGCCTCTTCTATGGAGGTGCTAGAGTAAGATCTGTAGCAAAATAAGGGAAGGTCAGAGCAAAAGAGCAGAGCTTTATTCCCTGAAGCTGGGTGGAAACAGAGAATACCCCAATGTCAAAATGACTGCAGAGAACAGGCAAGGTGCCAAAGGGCAGCTAGAAATTCTACTGTCCCTTAAATGCCATTGCGTATAATAATTGTCCAAACCCAGCCATTACTGGGATCTTTTGCCCTTAGTATATTATTAGGCCTAAATTTACAACTTCTCCAAAAATGGTTTATATAAATTCAAATAGGTTTCTTGATGATTTCATGAACAATGTGTAAATAAGCCTTTCAGCTTGCAGCCTTCTGTGTTTGGA
+
3DFFIHMISLQOLSSQSPKISSKSLGSLSFCC>345HNSKSSNOSIHJLIJSKCDGJGHJJFCDELJLNKHFJSMLNOSJQSIGGHEIHIIKKIOLHJJSJIGINFEA=99:GIJONJGDGSKLSHGCB====?ADFKIQJRSSPHCA@?=>ABAHFHJSSSCCEDEHGBBAADSOJOJKHISQOMNHKFSNNMSMSQKJMKJIOSOKSKLIKMJKJIRLEFJGIJK:999:??BOFJHHIGIFEIOLISFHSNJIJMNJLKJJHLJMSIHFGFEEF77767:788:9:;333336755559F>EGGFN>>>?>>BDD===<>QIIHHHBKN=<8111.++*)''(0IGDBB@@AAAC>===?97766--,+++,+*&&'))))()*+*+,,8>DBCC..../<<<:96555FIINJGKHGHGFH;;;;:>;3+++
@59_PHV87F_5
CCGTGTGAGCAAAATAAGGGAAGGTCAGAGCAAAAGAGCAGAGCTTTATTCCCTGAAGCTGGGTGGAAACAGAGAATACCCCAATGTCAAAATGACTGCAGAGAACAGGCAAGGTGCCAAAGGGCAGCTAGAAATTCTACTGTCCCTTAAATGCCATTGCGTATAATAATTGTCCAAACCCAGCCATTACTGGGATCTTTTGCCCTTAGTATATTATTAGGCCTAAATTTACAACTTCTCCAAAAATGGTTTATATAAATTCAAATCAGTTTCTGTGATAGTTGTTAATAAGAACAATGTGTAAATAAGCCTTTCAGCTTGCAGCCTTCTGTGTTTGGAT
+
'&%$$%%))))+,17:;;FJIHMGJGFCA@??CEFIDBB?99891///06333./44FFFEGEDA@95==?BJIGGJDA51DACCCHGGHILJQIJGFEGFFHJJIIJJGDEHDEB??=>>@LGIIHHHFIKMJFJIFLGIHIIHILJIFHGJDJJPOIKIJGGFFKJLIKKJIJIFIFJGIGHIFNJ63-''''*(())329:=<B?@BFFEEIKHFJIEGCDDDCBBA@@ADCDEFFHGFEEKKOFEDEFEJFEEFGHKK>8888;EFFGEIFEFEDCDDEFEEGEHFEDDCDDFFFHGFEEEHGFFEC:999EGHHGDD@@@@@BCECC?643-*)(
@60_PHV87F_5
CTGGGTGGAAACAGAGAATACCCCAATGTCAAAATGACTGCAGAGAACAGGCAAGGTGCCAAAGGGCAGCTAGAAATTCTACTGTCCCTTAAATGCCATTGCGTATAATAATTGTCCAAACCCAGCCATTACTGGGATCTTTTGCCCTTAGTATATTATTAGGCCTAAATTTACAACTTCTCCAAAAATGGTTTATATAAATTCAAATCAGTTTCTGTGATAGTTGTTAATAAGAACAATGTGTAAATAAGCCTTTCAGCTTGCAGCCTTCTGTGTTTGAGGAAATA
+
:BCDDEDJDFFKHFCDDEEEGFE>5BB?>1////000/989:76567@@EHIIHHKHSNK?@B?JGE9844)))/0/656/....GISGIGGMKIKNOMNKIHFEGEGIIPSKOINHIIKMNKKSMMIILINHGGFHJFGLSSKHIGBI<=>>><==<;<A>?AGJGJHGJID@65228445EEEGHMJHEFFFGFHEEHJIJFIIIGFGEDEHHINOPHGFFGGFFGA@A:8::9557CFFEDEFCBA@?@@ABFDFGGGGDDABBBDFDECA7343,----/.+'
@61_PHV87F_5
TTGGGGTATTCTCTGTTTCCACCCAGCTTCAGGGAATAAAGCTCTGCTCTTTTGCTCTGACCTTCCCTTATTTTGCTACAGATCTTACTCTAGCACCTCCATAGAAGAGGCCATGAAAAGGGGTGAGGACCCTCCCACCCCACCACCACGGCCACAGAAAACCCATTCCAGAGCCTCCTCCTTGGATCTGAATAAAGTCTTCCTGCCCAGTGCGCCAGGTGAAGTGTCCCTCTGCATCTACCCAAGCTGTTCCCTTGCCTGTTGGAGCCAGTGCACATACATCCCTGCTGCAGAGGCCTCTGTGTTAGGGAAAAGAGCACACAGACCTGGCAGCTTCCTTGCCATGCAAGTCTTTATGTTGCTATGATATTCTTGGGCAGGAAAAAAAAATCCCAGACAGATGCATAGCATATGGGGCTGGAGACTTTCC
+
EBACDDIMONKSMIMIHLOLKHIPD<44553334GJHHINKIJNJIGNKICBA>CSLOKGKJMJIHJJNHFHMLKSLIIIIISJHKHFHGGGHHHKJOIHFGFGJIJJIJOKNKGFCFGCEIMKFECDEDCA?@A?9=IHJIKIHJHJFAAAACOLKKKKNNMJIHFLJIJIIKIIHGGISIKJJHIJGMJKHIJHIKKJ=JHHGHFKIJKKD?>>>@GGHKKIHIHFFEDEHHHIKJIIKIHIJIHLIHGHFFEHGKFFGGKJFFJFFJIGIIPHKGDFEEHINOJJHPIIJJJFEGEFJFC644;;<A@FLBDPHJEDDDBDA>>?<=<98585++???AJJHGHEGIBABBHHHFHLIIJIEFCEEGIJJHEEDDBHCEGDFKSSSNOOHIIIEFEEEEFFFDDEEFHFHFJCEEB943111114**
@62_PHV87F_5
CCAGGTGAAGTGTCCCTCTGCATCTACCCAAGCTGTTCCCTTGCCTGTTGGAGCCAGTGCACATACATCCCTGCTGCAGAGGCCTCTGTGTTAGGGAAAAGAGCACACAGACCTGGCAGCTTTCCTTGCCATGCAAGTCTTTATGTTGCTATGATATTCTTGGGCAGGAAAAAAAATCCCAGACAGATGCATAGCATATGGGGCTGGAGACTTTTCCT
+
IHGIEEFJPIHIHFFECEGHLGJFFHHFHEGHIHHIKGJHFEGHFGGJLILKJHIKLLNGHIIGFHHFKJHIHGNGIIHHFDDDFFLIQIJA;<=?9AA?BBA@+***+=:99<6666FFFFFEFEHDCHJGHIGDEECDDDAAAAAFFFCDBBCBEDEEHGEDD=<5.+.79CBDFCBABBDDCBCCBCCBBBBAA@?=?@??>843442100/)'%
@63_PHV87F_5
AGCCTACCTGACCTTCCCTTATTTTGCTACAGATCTTACTCTAGCACCTCCATAGAAGAGGCCATGAAAAGGGGTGAGGACCCTCCCACCCCACCACCACGGCCACAGAAAACCCATTCCAGAGCCTCCTCCTTGGATCTGAATAAAGTCTTCCTGCCCAGTGCGCCAGGTGAAGTGTCCCTCTGCATCTACCCAAGCTGTTCCCTTGCCTGTTGGAGCCAGTGCACATACATCCCTGCTGCAGAGGCCTCTGTGTTAGGGAAAAGAGCACACAGACCTGGCAGCTTTCCTTGCCATGCAAGTCTTTATGTTGCTATGATATTCTTGGGCAGGAAAAAAAATCCCAGACAGATGCATAGCATATGGGGCTGGAGACTTTCCT
+
###$%%%&&&(:;<>8764://FHFECECDCEDGDED=<<<=333/....<8954445EFDBBCC;<=?@DIIHGA@CCADD@=665+0@<94<>82222:999:FFHGGHNKBBBBCGGFGFHFEGEEEGGHPJIILGKHJKOMIIIJIGIIHFGDEFFFGI@>>>>BFGIGSKKSHGHDBBCCKDDDCDHEHEKORIHJHDDA<<889FJHJMJKOKOIIPGDDDDDBCCCEIKOHSMLIEEEGHGFHIIIGIAD3366:?MMJKKKDCDDDIMIIILHKJGJHG<67DDECCCCBCDCCCCDDKFFEDFIHFEFFFFEHHEFHDEFEFHKH@<HGKFHHA>833ABDEFHFFFFEEEEHEHBEBCCA85210++++'($
@64_PHV87F_5
CCAGTAATGGCTGGGTTTGGACAATTATTATACGCAATGGCATTTAAGGGACAGTAGAATTTCTAGCTGCCCTTTGGCACCTTGCCTGTTCTCTGCAGTCATTTTGACATTGGGGTATTCTCTGTTTCCACCCAGCTTCAGGGAATAAAGCTCTGCTCTTTTGCTCTGACCTTCCCTTATTTTGCTACAGATCTTACTCTAGCACCTCCATAGAAGAGGCCATGAAAAGGGGTGAGGACCCTCCACCCCACCACCACGGCCACAGAAAACCCATTCCAGAGCCTCCTCCTTGGATCTGAATAAAGTCTTCCTGCCCAGTGCGCCAGGTGAAGTGTCCCTCTGCATCTACCCAAGCTGTTCCCTTGCCTGTTGGAGCCAGTGCACATACATCCCTGCTGCAGAGGCCTCTGTGTTAGGGAAAAGAGCACACAGACCTGGCAGCTTTCCTTGCCATGCAAGTCTTTATGTTGCTATGATATTCTTGGGCAGGAAAAAAAAATCCCAGACAGATGCATAGCATATGGGGCTGAACTTGCT
+
SOKRJKMSSNIJJSNLMQMLRRMSNLJOSOSJHGHGGJMMKNIOOLJ?GNOSOOJLDHEEFHKKNJIQGPGIESKACS55555;;<DGKOKKLSNNSLJPRILSMJHKEIF:999;SHIQSJLKNKIGJDFIKEHEEE210016GPHHKKIHJOGJ88897/(5BDDEGSRQOAAB6HIPKKSLOSSLGGFKHJIHHMMILQKKLJHKMSKQQJMSNSOSLIPJKOQGISJSSGDDCBC@@>?B**AEJNIKKJIDB66667DDDFSKLKSLLSRSNOLJIHFMGKJSMKSRILSKLCBA@>?>;;;;<AC>>GHIHRJORJIJKPQSLSQSSKLBBBBBQQKJKQKSKLOJSPKMJSRSMKPJGJNSHJIHHIHJKIFEGGFHCAAAAC@@?7?=5556KIILLKKJONLJR.**+EHRQSSRRKKOIIKKSLSSSMIKKSISLHOSJIJLKLJMLGKGIKSLIFHGFIJPKGHHIJHMLMJMLOQ@@<<<<=BDFFKF@BBBCHFFDDEFIFGEDDDFFG?==;97.*)''%$$$
@65_PHV87F_5
TTCAGGGAATAAAGCTCTGCTCTTTTGCTCTGACCTTCCCTTATTTTGCTACAGATCTTACTCTAGCACCTCCATAGAAGAGGCCATGAAAAGGGGTGAGGACCCTCCCACCCCACCACCACGGCCACAGAAAACCCATTCCAGAGCCTCCTCCTTGGATCTGAATAAAGTCTTCCTGCCCAGTGCGCCAGGTGAAGTGTCCCTCTGCATCTACCCAAGCTGTTCCCTTGCCTGTTGGAGCCAGTGCACATACATCCCTGCTGCAGAGGCCTCTGTGTTAGGGAAAAGAGCACACAGACCTGGCAGCTTTCCTTGCCATGCAAGTCTTTATGTTGCTATGATATTCTTGGGCAGGAAAAAAAAGAATCCCAGACAGATGCATAGCATATGGGGCTGGAGACTTTTCCTT
+
F@*))))IJSHIOJMSKKMSLOSQSEALLKSRJSESJCEB:PIHKSSSRSKLGGFF;<D/....EFFBAALJD@AROJNSSNMLSKNKIANNLGNSLBAA@<>GDD;97+-GIHDHEIFIPNLISHHSOINNSPPQJKKPSNMKILSLOMSNRPSMQKLLKSPMQSMOSSSLKSPJSSMJJFISRLLKJRSLILMHLSNLJLNNKISKEDCEEKSOSINSNMJSRLMHQHIISSNRSLOLSLKMIMPIJKKJGJJLPNSSSSMLNLJPILHKRJNLECC@CFHJQSSMNSKRSKKKLMLKIJMNIJGLSSMMLGJJJKILIHHFFEJHLHHGHFMKLIGFGFFGGLGJIKII?B@75589??;;-,++++++/12BDEEGEGDEFDFEGBBBC@A;7512/////+)$#
@66_PHV87F_5
TCTGTGTGCTCTTTTCCCTAACACAGAGGCCTCTGCAGCAGGGATGTATGTGCACTGGCTCCAACAGGCAAGGGAACAGCTTGGGTAGATGCAGAGGGACACTTCACCTGGCGCACTGGGCAGAACTTATTCGGATGTCCAAGGAGGAGGCTCTGGAATGGGTTTTCTGTGGCCGTGGTGGTGGGGTGGGAGGGTCCTCACCCCTTTTCATGGCCTCTTCTATGGAGGTGCTGAGTAAGATCTGTAGCAAAATAAGGGAAGGTCAGAGCAAAAGAGCAGAGCTTTATTCCCTGAAGCTGGGTGGAAACAGAGAATACCCCAATGTCAAAATGACTGCAGAGAACAGGCAAGGTGCCAAAGGGCAGCTAGAAATTCTACTGTCCCTTAAATGCCATTGCGTATAATAATTGTCCAAACCCAGCCATTACTGGGATCTTTTGCCCTTAGTATATTATTAGGCCTAAATTTACAACTTCTCCAAAAATGGTTTATATAAATTCAAATCAGTTTCTGTGATAGTTGTTAATAAGAACAATGTGTAAATAAGCCTTTCAGCTTGCAGCCTTCTGTGTTAAAGAA
+
CEIEHGKNLQLKSPJGMLIJJJJIMOLSSPIJPNJIIKGHIISMPLSIKKLJKNOIJHNKNSKSJHFGJFFSHMSOPOOPPKABACKSKIFGE??>B>88IHGJHQNHHJKFEDDEH/...-+&&&'(***(%%%&''&''05>AFHGIIMLLNKGEHGFEG;;:97789:FGFFDFEGILIIIPMSLSIFJNSJKSRLJGHGIGLJ9-EEJMNIJJHRJKJJIHLOHSIGD*)))>ACGHKINILKKJJJDBGDKGKKSMSQMHPJKJNLSPLOQJHIKFJB:B@>>???SPLLLMOKJKMSPFFPGMIGKLNMHJFGDDIKLIEDDFSIMJSKHGHHRMLKJBAA@,+++1,+++,53<HEEHFGFFHKPJSSSJIEFEFGFFFCCDDMIGMHKMIHFA@6666;;/-----/FGHIHKGOHFGJGFDB@=;:::::7776/3../5677B@@FFHGFEDEGFKKJGFGGIIHHSPIGHILLSJGHHJHIKJMHLSOIQLMJJIGFFEB@?=:::D===>>>=<?9999EFJMKHGGDFGGEGHFFE=;;;CIGGFFKIHIGI+)))(++,'&%%%%
@67_PHV87F_5
TCGCAGCTAGAGTAAGATCTGTAGCAAAATAAGGGAAGGTCAGAGCAAAAGAGCAGAGCTTTATTCCCTGAAGCTGGGTGGAAACAGAGAATACCCCAATGTCAAAATGACTGCAGAGAACAGGCAAGGTGCCAAAGGGCAGCAAAATTCTACTGTCCCTTAAATGCCATTGCGTATAATAATTGTCCAAACCCAGCCATTACTGGGATCTTTTGCCCTTAGTATATTATTAGGCCTAAATTTACAACTTCTCCAAAAATGGTTTATATAAATTCAAATCAGTTTCTGTGATAGTTGTTAATAAGAACAATGTGTAAATAAGCCTTTCAGCTTGCAGCCTTCTGTGTTTGAGGA
+
/)((*(()))-/5<@@FHAE>?>IGHMSNSJAG:ILISMJ860///0=?0.GEDDECDEDEGEJRLHOEILLSRGEGHKGFIINNDBBBDDBBCFGGAFIFJRFHIHHJSMKNSOFGKSNOSMLK>>>>>984..0,4/,*))'((()=9942228333BHAHGKSJIMJPOHFLFHEKKJSIOESGIISSIJJJGSKGEDA?A.--1644456389=:=&&&&&&&&**))),67:?C@>B?<;:8541,,**+:@CFFEGGGHGHIG==:9;71112@JGIKKMLLKILLNIILHJHHKMCABBDAADCCEIHHIOSPHLH70..-BCDFJGHEDEDEMJSIJJGE=20.+'
@68_PHV87F_5
ATCACAGAAACTGATTTGAATTTATATAAACCATTTTTGGAGAAGTTGTAAATTTAGGCCTAATAATATACTAAGGGCAAAAGATCCCAGTAATGGCTGGGTTTGGACAATTATTATACGCAATGGCATTTAAGGGACAGTAGAATTTCTAGCTGCCCTTTGGCACCTTGCCTGTTCTCTGCAGTCATTTTGACATTGGGGTATTCTCTGTTTCCACCCAGCTTCAGGGAATAAAGCTCTGCTCTTTTGCTCTGACCTTCCCTTATTTTGCTACAGATCTTACTCTAGCACCTCCATAGAAGAGGCCATGAAAAGGGGTGAGGACCCTCCCACCCCACCACCACGGCCACAGAAAACCCATTCCAGAGCCTCCTCCTTGGATCTGAATAAAGTCTTCCTGCCCAGTGCGCCAGGTGAAGTGTCCCTCTGCATCTACCCAAGCTGTTCCCTTGCCTGTTGGAGCCAGTGCACATACATCCCTGCTGCAGAGGCCTCTGTGTTAGGGAAAAGAGCACACAGACCTGGCAGCTTTCCTTGCCATGCAAGTCTTTATGTTGCTATGATATTCTTGGGCAGGAAAAAAAAATCCCAGACAGATGCATAGCATATGGGGCTGGAGACTTTCCCT
+
89=>>====EFHJFGMG98888HNLMNLSMQLFAFFGEFGJOOSKJJLMKR@SNKEIFDIJMORSSSSMLGHHGKLMIKIKPSQSA@?>?CDLSJLLSHLLKKNGMHGSISPNQLOKKKKKHRSLKMLNJOLFCINMOLKNLLNMKGSSSGHHIGFKKGOGACDGKSJSOMKMJSSONLSOIMSLLLOKQKQLSMSJIJQMJEHJLJ>==<<F>?44E;67<<;99;;;GLHJIHNPQSRLSJJSDKICKHLH???:?D33702<==NOHDJFFJLKSMMJNRMNKNHPRSLSSMSSMMKSOOLMOOHJKHRSLRSOSOLSNSLSGCB?<:/EFGIESKLGOPPLJSKNMLMKMSMSKSNKLNRJGKSJISSPOKMGIJRMIKSIKLILJGISGMKSLKRJJJJLLOHJIJJILNSMPJSKNGG2///0JSQQSKJNLJISJOLLPNPOMLGHKHKSMRPSLLKKLMMMLHNLMJKSEJIFIIHJJHGKILLKSSSSLC@=;8898;EE@SJFEHKJFGKND?<?@?@ADEC@AGRJFIHHGKMKOIKIBILJIKJJJLIJHHIHIHJLOEDHDAABH=?FEJSIKKHJFHGGFEEEDHHFDEEFHIGNFECDDCB=11+(((,(**'
@69_PHV87F_5
GAAACTGATTTGAATTTATATAAACCATTTTTGGAGAAGTTGTAAATTTAGGCCTAATAATATACTAAGGGCAAAAGATCCCAGTAATGGCTGGGTTTGGACAATTATTATACGCAATGGCATTTAAGGGACAGTAGAATTTCTAGCTGCCCTTTGGCACCTTGCCTGTTCTCTGCAGTCATTTTGACATTGGGGTATTCTCTGTTTCCACCCAGCTTCAGGGAATAAAGCTCTGCTCTTTTGCTCTGACCTTCCCTTATTTTGCTAGGATCTTTTACTCTAGCACCTCCATAGAAGAGGCCATGAAAAGGGGTGAGGACCCTCCCACCCCACCACCACGGCCACAGAAAACCCATTCCAGAGCCTCCTCCTTGGATCTGAATAAAGTCTTCCTGCCCAGTGCGCCAGGTGAAGTGTCCCTCTGCATCTACCCAAGCTGTTCCCTTGCCTGTTGGAGCCAGTGCACATACATCCCTGCTGCAGAGGCCTCTGTGTTAGGGAAAAGAGCACACAGACCTGGCAGCTTTCCTTGCCATGCAAGTCTTTATGTTGCTATGATATTCTTGGGCAGGAAAAAAAAATCCCAGACAGATGCATAGCATATGGGGCTGGAGGGTT
+
;;;;;====@@?BFFGGFEDCBBB>>>>?FIMC@?=<=>>CBABAABDFFCB@??ABDJGGIGFBAAA@AA??@DHIEEC?????CDDCBA@@ABCCEFFEEDDFFFGEEDD;8899=DCBBCCJHIDAA@@A@AAA@DFGHGHHDDGHFHFCFF?@AAACBBBCADDDGFGGIFFEEFEEHHIJJIKJGG88889BA@???CBFEFDFDCCDDFEHFAACB@CDCDFHDEDEFFIFFDGF0,ENKGHGDAABABCADBEHSMIIL>-----:10/-1?ABDFDEFDECDDEDEFGGIGDDEEEHOJNA@SSJFEDFE>?FDD@@@5<FEGFFGGIIIC@???@HFGFIIJJHGJIIFFFFFEDCDDDFFFHJHHHFEEIHIHGFGGHEHJGFGECBCBBCE?>>>>BHMK>>>@?EAA.,,,-IEHEEDCCDDGKIDI?????CC=>@ABFHGHJGDEEEGGGFHFDCBCCFHJGHHQHFHIEECBCDEGIIFGE@AEDDLOJJJNIDCCCBFA@@>>DEDDDEHIHKKGEEDDDCDCBCCBCCECFDDDGHFEDCCBBCDDEIGEGFFE?>>>AEJJHDBBFDDCBBAACDCEDCACBCDCA@A@?<<60--&$$$
@70_PHV87F_5
GCAGGAAGACTTTATTCAGATCCAAGGAGGAGGCTCTGGAATGGGTTTTCTGTGGCCGTGGTGGTGGGGTGGGAGGGTCCTCACCCCTTTTCATGGCCTCTTCTATGGAGGTGCTAAAGTAAGTGTCACAAAATAAGGGAAGGTCAGAGCAAAAGAGCAGAGCTTTATTCCCTGAAGCTGGGTGGAAACAGAGAATACCCCAATGTCAAAATGACTGCAGAGAACAGGCAAGGTGCCAAAGGGCAGCTAGAAATTCTACTGTCCCTTAAATGCCATTGCGTATAATAATTGTCCAAACCCAGCCATTACTGGGATCTTTTGCCCTTAGTATATTATTAGGCCTAAATTTACAACTTCTCCAAAAATGGTTTATATAAATTCAAATCAGTTTCTGTGATAGTTGTTAATAAGAACAATGTGTAAATAAGCCTTTCAGCTTGCAGCCTTCTGTGTTTTAAGAGAAG
+
+,,00///07533016ABGGKGJKFJIGJJGHHJLKSJIIKHLLJNNPSPLQMCBABGEIILNKOLISKQKOJGJMLPKIIDEDGSAA<;6022/////000044;;<<BDBA@?;.%%%%%%%$%%'())+80ABDKGHJLIGC;<;<=>BIJMSNSNMNSKJEDFFIJHNHGPSHIKJIMILPFEK?8322348411111A?@FDFHEGNLGJOGGIFHFGGKGHFNISKMQJJSLJSIMHH?>>>>BEDKDSKJMIKSMIILHKFIMHILJSJKKNGGIJKJNOLSIDDDDDLSJKSMJHMOMSLKIGSIISOIJRSISGJFG55555558778=<<=FGKEFGHKIJDCACEDC==;?FJSIMGDEEIHOMGGFLHFFIKKIIFIKJLPLSIGGIGKOIHJHGIHFLHGFDFFDGE>,,,,8999:=><42-,***,,89;??==>?>?==,'''&&&'%
@71_PHV87F_5
CTGAAGCTGGGTGGAAACAGAGAATACCCCAATGTCAAAATGACTGCAGAGAACAGGCAAGGTGCCAAAGGGCAGCTAGAAATTCTACTGTCCCTTAAATGCCATTGCGTATAATAATTGTCCAAACCCAGCCATTACTGGGATCTTTTGCCCTTAGTATATTATTAGGCCTAAATTTACAACTACTCCAAAAATGGTTTATATAAATTCAAATCAGTTTCTGTGATAGTTGTTAATAAGAACAATGTGTAAATAAGCCTTTCAGCTTGCAGCCTTCTGTGTTTGAGGAAT
+
/GHOIIHHIGHIMHKIJJHGFCB@><;22328:?GFKJSNKLSPIJIKJSOKSNSGJIJNMKOJFGDFFE?EGA@@@@BCGFSOLONSLIKKKRLMJSNLMSGSHLMSNJLSSSKIIJGE51111CDFOKKNQJSSPPL88777556973=>AAJ66@AJKKKIHIISSSSMHMJJORHECC@A....0<=GMNQLLLLLKSPNJRJSJHFSSSLSJGFKSSLKLKIJJKSQJLLSIJLSJLHKKNOLJKJJLMKHGOHJILIKLOSNJMIGIISNHNIFCA=0))))&&$
@72_PHV87F_5
GTGGCCGTGGTGGTGGGGTGGGAGGGTCCTCACCCCTTTTCATGGCCTCTTCTATGGAGGTGCTAGAGTAAGATCTGTAGCAAAATAAGGGAAGGTCAGAGCAAAAGAGCAGAGCTTTACTCCCTGAAGCTGGGTGGAAACAGAGAATACCCCAATGTCAAAATGACTGCAGAGAACAGGCAAGGTGCCAAAGGGCAGCTAGAAATTCTACTGTCCCTTAAATGCCATTGCGTATAATAATTGTCCAAACCCAGCCATTACTGGGATCTTTTGCCCTTAGTATATTATTAGGCCTAAATTTACAACTTCTCCAAAAATGGTTTATATAAATTCAAATCAGTTTCTGTGATAGTTGTTAATAAGAACAATGTGTAAATAAGCCTTTCAGCTTGCAGCCTTCTGTGTTTGAGGAAA
+
KPHJHHGHIIIMLSLJIIHFISJLKPJHGHFEHOHCFHIGBGJHFEDFFGGJHEEEDDFFJIJI<999=8888CDDCCDLHGEIKHSFCFNLLNKNHIHHGGGHIHNSOCB@?==<;:900000FHJHMJHDDDDEGDCB=?DDEEFEFHGLOHKHILPMLMQJIMGGGEGGHFHFGGGGEEEMFFFFGEFJHIJI********1*=:999999<DDDEFJKLNFGGHFKIFHEEFEHJILDBCBA@DEGHIGEHGFFEFGEFFJKKKSHJNCEB>99::<A@@@DCCDGHGEDDEEEDFHCCDDBCFDFHEEHFIJJJDEFFHIGE98888EDJIDIFFEFHFKHGEFDGGJIEHHDCD8888>DDEGFHHHFEGDEDDCDDDB?>AAGEFFBBAAAEEEGKDB@?54.-&&*
@73_PHV87F_5
TTCAGCCTCTGCAGCAGGGATGTATGTGCACTGGCTCCAACAGGCAAGGGAACAGCTTGGGTAGATGCAGAGGGACACTTCACCTGGCGCACTGGGCAGGAAGACTTTATTCAGATCCAAGGAGGAGGCTCTGGAATGGGTTTTCTGTGGCCGTGGTGGTGGGGTGGGAGGGTCCTCACCCCTTCATGGCCTCTTCTATGGAGGTGCTAGAGTAAGATCTGTAGCAAAATAAGGGAAGGTCAGAGCAAAAGAGCAGAGCTTTATTCCCTGAAGCTGGGTGGAAACAGAGAATACCCCAATGTCAAAATGACTGCAGAGAACAGGCAAGGTGCCAAAGGGCAGCTAGAAATTCTACTGTCCCTTAAATGCCATTGCGTATAATAATTGTCCAAACCCAGCCATTACTGGGATCTTTTGCCCTTAGTATATTATTAGGCCTAAATTTACAACTTCTCCAAAAATGGTTTATATAAATTCAAATCAGTTTCTGTGATAGTTGTTAATAAGAACAATGTGTAAATAAGCCTTTCAGCTTGCAGCCTTCTGTGTTTGAG
+
44--542-+++.8FHGHEEEGGIFIKGKMJNKHIHJGJGIJKLRIIFGFHMJKJKNHLLKKOKHJJLQLSJJLJGFFJHNKLMKHJIGGIGFJHLKMKOKRKKNKIHFCCFJLJHHFIHFGILLIKHJHJKJKJMNKIJHHKOJIKLJKQLFDECDJKJKLNMLMGF><=FGAGHFC@AAE2--,-8@EEFGHHHNIGGGFLPILIELIIJMKKJOSMJKPPNMKKLSOPPGDFMNKPMPPKISMNJSJOQOQRKMSSOHDE@SLMNMKKRNJLLLIIPLHCKJOOLHLKOKONLSNLJSKSLQRSLRPLPJIIJOKNSSKMONJKJHGJGIDKKSKEOMLMSJJSSSNJNLSNJKLRNLLMKLLSRMJOINSKFECDDEQOPMNSMSJKIIHLIOJMIJMKJJLLMKJISKMOE<<7:<;=??CKIKHSNKMKGIHHHGILMMSLRLKNSQOIOLIEKLMNMIPGMIILPMOMSSGKSSKOKHHHICSLLNIRLMNKSSSIKSMIMLKLLKMLQKIJSMKPNMJHFEJILQOOKKHGHHHFJHKJLFD=0++-
@74_PHV87F_5
ACTGCAGAGAACAGGCAAGGTGCCAAAGGGCAGCTAGAAATTCTACTGTCCCTTAAATGCCATTGCGTATAATAATTGTCCGAACCCAGCCATTACTGGGATCTTTTGCCCTTAGTATATTATTAGGCCTAAATTTACAACTTCTCCAAAAATGGTTTATATAAATTCAAATCAGTTTCTGTGATAGTTGTTAATAAGAACAATGTGTAAATAAGCCTTTCAGCTTGCAGCCTTCTGTGTTTGAGGAAA
+
GJLSKNHJHHIJIHHGBBCBC8763466>FD66666BCDIIQJHDEAAAGHHFIFGJNKMHJHNJIFEEE???::90....+,,,-BABFHFHIFKJHOIIJIKRKN>>><78-.8CFEFGECDGEFHFFEEFGLJGGHIGGJIISMHIISOLLHGIHJQNSINJKOFHOJKLQHHIIJIKIGGKEDFEDIHJJNIJGHKHGJJKLIRKKHGSIIGFDEFFMKHIDBBDDCDEGFEIGEDB=/.,+)'%
@75_PHV87F_5
CACTGGGCAGGAAGACTTTATTCAGATCCAAGGAGGAGGCTCTGGAATGGGTTTTCTGTGGCCGTGGTGGTGGGGTGGGAGGGTCCTCACCCCTTTCATGGCCTCTTCTATGGAGGTGCTAGAGTAAGATCTGTAGCAAAATAAGGGAAGGTCAGAGCAAAAGAGCAGAGCTTTATTCCCTGAAGCTGGGTGGAAACAGAGAATACCCCAATGTCAAAATGACTGCAGAGAACAGGCAAGGTGCCAAAGGGCAGCTAGAAATTCTACTGTCCTTAAATGCCATTGCGTATAATAATTGTCCAAACCCAGCCATTACTGGGATCTTTTGCCCTTAGTATATTATTAGGCCTAAATTTACAACTTCTCCAAAAATGGTTTATATAAATTCAAATCAGTTTCTGTGATAGTTGTTAATAAGAACAATGTGTAAATAAGCCTTTCAGCTTGCAGCCTTCTGTGTTTGAGGAAAA
+
:EHGHIGL?BA:93300062++++03::::@ACEKKNKMOIKFFFEIIISLPPSOKKPMLLLHFEFFSOKILNSLNECD7GHKKOSOIEFFHBBBF)FJFHJHHOMJEDDCAACFIGGGI>---;,,,7CB@@@@FDDEFBAHAB>LSLKMSEB?????FGMMLPNOIJKIIILLSQKQKLIJLLIIPIIHHHCDEB<3879987<;=>8DLLKJJISMOOLJEFHFHGIMIPJLIHGFGILGGGIMKJMLFECCDCCGHKINJO>===>>5--))*/=@?@@EG@;;;:<FIFEDA=>===@?<?B:987766667>?CCCBDEFE@GFGGLDDHEGFGJMJJLHHHDDDEFIJLJHGFDFGGIJLHGJLSJQJGIIIHNIKRNSPEDKGJHLGHHHGGKHHJJKKNKJKKKHLJJIKIMHJIHJJGJKIHKOJHHIHKGHIHLNHGEDDDDEGIHFFF>535555740
@76_PHV87F_5
GCCTGTTCTCTGCAGTCATTTTGACATTGGGGTATTCTCTGTTTCCACCCAGCTTCAGGGAATAAAGCTCTGCTCTTTTGCTCTGACCTTCCCTTATTTTGCTACAGATCTTACTCTAGCACCTCCATAGAAGAGGCCATGAAAAGGGGTGAGGACCCTCCCACCCCACCACCACGGCCACAGAAAACCCATTCCAGAGCCTCCTCCTTGGATCTGAATAAAGTCTTCCTGCCCAGTGCGCCAGGTGAAGTGTCCCTCTGCATCTACCCAAGCTGTTCCCTTGCCTGTTGGAGCCAGTGCACATACATCCCTGCTGCAGAGGCCTCTGTGTTAGGGAAAAGAGCACACAGACCTGGCAGCTTTCCTTGCCATGCAAGTCTTTATGTTGCTATGATATTCTTGGGCAGGAAAAAAAAATCCCAGACAGATGCATAGCATATGGGGCTGGAGACTTT
+
/CHSHKG@?EFKSMMJIHMHIGJHJIILIHMOMLGIEGEEEHGC>C::DGGIRD@43344BMKHGHJHGJMLOONHHS@>FILKMSKHIHGHG=JEEIJNIHRSSJLLKJJQIGKHIJLMOJLJLMMKLKQKLMSKSKKNGF?A@>SHLIHIDEECCDE?=<8?DDGKJJLLSSNHHIGINLKORLONKKLHJGIFINQISMKINSLLMOKRPIKLMLHHNJILKSSMPSMPNLKLSLIGFGGSSRPOMNRSSGGFFEMHSOSKOMNINMSOSOLSHMSSSQLLIMJKPPKLKILNNMQSLSLKJMKHMSMSNILOJNKKSNLNKPSKOIJC??@AMSOSNSMMKSMLKNMIKGIIILINMKNLQJJLNJJHHSJJFKBDCB@BACDFGLGGHHGGHIJSMNJKNLLSSSSJSSSSRSDLKIKOKJKKLKSJGGHJPLJOFFA>===<8=:;;93
@77_PHV87F_5
GGCCGAGAATATCATAGCAACATAAAGACTTGCATGGCAAGGAAGACTGCCAGGTCTGTGTGCTCTTTTCCCTAACACAGAGGCCTCTGCAGCAGGGATGTATGTGCACTGGCTCCAACAGGCAAGGGAACAGCTTGGGTAGATGCAGAGGGACACTTCACCTGGCGCACTGGGCAGGAAGACTTTATTCAGATCCAAGGAGGAGGCTCTGGAATGGGTTTTCTGTGGCCGTGGTGGTGGGGTGGGAGGGTCCTCACCCCTTTTCATGGCCTCTTCTATGGAGGTGCTAGAGTAAGATCTGTAGCAAAATAAGGGAAGGTCAGAGCAAAAGAGCAGAGCTTTATTCCCTGAAGCTGGGTGGAAACAGAGAATACCCCAATGTCAAAATGACTGCAGAGAACAGGCAAGGTGCCAAAGGGCAGCTAGAAATTCTACTGTCCCTTAAATGCCATTGCGTATAATAATTGTCCAAACCCAGCCATTACTGGGATCTTTTGCCCTTAGTATATTATTAGGCCTAAATTTACAACTTCTCCAAAAATGGTTTATATAAATTCAAATCAGTTTCTGTGATAGTTGTTAATAAGAACAATGTGTAAATAAGCCTTTCAGCTTGCAGCCTTCTGTGTTTGAGGAAA
+
*+++*****,01112555....0INOJKDJG???CESLJSKH@E((((((CBCFLJIKJSSONJJIDG.+763CFFFGAAAHOSSJSSOOMOSKLSMLSLLLSMOJSMSSSQSOLPLJSLSSSSHMPLSNKSMLK?7778DMIJFEA@@@A<;<<<A?:::CHLSSHIIIPMSMSSHSSSJKGGA?>66779NPDC@ACHHPQLSPPMLSLONOQLKKOPOSNJMSSIQJKFIIIKRSLMLJSILSEEB>>>>>>>>FG7777416CELQNSOOMJIGGEEFNJOJINJKLMNILOKMLSSRIHICDHFGJIJSLKSNSMNSNOSJKJQSSOSSNKRILPSORSPNKNKLIQONRSLLOSHKJQKOKSPNSJKKKJSJSLJMILOSRMMHMS@BAAA@KJMC;:;;LKMMJGMFGIINJNHGQJ@BCCNJKKIIIJILJPJOSIJNJOSSLMSLFFFEEFMLJN@>>>>DCIGPLJLPIKIOHIKMMGJMKJSMSSNLOHGGGLGHHJKSGD<777CBGGLIOJOJLHFFFGGHLGGGISMLKHIJGGJIMJMNMLFGJKRNIIGHGGLJJJIHJGHPKIJSGJHHGFHHJIJJKLIIHSLJGBBAAAGDGJGHHFIECDDCEEGGFDDB@10/..+(
@78_PHV87F_5
ACCTAGCTTCAGGGAATAAAGCTCTGCTCTTTTGCTCTGACCTTCCCTATTTTGCTACAGATCTTACTCTAGCACCTCCATAGAAGAGGCCATGAAAAGGGGTGAGGACCCTCCACCCCACCACCACGGCCAACGAGAACCCATTCCAGAGCCTCCTCCTTGGATCTGAATAAAGTCTTCCTGCCCAGTGCGCCAGGTGAAGTGTCCCTCTGCATCTACCCAAGCTGTTCCCTTGCCTGTTGGAGCCAGTGCACATACATCCCTGCTGCAGAGGCCTCTGTGTTAGGAAAAGAGCACACAGACCTGGCAGCTTTCCTTGCCATGCAAGTCTTTATGTTGCTATGATATTCTTGGGCAGGAAAAAAAAATCCCAGACAGATGCATAGCATATGGGGCTCGAGTCC
+
DIHGJSGJID=AFGHPSLQKMSSQSQJPSSMLEDFHF@>@EHJHCABC444CBABCEE=<3,,,,+++22678>AB>>EFHGEGDDDHJHSFF>:=@28?FIAJFHCCDEB<AD++?CDIIH55544..-.3.+*'&%&%%*,1*)),-1233777ACGBCDEHIIIMMKGCC@@?;;8,*(()-/----.-0///055===???55,,,--AABBC:::754444:88212/4//<DBED7777>C@;<;<<GGHIIHIHJKMJJQDBCGIEFEFIFFCF>:;,,1,,0-.20/-./1178==>>JHJKGB>=/--,++-8;<AACADCDDA@@ABHGEFFEGFNHHJHGMAA@AGFJCC>LNSSSSMBB??BGGHSIPLSGJ?=<<>89777755('&&&'&
@79_PHV87F_5
TTGGGGTATTCTCTGTTTCCACCCAGCTTCAGGGAATAAAGCTCTGCTCTTTTGCTCTGACCTTCCCTTTATTTTGCTACAGATCTTACTCTAGCACCTCCATAGAAGAGGCCATGAAAAGGGGTGAGGACCCTCCCACCCCACCACCACGGCTGAAGCGGCGCACGAAAAACGCGAAAGCGTTTCACGATAAATGCGAAAACTGATACTAAGCATCAATCGCGAGCGGTTA
+
45@BJIGJLLJHGHGGFLIGOSMI@:22376677DHFEEJHIIGGEEEBB<D0+ASISGGJIIH>;9235()FIHGEA@ABHMKLIFAAAABKKFEBAIEC<<DEDJKSJNMKJRFJKSMPSSLKSSLSKSSJFA??8<JSMSSKOSSKJLOJIJJHJSIPLMMLOGECCBBCGHJIJMOLKIJSLSIHMKJLNIIHHFGGLHKGEEECD65224:97765+*&&&&&(((&
@80_PHV87F_5
GTGGGAGGGTCCTCACCCCTTGATCGCCTCTACTATGGAGGTGCTAGAGTAAGATCTGTAGCAAAATAAGGGAAGGTCGAGCAAAAGAGCAGAGCTTTATTCCCTGAAGCTGGGTGGAAACAGAGTCCAATGTCAAAATGACTGCAGAGAACAGGCAAGGTGCCAAAGGGCAGCTAGAAATTCTACTGTCCCTTAAATGCCATTGCGTATAATAATTGTCCAAACCCAGCCATTACTGGGATCTTTTGCCCTTAGTATATTGTTCGGCCTAAATTTACAACTTCTCCAAAAATGGTTTATATAAATTCAAATCAGTTTCTGTGATAGTTGTTAATAAGAACAATGTGTAAATAAGCCTTTCAGCTTGCAGCCTTCTGTGTTTGAGGAAATG
+
399;IGGDDEEEGECDA;33300467::<==:99::?AAFCCDFEFDCCDEFFFGIHHL=====>JOHFEEHILGCA9.-,-1;DCEKGHFEDFEGKIHMLLGJIGHMF@C++++++**+.,++(''''(<>FCFGHIKGHEIDEDBCABBCCHFFEFFEEBA:6778IFE10001899@?KHIEFGIFHGEEGBEONKSKLGEHECCBACFGBB=+((()*5ABEFDDFEDDFCDDCBCCDCCDBB==>=<A336788:9,+,*())*?><813?>BCDCEGFDCBBCFHHHFEFEFFIIGGGHGKHFGFGDFCDCEEHJJGHFHFHJGFHILHGFDDEECDGEGGEEGHGGHHOC0+++79==EDEBAAAACCBEECB5/+****+,(&
@81_PHV87F_5
GCTAGAGTAAGATCTGTAGCAAAATAAGGGAAGGTCAGAGCAAAAGAGCAGAGCTTTATTCCCTGAAGCTGGGTGGAAACAGAGAATACCCCAATGTCAAAATGACTGCAGAGAACAGGCAAGGTGCCAAAGGGTAGCTAGAAATTCTACTGTCCCTTAAATGCCATTGCGTATAATAATTGTCCAAACCCAGCCATTACTGGGATCTTTTCCTTAGTATATTATTAGGCCTAAATTTACAACTTCTCCAAAAATGGTTTATATAAATTCAAATCAGTTTCTGTGATAGTTGTTAATAAGAACAATGTGTAAATAAGCCTTTCAGCTTGCAGCCTTCTGTGTTTGAGGAAC
+
BEMNNSJOOSKNJKIHG433((''(*--/1020..)(((*57ADA?JKIKNQSSMSSGHGA?6/0GIMOOFEGHHSHLJI?>>>BEFDABF;:;;<SESSOOSLSOKEH@>=;=>BAACKRKNKSMSFIKJPLNSIIGNMGMPSFGGGGMHLSGHI=JBCFEENSHSLJSSHGGJMLIOSJKNFIGFIKSOLPISNSIOJKKJJFFBA@=.''''..2BCBBCDBBCBBBBF@CB953224DFDEFDBCCJLOKSJKGGLHJHKHHHKGEFJJMJIKLKLKNJSINMJKSMSKKJJHNGBBDHFINISKHLSSJLOJNHHGIFHKG>==>=HJGGILISSHGE8)('&$##
@82_PHV87F_5
CTTATTTTGCTACAGATCTTACTCTAGCACCTCCATAGAAGAGGCCATGAAAAGAGGGTGAGGACCCTCCCACCCCACCACCACGGCCACAGAAAACCCATTCCAGAGCCTCCTCCTTGGATCTGAATAAAGTCTTCCTGCCCAGTGCGCCAGGTGAAGTGTCCCTCTGCATCTACCCAAGCTGTTCCCTTGCCTGTTGGAGCCAGTGCACATACATCCCTGCTGCAGAGGCCTCTGTGTTAGGGAAAAGAGCACACAGACCTGGCAGCTTTCCTTGCCATGCAAGTCTTTATGTTGCTATGATATTCTTGGGCAGGAAAAAAAATCCCAGACAGATGCATAGCATATGGGGCTGAAACTTTG
+
IMOHIRLNKLMISFGGHGIL<;;;;3321,,,+22377777EPKLIB<((('*+*,-,*----./000+(('2CKGFSJ>=>=>GHFLIJILNKIKMSKIJOF?99JGKHNJIPSSIGFLHSLSKLKOKHMIIGK;::::JJJENIKMHIKGKLKSISKSOL33334FFSKMKKSHMJ@@NNNISMMJLISJHLPJIFCD=<8888CJGDDEEGJJSJSOQKLMKMKKOKJJGHILILSGKGEFFDNPMMSMIQLHHGIKMMSKNHIILSJONKJSSJSJKISISMJKLLSKIMKGLJSLGJJIHILHHJEDFFDKGC=;<>?@BB<:756@ABDCDDD?>&%%%%&'')'&&&%%%%$'('%
@83_PHV87F_5
CTTATTAACAACTATCACAGAAACTGATTTGAATTTATATAAACCATTTTTGGAGAAGTTGTAAATTTAGGCCTAATAATATACTAAGGGCAAAAGATCCCAGTAATGGCTGGGTTTGGACAATTATTATACGCAATGGCATTTAAGGGACAGTAGAATTTCTAGCTGCCCTTTGGCACCTTGCCTGTTCTCTGCAGTCATTTTGACATTGGGGTATTCTCTGTTTCCACCCAGCTTCAGGGAATAAAGCTCTGCTCTTTGCTCTGACCTTCCCTTATTTTGCTACAGATCTTTCTCTAGCACCTCCATAGAAGAGGCCATGAAAAGGGGTGAGGACCCTCCCACCCCACCACCACGGCCACAGAAAACCCATTCCAGAGCCTCCTCCTTGGATCTGAATAAAGTCTTCCTGCCCAGTGCGCCAGGTGAAGTGTCCCTCTGCATCTACCCAAGCTGTTCCCTTGCCTGTTGGAGCCAGTGCACATACATCCCTGCTGCAGAGGCCTCTGTGTTAGGAAAGAGCACACAGACCTGGCAGCTTTCCTTGCCATGCAAGTCTTTATGTTGCTATGATATTCTTCGGCAGGAAAAAAAAATCCCAGACGATGCATAGCATATGGGGCTGGAGACTTTA
+
BEEABBBCCCDBEDFEDEIHGGFIHKIHIA.....9,.CBAEDFGKBEPMSRSSILJOKJNKLHGIDF3B@>?@GGJSKMMKKNLIJPOOILSOPPSA55555DFSPKHSL>>>=GB:::;;JHKE?>>>>EBCCEIMSSLSSMKEBOPJSSOSHEDDDENIQSSSOLSMQQSSIIJNQKGFADFDDMNHGNHOPEIJDBA=@94::99<1011>:997733/..-,-():508<:/***--@FGIJNJLKGGD?><=B7)CHDD78555700@:@BCNSKIMSJJKHEE655*'(((?@AHLKGIJILKKROMMOKJJNMKGSHJILSSNSNGLB===@AA@<>SSMJJSMKHIHIJIIGHNILSNJSJOLQLJHJQKSOIJGHGOQMHJGORISJSSSJKHHKLSORMPISSSIGDBD===;;>;:>>=>EFCDDCDLGLJNKIJHGF>JPNGMIK><54=55FIIJQNMIJHMNKHJRHHFGHFHLFJKIQHIMSKSNHIHLGOPJOHA4***(.:/,+++,,--0//162444HISGEBABEGKHSHKJJFFIHJOKIGGHHSSRIGHEFDED;;7**)(*7+***+2:;;:910*'**+(())=???CCBDDEBCCECD:6444100/&
@84_PHV87F_5
GCAAGCTGAAAGGCTTATTTACACATTGTTCTTATTAACAACTATCACAGAAACTGATTTGAATTTATATAAACCATTTTTGGAGAAGTTGTAAATTTAGGCCTAATAATATACTAAGGGCAAAAGATCCCAGTAATGGCTGGGTTTGGACAATTATTATACGCAATGGCATTTAAGGGACAGTAGAATTTCTAGCTGCCCTTTGGCACCTTGCCTGTTCTCTGCAGTCATTTTGACATTGGGGTATTCTCTGTTTCCACCCAGCTTCAGGGAATAAAGCTCTGCTCTTTTGCTCTGACCTTCCCTTATTTTGCTACAGATCTTACTCTAGCACCTCCATAGAAGAGGCCATGAAAAGGGGTGAGGACCCTCCCCCCACCCCACCACCACGGCCACAGAAAACCCATTCCAGAGCCTCCTCCTTGGATCTGAATAAAGTCTTCCTGCCCAGTGCGCCAGGTGAAGTGTCCCTCTGCATCTACCCAAGCTGTTCCCTTGCCTGTTGGAGCCAGTGCACATACATCCCTGCTGCAGAGGCCTCTGTGTTAGGGAAAAGAGCACACAGACCTGGCAGCTTTCCTTGCCATGCAAGTCTTTATGTTGCTATGATATTCTTGGGCAGGAAAAAAAAATCCCAGACAGATGCATAGCATATGGGGCTGGAGAGTTTTACC
+
;??BBBFDFJJIIGEDEFNRHJCCAAB<:6-,0''2223GGHGEGGGGFFGGGKJKGLNJEEEEDPSPJGDCDDD;;;70--,**+5599888<<>74444MMQOHRIMPMSJSA@@@@SOPSJOSNODEDBDSLMISOIHFMIKPSISNGSKSLNKKMJMFGGFEJJNNJIOKL:=HKJLDEE????EIKQLMMLQISSNJRKGSJMILD<:9:JKIFECDDJSJSMIIJPSRSSJJJLIOLPJNSOKM><;9864:00LLMSOJLKNJLMLRSMMKHNQNIIHNFGIFGCGPMIRSLLIB::@?@GJLSJIJISJDG:::::97777CFHKILLJJFFIKSLKLMNSNLHGGE?INMSSMMCQFBD=;;9:/.-//<AHKIQN<<<<<EFEELQOLSKNSJSILSSJSMMNIRNOKNMKLMKDDEECJKEGD@BBAA@@@@EECJFHHGIJC@@@@AGJHJJMONIMKIMOSLJNSMLFDCB=DJKJIOSSLJGHDDIIIGIJRHHIHLILHLLHJGIHJIOILHPKSJILHHGGHGHOSJJA>?33?@LNPQLSJSIMIHILJSKHIJIHGKHMJKKSJLGIPIKHJJGFGHHKIHMJKISIHHFEHFEGGKIKIMGISNKIGSSSSSMSDGB?@BAA@AHHIGEDEEEIGHEJB@?=<60.,*((()'&&
@85_PHV87F_5
ATCACAGAAACTGATTTGAATTTATATAAACCATTTTTGGAGAAGTTGTAAATTTAGGCCTAATAATATACTAAGGGCAAAAGATCCCAGTAATGGCTGGGTTTGGACAATTATTATACGCAATGGCATTTAAGGGACAGTAGAATTTCTAGCTGCCCTTTGGCACCTTGCCTGTTCTCTGCAGTCATTTTGACATTGGGGTATTCTCTGTTTCCACCCAGCTTCAGGGAATAAAGCTCTGCTCTTTTGCTCTGACCTTCCCTTATTTTGCTACAGATCTTACTCTAGCACCTCCATAGAAGAGGCCATGAAAAGGGGTGAGGACCCTCCCACCCCACCACCACGGCCACAGAAAACCCATTCCAGAGCCTCCTCCTTGGATCTGAATAAAGTCTTCCTGCCCAGTGCGCCAGGTGAAGTGTCCCTCTGCATCTACCCAAGCTGTTCCCTTGCCTGTTGGAGCCAGTGCACATACATCCCTGCTGCAGAGGCCTCTGTGTTAGGGAAAAGAGCACACAGACCTGGCAGCTTTCCTTGCCATGCAAGTCTTTATGTTGCTATGATATTCTTGGGCAGGAAAAAAAAATCCCAGACAGATGCATAGCATATGGGGCTGGAGCCT
+
LKLQKHOLNIOKJSLLSJSSKSOJSSJMPQPMNSMPSSSNJLMJSNNLSMNSPNSSNLSSRLSNNSKNSSISSJPSSKLLKNNSNNNQLSMKJSKNHSII@????D???SSSMMIJJIJGHFGGNNKJSMNLJSSKMSLLNNLKKIPKOSJSOMPSLOHSHDFSMNOSSOILKLSSRORSSJLRMJOKJOKLOMKPSKSSSOSHMRKKSSSSSKPKPKOSOSKQJGILNOSRLMOMLKONOSJGSLSLILSSLKSMNSLIIODSMKSRSNIGIB?>>A@@?<-----DHDDDEBDBINQLLKJNSSLGHFCJEGEGEEB5422133216<2-/FJNPSSLJOILGHFGIOSPISKSKQKLJKKGFJISIMJJRSSSJHDCEJSSSIMFFFJKIKMSMLSOSSSONINHHGGILROSLSOSPNLOLJSKOSSPMSFD<7)EEJAJINKJJSSQJIKSJJHGFHPOPISNMKKKLHFHEGNPRLSOMOLSIKHJMKLSQMKJHBBLLDSLJKSMLHLLKHMRKLHHIIHIISIMKHKPSOKKKJJIGIPIGHJJIJHGMSSJGHDDDEDGHSJOSJMQEFEDDMSSSSSLMGDAA@AA@KIJGECDCDHEFB@<:984+'%%$#
@86_PHV87F_5
ATCACAGAAACTGATTTGAATTTATATAAACCATTTTTGGAGAAGTTGTAAATTTAGGCCTAATAATATACTAAGGGCAAAAGATCCCAGTAATGGCTGGGTTTGGACAATTATTATACGCAATGGCATTTAAGGGACAGTAGAATTTCTAGCTGCCCTTTGGCACCTTGCCTGTTCTCTGCAGTCATTTTGACATTGGGGTATTCTCTGTTTCCACCCAGCTTCAGGGAATAAAGCTCTGCTCTTTTGCTCAGCCTTCCCTTATTTTGCTAGGATCTTTCTCTAGCACCTCCATAGAAGAGGCCATGAAAGGGGTGAGGACCCTCCCCCACCCACCACAGCCACAGAAAACCCATTCCAGAGCCTCCTCCTTGGATCTGAATAAAGTCTTCCTGCCCAGTGCGCCAGGTGAAGTGTCCCTAGTCTCCCAGACTGTTCCCTTGCCTGTTGGAGCCAGTGCACATACATCCCTGCTGCAGAGGCCTCTGTTCCAGGAAAGGACCACAGACCTGGCAGCTTCCTTGCCATGCAAGTCTTTATGTTGCTATGATATTCTTGGGCAGGAAAAAAAAATCCCAGACAGATGCATAGCATATGGGGCTGGTTAGGT
+
/347;754445855666<<?EHIFFHGMLKKMDKJJSKGIGJSMIKSJ73334AK?FFJJJIIKLMLSJQGCBAAOJMJKOJKSK<<:55GGKKGHDGFFHJGJC?88111114444278===ABJEDIHGDADCKOIJGICEDDEEIFE<<<<<=C@55<22?DKDB:887;:9831112?EEIIJJIKKHJJMHMILJJSMJMSMSNJJFD@BABCPIHEEHD@CC?493122/152212446;;5.45.()))*,0297=78><0)++'&&&&%&&%$&''&&'(((('++,.//257BEEBAB-'')+/3:5:::::DDB@<:/,++,..&(((+()))((((((((:>>?FHFHCDMIJFN787:HGGLIHMHMJSJKHHKIHJKSLSIJEFFFMKMECCCBFHSJGFIKHJHGD@&&(((''''&'''('6555;><<===??HEFGIKF@>>=>E-,,,.8111224444?<::::>?762.*&%&'()*3.2,++++*++2367AC<<:::664301HLJJJIJHLKHSQIFJIJOOHHIIFFHFHJLKHGIHMIDLJFEISSSKMFE@ABDDHHKIIIHFHGHHIED??A?>:6,((&&%&
@87_PHV87F_5
AGGGATGTATGTGCACTGGCTCCAACAGGCAAGGGAACAGCTTGGGTAGATGCAGAGGGACACTTCACCTGGCGCACTGGGCAGGAAGACTTTATTCAGATCCAAGGAGGAGGCTCTGGAATGGGTTTTCTGTGGCCGTGGTGGTGGGGTGGGAGGGTCCTCACCCCTTTTCATGGCCTCTTCTATGGAGGTGCTAGAGTAAGATCTGTAGCAAAATAAGGGAAGGTCAGAGCAAAAGAGCAGAGCTTTATTCCCTGAAGCTGGGTGGAAACAGAGAATACCCCAATGTCAAAATGACTGCAGAGAACAGGCAAGGTGCCAAAGGGCAGCTAGAAATTCTACTGTCCCTTAAATGCCATTGCGTATAATAATTGTCCAAACCCAGCCATTACTGGGATCTTTTGCCCTTAGTATATTATTAGGCCTAAATTTACAACTTCTCCAAAAATGGTTTATATAAATTCAAATCAGTTTCTGTGATAGTTGTTAATAAGAACAATGTGTAAATAAGCCTTTCAGCTTGCAGCCTTCTGTGTTTGAGGA
+
@?>?==??>>=>?@???><<<<<=?@BD?@@@???>A>ADB@A@?????@@@@ABBA=====>??@@AA@?=:77789A>=>>?BDDDDBAAAADDFDA@@>=??ACDA???>>??@A@@AABCBBBCFFIGECB@<::::=AAAB;;<<;59/=:<7:>@A@@>>6522/-/<<CA>===?A@AA@>??=>?>@A@A@@@@@ACABAA@?>?@AGHGI?<@<>@CGFC;:::8::4.CBABCB@??@@BFIECA88BCBAA@>>?==??AAD@?>>>@?B@>?>?@CEDFHEFGGFB?>>>>>@ABCCB===><<<;9:;;<@;;::;>???@BDEGBA@?=?@@A@?@BCFHDA>??@@854447BCDECDCB>>==>ABBA@@???@@@A@=<<<<>A@CA?=76=66????ACDCDC@=<;;<=>DGGFAA@==>;;<<<?@GIHB><<=>BCAACCCGCCDEEDD?????A??=>>?<>><<??@BBB@>?>>AA?A@@@BADBA=;;;;?@D?>==<==<;;;<<=???CCC>;972
@88_PHV87F_5
GCCTAATAATATACTAAGGGCAAAAGATCCCAGTAATGGCTGGGTTTGGACAATTATTATACGCAATGGCATTTAAGGGACAGTAGAATTTCTAGCTGCCCTTTGGCACCTTGCCTGTTCTCTGCAGTCATTTTGACATTGGGGTATTCTCTGTTTCCACCCAGCTTCAGGGAATAAAGCTCTGCTCTTTTGCTCTGACCTTCCCTTATTTTGCTACAGATCTTACTCTAGCACCTCCATAGAAGAGGCCATGAAAAGGGGTGAGGACCCTCCCCACCCCACCACCACGGCCACAGAAAACCCATTCCAGAGCCTCCTCCTTGGATCTGAATAAAGTCTTCCTGCCCAGTGCGCCAGGTGAAGTGTCCCTCTGCATCTACCCAAGCTGTTCCCTTGCCTGTTGGAGCCAGTGCACATACATCCCTGCTGCAGAGGCCTCTGTGTTAGGGAAAAGAGCACACAGACCTGGCAGCTTTCCTTGCCATGCAAGTCTTTATGTTGCTATGATATTCTTGGGCAGGAAAAAAAAATCCCAGACAGATGCATAGCATATGGGGCTGGAGACTTTCC
+
BDFGFIILISHHHFGGDGGHJHDGINMH?????LIMSJHHGEGGHLKGDDDGHHLKKQJOJCBABCFKMSJIHJKKMJEDC11111222AIKKHSIMEGED=MJ>?IISKF@<771199888JNLPNMJJJJGMRJJKRJ=<<=?FKI55.-,&&&&(,.?EBGEAD:8888=?BCHHIHJJKIKH>HHHFANSLSONSHSIFIE:MKJKSNJSIKSLINQLJM<<<<??@?GHIIHHMJIKQNPLQLKMMI==<>??C>>=776+)''&%(22;9>KJGKIIDDEDCMIHGLLIPNKRMLMKLKMKLGKHKKJMHOJOHSLLJHSINIMMMLJKMKLNOPLIKINLJKKLHEDDDFIMKRSKMHGCC;9999SLJKJGHIIGRKOLNSIKMLHOGFISJISMKKMJJISKJSLJJLIKGLMNPILSLSKMRIJJGJHKONSLIJIGKGJJNSQPSPPLJIILIBBBDMIHGHJIKPMIHJIMHMISHIGGFGEHFGFHFKLIISHGIGGIKLHKKKKGGHGE@ADISINIEGDEKSNJFIJHHHFDEEFJGHJGFEDFF>?<86543.+
@89_PHV87F_5
GTAGCAAAATAAGGGAAGGTCAGAGCAAAAGAGCAGAGCTTTATTCCCTGAAGCTGGGTGGAAACAGAGAATACCCCAATGTCAAAATGACTGCAGAGAACAGGCAAGGTGCCAAAGGGCAGCTAGAAATTCTACTGTCCCTTAAATGCCATTGCGTATAATAATTGTCCAAACCCAGCCATTACTGGGATCTTTTGCCCTTAGTATATTATTAGGCCTAAATTTACAACTTCTCCAAAAATGGTTTATATAAATTCAAATCAGTTTCTGTGATAGTTGTTAATAAGAACAATGTGTAAATAAGCCTTTCAGCTTGCAGCCTTCTGTGTTTGAGGAA
+
)9<ELLGLIISOSHKJSSLH:986,,->CLJKILNLMLJKJJLSSMKJJJHSMPJGLLIF?BFHHIIIKILKJNKNIJIKLNLINJSKMKILFJMNKKMPKSMILHRSKIIFGIIIIHJGFHGHJKJMJHONMKHMSJINIGIHKNLQJKLJJJFCBCCEKJKLNJJJJGHHHNIOHGIHHHJHIPLKFFECHLSJHKFB==<<>BHFDGGGIOKKEDCEDGIHGFDGFFFFFFFEEDEGPSKDEEEELJLIOMIKKKINHMIIGFHIGGIIHGGJGJGHLKJNJHIGHGHIKKKGHINISLIGF;-,,,AGDFEBB;;;ABFDC:</-13)))))(
@90_PHV87F_5
CTCCAGCCCCATATGCTATGCATCTGTCTGGGATTTTTTTTCCTGCCCAAGAATATCATAGCAACATAAAGACTTGCATGGCAAGGAAAGCTGCCAGGTCTGTGTGCTCTTTTCCCTAACACAGAGGCCTCTGCAGCAGGGATGTATGTGCACTGGCTCCAACAGGCAAGGGAACAGCTTGGGTAGATGCAGAGGGACACTTCACCTGGCGCACTGGGCAGGAAGACTTTATTCAGATCCAAGGAGAGTTATGGAATGGGTTTTCTGTGGCCGTGGTGGTGGGGTGGGAGGGTCCTCACCCCTTTTCATGGCCTCTTCTATGGAGGTGCTAGAGTAAGATCTGTAGCAAAATAAGGGAAGGTCAGAGCAAAAGAGCAGAGCTTTATTCCCTGAAGCTGGGTGGAAACAGAGAATACCCAATGTCAAAATGACTGCAGAGAACAGGCAAGGTGCCAAAGGGCAGCTAGAAATTCTACTGTCCCTTAAATGCCATTGCGTATAATAATTGTCCAAACCCAGCCATTACTGGGATCTTTTGCCCTTAGTATATTATTAGGCCTAAATTTACAACTTCTCCAAAAATGGTTTATATAAATTCAAATCAGTTTCTGTGATAGTTGTTAATAAGAACAATGTGTAAATAAGCCTTCAGCTTGCAGCCTTCTGTGTTTGAGGAAAT
+
?C?-*****;1A???@BKHPMHKEDEB;710-*+--389;@ADCCBB<12=?@IGOHGRKNSJHOIGJLSSMRKJLKIPLOJONNFEJGHGJGJJAACBAHGHHJHGIHE866468=FJKSLMOMPLNLRLNNKMKKSMSLMMIPLKOHKPLJSINLJSKLOSOSLNSNMKNLSG43333889>CCDDBDBBDDEGJHFFIDA@?-)))787778/////0,**)+'(()()+++>@ACDC@?<=;,******++HLIJSKLKSHHKKKJMLHGGHOLJKJGHLFOSSDQSKNLGEEDCDD??DC93@EEJSLLKJLKIIILHSLJGGHM/---/CJHIIIHNLKQIHMIHHB;8;;66EDDDEFFHFEFIFKSLKSMIHIRJSRMHLIJHIFJNSMJHLKOKFFJK>8740/-((((&;@@DKGISLJ77776<556IJJSB>>>>IJIHGLGFKPKMPL;;;;<FIHJHKLSPOSOKLJNLKKSSSLLJKJJKGDDCDGLILNPQLSKSJIHHJPOLHKJHIKKIFGIFMFMLIIEGHGCD??BGGGFLQSKPIHJHFEEFJLOHLFEBAA<=@A@EMILOJCEHKINKJHKJMOIHFEDEIGJGGKPLMLGJIGKHHNJMHJKRLHHKHLIJLHKMNKLSMKJ@?@78AABD::DCDDGIHJKLIGHF999:9963
@91_PHV87F_5
CCCACCCCACCACCACGGCCACAGAAAACCCATTCCAGAGCCTCCTCCTTGGATCTGAATAAAGTCTTCCTGCCCAGTGCGCCAGGTGAAGTGTCCCTCTGCATCTACCCAAGCTGTTCCCTTGCCTGTTGGAGCCAGTGCACATACATCCCTGCTGCAGAGGCCTCTGTGTTAGGGAAAAGAGCACACAGACCTGGCAGCTTTCCTTGCCATGCAAGTCTTTATGTTGCTATGATATTCTTGGGCAGGAAAAAAAAATCCCAGACAGATGCATAGCATATGGGGCTGGAGACTTCC
+
/353<<970:CAACBACBBCDKGOHFGGGHIGGHHFHHLJJMLJHIKKKOLJOQKHNMJKOGPJIQOLOINNKHIINNJFEFEDIMSLQJJILHFEFFFIJSLLLLEICI)?CEEHHCGGGEGFIGIHIMIHJJHKKIILJIJLIIGHIKSLLKLJOPPLIGHGGGLHJIJGGDEGHJRNJPKKLJIKFDFFGFIGGFFFFFGGDELMHMHIHHFGEEDEFHFFEEFFHJFHFGKFFFHHGJEDEFDFGFF?HNSSSMIEGEEFEFDDDDEEEDCDCEGEGBB=>=96+****+*('
@92_PHV87F_5
GTAGAATTTCTAGCTGCCCTTTGGCACCTTGCCTGTTCTCTGCAGTCATTTTGACATTGGGGTATTCTCTGTTTCCACCCAGCTTCAGGGAATAAAGCTCTGCTCTTTGCTCTGACCTTCCCTTATTTTGCTACAGATCTTACTCTAGCACCTCCATAGAAGAGGCCATGAAAAGGGGTGAGGACCCTCCCACCCCACCACCACGGCCACAGAAAACCCATTCCAGAGCCTCTGCCTCCTTGGATCTGAATAAAGTCTTCCTGCCCAGTGCGCCAGGTGAAGTGTCCCTCTGCATCTACCCAAGCTGTTCCCTTGCCTGTTGGAGCCAGTGCACATACATCCCTGCTGCAGAGGCCTCTGTGTTAGGGAAAAGAGCACACAGACCTGGCAGCTTTCCTTGCCATGCAAGTCTTTATGTTGCTATGATATTCTTGGGCAGGAAAAAAAAATCCCAGACAGATGCATAGCATATGGGGCTGGAGACTTTCCC
+
'(%$%$$%&'((((A?<AB?NR>DNKKHKSLLQSNJSQIPOKSKSSNOKLMPGKKI@@@@@IKOQJMSSSSORSOLJSPJLKNSMMRHOLKMJEJKKSQOSKKSJJLE2@=<=GGNJJI:=?4LJHKSOPMMPHILIOIKLOSNNSJMIEDB811,-DFFNMOSKNOJSGIKPNJNQSSSLKSSGMLSSPB<>LGHKMSGFEGECBBBBEHCDFFFECBA?A>=77;621220,,,,-55889:IGKEFIEFSMHQFIMPLJMSLJIHOLKHJKJRSSSSJOLLPLOOJRJIJPHNPLJNJONSKJKSLORIKSJLNPNSSNKSSKINLQOSMSPJMJIKLNLPOQRMKSJMMJKJSNSSQPSSGHOJLSSMSMLPNSJRMIMINLHILKHLKJSLMKOLSLJFJIHGDE7644,+***+++++55530111199:;A@3/01;;IGGFKDDGAGKIJHHGJGMLIINKILPIJHGHD@76664321,,*
@93_PHV87F_5
ATGCATCTGTCTGGGATTTTTTTTTCCTGCCCAAGAATATCATAGCAACATAAAGACTTGCATGGCAAGGAAAGCTGCCAGGTCTGTGTGCTCTTTTCCCTAACACAGAGGCCTCTGCAGCAGGGATGTATGTGCACTGGCTCCAACAGGCAAGGGAACAGCTTGGGTAGATGCAGAGGGACACTTCACCTGGCGCATGGGCAGGGA
+
BCAB<;++((*2235>?=?FHGHG?>==B?CH7EFGIKIHFGGFGGGGIJHIHGBC?CDFHFGGKKJGGFGFGFIE>;3(()GFIMRGJEDC><;:.,=@==DDEHILGGGHFHJLMLILPJIJKHHLIFEHIIKHGEFGGGIHIGGFGGIGGIHIHLIGKNF<8888BB@???BCBCCCCCBBBCA9998344443*&&%'''(('
@94_PHV87F_5
CTGGCTCCAACAGGCAAGGGAACAGCTTGGGTAGATGCAGAGGGACACTTCACCTGGCGCACTGGGCAGGAAGACTTTATTCAGATCCAAGGAGGAGGCTCTGGAATGGGTTTTCTGTGGCCGTGGTGGTGGGGTGGGAGGGTCCTCACCCCTTTTCATGGCCTCTTCTATGGAGGTGCTAGAGTAAGATCTGTAGCAAAATAAGGGAAGGTCAGAGCAAAAGAGCAGAGCTTTATTCCCTGAAGCTGGGTGGAAACAGAGAATACCCCAATGTCAAAATGACTGCAGAGAACAGGCAAGGTGCCAAAGGGCAGCTAGAAATTCTACTGTCCCTTAAATGCCATTGCGTATAATAATTGTCCAAACCCAGCCATTACTGGGATCTTTTGCCCTTAGTATATTATTAGGCCTAAATTTACAACTTCTCCAAAAATGGTTTATATAAATTCAAATCAGTTTCTGTGATAGTTGTTAATAAGAACAATGTGTAAATAAGCCTTTCAGCTTGCAGCCTTCTGTGTTTGAGAT
+
SLHHINKKLNPKPOMKKSKNSMSJPOIKEQISSMLFGHHIKJINIMIMLPMJHPJMLIMSOMSPSII>FJJSSGCEE=7JLJHKIIHHHHGKKQSNJNSSOJOINPJNNJLSQSRMPLLSHJKIHHRPIOIFSNMBGECFGHGFJDBAA=>0)?@<4=>>KNMNSJKHKHJHILSNQMSSKJLJQJSJNMSIKSA@?<;<;;?DADDNSNKSLPNKMNKLRPRSSSMLMQOMJNJIPLIMLHHMSNSOKMQPISSKLHKMSSSSLNSKSLSSOMGSSNNLLKSSISKLJPLKLPNMLKSOSQIMHHPSKRJF>??>?IEHIJKQSMHNSSOKOKQHKMJNMSOPIPNMIHFCDCABBBDF@?>>>765(''&&&(()445;=JIIKIOFGF<37223:;;:;=<=G????KJIGCGIEEEHCGKKHLLJHINNMNSLQSSNOJKHMILMKJMNMKNLJHGFFGHOILGKIJ<;22232227CBCEBCGEIJFGHFEK0----BIJIL?@???IGJHIIGEBB=1)&$$
@95_PHV87F_5
TTGCTCTGACCTTCCCTTATTTTGCTACAGATCTTACTCTAGCACCTCCATAGAAGAGGCCATGAAAAGGGGTGAGGACCCTCCCACCCCACCACCACGGCCACAGAAAACCCATTCCAGAGCCTCCTCCTTGGATCTGAATAAAGTCTTCCTGCCCAGTGCGCCAGGTGAAGTGTCCCTCTGCATCTACCCAAGCTGTTCCCTTGCCTGTTGGAGCCAGTGCACATACATCCCTGCTGCAGAGGCCTATATGTTGGGGAAAAGAGCACACAGACCTGGCAGCTTTCCTTGCCATGCAAGTCTTTATGTTGCTATGATATTCTTGGGCAGGAAAAAAAAATCCCAGACAGATGCATAGCATATGGGGCTGGTTCC
+
)9;BCCB?@@@@0-->+D=>HMLMHLJHJGKNLKN==AAAIIKHIHIEC==9999@BIHFLHIDAC;>=NMSLHSLNDBCCC744/8GGILKMHHIKICBABCHGJEI?>>>?DD=7899989:=?CCDHHF7777786110..../001@@ACFH40011A=<:778B@>>>@BC11111FFIIHGIGFGEFLKIGHIIKKJISHHIJHOKHINJIKKKOKLGIIIEGHEISLFIKKKHIIHFGJHG)))))))**,/8?CCFFFEFHFGFFFIHFHEEEFILJSMSSJJQQIHGLKCEECDGHFFEDEIJHFFDEDFEHFIGJGKIHKIJF?<JSSSSMLHC>?EECCCCCCBA<::9;89677875(%%%$%
@96_PHV87F_5
CCCAGCTTCAGGGAATAAAGCTCTGCTCTTTTGCTCTGACCTTCCCTTATTTTGCTACAGATCTTACTCTAGCACCTCCATAGAAGAGGCCATGAAAAGGGGTGAGGACCCTCCCACCCCACCACCACGGCCACAGAAAACCCATTCCAGAGCCTCCTCCTTGGATCTGAATAAAGTCTTCCTGCCCAGTGCGCCAGGTGAAGTGTCCCTCTGCATCTACCCAAGCTGTTCCCTTGCCTGTTGGAGCCAGTGCACATACATCCCTGCTGCAGAGGCCTCTGTGTTTAGGGAAAAGAGCACACAGACCTGGCAGCTTTCCTTGCCATGCAAGTCTTTATGTTGCTATGATATTCTTGGGCAGGAAAAAAAAATCCCAGACAGATGCATAGCATATGGGGCTGGAGACTTTCCT
+
.DGBC<<<?=?ABMIGNSHRPJQKKKSHSKQSLKSOSKRPKMLJHKEKFGILSSIMSSHBA@?A???@AKGNIHSLJHJ::KJKLDSKSSQIMFHFLIGSMMLSIISSIMKHHJ8.1HSGBIH5555611113<;96765879=AB>>BCDLLJHOKMILCB@?;:::50/-,-+++++/0266:@?.2.../BBBGKIJJMKLSLJLKGLIPJSSSQHLLNAGHGHLLRLLOLKBEEG=>>>>LSSSOJKSIRRSHLMMKMIOSNSSOLOSOMLQOMMSMRIID2()@?AFLSISMHIJHIIISSOJPOGMLSSKKKMLNLRJOMJMMJDJIPOSKNKKOPLJJSHHGPSKPLJIFFDGGEBACDJKIJIE<9867DGEJGHGSHSFHHFGIIDIGGGC;*&&+&%%&&(&
@97_PHV87F_5
AAAATGACTGCAGAGAACAGGCAAGGTGCCAAAGGGCAGCTAGAAATTCTACTGTCCCTTAAATGCCATTGCGTATAATAATTGTCCAAACCCAGCCATTACTGGGATCTTTTGCCCTTAGTATATTATTAGGCCTAAATTTACAACTTCTCCAAAAATGGTTTATATAAATTCAAATCAGTTTCTGTGATAGTTGTTAATAAGAACAATGTGTAAATAAGCCTTTCAGCTTGCAGCCTTCTGTGTTTGAGGAT
+
GBPNJLJIGJKPLHMPMNSLMPKSINOKJMKKOSKKK<<<<<JKSLIMSLJSIQNMNKSSLKLSQSJJSPLLKOJILOMLKLSHHFJGSOOLKMJGRISLOLHLJIJSMOJLICDDB>F12B@@@@EEFFKKPJMNHPLNJJQHQGMJSHGLRJJLSOJLLMLILILQKJLSLGJLOOLLFFHLHSKQPMMIILKJOSLJIKKLKLLPLQINOJRIMKPMNG97777FIHKKGGGHEFIKIOKJFED<6/,*&%
@98_PHV87F_5
GCCCTTTTGGCACCTTGCCTGTTCTCTGCAGTCATTTTGACATTGGGGTATTCTCTGTTTCCACCCAGCTTCAGGGAATAAAGCTCTGCTCTTGACCTTCCCTTATTTTGCTACAGATCTTACTCTAGCACCTCCATAGAAGAGGCCATGAAAAGGGGTGAGGACCCTCCACCCCACCACCACGGCCACAGAAAACCCATTCCAGAGCCTCCTCCTTGGATCTGAATAAAGTCTTCCTGCCCAGTGCGCCAGGTGAAGTGTCCCTCTGCATCTACCCAAGCTGTTCCCTTGCCTGTTGGAGCCAGTGCACATACATCCCTGCTGCAGAGGCCTCTGTGTTAGGGAAAAGAGCACACAGACCTGGCAGCTTTCCTTGCCATGCAAGTCTTTATGTTGCTATGATATTCTTGGGCAGGAAAAAAAAATCCCAGACAGATGCATAGCATATGGGGCTGGAGACTTTTT
+
/;??;921*12BCCBAABC?@LIGGGJKOGIGSHKMOLRQHSPD1111C/..../>BFD?;>==FS<IDCB65555CERHJGGGKGGC52,)(%&/BB>999:;BBGOLOIJRSNJJKKOL@?EEE<GECDDCDSGGGCCCCINMKPJSD?FJABOQOSHHHHESLKMAE*+JNLISJA@@@@CBBDDE<9....)*0*..,--03;==<899;FJG@AAEFMHIHKNHHJSLQSLJSKGFH=FIHKJOLJHMJL==?SHMIHHL72@AFMNSHIGJFJIILMIQKJIFIFISJKSPLSQSSNLQKPSIOSGGHEDHFGEHMNKOKSOKLNLNOMPNIC?00<@BMSJKOLMLKSMJIHJIHGIIJSGHGD9;/*&&FKJIIJHHJIGIJKLHGGRJJIJDFEEA@>=>?@BSHHMHCAHKSSSPHKHKIEDCCDHIHKEDCBDFIFF2222===;750.-+)'%
@99_PHV87F_5
ACAATTATTATACGCAATGGCATTTAAGGGACAGTAGAATTTCTAGCTGCCCTTTGGCACCTTGCCTGTTCTCTGCAGTCATTTTGACATTGGGGTATTCTCTGTTTCCACCCAGCTTCAGGGAATAAAGCTCTGCTCTTTTGCTCTGACCTTCCCTTATTTTGCTACAGATCTTACTCTAGCACCTCCATAGAAGAGGCCATGAAAAGGGGTGAGGACCCTCCCACCCCACCACCACGGCCACAGAAAACCCATTCCAGAGCCTCCTCCTTGGATCTGAATAAAGTCTTCCTGCCCAGTGCGCCAGGTGAAGTGTCCCTCTGCATCTACCCAAGCTGTTCCCTTGCCTGTTGGAGCCAGTGCACATACATCCCTGCTGCAGAGGCCTCTGTGTTAGGGAAAAGAGCACACAGACCTGGCAGCTTTCCTTGCCATGCAAGTCTTTATGTTGCTATGATATTCTTGGGCAGGAAAAAAAAATCCCAGACAGATGCATAGCATATGGGGTGGAACCT
+
CJIILJLJPSPKEFFFGLJOHHJNNNKDGKHKGJJFGFFHFHFI>;<==<===BI=AOMIMQJIRNHLPSLISOSSMSSLKSISSRSPOSSJJLKIJKKLSJOQILSOMGGJOHJPEHFFBHIJKNNIKLGMJG:885333@4EPSLROPOLFFGIGJHHOJKSLKMSKKMJOIO<<<<<GJMMQOSMSSHMLKKKJJIHHE>((')1.4=99(((''**-011217BA>544/...0??@@BG>3/./1/1222355..;;A@BBEACJCCFJJLGNJLKLLKIKOLIMLLKKSJPMKMMFEDCCIHISLSNLMIMMKJRIILLMLPLIKSJMJKLSSLNNOJOGGGIJIKQISMPSIKJSMLHJGJHJNKKNSNSMKMIJJPNSLSLLM?+))1013/45.3---...229:>>@AFIDDEC<8347;==MJNJKMIJGIFFGFGHJSJNOIGHGHJJLIMSMSJJGEG>==GKSSSSNHKGGFGHEDFDGSILCEEEEFG;875++*,,*)&
@100_PHV87F_5
GCAGAGAACAGGCAAGGTGCCAAAGGGCAGCTAGAAATTCTACTGTCCCTTAAATGCCATTGCGTATAATAATTGTCCAAACCCAGCCATTACTGGGATCTTTTGCCCTTAGTATATTATTAGGCCTAAATTTACAACTTCTCCAAAAATGGTTTATATAAATTCAAATCAGTTTCTGTGATAGTTGTTAATAAGAACAATGTGTAAATAAGCCTTTTTTCAGCTTGCAGCCTTCTGTGTTTGAGGGAT
+
@BCCDDFGGGFGGFMJKKNIM;>D=DHF3222222263;776669;9:86855822IGJJOMNMGIHHHJOKPKIKGKFFHJMMQKPLKKJ>>=2222KCFFFKGJSKJJIHKLLLINMISNKPPSHHMHLQNJILILLLKKJHISISQKLJNNSOOSNSPNKJLKLPJOJGFAKSSLOOSKRHIE6,,,-::;BBCFDFFGHKFJLKKSSKSHM944344@AABKGMHGIGFH<;:7*')+')*+*&%
@101_PHV87F_5
CTTTTGCTCTGACCTTCCCCTTATTTTGCTACAGATCTTACTCTAGCACCTCCATAGAAGAGGCCATGAAAAGGGGTGAGGACCCTCCACCCCACCACCACGGCCACAGAAAACCCATTCCAGAGCCTCCTCCTTGGATCTGAATAAAGTCTTCTGCCCAGTGCGCCAGGTGAAGTGTCCCTCTGCATCTACCCAAGCTGTTCCCTTGCCTGTTGGAGCCAGTGCACATACATCCCTGCTGCAGAGGCCTCTGTGTTAGGGAAAAGAGCACACAGACCTGGCAGCTTTCCTTGCCATGCAAGTCTTGTTATGTTGCTATGATATTCTTGGGCAGGAAAAAAAAATCCCAGACAGATGCATAGCATATGGGGCTGGAGACA
+
0=>>HDIMIHHFGA?=88>4*?<<BHFFFECCDFJJHNPGFFHGGFEGGGIDDEEFIJIJLIHIGGKA<=>>@KMNFHFHMGBC?644((AJJIHLJEGF@>===@IIJJIIHFGFHHGIJFGGGGHFFHFIGMLGFFFFGB??8)('''''&%$%(25-.898100/04444433233332479?=>>?>A>90/22222531/*+(()CCDECBDFFDBBDEJIJKFDFDEJMIKIKIKJJNIGFGFGFJJLKHFECGGFLMQLNFFEEEFDEFIGG@?=851-,-08@A@@CCCCCCCCD>>=21003635555?@:::655---,-=ACEGDC?EGMFBCB21113>@BCFFEHABBAA@A@@<;=::943-(&##
@102_PHV87F_5
CTTATTAACAACTATCACAGAAACTGATTTGAATTTATATAAACCATTTTTGGAGAAGTTGTAAATTTAGGCCTAATAATATACTAAGGGCAAAAGATCCCAGTAATGGCTGGGTTTGGACAATTATTATACGCAATGGCATCAACAAGTGAGAATTTTTTTTTCAGCTGCCCTTTGGCACCTTGCCTGTTCTCTGCAGTCATTTTGACATTGGGGTATTCTCTGTTTCCACCCAGCTTCAGGAATAAAGCTCTGCTCTTTTGCTCTGACCTTCCCTTATTTTGCTACAGATCTTACTCTAGCACCTCCATAGAAGAGGTCATGAAAAGGGGTGAGGACCCTCCCACCCCACCACCACGGCCACAGAAAACCCATTCCAGAGCCTCCTCCTTGGATCTGAATAAAGTCTTCCTGCCCAGTGCGCCAGGTGAAGTGTCCCTCTGCATCTACCCAAGCTGTTCCCTTGCCTGTTGGAGCCAGTGCACATACATCCCTGCTGCAGAGGCCTCTGTGTTAGGGAAAAGAGCACACAGACCTGGCAGCTTTCCTTGCCATGCAAGTCTTTATGTTGCTATGATATTCTTGGGCAGGAAAAAAAAATCCCAGACAGATGCATAGCATATGGGGCTGAATTTTCCC
+
+??>@ECBEJCDDEKEDCBAABA@D2112222222;45??::::<@??AAFBAABDCAA?86211112/004:<CECCCDEDBADDDEJIGHILOKILED?9;KHPOJKRJHGNMPSOLKH>>>>====?B@==<>@DDB32('(,.-++('&&'.././/012-))*,23=>7A?9:>?@HGIKLIJIMSLHNKSMJKMJLGEEEEFLKGA;:<?D@?<5522222;37,-A?:;9750/00,.4...-.1//06;=>@BC7CGEDDFFCEGCCG<D@@BCB@CFFLGILICBBABGKI???BAAA@G991...12AJPJJLDDJHKNQLSKEBA;74320110,-EII><<<=LIIDCCEFSLKIIFEEEFEH<3334LJGLHFHIIKJJKSSRIKGFIJJKKIGKLILOSKIGIGJHJBA@@@GMJKJMLLQPCDCBCHKOHRHJDGBB4=;89:1111162000AAFLJHIGJHJJLINGJJGFFGGJSIIISKMPMGHFFIA98889@IC=;;:7<734-+++,,-***)*,-677?@??4..<?ABDIJHIIGGDDFCA??BDFH;::::?@?>><;41050>?@@>;AFIIJLJFA;66DDDDGDGFFEEDEDGEI@B@?>;3('%%%%%%#
@103_PHV87F_5
ATATGCTATGCATCTGTCTGGGATTTTTTTTTCCTGCCCAAGAATATCATAGCAACATAAAGACTTGCATGGCAAGGAAAGCTGCCAGGTCTGTGTGCTCTTTTCCCTAACACAGAGGCCTCTGCAGCAGGGATGTATGTGCACTGGCTCCAACAGGCAAGGGAACAGCTTGGGTAGATGCAGAGGGACACTTCACCTGGCGCACTCGGCAGG
+
466CDCCCCCDJIMSMSSSNKKKH?AJSSSSSKKIGSF>-EHGMNKSLQQIMQJJIIGCGCDGCA>::;DFOOKLIHMPCCBAA=;556KIPJJMSMMSGFFK51DD?GEDDFIFFNHJPSJFIIFHD?=ABCLHGFGGMISMMLLOJIKMIIQLLNNIPHFPOKHKMJH><<<<GKBBA@:88678CDFFIGC>???>DA45333+)'&%%$
@104_PHV87F_5
GAGTAAGATCTGTAGCAAAATAAGGGAAGGTCAGAGCAAAAGAGCAGAGCTTTATTCCCTGAAGCTGGGTGGAAACAGAGAATACCCCAATGTCAAAATGACTGCAGAGAACAGGCAAGGTGCCAAAGGGCAGCTGGAATTTCTACTGTCCCTTAAATGCCATTGCGTATAATAATTGTCCAAACCCAGCCATTACTGGGATCTTTTGCCCTTAGTATATTATTAGGCCTAAATTTACAACTTCTCCAAAAATGGTTTATATAAATTCAAATCAGTTTCTGTGATAGTTGTTAATAAGAACAATGTGTAAATAAGCCTTTCAGCTTGCAGCCTTCTGTGTTTGAGGAAAT
+
/456BKJJHJJNJJIKJJKOJQSG;MRSKMMFFGIJNISORSLLIKJMSKSMJMKIJJHDFISOSMJONNSEPSOIGECBBEEA?@@:6AEDKHDEFGIIGIGFHGDHDKJIGGHFGLSSKSNNGFLHOLL3222'''''((((.67>>BGGEJGJLFGGHHHNSODGEFGJIGNMNSIMIIGMKJMJHJHLLMIJSSQRLPHSNIJMSGIDMEFMOHJISKRONJNNGGGGGMJKLGGJHFKKMPHGGGSSLLHHIHISSHKIJIRHOIHIKKFKHGNKJFIJHHHIOJSOLHSJHFFFLGHILLJJIKJJJIJI?;::7FFFFEFGEEFFEGDDA:74570..-))*%
@105_PHV87F_5
TGTGCACTGGCTCCAACAGGCAAGGGAACAGCTTGGGTAGATGCAGAGGGACACTTCACCTGGCGCACTGGGCAGGAAGACTTTATTCAGATCCAAGGAGGAGGCTCTGGAATGGGTTTTCTGTGGCCGTGGTGGTGGGGTGGGAGGGTCCTCACCCCCTTTTCATGGCCTCTTCTATGGAGGTGCTAGAGTAAGATCTGTAGCAAAATAAGGGAAGGTCAGAGCAAAAGAGCAGAGCTTTATTCCCTGAAGCTGGGTGGAAACAGAGAATACCCCAATGTCAAAATGACTGCAGAGAACAGGCAAGGTGCCAAAGGGCAGCTAGAAATTCTACTGTCCCTTAAATGCCATTGCGTATAATAATTGTCCAAACCCAGCCATTACTGGGATCTTTTGCCCTTAGTATATTATTAGGCCTAAATTTACAACTTCTCCAAAAATGGTTTATATAAATTCAAATCAGTTTCTGTGATAGTTGTTAATAAGAACAATGTGTAAATAAGCCTTTCAGCTTGCAGCCTTCTGTGTTTAGAT
+
HJISQNSLISKLSKQSLNSKSMJRJKNSKSSKJ8666GSSHSLQIKSMLMNNJRJNMMSKKMJNRLKINMMSKD>E::::;;;;4:<==@@?@BEECFESPSMJOMLSNOLMLSKMNMMSJRNSMOLIHGIHQOSOHDEGE;13.21212:;;;@@A@?A1/-+.:?HLJMMSKOKKNIMLPNKHGE<3./GFNIJSMPKOPQKLSSQIOAGGHGJIDD854445:<>CJILSLJLJIKSPSSMMSQOMSNSKSJIJPNLNMSSOIMSLSPJHIS95QKJQFKMJJLOJHHGLE<::;<LJIJKNSMOLKLHPLKGLMHDCBBABELMSKLOMJNNPMMJPLKRMSOSSKKOJSJGHFGOMKNGHGFIOIIPMQKKJNIJOOKIJGGJJPHOHHA<;93,-,,-@@A@BMJNOIHGHHKJIJMJLJGJGJRILKLHIMPJJPGIHGIKSKLHIGHLGKPKKHJIJJMLHFGFJSFHGHHKHGEDMLIKJMOIHHSSOQJSJFFDDDCFFHKGFEDEBBBA@EEGHGB<97-(%$
@106_PHV87F_5
CCAGCCCCATATGCTATGCATCTGTCTGGGATTTTTTTTCCTGCCCAAGAATATCATAGCAACATAAAGACTTTTCATGGCAAGGAAAGCTGCCAGGTCTGTGTGCTCTTTTCCCTAACACAGAGGCCTCTGCAGCAGGGATGTATGTGCACTGGCTCCAACAGGCAAGGGAACAGCTTGGGTAGATGCAGAGGGACACTTCACCTGGCGCACTGGGCAGGAAGACTTTATTCAGATCCAAGGAGGAGGCTCTGGAATGGGTTTTCTGTGGCCGTGGTGGTGGGGTGGGAGGGTCCTCACCCCTTTTCATGGCCTCTTCTATGGAGGTGCTAGAGTAAGATCTGTAGCAAAATAAGGGAAGGTCAGAGCAAAAGAGCAGAGCTTTATTCCCTGAAGCTGGGTGGAAACAGAGAATACCCCAATGTCAAAATGACTGCAGAGAACAGGCAAGGTGCCAAAGGGCAGCAAAGTCTGCTGTTCCTAAATGCCATTGCGTATAATAATTGTCCAAACCCAGCCATTACTGGGATCTTTTGCCCTTAGTATATTATTAGGCCTAAATTTACAACTTCTCCAAAAATGGTTTATATAAATTCAAATCAGTTTCTGTGATAGTTGTTAATAAGAACAATGTGTAAATAAGCCTTTCAGCTTGCAGCCTTCTGTGTTTGAGGAAATA
+
4;:;B?ACBBCDDBBBBCCEHEFGHHGFEDDE?CE82---.?@@C<55@CEFDDGFFECBBBAEFEFJDED?>=<1;<<DCCDCB@?B?@DBAB??BDCCEEFIHEGGDCDHCEDAAACDEGFEEBBAADFFFIMKAB???@BBCCCDDEFFDEBABBBCEDFGDBCCBBBBCBFGFEEDECDDDDDEEDBCA??@@@BBBBCFFFDB?<<<<?CABB@CFFC==99777;<GHEFDBAAAAEFDDDDFGIHFCA:889::;BCEBGGKA?>;8898<CBCC??>>>A>;;==@?@AAA@@?<>@A=8BDBCB@@AABCD77777?<=>==?>?A@AA@ABABBBA@?@AAEGD>A@A@AB@?=>>>>>?EEGKJ?>>==A@ACDCFGE@@=??BCBC77777><7643242001-,,,-0899:>>>ABGDA??>>@@ACCDDCDBBBBA@@@?ABACACC>875(((&$$%%%%++0**+133EFDCBAAC<9999<FHIK??>>?ECEDECBC@ABBACDFFDA????BFFHGDC??B@@CCBCHGJOJSHDB@@@ABFGIECCCAACCCECDEGHLSHEDDEEIIKIMJGIDGHIGHGDDCDCGGFFFHEDEDCCCDEGJKJGGIJJGEFFEFFGIJKDBA@ADCFJFEECBAAABCFFFHFB>8/('''(''&$
@107_PHV87F_5
CTATGCATCTGTCTGGGATTTTTTTTTCCTGCCCAAGAATATCATAGCAACATAAAGACTTGCATGGCAAGGAAAGCTGCCAGGTCTGTGTGCTCTTTTCCCTAACACAGAGGCCTCTGCAGCAGGGATGTATGTGCACTGGCTCCAACAGGCAAGGGAACAGCTTGGGTAGATGCAGAGGGACACTTCACCTGGCGCACTGGGCAGGAAGACTTTATTCAGATCCAAGGAGGAGGCTCTGGAATGGGTTTTCTGTGGCCGTGGTGGTGGGGTGGGAGGGTCCTCACCCCTTTTCATGGCCTCTTCTATGGAGGTGCTAGAGTCATCTGTCTAGCGAAATAAGGGAAGGTCAGAGCAAAAGAGCAGAGCTTTATTCCCTGAAGCTGGGTGGAAACAGAGAATACCCCAATGTCAAAATGACTGCAGAGAACAGGCAAGGTGCCAAAGGGCAGCTAGAAATTCTACTGTCCCTTAAATGCCATTGCGTATAATAATTGTCCAAACCCAGCCATTACTGGGATCTTTGCCCTTAGTATATTATTAGGCCTAAATTTACAACTTCTCCAAAAATGGTTTATATAAATTCAAATCAGTTTCTGTGATAGTTGTTAATAAGAACAATGTGTAAATAAGCCTTTCAGCTTGCAGCCTTCTGTGTTTGAGG
+
=?JIINJSQSSSQSLSQHEKIGJSSSHKMDCFGC=C?AAFFGEINIBCBDEEFCHIGNDMNLKJINLSIJEBA@?;88788=>HGJSSRMSSJOLJMSF?SN=FHJJSNOQINQJNLLQOOSMKLLNLJMSISJJNSLLSOIOLJLKLSNJKKJOSJROMSSMQS....;FEB?=>>ADINHOKKHHHGGHKNMLIHIGGNSSNLONLSMKGAAB>)@<<;;IMHJEFIIJJMSJOJOKRQJISQJSSMNIGCBCBCNSLHIHHHMLMMSSQNLSOGLIKSJSSNJJJIGSSLSISLB@>??AA61119:?>@A>>95/+++,'%%%%&'&()**)())(5<=@ISESMJEFFDDFEEILNSNPISHFA?<99AAAAAGJJNIRMIHJKMHHIKQPSHHKKLHJHGJIJPJSGQMPSQMPHFHKLLOPNOSMPLPLKSIKIFEDCGEIKGGKNSOQJJGBECCAACCDKHJFHEHIJJKALMJHHDCDCEISMIG:00000:HOIIIIHHGSIKHHGJIJHIGGD/@AA?G>>@HGJMGHHGNSKLKK@@@>AGCEHFEDC?@CDEGOSSSKEHGFFIIKLISSQGIJOQJKIJHJJKMFFCEB>==:889>DFCB<?CBFKOMKHFIILJLGED@@A<=MJJHHMFGEFGJILJLHEDB553,
@108_PHV87F_5
GCAAGGAAAGCTGCCAGGTCTGTGTGCTCTTTTCCCCTAACACAGAGGCCTCTGCAGCAGGGATGTATGTGCACTGGCTCCAACAGGCAAGGGAACAGCTCCGGTAGTGCTGGGACACTTCACCTGGCGCACTGGGCGGAACTTTGTTGATCCCAAGGAGGAGGCTCTGGAATGGGTTTTCTGTGGCCGTGGTGGTGGGGTGGGAGGGTCCTCACCCCTTTTCATGGCCTCTTCTATGGAGGTGCTAGAGTAAGATCTGTAGCAAAATAAGGGAAGGTCAGAGCAAAAGAGCAGAGCTTTATTCCCTGAAGCTGGGTGGAAACAGAGAATACCCCAATGTCAAAATGACTGCAGAGAACAGGCAAGGTGCCAAAGGGCAGCTAGAAATTCTACTGTCCCTTAAATGCCATTGCGTATAATAATTGTCCAAACCCAGCCATTACTCGGGATCTTTTGCCCTTAGTATATTATTAGGCCTAAATTTACAACTTCTCCAAAAATGGTTTATATAAATTCAAATCAGTTTCTGTGATAGTTGTTAATAAGAACAATGTGTAAATAAGCCTTTCAGCTTGCAGCCTTCTGTGTTTGAGG
+
9<=CGIQHKKHHEGHECIIGKJIKKKJKFC82@9@A<-ACEHNHQJMMIHIJLMOGIGDFIIDEDF@@AABJJORSNLJKJJMS*(((((:644564433('&'(+1-,---,,,6?>?@@AEFIHHCBBCBH5554(('((,,,)+)'%%&)))0<?APJHHHHJOLKKLILKNGHLOJMPONKJHEBBCDGOJHNLHGOBA>5AFD<@@@>>@BC@?B>84<BBIHHKHHJHFJIHGGGEFGFIGLIKIHJLJJJOSLIGHECA@A@>//;55?==7653111=DBAHIHHIFGGJGILHPIGGHHIIHHGGIIHIEGIJIKIIIJMLJJGGGGIKJKGJNJOSOKIHFHHFIJHHJ@>>>?CFCDBB?ACDIFFEDCFIEEGIIKMJJLJKJJJHFFHFKKJIHIJIIKE=<<<=FLKSSMMGIGHIGPIKHIGCCDC766)''''3533320000.9--.:<;;<==;9:;CCB@B=90.../GGHJIKILGIJKOKIGHHGHJKKJKMMSCKNLSNHGGGHGPLIIJJHHHIJKNLKILJLJIGHMLKKLLKIKIMIKFED<JFOIIKQHHFEEDFFFEIHIIH@)(('
@109_PHV87F_5
TCACGGTGAAGTGTCCCTCTGCATCTACCCAAGCTGTTCCCTTGCCTGTTGGAGCCAGTGCACATACATCCCTGCTGCAGAGGCCTCTGTGTTAGGGAAAAGAGCACACAGACCTGGCAGCTTTCCTTGCCATGCAAGTCTTTATGTTGCTATGATATTCTTGGGCAGAAAAAAAATCCCAGACAGATGCATAGCATATGGGGCTGGAGACTTTTCCTG
+
$%$$$%%)235<>>66655?@HGHHJHKKHGJMHJKGHE@1((::9<;;??@AILHGGJKJGHHFEFFGGNJJJKOKHKEDFFHEFGGHIGEE44667LSIOMPKEDEDEGEDEDEFECDFCF?<@CDCDIHIHJDBBA@BC>===<A@@@DCCEGFEFDCD222228644;CFFIIFDCAABCDEFEEDDCBCBDGGHDC@@?94*))((*()(&'&$
@110_PHV87F_5
TTTGGACAATTATTATACGCAATGGCATTTAAGGGACAGTAGAATTTCTAGCTGCCCTTTGGCACCTTGCCTGTTCTCTGCAGTCATTTTGACATTGGGGTATTCTCTGTTTCCCACCCAGCTTCAGGGAATAAAGCTCTGCTCTTTTGCTCTGACCTTCCCTTATTTTGCTACAGATCTTACTCTAGCACCTCCATAGAAGAGGCCATGAAAAGGGGTGAGGACCCTCCCACCCCACCACGGCCACAGAAAACCCATTCCAGAGCCTCCTTGGATCTGAATAAAGTCTTCCTGCCCAGTGCGCCAGGTGAAGTGTCCCTCTGCATCTACCCAAGCTGTTCCCTTGCCTGTTGGAGCCAGTGCACATACATCCCTGCTGCAGAGGCCTCTGTGTCAGGGAAAAGAGCACACAGACCTGGCAGCTTTCCTTGCCATGCAAGTCTTTATGTTGCTATGATATTCTTGGGCAGGAAAAAAAAATCCAGACAGATGCATAGCATATGGGGCTGGAGCCCT
+
67777IHJHKKLMQJSIEBBBCDOSIGHIJNSLKGGKIKGFFGFGGHFFEFEIIKMF?LG=>KJMIIIGFHHFLMILGKHNHLJLSJFHMKGSMOKEDGEFGECA@<<;;;:6=5(-EJFGGFD>?>@?>DAAGFDDD95311136?:4=FIHFGDBCD;984I?@DEFSMSIMHHJJKNHGBCCCCMLRLIMIIBCKSILILKMLIOSKNGMMKDSPSICF??=:1,,;6()AHJBBB=<999;?AA@?@ADHGFGIIIMA@?>>2+&&'*))*EJFGIMGCCCCGHIKGFDFFJSKKMMHIIHEHKGLLSOJNJHFEB=888ELJJGJJIGSSMHIPJKJIGMIHJMLLLMIRJOKONILSMKSJGMLIMKMLJJQOKHLHHKHHMMKMMK>('''(FJSSSPPSKNKHJHHEFEEDC==<;;75699:;888888......EBBCDCDEDDF655112222111::?-(((/0=@BA>00//05=<=@ABDBCBBCGGKIICABB?.,(((((
@111_PHV87F_5
TTAGGGAATAAAGCTCTGCTCTTTGCTCTGACCTTCCCTTATTTTGCTACAGATCTTACTCTAGCACCTCCATAGAAGAGGCCATGAAAAGGGGTGAGGACCCTCCCACCCCACCACCACGGCCACAGAAAACCCATTCCAGAGCCTCCTCCTTGGATCTGAATAAAGTCTTCCTGCCCAGTGCGCCAGGTCAATGTTCCCTCTGCATCTACCCAAGCTGTTCCCTTGCCTGTTGGAGCCAGTGCATGCATTCCTGCTGCAGAGGCCTCTGTGTTAGGGAAAAGAGCACACAGAGCCTGGCAGCTTCCTTGCCATGCAAGTCTTTATGTTGCTATGATATTCTTGGGCAGGAAAAAAAAATCCCAGACAGATGCATAGCATATGGGGCTGGAGACTTT
+
11+++,4@<;DEBCICBAAC;:;:*5888>?ABAA>>:.B::BOLFCDCBEGIRSLF=<<>>KHIGIDFDIGG444467:>@DDGE>9=DEJSPQIISNNS><:;;3+-FGIDED?===:===BHI@@????@@<324//2239GHHLJSKKOSHFFFCCECEHIJLHKDF@=<;4443.5>@@CFDBAHD/--,,82//5,/7222:>?899<.//////I@@D9D=>DJILJB@3333////+()()))(++++B@?ABBCIKKMIMIFO@<=DEFECKSGPHEC;999898.))*,@ABC?A@:;B=:;<GIGGEKIDDCDJHPIKIIIIIICCC<B<----->CEFECBA?BSSSIH@B?9?@AAACCCFFEB?@AA@A===<;:91'&&%%$#
@112_PHV87F_5
TCCCTAACACAGAGGCCTCTGCAGCAGGGATGTATGTGCACTGGCTCCAACAGGCAAGGGAACAGCTTGGGTAGATGCAGAGGGACACTTCACCTGGCGCACTGGGCAGGAAGACTTTATTCAGATCCAAGGAGGAGGCTCTGGAATGGGTTTTCTGTGGCCGTGGTGGTGGGGTGGGAGGGTCCTCACCCCTTTTCATGGCCTCTTCTATGGAGGTGCTAGAGTAAGATCTGTAGCAAAATAAGGGAAGGTCAGAGCAAAAGAGCAGAGCTTTATTCCCTGAAGCTGGGTGGAAACAGAGAATACCCCAATGTCAAAATGACTGCAGAGAACAGGCAAGGTGCCAAAGGGCAGCTAGAAATTCTACTCTCCCTTAAATGCCATTGCGTATAATAATTGTCCAAACCCAGCCATTACTGGGATCTTTTGCCCTTAAGTATATTATTAGGCCTAAATTTTGCAACTTCTCCAAAAATGGTTTATATAAATTCAAATCAGTTTCTGTGATAGTTGTTAATAAGAACAATGTGTAAATAAGCCTTTCAGCTTGCAGCCTTCTGTGTTTGGGATA
+
2?@@B1//01889KGKIOKOSNKSJKMONKQNFGEFGHLMSSPKHKOJSMOSJKSJSSMLPKKNJSSHHMLNMJHPNJKSHKLJSKFFC<54477BJGFGLHO@@@@FJJSLSKBA>?>>?KJIJIIH<@EGFJSEDHEFIIDCDFMJIJGKJSKKNSJJG><<<<BGKSJSPLK>CF1JNGFHIGGDEFIECFG@;>>>FFFHONS<;0////GMIKHEGDDDGFCDDD??<<9;;>IM??HHGFKIJGGE?422121348BJLHFFGGECED9BCCCDFEFLJNIIEFRJNFGLHFDFEFFKIFHICASGOSMILKQSQSHIHFCCDNRMJJMJJFDECEDBCBBCGNHE5222*((()&+))(()''())./...7;DDEEHSH>>>>?LHIKSMBCBBBINOSMLJMKIGFFFESIIHMMGKGG755547+*&%%('&((((&&*/09=>?>?70,0+++5212014BFIJJEFFFGHJJE@@>89HLKSPMKFJGIOSIOJNFNSSSLJPONSSKIJIIFJNEFHFFIJHGHDC?:85336ABFBCDDDGHJGIFIFHFF?:98))
@113_PHV87F_5
CCTAACACAGAGGCCTCTGCAGCAGGGATGTATGTGCACTGGCTCCAACAGGCAAGGGAACAGCTTGGGTAGATGCAGAGGGACACTTCACCTGGCGCACTGGGCAGGAAGACTTTATTCAGATCCAAGGAGGAGGCTCTGGAATGGGTTTTCTGTGGCCGTGGTGGTGGGGTGGGAGGGTCCTCACCCCTTTTCATGGCCTCTTCTATGGAGGTGCTAGAGTAAGATCTGTAGCAAAATAAGGGAAGGTCAGAGCAAAAGAGCAGAGCTTTATTCCCTGAAGCTGGGTGGAAACAGAGAATACCCCAATGTCAAAATGACTGCAGAGAACAGGCAAGGTGCCAAAGGGCAGCTAGAAATTCTACTGTCCCTTAAATGCCATTGCGTATAATAATTGTCCAAACCCAGCCATTACTGGGATCTTTTGCCCTTAGTATATTATTAGGCCTAAATTTACAACTTCTCCAAAAATGGTTTATATAAATTCAAATCAGTTTCTGTGATAGTTGTTAATAAGAACAATGTGTAAATAAGCCTTTCAGCTTGCAGCCTTCTGTGTTTGAGGAAAT
+
>@???@DEFHE@?===?ACDCD@@><<=>>?>>=>@BBCBB@@@@@ABBBD@@@A?@A?@ADEDB97777>66667FBBB><=<=???@@BAA@>;8889;CBA@AABCCBB??@A5ADDDCCCBABCCCB@??@@BCBCCCCDCDDBACDEIHHECBA;99::=CAACAABBBCBB@AAABCCDCCAA9<AB@;899BA????ACBAAA@@@>??>?AABCBCDBCFEDEDCA@ACBFFFLFBEBDDDC<:8889:AFHHIHEEBBBBBEEDGNGBBBABGHHF;;;<<:82100.///1888:<=;IGHKFFEFLHHIFDEDEGFGJGLGFDCDDBAAA?AAACGEBBACDEFDGKLHRGHBCBBCFEB@E?@GFJFIGFFGD?>>>?GHHLKMLKJFGHGGJIIKFIIHKFEEEEIHKHILISLGEDCDCEMHEIHMLKPQPHFCCCCEIJLECFDCDFEGFDCEDIOJLHFGJJHLFAA@@AGGHGHKJFGFHGIKHIGIHHHIJHSF>77DJLHKHIJJIHHKIIJIHDEBCDIBCCDHHEEDDDDEGGFEEDDCD210.)*+(
@114_PHV87F_5
TCTATGGAGGTGCTAGAGTAAGATCTGTAGCAAAATAAGGGAAGGTCAAAGCAAAAGAGCAGAGCTTTATTCCCTGAAGCTGGGTGGAAACAGAGAATACCCCAATGTCAAAATGACTGCAGAGAACAGGCAAGGTGCCAAAGGGCAGCTAGAAATTCTACTGTCCCTTAAATGCCATTGCGTATAATAATTGTCCAAACCCAGCCATTACTGGGATCTTTTGCCCTTAGTATATTATTAGGCCTAAATTTACAACTTCTCCAAAAATGGTTTATATAAATTCAAATCAGTTTCTGTGATAGTTGTTAATAAGAACAATGTGTAAATAAGCCTTTCAGCTTGCAGCCTTCTGTGTTTAAGAAATT
+
&***....CAABDC?888?>>=><;;9:9::???DFEFDEEDDC@@/(&&&),:<CEIFDECBFEFFJGFFFCDDCEEDDCCEEFEFGGKDGEDCECEFDBABBDEFGIFSNJRJFGFDEEEGFHGEGFCBBCBCCB@??@@FA>==?AECDDEIHHIIFGEGHGCCABBFIFGGFKFEE@;;;;<FGIHGHFFBAAAAHEGEEECBCCCDEEDCDDBCC?..011.=::=DCCCFHEDBAA@A@ABCCEE@CCDCBC>>555BEIJLGDCCDDIGEFFGGQACGKGDDCCCEEEGFFEFEEFEFFGEHHGHFEFDEGGGGKHJJKKJFHB>6555>??DEDCDEFFFFDF?<9;7/''&&''%#
@115_PHV87F_5
CCCAGTAATGGCTGGGTTTGGACAATTATTATACGCAATGGCATTTAAGGGACAGTAGAATTTCTAGCTGCCCTTTGGCACCTTGCCTGTTCTCTGCAGTCATTTTGACATTGGGGTATTCTCTGTTTCCACCCAGCTTCAGGGAATAAAGCTCTGCTCTTTTGCTCTGACCTTCCCTTATTTTGCTACAGATCTTACTCTAGCACCTCCATAGAGGCCATGAAAAGGGGTGAGGACCCTCCCACCCCACCACCACGGCCACAGAAAACCCATTCCAGAGCCTCCTCCTTGGATCTGAATAAAGTCTTCCTGCCCAGTGCGCCAGGTGAAGTGTCCCTCTGCATCTACCCAAGCTGTTCCCTTGCCTGTTGGAGCCAGTGCACATACATCCCTGCTGCAGAGGCCTCTGTGTTAGGGAAAAGAGCACACAGACCTGGCAGCTTTCCTTGCCATGCAAGTCTTTATGTTGCTATGATATTCTTGGGCAGGAAAAAAAAATCCCAGACAGATGCATAGCATATGGGGCTGGAGAGTTT
+
88?.<<=CIHLIFHLKJSSJIJJSSMLILMJHLHGFHHFILISJLSMPSMSJLFFEDC@2..11<<==FEDIJGKSBGSKL65555<EFGGKPINSKMMSOONHMSMLKLOLGMLLGKLSJSMPIHMRGNBCFECDCCE52346AEGEHRLPONIPSLCIHHD=OSIHHEFBGIEE=140'''(67DHKHGGMSJOJKJHKMNGGHEJFEFEA512CSJIS@BBCISSKISFBC@@7;;<<;.)-222:;A?@BBBBCCBDEB>:8B@>ELCB?;:99HGLRJRMMMRKSPQSLNJLKHGGJLGKGIIMHGEEGFBDFGDDDA==?ABKSSOFK22222KIIISGGABAHDIPSKSDCCCC@?64445GJMHMIPSLLSNMFFIJIIMOMOJNJMMNQKPKJJSJIHIIKPNGFEFFISSJMPJKIKGHEIKNJKGHFGEIQIJIHILIGJHIIJFNHIGIHHHEFFHMHKIFFGIGJHKLNKHKHFC<;;:?CSSSSKEDBEEFEFDDEDEFDEDEEMGGGGEEECC@<93/))'
@116_PHV87F_5
CTGGGTGGAAACAGAGAATACCCCAATGTCAAAATGACTGCAGAGAACAGGCAAGGTGCCAAAGGGCAGCTAGAAATTCTACTGTCCCTTAAATGCCATTGCGTATAATAATTGTCCAAACCCAGCCATTACTGGGATCTTTTGCCCTTAGTATATTATTAGGCCTAAATTTACAACTTCTCCAAAAATGGTTTATATAAATTCAAATCAGTTTCTGTGATAGTTGTTAATAAGAACAATGTGTAAATAAGCCTTTCAGCTTGCAGCCTTCTGTGTTTGAGGGAAAG
+
SKLNSPMFJJMKJIJHHIJJIHNPPKNKLDFFGPNLJSSILGFJKILHJMNJKMINIILIHKIKRKIKISHHIJMLJPMNJNMJMMIIIGDFEIJKRMNLHSHHHJILHPLONKJJSIJPJIMLIJHIIPGSIIHNKJEQOSQJLSGEM6555555<99:DDEFEJHHFDFJGFFGFFGKIJJHGLHPHKLFHHHPLSLJSNKEEIJOKJGGIMHJJHKHMKGLMKHIJKKFHFHGGHHHHMJIRQHJKGDFCACLCKSHGEFGDDCDCHGIGGDDCC:997/(,-*
@117_PHV87F_5
GTCTGGGATTTTTTTTCCTGCCCAAGAATATCATAGCAACATAAAGACTTGCATGGCAAGGAAAGCTGCCAGGTCTGTGTGCTCTTTTCCCTAACACAGAGGCCTCTGCAGCAGGGATGTATGTGCACTGGCTCCAACAGGCAAGGGAACAGCTTGGGTAGATGCAGAGGGACACTTCACCTGGCGCACTGGGCAGGAAGACTTTATTCAGATCCAAGGAGGAGGCTCTGGAATGGGTTTTCTGTGGCCGTGGTGGTGGGGTGGGAGGGTCCTCACCCCTTTTCATGGCCTCTTCTATGGAGGTGCTAGAGTAAGATCTGTAGCAAAATAAGGGAAGGTCAGAGCAAAAGAGCAGAGCTTTATTCCCTGAAGCTGGGTGGAAACAGAGAATACCCCAATGTCAAAATGACTGCAGAGAACAGGCAAGGTGCCAAAGGGCAGCTAGAAATTCTACTGTCCCTTAAATGCCATTGCGTATAATAATTGTCCAAACCCAGCCATTACTGGGATCTTTTGCCCTTAGTATATTATTAGGCCTAAATTTACAACTTCTCCAAAAATGGTTTATATAAATTCAAATCAGTTTCTGTGATAGTTGTTAATAAGAACAATGTGTAAATAAGCCTTTCAGCTTGCAGCCTTCTGTGTTTTAATG
+
+**,7C@?BDCFIIIJLHB=D?=8LPSMHKHMJKHLOMLILMKLKSNSSSNSLNLMSKNSIOOSSSJPKSGGKSJJPLKSSNSNSKLIJKSJOJPJKMONLNJPQQSSSOSSSIPLNJNSMSSMSSSJPJJSKNSKQMSKPKPSLLSMSSMMSS2000DEHHKKHHLIIHEBA@==1....//1BACCCD>===>@?89BICEEE=DGNNSSSILGPKILSOKJRSMKKRLOPQNSJINJSOKNNOQISIILJNOMLMNSLROSSLSLNSOLOLSIFD33@@:4GLMSKISMNOOJJILKGOQMKJFCAA@A>BBBLJJKNJGJIPOJOKSSSSOLKSKLHSRHKJONSLMKJMJOSSMMSRPKRSLJNJLIKMSLMNNQOMSSKSSSQNNNSNJLLPSNKGMKOSSPOILFECBFKNNKSSMSJMOLLPLLKKMMSMQMJJKKSMRNKQSSIFFGLIMKMSGSNSSJMIJLKFBBBCCKILNKPMSROSNSLNSLJSSMIJOSLKGJHGGSLJJHILJIIFHDDDDCLJSOLMHIGEGHGRMIJKLJFEA@@??@EIIJKGFIFIJNLKKSLPNHILPJKKIGJHGIKHIPGHFJIGINJJKLKKJJGIKSPOIIHGGJNFFDBDDGCGFFFHFGDDCCFFFFEDCDCB3+)$"
@118_PHV87F_5
TTTATTCCCTGAAGCTGGGTGGAAACAGAGAATACCCCAATGTCAAAATGACTGCAGAGAACAGGCAAGGTGCCAAAGGGCAGCTAGAAATTCTACTGTCCCTTAAATGCCATTGCGTATAATAATTGTCCAAACCCAGCCATTACTGGGATCTTTTGCCCTTAGTATATTATTAGGCCTAAATTTACAACTTCTCCAAAAATGGTTTATATAAATTCAAATCAGTTTCTGTGATAGTTGTTAATAAGAACAATGTGTAAATAAGCCTTTCAGCTTGCAGCCTTCTGTGTTTAAGAAAAT
+
IJPJMMMKKLIGGMHSKGJJHF?FIFGLLHKNKHIHKKKIIIOLISQSLLJJSHIJGGEDFILSPSFCIEKBBA===7<><----/5568BHHFHEGGSGFGEJIHNKSNGIJJPJIFGHHHHILLSSKKSJJSSNONISSMPSSJHHHHFGFNMM?>HSLGKBBSIJIHMQKJNJJKIIGIJKKNKJGMIIJJNMLHRIIQSIGFGHHMSMLPIHN@DCCCCECDCDDEFHFHJNSRJHQLLISSHFKLJKKIMHHHGHGHKKHGFFGMDSOGPSJKHKIFFJCBB@<91-'*)&&&(%
@119_PHV87F_5
TGGCAGGCCCTGCATCTGTCTGGGATTTTTTTTTTCCTGCCCAAGAATATCATAGCAACATAAAGACTTGCATGGCAAGGAAAGCTGCCAGGTCTGTGTGCTCTTTCCCTAACACAGAGGCCTCTGCAGCAGGGATGTATGTGCACTGGCTCCAACAGGCAAGGGAACAGCTTGGGTAGATGCAGAGGGACACTTCACCTGGCGCACTGGGCAGGAAGACTTTATTCAGATCCAAGGAGGAGGCTCTGGAATGGGTTTTCTGTGGCCGTGGTGGTGGGGTGGGAGGGTCCTCACCCCTTTTCATGGCCTCTTCTATGGAGGTGCTAGAGTAAGATCTGTAGCAAAATAAGGGAAGGTCAGAGCAAAAGAGCAGAGCTTTATTCCCTGAAGCTGGGTCAAAACCCGAGAATACCCCAATGTCAAAATGACTGCAGAGAACAGGCAAGGTGCCAAAGGGCAGCTAGAAATTCTACTGTCCCTTAAATGCCATTGCGTATAATAATTGTCCAAACCCAGCCATTACTGGGATCTTTTGCCCTTAGTATATTATTAGGCCTAAATTTACAACTTCTCCAAAAATGGTTTATATAAATTCAAATCAGTTTCTGTGATAGTTGTTAATAAGAACAATGTGTAAATAAGCCTTCAGCTTGCAGCCTTCTGTGTTTGAGA
+
*%%'((('''''(*@@CCCABANPEG;<RBNSSSJJNFB:@5*0...633334EIJHSIJSNKIQJJLMMMJMINMNSLLMMRQLKJPHIHMOMMKKPSPRLOP?85DEA878LNLOISSQSSPQRQNMSJKKKRSMSLIJOJPLLJNONOKLKMSSLPJJLQSKMNNSOSKLLIMOKLSSLNMJSLOSPMNLKILKSSSKMOSKHKPIGFJESSKNJMLD?>==>ABHESFBCEECGJOLLONPOSJILLMLRJOOPMLMNSQSSJLLIISPQRNOLLS@SNEMQNLMJPJJQPNEDNIJFLJSKSHLIMONJOLIHKILJKSPMOMRKHNRQSNSIKISOIKSLKPMJIJKSJLOSQNKLSLLLSMNLSSRLSSSIIBDGGJIOLSQPONHGGGB87777ADCCCBGSLSKIIIMOHJJLKLRPSRSMJSQMKLMJJKOKPLSSNNNKLHHLJJJQJHMI<;<;<HKLLLHHSSKSHEKDDMPPLSLLIPQGFEDFJIQSLOSOQSKOSSMSKSOLJIFHNIHIKGGCBBC@@FJFGHCAGCCBCCFCD???@@ALGKGFEEDCGDCA??ACCHGHMLJGLGHJOJIHFIHHKPIMLNGHHGJKLIHHIHGGHHEDC<4//5678EEILGGGHGGHLKHLH??8--667@DDCDCDEIIHJREDC@32/+
@120_PHV87F_5
CTGCGCCATCTACCCAAGCTGTTCCCTTGCCTGTTGGAGCCAGTGCACATACATCCCTGCTGCAGAGGCCTCTGTGTTAGGGAAAAGAGCACACAGACCTGGCAGCTTTCCTTGCCATGCAAGTCTTTATGTTGCTATGATATTCTTGGGCAGGAAAAAAAAATCCCAGACAGATGCATAGCATATGGGGCTGGAGAGTTTCCT
+
--)(&&&(*+,-3353799:>=>65=26///==?CA@AABFGFIKIECBBABCDCE@>@@@EFFFGFHFFFGFIHGC@//44AGSFFCAA?>=;;B@AAB@BA>><<;918>@@AFFFHIDBBCABBDEHDFED?>>><??<:;:9=55567?CECCBHSSSSJ>B?;?@@ABDCCEECBBCCFEFCCAA>>6-++)(&&'()$
@121_PHV87F_5
TCAGGGAATAAAGCTCTGCTCTTTTGCTCTGACCTTCCCTTATTTTGCTACAGATCTTACTCTAGCACCTCCATAGAAGAGGCCATGAAAAGGGGTGAGGACCCTCCCACCCCACCACCACGGCCACAGAAAACCCATTCCAGAGCCTCCTCCTTGGATCTGAATAAAGTCTTCCTGCCCAGTGCGCCAGGTGAAGTGTCCCTCTGCATCTACCCAAGCTGTTCCCTTGCCTGTTGGAGCCAGTGCACATACATCCCTGCTGCAGAGGCCTCTGTTAGGGAAAAGAGCACACAGACCTGGCAGCTTTCCTTGCCATGCAAGTCTTTATGTTGCTATGATATTCTTGGGCAGGAAAAAAAAATCCCAGACAGATGCATAGCATATGGGGCTGAAGTTTCC
+
+-2356>@A@??><<210-//0776/1///./1CEG:<81EGFKSPLSSOK@@?@A@BHOKNQLLSJQLKGIGJOJSSSOSLISSMHKQLJJSIKM?==;1*+++997-1BC?=<==>IGJGJIGLSJ?@?JG?DCCDI66**@@ACBBA>?JJHIJISPSJIGFBBB@BDDBA@?4431),57=>EHHIKKMLJOKSOHGHGILSPIMMSIMQFD:::::BSDE:6<66GGHSSNSKJJOOMSSSRKJSIJJFKSJOISSKNSFDDSSMPFF+((0/15*6;;<;;:::987=;>>>>BDFGIFIIFEGMDEOMLMJJQOMNKNLIOJKMNQIIHIJFJLJJMLJPLSKSMSKLMMSSSSOASGGGKIKGJIIHIHGFGHGDE=<=<99,%%%%&&%$
@122_PHV87F_5
CTAAGGGCAAAAGATCCCAGTAATGGCTGGGTTTGGACAATTATTATACGCAATGGCATTTAAGGGACAGTAGAATTTCTAGCTGCCTTTTGGCACCTTGCCTGTTCTCTGCAGTCATTTTGACATTGGGGTATTCTCTGTTTCCACCCAGCTTCAGGGAATAAAGCTCTGCTCTTTTGCTCTGACCTTCCCTTATTTTGCTACAGATCTTACTCTAGCACCTCCATAGAAGAGGCCATGAAAAGGGGTGAGGACCCTCCCACCCCACCACCACGGCCACAGAAAACCCATTCCAGAGCCTCCTCCTTGGATCTGAATAAAGTCTTCCTGCCCAGTGCGCCAGGTGAAGTGTCCCTCTGCATCTACCCAAGCTGTTCCCTTGCCTGTTGGAGCCAGTGCACATACATCCCTGCTGCAGAGGCCTCTGTGTTAGGGAAAAGAGCACACAGACCTGGCAGCTTTCCTTGCCATGCAAGTCTTTATGTTGCTATGATATTCTTGGGCAGGAAAAAAAAATCCCAGACAGATGCATAGCATATGGGGCTGGAGACTTTCC
+
(>@AACDBCBEJKGB<<=<>EHIJEGEFCDCDDGDCBBDGGNMFFHGFECBBCDFJIJKIJIEDFFFFDIHD@?>>?ACE>>==<98--;4,<A@AFFHHGHHEEHGFHIGKIJHHIIGHMKSLHHMDD?A?DDCCAACBGGEEGGGFEBC??@A=>;A?BCBCDCBCCCCHHCSFH?<FJHHIGGEEGEGHCHGFHMNIJSNSKPLSJSNGJJJOINJMSMPJFCCJGIIISPLSNSKFL?FJLHMNSIHJE?7777JKI?@AJFEOKJNKLGDDDDGSMQSHSSIMSJKLLLHHSKLMOKSSMSNSKKLSMHJPQNLOKMKKMONMSKFHJIILKDBBBBGNLJSLSRNJHFGGGKINKSKLHNIIFEFIKHGHCAA<=B>???CKJMHKJIHKKJJJMLJGIGJJRMJKKJKPJHSEHIHILKKKLMI::CFISLLNSSLLKGDCNJSKNHIHHGDEEGFLOIIHGGHHIGFGGFKHJHMHHHHFGFDFGHGJGGKSLJIKFGHC>2;>F9///+,,,2=AABEEFFGGFEGFHHGGFDEECA@>?CBBA=5-
@123_PHV87F_5
CCTAACACAGAGGCCTCTGCAGCAGGGATGTATGTGCACTGGCTCCAACAGGCAAGGGAACAGCTTGGGTAGATGCAGAGGGACACTTCACCTGGCGCACTGGGCAGGAAGACTTTATTCAGATCCAAGGAGGAGGCTCTGGAATGGGTTTTCTGTGGCCGTGGTGGTGGGGTGGGAGGGTCCTCACCCCTTTTCATGGCCTCTTCTATGGAGGTGCTAGAGTAAGATCTGTAGCAAAATAAGGGAAGGTCAGAGCAAAAGAGCAGAGCTTTATTCCCTGAAGCTGGGTGGAAACAGAGAATACCCCAATGTCAAAATGACTGCAGAGAACAGGCAAGGTGCCAAAGGGCAGCTAGAAATTCTACTGTCCCTTAAATGCCATTGCGTATAATAATTGTCCAAACCCAGCCATTACTGGGATCTTTTGCCCTTAGTATATTATTAGGCCTAAATTTACAACTTCTCCAAAAATGGTTTATATAAATTCAAATCAGTTTCTGTGATAGTTGTTAATAAGAACAATGTGTAAATAAGCCTTTCAGCTTGCAGCCTTCTGTGTTTAGAGGAAAT
+
GJMLOLKKHPSLPNKKHNPSJSNIHMJLRMSKJHNOJKLPKIILJIKSMGLHIHJGSNPSRKPKPPCFEGKCJKMLJHDDJSHIMSGJKILOLPIHFHFEKJLJHIKILFEC=1*('()66:FSIMHLGIHPPIIKKMPMOSJLKJKKSSPNNPLOMLMGFIGGNMLQMJMSSFC<8:NKFEDEEEIISESLKE@NOEIHOKIQKNKLIIKGIIHLGIIFDEEDCEISLILPJJFLPSNNQ<@HJJPKQSGGKHGJFSLSLSNSMSJIJHKLKKOKHJILOLLLIOJLSMLLNPIIHJMILIKOSJMMSMMSOJOSSNMPLLJSLLHGPKMILQIHLHQNLHJIJIMDJGIKKNECDD=8HGFDDFJMLIEEGDELLOMIHHHKF@???@GMSSPMOJKMJMJILJIHJNJHLGMIKSHKIGILIJMIIHGIFJIKJKHKSNINOHGFHGGHKISSJKFHGIMHLIHKOKSSKEFHKGSKPKIKKNJHMLJLKHIJLLJKIJIIGGFHIFHCDDCCEEGFGHMHHIHGJIJHGFFDEGHEFNGJFHFEEEEEG<<<<<A>/(&&&''''$
@124_PHV87F_5
CCCACCCCACCACCACGGCCACAGAAAACCCATTCCAGAGCCTCCTCCTTGGATCTGAATAAAGTCTTCCTGCCCAGTGCGCCAGGTGAAGTGTCCCTCTGCATCTACCGGAGCTCTTCCCCCCTTGCCTGTTGGAGCCAGTGCACATACATCCCTGCTGCAGAGGCCTCTGTGTTAGGGAAAAGAGCACACAGACCTGGCAGCTTTCCTTGCCATGCAAGTCTTTATGTTGCTATGATATTCTTGGGCAGGAAAAAAAAATCCCAGACAGATGCATAGCATATGGGGCTGGAGGCCT
+
<@DBHGKIHKJKKJKHJGIILSLJKJJMSNOOKJKIJIGGMJOJPSMSSMKLIOJJKMKLJIJJMHOBKMRMHKMJLKRLIIHIIJNJQHNIKLFDEDFJFFBC?>0/,()-./64330/*++--D@AEHGJLPOJPKSLKJIHIHLGHIHGLMMQOQSQSIOJIKONSNOSSLHGDDHFAGOIGCB,,,,-5DHMNJJIIHFGIIGEDLHKIIIJJNILJJHHHKJJJKKMIOLHGHHIMMMQOMOKKGQAIGIKNSSSSSGEGGFGGEEFIFIFHEEFDDBC<=<=<:6/+)%$##
@125_PHV87F_5
CCAGGGATGTATGTGCACTGGCTCCAACAGGCAAGGGAACAGCTTGGGTAGATGCAGGGACACTTCACCTGGCGCACTGGGCAGGAAGACTTTATTCAGATCCAAGGAGGAGGCTCTGGAATGGGTTTTCTGTGGCCGTGGTGGTGGGGTGGGGAGGGTCCTCACCCCTTTTCATGGCCTCTTCTATGGAGGTGCTAGAGTAAGATCTGTAGCAAAATAAGGGAAGGTCAGAGCAAAAGAGCAGAGCTTTATTCCCTGAAGCTGGGTGGAAACAGAGAATACCCCAATGTCAAAATGACTGCAGAGAACAGGCAAGGTGCCAAAGGGCAGCTAGAAATTCTACTGTCCCTTAAATGCCATTGCGTATAATAATTGTCCAAACCCAGCCATTACTGGGATCTTTTGCCCTTAGTATATTATTAGGCCTAAATTTACAACTTCTCCAAAAATGGTTTATATAAATTCAAATCAGTTTCTGTGATAGTTGTTAATAAGAACAATGTGTAAATAAGCCTTTCAGCTTGCAGCCTTCTGTGTTTTTAAGGGAC
+
((&&'++.--***..//0----ABDDFEFIFGGKJDMNNLKNSFFDDEIEC??></***<=LCCCABIISMOSSNQPLKMKL?BA@?>;6/+***+55556;@BEEEFLKIHJGLLOF3++,EHIGSJMKOLIDDDEEIIKMKILIJMNJ9;A>?FKMJFEEEFEGHADPIQDFLFGHISLSSPLKLHLLSMSMON21115:8779997755522225445:<<=FIGA>===>?HLLKIOSHDHFDFDEC@@BABOPRSKLSKMKNOPKIILDDFEJMRSMKKLPLNJHSSSSKSOMNNLKHBGDOKINPQJMSSSSOHGGHEEIMKJIPGFGIOMRLPSPKHOQILLLNHSKJHSGDEBA=9:22112)''&%&&&&)+3?FCEFIGGHGEHA@AAIEDEDDBGKNISHIJKSQLSQPMNSMLIMJQOIJLHIKKSHLOKHGHOLRSJKLJILSOILB>=<>SFFDCBCBAACCGIIILHIDDDGHFFDCDFEFIKJMRKPOJOILKSLNSB>=>=GPJJOLKIKLJHF9667656-'''''''''
@126_PHV87F_5
CTGCCCAGTGCGCCAGGTGAAGTGTCCCTCTGCATCTACCCAAGCTGTTCCCTTGCCTGTTGGAGCCAGTGCACATACATCCCTGCTGCAGAGGCCTCTGTGTTAGGGAAAAGAGCACACAGACCTGGCAGCTTTCCTTGCCATGCAAGTCTTTATGTTGCTATGATATTCTTGGGCAGGAAAAAAAAATCCCAGACAGATGCATAGCATATGGGGCTGGAGACTTTCCC
+
CHFFEDDEEFA???@CFGLIIHIIKDD>>>>?IIIIIQJHGEHLNOIFFDEEEHECGHFFHGGIKHGIGIJKGHHDDDDEHKGHGGIRIFGGGHFGHHHIKKNGEDEDGKQSNMMLJHIIFHHFGHDFC++++:5+;>???BFFEHEFEEDFFDBBBCEGEDCCCBC@@AAAHHGJFJIFGKELOSSSSIIJFEGDDDCDEEFEDCBCCDCCB@DDB@;:556310/()&
@127_PHV87F_5
ATAAGGGAAGGTCGCAGAGCAAAAGAGCAGAGCTTTATTCCCTGAAGCTGGGTGGAAACAGAGAATACCCCAATGTCAAAATGACTGCAGAGAACAGGCAAGGTGCCAAAGGGCAGCTAGAAATTCTACTGTCCCTTAAATGCCATTGCGTATAATAATTGTCCAAACCCAGCCATTACTGGGATCTTTTGCCCTTAGTATATTATTAGGCCTAAATTTACAACTTCTCCAAAAATGGTTTATATAAATTCAAATCAGTTTCTGTGATAGTTGTTAATAAGAACAATGTGTAAATAAGCCTTTCAGCTTGCAGCCTTCTGTGTTTTAAGGAT
+
(*++00/18411,+))),3558:=AFD@>541.-,,,9JIMJGGLJMHS?CBB>>953/111123::=DG@??@?A800113***+**(&&*+.44./..5;<>>=</////BA22223889;>GDDCBBEDAE9-?;;<LKMPJJSIKGFGFGOSIMJKFKGFFJGLGLIIFIEGIFEIKMPNNISIH=)))((2(()7766755556=GDDCCCD@>>>>IHIJKPMKJINMNSFEFGIJKLIHKHJKINPOILHDDFCBBACEIGJHLIGAAAAADMILKLHHNFEHHFIHKEA?9855436>=><<<=FFHGJGGCA@<<94.-,+($
@128_PHV87F_5
CCTGTTCTCTGCAGTCATTTTGACATTGGGGTATTCTCTGTTTCCACCCAGCTTCAGGGAATAAAGCTCTGCTCTTTGCTCTGACCTTCCCTTATTTTGCTACAGATCTTATTCTAGCACCTCCATAGAAGAGGCCATGAAAAGGGGTGAGGACCCTCCCACCCCACCGCCACGGCCACAGAAAACCCATTCCAGAGCCTCCTCCTTGGATCTGAATAAAGTCTTCCTGCCCAGTGCGCCAGGTGAAGTGTCCCTCTGCATCTACCCAAGCTGTTCCCTTGCCTGTTGGAGCCAGTGCACATACATCCCTGCTGCAGAGGCCTCTGTGTTAGGGAAAAGAGCACACAGACCTGGCGGCTCCCTTGCCATGCAAGTCTTTATGTTGCTATGATATTCTTGGGCAGGAAAAAAAATCCCAGACAGATGCATAGCATATGGGGCTGGAGACTTTTCCT
+
24A@@=999MHJIGSKJHJLKIHSKKICBCDDCFFFHDD=:91--++FGEGHEE@>BABGLIJHNJJRLJLSH?;=>*DKKLJJHMJLFBC<G>@BBAAAGLKIIMHAA@4)))))BB<::733((:6666EHIGIGJHLSKGKLSLJNMHE<=0.--.41;CGHBA<((''(...3<E?=<<=@LJHGFGEFFEGHHFFGFFKMOKIJJSLRHIJIFIHGHJIMKIISKKRDFJIFCBBBDIJIKKIOLSFEB@@CCLSJJGFFGGEILIDOPIJHHFJJFFGHJSSLLIIHHGHGFJLJGFFFFGKHGGMJIJMRFGEDCEFHIIHG@656AADOOJHIFEDDD98888CBD>++++*,,+,89=EGFJMFGGFEFEBCCBFIIGHFEDEDGHGHKJFGFFGMMFAKMIJIJ>B>8;ABEEGFFHGDBCDDEEEDECCAB742231110.+*'
@129_PHV87F_5
CTCTGTTTCCACCCAGCTTCAAATGACTGTCTCTTTGCTCTGACCTTCCCTCTTGCTACAGATCTTACTCTAGCACCTCCATAGAAGAGGCCATGAAAAGGGGTGAGGACCCTCCCACCCCACCACCACGGCCACAGAAAACCCATTCCAGAGCCTCCTCCTTGGATCTGAATAAAGTCTTCCTGCCCAGTGCGCCAGGTGAAGTGTCCCTCTGCATCTACCCAAGCTGTTCCCTTGCCTGTTGGAGCCAGTGCACATACATCCCTGCTGCAGAGGCCTCTGTGTTAGGGAAAAGAGCACACAGACCTGGCAGCTTTCCTTGCCATGCAAGTCTTTATGTTGCTATGATATTCTTGGGCAGGAAAAAAAAATCCCAGACAGATGCATAGCATATGGGGCTGGAGACTTTTCCC
+
<>>?>;:<7A9877/3.-.-)%%%&((('''''*/1)1@CDFCC@><;:63&&&((>@>>>?>=;;98<===?>>>==<;44?>>>?>@>>>?@@?<=?><===<>??>??988889<@????@BAAB<77667=>@@CFEC@???@A??>?@@=>=>?AABBB@@??ACCCBBBCABAAABABBA?@??AB844447?@BBBDCCB<;:::>@BBBAA??>??AACCCDDC><:>;;=@??CCBABAABBBEDEEEB@?@@AA@@ABCAAB@@?>>>>?@ABBDB@@?>?@ARMJCCABADCCB@@??>>>?@@B@@AAAA@AAABBDCAAAAACBECABB@@@@?A@?ABBCEDAAA@?>==@SNJEFIE@A?=<=<==??>??===>>@@BA?>===:7666430/-+,%
@130_PHV87F_5
CTAATAATATACTAAGGGCAAAAGATCCCAGTAATGGCTGGGTTTGGACAATTATTATACGCAATGGCATTTAAGGGACAGTAGAATTTCTAGCTGCCTTGGCACCTTGCCTGTTCTCTGCAGTCATTTTGACATTGGGGTATTCTCTGTTTCCACCCAGCTTCAGGGAATAAAGCTCTGCTCTTTTGCTCTGACCTTCCCTTATTTTGCTACAGATCTTACTCTAGCACCTCCATAGAAGAGGCCATGAAAAGGGGTGAGGACCCTCCCACCCCACCACCACGGCCACAGAAAACCCATTCCAGAGCCTCCTCCTTGGATCTGAATAAAGTCTTCCTGCCCAGTGCGCCAGGTGAAGTGTCCCTCTGCATCTACCCAAGCTGTTCCCTTGCCTGTTGGAGCCAGTGCACATACATCCCTGCTGCAGAGGCCTCTGTGTTAGGGAAAAGAGCACACAGACCTGGCAGCTTTCCTTGCCATGCAAGTCTTTATGTTGCTATGATATTCTTGGGCAGGAAAAAAAATCCCAGACAGATGCATAGCATATGGGGCTGGAGACTTTAC
+
ADAADHLKKH??3--0<EBCFJOLKIEJE@KGFNSNLJQEJIJJOOMIMIMKIJMINNJA@@@@FJSLLLNSMMLJILKJQLGKKIOISKSHSOLE?/+5+,EIKOILNNJSNSJDCDDMJKOMJQRLOHJIHILLIHKKIHNMIMIIFGGJCE99JSJLMIKIGISMISJJIHJFMHLGNLGA@@>1DIQMS?E@EA;>@0G@@@DEGDHIQHGIKKRQKJLJIIJPMNJOJLIKIHQHMNQJJJJSGFSKNQSRSJC@ABAABB@55304FKGDSSLJLKKEEDCFJKKHIHIMLJIJLJGGEQHMKHIHJIJGJEEGIHKJISSNSLMKHNKPKGHJHHJJHKECCBCEJKJOJLNKIIPFIEJFFABBB?D@;00AA?=<=97?@A22223-,,,-2JGIFFIGGFIEFGGLIPIKJLKNJIIMJHHHIKKLSMOLHHJJIISKKPMLMHIHHQNINFGKGFHMHHFGGHHHIHJHJSNID9998KDFHHJRHKJJC?A>>?<<==>CFIFHBDA>AIIIKBSA??AACCEDDKGDCCCDEDECC?==;850-,**))&&
@131_PHV87F_5
TTTATATAAACCATTTTTGGAGAAGTTGTAAATTTAGGCCTAATAATATACTAAGGGCAAAAGATCCCAGTAATGGCTGGGTTTGGACAATTATTATACGCAATGGCATTTAAGGGACAGTAGAATTTCTAGCTGCCCTTTGGCACCTTGCCTGTTCTCTGCAGTCATTTTGACATTGGGGTATTCTCTGTTTCCACCCAGCTTGAGGAATAAAGCTCTGCTCTTTTGCTCTGACCTTCCCTTATTTTGCTACCAGATCTTACTCTAGCACCTCCATAGAAGAGGCCATGAAAAGGGGTGAGGACCCTCCCCACCCCACCACCACGGCCACAGAAAACCCATTCCAGAGCCTCCTCCTTGGATCTGAATAAAGTCTTCCTGCCCAGTGCGCCAGGTGAAGTGTCCCTCTGCATCTACCCAAGCTGTTCCCTTGCCTGTTGGAGCCAGTGCACATACATCCCTGCTGCAGAGGCCTCTGTGTTAGGGAAAAGAGCACACAGACCTGGCAGCTTTCCTTGCCATGCAAGTCTTTATGTTGCTATGATATTCTTGGGCAGAAAAAAAAATCCCAGACAGATGCATAGCATATGGGGCTGAATTTTCA
+
(++*,<CDIMNSMHMOSSA?@@PLOLSSMSNMPSSMRSOSMMMJRQNSSMOKLKLSLLLOOSRMSEEDAARGJLMNMEBIOKSSDGEF8779??@@@GHILINPKPILISLPFBHOSS>==;84555ECDGJIGEGSE<<=78?FI@<8556<<EDAAEHJQLNOLSQNLORNSMJMLSSMISILSKPLPQOKCE;9C723220(''''')'''(8822144398:;7;BBCBBCEGFCDF:FDCFLJIGM21,))*778<21113;@AHGFFGGHOPSISSSONSRKLILSNIQSKSSMSOSNHFHB1--5/7=AA:DB00001DEDEJM<;:::>>LFGIIHIFESNOPKOKMSS@>7778::33333GFEJDILSQSKSJOHKKNKGEF=>@JGDCBCCFCEEEFJJSMIOSLJRJCMQOHNLSLOPIS79<5/12EDDGSKNKLJNEEFFESOHRSNOMLSSLONMJKJKLKSSQKGGCBJ@>CFAAD@>::;=<FEEFEEKIJEICK=9;DIKKMLLHJLHFIEHGIFGIFGLJIJIGIGFKLIILLJLH89...>@KKFHKCHG?>???HIIHGGEFGFGGHHA=;8661,+&%%'&$
@132_PHV87F_5
GCCAGGTGAAGTGTCCCTCTGCATCTACCCAAGCTGTTCCCTTGCCTGTTGGAGCCAGTGCACATACATCCCTGCTGCAGAGGCCTCTGTGTTAGGGGAAAAGAGCACACAGACCTGGCAGCTTTCCTTGCCATGCAAGTCTTTATGTTGCTATGATATTCTTGGGCAGGAAAAAAAAATCCCAGACAGATGCATAGCATATGGGGCTGGAGACTTTCCTT
+
6>AEHFFIJFEFEEAAAAABABCB;<;;<<5:HGFJGIJHGCCFDEFGJJGDABADECEFFDGFEAAAACHKJILKKPMGFHEEDFEGJD976-++++*-.+.00//1<>>??@???AB3333442777@AFEHHJHGFFFEHJFDDDFIGFCCABABDDFJIHIHGGHEFFNNQSSSOKINGHFEGFDFEEFECBBBCFHHCEBA?<31.-)'('(%'%$
@133_PHV87F_5
TTGGAGAAGTTGTAAATTTAGGCCTAATAATATACTAAGGGCAAAAGATCCCAGTAATGGCTGGGTTTGGACAATTATTATACGCAATGGCATTTAAGGGACAGTAGAATTTCTAGCTGCCCTTTGGCACCTTGCCTGTTCTCTGCAGTCATTTTGACATTGGGGTATTCTCTGTTTCCACCCAGCTTCAGGGAATAAAGCTCTGCTCTTTTGCTCTGACCTTCCCTTATTTTGCTACAGATCTTACTCTAGCACCTCCATAGAAGAGGCCATGAAAAGGGGTGAGGACCCTCCCACCCCACCACCACGGCCACAGAAAACCCATTCCAGAGCCTCCTCCTTGGATCTGAATAAAGTCTTCCTGCCCAGTGCGCCAGGTGAAGTGTCCCTCTGCATCTACCCAAGCTGTTCCCTTGCCTGTTGGAGCCAGTGCACATACATCCCTGCTGCAGAGGCCTCTGTGTTAGGGAAAAGAGCACACAGACCTGGCAGCTTTCCTTGCCATGCAAGTCTTTATGTTGCTATGATATTCTTGGGCAGGAAAAAAAAATCCCAGACAGATGCATAGCATATGGGGCTGGAGACTTTCC
+
=CHLJLKHLOKLJQSHSJSLJSNIIJMILSLOKRJMLIJKMJIAGNSPSFGFAGFDGJGEHHHKLQSKHIIMOMGLLNPLIGA@@@@FHOJIHNNMNLJMKMJMMIGIHNSOOQJOSQINPFEIJBJPMJPLGBA@?>?@;;646@BCOKGHFIMKJMGJI8774332111001116/066ADCHEAGKLHILHOJIMLNNSLMPLSOGEHDALKLLKPLOMKNSLHSGIISKSRIMMKLMMMHJLILJIIIIJMGPNSJSMSIKKMKIILSH>=>;?=KJPLDEEEFHJIH<89,4CQLKMPSSLNKEEEDEJGIJJISLLKLSNJJILSKLKRQLIMMLOKNJJJGJNMSIKINSKROLKNSLHF?@SMGCDCBDMHLQIONRMIFFEGQIKFDCEEDFE=DKHJHJKHMJFHEFFLHKPKMJJHIJJINNOGIDCCCCCHFF1.9>EFGEGFHILHSONIKIIOOGHSKKQSOQOSHNIJSMSLKFIGGFHHGHHSSSSMKHRHMIJIJHKIHKGJKNIHFEEGFGGFFJLSIPHJHGMGCHCSSSNMBEE?BBBBBBCCDECDCCDDEEADGFDI?98041111+(
@134_PHV87F_5
GCCCAGAAAACCCATTCCAGAGCCTCCTCCTTGGATCTGAATAAAGTCTTCCTGCCCAGTGCGCCAGGTGAAGTGTCCCTCTGCATCTACCCAAGCTGTTCCCTTGCCTGTTGGAGCCAGTGCACATACATCCCTGCTGCAGAGGCCTCTGTGTTAGGGAAAAGAGCACACAGAGCCTGGCAGCTTTCCTTGCCATGCAAGTCTTTATGTTGCTATGATATTCTTGGGCAGGAAAAAAAAATCCCAGACAGATGCATAGCATATGGGGCTGAAGTTTCCAT
+
%%%)')//2358:;=><=CCGHKJNKSIMSKKKIHJLSMSPIJSOIKHLOIJGGGLJ@HHLHGHFEFLJLMSSSKN>>87799HFIJJKIMLHQKSOMSSMSMKNFGHSHKSSNMJMRLSKPJJHIKHFGHKQSPIJQJIIHHGHJJIIIJJMJFABEJESQKSSNJHFFB?=930113@@CONPIHDABD9:GLIJHHGHGGGGGEEDEEJFFHGFFGFGEBDGCFGJHF?>?<CDFHHKOCGGDDFDCDDDEHECCCCDFDDCBAA@@<221.,,++($
@135_PHV87F_5
GTCAAAATGACTGCAGAGAACAGGCAAGGTGCCAAAGGGCAGCTAGAAATTCTACTGTCCCTTAAATGCCATTGCGTATAATAATTGTCCAAACCCAGCCATTACTGGGATCTTTTGCCCTTAGTATATTATTAGGCCTAAATTTACAACTTCTCCAAAATGGTTTATATAAATTCAAATCAGTTTCTGTGATAGTTGTTAATAAGAACAATGTGTGAATAAGTTCAGCTTGCAGCCTTCTGTGTTTGAGGAAC
+
NOKHLKOMJKLIHIHFIJILJLINSJHIOSJSHA@@@FDD<;99323579FGEGG???BPHCIDGNHLGNJILLMGGHEFIKIJNLKMFGEFEGMNKFIJGHHHJOIGFFICJPKD>>==7D888:IIFGFEFIKGECD?@???>=>=@;=@;;00,-::922**+++9>@AADFEGHHIGFEGHFHHFGEEDDCEDDFFFGJFE@??@88889FE0000082'&&&+..558;=<=7+'''((''(%%%%&)(
@136_PHV87F_5
AGGGATGTATGTGCACTGGCTCCAACAGGCAAGGGAACAGCTTGGGTAGATGCAGAGGGACACTTCACCTGGCGCACTGGGCAGGAAGACTATTCAGATCCAAGGAGGAGGCTCTGGAATGGGTTTTCTGTGGCCGTGGTGGTGGGGTGGGAGGGTCCTCGCCCCTTCATGGCCTCTTCTATGGAGGTGCTAGAGTAAGATCTGTAGCAAAATAAGGGAAGGTCAGAGCAAAAGAGCAGAGCTTTATTCCCTGAAGCTGGGTGGAAACAGAGAATACCCCAATGTCAAAATGACTGCAGAGAACAGGCAAGGTGCCAAAGGGCAGCTAGAAATTCTACTGTCCCCTAAATGCCATTGCGTATAATAATTGTCCAAACCCAGCCATTACTGGGATCTTTTGCCCTTAGTATATTATTAGGCCTAAATTTACAACTTCTCCAAAAATGGTTTATATAAATTCAAATCAGTTTCTGTGATAGTTGTTAATAAGAACAATGTGTAAATAAGCCTTTCAGCTTGCAGCCTTCTGTGTTTGAGGAATA
+
.//@AA@@@A@EFJFFDDEDEDGFGJLIKIKIJEKGJIJJJIGHGEFEECHGFGIIIFEDDEEEEEFIIIFFB>=>>>/....//-+*)'&%%%&&(..,,,-/6<?C?@GFHGIGHHHIHIFFMIRLSMSEEFC@@@@BIJGHEEGFIMLGKFFCC?=:00000--))24ACDDDEGIHEFDEDEEEDEFJGGHGHGFFGGIKNGHFEEDGHH@6:<=FFCB:99999=EFGIIEFFEFHIGLL789JDEDCDJIHGFEDCCA?;970....12113348@DEGLGHILJMGIFDDBA?>FDHEFEEDDDCCBAB?ADDFDCBBDCB;;;;:FA@AB@BBDHD5:333CDE@FEEFA<<<<=ELIJSFCDCDGFGFGKHHJEEGB<;988:BFDHJHGFCEDDI=>GDFEEKHOHHECBAABCDFJHEDDCBCEEFECCEEHIKGEDDEEHGHFGHFHAFHHFFEDEEFFHEEDDDEDEFGGGF>005558FFNKFECCBCDEECCABBCFCGFHDCBBAA@@ADCDHHFFB<..--,,&#
@137_PHV87F_5
GCCTAATAATATACTAAGGGCAAAAGATCCCAGTAATGGCTGGGTTTGGACAATTATTATACGCAATGGCATTTAAGGGACAGTAGAATTTCTAGCTGCCCTTTGGCACCTTGCCTGTTCTCTGCAGTCATTTTGACATTGGGGTATTCTCTGTTTCCACCCAGCTTCAGGGAATAAAGCTCTGCTCTTTTGCTCTGACCTTCCCTTATTTTGCTACAGATCTTACTCTAGCACCTCCATAGAAGAGGCCATGAAAAGGGGTGAGGACCCTCCCACCCCACCACCACGGCCACAGAAAACCCATTCCAGAGCCTCCTCCTTGGATCTGAATAAAGTCTTCCTGCCCAGTGCGCCAGGTGAAGTGTCCCTCTGCATCTACCCAAGCTGTTCCCTTGCCTGTTGGAGCCAGTGCACATACATCCCTGCTGCAGAGGCCTCTGTGTTAGGGAAAAGAGCACACAGACCTGGCAGCTTTCCTTGCCATGCAAGTCTTTATGTTGCTATGATATTCTTGGGCAGGAAAAAAAAATCCCAGACAGATGCATAGCATATGGGGCTGGTTTCCA
+
266AABCLPJISLKLNJLJQMLFNKNS;88877GMJSMJKPOSNSOMMKKIQNKLOIJSOMIFFEEIJSINNSOLSSKKMQSMKKKLJGKILNQKJLMLJL@E>:;CBB<:979:>>HJCCGIHSIMGGHKHJSSQSKJRKQSOJPGHHKISQDONDG11BF??<<=BAEFGLKNJIGFHGEB=;<=?@@?@A@@@@DHEKGABE8RKSNIRMMJLSJMHHMKHEDJFGIHJJGGIDB=?77.,,,-DGB21011:;;ISRSKHFGDFFB@@B9.0HC?2HGBABABFHNJSSC81112AHNKLRHMHKSLMJPMMSSPPSOSJSSNOLMHFGJFSLMQSSSNJQSDD@A@BF@==>IHJLLKISED:8899LJSJPJMPKJJSILABE=<A:E=>FGOSMJPMMSSQSLMOLMPHGJHHMSKSMNSNLFHIIJILLGFEJD@?,-;<8ABBEODE??BFCHFABABFJIHIMSB=BHB==SRLJHNIHKJSOMISHREJ>;<<9;<<<@@A><<<=HHNFCFKMSSSSSGHCDFMGHHHHFHHHCCGELDB767621-***)((&
@138_PHV87F_5
GCCGCAAGCTGAAAGGCTTATTTACACATTGTTCTTATTAACAACTATCACAGAAACTGATTTGAATTTATATAAACCATTTTTGGAGAAGTTGTAAATTTAGGCCTAATAATATACTAAGGGCAAAAGATCCCAGTAATGGCTGGGTTTGGACAATTATTATACGCAATGGCATTTAAGGGACAGTAGAATTTCTAGCTGCCCTTTGGCACCTTGCCTGTTCTCTGCAGTCATTTTGACATTGGGGTATTCTCTGTTTCCACCCAGCTTCAGGGAATAAAGCTCTGCTCTTTTGCTCTGACCTTCCCTTATTTTGCTACAGATCTTACTCTAGCACCTCCATAGAAGAGGCCATGAAAAGGGGTGAGGACCCTCCCACCCCACCACCACGGCCACAGAAAACCCATTCCAGAGCCTCCTCCTTGGATCTGAATAAAGTCTTCCTGCCCAGTGCGCCAGGTGAAGTGTCCCTCTGCATCTACCCAAGCTGTTCCCTTGCCTGTTGGAGCCAGTGCACATACATCCCTGCTGCAGAGGCCTCTGTGTTAGGGAAAAGAGCACACAGACCTGGCAGCTTTCCTTGCCATGCAAGTCTTTATGTTGCTATGATATTCTTGGGCAGGAAAAAAAAATCCCAGACAGATGCATAGCATATGGGGCTGGAGACTTTCC
+
/EGHKJJNNNKJKQNSKSOSRMSOQJJSMPPSMNSSMMMOQPSQKSNSMJNNMISSSOLSLJKSNMPNKLJMKJNRJNSMPSSSKJOPKSSQMSJSSMHSSHSKLNKOOGOOQQSNNKJRMSQJGGIMKBC00/.1779@AESKMKJNQLNSJONJSMSHJKLHHFFEFJOPNLMSQNSEIMOJA@@>>>==BCMKFEDFDFG1.:B.8AACGCA@AAABIJOQLJINJNOSLKIPKNHRKILKSSILGEEDDEPHIGF>801EFDSLMMGEIFFHQOLJMJJQNMJFSJGEE21ADECDHSLSNMNLGSPSNPJSKSNQNKSNMPOMIISJNSKKLIMJSKIRQNONSKLJSRMEGCKMLSKQSOJMNQIKFHFIE@DLOKJSSJSNHHABBCHSQIHHKLOLNILSSK<<RSMJOOLMLQNLHINSJSLMNLJMSKSRSSONILLIMNKNMHEEEEHJJNSHJMNPLJPHMJKIISPOSIIIFGKEHGGSGFJKKKOMSLLKKJKLNSPILKKLSJGJIJLOMISOOSNJJJMIIJKOLSKK837**IIILSRSKKLIJJJJIKNKOGOLIGFEIGBDA@::IJILSIMHKGJHKIMJHILHHGIFFGDDEDFKJLIFFFDC73@LFDDDDBGJEJJMILIEGLIFEHIEFDD==??>>3/0-)((('&&
@139_PHV87F_5
CCTCTGCATCTACCCAAGCTGTTCCCTTGCCTGTTGGAGCCAGTGCACATACATCCCTGCTGCAGAGGCCTCTGTGTTAGGGAAAAGAGCACACAGACCTGGCAGCTTTCCTTGCCATGCAAGTCTTTATGTTGCTATGATATTCTTGGGCAGGAAAAAAAAATCCCAGACAGATGCATAGCATATGGGGCTGGAGACTTTACA
+
>FGCBCHHKLJJHGJHIIIHHSKHFIGSEDISNJMKIJIKKSLMKKHFHFHHJJQKOLSLPJMIHGFGHGHGIIKJRIDELKIKSQSSOOJJILISIIKHGFGEFGHJHHNSSLKMSMKKJFDDCBAAAFEFFEEEEEDEFEGFHJIGOJGGHFCDB?GSSSSLAD-,,,,@@AABBBEDDDDGFGDGDEEFC;8877664*)(
