# Supplementary material for: Dysfunction of a SET3-like complex underlies a family of related neurological disorders
Source: Nat Commun. 2026 May 16;17:6729. doi: 10.1038/s41467-026-73227-5 (PMC13385800; doi:10.1038/s41467-026-73227-5)
Supplement: Supplementary file 6 — Source Data [file 41467_2026_73227_MOESM6_ESM.zip › Source data/CRISPR off-targets sequencing/fastq /Cpt1c_WT_mouse_140.fastq]

@0_PHV87F_9
GCAGGGTAGAGGGCCAGCTGGGCTCAGGCCCATCCGCTCGGACGGAGTATGTCAGCTGCAGGTGCGGGAGTCGGTGAAGACCCACGCAGCCACCGCCCTGGAGGCTGTGGAAGGGGCTGCCTTCTTTGTGTCCCTCGATTCTGAGCCCGCGGGACTGACCAGAGAGGACCCCGCAGCTTCCTGGACGCTTATGCCCACGCTCTGCTGGCTGGCCGAGGCCATGACCGGTGAGTCTACCCCCTACAATACCACCTACACACTTATGGAGACCTAGGGCTTCTCCACAGGGGGCAGCCAGACCTCATGCCTCAGCAG
+
)238IISIIFHKHLMNJLJDEDDFB<7778D>90-''(&&''()((),,.,,'%%$$%*'''))::<<?@?;:;:8:;;=AIJJKQKSPKLGHHGGMNLMPLMJSOOOPKJKQMSSLJOLIEA?889<<HJFFGDFJGIHHD=NNNSQISKKKGHNJJIG42223DEIGIFD?GHKLKHED77IKILLGGHFFHJJSSKILQNSMILMRJIIGSNIIKKSJHHOMJFGF:::::=:993,++1///2;KSHHLIILJLJGKHIJIMLJKJMSKHHIIIOLSNJGK@????MKA@@@=<==>?@@CBCCC?221/-
@1_PHV87F_9
CCAGCTGGGCTCAGGCCCATCCCACTCGGACAGGAGTATGTGGGCTCAGGTGCGGGAGTCGGTGAAGACCCACGCAGCCACCGCCCTGGAGGCTGTGGAAGGGGCTGCCTTCTTTGTGTCCCTCGATTCTGAGCCCGCGGGACTGACCAGAGAGGACCCCGCAGCTTCCCTGGACGCTTATGCCCACGCTCTGCTGGCTGGCCGAGGCCATGACCGGTGAGTCTACCCCCTACAATACCACCTACACACTTATGGAGACCTAGGGCTTCTCCACAGGGGGCCTACAGACCTCATGCCTCGGCAG
+
1657;??ELNLHGBCBCGJSHNKIRJJJLKILLLLLPJILJGJLSLKJJKNJMKSLMNIKKGSJNNLJJQQMOJLIOHSKSJISPIJHOIKKSPKSMSOINSJOLOKSOJSSKSNNOMLLSKILHSKMNIJSONLMMSHKNLSOJJLSKSLLLMMHOSNKHKLMMMNJJIJMMJGJMJHJIIIHIIGIJJINONMJLOIIPJMNKNKKOQLIKHGHOKJMMQOKIIGSHHLHKGKIHFIJPJIKGHHHGFF@=:4332100112=?AEDCA4221123233(()))%%&&')*-****)--,))
@2_PHV87F_9
GTGGTTGTTAAAATGTGACCTCTTCCCACCTTCGTCTTCCTCCCGTGTCCCTCCAGACCACCTTCGTCACCTTCAAGACAGCCGACACGTGGCTGTCTTCCACCGGGGCAGATTCTTCCGTGTAGGGACTCACTCTCCCAATGGCCTGCTTTCCCCACGGGCCCTGGAACAGCAGTTCCAGGACATCCTGGATGACCCCTCCCCCAGCCTGTCCCCTTGAGGAACACCTAGCTGCTCTGACTGCTGCTCCCAGGTGAGAACCAGTAGCCTGTGGTTGCAGGGGGCAGGCTGGGCTCCAGGGAACAGGCTGGGCAGGGTAGAGGGCCAGCTGGGCTCAGGCCCATCCCACTCGGACAGGAGTATGTGGGCTCAGGTGCGGGAGTCGGTGAAGACCCACGCAGCCACCGCCCTGGAGGCTGTGGAAGGGGCTGCCTTCTTTGTGTCCCTGGATTCTGAGCCCGCGGGACTGACCAGAGAGGACCCCGCAGCTTCCCTGGACGCTTATGCCCACGCTCTGCTGGCTGGCCGAGGCCATGACCGGTGAGTCTACCCCCTACAATACCACCTACACACTTATGGAGACCTAGGGCTTCTCCACAGGGGGCAGCCAGACCTCATGCCTCAGCA
+
DEECDDDDGGFGHIKMFIECBBBA>?@6BABBAAAAADEEGDC>:;@@BFB@AA@AAABDCCFEDBABBBEJGHILJEECCB@====?ABCBCFEDEHEEGFF@>>>>BBEDDEEF@??>@AAEEEDFFFEEGGGJGEFFFIGOGHGGFDD@:FEEDF@@??@EDFGIJGHJLGIFEA@=>LHMFGEDDF6112??>??B766;89DFGHGOGHG@?E2223:BBDFGCBBCCEJOIGHBAABCHGGGCE=9:IIFGFHHFEGFDBAA@BCDEGFEFHFIGDEEDBDDDB100.0520016:<>>>@DC>DDDFEJFBAA@@ABBCBFHJ999:FF?;;;;BAC@KHEEL87777AECBBA@ABCDCBAAADEEFDB<<<<=FCAAABDIIE=>?.=;::<<A<<<44555D?77756<<<EFFGEGD@:66778:<?@66CCBCA9)((''*+,6;?B@>@??@@BB@???<<=>=FGDB@?83?@ABGFFDFCDEFD@@@?@CCCCDEBAABBDHGKGJFFGIGE?>>=>CEDEEE@>>>>ADCDBAAA?ABB>???ABBCBDEFDDEEGDHGFEGGFDDDDCDFFFFFFEDFEEGEFDBCCBDEDHGFFFCDEFEFEDD@?=;2
@3_PHV87F_9
CTCAGGCTATGGACTACTATACAGCTGTCAAAAATCATAAAAACATAGCCCAAGGCATGATTAGTAAGTGGGGTGGTTGTTAAAATGTGACCTCTTCCCACCTTCGTCTTCCTCCCGTGTCCCTCCAGACCACCTTCGTCACCTTCAAGACAGCCGACACGTGGCTGTCTTCCACCGGGGCAGATTCTTCCGTGTAGGGACTCACTCTCCCAATGGCCTGCTTTCCCCACGGGCCCTGGAACAGCAGTTCCAGGACATCCTGGATGACCCCTCCCCAGCCTGTCCCCTTGAGGAACACCTAGCTGCTCTGACTGCTGCTCCAGGTGAGAACCAGTAGCCTGTGGTTGCAGGGGGCAGGCTGGGCTCCAGGGAACAGGCTGGGCAGGGTAGAGGGCCAGCTGGGCTCGGCCCATCCCACTCGGACAGGAGTATGTGGGCTCAGGTGCGGGAGTCAGTGAAGACCCACGCAGCCACCGCCCTGGAGGCTGTGGAAGGGGCTGCCTTCTTTGTGTCCCTCGATTCTGAGCCCGCGGGACTAACAGAGAGGACCCCGCAGCTTCCCTGGACGCTTATGCCCACGCTCTGCTGGCTGGCCGAGGCCATGACCGGTGAGTCTACCCCCTACAATACCACCTACACACTTATGGAGACCTAGGGCTTCTCCACAGGGGGCAGCCAGACCTCATGCCTCAGCAG
+
789>>CEHIGIJJPGJIJMIIOJJLIJSSNKSSSSMNLKONSSOSMKHKNLILJKLFIHHGB'&&&&&*,38FFJMIHI@?==>FHGL;::::>=966412AB@@;;;DGJJSLGA<<HHILIFFEA@????CNJ.+**/***0.+++14688?ABBDCFJKKLNILSQKHGF=;5//35<CCFLKJMLOIISRSMORSSSKKNSLMSMMNMNKSSSOSNJKKKEHGGEGKSIIPOIPJNQSJLSSIMHGGBCLKL44446JSHKLLHJSGJ<<<;0CGIIOGAFFC?H<<?AMMJKNMLIJJSNSLNLLOMJMLMSSICC55JGOLNSSSICAAAFSHSSKNMJJKMGEFFGOMIMHMKIKLKRKB:::CBIHHHIHIGSMLIEJNHDCBCBFEIJGHQ3331:3.../989<=>=>FBABBBSJINIHHFKJPSKLP?C;CD>6**(,.+)(''')781***()<?@CFKGFGFEJIIISLINIJKSGSEJSMPNLPIHHMFBBGEDHFHEHGGDEEBBBB...---,.&&&'--)))''',1:=<66668FGFFKICDJEFRMJJMIFDFDHHIKILSLEDEDJMSKJNSKIBAABBQJHDCCCCHFGIJIHJCBBCGNH::<==FIHJKLSHIGKIKLKLOJNKMIMLH>>>HHGFECDDCGFIHFGLHIIFGFDDC@=3234:?D;:::.-
@4_PHV87F_9
CTGTGGAAGGGGCTGCCTTCTTTGTGTCCCTCGATTCTGAGCCCGCGGGACTGACCAGAGAGGACCCCGCAGCCCTGGACGCTTATGCCCACGCTCTGCTGGCTGGCCGAGGCCATGACCGGTGAGTCTACCCCCTACAATACCACCTACACACTTATGGAGACCTAGGGCTTCTCCACAGGGGGCAGCCAGACCTCATGCCTCAGCAG
+
LIGHHLIGQJPRSNJIHFFEDGHFHKIKSKOPLJPJIKJOKNOKMKNLNMSLIIISSJMSNSJEED@.,2,+)&&%.@CHHKGGGFHMHLINJQJMMKGSKQJKHKHGBAABEKRSMKKGQPH99999D=<><999:GEHGDEGEGKHEE;::::<:;<=BGGPGIEHSLLOOIIIHB;/.///BB8886323346445666C6,('''
@5_PHV87F_9
CCCAGCCTGTCCCCTTGAGGAACACCTAGCTGCTCTGACTGCTGCTCCCAGGTGAGAACCAGTAGCCTGTGGTTGCAGGGGGCAGGCTGGGCTCCAGGGAACAGGCTGGGCAGGGTAGAGGGCCAGCTGGGCTCAGGCCCATCCCACTCGGACAGGAGTATGTGGGCTCAGGTGCGGGAGTCGGTGAAGACCCACGCAGCCACCGCCCTGGAGGCTGTGGAAGGGGCTGCCTTCTTTGTGTCCCTCGATTCTGAGCCCGCGGGACTGACCAGAGAGGACCCCGCAGCTTCCCTGGACGCTTATGCCCACGCTCTGCTGGCTGGCCGAGGCCATGACCGGTGAGTCTACCCCCTACAATACCACCTACACACTTATGGAGACCTAGGGCTTCTCCACAGGGGGCAGCCAGACCTCATGCCTCAGCAGCT
+
BCSJQSLQHLA???1FBAGKSNOKRMSKKJSNKMMSRGLKHKMH>;333+3BABDNSNIKCBCBLIJLNRMLHKKJKKIPSRMGKINLJSLJJKSJGQSNKSJJHJGDFFA9:256*****+6BDFFE>>>EIOKHLKLMLLJLJIKSIFEED=<6456665?@EGFGEEIFDGHEEFIJMJDEDC@B@@7777CGHFISLHIJBBBB@IHIHJLJIOJMB@AAIKSSNMIGGGJGGEEFKGPLF<::::CCCJKKJKEHIHNLMSLSPS><;;<?HC===>DSGG=54445?GMLNKNHHEFEDHFIMGJKLSSJSMIKLISKJIHGILLKIKIJFEEEAB@B@@?>?>:7722,,++++'&&&'**EJHIHGIHFGFHFGEGJHJJKSLKOJGF>=>??IFAA@;0//./0;>?===>;99:541)
@6_PHV87F_9
CCCAGCCTGCCCCCTGCAACCACAGGCTACTGGTTCTCACCTGGGAGCAGCAGTCAGAGCAGCTAGGTGTTCCTCAAGGGGACAGGCTGGGGAGGGGTAATCCAGGATGTCCTGGAACTGCTGTTCCAGGGCCCGTGGGGAAAGCAGGCCATTGGGAGAGTGAGTCCCTACACGGAAGAATCTGCCCCGGTGGAAGACAGCCACGTGTCGGCTGTCTTGAAGGTGACGAAGGTGGTCTGGAGGGACACGGGAGGAAGACGAAGGTGGGAAGAGGTCACATTTTAACAACCACCCCACTTACTAATCATGCCTTGGGCTATGTTTTTATGATTTTTGACAGCTGTATAGTAGTCCATAGCCTGAGCATAGCTCAGGACAGTTTCGATTGTGCTATATATCAAGCAAGGTGTCAGCTTTGAACTCTTGTTCCTCATGCCTAT
+
(<>8@CDB@@=<<<<BEGGHDDEEGGFFCCCCCDCDDDEEHEEGHHGGFJL>==<<A@ADEFECABAAEDIGCE21111<AABBDDDDBCBCDB;;;:12222=>?DFHIDECECFFEDGGLHEFEC@????CD@AAA?@@ABDFDBABBBDDCBABACCEDCDDEDDEEEFECDCBDGIHIJHIEI91>>??AA>AA?>AGGEDDEFFDDCCCECDDCHFHGEEFB@@@@CIHFJHFEGEFEEDEGKFEDEJJEEAD=<<@FFJFDCCDDFGFEEFFHGKKKOSGKJHHHCDCCCFFHFFFFGJHGFFFFJFEDDDCBCDDGJJSMGHFHLKIIHHEEEEFGDEDFFGEIFECCBCEDFFFGHJIFEFFEIFDEDCCCCCF=;;:;BKHIEECCDDFD5444400)'''%%%%%%&(4=ABCBBCDDDCC>=98667)'
@7_PHV87F_9
GTGGTTGTTAAAATGTGACCTCTTCCCACCTTCGTCTTCCTCCCGTGTCCCTCCAGACCACCTTCGTCACCTTCAAGACAGCCGACACGTGGCTGTCTTCCACCGGGGCAGATTCTTCCGTGTAGGGACTCACTCTCCCAATGGCCTGCTTTCCCCACGGGCCCTGGAACAGCAGTTCCAGGACATCCTGGATGACCCCTCCCCAGCCTGTCCCCTTGAGGAACACCTAGCTGCTCTGACTGCTGCTCCCAGGTGAGAACCAGTAGCCTGTGGTTGCAGGGGGCAGGCTGGGCTCCAGGGAACAGGCTGGGCAGGGTAGAGGGCCAGCTGGGCTCAGGCCCATCCCACTCGGACAGGAGTATGTGGGCTCAGGTGCGGGAGTCAGTGAAGCCCACGCAGCCACCGCCCTGGAGGCTGTGGAAGGGGCTGCCTTCTTTGTGTCCCTCGATTCTGAGCCCGCGGGACTGACCAGAGAGGACCCCGCAGCTTCCCTGGACGCTTATGCCCACGCTCTGCTGGCTGGCCGAGGCCATGACCGGTGAGTCTACCCCCTACAATACCACCTCTACACACTTATGGAGACCTAGGGCTTCTCCACAGGGGGCAGCCAGACCTCATGCCTCAGCAG
+
,,,:EHHFEDCEGSISLJIFEFED=?501222:9:;<=>>E>;=9<FGEECBCDCDDCDFFEGIECDCCCDEGGFHJGHEDEC@@A@BDEEEEIFGFKFDGDG@>>@CF8888;EE96667BEDFIEFHGNHMGIGHFGIIKHIJFFEDEGHFFEEEB???>AEEEGHIIHIKIGFHHI=>BA==>?HHNMIIJLHHGFGABCD@HEGJINLKJGDOFHJB@?>78744:?AFGMHHGCCDDFKJKMGHJ?EIFHGIHJFEFDEECDDCDGIGDDEDDIGEDECBDEFFDCCDDDE?>DHHKGHGGFGGHGGHFGECBA@BA@AAACIIEGGDD?>>>>CC>HFHHEFFEAAAABFECCBAAAACBCBECGFDCCB?@?>>>/'&&&+71((()1===?@CCD@====?DEECCECEDCDCCCB?=;;676641//011<@?BA>BBCDDEGGHHEDBBB@@@ABDDEDEDDFINJIFFC@0*==<=GEABC?FFFECC?<<<<>CEDFDFEFIHIHFHCDBBBAA@?@CDJGDCCB@@AABECCAAABCDGE97111277****((()BEBAAB@FDBAAA@B@@@@BBCCCECEACIGEFECEBCEEFDDCCED@A?@?@=:96/(
@8_PHV87F_9
GTAGAGGGCCAGCTGGGCTCAGGCCCATCCCACTCGGACAGGAGTATGTGGGCTCAGGTGCGGGAGTCGGTGAAGACCCACGCAGCCACCGCCCTGGAGGCTGTGGAAGGGGCTGCCTTCTTTGTGTCCCTCGATTCTGAGCCCGCGGGACTGACCAGAGAGGACCCCGCAGCTTCCCTGGACGCTTATGCCCACGCTCTGCTGGCTGGCCGAGGCCATGACCGGTGAGTCTACCCCCTACGATCCCGCCTACACACTTATGGAGACCTAGGGCTTCTCCACAGGGGGCAGCCAGACCTCATGCCTCGCCAG
+
IIHGIKJLILKLLM====>><899:SLJHJJHJLKKNNMJOJKJLJKJKJMPML?C@A@@C?@@DHLKHKSMHLKJEDCCJEEDEDIA@@AAE@=ILJJLKKNIKKIMKMJMKOCFGFEBCHFFFG===;56333<CEDFF<;;;<CFHEGSJNIG@><<<=C@34449HHHJJPMLOKOLJMPLIHFFHFEGOGKKKSJLRLJGHFHJLHKFGHHIKKJGIGJKHJJRNJJKFFFGOGA@/./...(((()3/*))---8?FEFGHIIBBDCNJSSONJFICIEIIJHHLKOHJHDBC<;;;;<G5-,(&'
@9_PHV87F_9
GCCTCCAGGGCGGTGGCTGCGTGGGTCTTCACCGACTCCCGCACCTGAGCCCACATACTCCTGTCCGAGTGGGATGGGCCTGAGCCCAGCTGGCCCTCTACCCTGCCCCAGCCTGTTCCCTGGAGCCCAGCCTGCCCCCTGCAACCACAGGCTACTGGTTCTCACCTGGGAGCAGCAGTCAGAGCAGCTAGGTGTTCCTCAAGGGGACAGGCTGGGGAGGGGTCATCCAGGATGTCCTGGAACTGCTGTTCCAGGCCCGTGGGGAAAGCAGGCCATTGGGAGAGTGAGTCCCTACACGGAAGAATCTGCCCCGGTGGAAGACAGCCACGTGTCGGCTGTCTTGAAGGTGACGAAGGTGGTCTGGAGGGACACGGGAGGAAGACGAAGGTGGGAAGAGGTCACATTTTAACAACCACCCCACTTACTAATCATGCCTTGGGCTATGTTTTTATGATTTTTGACAGCTGTATAGTAGTCCATAGCCTGAGCATAGCTCAGGACAGTTTCGATTGTGCTATATATCAAGCAAGGATGACTTTGAACTCTTGTTCCTCATG
+
&'/468569CBBBBBFELFEEDEFHLIIIJGHG???@@GGEJ@@@@=>??@GEJLMILKJOKJIJHFEEEGHHHFDHHKKFHHJSSNGIJFLKMIIGBA@AAGIIK;K2)HKLMMIIDDF@AMNMSJMSMJRPOGG:HKJJHIGIMHSJLNJNFHFFGSHKLJMPISHKJLJJJOINIPJILKLSOLSHFGGHNJKB@A@@@>>BB@CBDFEC;9;77=;;;;;?@AC>?EEGEIDGFGEIGFEDDEDBBA?:;;,,97788==>>@BBA@?A@@@@=<<<<==??A@AA?@?>>@=;;;;=EEE@@877;70=??ACB@@AAACBB@?@??>;;;;=CBBBCBDDAAAA=::::<AAAAAAAAA@====>C>>>>=?==<>>=<==@EDBBACBDBAAABEEIIJMNKIIHHEDB@@??@BFHEEFEFFGIFCABAA@@?>>ABE:55556BDEGIFFECBCBBDCCCCCBAA@@@AA@ABBBCDDDDDBBCBBCCB@????CCD=::::>KHBCBAADDGEECA?;3336C;:;99:89>EEDCB@88878:773
@10_PHV87F_9
GCTGATATATAGCACAATCGAAACTGTCCTGAGCTATGCTCAGGCTATGGACTACTATACAGCTGTCAAAAATCATAAAAACATAGCCCAAGGCATGATTAGTAAGTGGGGTGGTTGTTAAAATGTGACCTCTTCCCACCTTCGTCTTCCTCCCGTGTCCCTCCAGACCACCTTCGTCACCTTCAAGACAGCCGACACGTGGCTGTCTTCCACCGGGGCAGATTCTTCCGTGTAGGGACTCACTCTCCCAATGGCCTGCTTTCCCCACGGGCCCTGGAACAGCAGTTCCAGGACATCCTGGATGACCCCTCCCCAGCCTGTCCCCTTGAGGAACACCTAGCTGCTCTGACTGCTGCTCCCAGGTGAGAACCAGTAGCCTGTGGTTGCAGGGGGCAGGCTGGGCTCCAGGGAACAGGCTGGGCAGGGTAGAGGAGAAGGCAGAGCTGGGCTCAGGCCCATCCCACTCGGACAGGAGTATGTGGGCTCAGGTGCGGGAGTCGGTGAAGACCCACGCAGCCACCGCCCTGGAGGCTGTGGAAGGGGCTGCCTTCTTTGTGTCCCTCGATTCTGAGCCCGCGGGACTGACCAGAGAGGACCCCGCAGCTTCCCTGGACGCTTATGCCCACGCTCTGCTGGCTGGCCGAGGCCATGACCGGTGAGTCTACCCCCTACAATACCACCTACACACTTATGGAGACCTAGGGCTTCTCCACAGGGGGCAGCCAGACCTCATGCCTCAGCAGC
+
',/,,.9AGHHFGGFGIHDABABEIIIIHFHPFIKBCA@AABCGHFGHACCCCDBBBBBHFFGFFFJIJIKSKKMJGKNOSNJJIFEDFEGFEFEGEGGHHGGGGFJHGFGFHIKJMINKKPLLKIGGDCBDCDHDEBACGGFDDBBEIHHFEDABFEEECBCECFEDDFEEHIHFEEEDHHHGHPKKIHFGC@@?@ACDDEDPIPF?9767:A>?BBCFDFEGEHIKDCCBCGFGFGGHIKLMJOMHIGIHJKGMIIIGBIHISJGECCCCEIHGHFIGGHRIGEFDC=50)*),,,15<;>EECA@?A>===9A@BBCECGC79F44?;;;;<A@@?>?@ABCDCC????@BBAAAABCDCDDDDCBAAAA>=<<<=?@BB@@A@AFC@A@>?@@@A777=?@AABA?@DABDAABB@BAA?CCA:764400//.-,+----.477BDBAA?===<????>?@?====?A<BA?>???A@?>>=>??@A>87778?>;;;;<DCBCBBB?>===>BBB><<<=?CDBCBCCDBCCAAC@A@@@@AA@AABCDDDFEC@><<::;<?ABCAA?==;:::;=BCCBCCA?@EDDA@><5-77795,+,CAACA?;;:::<<==?@??@@@BCDFDCCCDDEA>===>BBBBBA@>>>?ADFDC@@@??AA?BACDCBCBBDE@A?=?941))2=>@BAA@:9;<?BECCDDDF????@CBBDDFFDDDCDFDDA@><<<<B=;1
@11_PHV87F_9
TGGGGAAAGCAGGCCATTGGGAGAGTGAGTCCCTACACGGAAGAATCTGCCCCGGTGGAAGACAGCCACGTGTCGGCTGTCTTGAAGGTGACGAAGGTGGTCTGGAGGGACACGGGAGGAAGACGAAGGTGGGAAGAGGTCACATTTTAACAACCACCCCACTTACTAATCATGCCTTGGGCTATGTTTTTATGATTTTTGACAGCTGTATAGTAGTCCATAGCCTGAGCATAGCTCAGGACAGTTTCGATTGTGCTATATATCAAGCAGAGGATGACTTTGAACTCTTGTTCCTCATGCCTC
+
<BBCDEEFEEDAA@@ABCEB@@@@@CCCBBBBCDDEEFCAA@?=87663457/*8==?GHIEGBBCCC@???AFGEDDFFFEFEEFHDEFEDBCBCDHGGFEEFFJFCCCCEGEEEEFFEEEFGDDDCFFFHECEGHIGGDBDDDFSJMKMHGDGHFEFEEHHHHKHFFHGFHFEEGFEDFDDDDCEABCCBHGJHKJMOHFFEEDEEDDEFDDFEEFEEEEEEEEFFEFEECEEEFFFFEGDHHGA>>@@BINIIFEEDFEEGFGIIMKFEFEGHMGIGJISLQOIHF@>=;776668640)
@12_PHV87F_9
GTAGGGACTCACTCTCCCAATGGCCTGCTTTCCCCACGGGCCCTGGAACAGCAGTTCCAGGACATCCTGGATGACCCCTCCCCAGCCTGTCCCCTTGAGGAACACCTAGCTGCTCTGACTGCTGCTCCCAGGTGAGAACCAGTAGCCTGTGGTTGCAGGGGGCAGGCTGGGCTCCAGGGAACAGGCTGGGCAGGGTCAGGGCCAGCTGGGCTCAGGCCCATCCCACTCGGACAGGAGTATGTGGGCTCAGGTGCGGGAGTCGGTGAAGACCCACGCAGCCACCGCCCTGGAGGCTGTGGAAAGGGGCTGCCTTCTTTGTGTCCCTGATTCTGAGCCCGCGGGACTGACCAGAGAGGACCCCGCAGCTTCCCTGGACGCTTATGCCCACGCTCTGCTGGCTGGCCGAGGCCATGACCGGTGAGTCTACCCCCTACAATACCACCTACACACTTATGGAGACCTAGGGCTTCTCCACAGGGGGCAGCCAGACCTCATGCCTCAGCAG
+
DSIJLLMJMLSJJNKKSPJMKPLSHJKGGHE?@?G@IBA@ADMJMHJKHKKHLKMIGOBDNEE66668;87=EFECC?D<<=F>MSPRLNSMSBDG?>@DDFP;;;;;HLJLOKSSKGGIGHSRSJLSNBHLKHMLMOSSMJLGHFJKSKLSIIKSNLHQSMMGKIKE8877A=<84556IJHHIJHEFBB?AA81&&&&&8=@@?=<>ACA800000GEFGLJKHOJJMSIELPMMSIHLLIGIEH?AC@::=<;84422236>EKHIGFFCIGHHHIHGLGCCEDEPJHJIHKLL=9'&***-:7??A@A@>>DGCDCAA?73))))=?<=<;?@EEEEHKPIMMIDECBCCISMSMSLFIJHFQOKLMLLLLMJOHIHJGM?>899::CBAA@;;;;<EEA;;::;ABFDD@BAAIGGHFBC??AHJIJJKHIGFFGEIOKMIFFFDGMIHEFHIHPFB=CCHEGGHGDD)*43344EDCFFHEDEHDEGFC=<==>64430
@13_PHV87F_9
TGAGGAACACCTAGCTGCTCTGACTGCTGCTCCCAGGTGAGAACCAGTAGCCTGTGGTTGCAGGGGGCAGGCTGGGCTCCAGGGAACAGGCTGGGCAGGGTAGAGGGCCAGCTGGGCTCAGGCCCATCCCACTCGGAAGGAGTATGTGGGCTCAGGTGCGGGAGTCGGTGAAGACCCACGCAGCCACCGCCCTGGAGGCTGTGGAAGGGGCTGCCTTCTTTGTGTCCCTCGATTCTGAGCCCGCGGGACTGACCAGAGAGGACCCCGCAGCTTCCCTGGACGCTTATGCCCACGCTCTGCTGGCTGGCCGAGGCCATGACCGGTGAGTCTACCCCCTACAATACCACCTACACACTTATGGAGACCTAGGGCTTCTCCACAGGGGGCAGCCAGACCTCATGCCTCAGCAGC
+
BEFEBBBBBDBA>=>?@AA766>==CBEDBB::999DF>>=>>DEEE@@???AADDECBBBCDB@CDCAAA@?;;<=AEFEFEDDEBCEDEEEECEDBFFA@??>AAAACDHGDEEDEDBB@A@ABBBCBBEDB@@?>?AA@?>>>?AAA@??@?@@@=9999:>=9999;B@@@?@A@>>>>?BAA=::::=CDCCCDCCDDCAAA?AA?ACB@@??ADEEEFEDA@@>=>>?AABCDEB@>=;<==?BCDECCC?7A@DGC@??==?@BFFECCA@899<>>>?????ABBBCDDGHSHHFHJHJKC?>>?AHFFFIFBA@@ACFGECA@@>?AA=>;;:778550.1345??>@>?@AACDDB::ACBEDCBABBBEFEG@@A@@CFGEFEDBDCEEFDDC@@@?;72
@14_PHV87F_9
GCTGCTCTGACTGCTGCTCCCAGGTGAGAACCAGTAGCCTGTGGTTGCAGGGGGCAGGCTGGGCTCCAGGGAACAGGCTGGGCAGGGTAGAGGGCCAGCTGGGCTCAGGCCCATCCCACTCGGACAGGAGTATGTGGGCTCAGGTGCGGGAGTCGGTGAAGACCCACGCAGCCACCGCCCTGGAGGCTGTGGAAGGGGCTGCCTTCTTTGTGTCCCTCGATTCTGAGCCCGCGGGACTGACCAGAGAGGACCCCGCAGCTTCCCTGGACGCTTATGCCCACGCTCTGCTGGCTGGCCGAGGCCATGACCGGTGAGTCTACCCCCTACAATACCACCTACACACTTATGGAGACCTAGGGCTTCTCCACAGGGGGCAGCCAGACCTCATGCCTCAGCAG
+
SPSPKQLOLILLLOPRSSF><,CEFFJNRLLSNISIJNKKNMNNPKMSIHSCJPOGKGIKFDDFMF?<<<EDMKIKMLICC?94HLLLIJMCSJSMKLINCCBDFCFGGMJMLJFIJCCCCBDB?,+**,======GEFGGEDB@>?>BACJSEAAA@=BAFBAA>IIJEGFIIHIIIJMJKJLIILILHKLKHKHRLKMLLNOSLSMQJKJLKKKOKMIKIJLNSJLKHEF=@@?AA?>:987899CB<<;8<7ADGIHJFLHGISJMJKKGGHHKJRJIGKJHLJKHLLMJKPQJGEGFGIIJIIHFGFGEGIIIKGGGFGHFBBCCDEEEFLKQIJHNIKJMJIFIIIHJEHCBCEHEFHGJIHFFFEBCCCCGIIHFEGEFCDBAABDDA:71*
@15_PHV87F_9
TTGGTTGCCTGTGGTTGCAGGGGGCAGGCTGGGCTCCAGGGAACAGGCTGGGCAGGGTAGAGGGCGGGCTGGGCTCAGGCCCATCCCACTCGGACAGGAGTATGTGGGCTCAGGTGCGGGAGTCGGTGAAGACCCACGCAGCCACCGCCCTGGAGGCTGTGGAAGGGGCTGCCTTCTTCCTGTCCCTCGATTCTGAGCCGCAGGGACTGACCAGAGAGGACCCCGCAGCTTCCCTGGACGCTTATGCCCACGCTCTGCTGGCTGGCCGAGGCCATGACCGGTGAGTCTACCCCCTACAATACCACCTACACACTTATGGAGACCTAGGGCTTCTCCACAGGGGGCGGCCGACCTCATGCCTCAGCAG
+
'''''&$#$'),++,30/+**+,5633333689:ADGBBBEEIFDCBBCDDDC<;;;;.,-))*4'''''*4435,(&&&'226>DD@ACCCJGGHGGGHGFGHF@C>9:?<>?@@ABEDGIOFEGGFGMMIKIHHJHFFGIMGHGDCCDEHJFGKMJOHHEEDGKOKJHSHGF-)))-+'((.565:A@@@==:;908++.++,,LKFHFEBCDDDHJIGEED?HHFGHFGGHDDGEDDCABABCFEHFFEEEEHIQIJLRHHHKHJGEEFIGGFEFGEFK>>>>=>=>>FFGHDDDDBABABEMGJMGLKGIMGFFFCDCCDDDEDEEEECBDDDGFFDEFED1111+****)),++++***0('
@16_PHV87F_9
GTCGGCTGTCTTGAAGGTGACGAAGGTGGTCTGGAGGGACACGGGAGGAAGACGAAGGTGGGAAGAGGTCACATTTTAACAACCACCCCACTTACTAATCATGCCTTGGGCTATGTTTTTATGATTTTTGACAGCTGTATAGTAGTCCATAGCCTGAGCATAGCTCAGGACAGTTTCGATTGTGCTATATATCAAGCAGAGGATGACTTTGAACTTGTCTCCTCATGCCTA
+
223>BCDDCBA@@ACGGGHIHEEEDGLEEDEDIKGGEDCCDJGJGHIIIODEDCCEHGMGIGDHINOJSFHHGCCDFDGHFGGIJHFHIGGGHHKFFFDEGGGGFFEFFFEFFEFEHNLPSIGFDC?JSHEEEFIOII??==>AAAAB>=<<=>><;<<565323356759433339>?ABCHJFEEEDEFFFHGGHGGHHGHIHME><=<GIJI(''(&&'(1256788+
@17_PHV87F_9
ACTATACAGCTGTCAAAAATCATAAAAACATAGCCCAAGGCATGATTAGTAAGTGGGGTGGTTGTTAAAATGTGACCTCTTCCACCTTCGTCTTCCTCCCGTGTCCCTCAGACCACCTTCGTCACCTTCAAGACAGCCGACACGTGGCTGTCTTCCACCGGGGCAGATTCTTCCCGTGCTGCATTCACTCTCCCAATGGCCTGCTTTCCCCACGGGCCCTGGAACAGCAGTTCCAGGACATCCTGGATGACCCCTCCCAGCCTGTCCCTTGAGGAACACCTAGCTGCTCTGACTGCTGCTCCCAGGTGAGAACCAGTAGCCTGTGGTTGCAGGGGGCAGGCTGGGCTCCAGGGAACAGGCTGGGCAGGGTAGAGGGCCAGCTGGGCTCAGGCCCATCCCACTCGGACAGGAGTATGTGGGCTCAGGTGCGGGAGTCGGTGAAGACCCACGCAGCCACCGCCCTGGAGGCTGTGGAAGGGGCTGCCTTCTTTGTGTCCCTCGATTCTGAGCCCGCGGGACTGACCAGAGAGGACCCCGCAGCTTCCCTGGACGCTTATGCCCACGCTCTGCTGGCTGGCCGAGGCCATGACCGGTGAGTCTACCCCCTACAATACCACCTACACACTTATGGAGACCTAGGGCTTCTCCACAGGGGGCAGCCAGACCTCATGCCTTG
+
@@ABA@???==>>?BCEGKHECBBBFIMGDB@<<;;<;889<=@BCBCCAAA?AA?????@AC@@?3333FIFED@????A48*+??@>::::;?@AA=;13;;==;;7///==?@@A?;9;;;=BBBCDFCA@??A<77778<==<=BABDEDCDB?85567>>?@AA>>632.))(''&%%&&%%%***+5618AFCC@@?=>?><?877787777?@BBCCBBCDEEDBBCACGFFEIEDDEGEDFFCCA23///(:BCBAA@@<-?==??>>>@CB><<<=?CCCCA????@BBAAA@B4?A@=>===>?DCA@>>=>?@AA@@@@ADB@>>==>?A@AABAAA?==>A@C?ACAABABABBBBC>>>>>A@???ABDECBBBCA??>>AABA???@@?;:::<@A::::::::@@???AA@@@=98889=-----:;;;<AAAA>???@C<<;::=<99>=>@@AABBB??=<>>==@A?>:0/22/0FB<;;:7778:CB>>=>=<:988::=@@AAB:::;;@ECA>=:7889;AA>>C@@BA>::99:===========>ABCCCBBCCC=:999;???@A@<:9:9>?@?@><;::<<<@AA@?>>>?@>>=>?ABCCCCCA@>>=>>????>>???AA@A?@<:::9:=?C@@@??>>ACA@>=,'
@18_PHV87F_9
GCCACGTGTCGGCTGTCTTGAAGGTGACGAAGGTGGTCTGGAGGGACACGGGAGGAAGACGAAGGTGGGAAGAGGTCACATTTTAACAACCACCCCACTTACTAATCATGCCTTGGGCTATGTTTTTATGATTTTTGACAGCTGTATAGTAGTCCATAGCCTGAGCATAGCTCAGGACAGTTTCGATTGTGCTATATATCAAGCAGAGGATGACTTTGAACTCTTGTTTCCTCATGCCTC
+
+CDGGDHEFFGBGFJFGGIIJFMJIILKHIIKMPMKMJHMLILLHGHLSJINHSNNONOMJKIKKLLHHCIJLOSMHHHHILSNSIILJIHINKHJJINSJGLGGHHKJHSHIHGHHGHDCCCEJKSSLKIFJISSLGIEEEDEIFF888889DABDDFDEFIJIHJGGFIHIHJJIHGGGFFA???ABIPHIFFFGFHIJIIJMJHJJQNHKFDFJKF@::6720//-(*6-,,,,-7.
@19_PHV87F_9
AAGGGGACAGGCTGGGGAGGGGTCATCCAGGATGTCCTGGAACTGCTGTTCCAGGGCCCGTGGGGAAAGCAGGCCATTGGGAGAGTGAGTCCCTACACGGAAGAATCTGCCCCGGTGGAAGACAGCCACGTGTCGGCTGTCTTGAAGGTGACGAAGGTGGTCTGGAGGGACACGGGAGGAAGACGAAGGTGGGAAGAGGTCACATTTTAACAACCACCCCACTTACTAATCATGCCTTGGGCTATGTTTTTATGATTTTTGACAGCTGTATAGTAGTCCATAGCCTGAGCATAGCTCAGGACAGTTTCGATTGTGCTATATATCAAGCAGAGGATGACTTTGAACTCTCC
+
CSIMHQMSJHRHK***+BF?BCDFMLJSJJKKSMSJSNILMHKJJBBAAA<<DDJHGJKHJHFFGIJMNNHIFHGHHG@@@@GEGIGFFJHJKOJJLSFHHIGJJNLIJIJQHKJGGLIPSLOLIHKJRHGJLKHLJIIRFFE?=>;<,)(()./ELJIJJGIIHEJFHGHHSIQIIII@D<<:::;BCEFJMEPKKMGIFEEHGLKMPJJIGJHGFHFFGGSGEFGGFEGIKFFGHEGDEEDCABBDHNOJHHHKMNIJNKFEEEEEEEFDEFFGFFEFDDDEDFGHGHFGGIGHHJGGFFCDDEEB=:::;HJHFEEEGGGJIHLGCAAAABQGKKFEA=?@<<33)&
@20_PHV87F_9
GCTGTCAAAAATCATAAAAACATAGCCCAAGGCATGATTAGTAAGTGGGGTGGTTGTTAAAATGTGACCTCTTCCCACCTTCGTCTTCCTCCCGTGTCCCTCCAGACCACCTTCGTCACCTTCAAGACAGCCGACACGTGGCTGTCTTCCACCGGGGCAGATTCTTCCGTGTAGGGACTCACTTTCCCAATGGCCTGCTTTCCCCCACGGGCCCTGGAACAGCAGTTCCAGGACGTCCTGGATGACCCCTCCCCAGCCTGTCCCCTTGAGGAACACCTAGCTGCTCTGACTGCTGCTCCCAGGTGAGAACCAGTAGCCTGTGGTTGCAGGGGGCAGGCTGGGCTCCAGGGAACAGGCTGGGCAGGGTAGAGGGCCAGCTGGGCTCAGGCCCATCCCACTCGGACAGGAGTATGTGGGCTCAGGTGCGGGAGTCGGTGAAGACCCACGCAGCCACCGCCCTGGAGGCTGTGGAAGGGGCTGCCTTCTTTGTGTCCCTCGATTCTGAGGCCCGGGACTGACCAGAGAGGACCCCGCAGCTTCCCTGGACGCTTATGCCCACGCTCTGCTGGCTGGCCGAGGCCATGACCGGTAACTCTACCCCCTACAATACCACCTACACACTTATGGAGACCTAGGGCTTCTCCACGGGGCTGGGCCTCATGCCTGGGCGG
+
234=@AAA?HHGB=<<;6=<<EC==;;<>BDFIMSKKSKIJLNGFJIHMGKLLNMNLKIJSNPMSSIFEEFFGJHMFGKNKGGJIHHFC??EE;AGL99999HIHGHONIJKNIGJIINIKIFFDDCC1111/00028;<EGHIGIJIIJBA/.../FGGBBCBC<40/0CF==>;::;4***)('(++,73343388651**++*+:>>>AKMGKOIHIJLGIFGE@A::B56****+HSIHHKJIDHJJIF=6FJFGKO::9?6JDBEIHJGGHEEDGFNKCBAAAFLHGFJGGSFQH6@>99;??BCCDFHGGIISKSISKLIKIDJJSKSAJDC@;;==@=>/0<C>?G=====BFGJNFSKL>888;=9:878:>@ACSSFFGFEICHDNIFHGFGIIJCCD:8766665::=?DDDDEEFFGJGLLC@@AAJOHGKKSMMIMJISLKKJGGHJKJKJNKIGIHIICCEEJIKJGOHEFAACC?@CDDGECA??>=97655-((*'')/=<;:9::;>><;A?>@A?;CBBCBB7888>?>B<<;::??ABDDCBBBCEFSFGFEGFHGDA@AAB?<<;;=<--,,1))'''(.:?DFAA@CAAAAADDEDCEEFDECDDB@???@A@@@ABDEDA?:50.)'')'(((((++*12///0,,*(&&
@21_PHV87F_9
GTCGAGGGCCAGCTGGGCTCAGGCCCATCCCACTCGGACAGGAGTATGTGGGCTCAGGTGCGGGAGTCGGTGAAGACCCACGCAGCCACCGCCCTGGAGGCTGTGGAAGGGGCTGCCTTCTTTGTGTCCCTCGATTCTGAGCCCGCGGGACTGACCAGAGAGGAGCCCCGCAGCTTCCCTGGACGCTTATGCCCACGCTCTGCTGGCTGGCCGAGGCCATGACCGGTGAGTCTACCCCCTACAATACCACCTACACACTTATGGAGACCTAGGGCTTCTCCACAGGGGGCAGCCAGACCTCATGCCTCAGCAGGT
+
./0<===FHIHJSSDDCDDIGDEFDSHFGMHHINIGHHHGHKHHHFFFGCFGFFC>=>>?HJGMHIPHHHGHJJMMJSNKHKJKFLJFLGHEJIHJLKIKMMJOINIHEFMSQLFF@@;1023.0CCCFGFBEEDEKJIOJHGMGKIKLKLPIRII@@;;<==B1((((9EDDBJD?=:22GJKJIHHDECDEICEKHMKLOOD55556@A@@@DEEJNHKJNIGKJBBBCBFFDDQDAAECCDDFFHHGLIIIHGHFGEFGCCCEHSJM<==>GCF?<<=<DA?<;BFFFEHJFEFDFEEDHFHGIFA>>54,%
@22_PHV87F_9
GCTGGGGAGGGGTCATCCAGGATGTCCTGGAACTGCTGTTCCAGGGGCCCGTGGGGAAAGCAGGCCATTGGGAGAGTGAGTCCCTACACGGAAGAATCTGCCCCGGTGGAAGACGGCCGCGTGTCGGCTGTCTTGAAGGTGACGAAGGTGGTCTGGAGGGACACGGGAGGAAGACGAAGGTGGGAAGAGGTCACATTTTAACAACCACCCCACTTACTAATCATGCCTTGGGCTATGTTTTTATGATTTTTGACAGCTGTATAGTAGTCCATAGCCTGAGCATAGCTCAGGACAGTTTCGATTGTGCTATATATCAAGCAGAGGATGACTTTGAACTCTTGTTCCTCATGCCTATA
+
1@A>97:FGFKLLILIEEEJKKPPSQLPKKHSMJIKL@44433:8<7.==;;<=GNOKJHKFFEDEGJHJIMLKIGJHGIJJLKSKNGFDCBBBGFCAAAEBG=:LPIGG?877)(((((())ACFGHMGNGHLGHGGIGHPSMMIKJKKSKJKPKSSNJJMINLMKOJJKMSROIKPRJQKHKIIHECKLI@@@?BLSNPLGHFEECEEFHIJKJKKSILLJIJJMKSJOJHIHFDCDHSJLIGSJCMJJFFEGSKGIIHHHIILFPJFHGKEIINKGHILFIHJIIPIMNIJGJKLHFFEHKJKJRHKGGFHGIHSKLHEHGGMJLKKKPIJIKMLLIGD?77>9..,,.2*)&
@23_PHV87F_9
CCCACGCAGCCACCGCCCTGGAGGCTGTGGAAGGGGCTGCCTTCTTTGTGTCCCTCGATTCTGAGCCCGCGGGACTGACCAGAGAGGACCCGCGAGCTTCCCTGGACGCTTATGCCCACGCTCTGCTGGCTGGCCGAGGCCATGACCGGTGAGTCTACCCCCTACAATACCACCTACACACTTATGGAGACCTAGGGCTTCTCCACAGGGGGCAGCCAGACCTCATGCCTCAGCAGC
+
7889FIFCFDFFIJHHGIIIMHGHFGMLINHIOIJLKNHGJNFADDDCHGIEFDDDFFHIJJILJIGKIKSKJHPLJHF@>>>?FJKK@@=(:)''')333?<=BCCCCABAAACEFEFEHHMRKLICDCCEJIHHFFFEFIGFFFFHIJIJKKIEDCDFFEE=:41006644667?>?;:;;8:<==DEGFEFDFFFHFDCDCCHCDCEFGECDD@43323256::::;('''&&%
@24_PHV87F_9
CCCGTGTCCCTCCAGACCACCTTCGTCACCTTCAAGACAGCCAATGTGGCTGTCTTCCACCGGGGCAGATTCTTCCGTGTAGGGACTCACTCTCCCAATGGCCTGCTTTCCCCACGGGCCCTGGAACAGCAGTTCCAGGACATCCTGGATGACCCCTCCCCAGCCTGTCCCCTTGAGGAACACCTAGCTGCTCTGACTGCTGCTCCCAGGTGAGAACCAGTAGCCTGTGGTTGCAGGGGGCAGGCTGGGCTCCAGGGAACAGGCTGGGCAGGGTAGAGGGCCAGCTGGGCTCAGGCCCATCCCACTCGGACAGGAGTATGTGGGCTCAGGTGCGGGAGTCGGTGAAGACCCACGCAGCCACCGCCCTGGAGGCTGTGGAAGGGGCTGCCTTCTTTGTGTCCCTCGATTCTGAGCCCGCGGGACTGACCAGAGAGGACCCCGCAGCTTCCCTGGACGCTTATGCCCACGCTCTGCTGGCTGGCCGAGGCCATGACCGGTGAGTCTACCCCCTACAATACCACCTACACACTTATGGAGACCTAGGGCTTCTCCACAGGGGGCAGCCAGACCTCATGCCTCAGCAG
+
=?=4:;:66667<--@?????AAA>>>=>AABABACB?:53.*(%%%&&66=@>>>@@@?86667;=BA@@ABFG>=<=<?BA@AACBCBBBBCBBCCCGGHEFC@>@A7BBCA=;:::<@@ABCDEFEFGFCBBCCEGFFEGHFHQGJIHGEAC0<./0=9=:;>BD:8;67:./@?BCCDDDCABACDIKHFGABABBEEEFCEEBGGDCDDBBAC@@@@@??ACDEEDDDDCHC>>><<=>BBCAAAAABBDDDCEBDFCBBB@@@@@BA???@ABA?@@ABDCECCBABAAA>><=<<;;<=?;:;;=CA@?>>>>?A@@???AA@@@<8889:A?;;;;<CCCBBB@?::-../.--++10'(AAAAAABBBB@?<?@???AA????@CCDEDEB@>>;;;;;@@?B@@@=<<;;<<=AABBBCCBECCBBA?><::;<?BBA@<78==<;;;;;====??>>???ADFEDCCCDDCA>===>BBBBB@=;;;<?DDB>==<;;<<=BFB::<CBEDBAAABFFGEDDCAA@?????AABBBDDDFH@@CDA?>?>>@ACBBAA@ABCECCCE?8764.
@25_PHV87F_9
CCCAAGGCATGATTAGTAAGTGGGGTGGTTGTTAAAATGTGACCTCTTCCCACCTTCGTCTTCCTCCCGTGTCCCTCCAGACCACCTTCGTCACCTTCAAGACAGCCGACACGTGGCTGTCTTCCACCGGGGCAGATTCTTCCGTGTAGGGACTCACTCTCCCAATGGCCTGCTTTCCCCACGGGCCCTGGAACAGCAGTTCCAGGACATCCTGGATGACCCCTCCCCAGCCTGTCCCCTTGAGGAACACCTAGCTGCTCTGACTGCTGCTCCCAGGTGAGAACCAGTAGCCTGTGGTTGCAGGGGGCAGGCTTGGCTCCAGGGAACAGGCTGGGCAGGGTAGAGGGCCAGCTGGGGCTCAGGCCCATCCCACTGGGACAGGAGTATGTGGGCTCAGGTGCGGGAGTCGGTGAAGACCCACGCAGCCACCGCCCTGGAGGCTGTGGAAGGGGCTGCCTTCTTTGTGTCCCTCGATTCTGAGCCCGCGGGACTGACCAGAGAGGACCCCGCAGCTTCCCTGGACGCTTATGCCCACGCTCTGCTGGCTGGCCGAGGCCATGACCGGTGAGTCTACCCCCTACAATACCACCTACACACTTATGGAGACCTAGGGCTTCTCCACAGGGGGCAGCCAGACCTCATGCCTCAGCAGC
+
BCBCBBBBBBCCCCCCDCCBBB?>>>>?@A@>>72222:FA@?@@BD4000/1ABBA?>>>AEDFCCA@@BBCDBABBAABBBEDCCEDABBACEDEHOGGIIDEEA=====????AGIFHHEA>835--<<ABCDDDDGNIDA@A@BDDCEDDDEFGGGBBA2DFIGGEDDDCEEDGIHDE???@BEEFFEEGGFJHHKGFI>>IIHJHHGGGLLJISIIFEF<;<96AFFGFGCFF<:G;;BFFFEKMKGDEDDGJKJHGEEEEEIIFIEJKHIKFDHHGEDDFFHEEFFFHMIIGFHHHJFCIHFEHGBA,***+574449>EJDDDCEGIGHELHKJFEKEHHFFGIJH@=9988.**''')(<>FDBCF::978+***+>>?BCDHIFFFIGGIHFEFCBCF@10000/..*++,157788@???>?ABEIIGFGJGJGGDGDDIGFFIFFA@;99<=;=B@8>>=97755566;=BHHED876555211.-+*+7?DDBAB;+?>===<67850111FHB@???ACEEDEGGGPHGKGJLGJJJFEECEFHHJHIHCCBB@CCCBFCCBCCIIEEFFDDEEEEHFFEEEGHHHFF>...0...--18<@CCCEF>??>?EDECBDDCA@>>>??@@<?@BB;;:30.
@26_PHV87F_9
CCCTCTACCCTGCCCAGCCTGTTCCCTGGAGCCCAGCCTGCCCCCTGCAACCACAGGCTACTGGTTCTCACCTGGGAGCAGCAGTCAGAGCAGCTAGGTGTTCCTCAAGGGGACAGGCTGGGGAGGGGTCATCCAGGATGTCCTGGAACTGCTGTTCCAGGGCCCGTGGGGAAAGCAGGCCATTGGGAGAGTGAGTCCCTACACGGAAGAATCTGCCCCGGTGGAAGACAGCCACGTGTCGGCTGTCTTGAAGGTGACGAAGGTGGTCTGGAGGGACACCAGGAGGAAGACGAAGGTGGGAAGAGGTCACATTTTAACAACCACCCCACTTACTAATCATGCCTTGGGCTATGTTTTTATGATTTTTGACAGCTGTATAGTAGTCCATAGCCTGAGCATAGCTCAGGACAGTTTCGATTGTGCTATATATCAAGCAGAGGATGACTTTGAACTCTTGTTCCTCATGCC
+
798534566GAEDFEAEFHNJ;>**934IHJHFKHLGSLGD@:666EC::;HLRMLLIPDDFDEPHLOJECBAAGJPIMHOHEEHF:::;<GJSFFDFEFHJMHIJJECDGIEIFHKFGABC@BEBABACFHGFJINSIPINGJEEFHKKIJGJ7776/030)*85577CDEFGFLHFGCECCDDFBBBACIEIFGGHGIFGFDCCDCDGHHGHHGIGD;EEEGIONKLFEGFGIFEGEFGGGGJMMIC???NJPIHEDDDCHIJJKHSGHKGBBBA@B1-,--.;<=>>;;<=DHHHIFFGIIIHFEFFFHGSSRJMHEEGFEEEEEEFFGGHGFFHJGGFDEDDCCBBACCDFJIKHFHGGGJIIHEECBCDDEDFDDBCCBCCEDCDDCEEFEDCBABCDFFFFECEEHGNDBBCCGHHFDFEFGHGHIIGDGEECDEFCE==>?>ABEEGFC>:9887)('&&&
@27_PHV87F_9
TTCGTCTTCCTCCCGTGTCCCTCCAGACCACCTTCGTCACCTTCAAGACAGCCGACACGTGGCTGTCTTCCACCGGGGCAGATTCTTCCGTGTAGGGACTCACTCTCCCAATGGCCTGCTTTCCCCACGGGCCCTGGAACAGCAGTTCCAGGACAGTCCTGGATGACCCCTCCCAGCCTGTCCCCTTGAGGAACACCTAGCTGCTCTGACTGCTGCTCCCAGGTGAGAACCAGTAGCCTGTGGTTGCAGGGGGCAGGCTGGGCTCCAGGGAACAGGCTGGGCAGGGTAGAGGGCCAGCTGGGCTCAGGCCCATCCCACTCGGACAGGAGTATGTGGGCTCAGGTGCGGGAGTCGGTGAAGACCCACGCAGCCACCGCCCTGGAGGCTGTGGAAGGGGCTGCCTTCTTTGTGTCCCTCGATTCTGAGCCCGCGGGACTGACCAGAGAGGACCCCGCAGCTTCCCTGGACGCTTATGCCCACGCTCTGCTGGCTGGCCGAGGCCATGACCGGTGAGTCTACCCCCTACAATACCACCTACACACTTATGGAGACCTAGGGCTTCTCCACAGGGGGCAGCCAGACCTCATGCCTCAGCAG
+
)2699:<=>>DCC?9<DEHGFGGNGFEFFJGOMIHFGFHIISOMHLKMJHFGECCCCCDDEFILLLLKDCDBCA99DEIKDCDB?C=<;99GGKJOLLJMGIJKLHJIKHJNMKSGFHIFGFFEEHEFCDDDFKHHGQHKHJGIHGDG@>@<3031****@DJKHDJLHEI:<9)@@@?=?;=7?8C>=@EFEGFIKIIPLPNSLIHHGHFGHPLJLKNNBFHCB@6???@>@GGFFFGGIIKGJHHHEGHFGFEIGGGFIGIHGGGKHHILGIJHHGGFGFGEIKEDCDDFEDEEEHS98889GCCBDCEDCBDDCDFFCDCCCGFEEFDDDCEEFEEEEGEEEC????@EEDCCCDFHIIJFIGDCCCDHGE?>=>>BIIIGFIEEIGFFHGECGDDCCCCB>>ADCIGHEEDCBBCBBDE<::@CCBA@AABCED@A;89@AFQLIICDA=?>><8888:>@EDCBBA@???@AEDCBDCDGGENGHGEEEH@::::AHGEDDG?????IJGFFFDFCDEDBGFFFEDEEHHFFFEEFGGIFFDCCAAACCDEFFFEGEEGEEDDEE@@A@?CFJDBA>=>>FFEEDFDB@?;0
@28_PHV87F_9
AGATGAGAACCAGTAGCCTGTGGTTGCAGGGGGCAGGCTGGGCTCCAGGGAACAGGCTGGGCAGGGTAGAGGGCCAGCTGGGCTCAGGCCCATCCCACTCGGACAGGAGTATGTGGGCTCAGGTGCGGGAGTCGGTGAAGACCCACGCAGCCACCGCCCTGGAGGCTGTGGAAGGGGCTGCCTTCTTTGTGTCCCTCGATTCTGAGCCCGCGGGACTGACCAGAGAGGACCCCGCAGCTTCCCTGGACGCTTATGCCCACGCTCTGCTGGCTGGCCGAGGCCATGACCGGTGAGTCTACCCCCTACAATACCACCTACACACTTATGGAGACCTAGGGCTTCTCCACAGGGGGCAGCCAGACCTCATGCCTCAGCAGGT
+
''**,,,578<CCEEFIHKKILJLHOKDI@KSPKKQLNIGJIHKQOSBKKJLJKKLJMDMNHDLMLHCAABCHHLJIJIBBABCF;5546;6<9<=422,+,,,BBCCCHGIFFKNPJMHGHNF=;;=>CCD??@@@FIHMIJHDFFFFJHJISRHGHGJNJNIKIGJILPSNLKIJJILHJKGFFJGFIHKLRLOJNIJJSJJJPNNIBB===?FEEDFE987-:>KGHDCA9DIIHPJHJLEJKLGGGFEDEDEHHNKJJKJISIMIIOIJJJKJGHGLLIHHKHPISH?????INHJNINSFKIEFFFGGLISMNJKLHILLI>9899999556736745666<DFEEEFDDDEFFFFDEFFIJGHFE:1110/-(
@29_PHV87F_9
AGGAGGTAGCTACACGGTCATGGCCTCGGCCAGCCAGCAGAGCGTGGGCATAAGCGTCCAGGGAAGCTGCGGGGTCCTCTCTGGTCAGTCCCGCGGGCTCAGAATCGAGGGACACAAAGAAGGCAGCCCCTTCCACAGCCTCCAGGGCGGTGGCTGCGTGGGTCTTCACCGACTCCCGCACCTGAGCCCACATACTCCTGTCCGAGTGGGATGGGCCTGAGCCCAGCTGGCCCTCTACCTGCCCAGCCTGTTCCCTGGAGCCCAGCCTGCCCCCTGCAACCACAGGCTACTGGTTCTCACCTGGGAGCAGCAGTCAGAGCAGCTAGGTGTTCCTCAAGGGGACAGGCTAGGGGAGGGGTCATCCAGGATGTCCTGGAACTGCTGTTCCAGGGCCCGTGGGGAAAGCAGGCCATTGGGAGAGTGAGTCCCTACACGGAAGAATCTGCCCCGGTGGAAGACAGCCACGTGTCGGCTGTCTTGAAGGTGACGAAGGTGGTCTGGAGGGACACGGGAGGAAGACGAAGGTGGGAAGAGGTCACATTTTAACAACCACCCCACTTACTAATCATGCCTTGGGCTATGTTTTTATGATTTTTGACAGCTGTATAGTAGTCCATAGCCTGAGCATAGCTCAGGACAGTTTCGATTGTGCTATATATCAAGCAGAGGATGACTTTGAACTCTTGTTCCTCA
+
)('''''&&&&%%&''()8;;;>>?@65556::9765679==<67777>>??@??>>>>74444??;;;<>??@BGFCBC;9444<;;;<B?=<:::;<BCFEFEC@??>=??BCCDCACGCBECDDDDDDD??CDEDECBCCCEDC@>>==??AA?>>??BDDCBDEDA????@G<9899<:99<=>>>AEB>>>>@CDCB?====@CBBBBBBAA@BBEAC?9@>>::=;;;86431()../*5>CDDED@@FACCCBBCCCEEDCCAAA@CDDFGDCCDDDDBCA????@CCCBCDCFGEEDDCBBCDCCBCBBCDBBBA?>===?ADB@@@?A@??@?@;;;::)&&&(*511101;<<>@ACDCBBBA@AABAA@BCCC98888>>><=:7777;?@A>>>771.,'(())+,/55522233588AA>>9989;>A@>>;;::;8888<BCBBDBCABA@===<700008;;:;>>?EABAA=9999;@A?>>=<==<<<<=>@;:::;=<<:;<::;;=BA===>=?@>>??ACEFIIILEFECBB?>===>@BBAAAAABBCA@>>?>===<;==>?CDHDDBCBEFDDB@?@>=>>>>?>=<<<<=<<<=>>>>?>???>===<>>@A@@111113/)))*:@@@?>>>>??@@=<<<<=:9::<AAABCEFEEBABB@B=;;92
@30_PHV87F_9
ATAGCCCAAGGCATGATTAGTAAGTGGGGTGGTTGTTAAAATGTGACCTCTTCCCACCTTCGTCTTCCTCCCGTGTCCCTCAGACCACCTTCGTCACCTTCAAGACAGCCGACACGTGGCTGTCTTCCACCCGGGGCAGATTCTTCCGTGTAGGGACTCACTCTCCCAATGGCCTGCTTTCCCCACGGGCCCTGGAACGGCAGCCAGGACATCCTGGATGACCCCTCCAGCCTGTCCCTGAGGAACACCTAGCTGCTCTGACTGCTGCTCCCAGGTGAGAACCAGTAGCCTGTGGTTGCAGGGGGCAGGCTGGGCTCCAGGGAACAGGCTGGGCAGGGTAGAGGGCCAGCTGGGCTCAGGCCCATCCCACTCGGACAGGAGTATGTGGGCTCAGGTGCGGGAGTCGGTGAAGACCCACGCAGCCACCGCCCTGGAGGCTGTGGAAGGGGCTGCCTTCTTTGTGTCCCTCGATTCTGAGCCCGCGGGACTGACGAGAGGACCCCGCAGCTTCCCTGGACGCTTATGCCCACGCTCTGCTGGCTGGCCGAGGCCATGACCGGTGAGTCTACCCCCTACAATACCACCTACACACTTATGGAGACCTAGGGCTTCTCCACAGGGGGCAGCCAGACCTCATGCCTCAGCAGG
+
AJLIQHHHISJOJJKKONHHIFISJFIGGGGNLKKSIHKSMMMJJIIHSIIA=<80000201<:9;77=654/0DFFHE@<.--../5551...:888743111HGHINH====>GIFFFMLSMLFA@<<=2-0<<;D<444445;<ABGGGJGHPKJLIHGGFHJIGKNILSLSRHHAF?LIIGHFFEBGB<910//''&&'*))*4;;77789;@;<BAA>A@>62++7?A:72113))+2))41122/23=?APGG>??ABDPMLOKHH:;HJFPQOMJIJKGGIIGIKILMJSBBA<>7;98+&&&&',++,-30))))=BBCBBBDBAAAABA====>????@CEEDAA@?@BA@@???@@?>>??@<;;;<AAA?>=>>?BA@??>@????>====?A;9888;IED<<<=B88777A@?=:::;>CEBA@A@ABAB??@>??<BAA??@@@@ABBCDA?>=<<<=>@BB>==<988779:;?>>3++**//;:985.5555?>=<=9@@?=:9999;;<;<=<<===>BDDBBAABBB=::::<@@@?>=<87889?>><;;;:<>>;===<<;;;>?>==>>AA@?>>><<;;;=<<=<=<:;::;=<>>><98878;;?>==<<==?????@><:8/+)
@31_PHV87F_9
CCAGCCTGCCCCCTGCAACCACAGGCTACTGGTTCTCACCTGGGAGCAGCAGTCAGAGCAGCTAGGTGTTCCTCAAGGGGACAGGCTGGGGAGGGGTCATCCAGGATGTCCTGGAACTGCTGTTCCAGCCGTGGGGAAAGCAGGCCATTGGGAGAGTGAGTCCCTACACCGGAAGAATCTGCCCCGGTGGAAGACAGCCACGTGTCGGCTGTCTTGAAGGTGACGAAGGTGGTCTGGAGGGACACAGGGAGGAAGACGAAGGTGGGAAGAGGTCACATTTTAACAACCACCCCACTTACTAATCATGCCTTGGGCTATGTTTTTATGATTTTTGACAGCTGTATAGTAGTCCATAGCCTGAGCATAGCTCAGGACAGTTTCGATTGTGCTATATATCAAGCAGAGGATGACTTTGAACTCTTGTTCCTCATGCC
+
,A@@CCBBBACCEEEFFDEECCDDDCA@@?@@ABBA=+***+CBABABDFECCCBCCFGFHEBBAAABBDDCDCABBBEEDECGFEF>=>BDGCCCBABA2.,,-ABEEDCDEGFHGGB=71*(('&('()*+,79;>CBDA>===>BDCBAAAAACA@?@9632.-*)(&&(1<@@@>>;=>C@:BBBDEGEEFFFDEDCBBBCAAAAAEEDD-****@HGEC?>>>?CDCBCBBDCEBAABAB*****?BGIA@<63333<556:<BDEGFFECBBCDECSIHFGEEDDDCCFHIGEGFGEGFFEDEDDB???>?BCDCGFGFGGFGFJJJHFCDCAAABBEEFFBBCBBBEBCBCDEEGGFGDDDDDFDBCBBBCDEBA@@ACHJEFEEDHHJGECDCDFEECCEEDG<<;9<BDDFDFEDIEDDAABAAB
@32_PHV87F_9
ACTGTCCTGAGCTATGCTCAGGCTATGGACTACTATACAGCTGTCAAAAATCATAAAAACATAGCCCAAGGCATGATTAGTAAGTGGGGTGGTTGTTAAAATGTGACCTCTTCCCACCTTCGTCTTCCTCCCGTGTCCCTCCAGACCACCTTCGTCACCTTCAAGACAGCCGACACGTGGCTGTCTACCCACCGGGGCAGATTCTTCCGTGTAGGGACTCACTCTCCCAATGGCCTGCTTTCCCCACGGGCCCTGGAACAGCAGTTCCCAGGACATCCTGGATGACCCCTCCCCAGCCTGTCCCCTTGAGGAACACCTAGCTGCTCTGACTGCTGCTCCCAGGTGAGAACCAGTAGCCTGTGGTTGCAGGGGGCGGGCTCAGGCTCAGGGAACAGGCTGGGCAGGGTAGAGGGCCAGCTGGGCTCAGGCCCATCCCACTCGGACAGATATGTGGGCTCAGGTGCGGGAGTCAGTGAAGCACGCAGCCACCGCCCTGGAGGCTGTGGAAGGGGCTGCCTTCTTTGTGTCCCTCGATTCTGAGCCCGCGGGACTGACCAGAGAGGACCCCGCAGCTTCCCTGGACGCTTATGCCCACGCTCTGCTGGCTGGCCAAGGCCATGACCGGTGAGTCTACCCCCTACAATACCACCTACACACTTATGGAGACCTAGGGCTTCTCCACAGGGGGCAGCCAGACCTCATGCCTCAGCAGC
+
1@CBABCECEEDGHIIMSGHIGHGCA+***+77@@?/----DDGKFFKSKLHFHDECSMSIJFCCDCDGHHHIGDCEC33334FFFGGHFGJSIJHKFKGJFMSIFGEEDD@995-9;50,+,//12268@:55>><>=99:+++;<;ABEDDCBEFHIHD@??@?>666313347:=ACELIJ>:'&''&'5//45@76667990-,,-8511135<DEDDCEEEHE?@AAGJIJJNIHECFKHGICDDEIKMGIGFFGJJCAA@?=3--EEGHIHIHLKHHIHLEHFK;;:41>BC?EF:::;6H99GHOGGIFGLFFEJKISHHGFKIKJMLJJ=<;8;DD>333DCIFHEEEEDIHLQIHFHJDFCDCFF*))))*((((,0+*+,,DGCCCBA7777;:::;;::;;@HFIHGH=AB@SIE>>>>HGHDGF:;;656662000001<;>>?A=999AAHCC?><96-----.+(%%&3//0@?@?=>CCDFKGJJRFJIGLJKHSKHA:61/..?=<<<FIHKIIJ4222678../>DE@DDEEEEGD@>;62129;EFCBC@;>:ABKLOGH@FKFIIIGFCCABCFGHGGIILMKMFH<<??@?)))));6788::200,))))+++-33<<ABABCDDCDDLFFGGHIFFGEJGEEFEEGD877779>:8442400122550.''&&(''')01112-++*+,.*
@33_PHV87F_9
GCGGGCTCAGAATCGAGGGACACAAAGAAGGCAGCCCCTTCCACAGCCTCCAGGGCGGTGGCTGCGTGGGTCTTCACCGACTCCCGCACCTGAGCCCACATACTCCTGTCCGAGTGGGATGGGCCTGAGCCCAGCTGGCCCTCTACCCTGCCCAGCCTGTTCCCTGGAGCCCAGCCTGCCCCTGCAACCACAGGCTACTGGTTCTCACCTGGGAGCAGCAGTCAGAGCAGCTAGGTGTTCCTCAAGGGGACAGGCTGGGGAGGGGTCATCCAGGATGTCCTGGAACTGCTGTTCCAGGGCCCGTGGGGAAAGCAGGCCATTGGGAGAGTGAGTCCCTACACGGAAGAATCTGCCCCGGTGGAAGACAGCCACGTGTCGGCTGTCTTGAAGGTGACGAAGGTGGTCTGGAGGGACACGGGAGGAAGACGAAGGTGGGAAGAGGTCACATTTTAACAACCACCCCACTTACTAATCATGCCTTGGGCTATGTTTTTATGATTTTTGACAGCTGTATAGTAGTCCATAGCCTGAGCATAGCTCAGGACAGTTTCGATTGTGCTATATATCAAGCAGAGGATGACTTTGAACTCTTGTTCCTCATGCCT
+
><9999;:---0/54877:=>@AFFFCDEB@A@@BDA@BB?@>>BCBBCCBCECC?<<<<>@@@>==>>@CAA@A@A><<<<?A;8888;@988786/0::;BA;<33B@=;;<<?@??@@ABA@?@@AA@?@@DGEB?>=<=<;;;;;CCCB:BCEEDCC>=B?@BCCFBB86556>:;;;;;=AABAABCCCBB=>==>BB???@@AA@BAA@@@BABABAABBDCCBA?==<<>?AB@@@@AB@A@??@ABAAA@@?@?=@BAABCAABAADDCCCABCCCAAAAADC;;;;;A?===65555:<==AABB@?@?@?@@>=>=<<==>@?>>>>?@@=::::=EECBA@@@?:8877:@A?@A??@ABA<=<<:9999;>=>>>@CDAAA@>;;;;=CEA?;:747;>=99>>44446<>@>?;999;AB?<<9=<@@>>>>@BDKGHFEEDEB@A?<;;;<?EBABAAAECAA@?@@>;;;::;<<=BFRGECDDFIFKFDBB@?@??@@@????>>>>>???>?@BAAAAABCCDCB@@@ABBBC>====AJGEDDDCFFHHHGIFGEDCCCHHJLEJIGHNGJHHIJNHHGG>==;:5/
@34_PHV87F_9
ACTGCTGCTCCCGGTGAGAACCAGTAGCCTGTGGTTGCAGGGGGCAGGCTGGGCTCCAGGGAACAGGCTGGGCAGGGTAGAGGGCCAGCTGGGCTCAGGCCCATCCCACTCGGACAGGAGTATGTGGGCTCAGGTGCGGGAGTCGGTGAAGACCCACGCAGCCACCGCCCTGGAGGCTGTGGAAGGGGCTGCCTTCTTTGTGTCCCTCGATTCTGAGCCCGCGGGACTGACCAGAGAGGACCCCGCAGCTTCCCTGGACGCTTATGCCCACGCTCTGCTGGCTGGCCGAGGCCATGACCGGTGAGTCTACCCCCTACAATACCACCTACACACTTATGGAGACCTAGGGCTTCTCCACAGGGGGCAGCCAGACCTCATGCCTCGGCGGC
+
;=GFHKEBA42/&''',>@CCFEDCCCIQSIJGHLMHKABBBCECCDEEILIHIMMSDCJIHPKHLQONISINEGED;GFFGFFSSSKSHSLIIPSGDEDCS?EC@<78>7544////655555525557DCCCDISGSNKRII7777>DEF>>>>FEE???A?>>;:=?CEFGPSLLMMPKEDONSQLONLLOIKISOLSKSISJE86669?:1448:?99IMHKIH>>><9999;GE57<FIDJ??@LILNMIKSIMQQSLHJHHHMJMIKIMMMMJMOLJFGHEBBBCPHLIKHGLKKQPKSJFF@ABLIKJKFIFKOHJJPNIJQKOSHIJOJIMKLNNSKCISLOSKIJLI@?===@ASSIHJHC@><;;89:;<@B3'''&&&
@35_PHV87F_9
CTCCAGACCACCTTCGTCACCTTCAAGACAGCCGACACGTGGCTGTCTTCCACCGGGGCAGATTCTTCCGTGTAGGGACTCACTCTCCCAATGGCCTGCTTTCCCCACGGGCCCTGGAACAGCAGTTCCAGGACATCCTGGATGACCCCTCCCCAGCCTGTCCCCTTGAGGAACACCTAGCTGCTCTGACTGCTGCTCCCAGGTGAGAACCAGTAGCCTGTGGTTGCAGGGGGCAGGCTGGGCTCCAGGGAACAGGCTGGGCAGGGTAGAGGGCCAGCTGGGCTCAGGCCCATCCCACTCGGACAGGAGTATGTGGGCTCAGGTGCGGGAGTCGGTGAAGACCCACGCAGCCACCGCCCTGGAGGCTGTGGAAGGGGCTGCCTTCTTTGTGTCCCTCGATTCTGAGCCCGCGGGACTGACCAGGAGAGAGGACCCCGCAGCTTCCTGGACGCTTATGCCCACGCTCTGCTGGCTGGCCGAGGCCATGACCGGTGAGTCTACCCCCTACAATACCACCTACACACTTATGGAGACCTAGGGCTTCTCCACAGGGGGCAGCCAGACCTCATGCCTCAGCA
+
87551011612HGCAABIHKJSMKJJMSJGIKJIIHHJJPIJFEDEEEB>=:79..=<>=::98778;:77EEGIGKMKSSNNKKILKJGII87789H<:;91:;:6<FIIIISOOPSKMGIGA@A@@FGFSPISPIIE><<CILKIJEF<<=G@IHFHISMKHHFKCBGPJOIKOQOGGFJKJSHHGHIEGGPKGH7:=*<B??CHDGEEIHHGIFGMLMJSMHKGGDLLILIEMHISHHIIHIC?>?A@HHDEEEEJGLILILKHHGHJIJJNSOMLOQSLLQEEFFFKGKEJCAEKEEFFD@HIHHHHLBA7777GEBBBACLFEFEHOHLOSFDEEMMOMKSHGFHFLFED99989;CBFGGIGJGHKGIHIJHHIJHGD??>>>>?KFDC?6.../676:;9:::=?@?DEHFEDB:;8++3/.623333324CB>>=42**4337:;;;=?ACCCDFGEFILHEFFEGGJIHAAAABDFG:9:99EEEHHEAA@@ADB@@EGGFFDGEFFKJFHHHFHGGHKHFGFEGIGIGHIDDEEDIIIHFEEFFFE???>>>DFED<9CCCCD96551
@36_PHV87F_9
CCGGTGGAAGACAGCCACGTGTCGGCTGTCTTGAAGGTGACGAAGGTGGTCTGGAGGGACACGGGAGGAAGACGAAGGTGGGAAGAGGTCACATTTTAACAACCACCCCACTTACTAATCATGCCTTGGGCTATGTTTTTATGATTTTTGACAGCTGTATAGTAGTCCATAGCCTGAGCATAGCTCAGGACAGTTTCGATTGTGCTATATATCAAGCAGAGGATGACTTTGAACTCTCTCCTCATGCC
+
MFIFGJHHJEFDABCLIHCCCCDIHFFIGEDFDFHHFIGFEDDCCEIFFHEGIJIGFEEDHH?@?IHGEDFHLEEDEFKGFFCFGHLEFEEEHGIOMNJHHGEFIEDDDCEFGEEGEEEFDECA@@AAAAA@@BBCDJSOHFFEFHKFHEGFGFBEBA>=666...-.35??>?@>?@EDDCCBBDCCDBBBBAAB=;;;<DGGEDCCCDCFC=====FCBAAA==:6540<>>ABA76.-..88442
@37_PHV87F_9
AAGGGGACAGGCTGGGGAGGGGTCATCCAGGATGTCCTGGAACTGCTGTTCCAGGGCCCGTGGGGAAAGCAGGCCATTGGGAGAGTGAGTCCCTACACGGAAGAATCTGCCCCGGTGGAAGACAGCCACGTGTCGGCTGTCTTGAAGGTGACGAAGGTGGTCTGGAGGGACACGGGAGGAAGACGAAGGTGGGAAGAGGTCACATTTTAACAACCACCCCACTTACTAATCATGCCTTTGGGCTATGTTTTTATGATTTTTGACAGCTGTATAGTAGTCCATAGCCTGAGCATAGCTCAGGACAGTTTCGATTGTGCTATATATCAAGCAGAGGATGACTTTGAACTCTTGTTCCTCATGCTTC
+
PHGJKSJIGILHGC<CDHICKHFFJIFEEIGRPOIIKI:9988;99:::>>>?JNLGGEDCDDIFFGJLNGHGGGFFF????CHMLFGFFIIKGFOJGFJGFLSJSHLHFIICBECCJOISKQIGJIGGEFEHGEFFFHSGF.*++>IFGHEFGIJNMKIIJHIGGIDGILIMCEDJGIJHMSHGGGHJJKGIBJJGHFFGFHIIEFSLKLHFLHHFFFGFESJGFFEDFGEECAA220--ABEFEEEEHLSNHFGKMKIJHJEGGFGFFEGFDCCDEEFEIEDDEGIHMLEEDFEGHGGFEEEEFEIA?>?@EFIJHHGFGGHHHIHGFHFEGFGGSJIJJHPMLIFGJH:9887211++('$
@38_PHV87F_9
CCTCCAGACCACCTTCGTCACCTTCAAGACAGCCGACACGTGGCTGTCTTCCACCGGGGCAGATTCTTCCGTGTAGGGACTCACTCTCCCAATGGCCTGCTTTCCCCACGGGCCCTGGAACAGCAGTTCCAGGACATCCTGGATGACCCCTCCCCAGCCTGTCCCTTGAGGAACACCTAGCTGCTCTGACTGCTGCTCCCAGGTGAGAACCAGTAGCCTGTGGTTGCAGGGGGCAGGCTGGGCTCCAGGGAACAGGCTGGGCAGGGTAGAGGGCCAGCTGGGCTCAGGCCCATCCCACTCGGACAGGAGTATGTGGGCTCAGGTGCGGGAGTCGGTGAAGACCCACGCAGCCACCGCCCTGGAGGCTGTGGAAGGGGCTGCCTTCTTTGTGTCCCTCGATTCTGAGCCCGCGGGACTGACCAGAGAGGACCCCGCAGCTTCCCTGGACGCTTATGCCCACGCTCTGCTGGCTGGCCGAGGCCATGACCGGTGAGTCTACCCCCTACAATACCACCTACACACTTATGGAGACCTAGGGCTTCTCCACAGGGGGCAGCCAGACCTCATGCCTCAGCAG
+
>;:1116<<==<AA@=;;;;=@AABDIBA@@>?;9889:===<=@@@ABAAAAA<99::=?@@@@@BCF=<<<<?A>>???BDAB@?????@CDBBAAA@@@=;ABCA=::::=>?@@BCDDDDDC@@@AAEEFEEEEFDHHFGFD@><9:27:?5@BDBAB?63(8455;@BAABA>;;;<>EDECA@??@ADEDEAA@9;BAABABBA@AB@>===@ABDA@AABBDC@???=???@;6666>CBCCCCECDECBDCDDDECBB@>>?>????@BDCDBBBBBBCBBABAABCBBDCD?>>??CBCA????@BBAA@?999:9:8889<@?>>?:::999>?@DAA@@ACBB@====@DDEEDDEEEFECBCBDDCDDCBBCCEGFGHFIEDBA@??AADHFECCA@??>>?@ACDEFFJFGJIJIKDCAA@ADDIGCA@D;<EEGD?====ABA@AAABCDGFJGHGEFFHICA@@@BFIGGIHCAAAADHFEDDBBABDCADCCBBBBDFGGDCDEGIJSGFFEDEEE@>+++/DDFDBDDEGDFCACCDCFFHGEEDEDECCBCBCA432+'
@39_PHV87F_9
TGAGGAACACCTAGCTGCTCTGACTGCTGCTCCCAGGTGAGAACCAGTAGCCTGTGCGTTTGCAGGGGGCAGGCTGGGCTCCAGGGAACAGGCTGGGCAGGGTAGAGGGCCGCTGGGCTCAGGCCCATCCCACTCGGACGGAGTATGTGGGCTCAGGTGCGGGAGTCGGTGAAGACCCACGCAGCCACCGCCCTGGAGGCTGTGGAAGGGGCTGCCTTCTTTGTGTCCCTCGATTCTGAGCCCGCGGGACTGACCAGAGAGGACCCCGCAGCTTCCCTGGACGCTTATGCCCACGCTCTGCTGGCTGGCCGAGGCCATGACCGGTGAGTCTACCCCCTACAATACCACCTACACACTTATGGAGACCTAGGGCTTCTCCACAGGGGGCAGCCAGACCTCATGCCTCAGCAGTC
+
/0>?@ADFGHHMAABECFNIJGHJJGIKJSIGF:227EFIJRKIIDCD===<<942(&%%%'(279@CJICEEEGKHGFHGGFFIIFSKHIGIGHMKOHDD@:.--,,,+,&&&&))*B?<;;;<KHKHHHHLJJFFGH))))==>>??KONSGOINMSKMLQQNJJGGFHHSPLGHICDKIDFFMJPLEEGIEGIEJLHIKJHIHHIINLSSNJQILEDGEABCFDHGFFJIGHIIJMNNMODIHJKSJNHGK?===>?FJGICA;45555?>987//DFEIGGFCCACCGHJILSLIIRKGHEDGSKKHKJGIKGDDEEG<<DBBBB@@999AEGGFDDDABGIIIJKGHIMIEIILS<576:763***9IIGDC@@?@77799HGGEED@@@?ABCCB=AA?0-,,+*)%
@40_PHV87F_9
TGTGGAGCAGCAGTCAGAGCAGCTAGGTGTTCCTCAAGGGGACAGGCTGGGGAGGGGTCATCCAGGATGTCCTGGAACTGCTGTTCCAGGGCCCGTGGGGAAAGCAGGCCATTGGGAGAGTGAGTCCCTACACGGAAGAATCTGCCCCGGTGGAAGACAGCCACGTGTCGGCTGTCTTGAAGGTGACGAAGGTGGTCTGGAGGGACACGGGAGGAAGACGAAGGTGGGAAGAGGTCACATTTTTAACAACCACCCCACTTACTCTAATCATGCCTTGGGCTATGTTTTTATGATTTTTGACAGCTGTATAGTAGTCCATAGCCTGAGCATAGCTCAGGACAGTTTCGATTGTGCTATATATCAAGCAGAGGATGACTTTGAACTCTTGTTCCTCATGCCTCT
+
&&&&&')((((**+++.>?A?>>>87789:>10000AABDDDDBBBAA@=A;<A=@AA@BB54444LKSHGFBBFGHSIEBG>9999:HFDCBB@@A<<<<<A@@@ADBCDDEECBCBCCDAAABBCCCCCCCBABBBFFGEFGFJHJDHEFKEEIMLDDDCBBBCCDDEEDCDDDEEEFEHEFFC@=<<=EHIEEFGDFIGAAAABMBBBBBB?===:----?BA?>=?@CCDDB?>9896/////47777>>?A@CEB21.)''(/7888<<==>?>===>?BDHJKIFFGFCEGLHFECABBBBDCCBBBBABAAAABBACDFEC98666676789@:::::A22112FFFEEDCDDE>:;::;CBGEDDDDDDHDDDDDGDFFECA@@AAA?>:77.(
@41_PHV87F_9
ATCCAGGGAAGCTGCGGGTCCTCTCTGGTCAGTCCCGCGGGCTCAGAATCGAGGGACACAAAGAAGGCAGCCCCTTCCACAGCCTCCAGGGCGGTGGCTGCGTGGGTCTTCACCGACTCCCGCACCTGAGCCCACATACTCCTGTCCGAGTGGGATGGGCCTGAGCCCAGCTGGCCCTCTACCCCCTGCCAGCCTGTTCCTGGAGCCCAGCCTGCCCCCTGCAACCACAGGCTACTGGTTCTCACCTGGGAGCAGCAGTCAGAGCAGCTAGGTGTTCCTCAAGGGGACAGGCTGGGGGAGGGGTCATCCCAGGATGTCCTGGAACTGCTGTTCCAGGGCCCGTGTGGGGAAAGCAGGCCATTGGGAGAGTGAGTCCCTACACCGGAAGAATCTGCCCCGGTGGAAGACAGCCACGTGTCGGCTGTCTTGAAGGTGACGAAGGTGGTCTGGAGGGACACGGGAGGAAGACGAAGGTGGGAAGAGGTCACATTTTAACAACCACCCCACTTACTAATCATGCCTTGGGCTATGTTTTTATGATTTTTGACAGCTGTATAGTAGTCCATAGCCTGAGCATAGCTCAGGACAGTTTCGATTGTGCTATATATCAAGCAGAGGATGACTTTGAACTCTTGTTCCTAGTGCCTC
+
#$%%%%&9:@BAAA>8:1(29:;AA?==?EIGFGIHGFCCFEFSHIHGJFEBFDCDEGGDDEFIMHFDCDEHJIOGCFBCIEHIIHJB?@@@>==>?HG8877)(())))))1BABBBEGC<<CCGI==>>?CABDHGFEEHIKKIFFGGGJKIIHFIHGHMFEDDHGESNPHGJEDC>><;83.,.142'(:>=>DA44*+AAMLHOKFIFEC?FCABDHHKJHJJIHKIIGFFGIIPPNSSEDCCCGMKJLLLJ@????@AABGNPJJLJLMISNOGKHECIKILHFFHFG=??>?BB>>?>=??>?945FGKIHFFCAFEGKKIKFD<<87641.-,(((*-''8:<EEBB<;;::<??@BCCBBEGGEGHFFFGFEGI****AGIIJFIIEBF5.BABEMJJHMHGGIINGJIKGFFHEIFEGGEJHJMMFG>;999DIECCACDFDKLIIHIJHFFGHHHGFHECCFDGKGCE8DHHFGHC5555974444KJOILHMMIHFGHFHGIHIGIIJHIGHGHGGGEEEFHJJLMMHHGHMJKOMGFFEEEEEFEDDGFEDDFDDGEDHHFHFCBBBDGLILLIJ<:766,+,,,FKIGGDDCDDEFGKGJHHEGGFFFFC;963689BEEDB@@663)))(()40
@42_PHV87F_9
CGAAACTGTCCTGAGCTATGCTCGACCCCTATGGACTACTATACAGCTGTCAAAAATCATAAAAACATAGCCCAAGGCATGATTAGTAAGTGGGGTGGTTGTTAAAATGTGACCTCTTCCCACCTTCGTCTTCCTCCCGTGTCCCTCCAGACCACCTTCGTCACCTTCAAGACAGCCGACACGTGGCTGTCTTCCACCGGGGCAGATTCTTCCGTGTAGGGACTCACTCTCCCAATGGCCTGCTTTCCCCACGGGCCCTGGAACAGCAGTTCCAGGACATCCTGGATGACCCCTCCCCAGCCTGTCCCCTTGAGGAACACCTAGCTGCTCTGACTGCTGCTCCCAGGTGAGAACCAGTAGCCTGTGGTTGCAGGGGGCAGGCTGGGCTCCAGGGAACAGGCTGGGCAGGGTAGAGGGCCAGCTGGGCTCAGGCCCATCCCACTCGGACAGGAGTATGTGGGCTCAGGTGCGGGAGTCGGTGAAGACCCACGCAGCCACCGCCCTGGAGGCTGTAAGGAAAGGGGCTGCCTTCTTTGTGTCCCTCGATTCTGAGCCCGCGGGACTGACCAGAGAGGACCCCGCAGCTTCCCTGGACGCTTATGCCCACGCTCTGCTGGCTGGCCGAGGCCATGACCGGTGAGTCTACCCCCTACAATACCACCTACACACTTATGGAGACCTAGGCTTGTCCAGGGGGCAGCCAGACCTCATGCCTCAGCA
+
:66668BAA@?@?@?A@@A>>=+(('())()4578;;<>====???===>?BDEHLODCBABEGSHDAB?>===?>>>>>@BBCCCBAA@@A@>>>>>@A@?BCADDEEEDE=;;<<BC=2+,>>><9999:==?>?<6899:>==>>??>==>>?AA?;:;;<ACDEEEDAA?>>:66668<==<>A@AAC?;;;=;1122;=50/////6557<=>>>ABDCBBA@@@???@@ACBA@AA@@AA?ABB>;77779>?@ACCDCCEDECFBCA@BCCCBCDEGFFFDEDA@7>444;3BBBBBDBBB<:D::?>=>>BCC?===>ACBBAB????@CCBBBBBDEEFHGBBA@@BA>====>@AAA??@?AD@><=;<=>=<99878@A@AAAACAAAAAABAAABAB@>===>A@?@@BCCCDBAAAA@@@??@A@@??@?>;;;;=@@@?==>>?B@?>>?@@???;::99==20000<BCDC@?>?;;;;<@@?97777;AABBBCB??))))))*()3532100.-,./1*+?@=>==<;;::<<=A@@?:98779:;@?@@??><<ABAA@??=9:,,++5579<AA@>::99:<<==>?>=>>=?ACDCCCCCCC>;;;;=@@AAAB@>>><=?>=?>>><<==;???A@???@@BAAABEEDDAAA??>>>?@666..1-,,-,,-667711100001444:::;<@=642/
@43_PHV87F_9
CCCACGGGCCCTGGAACAGCAGTTCCAGGACATCCTGGATGACCCCTCCCAGCCTGTCCCCTTGAGGAACACCTAGCTGCTCTGACTGCTGCTCCCAGGTGAGAACCAGTAGCCTGTGGTTGCAGGGGGCAGGCTGGGCTCCAGGGAACAGGCTGGGCAGGGTAGAGGGCCAGCTGGGCTCAGGCCCATCCCACTCGGACAGGAGTATGTGGGCTCAGGTGCGGGAGTCGGTGAAGACCCACGCAGCCACCGCCCTGGAGGCTGTGGAAGGGGCTGCCTTCTTTGTGTCCCTCGATTCTGAGCCCGCGGGACTGACCAGAGAGGACCCCGCAGCTTCCCTGGACGCTTATGCCCACGCTCTGCTGGCTGGCCGAGGCCATGACCGGTGAGTCTACCCCCTACAATACCACCTACACACTTATGGAGACCTAGGGCTTCTCCACAGGGGGCAGCCAGACCTCATGCCTCAGCAG
+
3664?8888AGIIGGHJKMJJHMJJIJIOMHNIKHMSIKKSLSGMCI444)BEEIHHGHF?=F=<@@>@?@BCECCDEIKRJLHMJHRNSQHSGGE8IJGHIJKIHJFJGEFGEFIHHHIJHMGEGFJJJGGJJHDIJFHIHFGKIHOPSGNKIJKMSLNPKIDDBCIGGHJKJK@???BK7///0A=EAH@@BKIILIIIKKJINHGIJFFIHHFGGEFDA@??@GJGIHFGLKSJJJGHLLMLMKRFIE@???AJLLJIOGJJKFCDLKNKLB@AEEEEHGLEFLLHGHEECC0////EEHLHGFEFFEFFA<<+))),/45B4444DHEEGKFBB@8800*+++0/0889B?EDEEDIJHIGGEFIOHFGFGGIILPGHGGDDEGGJHFFDEE@CCBBDFEEDDCDEIGFGFFFEEF34DGCEEBBA;<<=@AHEDDEEGA@??ACA???>;99444259?BCC;;;;43
@44_PHV87F_9
CCCACGGGCCCTGGAACAGCAGTTCCAGGACATCCTGGATGACCCCTCCCCAGCCTGTCCCCTTGAGGAACACCTAGCTGCTCTGACTGCTGCTCCCAGGTGAGAACCAGTAGCCTGTGGTTGCAGGGGGCAGGCTGGGCTCCAGGGAACAGGCTGGGCAGGGTAGAGGGCCAGCTGGGCTCAGGCCCATCCCACTCGGACAGGAGTATGTGGGCTCAGGTGCGGGAGTCGGTGAAGACCCACGCAGCCACCGCCCTGGAGGCTGTGGAAGGGGCTGCCTTCTTTGTGTCCCTCGATTCTGAGCCCGCGGGACTGACCAGAGAGGACCCCGCAGCTTCCCTGGACGCTTATGCCCACGCTCTGCTGGCTGGCCGAGGCCATGACCGGTGAGTCTACCCTAATACCACCTACACACTTATGGAGACCTAGGGCTTCTCCACAGGGGGCAGCCAGACCTCATGCCTCAGCAG
+
EGGGFCBCCFJIJLJJJSLKIJJLKLHMKJLJHIFIIJLPGHIBFAE@659/DKJNINHSG@=C=>EIKMGNSKNIIHHJJLSOJHSNHOSRKSKSK3?AAAKJISPILKJHGJIIJOLOGQHIGBJGJLSHSSHKGF@ACFIIOSMSNJLNNKIIEMNLJLPEFFEFGJGILKISSMSLILLHLGNKFNHIKNJJLHNLKLMLLLHKHLIHKMSLGGGHFFHFGCCDECECECDPRG???>DDEDJGNLSH@???@LJHFHHHLJLPSMNSNJPPKSSPPILIJMSIPIIPGJFIHHPNLQLPSSKRNIRJJKKMMMLIIGEESIGFGEBGHJIKIHIFCCNIJFGEEDEDEGJIIGKJJHLNIIPIGJJNKKGGGKHIGDACA7662.--**)('('21113888ACBC@><:=?=????EHHFG@@@HJKHJJJJDC<:;;@FCCEGJFIIGHGFHEBDDE>/..+*
@45_PHV87F_9
CCCCCTGCAACCACAGGCTACTGGTTCTCACCTGGGAGCAGCAGTCAGAGCAGCTAGGTGTTCCTCAAGGGGACAGGCTGGGGAGGGGTCATCCAGGATGTCCTGGAACTGCTGTTCCAGGGCCCGTGGGGAAAGCAGGCCATTGGGAGAGTGAGTCCCTACACGGAAGAATCTGCCCCGGTGGAAGACAGCCACGTGTCGGCTGTCTTGAAGGTGACGAAGGTGGTCTGGAGGGACACGGGAGGAAGACGAAGGTGGGAAGAGGTCACATTTTAACAACCACCCCACTTACTAATCATGCCTTGGGCTATGTTTTTATGATTTTTGACAGCTGTATAGTAGTCCATAGCCTGAGCATAGCTCAGGACAGTTTCGATTGTGCTATATATCAAGCAGAGGATGACTTTGAACTCTTGTTCCTCATGCCTCT
+
1BAJIHHJJIJHJNINOQMJSNKHSSIR7778FFMSQPMSPN:999:;HGHFGFFDIFEIKOQJKIJJGFIPIKGOESKHJJHJSCEJKFFHGHOIMLMMJOMKLMHMKPKKJQMMLKHJKLNQHKSGHKGJGKKSFFGEEEDDFIIGJHHMIMGHHMMNLHIKGKKMLKSQHNGHMKGENIHMLPKKKKHJIPLPKMMJIFHIOLFE>1156=KJKIGGGGFQFGG@?>9;<HD?>??>BCCGCGIIGIFGIGILJJJKHQOSKIIEPIFJJKJHKJFFHGIFJGGILJIKKIKFGFIEJHNHFIFDDCDDCGLKSIGGGFIKFFFGEFEEEGGIGGIFGIIEHHEEEEEKGIIJGFFEEJFGFGGHFEJGHGCCEDFKIHDFEEFEFFFFDGHEEECCCDFG?B=77;:;==?=::9:=0****,5)&
@46_PHV87F_9
CTGCCAGCCTGTTCCCTGGAGCCCAGCCTGCCCCCTGCAACCACAGGCTACTGGTTCTCACCTGGGAGCAGCAGTGAGAGCAGCTAGGTGTTCCTCAAGGGGACAGGCTGGGGAGGGGTCATCCAGGATGTCCTGGAACTGCTGTTCCTCAGGCCCGTGGGGAAAGCAGGCCATTGGGAGAGTGAGTCCCTACACGGAAGAATCTGCCCCGGTGGAAGACAGCCACGTGTCGGCTGTCTTGAAGGTGACGAAGGTGGTCTGGAGGGACACGGGAGGAAGACGAAGGTGGGAAGAGGTCACATTTTAACAACCACCCCACTTACTAATCATGCCTTGGGCTATGTTTTTATGATTTTTGACAGCTGTATAGTAGTCCATAGCCTGAGCATAGCTCAGGACAGTTTTGATTGTGCTATATATCAAGCAGAGGATGACTTTGAACTCTTGTTCCTCATGCCTAT
+
-0**+''79:<BB@?G;DCBBBA@=<;<89::8:;<412==DEHEGEDCCDCCDGGJGHJILLJJLIGIGGH><7'''')///00/3347=@>=>788AEHGHIEFHFGFFDCDDACGEFHGGIJSLLJKIJILJPQJJSGDE<65)%%$%%&&&(((+-8?CEFCDCAAAABDECCD@DCEEEGEGEEFD????@EEDGEEBACCB?EC?DBBCFEECC@@AAAC88775++++<?====>DIGGFFD????@LIFFFJIIIHCBBBCHBBAABEBBBDGCBCBDHBA@:?@ABCCD====?<<<<<HBCCCHFEHFGGMIFGEGGGGFFEDDEDBCBAABBCCIILPJHHCBBGKGFEEDEEFFFHFDDCBCCCCCCDCCDCDCAAAAFDHFFFEDDCCEDGA@?@@FGFFEEDDGGFFGGEFDCCDDEGDG@AAA9:;;;GHJCBA@?=:::998:+*
@47_PHV87F_9
CACAGGCTACTGGTTCTCACCTGGGAGCAGCAGTCAGAGCAGCTAGGTGTTCCTCAAGGGGACAGGCTGGGGAGGGGTCATCCAGGATGTCCTGGAACTGCTGTTCCAGGGCCCGTGGGGAAAGCAGGCCATTGGGAGAGTGAGTCCCTACACGGAAGAATCTGCCCCGGTGGAAGACAGCCACGTGTCGGCTGTCTTGAAGGTGACGAAGGTGGTCTGGAGGGACACAGGGAGGAAGACGAAGGTGGGAAGAGGTCACATTTTAACAACCACCCCACTTACTAATCATGCCTTGGGCTATGTTTTTATGATTTTTGACAGCTGTATAGTAGTCCATAGCCTGAGCATAGCTCAGGACAGTTTCGATTGTGCTATATATCAAGCAGAGGATGACTTTGAACTCTTGTTCCTCATGCCT
+
-8=<@?=====>>A@AABDDEFDCBBA@ACD:9977888:74..-.---()(()0>>?>?CBABBCDC@@?=?>=>A:7777>CGGFEDDCBBBDFFFFGHDDBBBBAB??>?:9999;<==@CDC?>>>>??@>====>?<==>;:8789:?:9989;::9977650*2114??>?@?@ABB@<<<<<<;;;<@>>=;<<>ABAA><<;<=@@?>?@@@AA<;;;<>(((()79;=;=;9899;@@<<<=<@?====@CDFFFGFDB@=<=<<=>>>?@>>??AAAAA@??@??>>==<>?ACFFHDCBBCEGFGDA@@>>???@@?>=====<===>???@AABBAAA@@AAA>>===<<<42223=CB@@A@@AABABA?@A??@>>??BECDEDEFDE@@@A89888<;<;:73
@48_PHV87F_9
CTCTGCTTGATATATAGCACAATCGAAACTGTCCTGAGCTATGCTCAGGCTATGGACTACTATACAGCTGTCAAAAATCATAAAAACATAGCCCAAGGCATGATTAGTAAGTGGGGTGGTTGTTAAAATGTGACCTCTTCCCACCTTCGTCTTCCTCCCGTGTCCCTCCAGACCACCTTCGTCACCTTCAAGACAGCCGACACGTGGCTGTCTTCCACCCGGGGCAGATTCTTCCGTGTAGGGACTCACTCTCCCAATGGCCTGCTTTCCCCACGGGCCCTGGAACAGCAGTTCCAGGACATCCTGGATGACCCCTCCCCAGCCTGTCCCTTGAGGAACACCTAGCTGCTCTGACTGCTGCTCCCAGGTGAGAACCAGTAGCCTGTGGTTGCAGGGGGCAGGCTGGGCTCCAGGGAACAGGCTGGGCAGGGTAGAGGGCCAGCTGGGCTCAGGCCCATCCCACTCGGACAGGAGTATGTGGGCTCAGGTGCGGGAGTCGGTGAAGACCCACGCAGCCACCGCCCTGGAGGCTGTGGAAGGGGCTGCCTTCTTTGTGTCCCTCGATTCTGAGCCCGCGGGACTGACCAGAGAGGACCCCGCAGCTTCCCTGGACGCTTATGCCCACGCTCTGCTGGCTGGCCGAGGCCATGACCGGTGAGTCTACCCCCTACAATACCACCTACACACTTATGGAGACCTAGGGCTTCTCCACAGGGGGCAGCCAGACCTCATGCCTCAG
+
6CGFILMKPSNNSOMHHFHEMMLILJLHMPMLMONQIQSPQMLJNSNJMJMISIONQJPSMLKMLKJSONMDFHIIMIKQOSSOMOIPRJIRLJINSOLJSLHKK><<<<<JLMLMPRLISPLICACCNSJJKSMINF+'')/@EA@BAAEHHHHJFSK@FHIPJPHIQHJIMLLOSSRMJJKKKMNLSIKOSJOHSJIHKIKIJJLSOJSF@>//9770,,:;GKMHJLJSONNNONKSOLMOSKRKJKSMIIHGIIKJRHKRHDBB9<>D?EGGFEMQOGLINLRJSSSKQFNDDLSIISLKRRSSSSLMJLNPGEA=4@KJSIOBIB0JCBIKQSLNIOD434@HKIMQKKKFI???===>A;CDABFKIKJH@A@AMNLLLSMSPKKJECMQJOJKGILKJQHKOJLGFJIIFF><=<=?GEE@D>=;33223565-,----8=<4226>?JIGFSRJJOJPILLFSKMIKKOLKHSNOJKIJKGI><=92HA64555ISLIPNSSLHJHGQSKSLFEEDGMIMJJSGONMLHIHNKSNMIQOSIEEJHCDHEFKHKKSKGHHJIPJSPIIGGFGHPIHKPISMRLKMMSSSJKEILKJRSOSIDEJHIHGFEDGGFFIKHIINJIKSMKLJMMJKIFHFHLLMKHIHGFDD?===<==?>BEFH@??BCHGIHGIHIGGHOHOSJPKNIIMKJHIHIKJKHJORPFGEDEFFHEEGOG:887:>>AADDEGA;1
@49_PHV87F_9
CCCAAGGCATGATTAGTAAGTGGGGTGGTTGTTAAAATGTGACCTCTTCCCACCTTCGTCTTCCTCCCGTGTCCCTCCAGACCACCTTCGTCACCTTCAAGACAGCCGACACGTGGCTGTCTTTTTCCACCGGGGCAGATTCTTCCCGTGTAGGGACTCACTCTCCCAATGGCCTGCTTTCCCCACGGGCCCTGGAACAGCAGTTCCAGGACATCCTGGATGACCCCTTCCAGGCCCTCTCCCCTGAGGAACACCTAGCTGCTCTGACTGCTGCTCCCAGGTGAGAACCAGTAGCCTGTGGTTGCAGGGGGCAGGCTGGGCTCCAGGGAACAGGCTGGGCAGGGTAGAGGGCCAGCTGGGCTCAGGCCCATCCCACTCGGACAGGAGTATGTGGGCTCAGGTGCGGGAGTCGGTGAAGACCCACGCAGCCACCGCCCTGGAGGCTGTGGAAGGGGCTGCCTTCTTTGTGTCCCTCGATTCTGAGCCCGCGGGACTGACCAGAGAGGACCCCGCAGCTTCCCTGGACGCTTATGCCCACGCTCTGCTGGCTGGCCGAGGCCATGACCGGTGAGTCTACCCCCTACAATACCACCTACACACTTATGGAGACCTAGGGCTTCTCCACAGGGGGCAGCCAGACCTCATGCCTCAGCAG
+
9DDBCCBBBABDCCCCBBAAAA>>>>>AABADC=<==>>>3224<<?95559:CBBA<<<<=??@<?>4=?>>@1////BBBABCBBA>=>@ACFDEDB.----.?;9999<<<==?EFFCB3-*))+23766:;>41000113222*.>>?DCEGFGHFJLGDBC:23CFDEDFEFEE@9CDFCB>>??BGEIJGHIHIHJHFHIIGHJHJJFIFIGGFGHBC8:7/.((&(.'''()'&&'/+***8AADEFEDBCBCEKIGGFHEGFFFFDE98/*+???BBBBABBA@@>?@ABEFECBBCAB@???>=?ACCBDCBBDFFHFEEECCECEDDDEFEEGEA?>??>>>??BEHIFD@???>BBCEDA@??<>>?>?>??DDDC@??@?ABBAA?AA@@B=;;;;>@:8777;EFDDCCBC?@???DBC@====@DEDCCBBBBAAA@=ADDABBDCBCA@EC9:HHBB@@88888?>>??@@>==<<<<>@ACEF87558EGEF??=66669GDDDC>@GFCBBA@ABACBCCBBBBBDEECFHFFGGFFBBAAEFIGEHKE877666668888BBED?@ABEDCDCGFFEGFFDCDDDDDEGA@?>>>?@A?@AABCB43.--,-12)))))))037455?@@D@432+(
@50_PHV87F_9
TCTCACTGGGGAGGGGTCATCCAGGATGTCCTGGAACTGCTGTTCCAGGGCCCGTGGGGAAAGCAGGCCATTGGGAGAGTGAGTCCCTACACGGAAGAATCTGCCCCGGTGGAAGACAGCCACGTGTCGGCTGTCTTGAAGGTGACGAAGGTGGTCTGGAGGGACACGGGAGGAAGACGAAGGTGGGAAGAGGTCACATTTTAACAACCACCCCACTTACTAATCATGCCTTGGGCTATGTTTTTATGATTTTTGACAGCTGTATAGTAGTCCATAGCCTGAGCATAGCTTAGGACAGTTTCGATTGTGCTATATATCAAGCAGAGGATGACTTTGAACTCTTGTTCCTCATGCCTAT
+
-**)()'''*+((''(,-//,,///?@FFEFIHPSMQJJJJNHLHGDDJGACECBBACDCBA@@@A@AADGFGIGFGGFFDDDCEEFGFFGGFECCEJKJGGFHGKECHFHFHMMJKGEHGFFGEFH@<<<=JGDFEBBCFFGGHFFJIJLLA;:::887;<B?DEFGOIILDFJJIHGHQGIGEE0**FIKIIHGIIMHSMSISOKNHEGEEEGIHIGHEFFGHIHGEEEFFECCCBDEFGLSMJIGGHHSSOJIGEDDCEFDDDCCEDCEFDFBBBBCDCDD98767;0****.28889?==>GGIHGGEDEEEGGFHHIGHFEFEFGIIIGGFIIJGEDCABC?>A;66666:)(
@51_PHV87F_9
CTCCATAAGTGTGTAGGTGGTATTGTAGGGGGTAGACTCACCGGTCATGGCCTCGGCCAGCCAGCAGAGCGTGGGCATAAGCGTCCAGGGAAGCTGCGGGGTCCTCTCTGGTCAGTCCCGCGGGCTCAGAATCGAGGGACACAAAGAAGGCAGCCCCTTCCACAGCCTCCAGGGCGGTGGCTGCGTGGGTCTTCACCGACTCCCGCACCTGAGCCCACATACTCCTGTCCGAGTGGGATGGGCCTGAGCCCAGCTGGCCCTCTACCCTGCCCAGCCTGTTCCCTGGAGCCCAGCCTGCCCCCTGCAACCACAGGCTACTGGTTCTCACCTGGGAGCAGCAGTCAGAGCAGCTAGGTGTTCCTCAAGGGGACAGGCTGGGGAGGGGTCATCCAGGATGTCCTGGAACTGCTGTTCCAGGGCCCGTGGGGAAAGCAGGCCATTGGGAGAGTGAGTCCCTACACGGAAGAATCTGCCCCGGTGGAAGACAGCCACGTGTCGGCTGTCTTGAAGGTGACGAAGGTGGTCTGGAGGGACACGGGAGGAAGACGAAGGTGGGAAGAGGTCACATTTTAACAACCACCCCACTTACTAATCATGCCTTGGGCTATGTTTTTATGATTTTTGACAGCTGTATAGTAGTCCATAGCCTGAGCATAGCTCAGGACAGTTTCGATTGTGCTATATATCAAGCAGAGGATGACTTTGAACTCTTGTTCCTCATGCCTC
+
@A????@@@@@@@>==<<>>?@AABBBA@@AB???@ABBB?<;;;<@CA@>>>>====?BBBAACBACA@>>>?>@@??@@??>>>@BCDCCBCBA@<;:;<=?CDFCACCCD@@@@@@<;99:;=DCBBBBA?@?>>??@D3221+))+;88998B??011000/300103>??>>>=?BB@<;;8562?A@ABB>>>>>CE3--==@B>9521..?GCCA@@@@DCDA>>>>AEDDCCDDDDDFEFEED=HKFFEB?>>>?BEFGFFHECCDEGHFEEECEEEDEFFDEECBDBBC@?DCDCFGEFGEHHHGHEAA@AADDDDGDEDEEIHHHEFGIFFFDDEGHFFFDC@??@ADGGEIECCABEDAEDHJHG>=?CEDDEECCCCDECBEHGFEEEFFDEEFEEEJHHGFEEDGFBBB=>>=BABBSFFFDBBABBBBEEEEFFGEFDEEFGHFIJGBAAA?E@964333322687889994444<=AAAAB<44459=<==?;78-+*)(''''-<?FGEEDGCGEFEFGNFCEFJGHGEHCA@AAFJGEFEHDKJHHHFGGGGJMOGFG@<<;<<GIFHCOIHIJIJIJGHJHKGIHFHFFHFGHHKSNJHIJKLSSNHHGFFEFFGGHGHGFFFFGHFEDFGHEGJGHFFHGFDDHGHE?>===>>??ADFJHGFEHEGEFHGLKIGIHGIIGFEGKIIJD?DFGBBCA??54310-)&
@52_PHV87F_9
CTGAGCTATGCTCAGGCTATGGACTACTATACAGCTGTCAAAAATCATAAAAACATAGCCCAAGGCATGATTAGTAAGTGGGGTGGTTGTTAAAATGTGACCTCTTCCCACCTAGTCTTCCTCCCGTGTCCCTCCAGACCACCTTCGTCACCTTCAAGACAGCCGACACGTGGCTGTCTTCCCGGGGCAGATTCTTCCGTGTAGGGACTCACTCTCCCAATGGCCTGCTTTCCCCACGGGCCCTGGAACAGCAGTTCCAGGACATCCTGGATGACCCCTCCCAGCCTGTCCCCTTGAGGAACACCTAGCTGCTCTGACTGCTGCTCCCAGGTGAGAACCAGTAGCCTGTGGTTGCAGGGGGCAGGCTGGGCTCCAGGGAACAGGCTGGGCAGGGTAGAGGGCCAGCTGGGCTCAGGCCCATCCCACTCGGACAGGAGTATGTGGGCTCAGGTGCGGGAGTCGGTGAAGACCCACGCAGCCACCGCCCTGGAGGCTGTGGAAGGGGCTGCCTTCTTTGTGTCCCTCGATTCTGAGCCCGCGGGACTGACCAGAGAGGACCCCGCAGCTTCCTGGACGCTTATGCCCACGCTCTGCTGGCTGGCCGAGGCCATGACCGGTGAGTCTACCCCCTACAATACCACCTACACACTTATGGAGACCTAGGGCTTCTCCACAGGGGGCAGCCAGACCTCATGCCTCAGCAG
+
BDAGERSKSIGEEEDFHMNPQNJMJQMLIPIQPLSSKJJKSGFDNJSKIKLJMJAB?<<71..//69;?=;:7778CCHFJROJISMOK92.../FBCABADEDEDEEE,CCC)))))**'&%%+()-+'''((--3DJIJHJORKKGLMNNJJRJKKSSROMJIFFGHHHGKIIDG<:60/,)*14;9999;==;9::@IGFFFGLGPSHKJ<<:933344KKNONKLJIEHSSJMJHMOSMNQOLNJSQLLJMOLSEFLSSSSLJPSRSPSSSEI33001(;HKSJSB<<B?B::<IHHHFFDFFIHIGSLLMHFGFGISNPSHMC;=@=;??@@DDGHNGHNIPKOMLKJIMIIIHOSS5555520013>=<<>DCE>21112<=<2;;;;/5101134<;;;;<?@AC<0((((;9;=>B:<BB@DDCBEFBBAAACDDGFFEGKSEECA852/0-)'''',./1,,,.533222=221**+++4;>AGGJHSFIFEFFNNNKHGIIIA@@@@DIIFHGFBAABCGHA>=>@?==663..8676644457GJKHGHDBDBA=70/0))?CGEIGFEFFGFEGGHFFHNLRRJHABIHKMKIGIIJJIGGGFFEGFKJJJJGFHHKKSEFHFGHFJHLNMJGFFGFGFEDEFFFFHEEEGFGFIGHLML>>77667BABDEFFEEFEEHFFBEDG:555+)
@53_PHV87F_9
CCTCAAGGGGACAGGCTGGGGAGGGGTCATCCAGGATGTCCTGGAACTGCTGTTCCAGGGCCCGTGGGGAAAGCAGGCCATTGGGAGAGTGAGTCCCTACACGGAAGAATCTGCCCCGGTGGAAGACAGCCACGTGTCGGCTGTCTTGAAGGTGACGAAGGTGGTCTGGAGGGACACGGGAGGAAGACGAAGGTGGGAAGAGGTCACATTTTAACAACCACCCCACTTACTAATCATGCCTTGGGCTATGTTTTTATGATTTTTGACAGCTGTATAGTAGTCCATAGCCTGAGCATAGCTCAGGACAGTTTCGATTGTGCTATATATCAAGCAGAGGATGACTTTGAACTCTTGTTCCTCATGCCTA
+
FKSJIKJSMSLNPSMMMHFJEDIDLKIHHIOSEGGIKLIHGIFE<999957777??@IKJIJKHFGGAHKKLLKJHGGHFIFCCDDGJMJF?>>>>IJLLJHIILGKILIHMKGHSC<JIJJDECLIGEOJJNIJLJNQOKOLLMQLKMNOMJNKLIIHGKKLSJLKJSSLMQLILKMMILPISMHIECDGHSLMKI>JLNSRJIHQKGQSSSJSKMHPGFAHDBEEMHHLKJIJOMKIJNJJIHKJFGFHQSSLLKILPKLSSJLMHJIJLGIKHHHIEKFEFEEJHGLLILNJIGJGJILHHGGGHJLIJHEFKJJMSHKNIIILIIIJGMMIGIHIJJKJLSHIIKLKNQKOIGGJ3222227'
@54_PHV87F_9
TCAGGGAACAGGCTGGGCAGGGTAGAGGGCCAGCTGGGCTCAGGCCCATCCCACTCGGACAGGAGTATGTGGGCTCAGGTGCGGGAGTCGGTGAAGACCCACGCAGCCACCGCCCTGGAGGCTGTGGAAGGGGCTGCCTTCTTTGTGTCCCTCGATTCTGAGCCCGCGGGACTGACCAGAGGACCCCGCAGCTTCCCTGGACGCTTATGCCCACGCTCTGCTGGCTGGCCGAGGCCATGACCGGTGAGTCTACCCCCTACAATACCACCTACACACTTATGGAGACCTAGGGCTTCTCCACAGGGGGCAGCCAGACCTCATGCCTCAGCAGG
+
)(%%%&*;88>EFFENMJMLLIIKIIINNISSSMSFFKGH<?@@BCSIIHKOIIHHISQJJSSLOISSLO<===DA?>>>?HBCBLSNJGHHHJLJRJJPKQOSIMQSJJJKIPKSMGNLJIMJPJSLOLKSKSLLQSSOLKQSHSF>:::::KLHKKSGEFBIEFB875211/-++***+-,**+.,7DEBCDCIIEHGIFGECCABCDFHADDDC@;623...0ACDBBDCEGLJKFDBBBCHMKKIJJFEDDCA@DGGIFGFFFKSRMQOKJEJGIO/.((=<<==@@ILNKMLPMFEFJHHMJLMMJRIHGGDIEA?;<<=::::82-
@55_PHV87F_9
TAGGTGGTATTGTAGGGGGTAGACTCACCGGTCATGGCCTCGGCCAGCCAGCAGAGCGTGGGCATAAGCGTCCAGGGAAGCTGCGGGGTCCTCTCTGGTCAGTCCCGCGGGCCTCAGAATCGAGGGACACAAAGAAGGCAGCCCCTTCCACAGCCTCCAGGGCGGTGGCTGCGTGGGTCTTCACCGACTCCCGCACCTGAGCCCACATACTCCTGTCCGAGTGGGATGGGCCTGAGCCCAGCTGGCCCTCTACCCTGCCCAGCCTGTTCCCTGGAGCACAGCCTGCCCCTGCAACCACAGGCTACTGGTTCTCACCTGGGAGCAGCAGTCAGAGCAGCTAGGTGTTCCTCAAGGGGACAGGCTGGGGGAGGGGTCATCCAGGATGTCCTGGAACTGCTGTTCCAGGGCCCGTGGGGAAAGCAGGCCATTGGGAGAGTGAGTCCCTACACGGAAGAATCTGCCCCGGTGGAAGACAGCCACGTGTCGGCTGTCTTGAAGGTGACGAAGGTGGTCTGGAGGGACACGGGAGGAAGACGAAGGTGGGAAGAGGTCACATTTTAACAACCACCCCACTTACTAATCATGCCTTGGGCTATGTTTTTATGATTTTTGACAGCTGTATAGTAGTCCATAGCCTGAGCATAGCTCAGGACAGTTTCGATTGTGCTATATATAGAGACCAGAGGATGACTTTGAACTCTTGTTCCTCATGC
+
DEDCBB@ABACFF/////A@@???>>BA@?>??AFDDCBBB@@@@ADEDDEGEDDCB@@@@@ACBBEEBCBBBCEGFFFFGJ>=<<<ABEEFEEEDFHFCDBBDHIDC872.-(()145664566BCEFGHJLHMKFGEEEGFEEHFAAEDEKEGIHKFEEECBAABCCFFCCCCDKKIHKIFE?7766331-0@ACDFGDE@?>?BFEEGFFHGHGJ82222<FDE=>???ECA?=?=9EKJJKJHGGEGAA>??BDBB?BCGFJJJ?>@::.(()(&%$%%&'45;=;CDGEDDEGGFBBA>>???BCDDGGGFGGFCCBABDDDCCBBDEEGECD@?>>?ABCDCBA=<<>BBACEGFFA4333;=?>@B@@BB@D66CCDCDECCCCDFCBCCCDEDDEEHCA??<9999;>??@ABA???@@BDCB959;860..//78>ABA@>>>>>@??????;=<7:::=CDCBCBBFEDC@@@@=====ADAB?>>??BCDE@>>>=?EECCBB@@?B?>>>?E????@CBC@@?==>?@GFDBADDDD@???@DGIJINSGHFCDFCBBBBCCEECDEEFFGGGFEEFD@A@??BBCEFGKJIHKGHJIJIFGEECEEEEFGEDBAABCEGGFGEFEFHHFFFFGSHHHGGGEGGGI@>>>?DSGFD@@?@?>('''&(****44=FFHIBIIIHJNIKJHIDDBAC4333.
@56_PHV87F_9
TTTCACTGGATGACCCCTCCCCAGCCTGTCCCCTTGAGGAACACCTAGCTGCTCTGACTGCTGCTCCCAGGTGAGAACCAGTAGCCTGTGGTTGCAGGGGGCAGGCTGGGGCTCCAGGGAACAGGCTGGGCAGGGTAGAGGGCCAGCTGGGACTCAGGCCCATCCCACTCGGACAGGAGTATGTGGGCTCAGGTGCGGGAGTCGGTGGACCCACGCAGCCACCGCCCTGGAGGCTGTGGAAGGGGCTGCCTTCTTTGTGTCCCTCGATTCTGAGCCCGCGGGACTGACCAGAGAGGACCCCGCAGCTTCCCTGGACGCTTATGCCCACGCTCTGCTGGCTGGCCGAGGCCATGACCGGTGAGTCTACCCCCTACAATACCACCTACACACTTATGGAGACCTAGGGCTTCTCCACAGGGGGCAGCCAGACCTCATGCCTCAGCAGCC
+
+*)).8GIPILSSMILMMA@?70?EDJGF979>8>444@NKILSSSGFGFFHJMPLQHKPLJJEH8;70;;;:ABABIHNROIMLJLOKLRNRNSLOKKMSNGDCA?)'&)()))'''((CFEGEHIKNNSOOOON@>???CEH@>>+'&%$$%%&(((*9788;:55766@A@BCC;:;;;;;;NKGIFCDECADDEEFJS>9990)*''*(+5:;@AOGRHHGKSLNKJIMSJSQKSKLQLLJKH>@95/''((16989IFDGHFDEFGHGFISPQSKHSSKSSMLCAA@??CFIKKOC?MIOLJLKKNGGLHSLMGKHIEEIMJKLJONSNPOLJOJJSSLOKSKJQNJJSNOGLNLLRSKKIIHHMLIIHIGKA????ECBDFNHGFIIJC>=ADHAA@ABGIMKJHJIJIKGSIQNLNSJKCA@ABCBDCCDFK=::;85+(
@57_PHV87F_9
ACAATCGAAACTGTCCTGAGCTATGCTCAGGCTATGGACTACTATACAGCTGTCAAAAATCATAAAAACATAGCCCAAGGCATGATGAGTAAGTGGGGTGGTTGTTAAAATGTGACCTCTTCCCACCTTCGTCTTCCTCCCGTGTCCCTCCAGACCACCTTCGTCACCTTCAAGACAGCCGACACGTGGCTGTCTTCCACCGGGGCAGATTCTTCCGTGTAGGGACTCACTCTCCCAATGGCCTGCTTTCCCCACGGGCCCTGGAACAGCAGTTCCAGGGCCCGTGGGGAGAGCAGGCCATTGGGAGAGTGAGTCCCTACACGAAGAATCTGCCGGTGGAAGACAGCCACGTGTCGGCTGTCTTGAAGCGAAGGTGGTCTGGACGCGGGAGGAGGAAGACGAAGGTGGGAAGAGGTGACCTTTTAACAACCACCCCATCATACCTTGGGCTATGTTTTTATGATTTTTGACAGCTGTATAGTAGTCCATAGCCTGACGAGTAGCTAAGGACATTTC
+
56,,,))4447:?<;;:;DJJKHSJLNGHFEDIFHB>=>>>>HGFFNHNJLHOJJLKSSMJKMHJIMJSSSKKLJHJIGGEB>/+*''''(279?EFIIHNKSJSLLMSNSJSMSLJKMHQHKE@BEGE==B?@BDEGNIG>DQHMMJLSSHGMHGILGB9223EHINNSLJRLSSPHPLIKHIHHGHNMKKSLLDGKBD>:76651.+''&'(()*+/.)))**FJGGGGFGILKLIHKISLSK5200)=BEBCCDEEKMSLJNKK99977777798>::<<;:989424100(((().-...2<>?>>=<<<98530...,+*)(&##$$%&%%()37:=??>?@CBA>=<<9765444.-,*''&&&&'+./-,,,--,+*))('(&'0-0:=>@A@><;<>@@A@??=;:98*****1221332222,,,,-)(''(()*++34423996520633446;=@HHCC@=<::32(((;::<=<;<=;9779*)))+***/388876664((''
@58_PHV87F_9
GCCCGTGGGGAAAGCAGGCCATTGGGAGAGTGAGTCCCTACACGGAAGAATCTGCCCCGGTGGAAGACAGCCACGTGTCGGCTGTCTTGAAGGTGACGAAGGTGGTCTGGAGGGACACGGGAGGAAGACGAAGGTGGGAAGAGGTCACATTTTAACAACCACCCCACTTACTAATCATGCCTTGGGCTATGTTTTTATGATTTTTGACAGCTGTATAGTAGTCCATAGCCTGAGCATAGCTCAGGACAGTTTCGATTGTGCTATATATCAAGCAGAGGATGACTTTGAGCTCTGTCTCCTCATGCCTA
+
8AA<::::;;<<>@A@=<==>>?@>=>???@@@??>==>>>?=:::;<BCA@A>>>;2(:::=@@?>@?>?@@?>>>>>?>>>?A@@@@@AC????=;;;;=AA??>??@@A<<<<>@;;;;=>?@>?@<<=<=BB@@@B@BA?>??@BDEHJGIECCAAB@????ABA@?@ACBEEECBBAAA>===<>>?@DGMIJBBBCCIJFB@@?>????A@@@??>>>>>?AAABCEDHFDDDDDEEB???@@B?@55555BGICCCBBCDFEDEEBCBBA@@AADGEF>4+'$$$''''+++,;997777)
@59_PHV87F_9
GGCGTGGGCATAAGCGTCCAGGGAAGCTGCGGGGTCCTCTCTGGTCAGTCCCGCGGGCTCAGAATCGAGGGACACAAAGAAGGCAGCCCCTTCCACAGCCTCCAGGGCGGTGGCTGCGTGGGTCTTCACCGACTCCCGCACCTGAGCCCACATACTCCTGTCCGAGTGGGATGGGCCTGAGCCCAGCTGGCCCTCTACCCTGCCCAGCCTGTTCCCTGGAGCCCAGCCTGCCCCCTGCAACCACAGGCTACTGGTTCTCACCTGGGAGCAGCAGTCAGAGCAGCTAGGTGTTCCTCAAGGGGACAGGCTGGGGAGGGGTCATCCAGGATGTCCTGGAACTGCTGTTCCAGGGCCCGTGGGGAAAGCAGGCCATTGGGAGAGTGAGTCCCTACACGGAAGAATCTGCCCCGGTGGAAGACAGCCACGTGTCGGCTGTCTTGAAGGTGACGAAGGTGGTCTGGAGGGAGACAGAAAACGAAGGTGGGAAGAGGTCACATTTTAACAACCACCCCACTTACTAATCATGCCTTGGGCTATGTTTTTATGATTTTTGACAGCTGTATAGTAGTCCATAGCCTGAGCATAGCTCAGGACAGTTTTCATTGTGCTATATATCAAGCAGAGGATGACTTTGAACTCTCTCCTAAGTGC
+
%%&&)-786=====?=<<<;=CBABBDBB@<<<;=@@ABDCDFEDCAAABBDCB;;;;<CDDEGEA===<=@@ABBCCCEOOIC@?@>=AAABCBCDEDDCCCBCBCA@@?:99:?@???@@BCCCCDBA@@@@?A?==@@?A>==>BBEGDA,,,,-44B@B-,,,-BBAAADCBBBBBCDFFEHGGGEB@@???>???AFDEEEEFFGFEFDDEEE<;;:9999DDBB@@=@AAAFDDDCCDDDCDBAA>>?CBBABBBDDDCDCABBBCBBAA@AABDCCA><;;<>@B@>>>>?>=>?=>>@BABA@A?B?>?A@@AA@@@AAEDDCCBCAAA>=>>?CDAAA?<<:3125337679@BFCCB?>>>??AA?=>==>??@??@@@@??@:7778:BCCABA@@@=;;;;=CBA@A@ABBB>;::::9999;?>???BCE@@@@;9888:??>>==<6//30--**)('%%&&&&-79A?=<<>=??===>?CDEEIGECBBA@A?>>==>>A@@AAABBBBB@@?@?>>=<<=>?@DEPGDBBB@DEECA@@?>?>==>>=>>>>=<<<<?>>>?@@@??>@?@AA@@??-----.)((((<<>>@??@@A@BC???>>?<<<<?B@@?<<<;=65--,-.(('''(
@60_PHV87F_9
GGGGTGGTTGTTAAAATGTGACCTCTTCCCACCTTCGTCTTCCTCCCGTGTCCCTCCAGACCACCTTCGTCACCTTCAAGACAGCCGACACGTGGCTGTCTTCCACCGGGGCAGATTCTTCCGTGTTAGGGACTCACTCTCCCAATGGCCTGCTTTCCCCACGGGCCCTGGAACAGCAGTTCCAGGACATCCTGGATGACCCCTCCCCAGCCTGTCCCCTTGAGGGAAGACCTAGCTGCTCTGACTGCTGCTCCCAGGTGAGAACCAGTAGCCTGTGGTTGCAGGGGGCAGGCTGGGCTCCAGGGAACAGGCTGGGCAGGGTAGAGGGCCAGCTGGGCTCAGGCCCATCCCACTCGGACAGGAGTATGTGGGCTCAGGTGCGGGAGTCGGTGAAGACCCACGCAGCCACCGCCCTGGAGGCTGTGGAAGGGGCTGCCTCTTTTTGTGTCCCTCGATTCTGAGCCCGCGGGACTGACCAGAGAGGACCCCGCAGCTTCCCTGGACGCTTATGCCCACGCTCTGCTGGCTGGCCGAGGCCATGACCGGTGAGTCTACCCCCTACAATACCACCTACACACTTATGGAGACCTAGGGCTTCTCCACAGGGGGCAGCCAGACCTCATGCCTCAGCAGT
+
@AACCDGGIGGLHILLJNRFFGEE?==::4//FIIHGDEEFJJI:87/=EHJQJGJF@@ADEELOHGIEFFEHGSJJJKKJGHFHDCDBBCDEEFIQKOHSBEE?=.++,//,-,++*)(&&'+114(()6@BJKHGIKKJDDAGJMLSKIMGJOHFISMIIGFFFIKIGPEHGDFE988844++556DDCGRJIOLNHIKHNK=?@D=HIIIJKDGHEC>:7781,.2,,,-8=?CJJNIHHHHFGHKSSSSSNCHJSJPSONKNQFGGGFGJGIJLIHHJIKGGJIJ@??==>@@@BC?8;<A@EJIJGFGFGGJPJSKIHGGHHJJFJNJKIGJJKJIIGHHOISJIIDFGHJSJIE@?@@SJLKKGKILJIDDA@@<;<<<GJ,+++,GGDBB???A=>=>>JJGJEIGGGHGHFGGHHJHEEEGOLQNH>C??((()(((FGHFKJ>500/0>??JIGHHGHEFFFIGLLHGKKNKGFNKFFGEBHHKGIHBDFBHHKGEEDCDCDDBDDCEGHHJMIKKKKLHOOIEGFGFKIFIIHFFDEFFKJIIEEFFFLGDDDCEEEFEHJHGGGHIIJHHGHHFGGHGDEEDEEEFFGIGFEDECCCDDDGFGGFGGDEECDBEDG=7540.+
@61_PHV87F_9
ACAGGAGTATGTGGGCTCAGGTGCGGGAGTCGGTGAAGACCCACGCAGCCACCGCCCTGGAGGCTGTGGAAGGGGCTGCCTTCTTTGTGTCCCTCGATTCTGAGCCCGCGGGACTGACCAGAGAGGACCCCGCAGCTTCCCTGGACGCTTATGCCCACGCTCTGCTGGCTGGCCGAGGCCATGACCGGTGAGTCTACCCCCTACAATACCACCTACACACTTATGGAGACCTAGGGCTTCTCCACAGGGGGCAGCCAGACCTCATGCCTCAGCAGC
+
IJKNLKMKIGJH433220...1=ACDCDJJ?>>>>MNMSNIHGIJLJRMN76655<;;=DEHJKLNPMSJJIMLMSHRFFEGIFFF=?GKHHISE97++++-)))..0:5542383331//./00>A<>C<7GJJHLIGJECDHEHIMFFEDDEJJJNHKPKSSKLSSSJKPSSJGGHJKHKMLK?>??>DDD@@AACHIMMIJHIFFHHHSLLJOLIFHFEGKGKIJFE@88DEHIKNJJMINK=<<<<BBAADFGHKHINFCDCCEHI311,,,
@62_PHV87F_9
ACAAAGATCTGCCCCGGTGGAAGACAGCCACGTGTCGGCTGTCTTGAAGGTGACGAAGGTGGTCTGGAGGGACACGGGAGGAAGACGAAGGTGGGAAGAGGTCACATTTTAACAACCACCCCACTTACTAATCATGCCTTGGGCTATGTTTTTATGATTTTTGACAGCTGTATAGTAGTCCATAGCCTGAGCATAGCTCAGGACAGTTTCGATTGTGCTATATATCAAGCAAGGATGACTTTGAACTCTTGCCTCATCCCTA
+
'(&&'&((()+,.11,5773--,-,--.=ABBBCEGHEFGEEEEEDDCJFEEEEEEDFGL<<<<<EG?EEFDE=====HIACF@@A@AECCDCDA67HFGDDCCCDEGNPHHGEFDDDEEDDDEDFEDCDDEEFGFEEFE?@A?@FDDFIMJSLFFEFIJNKIGDEDDFDGDFEFFDCCDDBFDDDEDHGFEDCCDEDEFEDDCCB>??:;;;=IGJKFGFEIHGGHEEGEEECDEDDEEFIEIGFHB96)'&%&**('(&$
@63_PHV87F_9
CCTGGAACAGCAGTTCCAGGACATCCTGGATGACCCCTCCCCAGCCTGTCCCCTTGAGGAACACCTAGCTGCTCTGACTGCTGCTCCCAGGTGAGAACCAGTAGCCTGTGGTTGCAGGGGGCAGGCTGGGCTCCAGGGAACAGGCTGGGCAGGGTAGAGGGCCAGCTGGGCTCAGGCCCATCCCACTCGGACAGGAGTATGTGGGCTCAGGTGCGGGAGTCGGTGAAGACCCACGCAGCCACCGCCCTGGAGGCTGTGGAAGGGGCTGCCTTCTTTGTGTCCCTCGATTCTGAGCCCGCGGGACTGACCAGAGAGGACCCCGCAGCTTCCCTGGACGCTTATGCCCACGCTCTGCTGGCTGGCCGAGGCCATGACCGGTGAGTCTACCCCCTACAATACCACCTACACACTTATGGAGACCTAGGGCTTCTCCACAGGGGGCAGCCAGACCCTTCATGCCTCAGCA
+
)FEDEEEDDFDGEDCCCAADBCDBCEEFFEDEDDBA?A@=?;7DDECCDBB@>=A@@BBAAADFEC>>>>?FGFEC?>>>@CCDBBBBCFHFGGEFDBCCB@?>>>@ABDDBBBBA>A>??>?AADCB=;::84+++<<A@?@???CABBCBBA>==>>?????BEEDDCBBD=<;;:<=@@BBABB@=<<=>ACBB@???@B@?>>=???@?>;;;;<@=88889DCCA@AA@?????BBC?0000.3@@@@@BCDEDDCDAAA?AAA98+((),(*;>>B@?;::44443>>@@><<::<=>BBABBCCDCCBAAA>=;9::;>A@<:0*)-1><<;;;==>?@>>>???CHHHGGGFFFID@???ACDCCCBA>==>?CCB@>>>=?AA<===BBBBCCDDCBCDFGFFEEECCBAAB@AAAABABBBCDCCCBCABBA@A@A<443.*&('((@C@@40..,
@64_PHV87F_9
CCCTGTGGAGAAGCCCTAGGTCTCCATAAGTGTGTAGGTGGTATTGTAGGGGGTAGACTCACCGGTCATGGCCTCGGCCAGCCAGCAGAGCGTGGGCATAAGCGTCCAGGGAAGCTGCGGGGTCCTCTCTGGTCAGTCCCGCGGGCTCAGAATCGAGGGACACAAAGAAGGCAGCCCCTTCCACAGCCTCCAGGGCGGTGGCTGCGTGGGTCTTCACCGACT
+
SMMCDSJKSMPQMLNLJCIFHHGDA8740-..2465;;>ABFGGFGG9777:IIBBAA@CHHFGGJIKSGGLHHSKIIOMMLMONILNOHIGGHIINPKNKKIJKIJFGLKLLNNLKKHFKHSMKONSFAHFGA@@@@B<66=<=?@OKIKIGFEBDECCEDDKJIJNKNLSINGHGACC8701DDEIJEE:7445569:<;:>@??899999988><<:99
@65_PHV87F_9
TAGGTGTTCCTCAAGGGGACAGGCTAGGGGAGGGGTCATCCAGGATGTCCTGGAACTGCTGTTCCAGGGCCCGTGGGGAAAGCAGGCCATTGGGAGAGTGAGTCCCTACACGGAAGAATCTGCCCCGGTGGAAGACAGCCACGTGTCGGCTGTCTTGAAGGTGACGAAGGTGGTCTGGAGGGACACGGGAGGAAGACGAAGGTGGGAAGAGGTCACATTTTAACAACCACCCCACTTACTAATCATGCCTTGGGCTATGTTTTTATGATTTTTGACAGCTGTATAGTAGTCCATAGCCTGAGCATAGCTCAGGACAGTTTTGATTGTGCTATATATCAAGCAGAGGATGACTTTGAACTCTTGTTCCTCATGCCTA
+
2,,,,,@>;;;;?@@BGHFGBBBAB)((((GD?ABBACC?>>>>EFEDDEGGHJDEEEGGC////.4;;;?@?@?@@ABABACBA@A@ABDCA?@?@ADCCCCDCBCBBCA?@A@BGEECECCA=+(<<<?EEBCEDCDDCCABAAAAA@@CDDECEFFFEFDFA@?@?CGFDDCCBCDDAB@@AA6666?BCEFGEA@@@AFFDDABDCDCCDCGGFC;HHIGEGEEDCABCCDBCBBBBCBCDCDCDDEDBA@@@ABCDCCDEDHEHEJFJFCBAABDDDCDCBBCBABBBBBBBBBCFEECCBCDE<<<<=E@@@>>=54456EDCAAA@BACBAA?@???A@AABDDDEFDDCCC?@A<;8:;==>;5542&
@66_PHV87F_9
CTGCCCAGCCTGTTCCCTGGAGCCCAGCCTGCCCCCTGCAACCACAGGCTACTGGTTCTCACCTGGGAGCAGCAGTCAGAGCAGCTAGGTGTTCCTCAAGGGGACAGGCTGGGGAGGGGTCATCCAGGATGTCCTGGAACTGCTGTTCCAGGGCCCGTGGGGAAAGCAGGCCATTGGGAGAGTGAGTCCCTACACGGAAGAATCTGCCCCGGTGGAAGACAGCCACGTGTCGGCTGTCTTGAAGGTGACGAAGGTGGTCTGGAGGGACACGGGAGGAAGACGAAGGTGGGAAGAGGTCACATTTTTAACAACCACCCCACTTACTAATCATGCCTTGGGCTATGTTTTTATGATTTTTGACAGCTGTATAGTAGTCCATAGCCTGAGCATAGCTCAGGACAGTTTCGATTGTGCTATATATCAAGCAGAGGATGACTTTGAACTCTTGTTCCTCATGCCTC
+
/CC?>;88==BAB@99?;>;;;987789<==@===>>ADDDCEDEEGBB?<<<<>BCBCCFDGFFDCDCBDCDBBBA@@A@@A@@=<;;<>?CB@@??A?>@???@BDDC10154936555@@<;;;;ABBCCCACDF>>>>=A611..0310),93666:<<<>@??>>>???@@;:;:;=>>??@B?@@AAA?999:<BCA@???>>97766>?A>>@@?BAA<;;<;4.,+*+,---,4BD???><;;;;=CC@??>>@AA????@B<;:;;<<<:;>;:;:<@><<;<=?A@=778::@BBEDGFDBA@A??>>??@AA@BBABCBCC@?@@@>=<<;<=>?EJSHDBBABEHICBA@????>>>>>>>>=>>??@@@@AAB@BA@@AA?@@?????>@?@>;:::;CC???>>AAA@AA@@A@AA===>>B@@A@DDDDCFC7,+**+-,,+*(&%
@67_PHV87F_9
CTGCTTGATATATAGCACAATCGAAACTGTCCTGAGCTATGCTCAGGCTATGGACTACTATACAGCTGTCAAAAATCATAAAAACATAGCCCAAGGCATGATTAGTAAGTGGGGTGGTTGTTCAAAATGTGACCTCTTCCCACCTTCGTCTTCCTCCCGTGTCCCTCCAGACCACCTTCGTCACCTTCAAGACAGCCGACACGTGGCTGTCTTCCACCGGGGCAGATTCTTCCGTGTAGGGACTCACTCTCCCAATGGCCTGCTTTCCCCACGGGCCCTGGAACAGCAGTTCCAGGACATCCTGGATGACCCCTCCCCAGCCTGTCCCCTTGAGGAACACCTAGCTGCTGAGCTGCTGCTCCAGGTGAGAACCAGTAGCCTGTGGTTGCAGGGGGCAGGCTGGGCTCCAGGGAACAGGCTGGGCAGGGTAGAGGGCCAGCTGGGCTCAGGCCCATCCCACTCGGACAGGAGTATGTGGGCTCAGGTGCGGATCGGTGAAGACCCACGCAGCCACCGCCCTGGAGGCTGTGGAAGGGGCTGCCTTCTTTGTGTCCCTCGATTCTGAGCCCGCGGGACTGACCAGAGAGGACCCCGCAGCTTCCCTGGACGCTTATGCCCACGCTCTGCTGGCTGGCCGAGGCCATGACCGGTGAGTCTACCCCCTACAATACCACCTACACACTTATGGAGACCTAGGGCTTCTCCACAGGGGGCAGCCAGACCTCATGCCTCAGCAGC
+
GSMSOKSLPLQOJQNNPLIGMGHHGSSSLRJPPOPSSKSLOEB=<<?AEFHC@@BB;999:<IJIHJNSSOLSROSGFEDFEFKQEF::9::;QKGNIOJONMNSMIQSNLNNSKMLJNJHC86677OJKNSMNJEA?;;=68JRJDBBBBPSLKNSNCDLSJSJIPSKIGPHOSNKSKLKNSIMJQIEFDEFEAC74454545124<ESA<:99::8000=GGQLFFDEDIFBCFBA@ABDLOSA@@?B=<<<OSMJONSSKSNJIHLSKLSSRIOPMHOLSSMPNONSGHHMGJPOFEJKSLMNLQSSSNSODB@?:IHJLGC;9;7(A99AHLNLFFFE10000//(')&&))12111/''**+GLPNJLGJHHJIMMLSSMSRKGSKSOQMSKIIEA,,,,-?@;9<GFKLEDECEDFDASNJNEDCDCIGIA@?@@GIKKNMJSKJQSOSKRSQJSBAA@@@B><>99996//03:A==<;::31110///1EONIHJILISQJJJKLQLFGFJLKNLSRSJMQJSIKRJKSL?:<<;;>>BC89HHIHLHIIFFHMIIJSECCBEHGGHMGIJKJDEB>GHLJIFIFAC?;:7668<AEIHSHLBBAABEHLKHGSHJRROJLNKJIKKHHEGGGOLIJIGHHGG@@AA@IGGHJFJLEEFGFFIFFLKIJJFFHDDE01FEGFEDFDDDEEFFHIHJKGGEHEHDFCCDEF@@???>:9BCDCE=:::42-
@68_PHV87F_9
CCGGTCATGGCCTCGGCCAGCCAGCAGAGCGTGGGCATAAGCGTCCAGGGAAGCTGCGGGGTCCTCTCTGGTCAGTCCCGCGGGCTCAGAATCGAGGGACACAAAGAAGGCAGCCCCTTCCACAGCCTCCAGGGCGGTGGCTGCGTGGGTCTTCACCGACTCCCGCACCTGAGCCCACATACTCCTGTCCGAGTGGGATGGGCCTGAGCCCAGCTGGCCCTCTACCCTGCCCAGCCTGTTCCCTGGAGCCCAGCCTGCCCCCTGCAACCACAGGCTACTGGTTCTCACCTGGGAGCAGCAGTCAGAGCAGCTAGGTGTTCCTCAAGGGGACAGGCTGGGGAGGGGTCATCCAGGATGTCCTGGAACTGCTGTTCCAGGGCCCGTGGGGAAAGCAGGCCATTGGGAGAGTGAGTCCCTACACGGAAGAATCTGCCCCGGTGGAAGACAGCCACGTGTCGGCTGTCTTGAAGGTGACGAAGGTGGTCTGGAGGGACACGGGAGGAAGACGAAGGTGGGAAGAGGTCACATTTTAACAACCACCCCACTTACTAATCATGCCTTGGGCTATGTTTTTATGATTTTTGACAGCTGTATAGTAGTCCATAGCCTGAGCATAGCTCAGGACAGTTTTGATTGTGCTATATATCAAGCAGAGGATGACTTTGAACTCTTGTTCCTCATGCCTA
+
%'(39=?@???>=====>?@@AABCB@@>><<<=>ABA@@@?<=<=>B@@@@@BBAB=<<;<>@ABBA@AA@AA@???>><;<<<?CEDEECA??>>?AABCEFEEDDC@AAA@?=<>>>????CEDDCDBEFD@==<=>ACB><<<<>@???AAB><<<<?@98889>CCBBBAABCDBBBAACDDDD@>>>>BA@@@ADDCBCCCCCAA@BBEFA@>====<=<=>ABACACDEDGEE66?89CCEFCEDCDD@AA??@AACFCDCFCDDCA@>;;;<=@BBACCCDDDDBBBBACCCAAAABBFEECDA@???@BBB@@@@AA@CBACBCDBB?@?<;=;<>=>@BCEDACCCAAA@@ABECCACCFK765547:934;7898:<<=?ABA?====>@@<<<;=>?>>>?9641668=<==<=BBA@@@@@@<::::=BCBCEBABBC@==>=;9999???>>?BCDABAA<;::;?BBAA???@A@<;;;<A=<<<=@??=><9999;@?==<>>@@===>>CC@A97777CBBB@?@@ABCDBBCCCCCDDCBAAAA?>>><=>>@EINHEDCEFIJKECAB@@@@@@AB@>>>>>>>>?AAABBCCBA@@@@@BCBBBA;;;;;+))))ABB@@@?@BBCCCDBAA@?@>>??A@?>>=ABEHDDEEDEBA>1110/01(
@69_PHV87F_9
CATGTATCAGCACAATCGAAACTGTCCTGAGCTATGCTCAGGCTATGAGACTACTATACAGCTGTCAAAAATCATAAAAACATAGCCCAAGGCATGATTAGTAAGTGGGGTGGTTGTTAAAATGTGACCTCTTCCCACCTTCGTCTTCCTCCCGTGTCCCTCCAGACCACCTTCGTCACCTTCAAGACAGCCGACACGTGGCTGTCTTCCACCGGGGCAGATTCTTCCGTGTAGGGACTCACTCTCCCAATGGCCTGCTTTCCCCACGGGCCCTGGAACAGCAGTTCCAGGACATCCTGGATGACCCCTCCCAGCCTGTCCCTTGAGGAACACCTAGCTGCTCTGACTGCTGCTCCCAGGTGAGAACCAGTAGCCTGTGGTTGCAGGGGGCAGGCTGGGCTCCAGGGAACAGGCTGGGCAGGGTGAGAGACCACTGGGCTCAGGCCCATCCCACTCGGACAGGAGTATGTGGGCTCAGGTGCGGGAGTCGGTGGAGACCACGCAGCCACCGCCCTGGAGGCTGTGGAAGGGGCTGCCTTCTTTGTGTCCCTCGATTCTGAGCCCGCGGGACTGAGCCAGAGAGGACCCCGCAGCTTCCCTAGGACGCTTATGCCCACGCTCTGCTGGCTGGCCGAGGCCATGACCGGTGAGTCTACCCCCTACAATACCACCTACACACTATGGAGACCTCAGGCTTGTCCACAGGGGGCAGCCAGACCTCATGCCTGAGCAG
+
*&&&,++(((((-345;9:::<CBA>A@@@BAA@AAAC====<=..+)'&&&,3,.5001;;A?BACCHFHGDCDDEBHKIEDBA?@@@CB@@?@@BCD?654237:EBA@??@BADFBBFEEHEFDA=<;;2///./556>=??@B@@B@@=9<==?@>>>>?A@>????BBA?????CCDDDFGCBAAA<9999<>>?>@EDDEHA>==C32122<6666989643//33000115740//09--,--GGFGDDEADC@>@AB@@<===@FEGHEHGGGHGFEFFIGFHILFHGFGIJIHMHIFDDD:;;-BDGHJF?>7)9:753.....ADBBCDEGHGGIFDDGFGKKMHKJGHLSJKKIIAIIIGEFDEHGFIJGFGHHHFBDEDBGFGEDHDFDAA@=@@;8889DFDDHHFDDEB=(&&%&%$$$&'&'(*//.--))**+?@@?AGCA@@ABCCAAB>>>>=@@??)(('%$$%%%&01+)))('&&()(&&.//01=>?@::::;=???BCDDJHGA@CBEGEFACBAABC98884C:;:8/,,,/35466<844:8889@=21+(''&*))**'%%%&&')))++*,1.(''(-2444467>=A;?AAAACDEFEDCCAA@@@@ABDJHHDDDD==>>BDCAA<<<;<<<+*)))***)*-,'('''''&%%&&1.,*''*))().*****77778;@=;:999887778<><<<=)''((*
@70_PHV87F_9
TTCTGGGGAGGGGTCATCCAGGATGTCCTGGAACTGCTGTTCCAGGGCCCGTGTAAGCAGGCCATTGGGAGAGTGAGTCCCTACACGGAAGAATCTGCCCCGGTGGAAGACAGCCACGTGTCGGCTGTCTTGAAGGTGACGAAGGTGGTCTGGAGGAGCACGGGAGGAAGACGAAGGTGGGAAGAGGTCACATTTTAACAACCACCCCACTTACTAATCATGCCTTCGGCAATGTTTTTATGATTTTTGACAGCTGTATAGTAGTCCATAGCCTGAGCATAGCTCAGGACAGTTTCGATTGTGCTATATATCAAGCAGAGGATGACTCTGAACTCTTGTTCCTGGTGC
+
*-+,-45<A@:;;>7776677<BBBCABDEFFDDDCFHB87664610./-*))%&&((///9:@@ABEGFEEDDA=<<<<@CCHEEBCCEGGHFEFIGHI>8CDDHIHKLHGGNHHGEFFGHFGFGFIEFEDDAFGHGHEFEEEFMBCBBB=3000-.3343568C?<711=<==ABHEMFBKFHHFFEEEDDE@@@AAFECC@@=>??AHGDBCABAAA?:<:;;/++))*(%%%%+++1<<>>?DHEBB@?@@ABCBCBBAAABCDCCCBCDB?AFDBAABBECBAA@@????@B@AAADECBB@@@@BADFDGCA>=>>=-+++'''(+9987*'''''-)))('
@71_PHV87F_9
CCTGAGCTATGCTCAGGCTATGGACTACTATACAGCTGTCAAAAATCATAAAAACATAGCCCAAGGCATGATTAGTAAGTGGGGTGGTTGTTAAAATGTGACCTCTTCCACCTTCGTCTTCCTCCCGTGTCCCTCCAGACCACCTTCGTCACCTTCAAGACAGCCGACACGTGGCTGTCTTCCACCGGGGCAGATTCTTCCGTGTAGGGACTCACTCTCCCAATGGCCTGCTTTCCCCACGGGCCCTGGAACAGCAGTTCCAGGACATCCTGGATGACCCCTCCCCAGCCTGTCCCTTGAGGAACACCTAGCTGCTCTGACTGCTGCTGCCAGGTGAGAACCAGTAGCCTGTGGTTGCAGGGGGCAGGCTGGGCTCAGGGAACAGGCTGGGCAGGGTAGAGGGCCAGCTGGGCTCAGGCCCATCCCACTCGGACAGGAGTATGTGGGCTCAGGTGCGGGAGTCGGTGAAGACCCACGCAGCCACCGCCCTGGAGGCTGTGGAAGGGGCTGCCTTCTTTGTGTCCCTCGATTCTGAGCCCGCGGGACTGACCAGAGAGGACCCCGCAGCTTCCCTGGACGCTTATGCCCACGCTCTGCTGGCTGGCCGAGGCCATGACCGGTGAGTCTACCCCCTACAATACCACCTACACACTTATGGAGACCTAGGGCTTCTCCACAGGGGGCAGCCAGACCTCATGCCTCAGCAG
+
'+-3<@DGFGHHHFHFGDJGHDIFHIFFGFDDDEEFFEFHJJKOOONKNIINGKH>>844556BEGHGLGFEGDDC@?;<<?:100000//1///>=?A999990/+***,9<<@?@ACCDAAAB;49==?PECAA>>BCBBBC@8.,))*7744445CKIIIJFEDDDDFHGHGIHKIOHJQFLB88DEIGKCGGDIEHDBCFFEJMJKKIMJLJIG@A81EFGGHQJNHGGB7;;<=DCFGDHGGKKLKIJKSKGMJIIKSKLICBBCDKHOSQNFCD<@:6672CHJSNRBF>+B::EMFLSLIJLISOLKNLOJKLNSGDNHA8,**))9::>>>@HGIRJG===>@BBDAAAAB@A>??===>??=@>:<4(((A@ECDFCCBCCEDCDDB@?>??@@@@@BEFCCDAAAA@BBADAD@GDBCDC@???@CDECAA@AACDCBDBAA???=:;;<CC><<<;>A?=6665CBB@ABEEEB????AFHFDDCBBCDCCCBBAA@AAA@@@@CCDDFGNEC@@?=>>?ACDCBBA=<<;;<=>BDGECCCBEFFEFC@><8<=>@GFHEFEDCBA==<<<??ABCBA@ABADGGIFGDEEFEA>>>>?EDDDEDD@@@AAIFGDDBABBDCCFDEFDECEHGGEDCDEFIIFGEBB@?@A@CBBBCBBBCDDCD@??>?AA@ABDBABA@@?><<><<10//*'
@72_PHV87F_9
GTGGGTCTTCACAGACTCCCGCACCTGAGCCCACATACTCCTGTCCGAGTGGGATGGGCCTGAGCCCAGCTGGCCCTCTACCCTGCCCAGCCTGTCCCTGGAGCCCAGCCTGCCCCCTGCAACCACAGGCTACTGGTTCTCACCTGGGAGCAGCAGTCAGAGCAGCTAGGTGTTCCTCAAGGGGACAGGCTGGGGAGGGGTCATCCAGGATGTCCTGGAACTGCTGTTCCAGGGCCCGTGGGGAAAGCAGGCCATTGGGAGAGTGAGTCCCTACACGGAAGAATCTGCCCCGGTGGAAGACAGCCACGTGTCGGCTGTCTTGAAGGTGACGAAGGTGGTCTGGAGGGACACGGGAGGAAGACGAAGGTGGGAAGAGGTCACATTTTAACAACCACCCCACTTACTAATCATGCCTTGGGCTATGTTTTTATGATTTTTGACAGCTGTATAGTAGTCCATAGCCTGAGCATAGCTCAGGACAGTTTCGATTGTGCTATATATCAAGCAGAGGATGACTTTGAACTCTTGTTCCTCATGCCTC
+
37<=@AAAB@=>)))))7563399=@@?@@??@AA=<<;;>?@@A=<<<<@@??>>@A@@@?@A@@@>ADEFB@>>=>?>===>=?DB;61111:5662BDCBAABBBDCAAA>>?@@ACEECCCBCCBA@>=>>?BBBBDDCDCDCCCCDBCCBAA@@@@CCBAC=<;;;=@A@>>>>@?>ACAAABBA@@<@>@?=;@??BBC?45DCCCA@@@@@BA@@BBBCBBBCBB><;;88888:;<<>CCB@?>>??A@<;;::;<<=>>=<<<889>:;;:<AA@@@@??=<::;<>BB??@@?AAB@====;9889;>====?AB@@A@=;;;;<AA??>>>??=:::;<B::9;;==>=><;:;;=@?=>=?>??==??ACCDEGFHIDCA@A?=====@@@>@@@ACDCB@>>>>;;;;:<=>?DEIGDBABCCFHDCBAA?@?>??@?@@?>><<<=?@>?><=>@?>????@>==>=>??@76666<A>B@???@ABAAA?@A@?@<<==>DBBEDEHEGBBBA@B@>>?>A?@?>4
@73_PHV87F_9
GCAACCACAGGCTACTGGTTCTCACCTGGGAGCAGCAGTCAGAGCAGCTAGGTGTTCCTCAAGGGGACAGGCTGGGGAGGGGTCGTCGGATGTCCTGGAACTGCTGCCTCCAGGCCCGTGGGGAAAGCAGGCCATTGGGAGAGTGAGTCCCTACACGGAAGAATCTGCCCCGGTGGAAGACGGCCGCATGCTGGCTGTCTTGAAGGTGACGAAGGTGGTCTGGAGGGACACGGGAGGAAGACGAAGGTGGGAAGAGGTCACATTTTAACAACCACCCCACTTACTAATCATGCCTTGGGCTATGTTTTTATGATTTTTGACAGCTGTATAGTAGTCCATAGCCTGAGCATAGCTCAGGACAGTTTCGATTGTGCTATATATCAAGCAGAGGATGACTTTGAACTACTTCCTCCTCGTGCCTT
+
6@@@?AA@AA@??>>>>>?>@@BABBBBC@??>?@@:::,+'''))**0)**:;?C;;:70008@>=>=>B@A<;:;=;;<><;-------999?=>BDBAA@BB:0+***+..++103444728755.-,+(()))1354211..../279>?>;8999;AB@?A?<<=;8====@@@@@)((''('&'''**+,?A@@?>>?A????=;:::<>?==<<<>?@<;;;<@;;::;>>?::<;;<<>>9//./0400088:7788B?BCB@?>?>====?@AAA@@AABDD@>===:999;;==>@44445>??<?MIC@??>=>>?@B99999:9:=??>>=??A?>>><===0////0+*)))('&'.09:=>>?>A?BBAA?>>>>=99::=BAB<66657+*('&&)'((+''%%&%$
@74_PHV87F_9
ACAGCTGTCAAAAATCATAAAAACATAGCCCAAGGCATGATTAGTAAGTGGGGTGGTTGTTAAAATGTGACCTCTTCCCACCTTCGTCTTCCTCCCGTGTCCCTCCAGACCACCTTCGTCACCTTCAAGACAGCCGACACGTGGCTGTCTTCCACGGGGCAGATTCTTCCGTGTAGGGACTCACTCTCCCAATGGCCTGCTTTCCCCACGGGCCCTGGAACAGCAGTTCCAGGACATCCTGGATGACCCCTCCCCAGCCTGTCCCCTTGAGGAACACCTAGCTGCTCTGACTGCTGCTCCCAGGTGAGAACCAGTAGCCTGTGGTTGCAGGGGGCAGGCTGGGCTCCAGGGAACAGGCTGGGCAGGGTAGAGGGCCAGCTGGGCTCAGGCCCATCCCACTCGGACAGGAGTATGTGGGCTCAGGTGCGGGAGTCGGTGAAGACCCACGCAGCCACCGCCCTGGAGGCTGTGGAAGGGGCTGCCTTCTTTGTGTCCCTCGATTCTGAGCCCGCGGGACTGACCAGAGAGGACCCCGCAGCTTCCCTGGACGCTTATGCCCACGCTCTGCTGGCTGGCCGAGGCCATGACCGGTGAGTCTACCCCCTACAATACCACCTACACACTTATGGAGACCTAGGGCTTCTCCACAGGGGGCAGCCAGACCTCATGCCTCAG
+
EGFGIFGNJIFAJJSHIHQKCKSQPOKGGIHGJHIEHFGGKKKINKLGKIGGFGHHPLGDGDCD=7JLSKIJFGLD?>5-0?@?@@BEFHHJMIJKCFFFIHFFHJFIGJNJKHJJHIFGFKKKLLPLMMJGFFGCCDCDEDDFFLLIKKCAA>;(((*+0*'''''(--,-?@EGHFLLMLLKIKRNILLPGLJGHFHIGGJ@MSSIGEGFFFHEFIGJKJISLSKJNJKSKRKKJQPIHNKKKJSLMIL><<;6EHHGJKHLJ?@G::CCIGHIKIHDDCCFKGIHGDCCCEJIJKCD?;:C@@CEA<:9:=>DEGEFEFFIFEDF@@B?DHJBABBB@:866651/021;DBEEFEEHEGFEFHCBBBACDDDFGHFFGGGGFGFFFFFFEEFFEIJGDDCCDFEFDCBBBBEFEDDCDDCBCBAABBDG<1112<?@:3332?AA@@BDCA?===>@EEEDDCEFEFEEFCDGEDEGE@>?21B@00A;88888@AAACDDEDB@=<<<<?@BGMIFC:8888BEGCA@?=?@A@A@11>:?FFDBBA@ACBBCCCCCEDDIKGLHLCCHIKE@@@@AIIFFGEDBBABEGKGFDBCBBEDBDCDGFFGDFFFEHGGHHHJHFFEFECDBA>>>GEDEDCEEFHEDDAAA@ACEFEECCBCCDEFECD<81
@75_PHV87F_9
CCTAGGTCTCCATAAGTGTGTAGGTGGTATTGTAGGGGGTAGACTCACCGGTCATGGCCTCGGCCAGCCAGCAGAGCGTGGGCATAAGCGTCCAGGGAAGCTGCGGGGTCCTCTCTGGTCAGTCCCGCGGGCTCAGAATCGAGGGACACAAAGAAGGCAGCCCCTTCCACAGCCTCCAGGGCGGTGGCTGCGTGGGTCTTCACCGACTCCCGCACCTAGAGCCCACATACTCCTGTCCGAGTGGGATGGGCCTGAGCCCAGCTGGCCCTCTACCCTGCCCAGCCTGTTCCCTGGAGCCCAGCCTGCCCCCTGCAACCACAGGCTACTGGTTCTCACCTGGGAGTAGCTAACGCAGTCAGAGCAGCTAGGTGTTCCTCAAGGGGACAGGCTGGGGAGGGGTCATCCAGGATGTCCTGGAACTGCTGTTCCAGGGCCCGTGGGGAAAGCAGGCCATTGGGAGAGTGAGTCCCTACACGGAAGAATCTGCCCCGGTGGAAGACGGCCACGTGTCGGCTGTCTTGAAGGTGACGAAGGTGGTCTGGAGGGACACGGGAGGAAGACGAAGGTGGGAAGAGGTCACATTTTAACAACCACCCCACTTACTAATCATGCCTTGGGCTATGTTTTTATGATTTTTGACAGCTGTATAGTAGTCCATAGCCTGAGCATAGCTCAGGACAGTTTCGATTGTGCTATATATCAAGCAGAGGATGACTTTGAACTCTTGTTTCCTCATGCC
+
9<>?BAA@AA@@@@@@@?A@@>>>>??ACCCED@@>=??==>@ABBBB@>===@CBBA@@?===>?CECAAA@==<<<==A@AA??@?><<<<<ACCCFDEDEC=<<<=CDGHFC@DEDDCBBBBA=<;:;=?FEFEFGEBBA@AABDHGIFDC@>=?@A>?@@AEABACCDDFGEEBBDDA?>>?@CCC@@??@DGHEABAA?@?@@DD><<<=@D,)))*IGFHIEBBBBCFGI;88888EEFFEBEFCCBCCCBEDDIKJDDBA9889:CEC?DDEEAEEHEFG966A4FGEEECBCDDEDDA@@@BBBDBBCIHHIGEDBAA@AAABCDFDFCB965--(%%%%%%%%%''----BEFCCCB?@@ABDEFBAAABBBCAABBCEEG=>>>BB@ABBBCCEFFDDDCCECBABBDEFEFEDFFFDC@@>?>>;:;;;?BCEEDDCABBBAAAAA@?BEGFCDCCCCBCBBC@=;:;<@>///.13?0-;;<AFDEEB>===>A@@?>0///1=::::779GIHIFBAAABEHHFGEDDEEDBBBBCGBBBCCB@A@CEA@AAEF7775AACHFGJGGFEIOQOLJHFGGGEEDGGFEE759+++*+,,/0124=CDDBCBCGHKMJJJIHLISJJJFFFFD968:4311,,.238BABBEEFGEEDCDDDDGEDFEFEECF33333IGJGEDDDEEPGCAEGDDEEEDECEDCGHBCB??==2((((&'*78433/
@76_PHV87F_9
CTGTGGTTGCAGGGGGCAGGCTGACTACCAGGGAACAGGCTGGGCAGGGTAGAGGGCCAGCTGGGCTCAGGCCCATCCCGCTCGGACAGGAGTATGTGGGCTCAGGTGCGGGAGTCGGTGAAGACCCACGCAGCCACCGCCCTGGAGGCTGTGGAAGGGGCTGCCTTCTTTGTGTCCCTCGATTCTGAGCCCGCGGGACTGACCAGAGAGGACCCCGCAGCTTCCCTGGACGCTTATGCCCACGCTCTGCTGGCTGGCCGAGGCCATGACCGGTGAGTCTACCCCCTACAATACCACCTACACACTTATGGAGACCTAGGGCTTCTCCACAGGGGGCAGCCAGACCTCATGCCTCAGCAGC
+
EEIIHGFEFGGHCDGHEDEDDC=<<<:62003?AIJHGJKLIILHKHHJGDCDDDFGHHLKI@@@@B=40/..1.----)))))01:>BBBBDCCDDDLIGF<85557;666AHHECCCCHKMKJJLHJJGHFJIGGHFEFJKNSIIHHFHHKNIHOIPKPIGLGGFEFGF@HJJGJD?FEFGIHH1112BFFGFEFFHIHGIEEGEHHRA:;>??<FOSIJIGHIFFFIGHFGGHFEHFIGKJHJIGEGHHHHHJIKKJHLHHIHNGJHFGILLKMSKSEFBEEGICCCBCCBBCIHLGKGJDCDDCEB:8;CB??///AEJIHFHK;<DEDDCDGDEGFEEDDDFGHFCDBCC?>=(&&
@77_PHV87F_9
CGTGGGGAAAGCAGGCAGTTGGGAGAGTGAGTCCCTACACGGAAGAATCTGCCCCGGTGGAAGACAGCCACGTGTGGGCTGTCTTGAAGGTGACGAAGGTGGTCTGGAGGGACACGGAGAAAACGAAGGTAGGAAGAGGTCACATTTTAACAACCACCCCACTTACTAATCATGCCTTGGGCTATGTTTTTATGATTTTTGACAGCTGTATAGTAGTCCATAGCCTGAGCATAGCTCAGGACAGTTTCGATTGTGCTATATATCAAGCAGAGGATGACTTTGAACTCTTGTTCCTCATGCCTC
+
544:;???4433232-)(%%%%(*?GFHDCCCCCCA43/.++,>DH?=<=<=:=4+DFEIFGQGG:99988888<((('*54577779>==;:<788777.----//27<;4622110222/+*'''(()%%%%%'(&'('&&&(-./0<@ADEDFHHIIKKMNJNLQLJNLNJKLMKLKJMHHKGIGLSSSKMLIIKSSOJHOMIRSJJJGLSHLSKLNJHIHIOJKIN554457///0022444543334556GKKJGF=GBEFDGGHJFKJHRJFIKJGGIGFCDFGAA55;4555558(
@78_PHV87F_9
ACAGCCGACACGTGGCTGTCTTCCACCGGGGCAGATTCTTCCGTGTAGGGACTCACTCTCCCAATGGCCTGCTTTCCCCACGGGCCCTGGAACAGCAGTTCCAGGACATCCTGGATGACCCCTCCCCAGCCTGTCCCCTTGAGGAACACCTAGCTGCTCTGACTGCTGCTCCCAGGTGAGAACCAGTAGCCTGTGGTTGCAGGGGGCAGGCTGGGCTCCAGGGAACAGGCTGGGCAGGGTAGAGGGCCAGCTGGGCTCAGGCCCATCCCACTCGGACAGGAGTATGTGGGCTCAGGTGCGGGAGTCGGTGAAGACCCACGCAGCCACCGCCCTGGAGGCTGTGGAAGGGGCTGCCTTCTTTGTGTCCCTCGATTCTGAGCCCGCGGGACTGACCAGAGAGGACCCCGCAGCTTCCCTGGACGCTTATGCCCACGCTCTGCTGGCTGGCCGAGGCCATGACCGGTGAGTCTACCCCCTACAATACCACCTACACACTTATGGAGACCTAGGGCTTCTCCACAGGGGGCAGCCAGACCTCATGCCTCAGCAGT
+
/69;B<88889;<<<=BBBEEA=<=C<::::=@CBCBCCBD>==>>@?@BCCBBBAABAA>>88889>>AFAAAA>BAA?<9988:??@BDFCCA@<<;<<ABDEFEEFEFFGGFCCDCDBBCDA>5.==>@@B?>??<@;<<>??@CCB?<<<=?CCBAA??@AAEDDC335(<3+++1112224=:99999>CB????@B@?>?>>@ABAAABABBDBBBBAC@@CBBCCCBBBABB??>>?@@?@@BDFCBCCABA@>>=>>???>>???;:::<@A@@?>???@@@???@A@@@>99999A(&&&'(&&'&(('8::::<@@A>::::;DCC?>??@AA@@@@?@@??ABA@@@ACDEEFDCA>=<;<==ABCDCBA<:988:;=ABBBACBCG@CCCB?=;99:;>BCABD>CCC?;;::;======<<===@CEECCCBBAA>;;;<=BABA@?<211/////7778;<==;<<==????ABA@@ACCBBA@AA>>=<<?=??????@AADCCCCC@<;;:;=?AA@?@??@@AAA@C7655/.+
@79_PHV87F_9
CCTGGCCCTGGAACAGCAGTTCCAGGACATCCTGGATGACCCCTCCCAGCCTGTCCCCTTGAGGAACACCTAGCTGCTCTGACTGCTGCTCCCAGGTGAGAACCAGTAGCCTGTGGTTGCAGGGGGCAGGCTGGGCTCCAGGGAACAGGCTGGGCAGGGTAGAGGGCCAGCTGGGCTCAGGCCCATCCCACTCGGACAGGAGTATGTGGGCTCAGGTGCGGGAGTCGGTGAAGACCCACGCAGCCACCGCCCTGGAGGCTGTGGAAGGGGCTGCCTTCTTTGTGTCCCTCGATTCTGAGCCCCGCGGGACTGACCAGAGAGGACCCCGCAGCTTCCCTGGACGCTTATGCCCACGCTCTGCTGGCTGGCCGAGGCCATGACCGGTGAGTCTACCCCCTACAATACCACCTACACACTTATGGAGACCTAGGGCTTCTCCACAGGGGGCAGCCAGACCTCATGCCTCAGCAGTC
+
1+(%%&&301=AEEEFIFDHEDECDGNKHJIIFLPLH=::8952///,5?DEEJGGG@@@66;<>?=BDEEDEHJKJNKHOJQMIKSMPLNNE=BKHLMKLKISFFGGLLKRKMJKSKIECDAGFNS55544543348;:9;B@@=22212>@@AFBIFD<;;:;=EEGD>=,-./19.))))?<<;<;77:9:@AAGFGGHKFJKJIHHLIIIINIKSINLJLG?==>>ENKKLLEABBC?ABA?8888GLBFFDLJHHNS00/0>BGSJSMNHSKIKJJLJKGGJGPGOGHHFFB@>;:98*9;<?DFEA??:88:;ELH<<990+))9:;:653./?@@AB?>;;<>CEDDGIIIHKII44486888:EEIIHIGEEEEILGGGFHCB>=<<:@?@BBEDCDGFHIKHHHKHGFB@@LKNHKIHFFGHGHIJGGGOHEA@@ADGHDCECA@BBBCBAD@ABC3222/.'%
@80_PHV87F_9
TTCAGCTTGATATATAGCACAATCGAAACTGTCCTGAGCTATGCTCAGGCTATGGACTACTATACAGCTGTCAAAAATCATAAAAACATAGCCCAAGGCATGATTAGTAAGTGGGGTGGTTGTTAAAATGTGACCTCTTCCCACCTTCGTCTTCCTCCCGTGTCCCTCCAGACCACCTTCGTCACCTTCAAGACAGCCGACACGTGGCTGTCTTCCACCGGGGCAGATTCTTCCGTGTAGGGACTCACTCTCCCAATGGCCTGCTTTCCCCACGGGCCCTGGAACAGCAGTTCCAGGACATCCTGGATGACCCCTCCCCAGCCTGTCCCCTTGAGGAACACCTAGCTGCTCTGACTGCTGCTCCCAGGTGAGAACCAGTAGCCTGTGGTTGCAGGGGGCAGGCTGGGCTCCAGGGAACAGGCTGGGCAGGGTAGAGGGCCAGCTGGGCTCAGGCCCATCCCACTCGGACAGGAGTATGTGGGCTCAGGTGCGGGAGTCGGTGAAGACCCACGCAGCCACCGCCCTGGAGGCTGTGGAAGGGGCTGCCTACTTTGTGTCCCTCGATTCTGAGCCCGCGGGACTGACCAGAGAGGACCCCGCAGCTTCCCTGGACGCTTATGCCCACGCTCTGCTGGCTGGCCGAGGCCATGACCGGTGAGTCTACCCCCTACAATACCACCTACACACTTATGGAGACCTAGGGCTTCTCCACAGGGGGCAGCCAGACCTCATGCACAC
+
**)+,229=@BBBDD@@?>=>@@=;;;;=EBA@@ABA?????BCBBBBAAA@AA>>=<<=<<<=>??>??@BDEGJJKFDEDGLNQFFCCA@>>???>>>>>AABBAA@@@BB?=<<==>???ABAEHLJHDA@>>>>?B@@>>>?@?;<;<>B@A@@=<<==><999:;A?@@@@@AA=::::=BDDCFFDBA@?@:7788:???>ADDCECA??;;62122:::98888;96++;<@BA?@@@AEBCDCA@A@ACEDCCBBCCFE?DDEC>;:::;AAAABBBCEEFBAA?>56DAC88888HGGIHGDCBAB<772.>?ABBEBBA<;B;;A@@@@BEDCA@@@BFHHHFBBBBCDEDDEFD;DFDEHIHECCCBBA@A@ACCEFFGB@=:<>>??<=>>>BBBABCDCFDDDECFHEEEEBDCDCDDCBCDDCBAAACDFFFEDDDEEECCCBCDE9,-D;;;;;@DCCBC@@@ABEDDC>????AA>>>>@B>===<=<==;;;;=999@@DCA=<<<<AEEEDDEEDIEDDCEEDBAA?>>=+***,-;BDBBA?@???@CDDEEDC@?@>>?@ADDEEEGEGHFFHGD@?=;=@ABKJFEFDFFFFDCAA??@AADECDDDCEGLGFGFEFJHCBAAACGHGGHEECBC@@BABFBCEEDEEBDDGDDDFEGGFDEEFFEGGEFEEDDCDCC6666HDEB@@@@FDDBADEDDDCC>:8777*))'%$$$#
@81_PHV87F_9
CAGTGAAGACCCACGCAGCCACCGCCCTGGAGGCTGTGGAAGGGGCTGCCTTCTTTGTGTCCCTCGATTCTGAGCCCGCGGGACTGACCAGAGAGGACCCCGCAGCTTCCCTGGACGCTTATGCCCACGCTCTGCTGGCTGGCCGAGGCCATGACCGGTGAGTCTACCCCCTACAATACCACCTACACACTTATGGAGACCTAGGGCTTCTCCACAGGGGGCAGCCAGACCTCATGCCTCAGCAGGG
+
+*++./<;;888689:678@ACFCFJIHGFFGHGHGMIIKIJKIIGOHSIGGEEEC>???@SIGE@@@@87789@FGEEKHGHIIHFGGFFLILLKNIJHHEIGIFGLNMJFHIFHIECDCBCEEGFFGGGJSJPSJOJMHKMHJEFEFGKKGHHHHKMNHJJLHDDDBEGFCFECDCCCCFGGGIHHJIIJGFFEEGEFGFEFHEHGIFEGQHF54445@@@AEGFFDEDFFEDCDEHC766540-
@82_PHV87F_9
AGCACAATCGAAACTGTCCTGAGCTATGCTCAGGCTATGGACTACTATACAGCTGTCAAAAATCATAAAAACATAGCCCAAGGCATGATTAGTAAGTGGGGTGGTTGTTAAAATGTGACCTCTTCCCACCTTCGTCTTCCTCCCGTGTCCCTCCAGACCACCTTCGTCACCTTCAAGACAGCCGACACGTGGCTGTCTTCCACCGGGGCAGATTCTTCCGTGTAGGGACTCACTCTCCCAATGGCCTGCTTTCCCCACGGGCCCTGGAACAGCAGTTCCAGGACATCCTGGATGACCCCTCCCAGCCTGTCCCCTTGAGGAACACCTAGCTGCTCTGACTGCTGCTCCCAGGTGAGAACCAGTAGCCTGTGGTTGCAGGGGGCAGGCTGGGCTCCAGGGAACAGGCTGGGCAGGGTAGAGGGCCAGCTGGGCTCAGGCCCATCCCACTCGGACAGGAGTATGTGGGCTCAGGTGCGGGAGTCGGTGAAGACCCACGCAGCCACCGCCCTGGAGGCTGTGGAAGGGGCTGCCTTCTTTGTGTCCCTCGATTCTGAGCCCGCGGGACTGACCAGAGAGGACCCCGCAGCTTCCCTGGACGCTTATGCCCACGCTCTGCTGGCTGGCCGAGGCCATGACCGGTGAGTCTACCCCCTACAATACCACCTACACACTTATGGAGACCTAGGGCTTCTCCACAGGGGGCAGCCAGACCTCATGCCTCAGCAGTT
+
1??BEEJHFDDDCFSKPJFHEFGMHGIIIKJKQMPMLJCFECEEDEGHGKFGEGFHKMSFMSMDBCBCEEFFBA:77799;=;;<=@BCEGONSOKNISMHGJKGM=@:768:?BKJHQFHGIFDBDCDLKJHEEDFJHIHDHF:;HFCCC?BDABDBB@?AA@==CEFFHJJNJJSLIJHC<;;<=CHIHJGHHI;87567764488DHSGHFGJDCBACFJNKIHKRKMKKKLI<887CBEFGJHECC@7((((+BCCBBEEFDGFGHSLSFEEFCEHEINMHNIMSLSSSLOSLKDG752(EMHKIHHSGA9E22222ABCEHD5555GRQJIKILSPSONGF9880DFLKJJISHJLJNGFMFFGIKECDC>8889:ECBCDCB=;;9;;1))+6276222237888@BDE@767778>@HGLILHHIHNB<<<=JJFAFD@AD421125799=99::::=<9:@?;<<=CABBBGH><===IJHIHIHKKHGEECBCBBAABGFILHFGGJJSJECDFIFFEHGHGGFGJHHJHHGDGDDA555546--+****87798:99;>@89KJFIIIIDEC?AB@>98((:34DFD?@?>=>?CBDFECDEDFJKHEFEFFMIFAAAACHGHJGFEECDCDHE:8-++++=?74444>CDDCHFDEEGHFHIHGFHHEGFGE<;;<@FIFGIHGIFGEEDEDCDGJEDBCCCCCC3333334:43*'
@83_PHV87F_9
GTAAGTGGGGTGGTTGTTAAAATGTGACCTCTTCCCACCTTCGTCTTCCTCCCGTGTCCCTCCAGACCACCTTCGTCACCTTCAAGACAGCCGACACATCATATGTCCACCAGGGCATTTCTCCGTGTAGGGACTCATTCTCCCAATGGCCTGCTTTCCCCACGGGCCCTGGAACAGCAGTTCCAGGACATCCTGGATGACCCCTCCCCAGCCTGTCCCCTTGAGGAACACCTGGCTGCCGACTGCTGCTCCCAGGTGAGAACCAGTAGCCTGTGGTTGCAGGGGGCAGGCTGGCTCCAGGGAACAGCTGAGCCACAGGTAAGGGCCAGCTGGGCTCAGGCCCATCCCACTCGGACAGGAGTATGTGGGCCGGCTCAGGTGCGGGAGTCGGTGAAGACCCACGCAGCCACCGCCCTGGAGGCTGTGGAAGGGGCTGCCTTCTTTGTGTCCCTCGATTCTGAGCCCGCGGGACTGACCAGAGAGGACCCCGCAGCTTCCCTGGACGCTTATGCCCACGCTCTGCTGGCTGGCCGAGGCCATGACCGGTGAGTCTACCCCCTACAATACCACCTACACACTTATGGAGACCTAGGGCTTCTCCACAGGGGCAGCCAACCTCATGCCTCAG
+
.IGIGGFECDCDHJHKNJGGJSIIPKJEEEDEGCB=22<>>>>CCFFHHDFFI@AHHHHGIGJGFFHEJIIIJGFIFEGGHHD>>>>;;;>A<<<<=))'&&&''''+-32/.00**/0/.3''(677444668;0/-,***++*-003A@LGEGHHDFLKFGEEGEHMMJISJJIJNHHJHHJABOISKFIIINJFHKMIGGKJ@ACA=IRLHKSBAB>2H<;GKJKIKSKF441023)'''(6:BGHGJIEFGDEEEGHEEDDD?>===@ACDEDDDECEB@@@??AA@?;4((44422.'.)'($$%$%%'&'%%'&&''''('&''',.-,3,*)**44,,+,+)(+++.67=@@@@?<<;9'&&%&%%%&'',,03=9999=>=9999:DBBAABC@?>==>AAA<:::;>CCCABABAB<;;<>BBB@BABBAAAABDBEGFBA?>>===>@A?AAA@<;:::<<>BBCCCBABCDDDCBBA>>>?@B>7//601@A><<<;;====??????@ADFFEEEDEDD@<<<<>BBCCDC@===>ADC@?==<?@AB@@BBBA@@ABCCBCBBEEEEDC76432.,,+,.134:32/.-.+*)**-+)('$$%%'/003446+)(
@84_PHV87F_9
GCCTGCCCCCTGCAACCACAGGCTACTGGTTCTCACCTGGGAGCAGCAGTCAGAGCAGCTAGGTGTTCCTCAAGGGGACAGGCTGGGGAGGGGTCATCCAGGATGTCCTGGAACTGCTGTTCCAGGGCCCGTGGGGAAAGCAGGCCATTGGGAGAGTGAGTCCCTACACGGAAGAATCTGCCCCGGTGGAAGACAGCCACGTGTCGGCTGTCTTGAAGGTGACGAAGGTGGTCTGGAGGGACACGGGAGGAAGACGAAGGTGGGAAGAGGTCACATTTTAACAACCACCCCACTTACTAATCATGCCTTGGGCTATGTTTTTATGATTTTTGACAGCTGTATAGTAGTCCATAGCCTGAGCATAGCTCAGGACAGTTTCGATTGTGCTATATATCAAGCAGAGGATGACTTTGAACTCTTGTTCCTCATGCCTC
+
IKJGHHF;NLLKMNLNMJKLSSSJIGKGKNRNSMOGHGFIRMLKOLMJJSKLSLSLSQSLIIKNKIFMOOJLSIF?SOLMJJHS@?@@GQCGIH::::;GHKLNKMJJOSJPSRLLKSF>==>>LMJIJFAA@AHQKKJHGHGFDBDEFFFFIFEFEEHC?>>>IFHIGCCDHGPMSJMELMI>7EEDDGGHJHHKHKCAAA@RQLSNLKONIOGIEKFLIJHDEDDGHGJLISJHCCGNKKPMKLIKJJKLSJIEEEEMHLOG<=JLIJHGGHHKLSSMOOIFGHGJHHIHIGHGGHJIHIIJHGGHJGDDDDCDDDFKSNLMJIKIISSHKFGKHFHFHGGFFFGFFGDEFEEEFEHGKFHFHHJJFEFGFFGJHMIEDDFGJMIGFEGGHGIKJGJIC<<<<@>?<<97449ABEEB?>>>>;655///0)
@85_PHV87F_9
CTGGGGAGGGGTCATCCAGGATGTCCTGGAACTGCTGTTCCAGGGCCCGTGGGGAAAGCAGGCCATTGGGAGAGTGAGTCCCTACACGGAAGAATCTGCCCCGGTGGAAGACAGCCACGTGTCGGCTGTCTTGAAGGTGACGAAGGTGGTCTGGAGGGACACGGGAGGAAGACGAAGGTGGGAAGAGGTCACATTTTAACAACCACCCCACTTACTAATCATGCCTTGGGCTATGTTTTTATGATTTTTGACAGCTGTATAGTAGTCCATAGCCTGAGCGTAGCTAGGACAGTTTCGATTGTGCTATATATCAAGCAAGGATGACTTTGAACTCTTCTCCTCATCCTT
+
1877:69<889889955666HLHKILKHFHFHHMLLG??==>EKKKMNIJFIROSLHMHDFBDB=@A98*(*+*)%%&'(/32<>>@<<>DEGFJDDA<;<40;6676657-,,.200...34?==<@HDDCABCGKIJMMPKJHKGPLLKNLSLSLSMOSSKLINJQJOSOPHKHJBF?:844444967444467768A@AAA>>>>>NJHJHGMJJIIHFHMGIHGFIGIGIIHFQIKGHGKF@HIIEFEFIDDEDEEBBBBBB??>?@GFKSJMLG;:6667.----557>@?87777CBDDDEDHGJFCCFFEEEDEGFF=875+,+++,-+'')**3//*('&
@86_PHV87F_9
ATAGCACAATCGAAACTGTCCTGAGCTATGCTCAGGCTATGGACTACTATACAGCTGTCAAAAATCATAAAAACATAGCCCAAGGCATGATTAGTAAGTGGGGTGGTTGTTAAAATGTGACCTCTTCCCACCTTCGTCTTCCTCCCGTGTCCCTCCAGACCACCTTCGTCACCTTCAAGACAGCCGACACGTGGCTGTCTTCCACCGGGGCAGATTCTTCCGTGTAGGGACTCACTCTCCCAATGGCCTGCTTTCCCCACGGGCCCTGGAACAGCAGTTCCAGGACATCCTGGATGACCCCTCCCCAGCCTGTCCCTTGAGGAACACCTAGCTGCTCTGACTGCTGCTCCCAGGTGAGAACCAGTAGCCTGTGGTTGCAGGGGGCAGGCTGGGCTCAGGGAACAGGCTGGGCAGGGTAGAGGGCCAGCTGGGCTCAGGCCCATCCCACTCGGACAGGGGCTCTGTGGGCTCAGGTGCGGGAGTCGGTGAAGACCCACGCAGCCACCGCCCTGGAGGCTGTGGAAGGGGCTGCCTTCTTTGTGTCCCTCGATTCTGAGCCCGCGGGACTGACCAGAGAGGACCCCGCAGCTTCCCTGGACGCTTATGCCGCCTCTGCTGGCTGGCCGAGGCCATGACCGGTGAGTCTACCCCCTACAATACCACCTACACACTTATGGAGACCTAGGGCTTCTCCACAGGGGGCAGCCAGACCTCATGCCTCAGCAGCT
+
DFFFEEEFHFFC@BBBBAA@?11BEEFJKLGIQJGGFFDED>====>CIIHRIHJOHMKSKKJPMNJSNINSKSSIKJNIKMMKMLJJHHKGHJNPMMJOSHJKISLSMIKKKSMMSSOMJJHGIJMJGHGKLB;;??@GGHFEEE=FIGHGFGGIDGEFGIGIGMIFFEFIJMKJKJSGJGHHD@@@@AEFEFHIHGDFFED=;82267==DHHGFHEEA@@CBIPGFIJGIHHHLIIHGDEEGHHJFEFFEJILLNMFCCDCEHFHHHIFHGIIHGGFEEHKQJJKIIJJSIJHKOKGEIC>?D=GGIHH<100,?AAHGGHMGIIEEDDEFOHHIHGHGHGKHJIJFIINIJIOJLMFKGIFEDDDIHJHIEFFFEHHAGGEEDA@>6566@?222<=CC@AAABFGJGEAGEB43336:BCEHGL@@@CEFDCCBBFGB=C?::=21112-++***++++-+.-)*;;;988:992111112>?;;;B===9ECCBBCEDDB87788IGEDCDFEIFECDFEFEDDA@@?<::;@<<FGECCBBBCCDEFGFFEBB@A@ABBCGFGGEGIEGEGHJDDCA?@AACGIGGIGEGFFBCBA<:211%$&()-459EEGFHFHIGFFEFGFGECDDCCGEIHHGGBAABBHFDDBDCCEHGHGFEHFHFHGHIGKGFFEDFEBBBGFGHILJL=>EFEECCCCEGHGFFFHEDECABBCDCBA<94-
@87_PHV87F_9
TTAGTAAGTGGGGTGGTTGTTAAAATGTGACCTCTTCCCACCTTCGTCTTCCTCCCGTGTCCCTCCAGACCACCTTCGTCACCTTCAAGACAGCCGACACGTGGCTGTCTTCCACCGGGGCAGATTCTTCCGTGTAGGGACTCACTCTCCCAATGGCCTGCTTTCCCCACGGGCCCTGGAACAGCAGTTCCAGGACATCCTGGATGACCCCTCCCCAGCCTGTCCCCTTGAGGAACACCTAGCTGCTCTGACTGCTGCTCCCAGGTGAGAACCAGTAGCCTGTGGTTGCAGGGGGCAGGCTGGGCTCCAGGGAACAGGCTGGGCAGGGTAGAGGGCCAGCTGGGCTCAGGCCCATCCCACTCGGACAGGAGTATGTGGGCTCAGGTGCGGGAGTCGTGAAGCCCACGCAGCCACCGCCCTGGAGGCTGTGGAAGGGGCTGCCTTCTTTGTGTCCCTCGATTCTGAGCCCGCGGGACTGACCAGAGAGGACCCCGCAGCTTCCCTGGACGCTTATGCCCACGCTCTGCTGGCTGGCCGAGGCCATGACCGGTGAGTCTACCCCCTACAATACCACCTACACACTTATGGAGACCTAGGGCTTCTCCACAGGGGGCAGCCAGACCTCATGCCTCAGC
+
+56EEDEEDEFFEDDEJJGGHIEMJKJOPGBA@:8877;68BCA>>>@AE=899;4(*??@CBBDBCEDEFIIJHJDBBBBFKMKIRRNIJIJJEBBBACDDCIFLFHDDA??@B<88:;IBBCBCEA4//0678222222CB4333455555?ELMGEGFJH@<<CCBDCCBCGKIKJJJNLLKKISJCB44SOLHGGKJMJJSPLMJG?H666;4DKINLSKIH=3H??EHKIFGHINGGEIHGRMIJPKGHILPJJCKEBFNLKPFIIJJGHHHGFGIEFHEEB>:,,,:CFFDEFBB9886@DCA@DJIKIJLLLMGDCB78895>@>@CDHGGGHMCEDDII@====EEEEFHEFJJFGEGEFGGHFFIHHHKHJHGC@A@?;65,***)'''(58****?ACBDCHEDCA@AAEIIHHFFIHJHFFEGHALMJIBHHEEEKGHOLMGEFDCCCCEEGDEC=@>=>>>@@EFECFFDEEFGHKMGECA@ACCFIRJJHF;656666679?@AECAABBCFGGLIIHGKKKIFFEEGHGGFHEFCBB77777A>?@BCCDA@@ACGGGFHGFEGFHGFHIHIGGGDDDEDEGDDCCEEEHGFFDDC>??>?CEIFFFDFFFGEEA@@?>>8
@88_PHV87F_9
GTGGTATTGTAGGGGGTAGACTCACCGGTCATGGCCTCGGCCAGCCAGCAGAGCGTGGGCATAAGCGTCCAGGGAAGCTGCGGGGTCCTCTCTGGTCAGTCCCGCGGGCTCAGATCAAGGGACACAAGAAGGCAGCCCCTTCCACAGCCTCCAGGGCGGTGGCTGCGTGGGTCTTCACCAAGCTCCGCACCTGAGCCCACATACTCCTGTCCGAGTGGGATGGGCCTGAGCCCAGCTGGCCCTCTACCCTGCCCAGCCTGTTCCCTGGAGCCCAGCCTGCCCCCTGCAACCACAGGCTACTGGTTCTCACCTGGGAGCAGCAGTCAGAGCAGCTAGGTGTTCCTCAAGGGGACAGGCTTGGGAGGGGTCATCCAGGATGTCCTGGAACTGCTGTTCCAGGGCCCGTGGGGAAAGCAGGCCATTGGGAGAGTGAGTCCCTACACGGAAGAATCTGCCCCGGTGGAAGACAGCCACGTGTCGGCTGTCTTGAAGGTGACGAAGGTGGTCTGGAGGGACACGGGAGGAAGACGAAGGTGGGAAGAGGTCACATTTTAACAACCACCCCACTTACTAATCATGCCTTGGGCTATGTTTTTATGATTTTTGACAGCTGTATAGTAGTCCATAGCCTGAGCATAGCTCAGGACAGTTTCGATTGTGCTATATATCAAGCAAGGATGACTTTGAACTCTTGTTCCTCATGCCTG
+
?BCDPMIOJL=<=>@ED654321123+++?EDCECDDFEEFFHIOJKFE><=>>>DDFECBBCBBEDDDDDGIHKIHHJGJ@@@AIIKSGLLFIJJE@???@C@<++++6500/.-*)(('*..-.-++00>KGHMHH@>:2244GIHIIIKIIIGECBBBCIGJJFGFKHGGHA>.--('''(&+&&=>BFJHGOJGHSJFHFEFHLLRLFDDEEGSJHIJGGIGGGHHIIHEMSOIKFFFEFEFHEDIHASE7LKJMHQIFEIDJMJHHHIJNGSJGFF?FHGIEGEEEDGIIDDCABBBBDACCCDCEEDCCDDBCEDDDC?>=<=?:9987777764222133475;5;66530*'''+.25>>>ABBBAAACDEECDCBCBAAACCC>76667B====;::978899CBBA?>>>>ABB?==<<=??@????ACBCD@===<>BCDCCCBCB96<;;>AB@ACBBEDDA>???><<<<>CABBABDECCCB>;;;<>BCBA@@@BCB@@?@BF>>>??B@A?@?<;<<>EDBBBDCDC@@@ABEGIILIIHFFFFFECBBBDEEEEFFFHHFGFJGJJFDDDB@@AABKJPJMIGGHKLIHGEDCBDCCCCCDDEFCEEDFEFFFFHFDEEDCFDFFEEEDDCDDFE?===>JJIDGFFFMHIGFHHHG0001S????@KNJLFFFFHJIJGFE/-,,,-1)
@89_PHV87F_9
CACAGAAGAGTCCCGGTGGAAGCAGCCACGTGTCGGCTGTCTTGAAGGTGACGAAGGTGGTCTGGAGGGACACGGGAGGAAGACGAAGGTGGGAAGAGGTCACATTTTAACAACCACCCCACTTACTAATCATGCCTTGGGCTATGTTTTTATGATTTTTGACAGCTGTATAGTAGTCCATAGCCTGAGCATAGCTCAGGACAGTTTCGATTGTGCTATATATCAAGCAGAGGATGACTTTGAACTCTTGTTCCTCATGCCT
+
*++''&'(,**&&%$,3...--*+++13211189@?@@AB<<50009BDCBCAAAABG.....AFEB?A@ABCDCDECCBC?A@??AABBBAAADCDC@A@>?@@CNDBAB?>>>=BCC=7BDCBCBCBBCBBCBABBB>===<@?@BGKOGD????AHLHDCA@?@@@@@@???>??>??????@@AACBAAAAAA??>???>??@>?>>?CFEAAA@@CCDCA@@?2//,++)((((),+:DBAAAABAB@?@A>?>><9
@90_PHV87F_9
GCTGCTCTGACTGCTGCTCCCAGGTGAGAACCAGTAGCCTGTGGTTGCAGGGGGCAGGCTGGGCTCCCAGGGAACAGGCTGGGCAGGGTAGAGGGCCAGCTGGGCTCGGCCCCATCCCACTCGGACAGGAGTATGTGGGCTCAGGTGCGGGAGTCAGTGAAGCCCCACGCAGCCACCGCCCTGGAGGCTGTGGAAGGGGCTGCCTTCTTTGTGTCCCTCGATTCTGAGCCCGCGGGACTGACCAGAGAGGACCCCGCAGCTTCCCTGGACGCTTATGCCCACGCTCTGCTGGCTGGCCGAGGCCATGACCGGTGAGTCTACCCCCTACAATACCACCTACACACTTATGGAGACCTAGGGCTTCTCCACAGGGGGCAGCCAGACCTCATGCCTCAGCAG
+
8:DDBB==<=>>>BGCBB=<=88866:<;;<BCC@?==<>?AAAA@ABAA?>??>65532/../021-()8;<BBAAABBBBBBCABDA:999;?@@ACDE::99;5))))1.(**))(5733445<>?=>=<====>>>>=>===?@<===>D?66645887::6--(((,,-,,/*),,1<=>=>>@@BDB>>@?AB@BAA?76+,@A@@=B??>==<==?AFDDBCA?=<:;;<=?ADCBA@BAFDBAA?>4->??@DC???;BDEC@@@@?ABBBB@@@A@@EGHFFFFEEGECAA@AAEDDCEDC@ABACEED@????AFFDBBBBBDEDEFEDDDEEFFHCCCA@A?@A@BCABAABCCDDDDAFBBBCC@BBBAADBBBBBB@@@A?99921
@91_PHV87F_9
CTGGAGGCTGTGGAAGGGGCTGCCTTCTTTGTGTCCCTCGATTCTGAGCCCGCGGGACTGACCAGAGAGGACCCCGCAGCTTCCCTGGACGCTTATGCCCACGCTCTGCTGGCTGGCCGAGGCCATGACCGGTGGATTCTACCCCCTACAATACCACCTACACACTTATGGAGACCTAGGGCTTCTCCACAGGGGGCAGCCAGACCTCATGCCTCAGCAGC
+
89GEEDEEEGHHGDEFEILHJKHGGD8655./HFGECBBBBDFGGHJHHEFDEBCEEFLGHRIDA?;EQJJBBC;097668767@=>EEDBCBA@A@BBCDCDFEFGHHHGHGGGKLKEEDCCEGF@@A?.---)'%%%%%()9;AABCDECCDDBEEDCDEEGHKJHIFDCAAACBCCCDDEDCAABAECCAA@A@@BEFFDECBABBACCCFEEEC>;5
@92_PHV87F_9
TGATCAGGCTATGGACTACTATACAGCTGTCAAAAATCATAAAAACATAGCCCAAGGCATGATTAGTAAGTGGGGTGGTTGTTAAAATGTGACCTCTTCCCACCTTCGTCTTCCCTCCGTGTCCCTCCAGACCACCTTCGTCACCTTCAAGACAGCCGACACGTGGCTGTCTTCCACCGGGGCAGATTCTTCCGTGTAGGGACTCACTCTCCCCAATGGCCTGCTTTCCCCACGGGCCCTGGAACAGCAGTTCCAGGACATCCTGGATGACCCCTCCCAGCCTGTCCCTTGAGGAACACCTAGCTGCTCTGACTGCTGCTCCCAGGTGAGAACCAGTAGCCTGTGGTTGCAGGGGGCAGGCTGGGCTCCAGGGAACAGGCTGGGCAGGGTAGAGGGCCAGCTGGGCTCAGGCCCATCCCACTCGGACAGGAGTATGTGGGCTCAGGTGCGGGAGTCGGTGAAGACCCACGCAGCCACCGCCCTGGAGGCTGTGGAAGGGGCTGCCTTCTTTGTGTCCCTCGATTCTGAGCCCGCGGGACTGACCAGAGAGGACCCCGCAGCTTCCCTGGACGCTTATGCCCACGCTCTGCTGGCTGGCCGAGGCCATGACCGGTGAGTCTACCCCCTACAATACCACCTACACACTTATGGAGACCTAGGGCTTCTCCACAGGGGGCAGCCAGACCTCATGCCTCACGG
+
(&%$$$%&(-;BBHFEGEFFHGFIHHHGIIHHJNSSSHIGFJGKSJFEGDCGFDKSHGEFEHFGGISGHGGJGDFEFINIHHSHIKNKLSJNKLF???=?;77EFA222//1//,+.6,,==?BC2AA@ACFJJHHQFBBBEFGEEFGHGSKILSMHDEEEEISGFHIKIISF==35@++88IMJKHJISIKHDFHIHLJKSSLJBAB@F;9:-*>>?EIJSKKFH<9;??@AFGEGMNRSOIONSNI@@@@7755@<;988;;<??JJSSPE:>444,=DFLSS799(A;;=@EDJKJKHCCBBDHOOJLJLJJHKKIEDBLCESNJQNSQMMSIKHHRJJKNKNKJKMJHILPNILIJED8875922122?AFHGIKOIRSSSSSLSH>999<=9:>;;:9<==BEDCEFKFBMFNKLQSJFGHIHISMODEEEGGIKJOBAAAAMJJRJGGI@;:::=CF>999:DLIHIINIKHHEEEINJHGIGJKGGF?>==>MKMKJIID:7788FID@@?=>FEFINSNLQIIILIHRIILSIISJFECBEFKIOIIHCLIMHKGD@5/0?====55555>?HGHFIGFIJMHIINIFFGIFFGFFHJGGGFCA<=<<@@;;::;?=52//0889?AABDGFFCCDDEGGEIHEGFGKHDECDEGGGEKI?>CCCEFOL=<==55556:;<=<==A2/,,,
@93_PHV87F_9
CTGTGGAAGGGGCTGCCTTCTTTGTGTCCCTCGATTCTGAGCCCGCGGGACTGACAGAGAGGACCCCGCAGCTTCCCTGGACGCTTATGCCCACGCTCTGCTGGCTGGCCGAGGCCATGACCGGTGAGTCTACCCCCTACAATACCACCTACACACTTATGGAGACCTAGGGCTTCTCCACAGGGGGCAGCCAGACCTCATGCCTGGGCCGT
+
DEFFE4112<;=9?>?>>0-./4/0>@@BAA944455=799>A@>ACC@AAB<<;)))25<=>=>>93AAA@A@99=3<GFEDDBB???@AMGLEHHHFJJGBBBABFFB86557<EEFEFEEEEEFGFDDBCDFIKIBBBCCCCDCDJ@?ECDCCCFDDCAABAACCAA?A@ABCEGLEEDCCEFFF=<::113346666799=0.-+&%$
@94_PHV87F_9
GTAGGTGGTATTGTAGGGGGTAGACTCACCGGTCATGGCCTCGGCAGCCCAGCAGAGCGTGGGCATAAGCGTCCAGGGAAGCTGCGGGGTCCTCTCTGGTCAGTCCCGCGGGCTCGGAGTCGGAGGGGACACAAAGAAGGCAGCCCCTTCCACAGCCTCCAGGGCGGTGGCTGCGTGGGTCTTCACCGACTCCCGCACCTGAGCCCACATACTCCTGTCCGAGTGGGATGGGCCTGAGCCCAGCTGGCCCTCTACCCTGCCCAGCCTGTTCCCTGGAGCCCAGCCTGCCCCCTGCAACCACAGGCTACTGGTTCTCACCTGGGAGCAGCAGTCAGAGCAGCTAGGTGTTCCTCAAGGGGACAGGCTGGGGAGGGGTCATCCAGGATGTCCTGGAACTGCTGTTCCAGGGCCCGTGGGGAAAGCAGGCCATTGGGAGAGTGAGTCCCTACACGGAAGAATCTGCCCCGGTGGAAGACAGCCACGTGTCGGCTGTCTTGAAGGTGACGAAGGTGGTCTGGAGGGACACGGAGGGAGGAGCAGGAAGGTGGGAAGAGGTCACATTTTAACAACCACCCCACTTACTAATGATGCCTTGGGCTATGTTTTTATGATTTTTGACAGCTGTATAGTAGTCCATAGCCTGAGCATAGCTCAGGACAGTTTTGATTGTGCTATATATCAAGCAGAGGATGACTTTGAACTCTTGTTCCTAGTGC
+
+;<=??@@A@@ABA@@>>?@>>?@ABBCA;:999<>))))*3+*&%$%'()*,5>AA@=====>>=>??A<====CCCBDCDDCD::92.110/2112AAB@@??@@==:::;<>:999;>;;;<=CCCCFFJQHHGFDBBBBDCABCCAAADEFEFEDEEFDDB?>>>?EED@??@@BECCDCCEBA@<;77712@@ADDCECCCDFGCAA@@BEEGGB@?@@CCBBBCEFFFE4444>8+?DEEFDBCBCBABCCEEFGFDGEJHIKI<<D<=GEEFEFGGGGBAA;9@@@BEGDBBABCDCDB>==>>BDCCCDDEFEDCECCAAA@?AABCCEECBB@?>>?@@CB??@??=;>?>?ABBCBB>=<==<>?>>;;;;;?CDDEE??>?DD@????@A??@??A?>>>98887::;<?<<<;;====@@=<===?A@?@???>>>>?=:9:9;DCBABA@??<7999;ABAABBBCBB>;;;;98878:?>><9:<==AA@;8899;BB@?>=>?@@>>=>?@3)''(+&',**)(((*+.///35+<>>?>=>>?BCEHGEECCCBBB@=<<<<=??>B@?@++++,<<<<99999;;=:::;:BDCBDDDEB@??>>>>>?@@@@??>=<<=>@B?@???@??@AAC?>>>>>><=>>=>>>?CDC@????BBBAAA>>?>>><<<=?DFEEBCCBCCCC;99//;+***(
@95_PHV87F_9
TCCGTGTAGGGACTCACTCTCCCAATGGCCTGCTTTCCCCACGGGCCCTGGAACAGCAGTTCCAGGACATCCTGGATGACCCCTCCCCAGCCTGTCCCCTTGAGGAACACCTAGCTGCTCTGACTGCTGCTCCCAGGTGAGAACCAGTAGCCTGTGGTTGCAGGGGGCAGGCTGGGCTCCAGGGAACAGGCTGGGCAGGGTAGAGGGCCAGCTGGGCTCAGGCCCATCCCACTCGGACAGGAGTATGTGGGCTCAGGTGCGGGAGTCGGTGAAGACCCACGCAGCCACCGCCCTGGAGGCTGTGGAAGGGGCTGCCTTCTTTGTGTCCCTCGATTCTGAGCCCGCGGGACTGACCAGAGAGGACCCAGGCAGCTTCCCTGGACGCTTATGCCCACGCTCTGCTGGCTGGCCGAGGCCATGACCGGTGAGTCTACCCCCTACAATACCACCTACGCTTATGGAGACCTAGGGCTTCTCCACAGGGGGCAGCCAGACCTCATGCCTCAGCAGC
+
0AB9:CDFMHHIKIHJKKJPGGHCKIOQKJIHGFHLGOQJGIEFEFGNIGKGMNFFH988889;9:87788=AGJIJOSSMGIM>8772GHIJSIHJIGCGBBGHJLLOLLLKMMSSHOSSGINJHMPSJKA:91JJSJNNSSSLLJGJINHKIHKPGKGFAGEDINMENNIMKHKJIIMIGJKHIIGHHIJHHMNMJKMGGGGGFMHKLMSMISSNKOLOMHJKILIJLNKLJLKQPLNHJGMHGGHMHSINHLKIIJJHHIIISHGDFEHSNLLLLNHMHNJNGGJIIHHJIFCCEISOMLJHABJLRPHMIHDE;889:67?>=>;::99<CIHBA@?>==AEDEEFGC?>7655777:6/.+'(&&&(+**)*,24@@ACCAA@@@BCDFCDGEHOKJGIHJFGJLFCDCCEHHHEEFEGGGEEFICCCDEHFKFFDEEEGHG@?>;32--000<=@ADDCCBACCCEHIJLLC77::89:@??ADGGHEKCE<9@?A@A?876,,)
@96_PHV87F_9
TACACGGAAGAATCTGCCCCGGTGGAAGACAGCCACGTGTCGGCTGTCTTGAAGGTGACGAAGGTGGTCTGGAGGGACACGGGAGGAAGACGAAGGTGGGAAGAGGTCACATTTTAACAACCACCCCACTTACTAATCATGCCTTGGGCTATGTTTTTATGATTTTTGACAGCTGTATAGTAGTCCATAGCCTGAGCATAGCTCAGGACAGTTTCGATTGTGCTATATATCAAGCAGAGGATGACTTTGAACTCTTGTTCCTCATGCCC
+
DFFFE:::FLSKMSKFGEDA:DFIHFGINMFGJGJFGGEMHLJMMEDA@=999CGGLKSKKHMKSGGFEGKLQSHOLLHSEDDEHEFSHMQJJKLLJKJIDJHLIKKIJFGIDDJGLJHFLGHHHMJHMJJFFFFFEFFHIHIJJIGJIGGIFHHKSSSNILJHGLJKKHIGHHHJHJBBBCBBBCHHGJIHMKPSSJNGIIPKKIILH>====<<<<=FGHKFGEFFFHGHHHMGJGHFGHHIGJGHGKJHIHNIIIIGGG<00.-'$
@97_PHV87F_9
GAGTCGGGTGGTTGTTAAAATGTGACCTCTTCCCACCTTCGTCTTCCTCCCGTGTCCCCTCCAGACCACCTTCGTCACCTTCAAGACAGCCGACACGTGGCTGTCTTCCACCGGGGCAGATTCTTCCGTGTAGGGACTCACTCTCCCAATGGCCTGCTTTCCCCACGGGCCCTGGAACAGCAGTTCCAGGACATCCTGGATGACCCCTCCCCCAGCCTGTCCCCTTGAGGAACACCTAGCTGCTCTGACTGCTGCTCCCAGGTGAGAACCAGTAGCCTGTGGTTGCAGGGGGCAGGCTGGGCTCAGGGAACAGGCTGGGCAGGGTAGAGGGCCAGCTGGGCTCAGGCCCATCCCACTCGGACAGGAGTATGTGGGCTCAGGTGCGGGAGTCGGTGAAGACCCACGCAGCCACCGCCCTGGAGGCTGTGGAAGGGGCTGCCTTCTTTGTGTCCCTCGATTCTGAGCCCGCGGGACTGACCAGAGAGGACCCCGCAGCTTCCCTGGACGCTTATGCCCACGCTCTGCTGGCTGGCCGAGGCCATGACCGGTGAGTCTACCCCCTACAATACCACCTACACACTTATGGAGACCTAGGGCTTCTCCACAGGGGGCAGCCAGACCTCATGCCTGGGCGG
+
(((('))))2221+('&'))7:@==<=>??A@@B??EEEDCCDDEJLLRLJBFD=8887*@@==GEFGEHFHHEDDEGIHKJJJLIGHHFFCBDBDDEDFGHLJLNKKMFHA?>??EILKJHFHCCBAAGGDIFHGILMHFHFHDD<7GGGLIILHFHIHGGLKIDAAAAEHIIGEFFFEII<>A3/)*EAB@@=97788KKLSFHDGB?0.--BGHJIIDEC@>64445;;DCCCA?BACDCDA@@BGINHPLJS=JI5ILJNOJIKGHIGFFFEEHJHJLHIJIHEPEHLIHJHFE<92,99(();:BGHIJHIEEHGIKSLEEDFEGHFGLKJSLJKKLKPGFDGIOGEFECFGGEJHIGRIQLJIHQHHIHKMD><33225:;=EF;:9::GLJLJSRKIHHJFKILIGCCDCCFJKJJFMNKJJJIKHNIFJIJMIGHINKKKKOIHIGJHGGFBD@BCBCA@FCCBCEGJKFIHLJNIFNPPGHD>FGGHHGIIJFGHHGECCCCDEDGGGGGFGGKJKKJMGFJKJHFEDEEFIGDDGDEEE?@@@@HA@@@@CC@CCEEECDDEHGEHFGFFILGGEDEEDDDDDHIGEGFFFGHFJDCDEDIGBCA<1/02568>?=?8;)))))(
@98_PHV87F_9
GCCAGCTGGGCTCAGGCCCATCCCACTCGGACAGGAGTATGTGGGCTCAGGTGCGGGAGTCAGTGAGGGCACCGCAGCCACCGCCCTGGAGGCTGTGGAAGGGGCTGCCTTCTTTGTGTCCCTCGATTCTGAGCCCGCGGGACTGACCAGAGAGGACCCCGCAGCTTCCCTGGACGCTTATGCCCACGCTCTGCTGGCTGGCCGAGGCCATGACCGGTGAGTCTACCCCCTACAATACCACCTACACACTTATGGAGACCTAGGGCTTCTCCACAGGGGGCAGCCAGACCTCATGCCTCAGCGG
+
:@CDFFFDCB@@AB@@@??=@?A@===>=??@ACAA@?>??@BBBABCDDABAA=<<<=@>)(((((&&##%&'()//155555<<<CCBBAAAACDCBBEDEEDEDCBBBBBEGHLGJDCBAAA@AABBCDCBA@@@????@BDCDCDFGGHEDGCAB@<>>>>BCDCEDCBBA??>===>>?AA@@AAACDEEDDDEEFEB?>>>?BCDDEDBA@@ABBCCAB@@?@BB=>>??????ABBBAABDEDECCB@@>=>?>@@??>>??@AA@A@B@@?@>>??@?===?>>@@@AAD7+**&&
@99_PHV87F_9
AGGGACTCGCTCTTCCCAATGGCCTGCTCCACGGGCCCTGGAACAGCAGTTCCAGGACATCCTGGATGACCCCTCCCAGCCTGTCCCCTTGAGGAACACCTAGCTGCTCTGACTGCTGCTCCCAGGTGAGAACCAGTAGCCTGTGGTTGCAGGGGGCAGGCTCAGCTGCCGGGAACAGGCTGGGCAGGGTAGAGGGCCGCTGGGCTCAGGCCCATCCCACTCGGACAGGAGTATGTGGGCTCAGGTGTGGATGAGGTGAAGACCCACGCAGCCACCGCCCTGGAGGCTGTGGAAGGGGCTGCCTTCTTTGTGTCCCTCGATTCTGAGCCCGCGGGACTGACCAGAGAGGACCCCGCAGCTTCCCTGGACGCTTATGCCCACGCTCTGCTGGCTGGCCGAGGCCATGACCGGTGAGTCTACCCCCTACAATACCACCTACACACTTATGGAGACCTAGGGCTTCTCCACAGGGGGCAGCCAGACCTCATGCCTAGCAGG
+
,2366697)((('.'())(((*1221+'$%&)45557<=>?BDCDGEBA@@;<;;DDBCBDAABCCCCDCA>>?<:;7BCBBBCB@??>?<<<>???BA=;899:=CEFCC????@AA@@@AA?DDDCEBAA@ABC@?>>>?@@ABAAABADA>>><=>>::)((((''&&'(+<CBCABADBCDCBA?=<<==<<<7,**)+,14954434:59;>><=;967889AAA?=;;;<>ABABED?962'%%&&&&&&&&799:6665<;<;=>B=<;::<=>DCBAA@ACCBA?>?>?@>?AA@@@@BDDCFFID@>>=<=?@ADCDCA?;::99:;=ABCCCDDDDDCCCC>>><=>==<<::2..@@>><:877778998<>>>BDGFEDDCEDE@====?CDBDBC@>>??ADBB@???=@AA>@@ABDAA@@BCCCDFFEHFEDDAA??>@?ABBBBBCEEHIFE-----BAADDDCCBBCA87B@B?=)((()(
@100_PHV87F_9
GCGGGAAAGTAGAGGCATGCGGGAAAGTAGAGGCATGCGGGAAAGTAGAGGCATGCGGGAAAGTAGAGGCATGCGGGGAAAGTGAGCATGCGGGAAAGTAGAGGCATGCGGGAAAGTAGAGGCATGCGGGAAAGTAGAGGCATGCGGGAAAGTAGAGGCATGCGGGAAAGTAGAGGCATGCGGGAAAGTAGAGGCATGCGGGAAAGTAGAGGCATGCGGGAAAGTAGAGGCATGCGGGAAAGTAGAGGCATGCGGGAAAGTAGAGGCATGCGGGAAAGTAGAGGCATGCGGGAAAGTAGAGGCATGCGGGAAAGTAGAGGCATGCGGGAAAGTAGAGGCATGCGGGAAAGTAGAGGCATGCGGGAAAGTAGAGGCATGCGGGAAAGTAGAGGCATGCGGGAAAGTAGAGGCATGCGGGAAAGTAGAGGCATGCGGGAAAGTAGAGGCATGCGGGAAAGTAGAGGCATGCGGGAAAGTAGAGGCATGAGGAACAAGAGTTCAAAGTCATCCTCTGCTTGATATATAGCACAATCGAAACTGTCCTGAGCTATGCTCAGGCTATGGACTACTATACAGCTGTCAA
+
'().15>@?@==>=?CFLIKIOLIPSIIIDBGFGGIJHEGLHSSJLBBBAABBFDFCIC<:----.322545;;8840+3,(,((((**5677744GHDA>=@AEFJIHHSMC<:::7865568<=EEKIKLLIJBA@@@IELJKJMGEFRDHA=<<>?AHGNHNMKJQHHEDDEEFHSHJHDB=><661/00279;<<=BDADSGEDDFIFFHFGFGFFFJGFGDCBAABDCEFGEJLIHFFEEEEEE?GGHFEGFHMFFFEEFEGGIIGKOIFISKLCB@@?ABBCEEEBEIHFFDDBCCCEFEGGFGHHNHFCBBBCEDFDFDDCDDFFJBB@?>?BDDFFEEEEEDB@@@@@ABCCDDCCACGEEBAA@AABCDDCDCCEGECCABA@ABBCDBA??BDFLA>;;;<:CDEAAAAAFEDB@??@@BA@@>>??CFCE88888@@A@@?B@>;655//.-0148999:;>@CCA@?????@@BDBBBBBDGEDAAABDGGFGFDCA???@ACBDBCEEDEDDBBABBBB>;<<<?BBCAA@A@AA@@AAAAA@?>>>=@;8888::>;;;;<AAD??93,
@101_PHV87F_9
ACCGGTCATGGCCTCGGCCAGCCAGCAGAGCGTGGGCATAAGCGTCCAGGGAAGCTGCGGGGTCCTCTCTGGTCAGTCCCGCGGGCTCAGAATCGAGGACACAAAGAAGGCAGCCCCTTCCACAGCCTCCAGGGCGGTGGCTGCGTGGGTCTTCACCGACTCCCGCACCTGAGCCCACATACTCCTGTCCGAGTGGGATGGGCCTGAGCCCAGCTGGCCTGCCCTGCCCAGCCTGTCCCTGGAGCCCAGCCTGCCCCCTGCGACCACGCCTACTGGTTCTCACCTGGGAGCAGCAGTCAGAGCAGCTAGGTGTTCCTCAAGGGGACAGGCTGGGGAGGGGTCATCCAGGATGTCCTGGAACTGCTGTTCCAGGGCCCGTGGGGAAAGCAGGCCATTGGGAGAGTGAGTCCCTACACGGAAGAATCTGCCCCGGTGGAAGACAGCCACGTGTCGGCTGTCTTGAAGGTGACGAAGGTGGTCTGGAGGGACACGGGAGGAAGACGAAGGTGGGAAGAGGTCACATTTTAACAACCACCCCACTTACTAATCATGCCTTGGGCTATGTTTTTATGATTTTTGACAGCTGTATAGTAGTCCATAGCCTGAGCATAGCTCAGGACAGTTTCGATTGTGCTATATATCAAGCAGGAAGAGATAACTGAACTCTTGTTCCTAGT
+
ADEEEFFII?????I@?<<?DFB<<==?ECFBCACBJIFED@CBFCE?>FHGKJHGHF9:::>GDFHKHFIHFJHHFFFFEDCCCDDGJGGHFEEFEE9;DB<:99778:NIGIIIHGJAA>=HLHHKGF==AFC?@@@AJHICBBBAFGFCCBCEDCCCDGGBAABBGIGECD@=<EDFDFDCCEBC@?/....=FCECHGHHMHFGGGECEAA><42/.////-....=CGSM>''',.88888867:99883-.,.+($$$%%$$$$$%')237DEKH====>IIJIIHHHHHHHGHHIJHKLHDDDDGKRJKLINLHGKKIJHKJGGEDFDGE@HHD43334>?@GIGHIHHIGIGHHGHSKHHFEDG>FFFDCCCBDEHGHIHHFFGEEEEGEGEHHGGFFFHEHA99BCB@AAACSPMFFDEEEDBBBBEEGGNMEEDDDDBABB@@?@AFE>=-+++-AFEEE?;>?CLIGEEE;987:??7773556EFEFEDC?>@?BJHFJILIGBGEEGJKSKSKNSJHIFGGFDEDEGFKGHGGIIJNIIIFIFEHFFEEFEGGGOLIGD@A</HD3333GHHGECCCEFFEEEEEEFGGGGIIKIDEDDDHGFFGAB...,*('''..=>A@>=<<76*)('(('('&&'.+++,,,,-,,,,,*((()*+-+*
@102_PHV87F_9
GTGGTTGTTAAAATGTGACCTCTTCCCACCTTCGTCTTCCTCCCGTGTCCCTCCAGACCACCTTCGTCACCTTCAAGACAGCCGACACGTGGCTGTCTTCCACCGGGGCAGATTCTTCCGTGTAGGGACTCACTCTCCCAATGGCCTGCTTTCCCCACGGGCCCTGGAACAGCAGTTCCAGGACATCCTGGATGACCCCTCCCCAGCCTGTCCCCTTGAGGAACACCTAGCTGCTCTGACTGCTGCTCTCCAGGTGAGAACCAGTAGCCTGTGGTTGCAGGGGGCAGGCTGGGCTCCAGGGAACAGGCTGGGCAGGGTAGAGGGCCAGCTGGGCTCAGGCCCATCCCACTCGGACAGGAGTATGTGGGCTCAGGTGCGGGAGTCGGTGAAGACCCACGCAGCCACCGCCCTGGAGGCTGTGGAAGGGGCTGCCTTCTTTGTGTCCCTCGATTTTGAGACCACAGGGACTGAGCGAGAGGACCCCGCAGCTTCCCTGGACGCTTATGCCCACGCTCTGCTGGCTGGCCGAGGCCATGACCGGTGAGTCTACCCCCTACAATACCACCTACACACTTATGGAGACCTAGGGCTTCTCCACAGGGGGCAGCCAGACCTCATGCCTCAGC
+
(,,-GGEEEDEIJKLKOKRLIHHHHFC;<KSJLKKMJPLMKMQLFIOSJKQLJIGEELKKSINIHFE><9:7+((()2566675678?FGJLMMMSLKDAA?@54359DIHLIIIJMLLOSLSLJLMNSNLLSJMIGEKILJLSSIJGFC@/)*<60?EEEFKSIIPNIKLISNKNPID=>LHGDDFFHPNLOSLIOIHKC;9>7FFGJGR???97?..000<==@HJJILOSKKKJLNIHIJKGA2,+)*,-BJJKFFGFGEFFCCB@@=5/-))//-..//EB;?@ABCDDCDEFEFIHIHJFIIHFFFEEDCDEB>=>>ADGGHHIGGFHEFHHEFFEEFEEGG@???>BCCCGGCCBBBDEHGFEEDEDDDEEAAA@BIF====BNKNHFHEE@@?@@GFFCA@AACEGFFFGEHIFDDEEDIHEFHFEDFFFJHC@878ABA.--,,+&&''(&&&&***,+2>52*%%%&&&&&'''//===>AABBFEEGGDAA@@@BAAABBBBBCCGINNKJGGGJIECBBBDIGEFFGC@@@@DGJHBAAA@BDDCDEDFEEEFIJFFFFFIGHIGGDB3?=<<;<=?CCCDEFEDEFDEBCDDCCCDECBCCCEEEEDC@?7660
@103_PHV87F_9
ACCACCTTCGTCACCTTCAAGACAGCCGACACGTGGCTGTCTTCCACCGGGGCAGATTCTTCCGTGTAGGGACTCACTCTCCCAATGGCCTGCTTTCCCCACGGGCCCTGGAACAGCAGTTCCAGGACATCCTGGATGACCCTTCCCAGCCTGTCCCCTTGAGGAACACCTAGCTGCTCTGACTGCTGCTCCCAGGTGAGAACCAGTAGCCTGTGGTTGCAGGGGGCAGGCTGGGCTCCAGGGAACAGGCTGGGCAGGGTAGAGGGCCAGCTGGGCTCAGGCCCATCCCACTCGGACAGGAGTATGTGGGCTCAGGTGCGGGAGTCGGTGAAGACCCACGCAGCCACCGCCCTGGAGGCTGTGGAAGGGGCTGCCTTCTTTGTGTCCCTCGATTCTGAGCCCGCGGGACTGACCAGAGAGGACCCCGCAGCTTCCCTGGACGCTTATGCCCACGCTCTGCTGGCTGGCCGAGGCCATGACCGGTGAGTCTACCCCCTACAATACCACCTACACACTTATGGAGACCTAGGGCTTCTCCACAGGGGGCAGCCAGACCTCATGCCTCAGCAGC
+
?EJJHKLOJSJILLLGA@555FDEHHJJGIFNILOJNIKFA?42213955;<H>>===>>6322564434;=@GGGFGEE642)0004ILHJGGDC>AEIGJMIISQJPIIGIH:::554547778DFEGEINLJMPPLS8B)/)),-5FHIHFADC<6D;;AEIGSNJSIHNNSOSNSSJHHHLPRQKNIHMCHLMMMILLIIEGEEGQPKJDBABCHHHJGHJPMKPIHE76667?B?@ASINJHHKLHSJLSJMNLHGGJJRINLLHPKJIOSSKKHHKJJHJJLMLSIJHIIONINSHNIJPJ@AAAAE<<=<<EDD=B?@+++++;;<;7877AHG677LEDEBCDEFHGFGJGLOLGJGGKMJIHS?DBDCDEHGBBKFCC=<<;<CFEKA>==GGHEGFGFFFFHEIGFIFHMLFFBCBACCDFGEFEFCCGEGED@?;<<?@ECDDCCCFGHFGIGEFHLGHHGEHIFIEFHFFFJDEEGDFAA?>>EE3224>A@A+***+7:A=<<==C54310.-,,,.88BEDDFGCCCDCCDDDDEFGFFCB@ABB><??@>998*((
@104_PHV87F_9
ATAGCACAATCGAAACTGTCCTGAGCTATGCTCAGGCTATGGACTACTATACAGCTGTCAAAAATCATAAAAACATAGCCCAAGGCATGATTAGTAAGTGGGGTGGTTGTTAAAATGTGACCTCTTCCCACCTTCGTCTTCCTCCCGTGTCCCTCCAGACCACCTTCGTCACCTTCAAGACAGCCGACACGTGGCTGTCTTCCACCGGGGCAGATTCTTCCGTGTAGGGACTCACTCTCCCAATGGCCTGCTTTCCCCACGGGCCCTGGAACAGCAGTTCCAGGACATCCTGGATGACCCCTCCCCAGCCTGTCCCCTTGAGGAACACCTAGCTGCTCTGACTGCTGCTCCCAGGTGAGAACCAGTAGCCTGTGGTTGCAGGGGGCAGGCTGGGCTCCAGGGAACAGGCTGGGCAGGGTAGAGGGCCAGCTGGGCTCAGGCCCATCCCACTCGGACAGGAGTATGTGGGCTCAGGTGCGGGAGTCGGTGAAGACCCACGCAGCCACCGCCCTGGAGGCTGTGGAAGGGGCTGCCTTCTTTGTGTCCCTCGATTCTGAGCCCGCGGGACTGACCAGAGAGGACCCCGCAGCTTCCCTGGACGCTTATGCCCACGCTCTGCTGGCTGGCCGAGGCCATGACCGGTGAGTCTACCCCCTACAATACCACCTACACACTTATGGAGACCTAGGGCTTCTCCACAGGGGGCAGCCAGACCTCATGCCTGGGCCAT
+
7>?@@???BB955557BA@????@A@AAAB???>>?>??@75558:<====>>>=>>?ABDFJLOCBBBCEHIG=<42000/5667@A@@@AABBBBAAC@?>>>?ABBBDEFJOMHGEB?=<<<>@=>=<<>?=::::=@?@;>=.7<<=>>>=>:97777A@??<;;<<>AAABCFB@@=<=866669<==<=BBA@@>86632)*239<AAAAACEE<;;;;?A?>??@AA????????AADBBA@@@?@@:6+**+87778?>@ABBBBDD==<<<>55=:7666?@GEDEDBDA@<@::;@=@?AA@B@B<><?<==???>@CB?=<<=>CCCCB????ACEDCA@A<GDFEECCCBAA?>=<<=>?AAB??@?@BA>>>==?@CDCCB@BC;86884;>==?>?ACCCCBBA=<;;<=>>>?BCDBBB@AAAAAA@BAA@AB@AA?;::;=CCA@?>??@A@>>>>@@A@@>;;;;<@?;;;;=DDDCABAA=====@?=;:::;>ABA@@A@BABBAACAFEA?65455=@AD?BB@<=404..0;>CBCBAA==<;;<=>BCCBCCBCDCBBBA><:99;;=BBCADBBBA?<<;;<???>?@<;;:9;<>CBBABCCC@<<<<=ACCB@@<;;;77777>9883///>=:::;@ECCC@@@@ACAAA@@A>>=<=>=????@@@AAAABCAA?===<=@@C@?@@@AAAB@@?;*)(&&%%
@105_PHV87F_9
TCGGTGAAGACCCACGCAGCCACCGCCCTGGAGGCTGTGGAAGGGGCTGCCTTCTTTGTGTCCCTCGATTCTGAGCCCGCGGGACTGACCAGAGAGGACCCCGCAGCTTCCCTGGACGCTTATGCCCACGCTCTGCTGGCTGGCCGAGGCCATGACCGGTGAGTCTACCCCCTACAATACCACCTACACACTTATGGAGACCTAGGGCTTCTCCACAGGGGGCAGCCAGACCTCATGCCTCAGCGGG
+
NPKGKILQSPNSSSHRODDEMKIKJJNOSMKLKMRNKJKILONKLNNJNSMOLLPMKKJKSLSJJNIJEFEGEKJSPSQKLROPSOJKKOLMLSJMMMKPKOJKIQMOSLSJNMJKJKSGECECGEGFGJDD640//02;BDGHSSJKLJKGHC@BEGHSMSPNIH??99>78&&&&&'>>==<:8;@C<;;:13.---?>=>>=@@IGHHHJJEF8878:CC7655/('')04==>@@D9940...
@106_PHV87F_9
GCTGCCCCCTGTGGAGAAGCCCTAGGTCTCCATAAGTGTGTAGGTGGTATTGTAGGGGGTAGACTCACCGGTCATGGCCTCGGCCAGCCAGCAGAGCGTGGGCATAAGCGTCCAGGGAAGCTGGGGTCCTCTCTGGTCAGTCCCGCGGGCTCAGAATCGAGGGACACAAAGAAGGCAGCCCCTTCCACAGCCTCCAGGGCGGTGGCTGCGTGGGTCTTCACCGACTCCCGCACCTGAGCCCACATACTCCTGTCCGAGTGGGATGGGCCTGAGCCCAGCTGGCCCTCTACCCTGCCCCAGCCTGTTCCCTGGAGCCCAGCCTGCCCCCTGCAACCACAGGCTACTGGTTCTCACCTGGGAGCAGCAGTCAGAGCAGCTAGGTGTTCCTCAAGGGGACAGGCTGGGGAGGGGTCATCCAGGATGTCCTGGAACTGCTGTTCCAGGGCCCGTGGGGAAAGCAGGCCATTGGGAGAGTGAGTCCCTACACGGAAGAATCTGCCCCGGTGGAAGACAGCCACGTGTCGGCTGTCTTGAAGGTGACGAAGGTGGTCTGGAGGGACACGGGAGGAAGACGAAGGTGGGAAGAGGTCACATTTTAACAACCACCCCACTTACTAATCATGCCTTGGGCTATGTTTTTATGATTTTTGACAGCTGTATAGTAGTCCATAGCCTGAGCATAGCTCAGGACAGTTTCGATTGTGCTATATCAAGCAGAGGATGACTTTGAACTCTTGGTGAAG
+
456?@>:522???BDSKPJSNJHFHEIMOILJHKHGHJJOHHKHMOIJNNIQM4333ASIHSJJFECGEIGFGJOEEDFEC;;<>BDCCACGB<<<<<<>JIJNSHJJHCFECBBIE89DA@31123332/-,,*--/+(((/<*9?>@BEESNS;778AABGHJLHJFCAABGFIJIPSKNJMHD?>MLLOSMSJSQQPFIEELSLIGIHKIJJIJA;89DBBCDDHD?AHSIMHSLQMOLJSLJJIJOSNLNINSLNLILSNSMSOOMFFHFEIFKLLSJMLKHDFDEHHGLGSKD9JGNPSQSGIJGILKLSROIJJKKEHEFDEFKSISIOSJLSKMPISJKKJSMINKIMJLOSRSSLKSNNHF@@??FGHGKFJFGKJJKHPPHIFFSSLPEFGEE@@?;9BAABABCFDJCCOKHKIJHMIJKIINNPISSQLHCBK<8;DCCGBCA;CKIHHIHHHLKKLSRLJLILKIJOJJKOHMJIEEIKPIMOSNSIKGHHLFHGGESMIMIIIKMHNHKJHFGFHKEEC@@@DCGGIFHGMGPOPMJOKPSSJGFFIIS555AGGFKHLFDEFEJIHSRCFJIMILJNILJSLLGIFGGLKIHIGHGFROMKKQKNKLLHKHHIHFDFDDFFGHGIHJHGHFIJJKIJHIHGFAAABBEHGFEGFGHA@BAC444443155534666=>ABBBDCCEHIKNIFHDDD5BDDEJLHGIHIGFDA@?:::770/+&$#""##
@107_PHV87F_9
ATAGCACAATCGAAACTGTCCTGAGCTATGCTCAGGCTATGGACTACTATACAGCTGTCAAAAATCATAAAAACATAGCCCAAGGCATGATTAGTAAGTGGGGTGGTTGTTCAAAATGTGACCTCTTCCCACCTTCGTCTTCCTCCCGTGTCCCTCCAGACCACCTTCGTCACCTTCAAGACAGCCGACACGTGGCTGTCTTCCACCGGGGCAGATTCTTCCGTGTAGGGACTCACTCTCCCAATGGCCTGCTTTCCCCACGGGCCCTGGAACAGCAGTTCCAGGACATCCTGGATGACCCCTCCCCAGCCTGTCCCCTTGAGGAACACCTAGCTGCTCTGACTGCTGCTCCCAGGTGAGAACCAGTAGCCTGTGGTTGCAGGGGGCAGGCTGGGCTCCAGGGAACAGGCTGGGCAGGGTAGAGGGCCAGCTGGGCTCAGGCCCATCCCACTCGGACAGGAGTATGTGGGCTCAGGTGCGGGAGTCGGTGAAGACCCACGCAGCCACCGCCCTGGAGGCTGTGGAAGGGGCTGCCTTCTTTGTGTCCCTCGATTCTGAGCCCGCGGGACTGACCAGAGAGGACCCCGCAGCTTCCCTGGACGCTTATGCCCACGCTCTGCTGGCTGGCCGAGGCCATGACCGGTGAGTCTACCCCCTACAATACCACCTACACACTTATGGAGACCTAGGGCTTCTCCACAGGGGGCAGCCAGACCTCATGCCTCAGCAG
+
;<<<<<<MQSMISSKNSISMSJSJSKIIKIGF664878=B@BBJSGSOIK;9999MLSPLRNSSNLISSSSOLPLMMMLLSQQSSSOOMRPKMSLKSJMJSSKROOSNJSM?>@?AJKSSJNNOQL;22212FEFHFFEFKJMSKIIBCJLPLQJKSLPPOSSKMSNSINKLSOSQNFEFLRLQSJJJJKKQQEEAA9-*)('**3:4455D=>>>>@?-**+,DEIGJJLLSOLSLMSNMSKNIOPKNSMKKNKDKKOIMSGKJKONMSMJJPLMOJSPMSMSOKSLGGGHKSLKNSJEK>B;;:7/>IHIOSGA?@:D;;=?CSKLJSJJILPKOMNJLIJMFJIE?867=7GNIGJILIEG?@LHKIKKLKKILGIIHPHSSSNHQSLMFDA@AAA99DEFMRLNOJIFKLINENLSEGEEEFCCFGDHDDHJSSFCA@@FBHHHIOMNNJKLLLLIIQLLOILCCA>@A??A?=78889LJGGHEGJMSJLKMSJLKJKLMLOSGGLI>ISIJKSSLKKKNIIKQNLKIOIIBAACCADJD??85-)))*BDCGFKNKGEEEDDHI:32,+,,?@CLOSKMHBGKILMGGED6BBA??@@FDEEFGGHIJIMJHKOIKMJJIHIJNHJHMLSJIJJHJGIQKNSLSFKGHMPQHHDEEEISHJIKHHIJKMMPISMJMFGFEECBBABFKNHJP??:7778CCBCGJGFFDDEEEFDECE6544,+
@108_PHV87F_9
CCAGCCAGCAGAGCGTGGGCATAAGCGTCCAGGGAAGCTGCGGGGTCCTCTCTGGTCAGTCCCGCGGGCTCACAGAATCGAGGGACACAAAGAAGGCAGCCCCTTCCACAGCCTCCAGGGCGGTGGCTGCGTGGGTCTTCACCGACTCCCGCACCTGAGCCCACATACTCCTGTAGAGTGGGATGGGCCTGAGCCCAGCTGGCCCTCTACCCTGCCCAGCCTGTTCCCTGGAGCCCAGCCTGCCCCCTGCAACCACAGGCTACTGGTTCTCACCTGGGAGCAGCAGTCAGAGCAGCTAGGTGTTCCTCAAGGGGACAGGCTGGGGAGGGGTCATCCAGGATGTCCTGGAACTGCTGTTCCAGCCGTGGGGAAGACCACATGGGAGAGTGAGTCCCCTAGCGGAAGAATCTGCCCGGTGGAAGACAGCCACGTGTCGGCTGTCTTGAAGGTGACGAAGGTGGTCTGGAGGACACGGGAGGAAGACGAAGGTGGGAAGAGGTCACATTTTAACAACCACCCCACTTACTAATCATGCCTTGGGCTATGTTTTTATGATTTTTGACAGCTGTATAGTAGTCCATAGCCTGAGCATAGCTCAGGACCTGTGCTATATATCAAGCAGAGGATAGCTTTGAATTATTCTTCCTCATGCCT
+
$%$&,/02<<<==<::;;:====A@?===>?BA@@A@BBAA777;=?ACDE?=??@BDDBCC=7722224=7.+++2266566>???@BDBBBCBBBABBA@?@@>=::>?>==><888?=::::<?@A<;;;;>?@@?@@?=;:::<C:9999>AA@@@??@ADA?>><<<;;'&%%%'*))-.2101@@>=>>;:>AA?@?;;::;:;;;9:?@:17ABDDCE11C2@AAAA@ABBCCAAA?????CDEDCCCBBC@@=<<<<>@ABCDEDDDCCBBA@AAABA@A@ABCCCBEA?>>>?@AA@@A@AA@@?>?@BBBC=>><;?7665+++*+++7@?A@>???ABAAABCE>::88-)(()*)'+,(-*('''(+,-::;?@?>>===6643)-((&&'8;CCA>0****&677:BB??@?@BCC?=>=<86666:@>?97789<??@<77779CAA???>;:64..11((((,.,+*,*)*/1237;;:<<<<;;;;<<<;9B<AA=4445?=<<<<=?>=???@@AB@=<=<::::;;>=>=9>?;:;;@@@AA@??A???>>>>>>=:99999;<===>?>>?>><520(&&%%%$$&)*231115165559:;867668,+****-,-''*))+++*+-(''%%%%
@109_PHV87F_9
TTCACATCGGGAGCAGCAGTCAGAGCAGCTAGGTGTTCCTCAAGGGGACAGGCTGGGGAGGGGTCATCCAGGATGTCCTGGAACTGCTGTTCCAGGGCCCGTGGGGAAAGCAGGCCATTGGGAGAGTGAGTCCCTACACGGAAGAATCTGCCCCGGTGGAAGACAGCCACGTGTCGGCTGTCTTGAAGGTGACGAAGGTAGTATCAAGGAGCACGGGAGGAAGACGAAGGTGGGAAGAGGTCACATTTTAACAACCACCCCACTTACTAATCATGCCTTGGGCTATGTTTTTATGATTTTTGACAGCTGTATAGTAGTCCATAGCCTGAGCATAGCTCAGGACAGTTTCGATTGTGCTATATATCAAGCAGAGGATGACTTTGAACTCTTGTTTCCTCATGCCTCAA
+
40+))'%$$$')4>>@CIKIJFIGGMIILLJJJJJILIMHIIGILLKLOLHIKGHDE;;SJFLGHJKHSNSLMLMLPNSSPISMMKMSLCBCCCHMQNMOLQMJSMOSIMNMSSLKGJLILKLJLOIJSLMILIG@;2///8LLJIFBB>:;>B@IGGIHLKLLCCCDDKKGIPKSKQHINIJLHADDB@;40.'''(('&'&&'&'()-/222359:DFGGIIFDEEDENF@B8DFFNSJJFGGGGHC:88778;<CDFF>MHFDEGHJIJSMIIJSGGIHHHIGFGIEIKHGNIIIIKLJMGHHHHMKHJGIIHHKIJHJFIGHMJHLJKGIHJMFGFGFK32224@3221165>@<988,--,-;;:9:<ADFHLFEGJDFIEDEFGFDD3-/200/...0)$$
@110_PHV87F_9
TCCCGGTGGAAGACAGCCACGTGTCGGCTGTCTTGAAGGTGACGAAGGTGGTCTGGAGGGACACGGGAGAAAACGAAGGTGGGAAGAGGTCACATTTTAACAACCACCCCACTTACTAATCATGCCTTGGGCTATGTTTTTATGATTTTTGACAGCTTTCTGTCGTCCATAGCCTGAGCATAGCTCAGGACAGGTATTTCTGATTGTGCTATATATCAAGCAGAGGATGACTTTTTGAACTCTTGTTCCTCATGCCTG
+
(&')(0<;>@CD@<32388???@GFECACCDA>3/..-----0000048,,,,-0/*+0/*(''%%&&(&''*)*,/9:;<?=78CBDFHFAC@@>==;=??EFGEHJLHJJINDEJHGIKHGDHBDC?@EIJKLHKSDAAA@>@><>>BAEHEBC>:75668///./46:=>BCCDCB@B@@ACCACFHGHIDC=<<:0/+)))234BBEDCDCDBC@@A=<::9:<:9984,+++7769554332..4**+++./+
@111_PHV87F_9
GCCAGGCATGAGGTCTGGCTGCCCCCTGTGGAGAAGCCCTAGGTCTCCATAAGTGTGTAGGTGGTATTGTAGGGGGTAGACTCACCGGTCATGGCCTCGGCCAGCCGAGCAGAGCGTGGGCATAAGCGTCCAGGGAAGCTGCGGGGTCCTCTCTGGTCAGTCCCGCGGGCTCAGAATCGAGGGACACAAAGAAGGCAGCCCCTTCCACAGCCTCCAGGGCGGTGGCTGCGTGGGTCTTCACCGACTCCCGCACCTGAGCCCACATACTCCTGTCCGAGTGGGATGGGCCTGAGCCCAGCTGGCCCTCTACCCTGCCCAGCCTGTTCCCTGGAGCCCAGCCTGCCCCCTGCAACCACAGGCTACTGGTTCTCACCTGGGAGCAGCAGTCAGAGCAGCTAGGTGTTCCTCAAGGGGACAGGCTGGGGAGGGGTCATCCAGGATGTCCTGGAACTGCTGTTCCAGGGCCCGTGGGGAAAGCAGGCCATTGGGAGAGTGAGTCCCTACACGGAAGAATCTGCCCCGGTGGAAGACAGCCACGTGTCGGCTGTCTTGAAGGTGACGAAGGTGGTCTGGAGGGACACGGGAGGAAGACGAAGGTGGGAAGAGGTCACATTTTAACAACCACCCCACTTACTAATCATGCCTTGGGCTATGTTTTTATGATTTTTGACAGCTGTATAGTAGTCCATAGCCTGAGCATAGCTCAGGACAGTTTCGATTGTGCTATATATCAAGCAGAGGATGACTTTGAACTCTTGTTCCTTGGT
+
%%$$%()+/125<<>BCCDGGIA<B>?@AABDRSKIPHB@CBBB::77689CCGHMMIDFFFNSJNJSLID@BBDRSE@>>44444>>@HLJEEEEFGFEDGHGJJ3.***-666555;<FDDCCCCBBA@778=>JNGIEEBCAELIJSSSGCBBBBINMFPSNSIIE@DG@??>?=>>??GFIPSKKIHSPJPRNJIHD/,-)+-,102666/../72EFGFLIIHNLKEFHSKJNHHJMJKNKJGPJPMJSJINSKLIGLSNSJKKK@@JLSMSMKKNMRSSKJJLH77779@?@MHMSSHISLNGFSOILHMICCIMLNLQ88G8FHFFGONKINBAACA;844CJIHMNJJJSKMMSGGGIISMRKSSLIMLMSNSMNLSMSMFEFGHGLJHHGGHSSLLJJIJISLNRLPMSLIIGAF87D=EDDCIHFC??BJLJGDD@@KSLMKLIILORMMKOLSKLKIKKSLMKLMKMKJIJJKOJQLMKLIMI9999=?><:>0/'''6?EENNKHMDGHGLEFGSOSJLGHEHGSIIJOLMHKSSSLPLIHMSLSKPSLPJSLSNMLLPSIMMRSJJNOJJSPSIRLNNKJIMPMSMNILKJOMSSMMGINISLJIHHSSJLJRSNIHOOIGJJIIKMPJIGHJGILKIGGFGHNSSPQONGKSSSNIFGGFHHIDMJILGHGJIIOGHHHSJMJKKIGGJLIKHHKPCCCBCA@??@DHIKMGIFGEEFFHGGGFEGEEGGHKIIJHIGEA454336..-(%%%
@112_PHV87F_9
TCCACCGCCCTGGAGGCTGTGGAAGGATAGCTCTTGTGTCCCTCGATTCTGAGCCCGCGGGACTGACCAGAGAGGACCCCGCAGCTTCCCTGGACGCTTATGCCCACGCTCTGCTGGCTGGCCGAGGCCATGACCGGTGAGTCTACCCCCTACAATACCACCTACACACTTATGGAGACCTAGGGCTTCTCCACAGGGGGCAGCCAGACCTCATGCCTCAGCGGC
+
,%%%$$$$%(+/589@@@?@8700+)('&%%%%&(-->)((())??@><5....669BAAADDDCDDDAA?<FGHE??>0-8888C>;;B?CCCBBB?@???@BCEFEHEFFHHHFFEDEEFEECCBBCDD@???@ABBBBAA>>>>@EGEA@??;;;;<BEDBCAA>>===???>>>>?@99:9:A@??ACCC@@@?@BB@@@?=::9::798;;;@?>=?555
@113_PHV87F_9
GCTGTCAAAAATCATAAAAACATAGCCCAAGGCATGATTAGTAAGTGGGGTGGTTGTTAAAATGTGACCTCTTCCCACCTTCGTCTTCCTCCCGTGTCCCTCCAGACCACCTTCGTCACCTTCAAGACAGCCGACACGTGGCTGTCTTCCACCGGGGCAGATTCTTCCGTGTAGGGACTCACTCTCCCAATGGCCTGCCCACGGGCCCTGGAACAGCAGTTACCAGGACATCCTGGATGACCCCTCCCCAGCCTGTCCCCTTGAGGAACACCTAGCTGCTCTGACTGCTGCTCCCAGGTGAGAACCAGTAGCCTGTGGTTGCAGGGGGCAGGCTGGGCTCCAGGGAACAGGCTGGGCAGGGTAGAGGGCCAGCTGGGCTCAGGCCCATCCCACTCGGACAGGAGTATGTGGGCTCAGGTGCGGGAGTCGGTGAAGACCCACGCAGCCACCGCCCTGGAGGCTGTGGAAGGGGCTGCCTTCTTTGTGTCCCTCGATTCTGAGCCCGCGGGACTGACCAGAGAGGACCCCGCAGCTTCCCTGGACGCTTATGCCCACGCTCTGCTGGCTGGCCGAGGCCATGACCGGTGAGTCTACCCCCTACAATACCACCTACACACTTATGGAGACCTAGGGCTTCTCCACAGGGGGCAGCCAGACCTCATGCCTCAGC
+
::::INSISLSNSNSLSLPSJ?>:::::<HSNNLMIKKMLRRJNKSHSKMJMPMPQSIJSRSQLSSBSSSLS;777;?@A@<=EEJSSSPFKFBFQS@??>@IKLIMRLSPLIMLKH11112G97778;;;GHHGEDEEFJJJSSLL>?>>>6222==;5222222/.-.EEGOJSSJSIQHRNNMMJEDEE;:632+(+&+,,++/=>>;333211)((((''()6AB<<<<@DEABDIJLL=A:::51FHGHGGE@AC?H::DNMNSMSSIQSOSNSSPOSOHMPOQJSSJSJEJKGIKNOPMG6666662610)'''&&&&&,5HIDEECB?@@B@NGGFSSMMLJSOJMHSJINSKNSMKKIIMQNJKSKBBDCSJDEDDDKKJKRMKMQNQSSSJQOSPOMRNSKKLNSMCABA@?644556)((((HJNKHRRMMJSKMILMJSJPSLMSOLSLNHMSSSOQQSSSLMFNIGKHJMLGJNIGLG6BAACFHM@<;:>>>@FJJMPIIIJSDDCFFJJSLOSHCMNQPSSOI946DECFC<;;;;@BSSSPJMLLLNSKSLMHJLLSLIIJSQJOSNOMSIMKJNHECEBGIRIHGIIGJHIIIMSKHIMJJNSJIBBAA??64'''.67A<;;;:>EIHHKJKIHKLHJIKIMIHMGOGPGC@1
@114_PHV87F_9
TGACTCACCGGTCATGGCCTCGGCCAGCCAGCAGAGCGTGGGCATAAGCGTCCAGGGAAGCTGCGGGTGTCTCTCTGGTCAGTCCCGCGGGCTCAAGAATCGAGGGACACAAAGAAGGCAGCCCCTTCCACAGCCTCCAGGGCGGTGGCTGCGTGGGTCTTCACCGACTCCCGCACCTGAGCCCACATACTCCTGTCCGAGTGGGATGGGCCTGACCCAGCTGGCCCTCTACCCTGCCCAGCCTGTTTCCTGGAGCCCAGCCTCCCTGCAACCACAGGCTACTGGTTCTCACCTGGGAGCAGCAGTCAGAGCAGCTAGGTGTTCCTCAAGGGGACAGGCTGGGGAGGGGTCATCCAGGATGTCCTGGAACTGCTGTTCCAGGGCCCGTGGGGAAAGCAGGCCATTGGGAGAGTGAGGATCCCTACACGGAAGAATCTGCCCCGGTGGAAGACAGCCACGTGTCGGCTGTCTTGAAGGTGACGAAGGTGGTCTGGAGGGACACGGGAGGAAGACGAAGGTGGGAAGAGGTCACATTTTAACAACCACCCGCTTACTAATCATGCCTTGGGCTATGTTTTTATGATTTTTGACAGCTGTATAGTAGTCCATAGCCTGAGCATAGCTCAGGACAGTTTCGATTGTGCTATATATCAAGCAGAGGATGACTTTGAACTCTTGTTCCTCATGCCT
+
/..//555>>?CBBDCEFGGFGGFJJOKPKLLMLHLHEEEDEGFHDFEFFGFEBBLHGFGEHCA::76('&&&),./55CCEDDMFAACA<8:;6-,,,233888EDHIG93211699955667DEF<=<>HHIRM<;;;;MJFFFEHOLNKGF>>>>=963399777;:;8+,::::8:32223:CEDHIFEHNHCC00?@?ACLODCCBBEGFDD745ABAA@@>::9556@=G?FEAEHGGGHS+'+++CDDFIHGFJE>/,,)@GHLIKOHKMSOJHHGEIINNON>====EFHHOLIOJFFB@888800011;;<>AC<<>=<<=?KPLKKLMMJ445CDGDHFE544./--779A@6655>@JLFJHKJHHAB7693,-<6667DGJSPLJOSHGJHEC;;;<=>;:)('&&''''469:<;;=DIHEABA@CBC>:?@@@?7;8-****/0/0010///22100123<?CD@A@AACHSSNPHJSI<EHJSGJSR@@@AMHDA@@??@AGHKJKKIHJISOIJKFGGGKQJGICCCDD<>?,*('',:9:<HJHFFEJJIGGDCCBBBDHSPJMHFJFMSLOLLHGIHHIFHGGLGEIGIGIFHGFIGJFEGD>==?:97:<KEEEEDFDCABCDDIJHL@@7;833337???@?FFKFFFIEIKMHKHHJGCA833660/)&
@115_PHV87F_9
GTGGGGTGGTTGTTAAAATGTGACCTCTTCCCACCTTCGTCTTCCTCCCGTGTCCCTCCCCAGACCACCTTCGTCACCTTCAAGACAGCCGACACGTGGCTGTCTTCCACCGGGGCAGATTCTTCCGTGTAGGGACTCACTCTCCCAATGGCCTGCTTTCCCCACGGGCCCTGGAACAGCAGTTCCAGGACATCCTGGATGACCCCTCCCAGCCTGTCCCCTTGAGGAACACCTAGCTGCTCTGACTGCTGCTCCCAGGTGAGAACCAGTAGCCTGTGGTTGCAGGGGGCAGGCTGACTGCGGGAACAGGCTGGGCAGGGTAGAGGGCCAGCTGGGCTCAGGCCCATCCCACTCGGACAGGAGTATGTGGGCTCAGGTGCGGGAGTCGGTGAAGACCCACGCAGCCACCGCCCTGGAGGCTGTGGAAGGGGCTGCCTTCTTTGTGTCCCTCGATTCTGAGCCCGCGGGACTGACCAGAGGACCCCGCAGCTTCCCTGGACGCTTATGCCCACGCTCTGCTGGCTGGCCGAGGCCATGACCGGTGAGTCCCTACAATACCACCTACACACTTATGGAGACCTAGGGCTTCTCCACAGGGGGCAGCCAGACCTCATGCCTCAGCGGCT
+
===?CAB1000-,++,.5HJPIISHJHHGFD:56DCB<889:<>>?AIF8CNJONJFF@3,)1EGGFIIQICCFI@ABBBHDDDGAAAEGGEEEGKSOSSQOMSIIFEEF73348C@<7777755501HJKSSKJMSLHJGEGCBB=?@HSRNJSHPD@>@DHDSEEDGJNHMIOSKGKSIIIKIIFFIGIECAB?@FABEFBBA82::7./GFHDCBA=7*E99BGOSSNMKSHJNOL66666HSJKHSSSPMSH@CJPJISSMKOPNSSKPLNSKJKJLSKIMSSJQSHKD@;/***(((((0?EBCDCBAAD@ILIIIGDFFGJIMSPRI@ASLOSHEDEGMIRIIHHGH5444495555DCDDEHONPSMJKJNHJSKF@CD96666>??;::9:=CCCJKLHI@:;@?=AFJHJSLJOKMMOQOSOLMJMJKSFCSJJLJJSRFE@?@?BHIEMGSMIFG?>;763*******+-9?AAAAEHFHCBAAFCCPHJNKHECDCFHIHIIHLLIMIH66666GBBAAABBDHL>=<;;:=97642/.*553545>B?CHFBECGFEA@>@AGFFJIHD=>>EFJLJFFFBCCABCESLD@@?;6664433534440/..,+)'
@116_PHV87F_9
ACCACCTTCGTCACCTTCAAGACAGCCGACACGTGGCTGTCTTCCACCGGGGCAGATTCTTCCCGTGTAGGGACTCACTCTCCCAATGGCCTGCTTTCCCCACGGGCCCTGGAACAGCAGTTCCAGGACATCCTGGATGACCCCTCCCCAGCCTGTCTCCCTGAGGAACACCTAGCTGCTCTGACTGCTGCTCCCAGGTGAGAACCAGTAGCCTGTGGTTGCAGGGGGCAGGCTGGGCTCCAGGGAACAGGCTGGGCAGGGTAGAGGGCCAGCTGGGCTCAGGCCCATCCCACTCGGACAGGAGTATGTGGGCTCAGGTGCGGGAGTCGGTGAAGACCCACGCAGCCACCGCCCTGGAGGCTGTGGAAGGGGCTGCCTTCTTTGTGTTCCTCGATTCTGAGCCCGCGGGACTGACCAGAGAGGACCCCGCAGCTTCCCTGGACGCTTATGCCCACGCTCTGCTGGCTGGCCGAGGCCATGACCGGTGAGTCTACCCCCTACAATACCGCCTACACACTTATGGAGACCTAGGGCTTCTCCACAGGGGGCAGCCAGACCTCATGCCTCGGCGGCC
+
((-02<>=755459:67>?@EOKKINP@AA@APSILPSSOIGE<<236++22/3200100/(())+;5555669:8756566767@BFHMJLNPQSIEINMISFFIHSOMMFIKJOPSOPKDAC11OLMNPOSSIIFFMOGIJNK9<?2.ABCBA?=0&&()++,@>>>AGHGGIILQPSSOSSOJKSSMQSAA?6CMSSNNSPMMSMNHHLMLMKRORQKNJIIOLNSKOPIG>=>>?B?<==DAGB55555>AA@?BA@>;;<;=?KKKLSSSKSNKQ=3334KKHJSNOISNKPKSMKSOPSNSLIMSOPSSGFFEC98877<;77889KLSSMJNSSPLSKLLLSPLQLPOSSLMSISNSJPPIKRSSMJQJGIB<<DD;;?6*(()+579DEKCBBBDB=FGKHFEGDEGJ@AA@?>ILGIHA>KKILKMKLIDFLGHJJKIFIHEILKJLSKQMOKMOSSPJLLPSNSSPMLIM>CHD>=;;;;:<<;<A@A?777FFFHF....0GIHGFGHGSMKHNIILPGIKIPSHKKJLGJABCEEMI@@@?52//1<012=>>@4&&&&&%$
@117_PHV87F_9
GTCGGGCCCATCCCACTCGGACAGGAGTATGTGGGCTCAGGTGCGGGAGTCGGTGAAGACCCACGCAGCCACCGCCCTGGAGGCTGTGGAAGGGGCTGCCTTCTTTGTGTCCCTCGATTCTGAGCCCGCGGGACTGACCAGAGAGGACCCCGCAGCTTCCCTGGACGCTTATGCCCACGCTCTGCTGGCTGGCCGAGGCCATGACCGGTGAGTCTACCCCCTACAATACCACCTACACACTTATGGAGACCTAGGGCTTCTCCACAGGGGGCAGCCAGACCTCATGCCTCAGCAGT
+
)'%%%(&)CACCGCABGJINROC????LHKKKJKLOLKOJKJKSIQJKNJ@????FLOKGGGFLIKFFHKLSJGNQD<<NLLLSMLMNLJJMSSMSSHNSMJOSSIDELRHKHSIHJJJQJLNLNQNGNHSNMMLILJMLIDBNSMLGIQIEKGEGEEA><8ADDDGPOGCEEFHSSHLMMSSNIJKIKJISKJKFIFKHRNIHHJDEEDJSNEDAB@>HKHCCCFFLIMMSSOINNJKKPPMJHQINMSQILFNNKQNKIKH:9788BCJKAAAA@AGGGFJGFCIFGG?><.-'
@118_PHV87F_9
CCTGGAACTGCTGTTCCAGGGCCCGTGGGGAAAGCAGGCCATTGGGAGAGTGAGTCCCTACACGGAAGAATCTGCCCCGGTGGAAGACAGCCACGTGTCGGCTGTCTTGAAGGTGACGAAGGTGGTCTGGAGGGACACGGGAGGAAGACGAAGGTGGGAAGAGGTCACATTTTAACAACCACCCCACTTACTAATCATGCCTTGGGCTATGTTTTTATGATTTTTGACAGCTGTATAGTAGTCCATAGCCTGAGCATAGCTCAGACAGTTTCGATTGTGCTATATATCAAGCAGAGGATGACTTTGAACTCTTGTTCCTCATGCCTA
+
SOQINLPIQOJMJLJJLJOPQISLMHJFPLMKNSLFECDDIIJJSKKNINILRNJKLRPNSJINMSJNSMIINHFDE<0GHKHGEKLOIKIMLSSSONOKKSLNHGHHGGHJLSNNNHSSSKPCCCCE??EJLFBEISBBCDLFPLDDDA@BA@CACC:ACEGGFHIHQJMSSSMMIJHILLSLSQSSIJIHOHGPISGIJKLIMJJFFGDFIKKRLMMJKEJJK??>>HFCDD?>98889975778;==>FHHJEE>;33/-*&&(,+.0'(''(0CCEFFKFGGHHMRPJRLOMLJLKSRJSSMJHPIISSJHGLGJEDB97/,%
@119_PHV87F_9
CCCTGCAACCACAGGCTACTGGTTCTCACCTGGGAGCAGCAGTCAGAGCAGCTAGGTGTTCCTCAAGGGGACAGGCTGGGGAGGGGTCATCCAGGATGTCCTGGAACTGCTGTTCCAGGGCCCGTGTGGGGAAAGCAGGCCATTGGGAGAGTGAGTCCCTACACGGAAGAATCTGCCCCGGTGGAAGACAGCCACGTGTCGGCTGTCTTGAAGGTGACGAAGGTGGTCTGGAGGGACACGGGAGGAAGACGAAGGTGGGAAGAGGTCACATTTTAACAACCACCCCACTTACTAATCATGCCTTGGGCTATGTTTTTATGATTTTTGACAGCTGTATAGTAGTCCATAGCCTGAGCATAGCTCAGGACAGTTTCGATTGTGCTATATATCAAGCAGAGGATGACTTTGAACTCTTGTTCCTCATGCCT
+
FIJJJGHIMMMJJKIKHHICHKINKLKKJKIJJKLMJKLLLJQJJMKNLKMIKGFGGHJJKOSKLFBGBLJIJQLLE;9::;=<@ADELKJIISJHIHHGGJHHFGHGHIKLRLIGFENJIJHFGGFDD>BCCA?@@?=;==7778CGHKJHIKNJLIIGGKHIFGHHINKHIKKLGGHEEFEGJSJMSJMLMPIIIHIHHFFEFHGJHHGHRJPJMOEEDEHLKIMIJHIHJILGKHIIGGJNHFIMLKKLSSLKLHHGKDJJKMIKGMJLSMMSPLHJJHMHGGISKMKKKIILIIKGFGHGGEGFEEIFGFMKNMLJKNJJISKGEEDEHHGLHJHFGGGGFGHFFIHFDGMPKKHKIHDBAFHKLGJFH@?>?@EJHHJJHBC32+00688>>ECCDCEFGCIFIIKFFFF>8844:2.-))'&
@120_PHV87F_9
GTGGAAGACAGCCACGTGTCGGCTGTCTTGAAGGTGACGAAGGTGGTCTGGAGGGACACGGGAGGAAGACGAAGGTGGGAAGAGGTCACATTTTAACAACCACCCCACTTACTAATCATGCCTTGGGCTATGTTTTTATGATTTTTGACAGCTGTATAGTAGTCCATAGCCTGAGCATAGCTCAGGACAGTTTCGATTGTGCTATATATCAAGCAGAGGATGACTTTGAACTCTCGTTCCTCATGCCT
+
KOMNLJLNMIIIKMJKJKSNSHISLMKMLIHFOLMKSSOHFNKM77778HIJISNJHJMLRLLJDEEBDC>===>S@>://;>A@??EFDDEFF>==33334?@CFEBIMGHINJIIJPIKIHIIGGGHFEEGGGJKMGGHLKLJKKHJFHFIHJIHJIIHJGGLHJHGFEEHJGKHGHIJHLGIKJJHHGGJFFDDFLSOHNHQHFFKFEEFEGKFGFFPKJADFCAABDD:8/(%%%%&047((((
@121_PHV87F_9
TCCGTGTAGGGACTCACTCTCCCAATGGCCTGCTTTCCCCACGGGCCCTGGAACAGCAGTTCCAGGACATCCTGGATGACCCCTCCCCAGCCTGTCCCCTTGAGGAACACCTAGCTGCTCTGACTGCTGCTCCCAGGTGAGAACCAGTAGCCTGTGGTTGCAGGGGGCAGGCTGGGCTCAGGAACAGGCTGGGCAGGGTAGAGGGCAGGCTGCGGGCTCAGGCCCATCCCACTGGGACAGGAGTATGTGGGCTGAGGTGCGGGAGTCGGTGAAGACCCACGCAGCCACCGCCCTGGAGGCTGTGGAAGGGGCTGCCTTCTTTGTGTCCCTCGATTCTGAGCCCGCGGGACTGACCAGAGAGGACCCCGCAGCTTCCCTGGACGCTTATGCCCACGCTCTGCTGGCTGGCCGAGGCCATGACCGGTGAGTCTACCCCCTACAATACCACCTACACACTTATGGAGACCTAGGGCTTCTCCACAGGGGGCAGCCAGACCTCATGCCTCAGCAG
+
8:IHKILLNMSSSLSNMLIHGGIHHKJJJSSIINGC>NSMJKOSJGLJJIHKJLEJKCBBBB>667@BDIFGJJNKSSEKCFCN1000*BHMJIJHSE7:F22HHSMNSNMOSKKSPSG@??EEHMKSNHG===58610/,+++++,5ADDDFHHJKHFGIHOMSSPLMJLGG?=<<=:0//*('''()+<>?A?BCA@?<<:999....//2++*(,A?>>>?GBHGIGCDC*****-,,())()((')+,5+***+6>??@BSSNJGFHJMLNHIHJIGFHGMLEFEDCHGIIQNKNQLPSLMKKSMNOH<::<<>==@JFKLHMHNNRGFJLKSIJSKNSKMMJMQSMHIAB=?@>86BIKJKB>DBBCH<:;:46SHNJKDB@A?HFIHKMMLLQLLOSHIFJIHKPJMJJKSHJSIOKNSKSLPOLIJDEHJA77788:FG????AHFHHDDBACGFFIIFG99AAELKNMJIKIJGGGGIJMIIOSIIEDDBCEDBBCFA)((((
@122_PHV87F_9
ACCGGTCATGGCCTCGGCCAGCCAGCAGAGCGTGGGCATAAGCGTCCAGGGAAGCTGCGGGGTCCTCTCTGGTCAGTCCCGCGGGCTCAGAATCGAGGGACACAAAGAAGGCAGCCCCTTCCACAGCCTCCAGGGCGGTGGCTGCGTGGGTCTTCACCGATTCCCGCACCTGAGCCCACATACTCCTGTCCGAGTGGGATGGGCCTGAGCCCAGCTGGCCCTCTACCCTGCCCAGCCTGTTCCCTGGAGCCCAGCCTGCCCCCTGCAACCACAGGCTACTGGTTCTCGCCTGGGAGCAGCAGTCAGAGCAGCTAGGTGTTCCTCAAGGGGACAGGCTGGGGAGGGGTGATCCAGGATGTCCTGGAACTGCTGTTCCAGGGCCCGTGGGGAAAGCAGGCCATTGGGAGAGTGAGTCCCCTACACCGGAAGAATCTGCCCGGTGGAAGACAGCCACGTGTCGGCTGTCTTGAAGGTGACGAAGGTGGTCTGGAGGGACACGGGAGGAAGACGAAGGTGGGAAGAGATAATTTTAACAACCACCCCACTTACTAATCATGCCTTGGGCTATGTTTTTATGATTTTTGACAGCTGTATAGTAGTCCATAGCCTGAGCATAGCTCAGGACAGTTTCGATTGTGCTATATATCAAGCAGAGGATGACTTTGAACTCTTTCCTCAGTCCTTC
+
DIHIGGHHJGFFFDBBBABLHGIKILIKHIJEEEDEEKSGEGHFJHHDILGGILHGFD???@EIKKHKIGLJMFHEJFSKGGDEECHDGGBA@@@DGFGIKISJHHMKJOMSJHPIIGIICCDEJGHIL76666ID;;;::DD99996777::0,**)''%%%%&35EEEDEGFFOF=<<<;?>=><=FCK=;;;<HLHHGJIFFFHEFDDB=>:999:HGGGHEEFFKKMSNLNSIMNJ0..6->DCDHNJMIGFEBCA>IHJJKHHHIGMIJJSIGEJHGSJMOD*)))*EGEILSMNKGHFIJJLNQJLHFGGFJRPJLIIJJHGSMMLGJGFE??A3;?7977(''''((+ADNKKFKJMMOKKLNNL8876466HDFKECCCFGJHKHFBAAAA===;;=<?;44/-././/4,556779:=GEKHDDCA?@?9ACC=99:IF>>>>?BAAADCEEKKHIGH=666DJIKMGHFGEHJ55555B@A?EC>?DHFHFJNKHLNKIDDEEGF>:1)8-((%%%%%%*,-59;<=ABCCDDEGHGFGGGEFFEFGFDFE@>>=>>A@ABCEGDCBBC>@FGDEEFGDEDEDEDCCBCCCDDDCEDDG<<;<<;88:A@AB@ABBCDEECAAABEJIGFGFEEDF<866664***(/++*****00-.,*))(././.--//.%
@123_PHV87F_9
CAGGTGCGGGAGTCGGTGAAGACCCACGCAGCCACCGCCCTGGAGGCTGTGGAAGGGGCTGCCTTCTTTGTGTCCCTCGATTCTGAGCCCGCGGGACTGACCAGAGAGGACCCCGCAGCTTCCCTGGACGCTTATGCCCACGCTCTGCTGGCTGGCCGAGGCCATGACCGGTGAGTCTACCCCCTACAATACCACCTACACACTTATGGAGACCTAGGGCTTCTCCACAGGGGGCAGCCAGACCTCATGCCTCAGCAG
+
4>>>>>KISKNNMH999:HIGB>=>>HIGHOSPIORJJOSMMLIKKNOPISJNMPMQSLSSHEFGGGDDBBC//////GHLKPKLKSQOJMSMSSPSSPLSIQHSNKJOOSSSIRPNSPLNKMPJMNJLLQJGEHEEHIKHKLMQHJPHGHFKINLSSSILKSNRJGGFAABAKPPMSFHGFIIH>;663/00.-2.+--GDCDDCJIOIHHJED//1EKEIIMJOJSJHKJNSRLQKOIJIKKLKLHHKHI@+++((
@124_PHV87F_9
CAGGCTGGGCAGGGTAGAGGGCCAGCTGGGCTCAGGCCCATCCCACTCGGACAGGAGTATGTGGGCTCAGGTGCGGGAGTCGGTGAAGACCCACGCAGCCACCGCCCTGGAGGCTGTGGAAGGGGCTGCCTTCTTTGTGTCCCTCGATTCTGAGCCCGCGGGACTGACCAGAGAGGACCCCGCAGCTTCCCTGGACGCTTATGCCCACGCTCTGCTGGCTGGCCGAGGCCATGACCGGTGAGTCTACCCCCTACAATACCACCTACACACTTATGGAGACCTAGGGCTTCTCCACAGGGGGCAGCCAGACCTCATGCCTCAGCAG
+
*,5557AKSOMQSKSGBBBBDHJIFEB?@AJNKINOQPSKSJKKQMKPKMQNGDDDEKJHJHILKKRIHMIIMSJQNMQJKKPKLSSMSNSLIMOSSMSSGHIFFLLQLLSPKLMKHOKKOMQOPQMOIGQ@==><44IGFHGIJROIKOLIRNKLKLJJSMMMLOJQIFGHGIKNLPSJ1/834--*+++)->@CIMKHEFEEFOLLJNOJSOLJJPHGIOLOKHOKHMONLKIKLLSKLJGKNJSGLPNNGIIHGLRGHNSJJKHRKJLSIGLILKKSKHJHGGKLMKIGJ<<=<<;=IGFNLLFFHGDGED?=>>A@....-
@125_PHV87F_9
GGTGCGGGAGTCGGTGAAGACCCACGCAGCCACCGCCCTGGAGGCTGTGGAAGGGGCTGCCTTCTTTGTGTCCCTCGATTCTGAGCCCGCGGGACTGACCAGAGAGGACCCCGCAGCTTCCCTGGACGCTTATGCCCACGCTCTGCTGGCTGGCCGAGGCCATGACCGGTGAGTCTACCCCCTACAATACCACCTACACACTTATGGAGACCTAGGGCTTCTCCACAGGGGGCAGCCAGACCTCATGCCTCAGCAG
+
HIJHKHGGJJIJGIFGKSHIIFMIPJIHJHHJJIGFHIHIKJGIHHIIJISGRHPNHIJNLMEGKJJKJNJIGJFHGGJIJJMLPJLGJHFSIHJKJQILJSNJKSJKKKIKHFHKJJHJOIGHKGHHGFFGEGILPLHGIIHJPNGJIKIKKJLKIIHIMIMKILKLKLJHQLKKGHGGFGFDFGEFEEEFGJKHNHIKHKOKKEFEGFDCDBDGGGFGFGHIJJHIKHFIFHIHHGHHIFIIGGDGDE3100/*
@126_PHV87F_9
CCTAGCTGCTCTGACTGCTGCTCCCAGGTGAGAACCAGTAGCCTGTGGTTGCAGGGGGCAGGCTGGGCTCCAGGGAACAGGCTGGGCAGGGGTCAGGGCCAGCTGGGCTCAGGCCCATCCCACTCGGACAGGAGTATGTGGGCTCAGGTGCGGGAGTCGGTGAAGACCCACGCAGCCACCGCCCTGGAGGCTGTGGAAGGGGCTGCCTTCTTTGTGTCCCTCGATTCTGAGCCCGCGGGACTGACCGAGAGGACCCCGCAGCTTCCCTGGACGCTTATGCCCACGCTCTGTTCGGCTGGCCGAGGCCATGACCGGTGAGTCTACCCCCTACAATACCACCTACACACTTATGGAGACCTAGGGCTTCTCCACAGGGGGCAGCCAGACCTCATGCCTCGGCGGT
+
*>45CBDHOOSKLPMOKSPRKQ?DJ8GQSJIMKQJINSLPJSMSSSNSSNSQIGMGONSOSKKPMSNJJFB848-*/*)0,))),,*2456//)))))123223347;@SKJJIIHJNHJGISKSNOOSOSQKNSMGNSJNJKMMSKJHJHFECBB>1///07IF@<<=<ABCCHSK?>>>?MSJNOLKQKLPSSSQSGSKNNP>ECDC<<@A88HGHONHLKLGHHSGHIJGJEKDGGMPMJJD:---,,-:<FEFEIMLOSSOSIILHIMFNSJHNHGJNSLLKSLRJ0////12HQNIPHHGKHLHGPHM5552221020129;ABCBCCFFHHGOSKHSLSLKGLGPHFFJKRDD899D54444@FEG@@AEHHLJLSMIGIFFFIEGBDBA3+++$$$
@127_PHV87F_9
CCGGTGGAAGACAGCCACGTGTCGGCTGTCTTGAAGGTGACGAAGGTAGTATGGAGGGACACGGGAGGAAGACGAAGGTGGGAAGAGGTCACATTTTAACAACCACCCCACTTACTAATCATGCCTTGGGCTATGTTTTTATGATTTTTGACAGCTGTATAGTAGTCCATAGCCTGAGCATAGCTCAGGACAGTTTCGATTGTGCTATATATCAAGCAGAGGATGACTTTGAACTCTTGTTCCTCATGCCTA
+
()&&&'AAKDCA544443334>=>=AAKGGFC@@ACJSCDCCCEG@?)((())+,>GGEIIKHGKJIMJKNSSIRJEOJIGIEPJSJHKKLSHILSQLJKJIGIHHMNOKILSKLGPKMILLGKHSIGIGHKHHFHSSSPNIEDF>D;;;;;IKHISMLOJKJKJIHLJHGIGGGKKOSRLFEGEA@FFJGCCCCEIGIEDHFHSHKSIIIPHJHSILJMIJHLKJIMSPIMQSO?>=99988?999?BAE2
@128_PHV87F_9
TAGCCTGTGGTTGCAGGGGGCAGGCTGGGCTCCAGGGAACAGGCTGGGCAGGGTAGAGGGCCAGCTGGGCTCAGGCCCATCCCACTCGGACAGGAGTATGTGGGCTCAGGTGCGGGAGTCGGTGAAGACCCACGCAGCCACCGCCCTGGAGGCTGTGGAAGGGGCTGCCTTTCTTGTGTCCCTCGATTCTGAGCCCGCGGGACTGACCAGAGAGGACCCCGCAGCTTCCCTGGACGCTTATGCCCACGCTCTGCTGGCTGGCCGAGGCCATGACCGGTGAGTCTACCCCCTACAATACCACCTACACACTTATGGAGACCTAGGGCTTCTCCACAGGGGGCAGCCAGACCTCATGCCTCAGCAGCC
+
:;:::<?@)&&&&&)))//3@>>?@ACDBBDHSHFFIELIJSIHKKLNQNSNKSHSOKNPJPLOSOFIDBBLFEEEESMKGKFGHISMQSNPKSSJJMKKJNOPJSFJMQNMJASHMHIHGHFFMSQPOPSLSSHSIQOOMSSIJKHSSPLMLPSPJKOSNSQLKSBLLJL748@77DFEID@@GHHFJQLSJNPIJHNLOHNIG@@<:<=:65?A@@@A8C:9;@?>>=;=HGFMGGFBAAABFHJIMLIOLNQNJLIKIHIHFABACFLGF>BA??>???=@?>@B@>>333BACJSKJNGGMGHNGSJILB??@EHFF>@@DGIHHHIPHFBAABBHHFFFFFEFFGED@A<==?@111/.,'
@129_PHV87F_9
GTGGAGAAGCCCTAGGTCTCCATAAGTGTGTAGGTGGTATTGTAGGGGGTAGACTCACCGGTCATGGCCTCGGCCAGCCAGCAGAGCGTGGGCATAAGCGTCCAGGGAAGCTGCGGGGTCCTCTCTGGTCAGTCCCGCGGGCTCAGAATCGAGGGACACAAAGAAGGCAGCCCCTTCCACAGCCTCCAGGGCGGTGGCTGCGTGGGTCTTCACCGACTCCCGCACCTGAGCCCACATACTCCTGTCCGAGTGGGATGGGCCTGAGCCCAGCTGGCCCTCTACCCTGCCCAGCCTGTTCCCTGGAGCCCAGCCTGCCCCCTGCAACCACAGGCTACTGGTTCTCACCTGGGAGCAGCAGTCAGAGCAGCTGAGTGTTGCCTCAAGGGGACAGGCTGGGGAGGGGTCATCCAGGATGTCCTGGAACTGCTGTTCCAGGGCCCGTGGGGAAAGCAGGCCATTGGGAGAGTGAGTCCCTACACGGAAGAATCTGCCCCGGTGGAAGACAGCCACGTGTCGGCTGTCTTGAAGGTGACGAAGGTGGTCTGGAGGGACACGGGAGGAAGACGAAGGTGGGAAGAGGTCACATTTTAACAACCACCCCACTTACTAATCATGCCTTGGGCTATGTTTTTATGATTTTTGACAGCTGTATAGTAGTCCATAGCCTGAGCATAGCTCAGGACAGTTTTGATTGTGCTATATATCAAGCAGAGGATGACTTTGAACTCTTGTTCCTGAGTGCTTC
+
236<===EFGJNGB@@@@H=<;;<LGJSJMIIOILLSMSKPAA:999CHHFEFCA433326:GKJEDEEDSJSSMFDDEDJMGHJSJIILLSLOKNKNPKNOMRSMLNOKSJSLDEBBAJSPNSGCFIGJJOSMNOOSJSQMONQHKLLKHJMKIJKPOJOSSKONMIKMSMNQRSJSLMHJNQNJSPNSMLJOMJSMSKOMSJSFAAEEDDGAAA@ALLOLSSNKLGIHSNSHLSSPSSMNMPKNSMKKJISNSSSONOLJ33223679LJIJSJOLLH@AABCJFJSJKSSLSPLDDOFHFGJKSSHMLISBA@=FGGLSNJJRLRIIHJKDBBBB77767FEKSIKNNKKSJMPNSFHEEECBAD;8888<CC42223AEEERMJSKJMJS@FGHSMMHIHHIMHEABGNOPKINPLGJKOJFFF?9210/6BDHHJFEFHKKSQJLSKSIJKKQJHLJKLOSOKHKJIFMJPJLI>>>CGGHHJHHFKJKJLIKOJPOOSMNQJLHKLLSLKKIMJQKKJKSNHNQLMKEEGGJRJKOLKLPMSILHHHK///0FSIKJJGEFHIKKNKOCLSLJQSGGJKKKQOSPLLIMKJSIIIKSJLKILONJJLQIJHLHHHHGHIHFGGKLILGSLINSSNNGKPLGIILHLGKLJHPJKHFGEEGFJIHGHHEFHGJKIHIHKKGHD32222MQMSOIOHIGHEFLGKJLKKJGJKIIIIKJHSKJBHHAAD::<0-)))+,+'
@130_PHV87F_9
CCTGTGGAGAAGCCCTAGGTCTCCATAAGTGTGTAGGTGGTATTGTGAGGGGGTAAACTCACCGGTCATGGCCTCGGCCAGCCAGCAGAGCGTGGGCATAAGCGTCCAGGGAAGCTGCGGGGTCCTCTCTGGTCAGTCCCGCGGGCTCAGAATCGAGGGACACAAAGAAGGCAGCCCCTTCCACAGCCTCCAGGGCGGTGGCTGCGTGGGTCTTCACCGACTCCCGCACCTGAGCCCACATACTCCTGTCCGAGTGGGATGGGCCTGAGCCCAGCTGGCCCTCTACCCTGCCCAGCCTGTTCCCTGGAGCCCAGCCTGCCCCCTGCAACCACAGGCTACTGGTTCTCACCTGGGAGCAGCAGTCAGAGCAGCTAGGTGTTCCTCAAGGGGACAGGCTGGGGAGGGGTCATCCAGGATGTCCTGGAACTGCTGTTCCAGGGCCCGTGGGGAAAGCAGGCCATTGGGAGAGTGAGTCCCTACACGGAAGAATCTGCCCCGGTGGAAGACAGCCACGTGTCGGCTGTCTTGAAGGTGACGAAGGTGGTCTGGAGGGACACGGGAGGAAGACGAAGGTGGGAAGAGGTCACATTTTAACAACCACCCCACTTACTAATCATGCCTTGGGCTATGTTTTTATGATTTTTGACAGCTGTATAGTAGTCCATAGCCTGAGCATAGCTCAGGACAGTTTCGATTGTGCTATATATCAAGCAGAGGATGACTTTGAACTCTTGCTTCCTGCT
+
KIGLKHLMKMISLOJOESISMNLKDDCCEHIOKJGHGKIKKLSINOFB>BFQSF:,,,,,776112@DEFHGEHFFHGFHLIKKHKFEFGEA@@@@B10001@@EDC?BJHISJSQKIBABCGMIGGHGDCCCJJIHIJLJOEDEFEJH<<;K@@ABBIIJHHKSLSINOIGIHSHIIHIAA=>JMNHMJHIHLJFDDDCDGIJFDDCDGIKHFFFEEEGDEGKGFGIHIHGKHIDACSJE>>==?AABD?>>>>BGDCDCDCA@???A?B92FNGCCCAABAB?BCBA=:==:BDFEED>;;<>AFDDDDGFFFDAA@@<@BABCGFDCCCDECCA???@ADEFFFEDEGDCCBABBDDDBCBCCCED<;;;....1?GBAAABABA@BBCCDFFEBBAADC>ABA====;98770001855;?BBBCDG?444438887;=;;<;<=>?CCECAA@@@@@@><==>?CABBD==<;@@BA>>>>?GFEFEEDDC?=AAABCCBCEDCDCDC@@@@>>==>@BA@@@BCACDCC@<<<<>DECEBBA@@@????AE>=<>=>>><?<;:;;>CCBB:;@A@@@00//300001;<DCBCA@@@@AADCCCCDDDDDCBAABB??>>>@ACCEFGFIFFDEHJFEBAA@?@A@ABB>?>==????@@@@ACCCCB?<;;<>@@?A@?@BCC@=<<>?FDAAAA@CBDCCECA?=<=??@@ADBBC@BB>3.---/,,+,/('&
@131_PHV87F_9
CTGGAACTGCTGTTCCAGGGCCCGTGGGGAAAGCAGGCCATTGGGAGAGTGAGTCCCTACACGGAAGAATCTGTCCCGGTGGAAGACAGCCACGTGTCGGCTGTCTTGAAGGTGACGAAGGTGGTCTGGAGGGACACGGGAGGGAGGAAGACGAAGGTGGGAAGAGGTCACATTTTAACAACCACCCCACTTACTAATCATGCCTTGGGCTATGTTTTTATGATTTTTGACAGCTGTATAGTAGTCCATAGCCTGAGCATAGCTCAGGACAGTTTCAATTGTGCTATATATCAAGCAGAGGATGACTTTGAACTCTTGTTCCTCATGCCTT
+
EMLGJHJGFHEDEB;9667414.,,,-8;>??ACCCCFEEDFCDDEIIKSPSISPIKHJPISOILOJNISG:<0++*).>?FABBFE9985+***,CBDDILOMJKHBBBCEKJMLIJIJHLKSNNMLSOKNKMPSJMJNPNMGGMOSLSSSMMKLLPKIPGSQSLSSJFFDECCSJKIHHIJHOHIIMOKLGLKIHIJJJGNJJJMKNHHLKHHIJSKMJJMLILSSQSSLLMNLLPHHKHGILJKILKHLNMJIQPIMJISHLSLOSSSIKJMF32223JLHHIIHLGRHPINGFFGJSLNNORJSKGDC32222B;:77;3-,'&&'&
@132_PHV87F_9
GCATGATTAGTAAGTGGGGTGGTTGTTAAAATGTGACCTCTTCCCACCTTCGTCTTTTCCTCCCGTGTCCCTCCAGACCACCTTCGTCACCTTCAAGACAGCCGACACGTGGCTGTCTTCCACCGGGGCAGATTCTTCCGTGTAGGGACTCACTCTCCCAATGGCCTGCTTTCCCCACGGGCCCTGGAACAGCAGTTCCCAGGACATCCTGGATGACCCCTCCCCCAGCCTGTCCCCTTGAGGAACACCTAGCTGCTCTGACTGCTGCTCCCAGGTGAGAACCAGTAGCCTGTGGTTGCAGGGGGCAGGCTGGGCTCCAGGGAACAGGCTGGGCAGGGTAGAGGGCCAGCTGGGCTCAGGCCCATCCCACTCGGACAGGAGTATGTGGGCTCAGGTGCGGGAGTGGGTGGAGCCCGCGCCAGGCCCGGCCCTGGAGGCTGTGGAAGGGGCTGCCTTCTTTGTGTCCCTCGATTCTGAGCCCGCGGGACTGACGAGAGGACCCCGCAGCTTCCCTGGACGCTTATGCCCACGCTCTGCTGGCTGGCCGAGGCCATGACCGGTGAGTCTACCCCCTACAATACCACCTACACTATGGAGACCTAGGGCTTCTCCACAGGGGGCAGCCAGACCTCATGCCTCAGCAGCT
+
445OHQISNKSSIKEEEEEGKSPIPPME>>>>>MLSQISPKNMSHFILIJGGFINC@?=@EDF/**CDEFGFGE@?ADGIGKOJGJJJNIKKSKHMISNHSSKJIHHKPSOJSJKQSSFHG<:6((2-(@8FHHIHHFE@@HMLSNISSJSKJLJJHGSMIKSHJMSIKDCA:;;AAG??@@SJKHSISQKIL@?@>=43,-DAB++++.EPKSIPSSMISA@9767IKKSKSHLI2,@12BDEISIQKHIFFJLIKIILHGGIFIJFD9672JHGIGGDDDFLLLMNJKSPJJSKJNLKFMFPQSHKJSNJJKGIKHMEKFDBBACJHKGILOQGINOE9A345DFGJMMKPGKKSQABABNKSFIJJHSJMILSLSMKSKJLHHHKLKMFFIJG?>643343.//00420)))',++,))++,0((),-3357BCEFFGHHKKPSSJJSGLKGGGGGE??FHDEFC100039=)'&(/.*('(()54*)'&&&()+9:==?;????EB@AC9FHFIIJFGBBBBA@64445;;;>C??<<DEE?----7;@@AABFEEECBA>;:0/./09900000466345422-+*))*--@DEFEBDCEDDDDCGGBB?>??AFFFFIEDCABBCA=CABAA>873.-($
@133_PHV87F_9
CTGAGCTATGCTCAGGCTATGGACTACTATACAGCTGTCAAAAATCATAAAAACATAGCCCAAGGCATGATTAGTAAGTGGGGTGGTTGTTAAAATGTGACCTCTTCCACCTTCGTCTTCCTCCCGTGTCCCTCCAGACCACCTTCGTCACCTTCAAGACAGCCGACACGTGGCTGTCTTCCACCGGGGCAGATTCTTCCGTGTAGGGACTCACTCTCCCAATGGCCTGCTTTCCCCACGGGCCCTGGAACAGCAGTTCCAGGACATCCTGGATGACCCCTCCCCAGCCTGCCCTTCAAACCCTCACTGCTC
+
0FFFHMILHQPJKSLKPMIKNFKFPSKLNQKKSPSIQLJKKSSSPPSQJOLSNOOMRJJPMLSSSSMIJLNNIKHKMOPHNLLNJSSSLECEEEKINIHSKIK87760((=>>?@DIIOLLLPS801GFFIMGKRGFGLHLLJJJILKMLJMNNMLIMLNMKJQRMIJQMOJGJHKSJIJHJDJEDDHHMLKGHLHLG;656LSDDEPKIPOJKPGHHHEBDBBHGEEGDDB;457417CECFLQSMINGGFFLLJNKISKQSKSLKGGSGGFHGFSFFDC;9:B;<;;:.---+1(((''+*)(((())0*
@134_PHV87F_9
TTGAAGGTGACGAAGGTGGTCTGGAGGGACACGGGAGGAAGACGAAGGTGGGAAGAGGTCACATTTTAACAACCACCCCACTTACTAATCATGCCTTGGGCTATGTTTTTATGATTTTTGACAGCTGTATCGTCGTCCATAGCCTGAGCATAGCTCAGGACAGTTTCGATTGTGCTATATATCAAGCAAGGATGACTTTGAACTCTTGTTCCTCATGCCTAT
+
)78:<BDBBAA@@@@ADA@@@A?=======>A>===>>???@?>>>=?A@>>>@>?><<==?BBACJIDB??>?<<;<=@BEEDB@?>>??@@??@@?=<<<;==>@DHSFBBABDEHHDB@?>>><<==00000000;=<>>>@ADCC;:::;@>>=?>?>=====???@ADCBAA@@@ABBBBAD<...0A777777.<<=DEDEEDD??B@884555*'
@135_PHV87F_9
ACTATACAGCTGTCAAAAATCATAAAAACATAGCCCAAGGCATGATTAGTAAGTGGGGTGGTTGTTAAAATGTGACCTCCCCGCCTTTTCGTCTTCCTCCCGTGTCCCTCCAGACCACCTTCGTCACCTTCAAGACAGCCGACACGTGGCTGTCTTCCACCGGGGCAGATTCTTCCGTGTAGGGACTCACTCTCCCAATGGCCTGCTTTCCCCACGGGCCCTGGAACAGCAGTTCCAGGACATCCTGGATGACCCCTCCCAGCCTGTCCCCTTTGAGGAACACCTAGCTGCTCTGACTGCTGCTCCCAGGTGAGAACCAGTAGCCTGTGGTTGCAGGGGGCAGGCTGGGCTCCAGGGAACAGGCTGGGCAGGGTAGAGGGCCAGCTGGGCTCAGGCCCATCCCACTCGGACAGGAGTATGTGGGCTCAGGTGCGGGAGTCGGTGAAGACCCACGCAGCCACCGCCCTGGAGGCTGTGGAAGGGGCTGCCTTCTTTGTGTCCCTCGATTCTGAGCCCGCGGGACTGACCAGAGAGGACCCCGCAGCTTCCCTGGACGCTTATGCCCACGCTCTGCTGGCTGGCCGAGGCCATGACCGGTGAGTCTACCCCCTACAATACCACCTACACACTTATGGAGACCTAGGGCTTCTCCACAGGGGGCAGCCAACCTTCATGCCTCGGCAGT
+
IKLIOKMLOKLJJLPLSSSMNKJILKJORKINJGMLJHIKJPLLLSNLJLJHJSIJIIK???>>A6)())0))'''()()--).//..-*-89D>;;;DF=,/LLJKKIOHLLKGJMINQPSSISNKNOHSHECBACBOSHMILIIPJMJSQRILSOSMJCAAGKSMAEBBBBBEFEGK>888HLPKKQQOPPIGFFNKLJSNKSLINJEEHHFKDDDDHQJSOSSKOSNLKSLJSEGSOSSMONJMLSSOLSKSKK556(CJNSHKIEE?<C935?CFEKIILLJKLNQLKNJLIHIIKPNSSKSSHMPJLSFSQSSSMNKRSECANSQSJMMGMHPJJSGLNMSKOOPQLSHHNQKOSJMNMLKNJMRJRJJKKIISKSKNSILMSIMH<655349,>=><56EDDEEGGKKPJPLHKNNJKKOJLMPSKKJIJGKSJJFSJQJOOPHNLLOLIJMNLOKFEFGKMHHOKPIJSJSHIJE;MHOHKEG@..=7..EHHJOHGEEGEIOJHGQJGCJCDDEJIQIKSECDDFNSHFJHGEHHKLJJIIJFGGMFFIFFFEDHEHKKHHJJSKLMMKJJGIGEEBBBDEIHSIPGCBA@CDCBCCBDJGKK?>>@AGIGGHFFFFHHIFIFFEGCDBBCDCCDEFEEFEDFFDHEEDCDEC887/..***+***35682(''&&%
@136_PHV87F_9
GCCTGCTTTCCCCACGGGCCCTGGAACAGCAGTTCCAGGACATCCTGGATGACCCCTCCCCAGCCTGTCCCCTTGAGGAACACCTAGCTGCTCTGCCTGCTGGCTGCCAGGTGGACCCGGTCACCTGTGGTACGGGGCAAGCTGGGCTCCAGGGAGAACGGCTGGGCAGGGTAGAGGGCCAGCTGGGCTCAGGCCCATCCCACTCGGACAGGAGTATGTGGGCTCAGGTGCGGGAGTCGGTGAAGACCCACGCAGCCACCGCCCTGGAGGCTGTGGAAGGGGCTGCCTTCTTTGTGTCCCTCGATTCTGAGCCCGCGGGACTGACCAGAGAGGACCCCGCAGCTTCCCTGGACGCTTATGCCCACGCTCTGCTGGCTGGCCGAGGCCATGACCGGTGAGTCTACCCCCTACAATACCACCTACACACTTATGGAGACCTAGGGCTTCTCCACAGGGGGCAGCCAAGCCTCATCCTTCAGCAG
+
.0112878/*09:7@EFGGKOKIJMJJLSIMIGH@@DEOSRILMIGISIKSIOMQGE78873HLIHLLA?C>CD:;>ISKJGFFE3222211/////5577.-,,'''&&-+*'%$$$$&&$###$%'%%(%%$$%'((()*+59:<==@9560*)''+**++AGGPNMMJP?>??ADOILIMJLKRSSJMPOSRJJOMSSHSPMISSOCOPQSPJJNILOMRK:533359;;;<JF>>>??KQKRSKRJSMSOLSSNQPMNPIPONOMKMSMLNKORLRISKKPSMMSRJSLSKMJOQKOLSKSQB:0666<=4FKJIJNSSSONSKHFDFLHDHHB@HFOIIHIFFCEA?@GMFFEGGHSRLLNSPSOJSOPJJHGJHLSJJJIKIGKJOPSKLA?@??B@@DHMPH?=<<<;<<<<H>>GJMHGHIJHIJKKLPKJJQNNLMLSISLBBFEHHNOJGCB?4+**))*-.*)''&%%)((
@137_PHV87F_9
CCAAGTGGGGACAGGGCCTGAGCCCAGCTGGCCCTCTACCCTGCCCAGCCTGTTCCCTGGAGCCCAGCCTGCCCTCAACCACAGGCTACTGGTTCTCACCTGGGAGCAGCAGTCAGAGCAGCTAGGTGTTCCTCAAGGGGACAGGCTGGGGAGGGGTCATCCAGGATGTCCTGGAACTGCTGCTCCAGGGCCCGTGGGGAAAGCAGGCCATTGGGAGAGTGAGTCCCTACACGGAAGAATCTGCCCCGGTGGAAGACAGCCACGTGTCGGCTGTCTTGAAGGTGACGAAGGTGGTCTGGAGGGACACGGGAGGAAGACGAAGGTGGGAAGAGGTCACATTTTAACAACCACCCCACTTACTAATCATGCCTTGGGCTATGTTTTTATGATTTTTGACAGCTGTATAGTAGTCCATAGCCTGAGCATAGCTCAGGACAGTTTCGATTGTGCTATATATCAAGCAGAGGATGACTTCAAAGTCTTGTTCCTCATGCCT
+
**''&&&***/&&&''.7:9:<<?B9LCBBBLJLJCA@?AKNNSSIHONJSLMN9994499<GKN@A?>><=1+*)((((..0479:EGGEGHKISJBBBBCSISJQSSSIGE<5455@EDFFCEDIILSPLSMLMSJMMMQJJIKISISEGMFGIOGGFHIILNSMSOLSMIHLNOLKGIB)((((<?@7;A.---4?==@?A@@??@BCCCEFJIKJNHOLLIJKJLJLIIJJKKILIEA443B4+DFGNHOKLJHMSOPMKGKIKSSOQMLMKNJGJSKIJPHKLOKOKNSNOLHJJKHHIKHSIRPISKLIKPJBBCGHGHE:22DJJKJHHGJKSSSSSONIGKISQILNJSSIHSIJLIJIHMHOGEEEEGEEEEEJSKJJKHMKJSSSJHHEHIGLGHHHHFFIFFEEEFGFGJLLOJKAABBBEEGIIIILIL:8888BJKKIGEEEGGEDCCA60....0-,,,(%$%%$%'''())))*5-----4
@138_PHV87F_9
TACTATACAGCTGTCAAAAATCATAAAAACATAGCCCAAGGCATGATTAGTAAGTGGGGTGGTTGTTAAAATGTGACCTCTTCCCACCTTCGTCTTCCTCCCGTGTCCCTCCAGACCACCTTCGTCACCTTCAAGACAGCCGACACGTGGCTGTCTTCCACCGGGGCAGATTCTTCCGTGTAGGGACTCACTCTCCCCCAATGGCCTGCTTTCCCCACGGGCCCTGGAACAGCAGTTCCAGGACATCCTGGATGACCCCTCCCCAGCCTGTCCCCTTGAGGAACACCTAGCTGCTCTGACTGCTGCTCCCAGGTGAGAACCAGTAGCCTGTGGTTGCAGGGGGCAGGCTGGGCTCCAGGGAACAGGCTGGGCAGGGTAGAGGGCCAGCTGGGCTCAGGCCCATCCCACTCGGACAGGAGTATGTGGGCTCAGGTGCGGGAGTCGGTGAAGACCCACGCAGCCACCGCCCTGGAGGCTGTGGAAGGGGCTGCCTTCTTTGTGTCCCTCGATTCTGAGCCCGCGGGACTGACCAGAGAGGACCCCGCAGCTTCCCTGGACGCTTATGCCCACGCTCTGCTGGCTGGCCGAGGCCATGACCGGTGAGTCTACCCCCTACAATACCACCTACACACTTATGGAGACCTAGGGCTTCTCCACAGGGGGCAGCCAGACCTCATGCCTCAGCAG
+
QLKSJMIKNKMLLSSOOKSOISKKILQSLMKSMNGFEBBKKSKJSMSKKNLIJGJFHLSKKNIIA;9899;5GOKKLJNHJJJNKHILHKLHNF6222>>HG;?OMNMJMSSKLJSNJMISSJNLLOSMMJNLSQSSPSNLHGGHPIISJJJSSJLJSSNH<,,,-FJFEEFFIIKKMNLOSSLSKSSSKSSRQAA.+++DEEFIHNLIF=;:;<FEIGIJHIIJIRSSLSOQIMGJBCBDJML<<;;=FB;<EEEDC6=32231BHFGGG78==9<111ADEEGLHLEJFFGGMSSIIKIJKSOSSC;8.@<333<:;=FGHGGGHKPJILSKHLKEGMKIMIKJKLSFOKJO?<98<>?ILJMMKIFSJLMHRIJFGHHIHSMNMIIABCCF:/--11HESDIB<=IDBCCEFFJLHIIGIJ;;;;<GDFHHMA@@@BHQE5555@MOLJEFEFJNFKHHIFFDDDDHHJIHIJIJSJLJHIMNLLIJKIKHILNKLNPSLIKMEBC@ADCAJIGKKGGEFEFHHIKIIKJNKNPNSHNJ=4B>==?>4///CEFFHIEEEDDIGHIIIKJJOMIGJLIJGJLIGHHHMNMIHIJEGFFFHGJIIIHGFHKQDDEDHFJJIHIJGGFHGGJSHNIHFFGIHFDHGQIKKHFHLCA777AGSE;::9889888::;;<6332352.
@139_PHV87F_9
CTCAGGTGCGGGAGTCGGTGAAGACCCACGCAGCCACCGCCCTGGAGGCTGTGGAAGGGGCTGCCTTCTTTGTGTCCCTCGATTCTGAGCCCGCGGGACTGACCAGAGAGGACCCCGCAGCTTCCCTGGACGCTTATGCCCACGCTCTGCTGGCTGGCCGAGGCCATGACCGGTGAGTCTACCCCCTACAATACCACCTACACACTTATGGAGACCTAGGGCTTCTCCACAGGGGGCAGCCAGACCTCATGCCTCAGCAGC
+
12123>=>CAB@ABCA@AAADFHGHFGEFDECFEE33323@@BEFDEFEEFIHGGEFEFGDEIGGEEAAEHHIHGFFEEDDFEEIFDGGEB<:4//.//20---.3BDCFGHEEFC::::;LLGHJFGEEFCCBAABBBCCDCEDDEEHJJGFEEGKJFBAAACIFFFFGCBCCCGHIGEDCDBCDC@CCBCCCCCJJGFGFFFFHDDDCDEDDABAABEGEEFEFFEEGCBBACDBA>6666=?@@>>==?BDC@??432
@140_PHV87F_9
GGTAACTGCCCTGGAGGCTGTGGAAGGGGCTGCCTTCTTTGTGTCCCTCGATTCTGAGCCCGCGGGACTGACCAGAGAGGACCCCGCAGCTTCCCTGGACGCTTATGCCCACGCTCTGCTGGCTGGCCGAGGCCATGACCGGTGAGTCTACCCCCTACAATACCACCTACACACTTATGGAGACCTAGGGCTTCTCCACAGGGGGCAGCCAGACCTCATGCCTCAGCAGC
+
+)'%&&(.01=;CBBBBBBCCDFDCBBEIEHGFEC><=?ADIHHGFFFC=;:9-,,,,3;<<@DDDDEEEGFGDBCCFIKHD???=@EDDEC7333EGDCABCCBBBABCDCDCEDFFGHEFDCEEFDAA@AAGFEECDEDEFFFIFFBA@A?CDDBCCDBAABBEFDDCCDDCFDDEEDCCCBDCDEDCDCDDEGFDB??=9?@@ABDFDCBBBCBDEAA@@631/))(
@141_PHV87F_9
TCGGTGGTATTGTAGGGGGTAGACTCACCGGTCATGGCCTCGGCCAGCCAGCAGAGCGTGGGCATAAGCGTCCAGGGAAGCTGCGGGGTCCTCTCTGGTCAGTCCCGCGGGCTCAGAATCGAGGGACACAAAGAAGGCAGCCCCTTCCACAGCCTCCAGGGCGGTGGCTGCGTGGGTCTTCACCGACTCCGCACCTGAGCCCACATACTCCCTGTCCGAGTGGGATGGGCCTGAGCCCAGCTGGCCCTCTACCCTGCAGCCTGTTCCCTGGAGCCCAGCCTGCCCCCTGCAACCACAGGCTACTGGTTCTCACCTGGGAGCAGCAGTCAGAGCAGCTAGGTGTTCCTCAAGGGGACAGGCTGGGGAGGGGTCATCCAGGATGTCCTGGAACTGCTGTTCCAGGGCCCGTGGGGAAAGCAGGCCATTGGGAGAGTGAGTCCCTACACGGAAGAATCTGCCCCGGTGGAAGACAGCCACGTGTCGGCTGTCTTGAAGGTGACGAAGGTGGTCTGGAGGGACACGGGAGGAAGACGAAGGTGGGAAGAGGTCACATTTTAACAACCACCCCACTTACTAATCATGCCTTGGGCTATGTTTTTATGATTTTTGACAGCTGTATAGTAGTCCATAGCCTGAGCATAGCTCAGGACAGTTTCGATTGTGCTATATATCAAGCAGAGGATGACTTTGAACTCTTGTTCCTAAGTG
+
.-*+,.:HFEDA?0000BJSEIEGGGGLGFDGGLNOKLQSMKOSSMMIMRPSNSSKKLSJNMLIIJHLSJSPHKOSMMKMSLSS????JLLKNSJKEEHLLJLKLSMKJNMMPNSMKSMKHMHKMLQKNSLSSOLKSPOLJOSJLF@@BDKLKNLSPJLSSNLNLHHJKSIEDDEMLNGFFGEFBAAABD+,@?@GEHI???>GGM88867:--DDG32224AISKPKSSSKJIKJJSIHJGLORJJOIMB@A?=;<444GJSSM==I@F=;;:<<<ANIOHFCNSHHKLNSRLJSKJKPQGISHESIFGFDGSIFJJMOSSSMNMOKLSSNNQPSIJNMQMSRJSMOPNSQMSMSMNOSPEFFBKSLGJGGGE?=/0=8;88888<@@SMIFMHGSHIFEIGDBCD@@ABHONJLJJECA>;7222;9;@MLSIHJPIMQIMIRNIKHKPSSSSJMOSOSSIHKJRQQPMAAAA@<<<=HNJIHHLSJJOILIJKIPMIHOJKJPMKSJMNLLSKKMKNOLJKRLSLSSMNOHJIJSOLJ<=HIJMOHGLHPSRSBAAAGLILSLRSKJNSA@@>CCHISEGHGHHIKGGEIEFIHSPOJJSJHSSSNLNKKKIKHKSLMHJHSMLMIJKHJLIIIKLQLKHPHFGGIJKHIIKEDEDDFMIRIHGGLHOIOJMJJGKJILOIMOKRKHIJHOGJD<=?::<(('''
@142_PHV87F_9
GTCAAAAAATCATAAAACATAGCCCAAGGCATGATTAGTAAGTGGGGTGGTTGTTAAAATGTGACCTCTTCCCACCTTCGTCTTCCTCCCGTGTCCCTCCAGACCACCTTCGTCACCTTCAAGACAGCCGACACGTGGCTGTCTTCCACCGGGGCAGATTCTTCCGTGTAGGGACTCACTCTCCCAATGGCCTGCTTTCCCCACGGGCCCTGGAACAGCAGTTCCAGGACATCCTGATATGCCTGCCTCCCCAGCCTGTCCCCTTGAGGAACACCTAGCTGCTCTGACTGCTGCTCCCAGGTGAGAACCAGTAGCCTGTGGTTGCAGGGCACCAGCTCAGGGAACAGGCTGGGCAGGGTAGAGGGCCAGCTGGGCTCAGGCCCATCCTACTCGGACAGGAGTATGTGGGCTCAGGTGCGGGAGTCGGTGAAGACCCACGCAGCCACCGCCCTGGAGGCTGTGGAAGGGGCTGCCTTCTTTGTGTCCCTCGATTCTGAGCCCGCGGGACTGACCAGAGAGGAGCCCCGCAGCTTCCCTGGACGCTTATGCCCACGCTCTGCTGGCTGGCCGAGGCCATGACCGGTGAGTCTACCCCCTACAATACCACCTACACACTTATGGAGACCTAGGGCTTCTCCACAGGGGGCAGCCAGACCTCATGCCTCAGC
+
$$%&(*(''''))&'4?:@A;;;;<9MHPHHHFDJGFHIGAAABIHKLJJRE?==<;?AEHSDCDFJ=<85586>C?;978;<=<;:;<1*-<=994+42///9;;?@BBCCEEACD97777;IJHNSQJJJIKOKJMMMLSLNFGD??B=<@AFKFGNJIS@??=>CCACC868<;6555865526>?AMKMHLOQHACFJ>SGKIHLMKHJGPGGGH?>>>=CAAJCA99755765844322,++*'()2(:ACEFNGFC7-D88=EGGGGPPOJLMMMSOSKSLRNJINH=7550**767CGGFEF=;;9999:><4/00//-,,,,,++''&()--.2:EHBCDCEFFGHJGOIF421001=@IMOS>>>>LJHFEDGPLMOSJHHGGIIMKLSLIHJHFIIEKLCE=;;;<>@>??@ML-++++CCDKGFIFHGJJJFMHFGEEEGFJLIGGHIOHHFBCFEJLHIGIEHE99AA89NHDF<;0--,-/3///..../BCDCDEB@>4-,***+..1000136779;;33@67JGHDD??>>>BBFIGFEFGPHMGKHIIHIJHHEFEGEFHEB:9::D988869556<=CC52233?EFCDGHDFEGDCDB<<3***,--/3456=>;98879;::8:?CBBBBCEDDECECEFDDED?92+
@143_PHV87F_9
CTTTTCCCACCTTCGTCTTCCTCCCGTGTCCCTCCAGACCACCTTCGTCACCTTCAAGACAGCCGACACGTGGCTGTCTTCCACCAGGGGCAGATTCTTCATGCTCAGACTGCTCTTCCCAATGGCCTGCTTTCCCCACGGGCCCTGGAACAGCAGTTCCAGGACATCCTGGATGACCCTTCCCCAGCCTGTCCCCTTGAGGAACACCTAGCTGCTCTGACTGCTGCTCCAGGTGAGAACCAGTAGCCTGTGGTTGCAGGGGGCAGGCTGGCTCCAGGGAACAGGCTGGGCAGGGTAGAGGGCCAGCTGGGCTCAGGCCCATCCCACTCGGACAGGAGTATGTGGGCTGCGGTACGAGGAAGTGCTCGGTGAAGACCCACGCAGCCACCGCCCTGGAGGCTGTGGAAGGGGCTGCCTTCTTTGTGTCCCTCGATTCTGAGCCCACAGGACTGAGCCGAGAGGACCCCGCAGCTTCCTGGACGCTTATGCCCACGCTCTGCTGGCTGGCCGAGGCCATGACCGGTGAGTCTACCCCCTACGATCCGCCTACACACTTATGGAGACCTAGGGCTTCTCCACAGGGGGCAGCCAGACCTCATGCCTTGGCGG
+
+1,,-,.3/8DFCA886@AFFBDI?1<LFIKK<MHEFGLLNRKIQSNPKHIMSJME@??>++**+>?>>>AAEEFFE985,,22*&&&)*4,,,++**(&&'(()''***,)((&')%%&.2<>EIKMHKHCB>BBLHSGIIFNKSOLNSJIIOOEMGA@77G;=>?;6/--1@?@@=?+<***3.CEDFFB;;<54E66CJHKISSOIILSNMJNIIE@??<:871/('%'4<<GIJSKJNMGIKJMQKSQPKSPNFSJSSSLSPHBE6+))1:9:;D<>ECDCADGCF;MGIG?555559GHINOKFCEFJSHFEEEIHKBSJGHCDDSMSRPJISSNJJG?B?64+**)*&&%%%%%&%'((('((,.=AABDEFFKHIOGPSAAA>?BBDSJKLOSKRJJLIINSSPOJFKSSB@@EGCGLI==;94+**)))&%%%''&()))))-)('%%%&'+18@>@@51EEDDA?<5)(0008===<=AA@BBAFFOS@AAGKMIINIIPNOJKKMKSIKGJKKJKOJIEECCDGHNG64.---.)(..,,+*'(+++---.9>??@?@@CDFOGHGC884348:SIDEDC?>>@@@;;::<;<,&&&%%
@144_PHV87F_9
CCTCCAGCCTGTTCCCTGGAGCCCAGCCTGCCCCCTGCAACCACAGGCTACTGGTTCTGCCTTGGGAGCAGCAGTCAGAGCAGCTAGGTGTTCCTCAAGGGGACAGGCTGGGGAGGGGTCATCCAGGATGTCCTGGAACTGCTGTTCCAGGGCCCGTGGGGAAAGCAGGCCATTGGGAGAGTGAGTCCCTACACGGAAGAATCTGCCCCGGTGGAAGACAGCCACGTGTCGGCTGTCTTGAAGGTGACGAAGGTGGTCTGGAGGGACACGGGAGGAAGACGAAGGTGGGAAGAGGTCACATTTTAACAACCACCCCACTTACTAATCATGCCTTGGGCTATGTTTTTATGATTTTTGACAGCTGTATAGTAGTCCATAGCCTGAGCATAGCTCAGGACAGTTTCGATTGTGCTATATATCAAGCAGAGGATGACTTTGAACTCTTGTTCCTCATGCC
+
/0.()(-=>?@FE>>B>>IHJQSOKJSJKEDBBDDCBC>=>=>=<;999777.++*'&$$%%&(()8@GIGKJLJGGG>KMHJQJGHNKJSSSOSKPJIOMJJICIFEC;998?B?@???CCBBEDKIJJIMKIHJSMOLPMSMJNMMIRLNFMLPIJSSQSMOSOJHKLGLIJJNIKMJSMSPKLLJSKLMIGEDGSIRRLPJMMNJLJSSKLISOMKHMKLOIQJOSHFDHFMIKMLGGHJAJJJHEFEEHSLQMJQI;;;:4,+---B@BIKGJMMIECFAJG?A<5FHIGGGGLFJGKMPSKJSOISSKJNLKIMIHIHKJIGKHLFGIKLFHFEDDDEFISKMIJJHBKQOLKFHGGJMS7=?>?EEFHGGFDEFFIGIHIGEDDEFFHFHHHEHFFIDCBBCFLLHIHEFDDFEEGFDCCCEFEFHLMIIFEEGGJHMLH@A@A@?<<872
@145_PHV87F_9
CCCAGCCTGTTCCCTGGAGCCCAGCCTGCCCCCTGCAACCACAGGCTACTGGTTCTCACCTGGGAGCAGCAGTCAGAGCAGCTAGGTGTTCCTCAAGGGGACAGGCTGGGGAGGGGTCATCCAGGATGTCCTGGAACTGCTGTTCCAGGGCCCGTGGGGAAAGCAGGCCATTGGGAGAGTGAGTCCCTACACGGAAGAATCTGCCCGGTGGAAGACAGCCACGTGTCGGCTGTCTTGAAGGTGACGAAGGTGGTCTGGAGGGACACGGGAGGAAGCGAAGGTGGGAAGAGGTCACATTTTAACAACCACCCCACTTACTAATCATGCCTTGGGCTATGTTTTTATGATTTTTGACAGCTGTATAGTAGTCCATAGCCTGAGCATAGCTCAGGACAGTTTCGATTGTGCTATATATCAAGCAGAGGATGACTTTGAACTCTTGTTCCTCATGCCTAT
+
DLNJKSQNSJOGELCINKOKPKSKPSMHIDFHKSMLPKJSLSIHNSSLINKKKHJSSSNLSJIKMMHSPJPLSJKNOKSLQKSMMNOLOSKLKIMLMNQQLJLHDHHFSINKKGFJJHIGFKGJIJGOKKSIRSSINHJNSJNNKSKJKJILRKLEIRPLMQGOIHLGC54400FJHIGFEEFEEIIILLIF3/,,,6(&&&%%%(&15AIIJLMJIGJLJKOPJSQGOLLSISJJGFFKHKKMIEA@@IGJLEFJEECFEB?A@@876348:94-..0>CE4445EJGMIMA@@@@CE>=CDEIIFFIGHIIGSJHIKGLNGHIHIFKMKFIHEDEDEIISQSKKFGCKJJHHGHGEEFHFGIJJIJJGGHJGFGHIHJQSIIFFGHHJIIIHGHJKPKIHFHLSKGNJIIMIHIMHHIMJLQIHHPJHEHIGKLMSIJJFEDCBD@?>9:97('
@146_PHV87F_9
TAGGGACTCACTCTCCCAATGGCCTGCTTTCCCCACGGGCCCTGGAACAGCAGTTCCAGGACATCCTGGATGACCCCTCCCCAGCCTGTCCCCTTGAGGAACACCTAGCTGCTCTGACTGCTGCTCCCAGGTGAGAACCAGTAGCCTGTGGTTGCAGGGGGCAGGCTGGGCTCCAGGGAACAGGCTGGGCAGGGTAGAGGGCCAGCTGGGTCAGGGCCCATCCCACTCGGACAGGAGTATGTGGGCTCAGGTGCGGGAGTCGGTGAAGACCACGCAGCCACCGCCCTGGAGGCCGTGGAAGGGGCTGCCTTCTTTGTGTCCCTCGATTCTGAGCCCGCGGGACTGACCAGAGAGGACCCGCAGCTTCCCTGGACGCTTATGCCCACGCTCTGCTGGCTGGCCGAGGCCATGACCGGTGAGTCTCCCCTACAATACCACCTACACACTTATGGAGACCTAGGGCTTCTCCACAGGGGGCAGCCAGACCTCATGCCTCAGCGG
+
:<EFHJLSSOKOOPIMHAEFHGSLSLOJNC@DFHCIGFHJLMGMQHIGBCA@??;99;?BDFJIPOJLLNSLNISGKIDCEA>FFIJCC>=>D>SAADDDFGKRSJEDFIIJPLKJLMSSMMQKIBC8,,KFGIBJRKLJJMSMLSKLNPIMMKSPSFSSLSSJGHM?>>=>@A>>CSKLKSSKSMEHLGGEB@<77778:AB>>=<100((((++)+>/////-0;88::;JFFEEHHFFHBCB@E<;;653311-*+*)('()*6772.**277;;>===3344;988995)))))@DFSQPJSGFHGD??G9887:;H?5:6666999?@MMJFNKSNSROJKLSEDCDHGIB=AF*DAA:>>:;@3@HFHKPJLFEEDEILJKLHGECEKKKOGKQLLJFFIFSNKIQSOKQLGJHGGJ///0/CFDCBDFHHKMIJJIIDBCBAEC?CEEIGD@A@AGLNKIGJEEFIJJHOS<;;:2111240058888+***''
@147_PHV87F_9
GTCGGCTGTCTTGAAGGTGACGAAGGTGGTCTGGAGGGAGCACGGGAGGAAGACGAAGGTGGGAAGAGGTCACATTTTAACAACCACCCCACTTACTAATCATGCCTTGGGCTATGTTTTTATGATTTTTGACAGCTGTATAGTAGTCCATAGCCTGAGCATAGCTCAGGACAGTTTCGATTGTGCTATATATCAAGCAAGGATGACTTTGAACTCTTGTTCCTCGTGCCT
+
BFGFHGGFJEFA...GLFGGFCCBCBC----.731..-,,---.2359:<:<8111;EGF?DC?EHHLKNIEDEEFKJIGFEHEGJHHGJIHIIGFIGHFGFGGFFGFEDEECDDDEAABB@EDDEFISSJHFEDFEFHJGGEDDDEFFEEFFHGHIHIJGHGHHJHGFFFEAAABC=<<<<FSIGHFEEEEG766665.../A@@>>>@@EE99:::><;;;:.''''))
@148_PHV87F_9
CCTAGCTGCTCTGACTGCTGCTCCCAGGTGAGAACCAGTAGCCTGTGGTTGCAGGGGGCAGGCTGGGCTCCAGGGAACAGGCTGGGCAGGGTAGAGGGCCAGCTGGGCTCAGGCCCATCCCACTCGGACAGGAGTATGTGGGCTCAGGTGCGGGAGTCGGTGAAGACCCACGCAGCCACCGCCCTGGAGGCTGTGGAAGGGGCTGCCTTCTTTGTGTCCCTCGATTCTGAGCCCGCGGGACTGACCGAGAGGACCCCGCAGCTTCCCTGGACGCTTATGCCCACGCTCTGCTGGCTGGCCGAGGCCATGACCGGTGAGTCTACCCCCTACAATACCACCTACACACTTATGGAGACCTAGGGCTTCTCCACAGGGGGCAGCCAGACCTCATGCCTCAGCGGC
+
JJSLKKKONMLLSKJMIGSSSSECC?POSJQSSQMSJRKMKSJJPRMPLJNSIGIEMSSSRSJSHRLIJSFFE@HGKNLIMSKFQSOMSNPKHIGIMPMMLISSKMHPSSLKJHJHLHJKSMSNLSLNMDHLFDFDEDCBGFIF98989ISKOMJOMMFJIHJRPKRLKHKSSLJJONSOIKLIRKOIQIMLGJOHNLHISKONIKLGNFH<??GGGINMB=:80/000??DJHKIKNSLJKCCB4((()FIKEGIGHHKSJFG=996AKNQSRHHEDAA*)))*IGIGHJIHGIEGIGJKGHIQLSSHMHRLOSIEHH@B@@@@AEFEEEEEFFGFJNIKLJJHKLLHJGJHJHGGLHINJQNSMQQRIO=<==>KIFFGGEDGFGJEEGGGJID>=<,,,
@149_PHV87F_9
ATGAGGTCTGGCTGCCCCCTGTGGAGAAGCCCTAGGTCTCCATAAGTGTGTAGGTGGTATTGTAGGGGGTAGACTCACCGGTCATGGCCTCGGCCAGCCAGCAGAGCGTGGGCATAAGCGTCCAGGGAAGCTGCGGGGTCCTCTCTGGTCAGTCCCGCGGGCTCAGAATCGAGGGACACAAAGAAGGCAGCCCCTTCCACAGCCTCCAGGGCGGTGGCTGCGTGGGTCTTCACCGACTCCCGCACCTGAGCCCACATACTCCTGTCCGAGTGGGATGGGCCTGAGCCCAGCTGGCCCTCTACCCTGCCCAGCCTGTTCCCTGGAGCCCAGCCTGCCCCCTGCAACCACAGGCTACTGGTTCTCACCTGGGAGCAGCAGTCAGAGCAGCTAGGTGTTCCTCAAGGGGACAGGCTGGGGAGGGGTCATCCAGGATGTCCTGGAACTGCTGTTCCAGGGCCCGTGGGGAAAGCAGGCCATTGGGAGAGTGAGTCCCTACACGGAAGAATCTGCCCCGGTGGAAGACAGCCACGTGTCGGCTGTCTTGAAGGTGACGAAGGTGGTCTGGAGGGACACGGGAGGAAGACGAAGGTGGGAAGAGGTCACATTTTAACAACCACCCCACTTACTAATCATGCCTTGGGCTATGTTTTTATGATTTTTGACAGCTGTATAGTAGTCCATAGCCTGAGCATAGCTCAGGACAGTTTCGATTGTGCTATATATCAAGCAGAGGATGACTTTGAACTCTTGTTCCTTCATGCCTATG
+
LIGGGGGMIOLLIIECB?=CEEFJKNNIKHKJLCDGHHSGHGGHJGHHGKGEHFFHLIIINJH:99:=KFFJJIKKJJD@@AFHIFGKFEFEFFGJJIIHJHFEEHFFG@@@?HFGGIEEEDFDFJIIIKONSGKFGFHMHIMSFDJNQJGLIIJGGECEDFKDIMHJIC<;9;834?B84422;??DCEFEFFFHBB>?JJJFNGPHJJJEDDCCEHIO@>>=>BDMPFCCCBDCDCDEB?@AA>=333478498883/..044210/0049GIEFDC@A@BACCBBBDDGFFEA>>=><=<;-*)))(6BFEFEE??DACDDCFDFGEDC@@A>?@AAACCCCAAAACAA?>>??@BCCCCCBFDDDDCBCBDDFGH<;;;;DFED94433A@BBBBB@?>970+,)''&',-./2857777>><>22?>>?====FFFBAAABDECCCCBD@>==:9::9;;<<AABA?>???@AB?>>>>@@?@AA@?>>=?>=9989;>BBACB@AA<7:::=ECDDECABBB@>>>>=====@CDCD=;<<BCDC=;;;;=AA?@@@@ABB<;;;<B<;;<=A@@@A?<<<<>AAAA?BBBB@@@AADEHKHHMIFFDCDCAAAABBDECDDCEEEFED@@@>=???>@@ABIIIIGEDDGINIGECDAAA@@CA999888<=?>?BBABCDDCEBBCDDDCCCBBBAAAB@===>@FGBAA@ACDDDDB@@>68:DCDDGJFGECEFFHHGFD>><930)*+7666.+(
@150_PHV87F_9
GTGTAGGTGGTATTGTCGGGGGTAGACTCACCGGTCATGGCCTCGGCCAGCCAGCAGAGCGTGGCATAGCGTCCAGGGAAGCTGCGGGGTCCTCTCTGGTCAGTCCCGCGGGCTCAGAATCGAGGGACACAAAGAAGGCAGCCCCTTCCACAGCCTCCAGGGCGGTGGCTGCGTGGGTCTTCACCGACTCCCGCACCTGAGCCCACATACTCCTGTCCGAGTGGGATGGGCCTGAGCCCAGCTGGCCCTCTACCCTGCCCAGCCTGTTCCCCTGGAGCCCAGCTCCCTGCAACCACAGGCTACTGGTTCTCACCTGGGAGCAGCAGTCAGAGCAGCTAGGTGTTCCTCAAGGGGACAGGCTGGGGAGGGGTCATCCAGGATGTCCTGGAACTGCTGTTCCAGGGCCCGTGGGGAAAGCAGGCCATTGGGAGAGTGAGTCCCTACACGGAAGAATCTGCCCCGGTGGAAGACAGCCACGTGTCGGCTGTCTTGAAGGTGACGAAGGTGGTCTGGAGGGACACGGGAGGAAGACGAAGGTGGGAAGAGGTCACATTTAACAACCACCCCACTTACTAATCATGCCTTGGGCTATGTTTTTATGATTTTTGACAGCTGTATAGTAGTCCATAGCCTGAGCATAGCTCAGGACGGTTTGATTGTGCTATATATCAAGCAGAGGATGACTTTGAACTCTTGTTCCTCATGC
+
;;;NGFHEHIJJLSFC(&&&(/,*))))(,.;9:FGIK?>>>>GHEDCGFJ>322010+((*))'&'%$$%((+*,>DBECC@?BDGFJSILSNNKGIHIABAAACFBFGHHHKIPIKLNGGFCGJKIKNGGIHHMKRQJMSPKOLJIIJSNKQKILSJPONQJJJIHKMKKNFIHKLJLJHHIGJGOIJSGDEHFFGGFHGGFGLGFEEFDIGIJJIBABBBFIKJILLKKJ----?DCHNKGKJKPNHHGFGIMHI=<BDILJOIH::OD7EBDDD@>:872-./+2BIIIMMLMQRKLSOMMKMKKSOOKKKKLSNRQPSJOQSHFJCFFGQJJDFHKLSRKJI3--,/4=@B@AAEIDKJOIQDMHHHQSNJGLRQLNSJIDDKSJMIJMJL>>=<55@@>BH<<;6GKRPMJLKHGGFGGGIIHOSSNSQJJOJJJIIHLKIKGGDLIEDDB?@D=4BFFHIOQLQJJRKLNKHLOLIPSKKNKSLJFCJGSJMGDECB@LJMSLMMMKKLJEGKSDEDEHJGKKGEEEIAMLLSG@CGKNKSBCB>;:3+138;<=?DFEFFHFJHFGKJMKMKLIGCFHEIJGGHFIJJSMONNNMINIKJIHHHHKLKJHJJSJOKIKHHGHIGLIHKNJJILHJFCEDB<''''1*(()4<=EGFEEHEFGHILIIIFHGLOIH?7564?@??@@@@AA--/....,
@151_PHV87F_9
TGGGCTCAGGTGCGGGAGTCGGTGAAGACCCACGCAGCCACCGCCCTGGAGGCTGTGGAAGGGGCTGCCTTCTTTGTGTCCCTCGATTCTGAGCCCGCGGGACTGACCGAGAGGACCCCGCAGCTTCCCTGGACGCTTATGCCCACGCTCTGCTGGCTGGCCGAGGCCATGACCGGTGAGTCTACCCCCTACAATACCACCTACACACTTATGGAGACCTAGGGCTTCTCCACAGGGGGCAGCCAGACCTCATGCCTCAGCAGCT
+
JHMIGIIIIHHIIIJLNMKKGGEGMSOHQHI?@@AAA@@ABGDGHKIKOLLISKKIKJJJJKJJHJGJ?DCGIHKJKKMKHII=<<<=EFFHDDGDBB???DFFB?:9-,,-:=CA;<95=@@@CDFDC>@GIHLIEFDDCHHJIQJJKKRQSLIMOMKNSGIHGGHKMKIHMGMHSHMHFIGCA?9IK=555FAAKGGGJGHIMHIIJKIJKHIJMIHIFFFIHHIJHILHKFEDGFGGEEIJGFDHFHFIEGGFI@655,+*%
@152_PHV87F_9
CGCTGCCAGACCACCTTCGTCACCTTCAAGACAGCCGACACGTGGCTGTCTTCCACCGGGGCAGATTCTTCCGTGTAGGGACTCGCTCTTCCCAATGGCCTGCTTTCCCCACGGGCCCTGGAACAGCAGTTCCAGGACATCCTGGATGACCCCTCCCAGCCTGTCCCCTTGAGGAACACCTAGCTGCTCTGACTGCTGCTCCCAGGTGAGAACCAGTAGCCTGTGGTTGCAGGGGGCAGGCTGGGCTCCAGGGAACAGGCTGGGCAGGGTAGAGGGCCAGCTGGGCTCAGGCCCATCCCACTCGGACGGAGTATGTGGGCTCAGGTGCGGGAGTCGGTGAAGACCCACGCAGCCACCGCCCTGGAGGCTGTGGAAGGGGCTGCCTTCTTTGTGTCCCTCGATTCTGAGCCCGCGGGACTGACCAGAGAGGACCCCGCAGCTTCCCTGGACGCTTATGCCCACGCTCTGCTGGCTGGCCGAGGCCATGACCGGTGAGTCTACCCCCTACAATACCACCTACACACTTATGGAGACCTAGGGCTTCTCCACAGGGGGCAGCCAGACCTCATGCCTCAGCAGCTAGACTCAGGGTCAGCAGCTAGACTCAGGGTCAGCAGCTAGACTCAGGGTCAGCAGCTAGACTCAGGGTCAGCAGCTAGACTCAGGGTCAGCAGCTAGACTCAGGGTCAGCAGCTAGACTCAGGGTCAGCAG
+
--5422432678BCFFI@?@?>;742,+,14:ABCCBCCBDDDBB??NH><40009632567=@=>?>?B??==GIFDE@@BB8)((((/(((/5>@HIFFFIEIFAFEEAFDEEFHINGKIJMHLKJSKMBB78FBDECA>>87339999:;B789)?GGIHMBDF=7D==CGFKJHPLLGHFKJHSNNJGJIHHIMDC>AG7DMMKSSQMHKINLGGEIIIJLLMGJIHDGDJQIFIIKOB?>?AHGDCHHDFHFIHIJHINOLPSNOIDDCDEDEEDDB7779>@=<<<<GFHEFC@AAAAA?A****?????>CCBBB=898:CABBCFNHIHGJLIKHHIIHIGEEFIHGEDABCCGHHGLHGGHIKJJGFHIOJIIGHBC==DD?DE@4**+''''*12'''')73;;<=?FDAA@@CBEEEKMEDA>4,@ABCHG@97,DFEDCDBBBBDGEIIDDCCBFEGHFHIKFMGB?>>>AC?>>>ABCBCCFIHFF@>?>;;<:655547745.)+<<=99998899:EDD?>5559CDIGH@?01=??AACBCDGFC?=;:8///148>334;<@BB6656;('''('@BBACFECAAABD<===>HFIHLIHLDAA@?CDBDEFE:::::ECB4446>=>CBECAAAAACFG>=889=<=AAABCDF?>>>==<<<>?@CDBA@@A@BCD;887889:=>>;876..
@153_PHV87F_9
CCCAGATCTCCCCTTGAGGAACACCTAGCTGCTCTGACTGCTGCTCCCAGGTGAGAACCAGTAGCCTGTGGTTGCAGGGGGCAGGCTGGGCTCCAGGGAACAGGCTGGGCAGGGTAGAGGGCCAGCTGGGCTCAGGCCCATCCCACTCGGACAGGAGTATGTGGGCTCAGGTGCGGGAGTCGGTGAAGACCCACGCAGCCACCGCCCTGGAGGCTGTGGAAGGGGCTGCCTTCTTTGTGTCCCTCGATTCTGAGCCCGCGGGACTGACCAGAGAGGAGCCCCGCAGCTTCCCTGGACGCTTATGCCCACGCTCTGCTGGCTGGCCGAGGCCATGACCGGTGAGTCTACCCCCTACAATACCACCTACACACTTATGGAGACCTAGGGCTTCTCCACAGGGGGCAGCCAGACCTCATGCCTCAGCAGC
+
&&%$%$%%''))4,4,+,+((&'(/0+*++++>9989==ABHFBBBA4..CBBHGHIKJGGHFFGHKISD<==<<<:;DFFGADCDC:99:;<2---?=AD>===>DKJSIILOKFHFFFGFFIJKSGSJILIGJHMFHGHDIKHKHIOJJHJIDHFHFHHFGFGFH><===ECCDDDJF1///,,,,9,,,-EDEEEELHJIDFEFHKHHKKJMIRIJGKGFHIHSBCFEGFMLLJJMLGEDB??@@BPF*==:643>;<<?GHBA@85200.0130))))6AFGFJHHIJEFGFLGGCA<<<=BFIHIIKIHOLKIHLLJKSSEDCCDJSRIKIIGGFCCCC=<:9:<=CDDHEECHGGGQMHGJIFGEHGHFIJGFIIGEBDDGFFGFHHIDFBBBDCHGHOJNGFBDCCHEDBBCB@*****)
@154_PHV87F_9
CACCACAGGGCCCTGGAACAGCAGTTCCAGGACATCCTGGATGACCCCTCCCCAGCCTGTCCCTTGAGAAACACCTAGCTGCTCTGACTGCTGCTTCCCAGGTGAGAACCAGTAGCCTGTGGTTGCAGGGGGCAGGCGGGCTCCAGGGAACAGGCTGGGCAGGGTAGAGGGCCAGCTGGGCTCAGGCCCATCCCACTCGGACAGGAGTATGTGGGCTCAGGTGCGGGAGTGGGTGAAGACCCACGCAGCCACCGCCCTGGAGGCTGTGGAAGGGGCTGCCTCTTCTGTGTCCCTCGATTCTGAGCCCGCGGGACTGACCAGAGAGGACCCCGCAGCTTCCCTGGACGCTTATGCCCACGCTCTGCTGGCTGGCCGAGGCCATGACCGGTGAGTCTACCCCCTACAATACCACCTACACACTTATGGAGACCTAGGGCTTCTCCACAGGGGCCTACAGACCTCATGCCTCGGCGGT
+
)*,,--0---.?GHHDKISEDE/...)*,,,B?55557=AAED@CDA<B42,*(*...10*))'-+++--,*-0028;=??BJKLGDCDBCFBBC5///,-A@AGEOLOKCBC;;;;;<IFB>52220/01?B@A>=++++132+*+,,9>?AACDGIGL@@@??)((')+/13222238:==3,,,,A=@??<89G<;;;<:9955656666;<=B/----797777<<3332.))).+++*6BCBCDIGEFFEGJFIRGMHNIOIDC??BCDEFB>;2.''*)))*)/1@<788799973678==<<DGFEIMHHGD;86466<00365*98556644446545<;961269;ECEHGHDBBBD@@@@@HH@9766599=;<<<;===EHF?>667CEHH@??BCDCCAAACBIFLFFFGEFBDEFJHEF>=???>DBB@=99322235,(((&%&)),4442334*(((&'&
@155_PHV87F_9
ATGATTAGTAAGTGGGGTGGTTGTTAAAATGTGACCTCTTCCCACCTTCGTCTTCCTCCCGTGTCCCTCCAGACCACCTTCGTCACCTTCAAGACAGCCGACACGTGGCTGTCTTCCCACGGGGCAGATTCTTCCGTGTAGGACTCACTCTCCCCCAATGGCCTGCTTTCCCCACGGGCCCTGGAACAGCAGTTCCAGGACATCCTGGATGACCCCTCCCCAGCCTGTCCCCTTGAGGAACACCTAGCTGCTCTGACTGCTGCTCCCAGGTGAGAACCAGTAGCCTGTGGTTGCAGGGGGCAGGCTGGGCTCCAGGGAACAGGCTGGGCAGGGTAGAGGGCCAGCTGGGCTCAGGCCCATCCCACTCGGACAGGAGTATGTGGGCTCAGGTGCGGGAGTCGGTGAAGACCCACGCAGCCACCGCCCTGGAGGCTGTGGAAGGGGCTGCCTTCTTTGTGTCCCTCGATTCTGAGCCCGCGGGACTGACCAGAGAGGACCCCGCAGCTTCCCTGGACGCTTATGCCCACGCTCTGCTGGCTGGCCGAGGCCATGAGCCCGGTGAGTCTACCCCCTACAATACCACCTACACACTTATGGAGACCTAGGGCTTCTCCACAGGGGGCAGCCAGACCTCATGCCTCAGCAG
+
JIMGRIMPLIILOHNSQSPIDC:60,,,-CHMLOINLIHKFE:66SHJJGKIKSKIILHS@FKSJNHGGKEEFINSKKLSSQOKCCCBEBA>>?9::IGHFHFGSRNSSKLSJG;553*,(((15BDA??>>+)('*)(&&(&*.-***+///,---CFFDIKJJSJGC<==@DICDDEQNJJJJKQJIRDCCB?A<=KMMJIH?=>>==?@@?@<?2220*CGNPKJMG?9/K<<IIKPINSROIKSLKSSKSJOSRJSPPLS8:>+8788LOSQMPMJRLJQSSOMOONSLKLDJDSMSCJECA=:21133333BCOJJHIISHQKNPJLLJGCA@AAHHGEFF667A@A><<==LGHEDE=>>;;==>>=>=>OIJIHDIHHI?=<<<>B@CBBJG=///0BSHA6668EISHKHLJOS>=>>?IGFIFBGFC<9++/04CEC=>===;<<=<@DHGLFAFEDBBCB@CCAFHFILSJKQK<;;7'''''FKIKJSJGNJJLSLQSKILPJNHFIIHGHHIONLHILHLQSJKGMFD@AB,****.00(('&&(%&--=>>>><<<KGLJHGJGJHJINLLPMIJMKFJINOKKKHIHLGKFGGHMILIJKHHHMADHFFFGLRJHHGEE@@@ABBHA:9999
@156_PHV87F_9
TAGGGACTCACTCTCCCAATGGCCTGCTTTCCCCACGGGCCCTGGAACAGCAGTTCCAGGACATCCTGGATGACCCCTCCCCAGCCTGTCCCCTTGAGGAACACCTAGCTGCTCTGACTGCTGCTCCCAGGTGAGAACCAGTAGCCTGTGGTTGCAGGGGGCGGGCTGGGCTCCAGGGAACAGGCTGGGCAGGGTAGAGGGCCAGCTCAGGGCTCAGGCCCATCCCACTCGGACAGGAGTATGTGGGCTCAGGTGCGGGAGTCGGTGAAGACCCACGCAGCCACCGCCCTGGAGGCTGTGGAAGGGGCTGCCTTCTTTGTGTCCCTCGATTCTGAGCCCGCGGGACTGACCAGAGAGGACCCCGCAGCTTCCCTGGACGCTTATGCCCACGCTCTGCTGGCTGGCCGAGGCCATGACCGGTGAGTCTACCCCCTACAATACCACCTACACACTTATGGAGACCTAGGGCTTCTCCACAGGGGGCAGCCAGACCTCATGCCTCAGCAG
+
+,2333DGF@@@??75424DEIIFIHIDKFFGOKELEKFISSLMIGILDDDBDA@?A>?G@A@@?>@HOHMSDDAA<=7676,>IJLHJCEB?4EDBHFJJKJOLMRHLHSIICBAEEFKGJEA978:01DB;;;;<<=FMJGGFHJKSNQIHPLPHJKHKH00//0.--,,.0/0=?>MKJGGHHKSPNLSSLL9788@CDHEEC@+)&&&';.----:ACHBSD>@GDFHGIHJJLJKFGEDBEEGJ?BCCBD;::::JIJDHKHLLSLSMLKIJMHMHNHKIGGHHGKSIKJJOHHNMKNNKMKIJGJGJ,**32*88:BHGCHGIMKLLIIHPGEFFDD?>>?>C?411247@@A88865998>@A@CFADFEEFFBCCB?CEC;;:::<=<<=**))*8:<<BABDHHIFGGENFGGHHLHGFJGJIOKINEHCDEHFGGF@A??>===<<>>>>GEBDCCEGDDFEEGHIGABBEDEEFDGK=<9999>DC;==><88851
@157_PHV87F_9
CCCAGCCTGTTCCCTGGAGCCCAGCCTGCCCCCTGCAACCACAGGCTACTGGTTCTCACCTGGGAGCAGCAGTCAGAGCAGCTAGGTGTTCCTCAAGGGGACAGGCTGGGGGAGGGGTCATCCAGGATGTCCTGGAACTGCTGTTCCAGGGCCCGTGGGGAAAGCAGGCCATTGGGAGAGTGAGTCCCTACACGGAAGAATCTGCCCCGGTGGAAGACAGCCACGTGTCGGCTGTCTTGAAGGTGACGAAGGTGGTCTGGAGGGACACGGGAGGAAGACGAAGGTGGGAAGAGGTCACATTTTAACAACCACCCCACTTACTAATCATGCCTTGGGCTATGTTTTTATGATTTTTGACAGCTGTATAGTAGTCCATAGCCTGAGCATAGCTCAGGACAGTTTCGATTGTGCTATATATCAAGCAGAGGATGACTTTGAACTCTTGTTCCTCATGCCTC
+
+DHFIMJKJKG<<D;<IHISLMQKKLLGEDEDFFFGFGJKIJKIJSGJSHMFIMLHMNMMMLJLSRSPNPKKSFHKHIIIIKSGIIMLLSNSMNSLLHCSSQFHGHG<=<BDFA>?FFHLJGHFFGSRLMMKKLMKIMPLLILH.***@EIDGJFHEDIILKKKLIIGGFFKHCB==@B>@4333))))*865468AFMKIFGGJA?4(AFGHJKISILJHIKKHIMKIJGKKKMKSLNOSNMSJJJ?=>>CD<<<<=@@=<=@;;875421:0--+.0000;FGACAACHHIGGFFFGIMLSSLSOMJLIKKKKHHHHGJFIGFFEGGIFIKIOHGFFEEGGKSSOPGFFFHFIIHGHGFFHHHFHGIGIHGFGFEEEGGILIGEFEDFLJMLGGGFHFGJB@@@AGNNGGGEEIFKIJJJFE5.../GGEFDEJGGGMIHMILHKSKMHCA<<;;5
@158_PHV87F_9
GCCAGCTGGGCTCAGGCCCATCCCACTCGGACAGGAGTATGTGGGCTCAGGTGCGGGAGTCGGTGAAGACCCACGCAGCCACCGCCCTGGAGGCTGTGGAAGGGGCTGCCTTCTTTGTGTCCCTCGATTCTGAGCCCGCGGGACTGACCAGAGAGGACCCCGCAGCTTCCCTGGACGCTTATGCCCACGCTCTGCTGGCTGGCCGAGGCCATGACCGGTGAGTCTACCCCCTACAATACCACCTACACACTTATGGAGACCTAGGGCTTCTCCACAGGGGGCAGCCAGACCTCATGCCTCAGCAGC
+
ARKPSJMGJLGLE@>FFGSKRISGKLLKONNSDQNJMPJOJQIHLHHLMKKINMOMKPNNSROSNQNQKJLSOLLKMKLONLIIHIIILPNRMSMLSJMLRSNGSNKKHHNI?>???GGOMLLNJRNOJJOKSLNHMKKKSJMSNJKIHKIHOMIRSMNLMKOLMHKGFFG=FMHJGHJGFGAGCAAFFEGHSMLNJIMJIJIKPJPKKJSOHMOJDDDCHJJB?>??HFIIHFGHGEFEFGGKHHGHJHKNILFEEFFEDDABBLJHSKOLKBBAAA?FHH?@??7666711:;CDEEB111..,
@159_PHV87F_9
ACGTGTCGGCTGTCTTGAAGGTGACGAAGGTGGTCTGGAGGGACACGGGAGGAAGACGAAGGTGGGAAGAGGTCACATTTTAACAACCACCCCACTTACTAATCATGCCTTGGGCTATGTTTTTATGATTTTTGACAGCTGTATAGTAGTCCATAGCCTGAGCATAGCTCAGGACAGTTTCGATTGTGCTATATATCAAGCAGAGGATGACTTTGAACTCTTGTTCCTCATGCCT
+
BEEHKQMJBNPJNJRJIHLLNRJNHEFEEFN@@@@ANHFGJJFGFE??<<<89>>81112CDGCDE5LKJJJNH>===@SKMJJFFFFGHHLIINLKIJGGGGGJNHKFHGECDDDCEDFIKSSNMKIIIKSSKGFEDCEFFGGGFGGFGFHGGGGHHHKJMJGGGHIIHIHFFECDEHHGEEEEGLMHGFEEEEIHGHHHGGDFEFHFKIGHJJONMMINJCGF22=5555446
@160_PHV87F_9
TCCCGCGGGCTCAGAATCGAGGGACACAAAGAAGGCAGCCCCTTCCACAGCCTCCAGGGCGGTGGCTGCGTGGGTCTTCACCGACTCCCGCACCTGAGCCCACATACTCCTGTCCGAGTGGGATGGGCCTGAGCCCAGCTGGCCCTCTACCCTGCCCAGCCCTGTTCCCTGGAGCCCAGCCTGCCCCCTGCAACCACAGGCTACTGGTTCTCACCTGGGAGCAGCAGTCAGAGCAGCTAGGTGTTCCTCAAGGGGACAGGCTGGGGAGGGGTCATCCAGGATGTCCTGGAACTGCTGTTCCAGGGCCCGTGGGGAAAGCAGGCCATTGGGAGAGTGGATTCCCTACACGGAAGAATCTGCCCCGGTGGAAGACAGCCACGTGTCGGCTGTCTTGAAGGTGACGAAGGTGGTCTGGAGGGACACGGGAGGAAGACGAAGGTGGGAAGAGGTCACATTTTAACAACCACCCCACTTACTAATCATGCCTTGGGCTATGTTTTTATGATTTTTGACAGCTGTATAGTAGTCCATAGCCTGAGCATAGCTCAGGACAGTTTCGATTGTGCTATATATGAGCAAGATCCTTTGAACTCTCTCCTCGTGCCT
+
7=@?11A@@@CA=<<<852244;CCCCBECDHMIGHEFHFEEHHDEDFEEEEEHFEEGHFFECBCEEFAABABFDFFGGHGCDCCCFFA>>==@E===>>ECGECAABBBEDBCA??@@BDCCCBFDCDB=<<=??7BAC:9:>?A:8656870.+&%%&'.15653349=DCFHGJHGIFDDADDCCC===<=CCCBA@@ABA@AAADDEEEEDDCDBCDDCGGDDDCCDDEECDEBAAAABDCEDEFEEEGIGFEDEEEGAEFEGDABBBADEDDEHGHGFFFFFKIHILKJJSKIKHLGLAKHIJHHHFAGHFKHIGEDEDEFFHKGG@?==3*&%&%&)1=@ABBCDEHHHLIJFGGIIDHGFHIIIKJLHHIJHHIIGEEFDFGGFFB==>CEFFKGDEBEGHIJJGGHHKKGGGFGHHJFIHA?@<<=<>BDDHDFD>GHHHHFEFEHFJILMHFFEEFEFFFGFFHGGHEEFEEFEFFEJFFEECDDCCCFHIKIDDDCD=DDCBCCDCDFEDGDDCDBB****+EFGECBCB;;;;;;888<<EDBBCDDCCBCDFHHEHFGFCB'&&&'%%%&%%%%%-.7=@:9'''').))))+)
@161_PHV87F_9
AGGGGGTAGACTCACCGGTCATGGCCTCGGCCAGCCAGCAGAGCGTGGGCATAAGCGTCCAGGGAAGCTGCGGGGTCCTCTCTGGTCAGTCCCGCGGGCTCAGAATCGAGGGACACAAAGAAGGCAGCCCCTTCCACAGCCTCCAGGGCGGTGGCTGCGTGGGTCTTCACCGACTCCCGCACCTGAGCCCACATACTCCTGTCCGAGTGGGATGGGCCTGAGCCCAGCTGGCCCTCTACCCTGCCCAGCCTGTTCCCTGGAGCCCAGCCTGCCCCCTGCAACCACAGGCTACTGGTTCTCACCTGGGAGCAGCAGTCAGAGCAGCTAGGTGTTCCTCAAGGGGACAGGCTGGGGAGGGGTCATCCAGGATGTCCTGGAACTGCTGTTCCAGGGCCCGTGGGGAAAGCAGGCCATTGGGAGAGTGAGTCCCTACACGGAAGAATCTGCCCCGGTGGAAGACAGCCACGTGTCGGCTGTCTTGAAGGTGACGAAGGTGGTCTGGAGGGACACGGGAGGAAGACGAAGGTGGGAAGAGGTCACATTTTAACAACCACCCCACTTACTAATCATGCCTTGGGCTATGTTTTTATGATTTTTGACAGCTGTATAGTAGTCCATAGCCTGAGCATAGCTCAGGACAGTTTCGATTGTGCTATATATCAAGCAGAGGATGACTTTGAACTCTTGTTCCTCATGCCT
+
=?BDGGB;:9999<BCDDHIIMGKJLJNSJKNLMMLLOKKRJMSJHHNHNSJMHISKSSD::;DESMOLLSMIKLDOSJNSOGGGE21111GMKJJLQSLSKMRQPFEFHJMQPROMKKOSLSSNSSPSSSKGCDCFQRPPSNP;;QSHHFHHJNKSOKKFGHMKIHGEFGGHHHHGB6@MSSSSSLPPSKNPLMKSLNSMLKJKJIJNKSLOSOSPSOLGMJJE9SPMSONQOSLIHHKJEMSSNISLSRNNS==LDCB@?@?@>87777==3/./?DBBBKNQPFIFFGEIHHPINHKIKLSKKSSMRMLKEEDA?@AAOLPSMFOLJOINOSSLNSKGDOLSLHNSLMGJHIABGIGACB?:777BEPNIKHGLSJIHJSJ?66668@E<8=C=?@AKRKOPSSKNNIKIMOKMNPNSQQMMKLQNSSLSOKHKFHCHEE??=<===>FFHMLSOOSKHIJPIKLKMEBCCCKPKJSBBEEHIJIIGGFIHJSONRSMOHHLIGGIOKHJKQMIOLJSJLSOLJJNJFOLQSRJLOKNJMLNSKKSPMMMLNLMKIHMHGKHHHGHGFHFHMNGFEEDEEEFJJJHHHJHKLSSLOJJHGJIHIHKIIFJJEHGGGJGFGJHJJIGEHJHIJIHJHGLMIKA???@GPHJSIGHGGJHKKJKIMNGJLJGSFD====>NQMLJIFD@?3399774-
@162_PHV87F_9
ACAATCGAAACTGTCCTGAGCTATGCTCAGGCTATGGACTACTATACAGCTGTCAAAAATCATAAAAACATAGCCCAAGGCATGATTAGTAAGTGGGGTGGTTGTTAAAATGTGACCTCTTCCCACCTTCGTCTTCCTCCCGTGTCCCTCCAGACCACCTTCGTCACCTTCAAGACAGCCGACACGTGGCTGTCTTCCACGGCAGGTTACCCCGTGTAGGGACTCACTCTCCCAATGGCCTGCTTTCCCCACGGGCCCTGGAACAGCAGTTCCAGGACATCCTGGATGACCCCTCCCCAGCCTGTCCCCTTGAGGAACACCTAGCTGCTCTGACTGCTGCTCCCAGGTGAGAACCAGTAGCCTGTGGTTGCAGGGGGCAGGCTGGGCTCCAGGGAACAGGCTGGGCAGGGTAGAGGGCCAGCTGGGCTCAGGCCCATCCCACTCGGACAGGAGTATGTGGGCTCAGGTGCGGGAGTCAGTGAAGCCCACGCAGCCACCGCCCTGGAGGCTGTGGAAGGGGCTGCCTTCTTTGTGTCCCTCGATTCTGAGCCCGCGGGACTGACCAGAGAGGACCCCGCAGCTTCCCTGGACGCTTATGCCCACGCTCTGCTGGCTGGCCGAGGCCATGACCGGTGAGTCTACCCCCTACAATACCACCTACACACTTATGGAGACCTAGGGCTTCTCCACAGGGGGCAGCCAGACCTCATGCCTCAGCAG
+
(()FGIDIIIILJHLKRKSIHLIIKMHLJSKSJHSGPJLSSSNLQKOOMONLSHGB@DKHGKGJHGIEE87....12@EIGIMIJRGHHGGHHICDDDE@??@<A53112036++++.1,,**---?CC>>DDDBCED<@D.HJNGGEB?><<<?C>?IKIKIJNIJHDEFEGRIEFFFJMQSIOOSJOLSPOHGD?>;;-,,-.*'''')**-37687799FSIHMMNMFJGCIJNLKKHPMIFGBHLSLSGLMJNNJSKSNSKSSKKHLJIMMNMRSLLSLOSSPRQSRLLQ@8684KQKNQMNJH@8F>?@BKHEHJSIGGLIKSSSMRKHLIJQRSLCGG<IKHIKFNMIHFFHLQMRJIMIQLIJMKLOMOSSHPPLLGHFFHHFFDFNILRCBBBB:;;;87777EEBCCEFFFDEF9899;@6+++,CCIGGNJSPGGHFF=:;;;ECEDDEIIKLHKNSNOIC<9643(('''+7;----@DEEHGMMSKIHIJJMJKLSNKMJIMIHFGSKLJEFFEF77G>56IHHSLMFGFGMNKQJIIHFFJPKIKISHOIIIFJMLKORKMJC?GGGFKGFFJEFJIJCBBBADDDGLJKIKNIIMJKIHGHGJLKHGGGHLHHGEEDFGJ@@@@?D<<;<?GFFE=>88EEAABBBMJOOIKJHHJIIGFGFFJHLJHFIEGHGGGFIFEGGFEFHIGHHGFJGIGGGFHE99860
@163_PHV87F_9
CTCAGGCTATGGACTACTATACAGCTGTCAAAAATCATAAAAACATAGCCCAAGGCATGATTAGTAAGTGGGGTGGTTGTTAAAATGTGACCTCTTCCCACCTTCGTCTTCCTCCCGTGTCCCTCCAGACCACCTTCGTCACCTTCAAGACAGCCGACACGTGGCTGTCTTCCACCGGGGCAGATTCTTCCGTGTAGGGACTCACTCTCCCAATGGCCTGCTTTCCCCACGGGCCCTGGAACAGCAGTTCCAGGACGTCCTGAGTGCTGACCCCTCCCCAGCCTGTCCCTTGAGGAACACCTAGCTGCTCTGACTGCTGCTCCCAGGTGAGAACCAGTAGCCTGTGGTTGCAGGGGGCAGGCTGGGCTCCAGGGAACAGGCTGGGCAGGGTAGAGGGCCAGCTGGGCTCAGGCCCATCCCACTCGGACAGGAGTATGTGGGCTCAGGTGCGGGAGTCGGTGAAGACCCACGCAGCCACCGCCCTGGAGGCTGTGGAAGGGGCTGCCTTCTTTGTGTCCCTCGATTCTGAGCCCGCGGGACTGACCAGAGAGGACCCCGCAGCTTCCCTGGACGCTTATGCCCACGCTCTGCTGGCTGGCCGAGGCCATGACCGGTGAGTCTACCCCCTACAATACCACCTACACACTTATGGAGACCTAGGGCTTCTCCACAGGGGGCAGCCAGACCTCATGCCTCAGC
+
1EFFFGIKSQNPSOKMJSMLJLMKOJOLOLMNJNSKNMIJGKOSOSJPJKSLOKOSLJJKLLKONMLRKJKSLKOSSSOMSSOJJGSSHOLMSHHHFHD;BE::;:<BDG>>>876019CDEFEJJHHFIIFLHLKIGSLLSQNSHDBABB@CSSNLKOSSMONRRPPLSKLSGH.---/<MHDDGBDHEGCDGILJFKPMJILMKNIKOMJOSSGOKOKJMMJISPROSPPNKSNIMLIKHILSIGDCDE@@@98)('''((((()*2339>>F;<=74EQKSINCHA,D./JISKJJPMSJJSIMRGKJIHSMSSLNHSBA?56NSHLJSSSMMKJINNHKKSSSSMLIE=?<FKG?CA=?:88/1ADBGHPONJOMSSSNILLIJJKI+****2AB77667;;;=H3++++JJIEKKDEEDEKKHFIGEFHMJHIFIKIKIHHIGIFEEDEJSIJHKJQSKHF87778IIGIMLHLIFH@=>KGKHIMHKJKSONMSLNSHIIIKFLIOGJLILSLIHGFEGJJJHE>===>HHGIJIKGKGFJPRNJNSHJMHENMQPJGGGHJHGKIGIFGFEGJIHFEFFEGGMSPHFHEHIHNMFJKKLIHFFHEGIGFIKGFIFHFGHIIEDEDFFGRKHNCCIHLIHJIIJSIFGHFGEEGFGFGGFFIHCC?????FEDGKKKJHEFFEDCGGDD843,
@164_PHV87F_9
CTGTGGTTGCAGGGGGCAGGCTGGGCTCCAGGGAACAGGCTGGGCAGGGTAGAGGGCCAGCTGGGCTCAGGCCCATCCCACTCGGACAGGAGTATGTGGGCTCAGGTGCGGGAGTCGGTCAAGCCCCACGCAGCCACCGCCCTGGAGGCTGTGGAAGGGGCTGCCTTCTTTGTGTCCCTCGATTCTGAGCCCGCGGGACTGACCAGAGAGGACCCCGCAGCTTCCCTGGACGCTTATGCCCACGCTCTGCTGGCTGGCCGAGGCCATGACCGGTGAGTCTACCCCCTACAATACCACCTACACACTTATGGAGACCTAGGGCTTCTCCACAGGGGGCAGCCAGACCTCATGCCTCAGCAGCC
+
<?ELJJKLFE;;BCSPODLKKSSSMLNOJOOSSIPQLMLSKKGKSIOSSSKJQPSKGHH@====@?@B0/022D>A?B=56?<<>>>;;;''''''&&175E8665544444=@@;7773333346514-,+++.****+>==?HGHKSJLSKLKSSSMKFIDCA@6333;79=AABBA83210//013AB;2HIJMIJLOKSPGJRHGISKJJHC>GA::<<<<<78FB@ADDC?=873/'35AB@DFFFLNKHIJSJJLSNROSSSNJKOSSGFFDDSMHFJGGHIIHOKIQHINKRHMHINGMLJK@=>?IKHF?ACCEHJKIGC9865578<=*))))(....0>?@BCB>>>><;:6
@165_PHV87F_9
CGAGCGTGGGCATAAGCGTCCAGGGAAGCCGCGGGGTCCTCTCTGGTCAGTCCCGCGGGCTCAGAATAGAGGGACACAAAGAAGGCAGCCCCTTCCACAGCCTCCAGGGCGGTGGCTGCGTGGGTCTTCACCGACTCCCGCACCTGAGCCCACATACTCCTGTCCGAGTGGGATGGGCCTGAGCCCAGCTGGCCCTCTACCCTGCCCAGCCTGTTCCCTGGAGCCCAGCCTGCCCCCTGCAACCACAGGCTACTGGTTCTCACCTGGGAGCAGCAGTCAGAGCAGCTAGGTGTTCCTCAAGGGGACAGGCTGGGGAGGGGTCATCCAGGATGTCCTGGAACTGCTGTTCCAGGGCCCGTGGGGAAAGCAGGCCATTGGGAGAGTGAGTCCCTACACGGAAGAATCTGCCCCGGTGGAAGACAGCCACGTGTCGGCTGTCTTGAAGGTGACGAAGGTGGTCTGGAGGGACACGGGAGGAAGACGAAGGTGGGAAGAGGTCACATTTTAACAACCACCCCACTTACTAATCATGCCTTGGGCTATGTTTTTATGATTTTTGACAGCTGTATAGTAGTCCATAGCCTGAGCATAGCTCAGGACAGTTTCGATTGTGCTATATCAAGCAGAGGATGACTTTGAACTCTTGTTCCTCATGCT
+
'%%())*,,,-;:998856666:9;*1)&&&&''*-.12100*++++,.../:?67A@>:64'(()(%&(()202331144585551-,-/174--..079=@BHCDGOOLMIISMLKJDCA@<778889:C<;;<89977A@@>>><788CCDC0///1>>AAC23BCNOLOSJIQISJ=====?<==<<:>LHH>=<;:;657==*8899:GF77C)832223.,)((),0/01226;?DDOISKHNIKOSNONSLNRLPHFE7788QJSJLLJHJGKJSJMSPSGGHNMSLMKLE??@HGJOSMSOMSA?CCKJ?@@@40000.1LIMLSMSSLQHSSLISLOKSHCEDOB>CA<<833;=??ABBCDGFSONKKMJFFHFCBBB@@@B56HF??==>B>887667>??DFCCEE>==8899>>>>?B65556AA@>5...:<<313356=<;<<?<<<::;IOISIGDECCE46:;<>;;<=BE=;;78888;;9;;;=BCDESSINSODCDB@9>><43/)((()))))))037<?@@88899GEFEDFEJIOMSSJJJOHHMGDCCA@A@ABDGIFJHIMMNNLMIMH=:::DFKHGEHF,,,,,@@?>=>43/8599<CBAAAKF=<<;;:976655321/++,,//))%
@166_PHV87F_9
CTGGAACTGCTGTTCCGCCCGTGGGGAAAGCAGGCCATTGGGAGAGTGAGTCCCTACACGGAAGAATCTGCCCCGGTGGAAGACAGCCACGTGTCGGCTGTCTTGAAGGTGACGAAGGTGGTCTGGAGGGACACGGGAGGAAGACGAAGGTGGGAAGAGGTCACATTTTAACAACCACCCCACTTACTAATCATGCCTTGGGCTATGTTTTTATGATTTTTGACAGCTGTATAGTAGTCCATAGCCTGAGCATAGCTCAGGACAGTTTCGATTGTGCTATATATCAAGCAGAGGATGACTTTGAACTCTTGTTCCTCATGCCT
+
FEIGFB@@>>?>=;3/('''''((-9DDDEGFBCCBFJHLFFFILHJFEHKHQFFDFGL@>:;;DA>66666654>@>>>>@AA@@ADEHHLHLNKMKJMJJJF=<=>DJDEDCCDIIMEEECECBA?977644.//1A:>>FD??@FIMLKOLGNSNLMLHGGFGHLSMLIHLNPNSJSHHJQSHJKHIKHIHDFFKNJHIHGIMGGGCNHAA??BACNJMKHGHHIHHFGEGGLLHCBABCHHISKJNMMGLIMHJPKIJIIFEFEA@@@DIMJOKGJFFFFGHAHGFFHGGGKLKFKHKKJLQIJJIJFC@A=;..--+%
@167_PHV87F_9
TGGGGTGGTTGTTAAAATGTGACCTCTTCCCACCTTCGTCTTCCTCCCGTGTCCCTCCAGACCACCTTCGTCACCTTCAAGACAGCCGACACGTGGCTGTCTTCCACCGGGGCAGATTCTTCCGTGTAGGGACTCACTCTCCCAATGGCCTGCTTTCCCCACGGGCCCTGGAACAGCAGTTCCAGGACATCCTGGATGACCCCTCCCCAGCCTGTCCCCTTGAGGAACACCTAGCTGCTCTGACTGCTGCTCCCAGGTGAGAACCAGTAGCCTGTGGTTGCAGGGGGCAGGCTGGGCTCCAGGGAACAGGCTGGGCAGGGTAGAGGGCCAGCTGGGCTCAGGCCCATCCCACTCGGACAGGAGTATGTGGGCTCAGGTGCGGGAGTCGGTGAAGACCCACGCAGCCACCGCCCTGGAGGCTGTGGAAGGGGCTGCCTTCTTTGTGTCCCTCGATTCTGAGCCCGCGGGACTGACAGAGAGGACCCCGCAGCTTCCCTGGACGCTTATGCCCACGCTCTGCTGGCTGGCCGAGGCCATGACCGGTGAGTCTACCCCCTACAATACCACCTACACACTTATGGAGACCTAGGGCTTCTCCACAGGGGGCAGCCAGACCTCATGCCTCAGC
+
8DDDDE(((()32---/@ISMLLHRIIGCDEBEKPOIGIIGHONSMRQDIMLJMIJIK@@GHMPKHLG33333@BABIHILJSLOJPJJMGHSHONJSLSH>5**77)((()FKKLJGJHB.----.89<=ABCB@?@@AHGGEEHD86201*'''')172:777ISOJJISKJLKJJ@D?11CFOKIMSSGFGKEGGFILQLSEFFD<JKSLHNCMF,4D((CEHKSFFEDDCBCCCEIGLIIIHKISROEE;03>==ISPKJSJSKJOHOOLPLPILKGMOJMSSSHKLKNKSHGSFGA@CEDLKHLILHFKLJPLMKM>;=>ADDEGHSS===?CEB?=:<@9EDEE<;@>?CCESHIHHDEEED:9:::E>=<<<9333?GSKGGHIILOOLSJJL?????L9999:IILOJSMNSHIJJDABMJSLSQOIIFD88@@78CGHMNIIGFFGMIHSSIIIGGINKMSSJB@-+'(*)8?<==<;EFLJJKHHC<=GGHHE;;;;;CDGFFJNHIJOMMJJIIGNMKHGFGGIQIGFJFEHD??>>>@@AAEHOIFCAE88GLFE>77?@@FDEEEEDDBBDCCC@@@AFJN>>==89BBADDHEHGHIFCBBBA@@???;:.**'
@168_PHV87F_9
TATCTGCTTGATATATAGCACAATCGAAACTGTCCTGAGCTATGCTCAGGCTATGGACTACTATACAGCTGTCAAAAATCATAAAAACATAGCCCAAGGCATGATTAGTAAGTGGGGTGGTTGTTAAAATGTGACCTCTTCCCACCTTCGTCTTCCTCCCGTCTCCCTCCAGACCACCTTCGTCACCTTCAAGACAGCCGACACGTGGCTGTCTTCCACCGGGGCAGATTCTTCCGTGTAGGGACTCACTCTCCCAATGGCCTGCTTTCCCCACGGGCCCTGGAACAGCAGTTCCAGGACATCCTGGATGACCCCTCCCAGCCTGTCCCCTTGAGGAACACCTAGCTGCTCTGACTGCTGCTCCCCAGGTGAGAACCAGTAGCCTGTGGTTGCAGGGGGCAGGCTGGGCTCCAGGGAACAGGCTGGGCAGGGTAGAGGGCCAGCTGGGCTCAGGCCCATCCCACTCGGACAGGAGTATGTGGGCTCAGGTGCGGGAGTCGGTAGACCCCACGCAGCCACCGCCCTGGAGGCTGTGGAAGGGGCTGCCTTCTTTGTGTCCCTCGATTCTGAGCCCGCGGGACTGACCAGAGAGGACCCCGCAGCTTCCCTGGACGCTTATGCCCACGCTCTGCTGGCTGGCCGAGGCCATGACCGGTGAGTCTACCCCCTACAATACCACCTACACACTTATGGAGACCTAGGGCTTCTCCACAGGGGGCAGCCAGACCTCATGCCTCAGCAG
+
-,/15:DFMGHMJKMOKOSKNJJJIFIJJSMORIGLFFJLJJJKJJIJKLLPJKISJLLKONMMIKJJHKPIJORKLSSLLSKQSSLNMNLIMIGGJNJJNLLIJJKJQJJJIHJHKILJSQJHKFJMRSSSBBB=>:99772,-BAC@ACCBE<;=321(222377777556HLGGGIJIFHHAAABDFGKIMMIKHHGIIHFLHJLNMLJCC?::;AA45BDIGHFGHHH;888:EDCDEEFKSKMSPKIHJD?AEJSSLLLJFDGC>=OMSJOKHNOQJIILMONSOJILKSNHLLMMPHCEDBCEMFKHPJH9:;.CQLNMPC>2;83//013///0>>=?@QJKIROQLSNLSMQOSIJE9-DDICE?=@@D?=?ACOJJLSNQSMMSHDJIMMMIOILECBBDE@?>>@FCSKGJIIKNNSSGCSIHIGGINJSMLNSSLJPMNJKLPSLMOMJSFNONNMLLNDSPSQSPQMKNKKSK@BAAAAI@<;898/***&&&&***'=BC@@BKJSJKLIILLKIJJJRJSLQMSHLOSOMKLISMLNJKMLMKJSM>IIIMLIJJLJLNSMSHIIOIKMHH@?>>?@C><<;:95BBBCHJLJMMJLKQIIJIGSGJNLMSJLIIJKNHKSIJHJSILIIJJJLRNKNLINGGEEEDB@DCIKMLIIIHGHIKOSLJLLJMJHILMLKJIIMLKKCEGEJIKIJKIIJGGDGHLHIKJLLGGKFKFFEGGEGD322/,
@169_PHV87F_9
CACAGCCTCCAGGGCGGTGGCTGCGTGGGTCTTCACCGACTCCCGCACCTGAGCCCACATACTCCTGTCCGAGTGGGATGGGCCTGAGCCCAGCTGGCCCTCTCCCCTGCCCAGCCTGTTCCCTGGAGCCCAGCCTGCCCCTGCAACCACAGGCTACTGGTTCTCACCTGGGAGCAGCAGTCAGAGCAGCTAGGTGTTCCTCAAGGGGACAGGCTGGGGAGGGGTCATCCAGGATGTCCTGGAACTGCTGTTCCAGGGCCCGTGGGGAAAGCAGGCCATTGGGAGAGTGGAGTTCCCTACACAGAAGACTGCCCCGGTGGAAGACAGCCACGTGTCGGCTGTCTTGAAGGTGACGAAGGTGGTCTGGAGGGACACGGGAGGAAGAAGCGAAGGTGGGAAGAGGTCACATTTTAACAACCACCCCACTTACTAATCATGCCTTGGGCTATGTTTTTATGATTTTTGACAGCTGTATAGTAGTCCATAGCCTGAGCATAGCTCAGGACAGTTTCGATTGTGCTATATATCAAGCAGAGGATGACTTTGAACTCTTGTTCCTCATGCA
+
2GSHSJFEFC::LSLHKGHLSLQSNSGGHNJSSNHJMFEHICF?::>>??::::A@@LKM98888?<<3BCRJJKHNKSHLJLLI***.<<****))))*++)()-439:77)DFEGCEF44H,IHIILLOLNSOKCD?DKIB@999QIONLNKIINIOILGFGE@@A@@DFJSSSSQKINEFLSKKSNSNGPKLNPJJJIIGFFFNMFJFKHIK9888EF;???43321777<=GIGHDERIORSKSRSSKSMISLGCEI;;;:EMJPORSOIJILMSKISHGCA??:/+++0'''6.-,-&%%&),%%%%'**&5<@EFLIJSFFIGGBBCBEFIHGLMMIHGFFFNOSNPNGGDDFPHHIJSJIISMSBESJJIFEKG@94213.../CBHLKSGNMJLLMKFDEEHK@?CFJJKHHSKIONJSKHGKISKHJLIJHJLHSIGGHGGGHJSSMKLLHKPNNKHGHGLMMHILDCD=::;=<?CDFEHHHEG@?:8-----@BEEDDCD<;:89;;<JMJGJJ;E<:;;::62222:100001678>C??????<963/.*($
@170_PHV87F_9
AGGATGTCCTGGAACTGCTGTTCCAGGGCCCGTGGGGAAAGCAGGCCATTGGGAGAGTGAGTCCCTACACGGAAGAATCTGCCCCGGTGGAAGACAGCCACGTGTCGGCTGTCTTGAAGGTGACGAAGGTGGTCTGGAGGGACACGGGAGGAAGACGAAGGTGGGAAGAGGTCACATTTTAACAACCACCCCACTTACTAATCATGCCTTGGGCTATGTTTTTATGATTTTTGACAGCTGTATAGTAGTCCATAGCCTGAGCATAGCTCAGGACAGTTTCGATTGTGCTATATATAGACAAAGATGACTTTGAACTCTTGTTCCTCATGCT
+
;PLSJJIHNKSQRSCIILCMKJLLKMMMFKJIFGBJNMJMKL@?>?@FGJIJHKIHIH>>>>>IJMJIMMGLHSSMMNMJLJFO?9FJGHIHIPSNOJQKLKNONJMNHKLJJKJIJFNIKJJIEFGKJONKSIIHFKIIJDBBBCMKMQHGSAA@>?DCCLISNBDLJIQMHKIGFKIMISSHFHEHMPLIEIHGIHFGHGKHJFHKHPHHFEFEEGHGKSKIHCCCCCRKIJFLHHHHNJIHIGFGGFIHIFDDDFHFHHEDDEEGJIFILIFDEEGHGEDDFHMJHGIHKGG00///0.&).&&&&&((17@FEEEDECB?@0++('%
@171_PHV87F_9
GGCTATGGACTACTATACAGCTGTCAAAAATCATAAAAACATAGCCCAAGGCATGATTAGTAAGTGGGGTGGTTGTTAAAATGTGACCTCTTCCCACCTTCGTCTTCCTCCCGTGTCCCTCCAGACCACCTTCGTCACCTTCAAGACAGCCGACACGTGGCTGTCTTCCACCGGGGCAGATTCTTCCGTGTAGGGACTCACTCTCCCAATGGCCTGCTTTCCCCACGGGCCCTGGAACAGCAGTTCCAGGACATCCTGGATGACCCCTCCCCAGCCTGTCCCCTTGAGGAACACCTAGCTGCTCTGACTGCTGCTCCCAGGTGAGAACCAGTAGCCTGTGGTTGCAGGGGGCAGGCTGGGCTCCAGGGAACAGGCTGGGCAGGGTAGAGGGCCAGCTGGGCTCAGGCCCATCCCACTCGGACAGGAGTATGTGGGCTCAGGTGCGGGAGTCAGTGAAGCCCACGCAGCCACCGCCCTGGAGGCTGTGGAAGGGGCTGCCTTCTTTGTGTCCCTCGATTCTGAGCCCGCGGGACTGACCAGAGAGGACCCCGCAGCTTCCCTGGACGCTTATGCCCACGCTCTGCTGGCTGGCCGAGGCCATGACCGGTGAGTCTACCCCCTACAATACCACCTACACACTTATGGAGACCTAGGGCTTCTCCACAGGGGGCAGCCAGACCTCATGCCTCAGCAG
+
%&'(9811078:;=888@HJIIISKIKGSMSHFD=>>IQISKLLIKKIJIOJKKHRHJLNSHHJGHIKKKJSSNQLJMG?SMSLKSOJIKS;54301GGFFFFHLJSSMISLGOSJCA?>>?962222;:;<??EFJJLKOOKJRKKIPRKIHKHJIHJMIJOOLKPIG<>2../3@GGFJKGOKKLJKJLKILSSKKSOPKMKMILNOKJILIMLKHSJHISLJJIHIIMOMKSMKKKOSOJNJIOJKKSPSRLIMQJONNMJNMMSGFC?:EGF>G=222;+D>>>JIIMLKOSJLLLLLNKKSPLHIJPNPSCE@0@MLOLSPLHLJIJIGHGGILNIMJMKKEGIIKNHGLGFBCCDDC4,,/99AGHSNKOJISSIFSONIHHGIJIKIOJK;<@5DKDEFFENJIIKJHJGHFFHNFIBFGJHLJHHKJKJHHHIHGJJKKHLQA0)''+=5((((ECCCDFJIJGEDEFGLGLHINHLSLIJNMHAJHKHGFH=86778@<GCEC>@CACDFKCCCCBBBECCEDISKSC>::65BBH@CAA@>BIHNGE??JGEIJFDDCCCDDEEEEEEFEDGIIRJPJHGHLKIFEFGJEL:87322534444B===@?@@@DA@@766310*'(***('(():??EDECCCDEGHIMKHHB,,?@?==>>?AJIHJGIGJGFHFGEHGGCA<5
@172_PHV87F_9
GCCTGTGGAGAAGCCCTAGGTCTCCATAAGTGTGTAGGTGGTATTGTAGGGGGTAGACTCACCGGTCATGGCCTCAGGCCAGCCAGCAGAGCGTGGGCATAAGCGTCCAGGGAAGCTGCGGGGTCCTCTCTGGTCAGTCCCGCGGGCTCAGAATCGAGGGACACAAAGAAGGCAGCCCCTTCCACAGCCTCCAGGGCGGTGGCTGCGTGGGTCTTCACCGACTCCCGCACCTGAGCCCACATACTCCTGTCCGAGTGGGATGGGCCTAGAGCCCAGCTGGCCCTCTACCCTGCCCAGCCTGTTCCCTGGAGCCCAGCCTGCCCCCTGCAACCACAGGCTACTGGTTCTCACCTGGGAGCAGCAGTCAGAGCAGCTAGGTGTTCCTCAAGGGGACAGGCTGGGGAGGGGTCATCCAGGATGTCCTGGAACTGCTGTTCCAGGCCCGTGGGGAAAGCAGGCCATTGGGAGAGTGAGTCCCTACACGGAAGAATCTGCCCCGGTGGAAGACAGCCACGTGTTGGCTGTCTTGAAGGTGACGAAGGTGGTCTGGAGGGACACAGGAGAGAAAGCGAATG
+
8878<C@BBIGHIMGGCDDDKKILHGHKOGFGIJJHKJGJSSIKE==/--.0@SEEEEDABCCFIKHIGDBEED8-++++HIRQIJLJHKNJJHFGFNJIFGIMJGKHEIKOOLLKFB?;;;;ESKHOJFCEGFJKMJPQOKPLNJIOHJNKLEFEJJGMMSJMLMNSPSLSSNMSKOIISFEHKJMOKLSSLHJLQKJKHKLMQIJLEDDEEFFFEGFJHISKJ1,,ECDGFNHH>;<KSONLSJJSJNKGA@?@?SNNIISSSLN:9889>=89GLSROHMOFEDDDCDDQKS@JKKSIGD..G6EMKKLSIOSMMSKKMLPNLINGGIGGIFDDFEJIKJNKLSPMMOONISSOSKIGKGIKGGDHELLSLLIHFGHMJKJQLGGFHMOJILJNSMHBIBBGJJHIJILINHJLMMOSINCB@EFBC>890-,*))))&'1)))*FHHIJGKFDDDEDHEIGEIGFILCDCCBEEFELFIFFFFJIHKIKGEFK:1DBBCKHIJLDDDDDIHGJF-****FFGGFCCDGBFFFCCBABCEEGEEEEEFDBBABBH+++++1**+*))(&'$$
@173_PHV87F_9
TAGGTGTTCCTCAAGGGGACAGGCTGGGGAGGGGTCATCCAGGATGTCCTGGAACTGCTGCTCCAGGCCCGTGTGGGGAAAGCAGGCCATTGGGAGAGTGAGTCCCTACACGGAAGAATCTGCCCCGGTGGAAGACAGCCACGTGTCGGCTGTCTTGAAGGTGACGAAGGTGGTCTGGAGGGACACAGAAGACGAAGGTGGGAAGAGGTCACATTTTAACAACCACCCCACTTACTAATCATGCCTTGGGCTATGTTTTTATGATTTTTGACAGCTGTATAGTAGTCCATAGCCTGAGCATAGCTCAGGACAGTTTCGATTGTGCTATATATCAAGCAGAGGATGACTTTGAACTCTTGTTCCTCATGCCTA
+
12GGHNJMSJHIKFCCFHKOHGGHF99:=@@<?B;:;;:<;;?D==>=C:;LKFEGC<4/***+.21++0())*++7:;CGFGFEEEEFFGIGDGGHGIHIMJPPJKFDDCBC@AEMHHBE;;;;;8@ACILOKIIFFEGHFDDDFFEDDEFIHGD@ABGFHGFGABBBDLAAAABEE@@97041'%&%%&**))*++7----./1--**67224446ADFIGGGHFHHGJIICCCCCGHHIFGFHGEBCAABCDA2211-/179:9@@?CCEFEEFFEGHGIKMHFFFDDDCBBCDDFEGEDEEDFFFDDCBBBC?<=<<AEE=<<<<DBEEEDEDEEDEEFHHKIJIB=@KGIGHGFDDCBBA>><<9:&
@174_PHV87F_9
AGGGGGTAGACTCACCGGTCATGGCCTCGGCCAGCCAGCAGAGCGTGGGCATAAGCGTCCAGGGAAGCTGCGGGGTCCTCTCTGGTCAGTCCCGCGGGCTCAGAATCGAGGGACACAAAGAAGGCAGCCCCTTCCACAGCCTCCAGGGCGGTGGCTGCGTGGGTCTTCACCTTCCGCACCTGAGCCCACATACTCCTGTCCGAGTGGGATGGGCCTGAGCCCAGCTGGCCCTCTACCCTGCCCAGCCTGTTCCCTGGAGCCCAGCCTGCCCCCTGCAACCACAGGCTACTGGTTCTCACCTGGGAGCAGCAGTCAGAGCAGCTAGGTGTTCCTCAAGGGGACAGGCTGGGGAGGGGTCATCCAGGATGTCCTGGAACTGCTGTTCCAGGGCCCGTGGGGAAAGCAGGCCATTGGGAGAGTGAGTCCCTACACGGAAGAATCTGCCCCGGTGGAAGACAGCCACGTGTCGGCTGTCTTGAAGGTGACGAAGGTGGTCTGGAGGGACACGGGAGGAAGACGAAGGTGGGAAGAGGTCACATTTTAACAACCACCCCACTTACTAATCATGCCTTGGGCTATGTTTTTATGATTTTTGACCACTGTATGGTAACATGCATAGCCTGAGCATAGCTCAGGACGGTTTGATTGTGCTATATATCAAGCAGAGGATGACTTTGAACTCTTGTTCCTCATGCCTCT
+
.:=@BA?;33334==<<<<=>A<<;;;>===>>@@@?@@?>>>=;<;<99@><;::544438<??@@AAA?=<<99?@@@@@@AA@@@@@BBB?>:::;<BCCECB@<<;;;=?@AEDEFGD@@AAADBABBCBAAAA@@?=::89;C@<<;;=?>>943127641,+('&$$#$$(2238))))+<;AC>;::;<ABAB><<<<@BAA@@CDBA@AABDBCBEFKFDB?>>=>>??@@BABCACDEEEBBBBB@ADECDCECCCCCAA@AABBDFEECCABBCCCA>>>??BCCCDDDEEECBBAAABBBBBCBACDGFEDA?>>>@AEDCBCBBBBCCACDEDCCA?>>?>>?@?@DDC<887<?@@?@@CDCDEDCCCA3-**+?A@?@;9::9=>?>95533366;;97768:<=>>?>????BAAB@===>@DFEECCCCA?=>==@:;EFE;:::>>=>>?93334EGBB>;;<ADECDC@@@@BIHDECDCEECA@@@AF@???@DCDCD@?>>>BCB??<ABECAAABEJGHQIHSOIHFFEDCDDFHGHCDECAA@BB?ABF:666DCCCBCDECCBF66656D@<9910///0/.((((&'&'$$$$$@@@DDDFEDCBCCCEEDFGA????BJJIHFHIEEFFDEGHIHPGIHJEEEEEEGGJJJIHKJIIIHIGK::;;CB@@?@/.
@175_PHV87F_9
ACCTGGGAGCAGCAGTCAGAGCAGCTAGGTGTTCCTCAAGGGGACAGGCTGGGGAGGGGTCATCCAGGATGTCCTGGAACTGCTGTTCCAGGGCCCGTGGGGAAAGCAGGCCATTGGGAGAGTGAGTCCCTACACGGAAGAATCTGCCCCGGTGGAAGACAGCCACGTGTCGGCTGTCTTGAAGGTGACGAAGGTGGTCTGGAGGGACACGGGAGGAAGACGAAGGTGGGAAGAGGTCACATTTTAACAACCACCCCACTTACTAATCATGCCTTGGGCTATGTTTTTATGATTTTTGACAGCTGTATAGTAGTCCATAGCCTGAGCATAGCTCAGGACAGTTTCGATTGTGCTATATATCAAGCAGAGGATGACTTTGAACTCTTGTTCCTCATGCCTA
+
78<=BFFEHIGNHMLKICB@GEEIHFDFFHIJHFGGFJSKGFLIHHNJJIJHRJHLCSLHCBCA0---KKJHIHPGKFFEGIHMRIHGFFFLG@AHGIECIGMMIIMFEGGEFHEED>;=HEHFEEGGDFHFHGG;;<HKKPJILHHIJDCFEFOLGKILJIKLKHHGJJKJKIJISDFFCDGIKSJHGEFEGJPKOSIKLHKHFEDDFLKSJKODFEEGCCBDHKIKIHHHJHJLKOA@@?@?999:EFMJGGGJKKIJGDECDHHJMHGEEFEFCDECCCDDFKSJMFGIHKJIKMHFFFEGGGFE55555??@@GEEEEHHJHJIKGGEHHHGFHHEFEHHGIHGKHNNJHHHIHHGGHHDEFGEFEEDDEGEIFFGHGIEIKHEFFEHBA@:853$
@176_PHV87F_9
ATATATAGCACAATCGAAACTGTCCTGAGCTATGCTCAGGCTATGGACTACTATACAGCTGTCAAAAATCATAAAAACATAGCCCAAGGCATGATTAGTAAGTGGGGTGGTTGTTAAAATGTGACCTCTTCCCACCTTCGTCTTCCTCCCGTGTCCCTCCAGACCACCTTCGTCACCTTCAAGACAGCCGACACGTGGCTGTCTTCCACGGGGCAGATTCTTCCGTGTAGGGACTCACTCTCCCAATGGCCTGCTTTCCCCACGGGCCCTGGAACAGCAGTTCCCAGGACATCCTGGATGACCCCTCCCCAGCCTGTCCCCTTGAGGAACACCTAGCTGCTCTGACTGCTGCTCCCAGGTGAGAACCAGTAGCCTGTGGTTGCAGGGGGCAGGCTGGGCTCCAGGGAACAGGCTGGGCAGGGTAGAGGGCCAGCTGGGCTCAGGCCCATCCCACTCGGACAGGAGTATGTGGGCTCAGGTGCGGGAGTCGGTGAAGACCCACGCAGCCACCGCCCTGGAGGCTGTGGAAGGGGCTGCCTTCTTTGTGTCCCTCGATTCTGAGCCCGCGGGACTGACCAGAGAGGACCCCGCAGCTTCCCTGGACGCTTATGCCCACGCTCTGCTGGCTGGCCGAGGCCATGACCGGTGAGTCTACCCCCTACAATACCACCTACACACTTATGGAGACCTAGGGCTTCTCCACAGGGGGCAGCCAGACCTCATGCCTCGGCA
+
**+30-113;=>BDFHRJSMSRPRSK@=;::8;<BDFJKIMKHH>55444/0011EFDIPLMNKMSLSLLKOJGKISQNSKKLKKKKLQOLKJMKNKJNSRMHJMSNKNSLSSSSJKONJSSMSLJJFEFKLLIKSSSNKLJHIDBFMOJEIQNIGIHPLJRJIGJINPQFGGGGSJSMMSQLJSSJPHHHJHLJIGIJKHMFC@>:00)((+@=:99:;<,**)*HJCDEIKLNOKQLJG@??>?@AHJIKSMIKJKOLLSSJJLKOMOJJIKSLOSLCGC@<0()NPSLSLOHQSSSSNOKKBK>97?;OHMNLSJGODGS;;OKNSMNQLSSINKMSMJHDCA@AAQKGKGLS@EFCA??>>???FIHLGHMLSMOHIISHSJLPSSRNNJJLDEIJJSOLKPINSKPLMHJSNOQHSJJKEEFNJISOSMSKINSMGHEEEDKILGJMFIMJIGINBGI<<<;;<<<SQSLDIIJJLHJJGHKPSMJSJQLSLKRSSSISLKOMOIKKHHMJKIKKKNSPSSJIRSSNKJJKNKKMHHLMEGJNMQKIFIHGFKJKNONIGRIIHISMMJPROSKKLIHPJOJGEBGHSJMQJOLGJJLOKJKJHHGHFNJHIKJPJLLMKNIHLSOJFGFFGJLINIKLGHHGLHHED><>?@AAELCDBCDOLHSLHHKKJHKJJMJJGIGFFEGFFHHHFGEILJMEDCB@AAABFHGFGHHIHGGFGGG/-,,+
@177_PHV87F_9
ATAGCACAATCGAAACTGTCCTCGAGCTATGCTCAGGCTATGAACTATACAGCTGTCAAAAATCATAAAAACATAGCCCAAGGCATGATTAGTAAGTGGGGTGGTTGTTAAAATGTGACCTCTTCCCACCTTCGTCTTCCTCCCGTGTCCCTCCAGACCACCTTCGTCACCTTCAAGACAGCCGACACGTGGCTGTCTTCCACCGGGGCAGATTCTTCCGTGTAGGGACTCACTCTCCCAATGGCCTGCTTTCCCCACGGGCCCTGGAACAGCAGTTCCAGGACATCCTGGATGACCCCTCCCCAGCCTGTCCCCTTGAGGAACACCTAGCTGCTCTGACTGCTGCTCCCAGGTGAGAACCAGTAGCCTGTGGTTGCAGGGGGCAGGCTGGGCTCCAGGGAACAGGCTGGGCAGGGTAGAGGGCCAGCTGGGCTCAGGCCCATCCCACTCGGACAGGAGTATGTGGGCTCAGGTGCGGGAGTCGGTGAAGACCCACGCAGCCACCGCCCTGGAGGCTGTGGAAGGGGCTGCCTTCTTTGTGTCCCTCGATTCTGAGCCCGCGGGACTGACCAGAGAGGACCCCGCAGCTTCCCTGGACGCCTATGCCCACGCTCTGCTGGCTGGCCGAGGCCATGACCGGTGAGTCTACCCCCTACAATACCACCTACACACTTATGGAGTCTTAGGGCTTCTCCACAGGGGGCAGCCAGACCTCATGCCTCAGCAG
+
>>?BBACQKOJKKILLSKLMH?61112;>ACDEA?@>?ACF1000145566<=FGGBAABAFGFEOCIJISJHMSLJNJMLSNSQOJLJJMSHJSOLNOJLJJQSSMMONJQMNMIKLLJJHFJJKGACNSLKLKJJSLNQNKE?E7*****,?34JSGHMKJEDCCCFJLHGKEIPNJGIKHKKKHGJIIKSHLPSLEBBBJD=>DDIA?@ACFF<--,-MLGJJJNMHP??>>AFEECDOJIMLKLRSSMSMSKNQHGIJNNPOJMLNQKSDCDCCL@@KLPMSQJOOLKOIJMKQDJ?@?>7HOKKHSSNSKCMFFGMPSLSSJKOKLPKSKLSMJOOSGSE?=:990/00/7555669KHGGFHKLIPNSLSMJNKERNNBOHHF:;;<BAA:=@IIIKFNIHHHGKJLSNIPIHIHKJLHHMIR////3961112FCFHHJLKNKMKKNGFIIGIIHIIHLIINFEEECCDGFHGGMGBCB>9755788899A222311111EGFHJJMHLLMSLIHLLIMKJLPSJKKLMOIIKSSLMMKIEGGGGG@BBB@==NGHIGJKED<3**+++-1,,+,+)-;ACFFADFCG;:511----.BEHHGFEFGIMNGHKIMJINHEEEDHJKJHIHEFFHEFJJFFCFCCDEDDEFFDEDEEHHFFGFHFEFHEF:001)))))*+4<ACBBDFEFEEDCEDDFGHM@?>>?@42=>?@C8000,(
@178_PHV87F_9
ACCTAGCTGCTCTGACTGCTGCTCCCAGGTCAACCAGTAGCCTGTGGTTGCAGGGGGCAGGCTGGGCTCCAGGGAACAGGCTGGGCAGGGTAGAGGGCCAGCTGGGCTCAGGCCCATCCCACTCGGACAGGAGTATGTGGGCTCAGGTGCGGGAGTGCGTGGGGGAGAACCCCACGCAGCCACCGCCCTGGAGGCTGTGGAAGGGGCTGCCTTCTTTGTGTCCCTCGATTCTGAGCCCGCGGGACTGACCAGAGAGGACCCCGCAGCTTCCCTGGACGCTTATGCCCACGCTCTGCTGGCTGGCCGAGGCCATGACCGGTGAGTCTACCCCCTACAATACCACCTACACACTTATGGAGACCTAGGGCTTCTCCACAGGGGGCAGCCAGACCTCATGCCTCAGCAGTC
+
<ESIJJLMSQNOSSMSPMNSNIJDEB=?C;*((((?CEHLNKLHLLNSNJLIIPLROJLJJKHFCFDHEJ?>DMLJGHKMIIDNMKSIKJH422222DDHGFH00000B@::9:EA?=?<99I0,,,--+++,;::::79::<@=>??B70/../.*)((((*+++*))))).(@?@@IMKLKPJKHSKRLPINLJLSJMSOOMSLNSSSPSSOJLSONNSISJJMSKJSMISIL@A@?LJHOJKMFGGECDCBADINIFNIGSOMKKMDENDEPSSNKBBBBAQHLKLQMMKSSNSQSSOIMIILJKKHLHGIILJKLSNSMLDBBB@FGLSIGMHGHIIHQLSMIKSJKILKKIKKLJIDGFHHNGHOGIJHHNHGHGJNKJIJJFEDCEFFEGCEDG40//+*'#
@179_PHV87F_9
CTGCTTGATATATAGCACAATCGAAACTGTCCTGAGCTATGCTCAGGCTATGGACTACTATACAGCTGTCAAAAATCATAAAAACATAGCCCAAGGCATGATTAGTAAGTGGGGTGGTTGTTAAAATGTGACCTCTTCCCACCTTCGTCTTTTCCTGCCGTGTCCTTCCAGACCACCTTCGTCACCTTCAAGACAGCCGACACGTGGCTGTCTAGCAGGGGCAGATTCTTCCGTGTTAGGGACTCACTCTCCCAATGGCCTGCTTTCCCCACGGGCCCTGGAACAGCAGTTCCAGGACATCCTGGATGACCCCTCCCAGCCTGTCCCCTTGAGGAACACCTAGCTGCTCTGACTGCTGCTCCCAGGTGAGAACCAGTAGCCTGTGGTTGCAGGGGGCAGGCTGGGCTCCAGGGAACAGGCTGGGCAGGGTAGAGGGCCAGCTGGGCTCAGGCCCATCCCACTCGGACAGGAGTATGTGGGCTCAGGTGCGGGAGTCGGTGAAGACCCACGCAGCCACCGCCCTGGAGGCTGTGGAAGGGGCTGCCTTCTTTGTGTCCCTCGATTCTGAGCCCGCGGGACTGACCAGAGAGGACCCCGCAGCTTCCCTGGACGCTTATGCCCACGCTCTGCTGGCTGGCCGAGGCCATGACCGGTGAGTCTACCCCCTACAATACCACCTACACACTTATGGAGACCTAGGGCTTCTCCACAGGGGGCAGCCAGACCTCATGCCTCAGCAG
+
CSLISMLKNKINSKKSIMKLRNGLINLMLSISMRHMMORSSMMLSLOOSPSIGKIILJNJKNIOHKNKJLSKSPSJSSLIJOJLLMOIJGHFEFKJJIILKJJ>=><;;;,,,,-.,,,*)(((-1@EGBBBBD:::973+,/..)(*+,,+)()*')(&&+++.+*'''(5;BACCC:223434999=>>CFCCBMHFFEFJKSF@66DE65*'&&&&((*:;8::75(''...,+**+./AHJFGEA@<>@89HJJLJIMELE65>FFAJFKHHLNLOEMIKGHIHFHEDFEFHD?>??AEKIOJIBIBHGJ876.DCBDFA732>7@99<KOSLMKNLIEFGHMMSJKSHKLMSSSN>KI<HF??IHJIGGIJKJMHIKSLOSOIDDBECDDKSCBAA=::;@BBC41233B><<<<=@E@A@ACD;65558:>A?AAB;<<<?10/0/04/5<?@>>CDDEGHIIKECCCGBB>@?BFGGLJMGFDDCDHF<9988@?<95555433356DEQFEEGFGKSHGHJJONLKJJGHKJJLKMGE@=<>F9:LIHPA9FDDBEFJEHKLIIGFEFGFHGPLSB/---/<90/3/0,3333:><<A:::66<>=@@@@CFLHGGHLIIJLJKKNILOLIGEGHKINLJOIA????HHFHDCC?CCEEDFGGFGEFHGLIIGGHGHEECCEFEIIFGEDFFFEEEFFIIHRHLHFFDCDFFIGHKIHJFGGFJFFECA@;1
@180_PHV87F_9
GTGGTATTGTAGGGGGTAGACTCACCGGTCATGGCCTCGGCCAGCCAGCAGAGCGTGGGCATAAGCGTCCAGGGAAGCTGCGGGGTCCTCTCTGGTCAGTCCCGCGGGCTCGGGATTCGAGGGACACAAAGAAGGCAGCCCCTTCCACAGCCTCCAGGGCGGTGGCTGCGTGGGTCTTCACCGACTCCCGCACCTGAGCCCACATACTCCTGTCCGAGTGGGATGGGCCTGAGCCCAGCTGGCCCTCTACCCTGCCCAGCCTGTTCCCTGGAGCCCAGCCTGCCCCTGCAACCACAGGCTACTGGTTCTCACCTGGGAGCAGCAGTCAGAGCAGCTAGGTGTTCCTCAAGGGGACAGGCTGGGGAGGGGTCATCCAGGATGTCCTGGAACTGCTGTTCCAGGGCCCGTGGGGAAAGCAGGCCATTGGGAGAGTGAGTCCCTACACGGAAGAATCTGCCCCGGTGGAAGACAGCCACGTGTCGGCTGTCTTGAAGGTGACGAAGGTGGTCTGGAGGGACACGGGAGGAAGACGAAGGTGGGAAGAGGTCACATTTTAACAACCACCCCACTTACTAATCATGCCTTGGGCTATGTTTTTATGATTTTTGACAGCTGTATAGTAGTCCATAGCCTGAGCATAGCTCAGGACAGTTTCGATTGTGCTATATATCAAGCAAGGATGACTTTGAACTCTTGTTCCTCAT
+
48AEKJGQJH@@@@FPKHMEMKKHKLGFFIKMKIJLIFIHFPIMMA??@?@AAA@@:9:<?=<;8:9:9:9<DGEFHMGGHA?BCFGGIMJJJLSJFFFEFMSJKEFECA5+++++++++::B@DHH@<;98867BDLQLMFA@<=<<SKPKSISSOJJHHGHHGKGLSKLHIPIOSIGJOIEFEGHJJEBDB@<34331-.ACD511126CFFH?>>>>KJHIHKIGHM??==:93DJIGGGJKFGMGJGNGP@JB;DCAAC@2..9,EHFILLSIJKGGI@99GDISHLNJIKRINIIJHHGHIKQHIHFAAAHLONOMSJKQKLLLHIIJSHHJKJJLSOHFGEEEEEJHHMFGKJE9998;MEEDDESNIF@@CFEC@765667GHRIOSLEFCC852/*.+&&&&9:KLSKMIIGGGQHIHMKNKHISKLISSIIIDC?999:KNJKMKMJIJRKCHHILSNILKJJLIKKIKJLQIHKLMLKMHFEGIJNLMJFFHFHJKMKKIKHLLSPGHQKLHGGKGSHGJH@??@@IMJJFIJISNSJBAA@BA?>@ADIIJKLJLPHLKIRRIMIKJLHIMIKJEEFDIDGEEFSNKISHHGKINHIIFGJIHGL5422344666/0@DEFG:::9:9:KJNGHGHFFDEDDBBA@ABEPKIOJGGHFJ987765(('(*))&&&&'+,/0001))***/32-
@181_PHV87F_9
GCTATGGACTACTACAGCTGTCAAAAATCATAAAAACATAGCCCCAAGGCATGATTAGTAAGTGGGGTGGGTGTGAAAATGTGACCTCTTCCCACCTTCGTCTTCCTCCCGTGTCCCTCCAGACCACCTTCGTCACCTTCAAGACAGCCGACACGTGGCTGTCTTACCACGGGGCAGATTCTTCCGTGTAGGGACTCACTCTCCCAATGGCCTGCTTTCCCCACGGGCCCTGGAACAGCAGTTCCAGGACATCCTGGATGACCCCTCCCCAGCCTGTCCCCTTGAGGAACACCTAGCTGCTCTGACTGCTGCTCCCAGGGTGAACCAGTAGCCTGTGGTTGCAGGGGGCAGGCTGGGCTCCAGGGAACAGGCTGGGCAGGGTAGAGGGCCAGCTGGGCTCAGGCCCATCCCACTCGGACAGGAGTATGTGGGCTCAGGTGCCAGGGAGTCGGTGAAGACCCACGCAGCCACCGCCCTGGAGGCTGTGGAAGGGGCTGCCTTCTTTGTGTCCCTCGATTCTGAGCCCGCGGGACTGACCAGAGAGGACCCCGCAGCTTCCCTGGACGCTTATGCCCACGCTCTGCTGGCTGGCCGAGGCCATGACCGGTGAGTCTACCCCCTACAATACCACCTACACACTTATGGAGACCTAGGGCTTCTCCACAGGGGGCAGCCAGACCTCATGCCTCAGCAGC
+
*,-:>?=<==;95(''++-)'&%%''--)(('&'(((''&$$$%')/245;;220/-..//1866666--,((*+--112@DCCFMI??933468EEF77BBEIJLKBA=69GD22224C>=;<<<A@@421258:=:40//0569:=?@ACBCFGGESIJSCA73349:;;<?CA@?>>54*'&&)01//01/.0002><=<=@?BKJKLLMRKID75;@FBEAAABJOJLRKKHLLKB@A@@B<>HJGSI??ABEEDC;<>:332520-4CFFGH<=<56D++BGECIELFG===ACDJKKNHKIGIJIDD302*13+&()()-/0166668=;8779<:2227AJIEIFGGKCDA@GSB@CD?BHDEEAA@BBBKSGSFGFFFGLJLJLOJ:888:@6***+4/=:>:0/101>>?FJPNRNJJQKIGLHL97777>>>78:>=BA43335<==;6665CDHGHRSECBCBIC>?IISKJJHNHF==MHGEED<<;888:;;55BEBBC6;9999=:293/...11125:;62/...01134568874CCC@=<:;@:B>86,,+++2244=>?EFEDKLKGGSHKGHGIDEEDFCJLIFIEBBA988957455@EOKAA@HFDDDAAB>>ABB@?@=:;:;:>@A>?=>AGGHGDDCBCE>>>?AKKIHHD?=;;;<?@A>>>?8532/.+
@182_PHV87F_9
CCCTGTGGAGAAGCCCTAGGTCTCCATAAGTGTGCTGGCAGGTGGTATTGTAGGGGGTAGACTCACCGGTCATGGCCTCGGCCAGCCAGCAGAGCGTGGGCATAAGCGTCCAGGGAAGCTGCGGGGTCCTCTATGGTCAGTCCCGCGGGCTCAGAATCGAGGGACACAAAGAAGGCAGCCCCTTCCACAGCCTCCAGGGCGGTGGCTGCGTGGGTCTTCACCGACTCCCGCACCTGAGCCCACATACTCCTGTCCGAGTGGGATGGGCCTGAGCCCAGCTGGCCCTCTACCCTGCCCAGCCTGTTCCCTGGAGCCCAGCCTGCCCCCTGCAACCACAGGCTACTGGTTCTCACCTGGGAGCAGCAGTCAGAGCAGCTAGGTGTTCCTCAAGGGGACAGGCTGGGGAGGGGTCATCCAGGATGTCCTGGAACTGCTGTTCCAGGGCCCGTGGGGAAAGCAGGCCATTGGGAGAGTGAGTCCCTACACGGAAGAATCTGCCCCGGTGGAAGACAGCCACGTGTCGGCTGTCTTGAAGGTGACGAAGGTGGTCTGGAGGGACACGGGAGGAAGACGAAGGTGGGAAGAGGTCACATTTTAACAACCACCCCACTTACTAATCATGCCTTGGGCTATGTTTTTATGATTTTTGACAGCTGTATAGTAGTCCATAGCCTGAGCATAGCTGAGGACAGAGTCGATTGTGCTATATATCAAGCACTGAGTATGACTTTGAACTCTTGTTCCTCATGCC
+
5<<B<<:A?@CBAA@:343344:;<=>>===<2+*'''(++-.BFLHEGGF22227NMEEHFFFIIHIGLJKKEEDEEKHGIISNHIECC=8740...0>@LLHGFFEEFEFHJKHSKJLLSGGG97EA988,+++.;;<;<GGEH?BCDGGIHHD@?>AAAEGKIGJIKJSSNJSRJSJJMIIAAACDFFJLJSEFJMGFEEEGJLHEGGFHMKKKOF<;:322222666>===***+444BIEEDDEGKOMGHEFEDHIIHHIKIHILIIJOKQJOSJJMKKEDDHDGEI>CGFB>?HLLNJLAAHBLEGGKSJLJIRPHSC>KKIJFEFEIJSIOHJJHGGIGILOLJFFEFERMSSHFIF98888FGIHNSLFEEDEGHHHGJFFEEFKKIIJDGDD=;;;AABACAACBBC>>DEEDDCCCDECDCCDFPE-----@B@??<;<<<?AABEEGDCBBBCCBC?>>=>>@ABBCCBABBBDA>>>>@HHFEECA@;1*689>CCDCEDDEFEB@@@@?>===>DDDCCCEHDEDD?====?DCAAAAADDDAA@@AE=====AAABDD?>??@EECD@ECFEBBBBDFGFHKIGEFGEEFECBBBCFKDEGB@@>?@:33347<=?>==;:6.,,''&&&&&)6/000BCECBCCCDDCCCCDDDCDCCD====781000,++,/2453-,)(()-.0./021++**%%%&&''(&%&%%%%')*+,,122AGGEB;::9;2110/*
@183_PHV87F_9
GCTTGATATATAGCACAATCGAAACTGTCCTGAGCTATGCTCAGGCTATGGACTACTATCCAGCTGTCAAAAATCATAAAAACATAGCCCAAGGCATGATTAGTAAGTGGGGTGGTTGTTAAAATGTGACCTCTTCCCACCTTCGTCTTCCTCCCGTGTCCCTCCAGACCACCTTCGTCACCTTCAAGACAGCCGACACGTGGCTGTCTTCCACCGGGGCAGATTCTTCCGTGTAGGGACTCACTCTCCCAATGGCCTGCTTTCCCCACGGGCCCTGGAACAGCAGTTCCAGGACATCCTGGATGACCCCTCCCCAGCCTGTCCCCTTGAGGAACACCTAGCTGCTCTGACTGCTGCTCCCAGGTGAGAACCAGTAGCCTGTGGTTGCAGGGGGCAGGCTGGGCTCCAGGGAACAGGCTGGGCAGGGTAGAGGGCCAGCTGGGCTCAGGCCCATCCCACTCGGACAGGAGTATGTGGGCTCAGGTGCGGGAGTCAGTGAAGTCCACGCAGCCACCGCCCTGGAGGCTGTGGAAGGGGCTGCCTTCTTTGTGTCCCTCGATTCTGAGCCCGCGGGACTGACCAGAGAGGACCCCGCAGCTTCCCTGGACGCTTATGCCCACGCTCTGCTGGCTGGCCGAGGCCATGACCGGTGAGTCTACCCCCTACAATACCACCTACACACTTATGGAGACCTAGGGCTTCTCCACAGGGGGCAGCCAGACCTCATGCCTCAGCAGGA
+
EFHHJOLPJIIHJIHGGGGHIFHFGLLIJKKIIHGLGMHIHIHGPILID<;;:;620**&&''(/59:@BDGOSHECDHGKNLLIPMIKHGHNJILKJIHMIOLKKRICDCBB57'''''''+,39;BEFLSFEA777=>=;85011@EJSSKSHDGJIHEGGIKGHSJLSMIJQLJHIISNSJKMKJLSSJMGDEEEJISHMQKSLLJKKSCD=:::AIKHJLJJOKROKKQKISRMRNLPOMPSLIJGAILLOHSLQIJ>=,FGFBGDEEEGJQLJSOLNSSHHHLGKHGSSKFGFEGKHEEPLHISGPA@=3+EFFDHKDGJDEMAALSIKNSNMOHLKPJSKJKOSKNNKIHFDA?;45HJLNKJLKILKSIEJKGIOMKOIKLIOOKLMMGLNJKQHMSKGND@CC?BCAAA@AAGEDCGGFBEBDCEFHLJKOKINSLNRJHJNJINKJNNKKOJLHIHOSJPIIIFGGNLJLKGCEFEEECCDCDC6.-,*(((&&&&):<<<>B?@@;;<<=PJSGHHJNGNJIMSSNOMPHHKKIEGHPCCSMCDDBCFGECDC8HKIGIKHEIKIHJLOMSIRSNPILSSHFC=FHJGGMGGGCCJGGGHFDFFGKHPJKLHOSIJLLKMIKILKJLJJGHIPGHGGSFEDBCDDB>999DDFEEGFEEEDEEIIEDGEGEBDA@@@>==<<;:81=@EEFFFGG==@@=??CCCDEJEEDDDCA==?>@C>.--,,*%
@184_PHV87F_9
GCTGTCAAAAATCATAAAAACATAGCCCAAGGCATGATTAGTAAGTGGGGTGGTTGTTAAAATGTGACCTCTTCCCACCTTCGTCTTCCTCCCGTGTCCCTCCAGACCGCCTTCGTCACCTTCAAGACAGCCGACACGTGGCTGTCTTCCACCGGGGCGGATTCTTCCGTGTAGGGACTCACTCTCCCAATGGCCTGCTTTCCCCACGGGCCCTGGAACAGCAGTTCCAGGACATCCTGGATGACCCCTCCCCCAGCCTGTCCCCTTGAGGAACACCTAGCTGCTCTGACTGCTGCTCCCAGGTGAGAACCAGTAGCCTGTGGTTGCAGGGGGCAGGCTGGGCTCCAGGGAACAGGCTGGACGGGTAGAGGGCCAGCTGGGCTCAGGCCCATCCCACTCGGACAGGAGTATGTGGGCTCAGGTGCGGGAGTCGGTGAAGACCCACGCAGCCACCGCCCTGGAGGCTGTGGAAGGGGCTGCCTTCTTTGTGTCCCTCGATTCTGAGCCCGCGGGACTGACCAGAGAGGACCCCGCAGCTTCCCTGGACGCTTATGCCCACGCTCTGCTGGCTGGCCGAGGCCATGACCGGTGAGTCTACCCCCTACAATACCACCTACACACTTATGGAGACCTAGGGCTTCTCCACAGGGGGCAGCCAGACCTCATGCCTCAGCA
+
600090000ENRIIHHSFSNJNRNPIJMKKGISJIIJMPMMSLMLIJRJKNMSSJFJKJOPHNSOJSHIOHJIIOPHIHRNJHHF3,,.BAG811HGGK@=;;32226(((((**-66<<=>EFIIPJJILHKGJFGGGGFPLMNLKMMPJQE;;;;;**)))*))((((11000ACJHIHHJFFEDDEGHIHKJNIGHJKHLSNGIPGGGKRMLLLMJSMNJJKIFIKLKLMKSJOSJGHGIDGFEHN:9:@==HJJSKKDED@5JBBGIHGHJIJGIJHIKMQKOIGFGHKJNLJ:??3@@@>B@>CKNIIGFFGHMKSKLNJJJKGJHGMLJGHDA--.5:HKIHNJINREEDBC80*))))+122235?BCBCB?@ACJIGHJJEFFFFJIEMMIJGHGHLHMJRMGJIHFGFFEFGFFFFIGILIS>:::9=@?:7778=//,,+)'),.1789<FFHHHEHNIIJHLIMJLKHSKKIG@???ILLNIMIIHJQKLPLMPQIHOOIISMKSGMIMECB;IHNMHGEA?CFGINQFFH?IOJIHFGEFGFIHHHFGGHHLLHNIGHGGMLIGJIHGKHGHJJFGHFHGKGOHEDCDEFFDFEFEDDDEHKIJJIIMKHJIHJGIIFJEFEFEGFFJEFGJHLGFICEEDEGHLGGHHHEDEEEEEHF??=3
@185_PHV87F_9
GAAGGTGACGAAGGTGGTCTGGAGGGACACGGGAGGAAGACGAAGGTGGGAAGAGGTCACATTTTAACAACCACCCCACTTACTAATCATGCCTTGGGCTATGTTTTTATGATTTTTGACAGCTGTATAGTAGTCCATAGCCTGAGCATAGCTCAGGACGGTTTGCGATTGTGCTATATATCAAGCAGAGGATGACTTTGAACTCTTGTTCCTCATGCCT
+
.-...DFEDDDEEGI??>>>ACBDAB@ABDCFGEHHGKIKFDDDDEGGFFEJGJJHGGEFFFJNKQHGDDCCEBCCDDDDEDEDDCDEEDEECEDDBBAA@AACDKSSIGIFIIKRSHFEDCCCDDDCCBCBABBCDC=<<<>FAAA@@;;;3(((-25+***+,*'''*4:;CCDEDCCCCDECDDBBAAAABCB@@??@DEGGFFEDFDA@744110-
@186_PHV87F_9
GAGGAACACCTAGCTGCTCTGACTGCTGCTCCCAGGTGAGAACCAGTAGCCTGTGGTTGCAGGGGGCAGGCTGGGCTCCAGGGAACAGGCTGGGCAGGGTAGAGGGCCAGCTGGGCTCAGGCCCATCCCACTCGGACAGGAGTATGTGGGCTCAGGTGCGGGAGTCGGTAGAGACCCACGCAGCCACCGCCCTGGAGGCTGTGGAAGGGGCTGCCTTCTTTGTGTCCCTCGATTCTGAGCCCGCGGGACTGACCAGAGAGGACCCCGCAGCTTCCCTGGACGCTTATGCCCACGCTCTGCTGGCTGGCCGAGGCCATGACCGGTGAGTCTACCCCCTACAATACCACCTACACACTTATGGAGACCTAGGGCTTCTCCACAGGGGGCAGCCAGACCTCATGCCTCAGCAGT
+
CCCCLMRSMQMOLSKPSKNKILILKPSNSNGSH@HNJMKRSOKOMOINNSKQPMPKLNNSGHIJMSNKLNSMSOKKMPSOSJPKOSSSOLIHOLKMNSNJNQLISKPJKKPINJPSSIPOHSHRIJCSIEJK@??>=;:7)))((())9<ELABAA@AFDF?@A?8,,,(&&&&(.//1///;<;;=>=>AIGHFLMKMSJLPPOJIPJPSSMOSSMPMJKLLOSMSOSOIHINJLNLNIA<=KKIOSOMOSPL;9998?Q@ABD@=SSOKNSKPJHJIDECB@???@JOSSNJJSKSSLNOMNSKMMNLSILSSILKLSJMJMSKKHHGDEFHLSJJGHFGLHKJKJDDNOMOJNMHHDEDFFPJICAACISMEDEFEJRPPSSNSCBA?86678<;::6665/*****(
@187_PHV87F_9
CAGGACATCCTGGATGACCCCTCCCCAGCCTGTCCCCTTGAGGAACACCTAGCTGCTCTGACTGCTGCTCCCAGGTGAGAACCAGTAGCCTGTGGTTGCAGGGGCCGGCTGGGCTCCAGGGAACAGGCTGGGCAGGGTAGAGGGCCAGCTGGGCTCGGCCCATCCCACTCGGACAGGAGTATGTGGGCTCAGGTGCGGGATCGGTGAAGACCCACGCAGCCACCGCCCTGGAGGCTGTGGAAGGGGCTGCCTTCTTTGTGTCCCTCGATTCTGAGCCCGCGGGACTGACCAGAGAGGACCCCGCAGCTTCCCTGGACGCTTATGCCCACGCTCTGCTGGCTGGCCGAGGCCATGACCGGTGAGTCTACCCCCTACAATACCACCTACACACTTATGGAGACCTAGGGCTTCTCCACAGGGGGCAGCCAGACCTCATGCCTCAGCAG
+
FQROLKSRKSKIJDELHNDEII@:;>:BBCCAD<;<;-<445:5424425000;FEPJOJHILIRSPSSOSK@C@:9;8889;<>@CEGLKIOISHOMBBB;8884+***+++*-7765677>A@ACDEDSOKOJJOHKLIJKKJLISJD((((.;....G?<<<844HFHKJMLLMNISLIJIEIJIM:9888;<:70-)))):>NKSLLJHIKNIIKJOIIJIGOMSSLMSNKGKKKNNJIJSKLS?;99:<>HHIQKHHSMN@???@FF@@@>BB?@?@@GSSSLQFEFFEFEB?==B?9CA@>?@@CDAAIHHEEEE@@>@A=3SKJINJJKNIJSJJOSSOKJPHHSMHLLKQQPSSOMGHFEIQGCB:96333CDDGJMHIJOCABAAESHIKKIJJ>@?@HIOIHMNLS=>=>?SKDCCC?=99;=<==>?@I?00/+*
@188_PHV87F_9
TTCCGTGTAGGGACTCACTCTCCCAATGGCCTGCTTTCCCCACGGGCCCTGGAACAGCAGTTCCAGGACATCCTGGATGACCCCTCCCCAGCCTGTCCCCTTGAGGAACACCTAGCTGCTCTGACTGCTGCTCCCAGGTGAGAACCAGTAGCCTGTGGTTGCAGGGGGCAGGCTGGGCTCAGGGAACAGGCTGGGCAGGGTAGAGGGCCAGCTGGGCTCAGGCCCATCCCACTCGGACAGGAGTATGTGGGCTCAGGTGCGGGAGTCGGTGAAGACCCACGCAGCCACCGCCCTGGAGGCTGTGGAAGGGGCTGCCTTCTTTGTGTCCCTCGATTCTGAGCCCGCGGGACTGACCAGAGAGGACCCCGCAGCTTCCCTGGACGCTTATGCCCACGCTCTGCTGGCTGGCCGAGGCCATGACCGGTGAGTCTACCCCCTACAATACCACCTACACACTTATGGAGACCTAGGGCTTCTCCACAGCGCTCCAACCTCATGCCTCAGCGG
+
,5344655)'''')=<444466568?@BEMFGIFEFE?ACCBD>>>@MMMSFHKMMMSA@A?:=44B>999;=>MJPMOISHHIF;:9/+=KHJLSILS?6F??BCDJMSRLNJHSLSPSMSSKRHPSSSGGA@600<8-,,+++1288=?FFIJSSGHC?@AEEEHOO@?@>>;;;;<?778>>MSIQNKLFLLMGGNSIEBCBDGLIKMJKB??@AOC????SJJAIIEEC?<;:9====@GIHKJGECCB43444::)))7?A21111:54444135()&&&)(''&'./3=CCEHJLLJNSNHHOLKSOSSJIFEFDDCEELOJI>?;;998840..=>8@DDNSNLJGBB=<===GLMFIJE@KOKKDD@>601DFJGLAAAAAEHFGJHJGPJJKSKIHHHLKMRIKLFGJJECC@)))(((()888:=BLHEDBBBCDEEGIJHJIIIEJHFGFHHGIHFDEFEFDEFED=0++)('%$%#$$#%%%*,.//01,+++&&
@189_PHV87F_9
CTGGGCTCAGGCCCATCCCACTGCGGACGGAGTATGTGGGCTCAGTAGGGAGTCGGTGAAGACCCACGCAGCCACCGCCCTGGAGGCTGTGGAAGGGGCTGCCTCCTTTGTGTCCCTCGATTCTGAGCCCGCGGGACTGACCAGAGAGGACCCCGCAGCTTCCCTGGACGCTTATGCCCACGCTCTGCTGGCTGGCCGAGGCCATGACCGGTGAGTCTACCCCCTACAATACCACCTACACACTTATGGAGACCTAGGGCTTCTCCACAGGGGGCAGCCAGACCTCATGCCTCAG
+
HKPLSMIJILJLKRNLDGB?@?420-***,,,43455.//049-('%%%%%**)))**6994////IJJHKHLJPKHHJIMKGFADEDEIFH>@@>:5,)('''&+++---099AA8HGLSKKSLKHJJJFHGFINNOKSS<:::<=NLIEIHGCHLIMLSIHJJOSKNLPHFHFFSHQJIGMLKPNSSMSLLNMOKKIIJJMLLJIKJJKJJSLMJSGFFFHMKGIHHHFFFFHJLIIILMHKSJIJLLKKLII>>>>GEGEFIHKJGIFHGIHHJLRGHFGFJJNIHGEFD9*
@190_PHV87F_9
CCCACATACTCCTGTCCGAGTGGGATGGGCCTGAGCCCAGCTGGCCCTCTACCCTGCCCAGCCTGTTCCCTGGAGCCCAGCCTGCCCCCTGCAACCACAGGCTACTGGTTCTCACCTGGGAGCAGCAGTCAGAGCAGCTAGGTGTTCCTCAAGGGGACAGGCTGGGGAGGGGTCATCCAGGATGTCCTGGAACTGCTGTTCCAGGGCCCGTGGGGAAAGCAGGCCATTGGGAGAGTGAGTCCCTACACGGAAGAATCTCTGCCCCGGTGGAAGACAGCCACGTGTCGGCTGTCTTGAAGGTGACGAAGGTGGTCTGGAGGGACACGGGAGGAAGACGAAGGTGGGAAGAGGTCACATTTTAACAACCACCCCACTTTACTAATCATGCCTTGGGCTATGTTTTTATGATTTTTGACAGCTGTATAGTAGTCCATAGCCTGAGCATAGCTCAGGACAGTTTCGATTGTGCTATATATCAAGCAGAGGATGACTTTGAACTCTTGTTCCTCATGCCTCT
+
.481?JIHAAAAAHNJE=<<<=IHHFGIHJIHIIINHIIKLSRSOGFE;:898:8?:??2?@@??MGBAB;<GEJKJLKJQLBE<C7HFIHPIHGLHHJOKHGIHEEILNJJKNPJJKHLSMJMKKEDDDDIHSLKJKHCDDDFHKIFGGHGHFIJFKIMKMLFHHDHECEHECBBCDHFLIMMIB@34@AFEDAACCBBCBBFFEDEECDCBEEFJHGHFFCBCCFEBA?@AECCB???===<;=BEA?@>554100*&'++30)9==@GGGGKDDDEDECCCBDDBDDHJHGGDFEHFFEGE??@@AGHGIFFFFGFEGDDFHCABAC668787679ADDCDE@GHEGFFFFEGJJSSSOL>====BEGDBFC?/*+;:;;HHHGJEFHEDECDABBBELSSJHHMKLSJIIHEFFDEEEEIIHHFGGJFFGEEDEGGJLKJEEDEEFGEFEEDDDECB@@@AELGHHFEEGFIGHIDEEEFHGFEFKIEJLGFGFGFJJGGGF?=1116541($
@191_PHV87F_9
GCTATGGACTACTATACAGCTGTCAAAAATCATAAAAACATAGCCCAAGGCATGATTAGTAAGTGGGGTGGTTGTTAAAATGTGACCTCTTCCCACCTTCGTCTTCCTCCCGTGTCCCTCCAGACCACCTTCGTCACCTTCAAGACAGCCGACACGTGGCTGTCTTCCACCGGGGCAGATTCTCCGTGTAGGGACTCGCTTCTCCCAATGGCCTGCTTTCCCCACGGGCCCTGGAACAGCAGTTCCAGGACATCCTGGATGACCCCTCCCCAGCCTGTCCCCTTGAGGAACACCTAGCTGCTCTGACTGCTGCTCCCAGGTGAGAACCAGTAGCCTGTGGTTGCAGGGGGCAGGCTGGGCTCCAGGGAACAGGCTGGGCAGGGTAGAGGGCCAGCTGGGCTCAGGCCCATCCCACTCGGACAGGAGTATGTGGGCTCAGGTGCGGGAGTCGGTGAAGACCCACGCAGCCACCGCCCTGGAGGCTGTGGAAGGGGCTGCCTTCTTTGTGTCCCTCGATTCTGAGCCCGCGGGACTGACCAGAGAGGACCCCGCAGCTTCCCTGGACGCTTATGCCCACGCTCTGCTGGCTGGCCGAGGCCATGACCGGTGAGTCTACCCCCTACAATACCACCTACACACTTATGGAGACCTAGGGCTTCTCCACAGGGGGCAGCCAGACCTCATGCCTCAG
+
>GHIPJIHKMKOLSKJSKMKKNKKSOLNNSKMKMSESMMNMQKHHKFJMSKJJKJOKMKIMLNLJSIMLLKSSNSKKMQPLRISJSSNLJIFEIGHSHNFDCBCB?<;88406;;;;91CFFFGJMSSLLSSJLHIJNISPLMMPSOIOJMILINJINSJMLPJL;999;C77AGAC=:>845**(---,,,,)(++(()****>??JGKLOJSNKRIB2CD@2FHKKLILMJSSKQSSKLPMEGRLIOJH@@>=:;=99<=?>>=A556>7DFISMSBJDC8C::;JRLSHIGEAAABA)))))FKIKJPPLPLIIHMSSSPOPQLSLNJIMROSNSJSLLIMKPKIOMSGDD@B9876@@A?@?JDLSNMSSMHMMPLHSSKIKKMPOIKJIQS=;;:;<:8888DCGDIGHHSHJKKISSOSOKKIHHKLJSMLJNIKLIDCBDED6****=A@EAAAAPHKHKJMJIIFIHIHKKRRLRIQRLIOGQJSJKPLMLSRIIJOLLSMINMHF222DHHGOIPLMIIINIKSOH??0.-/.*);:7788:>HHIKIJFHFGHNGHIGGGFGHIKJGKHIIKQSJMLKKKJSNLIHKNMRMISOIDCDDIKLIHEDFFHIJGJIIPKKKMIJMIGFKHFIHKLPGIGHGKGEHHGFFHEEFIGIKKGFFFHGEEB;998))())DGEE?<-
@192_PHV87F_9
ATGGGCCTGAGCCCAGCTGGCCCTCTACCCTGCCCAGCCTGTTCCCTGGAGCCCAGCCTGCCCCCTGCAACCACAGGCTACTGGTTCTCACCTGGGAGCAGCAGTCAGAGCAGCTAGGTGTTCCTCAAGGGAGAAAGGCTGGGGAGGGGTCATCCAGGATGTCCTGGAACTGCTGTTCCAGGGCCCGTGGGGAAAGCAGGCCATTGGGAGAGTGAGTCCCTACACGGAAGAATCTGCCCCGGTGGAAGACAGCCACGTGTCGGCTGTCTTGAAGGTGACGAAGGTGGTCTGGAGGGACACGGGAGGAAGACGAAGGTGGGAAGAGGTCACATTTTAACAACCACCCCACTTACTAATCATGCCTTGGGCTATGTTCTTATGATTTTTGACAGCTGTATAGTAGTCCATAGCCTGAGCATAGCTCAGGACAGTTTTGATTGTGCTATATATCAAGCAGAGGATGACTTTGAACTCTTGTTCCTCATGCC
+
178?FGGJGIGEDGEISIEHJM;;;;;DGG<BGPG:IHPQNJSFFKFGLKQKJ?))(('())-.12>EIOLSLKLSNILKSSGKFDMILJJOSMMQOSSSKLPMSQJPSLLSSSSHQSSLNSKJGE7332/()&%&&)*,96669DADDJGSLSSISNMSSKKSOSMSPNORNS<<<<<BFGE@EB==>?JQKQLSPIJIQIKSLLLJKRKOG7776499CBBBC@BDDCNA<;;2100/-3-/81//54457BCEDIFICCCCCMMHGIADFEJOSJJJHMKPSNSNLSSKKJLMDERNLGGJKJGBGEBAAEKKLKSFCEJHHNLA@??@FSKJKSSIMSOSMSNLLSMNLJLIHNJNIDDFEEIMDFIRHGG)))))HHIJKSSSSIIHGKHLHIKIMKKGIMHQHJJJJKHPQIGHHJMKOLQNHFDEBB<999:;GHHGIKIHEH?@>?@EFFIFKLJJLIIJGMJOIHIJBB>::620....
@193_PHV87F_9
CTCACCTTCTCCAATCCCCTGTTTTCCCCCACGGGCCCTGGAACAGCAGTTCCAGGACATCCTGGATGACCCCTCCCAGCCTGTCCCCTTGAGGAACACCTAGCTGCTCTGACTGCTGCTCCCAGGTGAGAACCAGTAGCCTGTGGTTGCAGGGGGCAGGCTGGGCTCCAGGGAACAGGCTGGGCAGGGTAGAGGGCCAGCTGGGCTCAGGCCCATCCCACTCGGACAGGAGTATGTGGGCTCAGGTGCGGGGGGTCGGTGAAGACCCACGCAGCCACCGCCCTGGAGGCTGTGGAAGGGGCTGCCTTCTTTGTGTCCCTCGATTCTGAGCCCGCGGGACTGACCAGAGAGGACCCCGCAGCTTCCCTGGACGCTTATGCCCACGCTCTGCTGGCTGGCCGAGGCCATGACCGGTGAGTCTACCCCCTACAATACCACCTACACACTTATGGAGACCTCAGGCTTCTCCACAGGGGGCAGCCCGACCTCATGCCTCAGCAGC
+
-.../,*)%''((()('%$%&&''''*3AAAFHJIJNSSRQLJMDEGCBCCCDEEHJJDFDDACJJOKFSPLIJ3/.'DSPIKS???40923DISMLKSJNPLOQLSSISSSJILJLNORIIE:?MPLKLNJLKHMNIMJLNKNPSSSLJNSISSSSHFJFA9789IGHFEKJMLSEDEFFPOSL@<=<;6666:@BIMQKIGIHFH?:<<>>H:HFSMIIKNJSMRHINMJNIKHSIGJOSDHJJQIE?=<4....-//*++++((((****3356:@?@HFIIOLKJHGHEEECDGGLLSSOSMSSLOSSNLSJJSKIFGHEDEDDEGDEEFD@?>?@A??@A=??>@DLHSLHHDPQIHKE665/1CBBHPFHFFEQJLJQMILOSKLLPI@AMKJIOGFFHHLJJIDFGEIHFHFCB>?@KJSLJJEFGGLIGJLILIILMIIKJJLEECAA??++****0++++,ACDEGFII?>>=-'''')=>>?@?A><;<0/&
@194_PHV87F_9
ACAAGAGTTCAAAGTCATCCTCTGCTTGATATATAGCACAATCGAAACTGTCCTGAGCTATGCTCAGGCTATGGACTACTATACAGCTGTCAAAAATCATAAAAACATAGCCCAAGGCATGATTAGTAAGTGGGGTGGTTGTTAAAATGTGACCTCTTCCCACCTCGTCTTCCTCCCGTGTCCCTCCAGACCACCTTCGTCACCTTCAAGACAGCCGACACGTGGCTGTCTCCCACCGGGGCAGATTCTTCCGTGTAGGGACTCACTCTCCCCAATGGCCTGCTTTCCCCACGGGCCCTGGAACAGCAGTTCCAGGACATCCTGGATGACCCCTCCCAGCCTGTCCCCTTGAGGAACACCTAGCTGCTCTGACTGCTGCTCCCAGGTGAGAACCAGTAGCCTGTGGTTGCAGGGGGCAGGCTGGGCTCCAGGGAACAGGCTGGGCAGGGTAGAGGGCCAGCTGGGCTCAGGCCCATCCCACTCGGACAGGAGTATGTGGGCTCAGGTGCGGGAGTCGGTGAAGACCCACGCAGCCACCGCCCTGGAGGCTGTGGAAGGGGCTGCCTTCTTTGTGTCCCTCGATTCTGAGCCCGCGGGACTGACCAGAGAGGACCCCGCAGCTTCCCTGGACGCTTATGCCCACGCTCTGCTGGCTGGCCGAGGCCATGACCGGTGAGTCTACCCCCTACAATACCACCTACACACTTATGGAGACCTAGGGCTTCTCCACAGGGGGCAGCCAGACCTCATGCCTCAGCAG
+
HJGIIFEEGDHFLSSNGKGEFFGGIHLHLQFEFDEECCCDEF:2++**/++*/,-778:@DGGIGBDEFGFGA??<<<<=DCBDCCDFHHKSLPJSILHIJMKSLSSOKKHMMFGHGGGIHHKJB@@@AKHGHLJMJISSILKILISLJJSDIJKGGFAA>69BC111>=>8889DB4<HHHHGFJIJGDDGFOKMSHDFFDAE6-,,,,A>>>IH;;;;<LH==;;=AA>**+.3;555548722322989=>EFEFHFIKJHEFGGD77770FCDFIKFGEDIGAGFIGFEIFGJNHGIHGEEFFIDIFABABOJC55555BC>?FIGGH@C===)5DD@@D===90A777HEGIHHIEDEEHIINSRMHJIOLILJOCBB<>IIGSPKSJMLHGKISKJKE>>=@>><=>BCHJDCBA?72238@LHHPIHLJFGHGIIIMLEE?<7222235?GGFNIIJHGLG>9999A@BAD?::>6555531112GDEDEFFIHIGGGGGGGBDDCGF1////964422./004444FCCC76667@EDEEGGJGGHMKMNNKHIHGFFGGFLKRHKMEFFCBBA=<===@@BKFEGDDEFGIFHJGJEHHHHKEC@<7/5555>>00:.>@?D@@@??BBDDDDEFGFFGINLIFGFHLGFDCCCDEGFFFDCCCCCEIJFFDCDCDFHBCCCEEEDDGEEDDGFFEIFDEDCCDCDECCCCBAABCBDDCGDBAA?@@@BCCD?>====@ABABA9654+(
@195_PHV87F_9
GCCTAGGTCTCCATAAGTGTGTAGGTGGTATTGTAGGGGGTAGACTCACCGGTCATGGCCTCGGCCAGCCAGCAGAGCGTGGGCATAAGCGTCCAGGGAAGCTGCGGGGTCCTCTCTGGTCAGTCCCGCGGGCTCAGAATCGAGGGACACAAAGAAGGCAGCCCCTTCCACAGCCTCCAGGGCGGTGGCTGCGTGGGTCTTCACCGACTCCCGCACCTGAGCCCACATACTCCTGTCCGAGTGGGATGGGCCTGAGCCCAGCTGGCCCTCTACCCTGCCCAGCCTGTTCCCTGGAGCCCAGCCTGCCCCCTGCAACCACAGGCTACTGGTTCTCACCTGGGAGCAGCAGTCAGAGCAGCTAGGTGTTCCTCAAGGGGACAGGCTGGGGAGGGGTCATCCAGGATGTCCTGGAACTGCTGTTCCAGGGCCCGTGGGGAAAGCAGGCCATTGGGAGAGTGACAGCTCACGGAAGAATCTGCCCCGGTGGAAGACAGCCACGTGTCGGCTGTCTTGAAGGTGACGAAGGTGGTCTGGAGGGACACGGGAGGAAGACGAAGGTGGGAAGAGGTCACATTTTAACAACCACCCCACTTACTAATCATGCCTTGGGCTATGTTTTTATGATTTTTGACAGCTGTATAGTAGTCCATAGCCTGAGCATAGCTCAGGACAGTTTCGATTGTGCTATATATCAAGCAGAGGATGACTTTGAACTCTTGTTCCTCATGCCAT
+
%%''(12<?IKGMIGGGHFGOMNISJLPSJOHHE<;99<<;111129:?B@ADHGGGLKLJJSJJLNSLMOJIGDCCD>>>>>EFGCD=>>??AACEMHMLSHFIBBACHGKG>>=<=?@BAABAOIGHHKJGH;8763111567;=>DEBACEELLNH<<;;>8-2,,-6;MMKLMOMFIGEFECACEABCCB@?@>AB776779::::>=4100///2:;<;68OGHGFEHKOOJIIMSNLLKSOKJNSLJGEEGSKJGDEDDHINMHEDF?<<FHKH=HHEGHSHBAK7GSJSSLSGB@A@AIEFLLHSOSHLSMSAAAA@FEGEHHHGHHOMQKIKIOOSSJKB??@?CCFOFGIGFGGIKLKKKNJBAAHHMQIILKMJ6666?=88886::96556@FEEBCCGIHHHMIPJJ;:::;BC@=@A=>;8;@D@?>>9998:>>>90.+++*)''&$##$$$%$((*)))''(((*3:8:<<@BCHFDABCDEF>>>?>CCCCJJGEE@BCDEJKSGFGFHHH999990001?A@DGGGHFGJED><>999?FHN=>3-DGHGHGG::99>?41111====ABACDFIG66EEEDFFGEFHILEHFFEBCBCENKSINGFGHLHJ@@@AJEEB::CEGHGEDCBCCDEDDEEGFGFDDGEJGFGDDG::1..-:99:=EDCCCCCD@E@B@BBD;::>:=872.---00-.+**)))()*0++***+%
@196_PHV87F_9
ATTGTAGGGGGTAGACTCACCGGTCATGGCCTCGGCCAGCCAGCAGAGCGTGGGCATAAGCGTCCAGGGAAGCTGCGGGGTCCTCTCTGGTCAGTCCCGCGGGCCCAGAATCGAGGGACACAAAGAAGGCAGCCCCTTCCACAGCCTCCAGGGCGGTGGCTGCGTGGGTCTTCACCGACTCCCGCACCTGAGCCCACATACTCCCTGTCCGAGTGGGATGGGCCTGAGCCCAGCTGGCCCTCTACCCTGCCCAGCCTGTTCCCTGGAGCCCAGCCTGCCCCCTGCAACCACAGGCTACTGGTTCTCACCTGGGAGCAGCAGTCAGAGCAGCTAGGTGTTCCTCAAGGGGACAGGCTGGGGAGGGGTCATCCAGGATGTCCTGGAACTGCTGTTCCAGGGCCCGTGGGGAAAGCAGGCCATTGGGAGAGTGAGTCCCTACACGGAAGAATCTGCCCCGGTGGAAGACAGCCACGTGTCGGCTGTCTTGAAGGTGACGAAGGTGGTCTGGAGGGACACAGGGGAAAAACGAAGGTGGGAAGAGGTCACATTTTAACAACCACCCCACTTACTAATCATGCCTTGGGCTATGTTTTTATGATTTTTGACAGCTGTATAGTAGTCCATAGCCTGAGCATAGCTCAGGACAGTTTCGATTGTGCTATATATCAAGCAGAGGATGACTTTGAACTCTTGTTCCTCATGCC
+
BFHLH@?CBEFFECEDDEMF?>>>>CCDGHCDEBCDFGOHJIHHHGGGEA@AAAHGFEGFCBBABCFJKKOGNHIKCAAB?HKNKSECEGHHIJFIHGDEAABBDGGGFKHGEDCDDFEFGLSJKPROISGIQJGFHIGHFHHJIHJJSHKJJEDBBBEHSNFCBBCEPIIGJHECDCDEFD:/0@@DGFKFGEFCAAA???==?77HJF@???AKHMJGGJJGGGGJKJKJSQPKIJHFIFE>=9<=6666+;CGIHLKHGJEFGHJKLJKKJHIGEGGEFFFGGHOGGFGFFGD@@AABEEHFIIGGEEEDCCBDFFCCCBBEEFGFFDCBBAACCGDBBCBCDBEDCD877786667DCBCDBACCBCCBDGHGNEFFGDIFFDEGHKHHFC?=?<45<:;;:???@IFEECAAAABCEA??>>@BBDDEDEEFFIKC@@@@BHHHGIFEDB;8;;<BFEEEHGFEEGDBBCBB@???@DEEFDFGKFFGE@>>>>BFEEECE??>A?@??52+++*)()*((((+2?BDDDEBDEFECCCDCHNLKNQSJFFDDCBABABEEFEEEFJLHJOGFEEEDBCBAACDEFHKLHFGIMIJKJIGEECBCCCDDDBBAAABCCDDDEDEEEDDFDEEDEGDFEEE;:;:95*((((CCCBDCCDCEDDCCABA@@??@@BFDEEEGFJGGFGGFHJFGC?;98/
@197_PHV87F_9
ACTACTATACAGCTGTCAAAAATCATAAAAACATAGCCCAAGGCATGATTAGTAAGTGGGGTGGTTGTTAAAATGTGACCTCTTCCCACCTTCGTCTTCCTCCCGTGTCCCTCCAGACCACCTTCGTCACCTTCAAGACAGCCGACACGTGGCTGTCTTCCACCGGGGCGGATTCTCTCCGTGTAGGGACTCACTCTCCCAATGGCCTGCTTTCCCCACGGGCCCTGGAACAGCAGTTCCAGGACATCCTGGATGACCCCTCCCCAGCCTGTCCCCTTGAGGAACACCTAGCTGCTCTGACTGCTGCTCCCAGGTGAGAACCAGTAGCCTGTGGTTGCAGGGGGCAGGCTGGGCTCCAGGGAAGACGGCTGGGCAGGGTAGAGGGCCAGCTGGGCTCAGGCCCATGCCACTCGGACAGGAGTATGTGGGCTCAGGTGCGGGAGTCGGTGAAGACCCACGCAGCCACCGCCCTGGAGGCTGTGGAAGGGGCTGCCTTCTTTGTGTCCCTGGATTCTGAGCCCGCGGGACTGACCAGAGAGGACCCCGCAGCTTCCCTGGACGCTTATGCCCACGCTCTGCTGGCTGGCCGAGGCCATGACCGGTGAGTCTACCCCCTACAATACCACCTACACACTTATGGAGACCTAGGGCTTCTCCACAGGGGGCAGCCAGACCTCATGCCTAGGGC
+
56689:=>@A@A@AACBDEDJNMGGEEDILSJHHEB@???AA@@@AADGEA@@????@A???<=>=<?;558ADGGGFDBDBA.+++/1A>;989>?=:::<??19?><<<:;?@CCBAAA@@@@>>>?@DAAAACDDC@@A>;<<;=AAACCHGJFFB???@<::;=?.*'''&%(((*(+11+**++=BC@@A@C@@@CDHFIHEGCB<30//<DBA?@@?BECBABGFCBB742222018;;<A@@ABBDHGCIDB@C?>?@<AAAAABDEDA>C@AA?>>>:;::2334?AFECDBBAABEEEC?95,@BCBF=EEFDDC@?==<=>@AC@A@ABEAA@@=66666876676766670((''''()=BB@DCFDA><==>??@>:7764444+)((((1/3'''''.**+++;<<<>>==>>@?????A@A@@?;<<;<A93333@D=::::;GA@<<=EAA=;:;;>CCCBAA@@BBCBBCABB@ABA@@A?@EB=>EFEEEC55555))'**+;;9:99;=>@A@??@@@AA@A@=<=:4===><;67;2@A@>77777<==>>>>>>>?@CFCECCCECC>;;;;=AAABBB?:999;???BB>===A@=>>>@@?>?@B@@?@ACAA@?@A??>>>@=>>==>=>>?@@?A@???@@0/...,-9;<=:998:9<('''&
@198_PHV87F_9
CTGGGAGCAGCAGTCAGAGCAGCTAGGTGTTCCTCAAGGGGACAGGCTGGGGAGGGGTCATCCAGGATGTCCTGGAACTGCTGTTCCAGGGCCCGTGGGGAAAGCAGGCCATTGGGAGAGTGAGTCCCTACACGGAAGAATCTGCCCCGGTGGAAGACAGCCACGTGTCGGCTGTCTTGAAGGTGACGAAGGTGGTCTGGAGGGACACGGGAGGAAGACGAAGGTGGGAAGAGGTCACATTTTAACAACCACCCCACTTACTAATCATGCCTTGGGCTATGTTTTTATGATTTTTGACAGCTGTATAGTAGTCCATAGCCTGAGCATAGCTCAGGACAGTTTCGATTGTGCTATATATCAAGCAAGGATGACTTTGAACTCTTGTTCCTCATGCCTA
+
/EIJISHSNKIJNLMLJKPSSJSKLJIHJH84444ISPKNKJSIMKJHCIKIKKJILJCCDBBBCJMJHSIRMHOMSPLGJLHLLHI>=EDBGJJKJIJGHHGJQHLIHHMJIIIMHPKILMIGRJJKSHILGHHGJISJHIKBB8:40+**)*('('''(--12>?HIKKHIKKGIGGHHJILMQJGIDFMSPJLLMIMNKEJGJHSHDAAC@A@?@@@@BJJLPJHHKHJHFFDAAAAEG96CCEEEGGIHMJJNMMLKIJISKHKIJKFHIGGEFEHEHIHSJMPLMKGDLLLJHHKGJKSJRKJSG?D@@@@@KJIMGIQOHKDDDDACBCCFFHHEHFCCCDLNJJHIHFGFKIHHKFBAAABEDF?530+11:=@@@@?ABBD?766669'
@199_PHV87F_9
TCCATAAGTGTGTAGGTGGTATTGTAGGGGGTAGACTCACCGGTCATGGCCTCGGCCAGCCAGCAGAGCGTGGGCATAAGCGTCCAGGGAAGCTGCGGGGTCCTCTATAGTCAGATCCGCGGGCTCAGAATCGAGGGACACAAAGAAGGCAGCCCCTTCCACAGCCTCCAGGGCGGTGGCTGCGTGGGTCTTCACCGACTCCCGCACCTGAGCCCACATACTCCTGTCCGAGTGGGATGGGCCTGAGCCCAGCTGGCCCTCTACCCTGCCCCAGCCTGTTCCCTGGAGCCCAGCCTGCCCCCTGCAACCACAGGCTACTGGTTCTCACCTGGGAGCAGCAGTCAGAGCAGCTAGGTGTTCCTCAAGGGGACAGGCTGGGGAGGGGTCATCCAGGATGTCCTGGAACTGCTGTTCCAGGGCCCGTGGGGAAAGCAGGCCATTGGGAGAGTGAGTCCCTACACGGAAGAATCTGCCCCGGTGGAAGACAGCCACGTGTCGGCTGTCTTGAAGGTGACGAAGGTGGTCTGGAGGGACACGGGAGGAAGACGAAGGTGGGAAGAGGTCACATTTTAACAACCACCCCACTTACTAATCATGCCTTGGGCTATGTTTTTATGATTTTTGACAGCTGTATAGTAGTCCATAGCCTGAGCATAGCTCAGGACAGTTTTGATTGTGCTATATATCAAGCAGAGGATGACTTTGAACTCTTGTTCCTCATGCCTC
+
C6622;:::<A@<(((((20/....*)))+5533344445512==@B<<<<=HFFFGHSFIHNHJHHGGDCCDDGGEFKEBAAAACEGFENGKGGFDDCBAEEGEF/.)))&&(''()%&***++*,,,-*))-./9@AHFGFGDHKIGHHGIHHGJGDE10000<<=DACCDB@@AACFG11111::=>>>>>JDCCBCIFBA@AADFBDDJEGEFLGFEFFGIIIIFA@@@DBBCB88888BABA@BC7>4444CCBA>><<>BCDEC@2(GGHIKHL@?J>EEEEGDGHIGHLIIEDA@@FFECFDBBABAFDDCDDEGGFIIIHKHJKIGGEGGKHFGGFHGKKJOLGEFDEEFFGEDFEECADDDFEGIGKCEDCCB?@AABEFM@<<=FEFGFHIIGIFHFGFEF@@=<=@IFEFC<;;;<BCCLJGHFEBCCEEHFDDEEDGGFFDDDFGGJKH:::=EIJHGFHHGGDABBBEIIIGGGIIGGECCDEDDCDDEGGFGDHHHSIHGDCCCBEHLHIMHHDEDGHFLFEAA>>@>===ABBBDDELJSFADKMOEDEDDGKIKJSLNHGIIKKKHHJOKSILFCIIKHHLGEDDDDFEEDDDEGSKLNKJIGIJA@???CFEFGGDCAABGGFGIGFFJGFKA@A????GEGDCCHHKKJKJF=:::;GHJGEEEDIEGHPHKNNNHGGIGHKLIGLIIHIJHIIFDEDCCDCBBC>>/
@200_PHV87F_9
TCCTGGAACTGCTGTTCCAGGGCCCGTGGGGAAAGCAGGCCATTGGGAGAGTGAGTCCCTACACGGAAGAATCTGCCCCGGTGGAAGACAGCCACGTGTCGGCTGTCTTGAAGGTGACGAAGGTGGTCTGGAGGGACACGGGAGGAAGACGAAGGTGGGAAGAGGTCACATTTTAACGACCACCCACTTACTAATCATGCCTTGGGCTATGTTTTTATGATTTTTGACAGCTGTATAGTAGTCCATAGCCTGAGCATAGCTCAGGACAGTTTCGATTGTGCTATATATCAAGCAGAGGATGACTTTGAACTCTTGTTCCTCATGCCTTG
+
HSPSOPNISMKSSJKNJMEED@???>>?@JHIIHLKLIHJFDDD;;;;FMLRKPNSNKSMKRJHMJLMJOLSIJJAEG?7JSMPMSNSPMMKSOIKIRLSNLSJJSJJNIIIKIKKOJSKNLLJMKNJKA@CDKKGSLKDDDFLLLQLPKNMMLNIRKKHJSMJIIHCDCDFMOMJE/.../767/BEFEFGIHIGIHJJHRHIIOOIJHGHISSLQSQSKILSSQKSJJRJJLME::::::CDDEEIJJLLKKNNLHJIRIKNNNOJKHB?:999>>CBHINSJHIMKHSKOIPSNSKLKGSHKLIHRHH@C?=<<77;5--''&$$#
@201_PHV87F_9
TCCAGGGCCCGTGGGGAAAGCAGGCCATTGGGAGAGTGAGTCCCTACACGGAAGAATCTGCCCCGGTGGAAGACAGCCACGTGTCGGCTGTCTTGAAGGTGACGAAGGTGGTCTGGAGGGACACGAAGACGAAGGTGGGAAGAGGTCACATTTTAACAACCACCCCACTTACTAATCATGCCTTGGGCTATGTTTTTATGATTTTTGACAGCTGTATAGTAGTCCATAGCCTGAGCATAGCTCAGGACAGTTTCGATTGTGCTATATATCAAGCAGAGGATGACTTTGAACTCTTGTTCCTCATGCCTCT
+
8::9>:877777DDFGMIPJGSFGHGIHHIKHFJJGE<++++++2,***+78>@C@?>>?>>?ABJHLOSLLPPLNMHMQIHLSPSSSNOGGKMFSLLLNLLSHHGFJLIOMSSQQPSQMDFDD300130)((()B;;;;<<=<>>ELJIKSSKIIOIMIHIAHFFAJNIDCCBCEDMSOSMKMKLMIIHJGIJ===<=CBFEHIMLJQIKHGIFIKJIIKGKNIIIIJIRSPMPORMSKOOKOIMMLKKIJIMQKSSRSMNOKHLSIJIHLIPMMJNIKMOLHNMJHIHIHKHIDBE>>C==:5666,*
@202_PHV87F_9
GCAGTCAGAGCAGCTAGGTGTTCCTCAAGGGGACAGGCTGGGGAGGGGTCATCCAGGATGTCCTGGAACTGCTGTTCCAGGGCCCGTGGGGAAAGCGGGCCATTGGGAGAGTGAGTCCCTACACGGAAGAATCTGCCCCGGTGGAAGACAGCCACGTGTCGGCTGTCTTGAAGGTGACGAAGGTGGTCTGGAGGGACACGGGAGGAAGACGAAGGTGGGAAGAGGTCACATTTTAACAACCACCCCACTTACTCATCGTGCCCCCTTTGGGCTATGTTTTTATGATTTTTGACAGCTGTATAGTAGTCCATAGCCTGAGCATAGCTCAGGACAGTTTCGATTGTGCTATATATCAAGCAGAGGATGACTTTGAACTCTTGTTCCTCATGCC
+
DGILHJKJKNSIHHEDFFKKH;7787=>EGNNNJCCDDDJJGFHIFHIHFOGHIIIINMINKMQJFK@?=;85558889=AA?AGDECCFNHFGCD0/-)*,,,+,.;@HDE0////8>ACDAAACBGKKJHHHHHEI>9IHHLLJOKJCCDCAA@@BGCCCDFGIFFFFLGJJLIJHEGEGGGJHJFNIFKPJGHGIJCECEHDMHJLRDCCCFG@??>@GPLMI<,,,,-:73334:;@ADEGEDEJD212''(&&''')))*)*0)*=>BCECDFIHKIFFGFFKHMFDEDEDEEDFFEEEDDDCCCCBDCCEFFEEBBBACFB>?>=>9998743335<@ADFGGGMBHHDDDFENHHMJI:::::ECFHGHLF@=<;89;;991.$
@203_PHV87F_9
CCCAAACCGTGATTAGTAAGTGGGGTGGTTGTTAAAATGTGACCTCTTCCCACCTTCGTCTTCCTCCCGTGTCCCTCCAGACCACCTTCGTCACCTTCAAGACAGCCGACACGTGGCTGTCTTCCACCGGGGCAGATTCTTCCGTGTAGGGACTCACTCTCCCAATGGCCTGCTTTCCCCACGGGCCCTGGAACAGCAGTTCCAGGACATCCTGGATGACCCTTCCCAGCCTGTCCCCTTGAGGAACACCTAGCTGCTCTGACTGCTGCTCCCAGGTGAGAACCAGTAGCCTGTGGTTGCAGGGGGCAGGCTGGGCTCCAGGGAACAGGCTGGGCAGGGTAGAGGGCCAGCTGGGCTCAGGCCCATCCCACTCGGACAGGAGTATGTGGGCTCAGGTGCGGGAGTCGGTGAAGACCCACGCAGCCACCGCCCTGGAGGCTGTGGAAGGGGCTGCCTTCTTTGTGTCCCTCGATTCTGAGCCCGCGGGACTGACCAGAGAGGACCCCGCAGCTTCCCTGGACGCTTATGCCCACGCTCTGCTGGCTGGCCGAGGCCATGACCGGTGAGTCTACCCCCTACAATACCACCTACACACTTATGGAGACCTAGGGCTTCTCCACAGGGGGCAGCCAGACCTCATGCCTAGGC
+
+..(**))&''((.144666:@EDCCDGHHFGJGHJHKIRSRIFA@E/,,,78GIHHGJGGLIIKNJIEFG@@@:89.))*EEGNIIHJFEFEFGJIKMMMHFFEFD@A@ABDCDEFIHHIK53322=::;;A50///001554:-+ABBABGGIHGHECAAFEHIKJLIHHEGL@>ADFFFDCCDEJMISNINHLONSLRIHGSLKLEEDDGMSJLPLILF/B.-/)>IKOIPF@E;7@99BBINSJJJGGGFHHLKIKIEFFFEIIFHI<94HECCIFGEEGFECBABBDFGHGCDECDEC@BBA@CCFDGDCCDDG;8888DDDEDDCBEHF?:AC>?<=;:;DFFJNKISGIGEDBCAA>4879856<88::;CGGEFEDDDDFEEDEEGJDEDBABBCFJ6544/0000055469CCCDHEDC@@AABGEDDCBDFIFFEEFEAFFHDAAAACFFEDEHMGCBB@?@ABBGEEFCA?>>=>@@AEEEFEFFGFFHEFFCC@>??@@FEBBA9;EDDAA@@?@AAACABABBBDGNKGGGFEHFDBBBBDFDCDDCA?>?98888=:<<=>DD99889BEEEDFEEDDE====<AA@@?>?@?AA?@@ABDFFD>>11111A@;::9-*)()+1555;;=-,,+
@204_PHV87F_9
TCCAGCCCAGCCACCGCCCTGGAGGCTGTGGAAGGGGCTGCCTTCTTTGTGTCCCTCGATTCTGAGCCCGCGGGACTGACCAGAGAGGACCCCGCAGCTTCCCTGGACGCTTATGCCACGCTCTGCTGGCTGGCCGAGGCCATGACCGGTGAGTCTACCCCCTATACCACCTACACACTTATGGAGACCTAGGGCTTCTCCACAGGGGGCAGCCAGACCTCATGCCTTGGCGG
+
*''&&&'&&')+2:@ABFGIKKISJSIIJKSJKLOMMRSSJMSSKIKNJJSLJMKS?>==3300034=99D<>=@CD:8.../999<?@@GSA6JGEEHEFEKGFHFEDF@@???;1''/1178889ABDDEFICA@@?BGLSFEEDDGHGEGH.--++++,-*))+...///877777869<EEGJFHHEKHINMKLNJKCDIGFKJMKLSKGJHGHFIJSKCDBC<;;;66
@205_PHV87F_9
TGAATGAGGAACAAGAGTTCAAAGTCATCCTCTGCTTGATATATAGCACAATCGAAACTGTCCTGAGCTATGCTCAGGCTATGGACTACTATACAGCTGTCAAAAATCATAAAAACATAGCCCAAGGCATGATTAGTAAGTGGGGTGGTTGTTAAAATGTGACCTCTTCCCACCTTCGTCTTCCTCCCGTGTCCCTCCAGACCACCTTCGTCACCTTCAAGACAGCCGACACGTGGCTGTCTTCCACCGGGGCAGATTCTCCCGTGTAGGGACTCACTCTCCCAATGGCCTGCTTTCCCCACGGGCCCTGGAACAGCAGTTCCAGGACATCCTGATGACCCCTCCCCAGCCTGTCCCCTTGAGGAACACCTAGCTGCTCTGACTGCTGCTCCCAGGTGAGAACCAGTAGCCTGTGGTTGCAGGGGGCAGGCTGGGCTCCAGGGAACAGGCTGGGCAGGGTAGAGGGCCAGCTGGGCTCAGGCCCATCCCACTCGGACAGGAGTATGTGGGCTCAGGTGCGGGAGTCGGTGAAGACCCACGCAGCCACCGCCCTGGAGGCTGTGGAAGGGGCTGCCTTCTTTGTGTCCCTCGATTCTGAGCCCGCGGGACTGACCAGAGGACCCCGCAGCTTCCCTGGACGCTTATGCCCACGCTCTGCTGGCTGGCCGAGGCCATGACCGGTGAGTCTACCCCCTACAATACCACCTACACACTTATGGAGACCTAGGGCTTCTCCACAGGGGGCAGCCAGACCTCATGCCTCACAC
+
*((**-AIJHHJKOOMKISIMSQSSSSMPHJLJMNKRSSOKKOROMSSPOQJJIOILQSSMKKJKNSLQSJJRSSSOSSNJGFB@@@@ACED@@AHJFFG87778SMIOKJNSSQSOPOIRKLSOKJSKKKMIOLLSKSKSKPLMLKOJMKLHKHILSSSIMJKSKSSGRLJGQSJOGSGKLNQLLSJ>>JKLHPEMSGIIRKKLMSNPSIOIMNSOQPSPOSNQMKFFHIMHSNLLIOOKJ,)))74,,<=D@>??=9B-----IGFGHRROSSKKMSKLSJOLIKRKMLIKJJF7MSSHKFGGHJNKIMGOJHJLKJJI9867:45=<;::0***.0122:00070EOIJMJCFIBC?66IGJMIRLSSJIJOKSSLS766667QSMSKLOSLRMLOLSNRLSMNMJLOHMLQMLLMIIKJIILM<<<;;920-..-''(-.>BCEHKJFMKNSQOMHIGFFLLKMLONSLISMHIGHIIIMGGBSG<<<<=KLISNKPOJKIKKJSJLILGQLHGHE?>7;:0....7899;;<=L33334HERIEDEEEISJILKNKSEFEEJMPMIC:889:?=;<<SLJIKRKGBABCGKBBBCJHDLLILPRSSFHK200/1FDEFEAILKGOMJNMSKILMLHJMHIGMFGIJLPNSMNSPOKMIHKJJMSMKNIIPJHKFFFFELSLMHJHEFGHGEEGFHFEFGHQKJJINJILJIMJIISJJKECEEFIKMJIKGABIEGGDDCBBCC77@>>@===<<;>0.'&&
@206_PHV87F_9
CCGAGTGGGATGGGCCTGAGCCCAGCTGGCCCTCTACCCTGCCCAGCCTGTTCCCTGGAGCCCAGCCTGCCCCCTGCAACCACAGGCTACTGGTTCTCACCTGGGAGCAGCAGTCAGAGCAGCTAGGTGTTCCTCAAGGGGACAGGCTGGGGAGGGGTCATCCAGGATGTCCTGGAACTGCTGTTCCAGGGCCCGTGGGGAAAGCAGGCCATTGGGAGAGTGAGTCCCTACACGGAAGAATCTGCCCCGGTGGAAGACAGCCACGTGTCGGCTGTCTTGAAGGTGACGAAGGTGGTCTGGAGGGACACGGGAGGAAGACGAAGGTGGGAAGAGGTCACATTTTAACAACCACCCCACTTACTAATCATGCCTTGGGCTATGTTTTTATGATTTTTGACAGCTGTATAGTAGTCCATAGCCTGAGCATAGCTCAGGACAGTTTCGATTGTGCTATATATCAAGCAGAGGATGACTTTGAACTCTTGTTCCTCATCC
+
6=B?CCENSIPNSMQLSISOLMSNSSSSMSIRG::::;F@EJHF?@JEMIGE::A<=>;88::<CDBA=>=3101@FFKHNSLJSMKKOSKJMJSMOMSSLSNSSRKOMIKMNOSMNOKONOPMKMKSRMSJNSLOLNKMSSLSSNSK<;<=EC:<;;77777DEEMGLJHHGDHHOKSJPLRLSKSLSSIHGMIID@AEGPOIJKIIGHLMINSMLOQLSSLMISSLMOOPNIOJMKPNKLPKFJS@<EBAABBILGFEJGFIFEHJMLILMJOCD<))-.>>BDE;?@@OS????@?>?B??:8:;9;;<ISIIIIJAAA@AIGDS>HKORNJSIIMKKKSPMPHNIHLKOIJKNLIILHIIKHISHSIMSJGGFHFGFHHKPJLGFFFFMJSKQGIJGKGGHJGHJGFHHJGIFFGFJLOMLFEFEFLBAAAA?@@@HGFDBCEHIMIJHI@A>AAFIFJFLEEDEEEGBFFECCCBB=<=;73,*(&&&%%
@207_PHV87F_9
CCAGGGAAGCTGCGGGGTCCTCTCTGGTCAGTCCCGCGGGCTCAGAATCGAGGGACACAAAGAAGGCAGCCCCTTCCACAGCCTCCAGGGCGGTGGCTGCGTGGGTCTTCACCGACTCCCGCACCTGAGCCCACATACTCCTGTCCGAGTGGGATGGGCCTGAGCCCAGCTGGCCCTCTACCCCTGCCAGCCTGTTCCCTGGAGCCCAGCCTGCCCCCTGCAACCACAGGCTACTGGTTCTCACCTGGGAGCAGCAGTCAGAGCAGCTAGGTGTTCCTCAAGGGGACAGGCTGGGGAGGGGTCATCCAGGATGTCCTGGAACTGCTGTTCCAGGGCCCGTGGGGAAAGCAGGCCATTGGGAGAGTGAGTCCCTACACGGAAGAATCTGCCCCGGTGGAAGACAGCCACGTGTCGGCTGTCTTGAAGGTGACGAAGGTGGTCTGGAGGGACACGGGAGGAAGACGAAGGTGGGAAGAGGTCACATTTTAACAACCACCCCACTTACTAATCATGCCTTGGGCTATGTTTTTATGATTTTTGACAGCTGTATAGTAGTCCATAGCCTGAGCATAGCTCAGGACAGTTTCGATTGTGCTATATATCAAGCAGAGGATGACTTTGAACTCTTGTTCTCATGCCTATG
+
PLGFRQMNQOLQSGCF=6IFEEFEDJLNKMNJJHSJMGLNOMIDBBBD;;;;;GIKLRGD=;;LLLSOHIMISSKGJIKNNLKNRLSISLLKGINJKIRJLIIHFDCHGGJHHLJMRSKIGGIJIKQNKLPJJPMSKKKLONPMMGJJIIKHSPPFIOLPL0000145BDCFFILKJMMFBCSHGFKIBDPSKISOIHNIIIEELGLKIGHSO@E@FEHDGGJISMJMKKSQMJKILSFKGJNJHIFGKKJKKMSKNKIGMJNKMSLKHHGJIRAMROOLSHKLMIJNLMPJAAA?AHCEEDE>>432224ADCCEFISMLJJIMHMGFEE=?@D?@GDCB?CCNILIKFEFGEFFFEMHGGKSHGIMIIGHNJHHJFILGJNPHKSKGJSHEGFEHJKSJMOLIJNHGIHJIIGGHKIHPJGLJJLNKNIFFEEIKKIONJIFGGAAAAAOJJHMSF<7542001@DIBCC?IIILJILIIIIDC=000067@BFDEHGIGR44445IEEGDGFIFIMGIIEHEIHJHJHFAAA@AIHEDEFIFMCEFGIIGGGIIEHEFHGHKFIGLFFFCCDDFGJLL;::::;;;;=?@CEEEGCEDEFJDECCBBCDCCEGFDHEEJMOJJG@@642--273332)(&
@208_PHV87F_9
CCTTCCACAGCCTCCAGGGCGGTGCTGCGTAGGTACTTCACCGACTCCCGCACCTGAGCCCACATACTCCTGTCCCGAGTGGGATGGGCCTGAGCCCAGCTGGCCCTCTACCCTGCCCAGCCTGTTCCCTGGAGCCCAGCCTGCCCCCTGCAACCACAGGCTACTGGTTCTCACCTGGGAGCAGCAGTCAGAGCAGCTAGGTGTTCCTCAAGGGGACAGGCTGGGGAGGGGTCATCCAGGATGTCCTGGAACTGCTGTTCCAGGGCCCGTGGGGAAAGCAGGCCATTGGGAGAGTGAGTCCCTACACGGAAGAATCTGCCCCGGTGGAAGACAGCCACGTGTCGGCTGTCTTGAAGGTGACGAAGGTGGTCTGGAGGGACACGAGAGGAAAAACGAAGGTGGGAAGAGGTCACATTTTAACAACCACCCCACTTACTAATCATGCCTTGGGCTATGTTTTTATGATTTTTGACAGCTGTATAGTAGTCCATAGCCTGAGCATAGCTCAGGACAGTTTCGATTGTGCTATATATCAAGCAGAGGATGACTTTGAACTCTTGTTCCTCATGCCTCT
+
0:7.,,,.+,,0556335779999,+(+++-1121)))))8:<<===@>;<?>BB@@AADDBB=<433335-*)*)%&++,/>?C@BAA@@:989<72DGFIDBAA??@>=>>>CDFCBDDGHGHD?>@78EDCEGGGCCBA>==<<<=@;555;;;>>?DB?>>=>B?>>>?EFEDEEFEDEDFEEEDEDEGFEFEA????CE:1111::BDDEBDEFHIEAA@?@@>BEB???=>>>?IHLHCB::EEFEGFEGCBB????BA@A=9:;;@DEDDEE>@?AACCCFD@>??@DDDBCDBCCCEDEAA@ACIIGDDCCCFB?B@ACHLIHHFFDEEGBCCBBA@@@DEDCCBEEGEDDDB????AGEEEDDEFEFBAAABC+*))).032,,,,.567<;;<7<;=ABDDEFGJKLNQLIFEGEFEBBCBCFB11CEEEGIGGDEFDECCAB@DCDGJISKIIFHMPIILIEDCCDDEEEFEFFFGFFEEA@A?>5556=DDEDGCDDDCEDECEDECCCDGHIFFEDEGEEEEEFEDEECBBBBDDDEFHCCDB@A@>>>77877//..0)%
@209_PHV87F_9
ACCGGGGCAGATTCTTCCGTGTAGGGACTCACTCTCCCAATGGCCTGCTTTCCCCACGGGCCCTGGAACAGCAGTTCCAGGACATCCTGGATGACCCCTCCCCAGCCTGTCCCCTTGAGGAACACCTAGCTGCTCTGACTGCTGCTCCAGGTGAGAACCAGTAGCCTGTGGTTGCAGGGGGCAGGCTGGGCTCCAGGGAACAGGCTGGGCAGGGTAGAGGGCCAGCTGGGCTCCGGCCCATCCCACTCGGACAGGAGTATGTGGGCTCAGGTGCGGGAGTCGGTGAAGACCCACGCAGCCACCGCCCTGGAGGCTGTGGAAGGGGCTGCCTTCTCTTGTGTCCCTCGATTCTGAGCCCGCGGGACTGACCAGAGAGGACCCCGCAGCTTCCCTGGACGCTTATGCCCACGCTCTGCTGGCTGGCCGAGGCCATGACCGGTGAGTCTACCCCCTACAATACCACCTACACACTTATGGAGACCTAGGGCTTCTCCACAGGGGGCAGCCAGACCTCATGCCTCAGCAGCT
+
4466BCDIOSKLKIOA@?>?CIECGINSSSNRSNHOIJHIIIILPSNNKPORSSSMOSMSSMSPOSMSOSSSOQSMJIKSRSNROMSJMIGFSKMISIS8654*?KPQKSGJF8<=337@EFKFCCDCHSSSPSSNKSSSS?G8884<((GKKKLNLKLJPKHFFEGGGFPIHBCB?A<FPLLNSGICAA?>>4***33>A??>=;=??8>=??>=<;:::89?@ABA@?@BE,***+GGJGRKJHLLLMONMSQMNPLNKSLKLMOSNOKHOSLMJNKSPJHHJLRSSOMKSSSJSMSSJOLGGIJKMOLKLRSKSLSJGOPKSQMGLEE70032901>A@B@=<===?GJ?????JFPRSPOSSLPRH@@??@BLKLHHKJJMSQOJLPIOJSSKSRLGHFKKNLSIIKSJOJSSMPMKJLPLMJIMHKIRKPSSKNKJSRQIHIMPSORQHD?????DCESOMIJKKHKMIKJHFLMIGG??@@JJNIS<<//=<=>>HKIGJIEEDCEDEDDCEEEFIDDA@=6
@210_PHV87F_9
AGGGCGGTGGCTGCGTGGGTCTTCACCGACTCCCGCACCTGAGCCCACATACTCCTGTCCGAGTGGGATGGGCCTGAGCCCAGCTGGCCCTCTACCCTGCCCAGCCTGTTCCCTGGAGCCCAGCCTGCCCCCTGCAACCACAGGCTACTGGTTCTCACCTGGGAGCAGCAGTCAGAGCAGCTAGGTGTTCCTCAAGGGGACAGGCTGGGGAGGGGTCATCCAGGATGTCCTGGAACTGCTGTTCCAGGGCCCGTGGGGAAAGCAGGCCATTGGGAGAGTGAGTCCCTACACGGAAGAATCTGCCCCGGTGGAAGACAGCCACGTGTCGGCTGTCTTGAAGGTGACGAAGGTGGTCTGGAGGGACACGGGAGGAAGACGAAGGTGGGAAGAGGTCACATTTTAACAACCACCCCACTTACTAATCATGCCTTGGGCTATGTTTTTATGATTTTTGACAGCTGTATAGTAGTCCATAGCCTGAGCATAGCTCAGGACAGTTTCGATTGTGCTATATATCAAGCAGAGGATGACTTTGAACTCTTGTTCCTCATGCCT
+
QLDLFCBBCEIMJHFGEHOSNHINLJIFHFJKG=9:JJIFILJILSMPRHLJHJOLNHHB>==@AIJSSHJLKHILIJIINJJSMKJHIMMC@;:>?46=;;48CBACD*''++6AAGOMPLORLKIHMHBBFHHLSISKKSPSSNHIKHFHJPMSSSLKMSLMPPNMONPJMKGGGGDCCDDFIGKKIJKNJKGILSMMGJSSMIHHNLKKGIGGHJNMKLJPPLMSJMJPIJMKJGHKIJF@>?4/.-,+&&&(7=CBDGLIIFFDFHIFIHKNKNHIOJSLOKIKGSHHJISJOSMOMJSLMJKHHGQQJSLLJSPLKSHPHJKKKQLKIMJIHLONJKNHFEDFGJNSLKMSJRJQJPNSSSLKPLSLNSIIFGGJPLOJOIBSIJSPQJHIOKJJLEJLLIIHINGKJHKISPHQIKJNLLJIHOGGFGECDEDFHMSPQKLMSKJSLKIGHFGGGGFJFFGGEEGFHHHHGHKHKNLFIHIGHHIEFGFGFHHJ<::::GSIFGFFEGEEIFEDECC@?;::86566659BDJJJLIOJHKGGBAA>:/
@211_PHV87F_9
ACTATACAGCTGTCAAAAATCATAAAAACATAGCCCAAGGCATGATTAGTAAGTGGGGTGGTTGTTAAAATGTGACCTCTTCCCACCTTCGTCTTCCTCCCGTGTCCCTCCAGACCACCTTCGTCACCTTCAAGACAGCCGACACGTGGCTGTCTTTTCCGCGGGCAGATTCTTCCGTGTAGGGACTCACTCTCCCAATGGCCTGCTTTCCCCACGGGCCCTGGAACAGCAGTTCCAGGACATCCTGGATGACCCCTCCCCAGCCTGTCCCCTTGAGGAACACCTAGCTGCTCTGACTGCTGCTCCCAGGTGAGAACCAGTAGCCTGTGGTTGCAGGGGGCAGGCTGGGCTCCAGGGAACAGGCTGGGCAGGGTAGAGGGCCAGCTGGGCTCAGGCCCATCCCACTCGGACAGGAGTATGTGGGCTCAGGTGCGGGAGTCGGTGAAGACCCACGCAGCCACCGCCCTGGAGGCTGTGGAAGGGGCTGCCTTCTTTGTGTCCCTCGATTCTGAGCCCGCGGGACTGACCAGAGAGGAGCCCCGCAGCTTCCCTGGACGCTTATGCCCACGCTCTGCTGGCTGGCCGAGGCCATGACCGGTGAGTATTTACCCCCTACAATACCACCTACACACTTATGGAGACCTAGGGCTTCTCCACAGGGGGCAGCCAGACCTCATGCCTCAGCAGC
+
AEMJSPSJOOHMSKSLKSSSSOISKJKNJED>==>96;ACDDFIOMKGHMIKRKKSJMMMSSMQKPHDDDEGSLHJISEGHDDLGNLLPKSIJLNKHMKG?00CCGONIKSJJLKIMPKPLLIIOLGKNKOLMKSRJJKLKMMKIJKMNJSMPF?>4''(&&,,-18:9:=;;:776;<D=<ACCJSKSKJLIGHNKMSPSIPSIFG;7.9<:7;GKHKIIJKMSSLIOHGCGE>>77SKKSFHHGOJSPSPS?B@B?<=D7HISLISSSSA8K::PSMJSONKSHGHFJKNSILKMSSMMMIQG:8-GIOHJQLLMKPHKMJJLSLMLNIMLSLDGGQLIECCCDISOPMKSJHKKKMJOJPKIKSISOSLKPHGKKGKLGGGFLEBBDEOHBBCDOJLIKIHMSJMSKRIKMNJIHJJSLSJKIQHFGEDB;99:<76669:FIDE>AB:MHFJGGKHPKFEGGIIHHHJIHJMJSNINNSSIKGSJHIQHLJKINLJJGFGGIFGJSEEB>?=<@;;;:;=++++*,+004?@62222<>>>?FD??C6EIIHIPGHEDEFFHJHJKIGNNLLHFGIGSJIGGGFIIKLIGNDDBCA==>(((((((@AEGEEFEIJGHKGLGGKLPJJJGFI7766???@>>>DCCDDEFGFGECCBEEDEEKHGBA@A??DCBCBCA:97/-*
@212_PHV87F_9
CTAGGTCTCCATAAGTGTGTAGGTGGTATTGTAGGGGGTAGACTCACCGGTCATGGCCTCGGCCAGCCAGCAGAGCGTGGGCATAAGCGTCCAGGGAAGCTGCGGGGTCCTCTCTGGTCAGTCCCGCGGGCTCAGAATCGAGGGACACAAAGAAGGCAGCCCCTTCCACAGCCTCCAGGGCGGTGGCTGCGTGGGTCTTCACCGACTCCCGCACCTGAGCCCACATACTCCTGTCCGAGTGGGATGGGCCTGAGCCCAGCTGGCCCTCTACCCTGCCCAGCCTGTTCCCTGGAGCCCAGCCTGCCCCCTGCAACCACAGGCTACTGGTTCTCACCTGGGAGCAGCAGTCAGAGCAGCTAGGTGTTCCTCAAGGGGACAGGCTGGGGAGGGGTCATCCAGGATGTCCTGGAACTGCTGTTCCAGGGCCCGTGGGGAAAGCAGGCCATTGGGAGAGTGAGTCCCTACACGGAAGAATCTGCCCCGGTGGAAGACAGCCACGTGTCGGCTGTCTTGAAGGTGACGAAGGTGGTCTGGAGGGACACGGGAGGAAGACGAAGGTGGGAAGAGGTCACATTTTAACAACCACCCCACTTACTAATCATGCCTTGGGCTATGTTTTTATGATTTTTGACAGCTGTATAGTAGTCCATAGCCTGAGCATAGCTCAGGACAGTTTCGATTGTGCTATATATCAAGCAGAGGATGACTTTGAACTCTTGTTCCTCATG
+
ONJHIQNJKKKNIGIIILLLIEFMJNSIMSMSGFEIOMJNKJSNKLJLKKLOMSHJLIKHHIGKINSLORLJMOLLFEDDEJIQGHFHKSLNLKQSOMKNIKJKLMIHMSSNRLGONHMMJINPLLNJHPKSJOLKLSLILNLJPNNLMSOQMNOSJJMIPSOMKLKKNLQQKSLSHJDSLMNINLSSRSINKHNSNSSKQLJHKHMIFEAGGILOKSLPHEEOSMQSPNQSOSNSGGIIKJLIOHLNMMPKIIFSKHPSILQNLJIJSIIKJSHBKLAFSJSL?G44B/GILMQSNSOLJJLNGDLIFEJLMISNSNSSOSJLHHGJINJMPJJHJLSNMILNSNKSQMRNKRLJOKHNHNKQJCDDCMIJIISNSISQRJDGSFHKB@JKMQHSSSOMNSKHMKSMLHOROPQSPMRMQHJKQNNKHIGHKNOKNOMJHHGFHFFILJJSMOJILJJISPSKJKKJGKQSSNINMNOKJJGIGFKSSKONMOKPMLILJIJJJLIOMMSLLKLSOMQMJHIFFIKRMNPSMKLHRMJJQMNMONSPOOQNLMKLKKKLSJIKMNONHLLHLOPSLNPNLMJLKKHIMGKC>,-KGHHIHNJIIJKKMJIGGGEFGLSSQSINHJLSSLSSJLLLMSLKLKKQSHIJJJHJKIMNIJIIIINKKLJKILLHJJLMA?>>?GSKLHJIIKILIJGIHHIJGGHIJJSKJKJNIJKMSKHNJFDLECA3
@213_PHV87F_9
TCAAGGGGACAGGCTGGGGAGGGGTCATCCAGGATGTCCTGGAACTGCTGTTCCAGGGCCCGTGGGGAAAGCAGGCCATTGGGAGAGTGAGTCCCTACACGGAAGAATCTGCCCCGGTGGAAGACAGCCACGTGTCGGCTGTCTTGAAGGTGACGAAGGTGGTCTGGAGGGACACGGGAGGAAGACGAAGGTGGGAAGAGGTCACATTTTAACAACCACCCCACTTACTAATCATGCCTTGGGCTATGTTTTTATGATTTTTGACAGCTGTATAGTAGTCCATAGCCTGAGCATAGCTCAGGACAGTTTCGATTGTGCTATATATCAAGCAGAGGATGACTTTTTGAACTCTTGTTCCTCATGCT
+
-<=;=>JKIIIPNKMIJLILSFHIE??@>=>>?@BDDCE>>SSSNSJNJKHJINDGLKHJNJOGJLIMNIKKGJHEFHPKILIHKJHJDFDFGKJMISMGHIHILLOKLSGGGA/)<<=CADCKH=<===A>>?IHSMNMPFDCCBFINIMKJFGHKFIOGIJIKSKMNSJHSNLMPQKSSEDBA@?>BEKJIHGBJGIJKJIBCCCEFSOLMKHKHJGHHHHIEKKHJIHKHJSFFGCCBCFGKEGEGJOMLMKHHHHQSSJLIHFEFDHCDCBCBBBBEFEFIQIIJKSJIGGFIPMNNKIHGLIJKIJMKMKNNLJNKILFIHMHCKKEHGGED<:862.,,,479:655410..0,+***,
@214_PHV87F_9
CCTGAGCTATGCTCAGGCTATGGACTACTATACAGCTGTCAAAAATCATAAAAACATAGCCCAAGGCATGATTAGTAAGTGGGGTGGTTGTTAAAATGTGACCTCTTCCCACCTTCGTCTTCCTCCGTGTCCCTCCAGACCACCTTCGTCACCTTCAAGACAGCCGACACGTGGCTGTCTTCCACCGGGGCAGATTCTTCCGTGTAGGGACTCACTCTCCCAATGGCCTGCTTTCCCCACGGGCCCTGGAACAGCAGTTCCAGGACATCCTGGATGACCCCTCCCCAGCCTGTCCCCTTGAGGAACACCTAGCTGCTCTGACTGCTGCTCCCAGGTGAGAACCAGTAGCCTGTGGTTGCAGGGGGCAGGCTGGGCTCCAGGGAACAGGCTGGGCAGGGTCAAGGGCCAGCTGGGCTCAGGCCCATCCCACTCGGACAGGAGTATGTGGGCTCAGGTGCGGGAGTCGGTGAAGACCCACGCAGCCACCGCCCTGGAGGCTGTGGAAGGGGCTGCCTTCTTTGTGTCCCTCGATTCTGAGCCCGCGGGACTGACCAGAGAGGACCCCGCAGCTTCCCTGGACGCTTATGCCCACGCTCTGCTGGCTGGCCGAGGCCATGACCGGTGAGTCTACCCCCTACAATACCACCTACACACTTATGGAGACCTAGGGCTTCTCCACAGGGGGCAGCCAGACCTCATGCCTCAGCAG
+
>KKPOMOSMOKSLKSMSSNOOHGFGJIQILLJNQOPLOSLSJPNSMOLSLOSJOKKOMJLKKJJIMRLKMNSMMISFIEMEKQNSMLSOJKQKNQSLMNJSNLPFGFCBA<>EFEEDFHHD++++:,-FJKLJHMIHJJJHNIIRSLNJNMPQSNPJKSSSMPLLILOIIMINRJLRJLQMLSKJD99DENJLIOSMSRSSNOMILKMSONLPLOSMPDCCAJKSMIJNSHLKIDFINIJLJNLLSLLMISNLJOMKSLSLGHJJKDDEEGJINQIILMKNP?CE;0DDEDBJ>EFB=I@@GLONJLLLSJJIKOSPRILHSNRPMRQSIPOGKMIOPMSOKOMJSKMSLLOSMSJQMJNPHPSPMHPSPSJHLHPGQD@HHFRSIJJLNIJAMKHSED)(''''=FFFIJNSLKMKKSNSNQKKJISLJORJLKNILHILSJIJIKLMMLSRJLJOJSKMPQPMGFKGEHHGCDCCSKHHGGILIIHKJHKIHJRKKGSOLJKOLNSLOSLOMNKLLOJLSMPNILNJPKKOLHHIKOLKKJKLLKJNLNMMQMKMJOKLQLLHFGFFFPMKMNGJKLLHMHIFGKIFGFFFFFGKNOJLMKPJOSNRNHJHLIKHKHGFHFGHLKLHHFEEEFECEEEEEEEFIKKJRIJKIKIIPJOKFEFEFHGGIGGFFEGJHIEGEADEEDHFGECA??>444;<<<:655.'
@215_PHV87F_9
CCTCACGGAAGAATCTGCCCCGGTGGAAGACAGCCACGTGTCGGCTGTCTTGAAGGTGACGAAGGTGGTCTGGAGGGACACGGGAGGAAGACGAAGGTGGGAAGAGGTCACATTTTAACAACCACCCCACTTACTAATCATGCCTTGGGCTATGTTTTTATGATTTTTGACAGCTGTATAGTAGTCCATAGCCTGAGCATAGCTCAGGACAGTTTTGATTGTGCTATATATCAAGCAGAGGATGACTTTGAACTCTTGTTCCTCATGCCTA
+
')&$$%'*09ACA???B=CI70EEEMOLSSSGHFHEDDDCSLSSLMKSJIGDDELNNHIJHIOSSOQSNLQMSJLKSIJ@@<88)0:67>AA>>?>@BBEHDSRSSLMPJILMSKKFFEELKIJGGMLKNJSMILJIIJOMIHJIIJHNGJEEEHGSBAAAAIGJJSRNMHGIHMKJJNKKNJLQMLJHHGFGOIGECDDCIGFDEEHNQEDDE@.,,,,@CCCCECACBCEJSOJJGHIGLIIKIHKIHMNJIKKIIJGA@>62:8766'
@216_PHV87F_9
CGAGGGACACAAAGAAGGCAGCCCCTTCCACAGCCTCCAGGGCGGTGGCTGCGTGGGTCTTCACCGACTCCCGCACCTGAGCCCACATACTCCTGTCCGAGTGGGATGGGCCTGAGCCCAGCTGGCCCATCCCACTGGGACAGGAGTATGTGGGCTCAGGTGCAGATGCCGGTGAAGACCCACACAGCCGCCCCGCCCTGGAGGCTGTGGGAAGGGGTGCCTTTGTTTCTGTCTCCTCGATTCTGAGCCCGCGGACTGACCAGAGAGGACCCCACAGCTTCCCTGGACGCTTATGCCCACGCTCTGCTGGCTGGCCGAGGCCATGACCGGTGAGTCTACCCCCTACAATACCACCTACACACTTATGGAGACCTAGGGCTTCTCCACAGGGGGCAGCCAGACCTCATGCCTCAGCGG
+
,8::CE?@CC777CEIFFEED;;;8:?15**223;<<<56ILGGIJ@@@??E==766568888:DEHJSKJIAASOPKKHIM?KMSNSLOPKLCCHJSGKIMJSSSLMHJLKO@>:6668CJGCBBBEGEBCB>>?,,,,-+)))*000126>956:32.*((%%%%%%%%%%&'''-'''(.*****-)()))'+--*,78=?====990*')')+)'(('')%&'&$$%&'*)***,00147540..-)1.--0AABFC:4//34310126+***+00/024<CDFDEDECBDEHNKHOIQBABAGBB@A<==<=9.../<B::99:=?>???>A<<=KIDF?>>>?DHJIHROJLMSLHHGDECCFILSFD;9::<FMFGFB66???CELKDBCC>:9976,)8:;<A;877..
@217_PHV87F_9
CTATGCTCAGGCTATGGACTACTATACAGCTGTCAAAAATCATAAAAACATAGCCCAAGGCATGATTAGTAAGTGGGGTGGTTGTTGCAAAATGTGACCTCTTCCCACCTTCGTCTTCCTCCCGTGTCCCCTCCAGACCACCTTCGTCACCTTCAAGACAGCCGACACGTGGCTGTCTTCCACCGGGGCAGATTCTTCCGTGTAGGGACTCACTCTCCCAATGGCCTGCTTTCCCCACGGGCCCTGGAACAGCAGTTCCAGGACATCCTGGATGACCCCTCCCCAGCCTGTCCCCTTGAGGAACACCTAGCTGCTCTGACTGCTGCTCCCAGTGAGAACCAGTAGCCTGTGGTTGCAGGGGGCAGGCTGGGCTCCAGGGAACAGGCTGGGCAGGGTAGAGGGCCAGCTGGGCTCAGGCCCATCCCACTCGGACAGGAGTATGTGGGCTCAGGTGCGGGAGTCAGTGGGAAGACCCACGCAGCCACCGCCCTGGAGGCTGTGGAAGGGGCTGCCTTCTTTGTGTCCCTCGATTCTGAGCCCGCGGGACTGACCAGAGGACCCCACAGCTTCCTGGACGCCCTGCCCACGCTCTGCTGGCTGGCCGAGGCCATGACCGGTGAGTCTACCCCCTACAATACCACCTACACACTTATGGAGACCTAGGGCTTCTCCACAGGGGGCAGCCAGACCTCATGCCTCAGCAGTG
+
47CDCDDIHFFGFPNMKNIMNSJISLKKJPRSSGEFFIKKDDF777EMMHIJHIIHBHIFRDF::::122222234;@C;:::940..//3;;=>=>>ABBB522222999BBBBBCDCJLSJACHIEF?13''&'+2522LJIMGQJDDDDGJFMIHKEDGC;;;::??AFCGSSFC>00004..09?NEBBBBCLLGCDJKEDFCEEFGIJJGDDDD>?>AEIHGO<<<;145@=BDCDEMGFA@@BCKJSEDCC8911OPJIJLSGMNKJMRSHGIF956<+;<=>?3101924001GKLNSSSSA?@?@@MHGGHMHLGH5555>2,,))(../1256ECFGFGLJFFIGEBB@BACDI=>>;=+''(.81.-.45DHGEFEHFKSQHDJNE.,+++,:982//./5>DC>7668IEJJLIACB@@A@AADFHIIHJMHEGFHMJ@<<<<@9782762+('''*&'-/../.788:<?FGGGAAB@>AHKHHMEIJEFFGHDC9-)('''(../735:=440,())),86-++*))'9=>>?DD:764/-,,011116((((*++64/-+)))''()**+324;>>@B@?ADD<;GEDFEDDFEHEII@BCCBFECCDAD@?@DDHEGFFED==<::723<<BHEEFDECECGEEHGKJLHGIJJGMIKSIFEGIIHIHKFAAA???@>;8:;<910/*)%$
@218_PHV87F_9
GAAGGGGCTGCCTTCTTTGTGTCCCTCGATTCTGAGCCCGCGGGACTGACGAGAGGACCCGCAGCTTCCCTGGACGCTTATGCCCACGCTCTGCTGGCTGGCCGAGGCCATGACCGGTGAGTCTACCCCCTACAATACCACCTACACACTTATGGAGACCTAGGGCTTCTCCACAGGGGCCTACAGACCTCATGCCTCAGCAGG
+
79:;<=DDDAA??@AAB?==>??FE<B@?@@ACBA@ABABC=>=CDC433''')137:;;3;AABC@??7//@@BBB@A@AAAABBBCEDDGHFFBCBCGJGHEDCDFIJGDDCECEDBCBAAB>>>?@GE988>>BCCCEF??FGFDCCCAAA@??===>>@AAABC>:2,)*)))**,%$$%''(210134879:0---))(
@219_PHV87F_9
CTTGAGGAACACCTAGCTGCTCTGACTGCTGCTCCCAGGTGAGAACCAGTAGCCTGTGGTTGCAGGGGGCAGGCTGGGCTCCAGGGAACAGGCTGGGCAGGGTAGAGGGCCAGCTGGGCTCAGGCCCATCCCACTCGGACAGGAGTATGTGGGCTCAGGTGCGGGAGTCGGTGAAGACCCACGCAGCCACCGCCCTGGAGGCTGTGGAAGGGGCTGCCTTCTTTGTGTCCTGGATTCTTGAGCCCGCGGGACTGACGAGGACCCCGCAGCTTCCCTGGACGCTTATGCCCACGCTCTGCTGGCTGGCCGAGGCCATGACCGGTGAGTCTACCCCCTACAATACCACCTACACACTTATGGAGACCTAGGGCTTCTCCACAGGGGGCAGCCAGACCTCATGCCTCAGCAG
+
4<=<>@HIGJGGJIGHLPJQJJISIMKKPINKFBEHAEHJIJOISKLILFEHFFHKKSMJNLMJRHHLMLFHJIQLHPGHKIJNJIEHKGIKJJGQMIMLSLSHGJIJHIIJLFF<>@BFKFGFFHKDJGJFISSJSIJHDFDDEKIKJGHMKJIIOJLLOHIIIFKSMNNSL@SFKHJIHHFIED@@ANFA?AACJQKKIMPKSKNMISIHIMJKHNMIGEGF@@AA@D>:;<<=GH<899BHJDHGGFEIIHGE200011174-322266:999;<=@FGEDCDDGFHMJHKGJKIIIIIIGHJHIGGGGHIJGGFGHHHFGNNKKIIIEGEGKEGHHEDDCDFSHHGGJCCA@@CECECEEEDEDCEBAA@ACC@B?>>ABECBBCCECABAAB@>==<;710.(&
@220_PHV87F_9
TTAGTAGAGGGCCAGCTGGGCTCAGGCCCATCCCACTCGGACAGGAGTATGTGGGCTCAGGTGCGGGAGTCGGTGAAGACCCACGCAGCCACCGCCCTGGAGGCTGTGGAAGGGGCTGCCTTCTTTGTGTCCCTCGATTCTGAGCCCGCGGGACTGACCAGAGAGGACCCCGCAGCTTCCCTGGACGCTTATGCCCACGCTCTGCTGGCTGGCCGAGGCCATGACCGGTGAGTCTACCCCCTACAATACCACCTACACACTTATGGAGACCTAGGGCTTCTCCACAGGGGGCAGCCAGACCTCATGCCTCAGCCAG
+
3-&'&',012@@MNOSKGINKKRGAA@?FEGCPC89GHKPJOFCDDESLHKLILPKOKJSGDBCCHHKQSIOMHSSLNKHQMKJJSKKSLISLNPLLLLPONKSRRPMKDFHGNMKPCGDC>85568:<<?EC>>??@AIJIGFNLMJIINMMKMMMONSQNSSISOSNSJHQSQLMSJPLHHQISLSKLGHEHIJSMNPLNLKNMKJMHHLJJPJSMOLJJJKKMIIFBBCCBRFFCHOSOGKGQMJLJILRQQSNLHGHHHOKMJKLLIG:::;HFJIRJRILHGGKSKNGHFG</----,-))))B5,+++))
@221_PHV87F_9
TGGGAGAGTGAGTCCCTACACGGAAGAATCTGCCCCGGTGGAAGACAGCCACGTGTCGGCTGTCTTGAAGGTGACGAAGGTGGTCTGGAGGGACACGGGAGGAAGACGAAGGTGGGAAGAGGTCACATTTTAACAACCACCCCACTTACTAATCATGCCTTGGGCTATGTTTTTATGATTTTTGACAGCTGTATAGTAGTCCATAGCCTGAGCATAGCTCAGGACAGTTTCGATTGTGCTATATATCAAGCAGAGGATGACTTTGAACTCTTGTTCCTCATGCCT
+
::>@DDDDDDEEDEFGKGIGHJMLMIIKJGFEEEE>?H@@A9:;@9999EGGEFFFHLIGMHHHHHHIDHGKHSFFJFHJGKKGHNHIIJJGGHKLJNGFGCEKDIEEFEIKIKHFCFIIJEGEEJHNKSSRIHGFGGGFGEGGLIGEECCBDCEEFEDDFDBBAA@BABCIJKLGGGFGKIKIFCCCCCDDDEDCFDDEDDEECCCBDDEDDCCBDDEFICCCCACCBB=<<<<GGHFIFEDFDDEHFFEEEEFDCDEFFEFHFHIJIFIGFCE<;C=322214
@222_PHV87F_9
ACAGCCTCCAGGGCGGTGGCTGCGTGGGTCTTCACCGACTCCCGCACCTGAGCCCACATACTCCTGTCCGAGTGGGATGGGCCTGAGCCCCAGGGCTACGGCCCTCTACCCTGCCCAGCCTGTCCCTAGGAGCCCAGCCTGCCCCCTGCAACCACAGGCTACTGGTTCTCACCTGGGAGCAGCAGTCAGAGCAGCTAGGTGTCCTTGAAGGGGACAGGCTGGGGAGGGGTCATCCAGGATGTCCTGGAACTGCTGTTCCAGCCGTGGGGAAAGCAGGCCATTGGGAGAGTGAGTCCCTACACGGAAGAATCTGCCCCGGTGGAAGACAGCCACGTGTCGGCTGTCTTGAAGGTGACGAAGGTGGTCTGGAGGGACACGGGAGGAAGACGAAGGTGGGAAGAGGTCACATTTTAACAACCACCCCACTTACTAATCATGCCTTGGGCTATGTTTTTATGATTTTTGACAGCTGTATAGTAGTCCATAGCCTGAGCATAGCTCAGGACAGTTTCGATTGTGCTATATATCAAGCAGAGGATGACTTTGAACTCTCTCCTCATCCT
+
GIIPOKSMRKJSMJIKGHIJSNOIPKMPKMKLMOKJJSSLPSMLPSNNMKQMF?<=PGEEFGCA>;5432211-+++349;;<@:---66,).---.-,,,,/?>6633465=>=>386556=***2((''')***,;>?<7@BEGFIHDDDFAABBCIFGHJKGQONSNNOKPHHKLNMOLF@=;;;:@AFDEDHCDFG:9'''-%%%((;6=40.000;:;77:89878<=;<77CJPMSKRLMHJLJGHCD3//.+''')))66GMNRSJSGNHEGGIFIHLQIKHF<<;<>EECIJHJ:::JJQMJJLJLE?:;KJGSGMKLSLSMNKJLSOJSSJJSMQMKPKKJKLSKLSKHIGKSFFEBBCCCIJJFHNLCCBCJFEBDBKJOILOSNOQJKHHIMPEGFFHJNNQNJQQKJSSCIIJPJKMKSA@@BDECCA4*'(/+:AA?@AAESKJHGGFNLMIDDBDHHKHIKHFEFGHEFFFEFFJJLMKOHFGFHKIJKJJOIHIIKIGFGGJJMKHFGGFFHILHINJ82223LJLJGKIHCDCD;;**(((--(&&%
@223_PHV87F_9
GTAGGGACTCACTCTCCCAATGGCCTGCTTTCCCCACGGGCCCTGGAACAGCAGTTCCAGGACATCCTGGATGACCCCTCCCCAGCCTGTCCCCTTGAGGAACACCTAGCTGCTCTGACTGCTGCTCCCAGGTGAGAACCAGTAGCCTGTGGTTGCAGGGGGCAGGCTGGGCTCCAGGGAACAGGCTGGGCAGGGTAGAGGGCCAGCTGGGCTCAGGCCCATCCCACTCGGACAGGAGTATGTGGGCTCAGGTGCGGGAGTCGGTGAAGACCCACGCAGCCACCGCCCTGGAGGCTGTGGAAGGGGCTGCCTTCTTTGTGTCCCTCGATTCTGAGCCCGCGGGACTGACCAGAGAGGACCCCGCAGCTTCCCTGGACGCTTATGCCCACGCTCTGCTGGCTGGCCGAGGCCATGACCGGTGAGTCTACCCCCTACAATACCACCTACACACTTATAGGAGACCTAGGGCTTCTCCACAGGGGGCAGCCAGACCTCATGCCTCAGCAGG
+
1ABCCCFNKSNSKMIJHIKNLJPSMNSIILJGHSNKNMHKQLLPLOJSOMOIECDCDMCDQSJLRLISLIOKSJEDEA>:::8+;:::;LMOMFAKDFKMLOKLSSSPMLLOSNSSSJPMMLSNNOISP@KOSLOSNSORSMHLNLKSLMSLPOJSLHIJMOMIJFGFEHGHHJGC?EECLIIKLKMIKMLMKLSKJHIGHJJSSMMMGGHGDF:4445PEPKMLIJJOQOLQJOMSSIMLSLJSMLHKMMLQJHNOQLKSIJHSKNKLLLSOPJIHHIJR@@@??EGDJIIQIROOSKPKHGRJJSJKMOSLRJKLLOMSISIEIGIILLMLSMNJSNJMMHHIIIJHF=<<;;AINGFFFDOJKIGG==>56IGHIJGECCCEFMKJIKLIINKOSMKGMSSJKFHHJKSOILISEFGDEGECDDBCCDHKIIHFEEEEEIKIIFIKDCEDCD)(((-87788:<<<AECDDEEGDDCEDHFFHHILIFHHHIHFEEDGFCCC>:-
@224_PHV87F_9
TCACCGGTCATGGCCTCGGCCAGCCAGCAGAGCGTGGGCATAAGCGTCCAGGGAAGCTGCGGGGTCCTCTCTGGTCAGTCCCGCGGGCTCAGAATCGAGGGACACAAAGAAGGCAGCCCCTTCCACAGCCTCCAGGGCGGTGGCTGCGTGGGTCTTCACCGACTCCCGCACCTGAGCCCACATACTCCTGTCCGAGTGGGATGGGCCTGAGCCCAGCTGGCCCTCTACCCTGCCCAGCCTGTTCCCTGGAGCCCAGCCTGCCCCCTGCAACCACAGGCTACTGGTTCTCACCTGGGAGCAGCAGTCAGAGCAGCTAGGTGTTCCTCAAGGGGACAGGCTGGGGAGGGGTCATCCAGGATGTCCTGGAACTGCTGTTCCAGGGCCCGTGGGGAAAGCAGGCCATTGGGAGAGTGAGTCCCTACACGGAAGAATCTGCCCCGGTGGAAGACAGCCACGTGTCGGCTGTCTTGAAGGTGACGAAGGTGGTCTGGAGGGACACGGGAGGAAGACGAAGGTGGGAAGAGGTCACATTTTAACAACCACCCCACTTACTAATCATGCCTTGGGCTATGTTTTTATGATTTTTGACAGCTGTATAGTAGTCCATAGCCTGAGCATAGCTCAGGACAGTTTCGATTGTGCTATATATCAAGCAGAGGATGACTTTGAACTCTTGTTCCTCATGCC
+
:FDCA@AABDGDCAA?=<<<=CBCBEHHFFEFG@@??@EDHBBBBCKCC@@EIHHGGGEEBBCCEILHHGIEMIIBBBABIHGHBBBCCG>>?GFGDEFDHHGIKLKSMJJIKGIMLOLIK?67BDFNINKJIIIGIIFFFEEGIDDCBBEFGHHIIJJB====996335444-./6@DGIKFDEEEGLHIIFFEEEIJIGIGKKJHFEEEHHMKPJGMKIFGEDDDFFGGKEILDJSIINKIABHEEJNNOSKKISNIKGGBIIGIIHIHLKJKLKKLIFAGGJFJMKIJLQKKMIJOGKOJMHKKKKJSMOJKFGGHINSMLJKSSGIPKJJIIKMIC>B@AEBFHKJLSLKMNGLHNILSPKOKLNSMPPPLGGFBHSHEFOECCDFGIOINSIIHIHGJIMSMMISJI@>=?9::78BBBAEFIMKSNINJMLKNHHGHLKOLKLSGSMFIGIKIIIIIHKJHMEBBBDEKIJIEFEEIILMMRJLHEHHKGJIKCBBBBFFIFHSEFEFFKLIKHMKJSIHGGHJGNOKLSKJPLJSOPIIGIOHJLLLMGOHJJJHIFGGJFHDEDFHLSSPPMRGOJSJKHIIIIGIJJIIIOFGGEFFGGGHHHKNHLFIGGGEEDDCEFBCC@?10001=BBCBEEFE>A,+)))*++,..BFHCDDECEEFJGIHCCA88>2++**)
@225_PHV87F_9
GTCACCTTCAAGACAGCCGACACGTGGCTGTCTTCCACCGGGGCAGATTCTTCCGTGTAGGGACTCACTCTCCCAATGGCCTGCTTTCCCCACGGGCCCTGGAACAGCAGTTCCAGGACATCCTGGATGACCCCTCCCCAGCCTGTCCCCTTGAGGAACACCTAGCTGCTCTGACTGCTGCTCCCAGGTGAGAACCAGTAGCCTGTGGTTGCAGGGGGCAGGCTGGGCTCCAGGGAACAGGCTGGGCAGGGTAGAGGGCCAGCTGGGCTCAGGCCCATCCCACTCGGACGGAGTATGTGGGCTCAGGTGCGGGAGTCGGTGAAGACCCACGCAGCCACCGCCCTGGAGGCTGTGGAAGGGGCTGCCTTCTTTGTGTCCCTCGATTCTGAGCCCGCGGGACTGACCAGAGAGGACCCCGCAGCTTCCCTGGACGCTTATGCCCACGCTCTGCTGGCTGGCCGAGGCCATGACCGGTGAGTCTACCCCCTACAATACCACCTACACACTTATGGAGACCTAGGGCTTCTCCACAGGGGGCAGCCAGACCTCATGCCTCAGCAG
+
2;<?DEEGGFJIISKSKPKHHKMORSKNSOSLKMMOMIEAABCLJJDDF?=5113;@?DFNLPPLJOSSMSSRSNLMNJMOMJGSBI?FKJGHGQILNNOSGILL::;988866339./''''(/421222457ED@84/7CDCFD=:<>8C;<=SIINHSPIMMPSMLLSJQSLIMLPLOSLHB9;LSLLNKNSNMNQKIKNLLSONGLNJLKSMJNSJMHG>33359>>449:9DHSIHKGEEHISGQLE3///1399;<<<BDLKJGHJILIHGFDSNKIIGDDC=++++>>>>>?LNSJDKKMLHJHJFQLJLGJLJKSLJHGECKSLJSJMLHKMLKOLSHLNRMLLPFGIHJJRMSLJSOILONSKMIPIKNMOJSMILJJGLMJSKGKGSIMFJGISSMSHOSSSMPSSE@JGDDEF.(()>AAGHNGEDDEHHIJHJHIKHMIHKIPHJHILGGFGHISJAABAABCCHLHIHKSFGHLJIFFGEFHRJSNLHIGJKIIQKGE@>><<;989<>AHFDCCCBFEDDFGHF?=;:66779<;;;>@@A@@??86
@226_PHV87F_9
GTAGGGACTCACTCTCCCAATGGCCTGCTTTCCCCACGGGCCCTGGAACAGCAGTTCCAGGACATCCTGGATGACCCCTCCCCAGCCTGTCCCCTTGAGGAACACCTAGCTGCTCTGACTGCTGCTCCCAGGTGAGAACCAGTAGCCTGTGGTTGCAGGGGGCAGGCTGGGCTCCAGGGAACAGGCTGGGCAGGGTAGAGGGCCGCTGGGCTCAGGCCCATCCCACTCGGACAGGAGTATGTGGGCTCAGGTGCGGGAGTCGGTGAAGACCCACGCAGCCACCGCCCTGGAGGCTGTGGAAGGGGCTGCCTTCTTTGTGTCCCTCGATTCTGAGCCCGCGGGACTAACAGAGAGGACCCCGCAGCTTCCCTGGACGCTTATGCCCACGCTCTGCTGGCTGGCCGAGGCCATGACCGGTGAGTCTACCCCCTACAATACCACCTACACACTTATGGAGACCTAGGGCTTCTCCACAGGGGGCAGCCAGACCTCATGCCTTCAGCGGC
+
AEDDGGDIMHHFGFDA@?;EGGINMMSGKGE7JHKEIIHFHNOMOKJNLJMLLKIJNNGHKLSISMMJKORLSSPJMBL>>>:4GIPSIJIHH4.901GNKJSHIIJGJLSLSMKIJJJSKIISMG<<7*=EHGJIMLRIMNLJKIGGHMKKOMJMHGJILNKJGGJHHIHHPNJJMLKLOMIKNJLGSMPKKSMJB@A=>?A<)(((689>ACB@===<EAGEBBDDCKHIEB0.0000001;>?BA@A@?ACAB@@@?2,+*('(''''')000158=>FGGGLLGFHGHHIIJSMKHILLSLKMFSNOGDE@?=FMJKSMNLHFAAAAAIJMMINKKIJEEF*((((()*35:;<<83BFHGHIGJHCFGHGLOGGDEBD@@89HHOGHIQSJNHJLIKMJGMMLPJIDB?A?>DBDCC==555=BHO=;5567FRJKKLILKJSISLMJNSGHILHFGHOMMKKLHIIFILIJMJSJMGIHA??>??>@A=@?C/(()=+++
@227_PHV87F_9
CTGGATGACCCCTCCCCAGCCTGTCCCCTTGAGGAACACCTAGCTGCTCTGACTGCTGCTCCCAGGTGAGAACCAGTAGCCTGTGGTTGCAGGGGGCAGGCTGGGCTCCAGGGAACAGGCTGGGCAGGGTAGAGGGCCAGCTGGGCTCAGGCCCATCCCACTCGGACAGGAGTATGTGGGCTCAGGTGCGGGAGTCGGTGAAGACCCACGCAGCCACCGCCCTGGAGGCTGTGGAAGGGGCTGCCTTCTTTGTGTCCCTCGATTCTGAGCCCGCGGGACTGACCAGAGAGGACCCCGCAGCTTCCCTGGACGCTTATGCCCACGCTCTGCTGGCTGGCCGAGGCCATGACCGGTGAGTCTACCCCCTACAATACCACCTACACACTTATGGAGACCTAGGGCTTCTCCACAGGGGGCAGCCAGACCTCATGCCTCGGCGG
+
5JSIHQIJKJIIJ:8995ISLSKSEHNBAG<<AHIQLSMRIIGIKOKKPSLSMRMOOMJIBB;56DCBIJKNJJLHHGGFGOLNKSISCA=5:7:>L=>>==;;<=@FGEFGIDFSBAAABCEDC>>??=A@AABEIGMKJJ@@AFFE87778IDFKIC@BLHHLKMRLKONRLNLJFEDEEEFEHLIQPQPNSIIHIG777778JSHSEFEEFG:::9:AABJKEJIGGHJFFDGKMSSNSSMJFE88A?44DD>==A8888;FE44455GHIHHEEEECBAA99:;=GSLSOKFDQOLPJLIJJIHKKLLOJIDFCDDMELIHINKOLIGHKJJLSLIJIJLPKICA>?<;<<==>;;::;DFKJFDEGICCC@A@?=AA@?<<<;<<<568433234>DGIHHGF??EDIGHLSHFEG>:7789?@?<>=>6'''''
@228_PHV87F_9
TCAAGGGGACAGGCTGGGGAGGGGTCATCCAGGATGTCCTGGAACTGCTGTTCCAGGGCCCGTGGGGAAAGCAGGCCATTGGGAGAGTGAGTCCCTACACGGAAGAATCTGCCCCGGTGGAAGACAGCCACGTGTCGGCTGTCTTGAAGGTGACGAAGGTGGTCTGGAGGGACACGGGGAGGAAGACGAAGGTGGGAAGAGGTCACATTTTAACAACCACCCCACTTACTAATCATGCCTTGGGCTATGTTTTTATGATTTTTGACAGCTGTATAGTAGTCCATAGCCTGAGCATAGCTCAGGACAGTTTCGATTGTGCTATATATCAAGCAGAGGATGACTTTGAACTCTTGTTCCTCATC
+
B=;;;;>>A=)))))5555@?=>>??ABBCFGKIKIGFGFFIIJOOHGLGHJED:8:://D????AAAA@@AACBCCDHFGDAA@@ACBCCDDEDEDDDHDDGFEFFEEIGDCG;6A@AADFDFHEEFFGFFEGFCC>BBDEDDFEGFKFGFGD@@?@ADDFEEEFFHHEDAB>=1110/8:8846//03CCGED902ABDCDEEFHHIKMIJHGEGFB@AA@?>22123:EGFHLGFHGIFCDBC@A@@ACCFCDAAA?BDC?<8899>6532(((''('('*)****.5:::<<FEHGCBBCDC@@@@@88888DEEBBB@@7?<;::951/)))7444311--3==430)&&&&51..(
@229_PHV87F_9
CTGGGGAGGGGTCATCCAGGATGTCCTGGAACTGCTGTTCCAGGGCCCGTGGGGAAAGCAGGCCATTGGGAGAGTGAGTCCCTACACGGAAGAATCTGCCCGGTGGAAGACAGCCACGTGTCGGCTGTCTTGAAGGTGACGAAGGTGGTCTGGAGGGACACGGGAGGAAGACGAAGGTCAAGAGGTCACATTTTAACAACCACCCCACTTACTAATCATGCCTTGGGCTATGTTTTTATGATTTTTGACAGCTGTATAGTAGTCCATAGCCTGAGCATAGCTCAGGACAGTTTCGATTGTGCTATATATCAAGCAGAGGATGACTTTGAACTCTTGTTCCTCATGCCTA
+
9:5679GGDFFKDFDCDFJISSMMROSJSNSLIMSLL@@@@@GSSHJSKIEDJHIKHKMIHFHFHHECBCDFGFICDDBBLECBEDGD;80,,,+**)((++/12213=>999>IGPHSHOIISGJSSLMSKLMNMKLNJHPJLRPGFEEJIAECBA?@BCCGJOONSGFDB=<<;=B*((()5===:999=BFEGL?>>>?GD;4)AHJEGKIIKHNJKHILNKILMJJJGG.....FCBC;?65342555FDC3)''').2:;=@BEGJHGKKRHK@@@@??FFGEFFFEC;7656<ACEEGMHHEF,++++,99:ABGNHMEJHGKLIJGFGEAB?@AB@;7765)
@230_PHV87F_9
CAGGGAACAGGCTGGGCAGGGTCAAGGGCCAGCTCAGCTACGAGGCCCATCCCACTCGGACAGGAGTATGTGGGCTCAGGTGCGGGAGTCGGTGAAGACCCACGCAGCCACCGCCCTGGAGGCTGTGGAAGGGGCTGCCTTCTTTGTGTCCCTCGATTCTGAGCCCGCGGGACTGACCAGAGAGGACCCCGCAGCTTCCCTGGACGCTTATGCCCACGCTCTGCTGGCTGGCCGAGGCCATGACCGGTGAGTCTACCCCCTACAATACCACCTACACACTTATGGAGACCTAGGGCTTCTCCACAGGGGGCAGCCAGACCTCATGCCTCAGCGGCC
+
EIGJDDGF<;;;;@CBBADDCD-*****A>9988*((((()''''(*.-/=DD98889EDEC@AAAKOMJOHHMJLGHIHJHSQJJLOS84333CJGJGFHIHJKJMGMHGJGFHHGSMKSKIOSSNSIKNSLKNSLJHSE>>>>ACGFFSFDD:::BHGEEGJIMIKIJKINPHGMH43333?MHFDD<9?@CF;767C>9999EFDGDECEFLIHHISSSMSKGKPLHKJQJRHLRMLGILIMPPJKOKLKIGIHHNHKHSKGEGGFHILIIGHGIHKHHKFHHHGFEGDEDMHLJHIE9**66677JHBBBB@?>=<;778>=?A=;::'&&%
@231_PHV87F_9
AGCCTCCAGGGCGGTGGCTGCGTGGGTCTTCACCGACTCCCGCACCTAGACCCCACATACTCCTGTCCGAGTGGGATGGGCCTGAGCCCAGCTGGCCCTCTACCCTGCCCAGCCTGTTCCCTGGAGCCCAGCCTGCCCCTGCAACCACAGGCTACTGGTTCTCACCTGGGAGCAGCAGTCAGAGCAGCTAGGTGTTCCTCAAGGGGACAGGCTGGGGAGGGGTCATCAGGATGTCCTGGAACTGCTGTTCCAGGGCCCGTGTGGGGAAGACAGGCCATTGGGAGAGTGAGTCCCTACACGGAAGAATCTGCCCCGGTGGAAGACAGCCACGTGTCGGCTGTCTTGAAGGTGACGAAGGTGGTCTGGAGGGACGCAGAAGCGAAGGTGGGAAGAGGTCACATTTTAACAACCACCCCACTTACTAATCATGCCTTGGGCTATGTTTTTATGATTTTTGACAGCTGTATAGTAGTCCATAGCCTGAGCATAGCTCAGGACAGTTTCGATTGTGCTATATATCAAGCAGAGGATGACTTTGAACTCTTGTTCCTCATGCCTTT
+
;?@CQIGCCEFEDCC:7741-)(&&')))),-2@BCCE<<<8@?;;768787763;CEEFJJHIHJHF><<=;>><>;;;;>?:::;@A.4////@BFLCA??ACA?BF:/1<<<<>;66712////////ECCCE9A;.CFEGMIOJB===>GLSJGGJIFIIMIOLSMKMOMMKNSSJKHJMSSNMSNJMHJSSSNKJIKHKMPKRMMMGG;;;BDD@FEA655-'''''''()*0?EDEEEFM=<<;=;<CD>AF6553+()*10+'&&&&++---***,/;::55566<AECD@:::DRIJJIGG?@BC?<PJPKINMMSIHGJKORJMSKGIEMHB????DBHGNHGGFHGGMG66656,,+++.,,&%%%&&,))))<;<665335579;?AA@@ABBCDA@@@@CGJNJJHHPJHNKJJKMHIOKKJKLHPLLJHOHMNSMMHIJDSJSMKIKLHJKKKJLIHHHIHJJHGIILJOJKIFFEHGM?A@AACHLGJJIKKKJSSQSOHSILISHECDBCLMKLKMMLLNJIGGJLLMLFIHD@@=733/.,*(%
@232_PHV87F_9
ATAGCCCAAGGCATGATTAGTAAGTGGGGTGGTTGTTAAAATGTGACCTCTTCCCACCTTCGTCTTCCTCCCGTGTCCCTCCAGACCACCTTCGTCACCTTCAAGACAGCCGACACGTGGGCTGTCTTCCACCGGGGCAGATTCTTCCGTGTAGGGACTCACTCTCCCAATGGCCTGCTTTCCCCACGGGCCCTGGAACAGCAGTTCCAGGACATCCTGGATGACCCCTCCCAGCCTGTCCCTTGAGGAACACCTAGCTGCTCTGACTGCTGCTCCCAGGTGAGAACCAGTAGCCTGTGGTTGCAGGGGGCAGGCTGGGCTCCAGGGAACAGGCTGGGCAGGGTAGAGGGCCAGCTGGGCTCCGCCCAGTCCACTCGGACAGGAGTATGTGGGCTCAGGTGCGGGAGTCGGTGAAGACCCACGCAGCCACCGCCCTGGAGGCTGTGGAAGGGGCTGCCTTCTTTGTGTCCCTGATTCTGAGCCCGCGGGACTGACCAGAGAGGACCCCGCAGCTTCCCTGGACGCTTATGCCCACGCTCTGCTGGCTGGCCGAGGCCATGACCGGTGAGTCTACCCCCTACAATACCACCTACACACTTATGGAGACCTAGGGCTTCTCCACAGGGGGCAGCCAGACCTCATGCCTCAGCAGGG
+
9===>==>BSJJISBCBB@BBAFJKHNNLSKSISSIF@ADGKHMMKSFHFGJ644,;@BCE778EGKMGDC=..FEIJLGGA;94558<==<?>?>/////-.111299<=?AB8877'''&(++***0013/--.0CDJDEGDDA::/2>/----07DCA@?96./72;DFHIHJSHIHC@FIJGQFECDFSLMKLHLHSHMOSJJSDBMSKFFHFIKGGEDEDBEEI678+CSIKKHEGE)B>?AEIKLKSLJBCBCNJOOOSKJSSNSMSIEHG;BEABIKMKKSGMHIIJMHIL@@@@CISRRJLQPJGHKGFIMJNSRE@SKGGHHHJEFGSKINKLSGDABAFCBBAAAA@<==>E@978400007789..../2224===<<>BFLENL<8888A999:AA:6554+)),+,,.2444:;B?><;788=?A@DB>=?AAB>?ACMIMJEEFGC@>?>45GB??><1212754778=@?DEECCGID659322226794443+9A??;978?9:HFGIGGFCCBCFIDD>90))*9?ADCC??>>?FHEFNGEEEBB@@C3333021001139444479>???F@?ECG????@C=;:;CA>>889;>A@==<2//,,+.../---,+++..///0:;<?3-,***($
@233_PHV87F_9
ACAATCGAAACTGTCCTGAGCTATGCTCAGGCTATGGACTACTATACAGCTGTCAAAAATCATAAAAACATAGCCCAAGGCATGATTAGTAAGTGGGGTGGTTGTTAAAATGTGACCTCTTCCCACCTTCGTCTTCCTCCCGTGTCCCTCCAGACCACCTTCGTCACCTTCAAGACAGCCGACACGTGGCTGTCTTCCACCGGGGCAGATTCTTCCGTGTAGGGACTCACTCTCCCAATGGCCTGCTTTCCCCACGGGCCCTGGAACAGCAGTTCCAGGACATCCTGGATGACCCCTCCCCAGCCTGTCCCCTTGAGGAACACCTAGCTGCTCTGACTGCTGCTCCCAGGTGAGAACCAGTAGCCTGTGGTTGCAGGGGGCAGGCTGGGCTCCAGGGAACAGGCTGGGCAGGGTAGAGGGCCAGCTGGGCTCAGGCCCATCCCACTCGGACAGGAGTATGTGGGCTCAGGTGCGGGAGTGGGTCAAGCCCACGCAGCCACCGCCCTGGAGGCTGTGGAAGGGGCTGCCTTCTTTGTGTCCCTCGATTCTGAGCCCGCGGGACTGACCAGAGAGGACCCCGCAGCTTCCCTGGACGCTTATGCCCACGCTCTGCTGGCTGGCCGAGGCCATGACCGGTGAGTCTACCCCCTACAATACCACCTACACACTTATGGAGACCTAGGGCTTCTCCACAGGGGGCAGCCAGACCTCATGCCTCAG
+
BB)))()2225<995779:FHSPSKHKISJJILKJEEEFIFCGHJGMLHIKKHJLKHSSSOISRNSSOSOSKIJSMCIGHKJHJMSIOILMNMSGFFEEHIHECCA6345ENKILKFHHIHA=<9EFGFBCCHLRKIICDD5AFFFIHFGIBBNLMKSIIMMQLLHLHKMKMJLMQJMHIGIGJKHJISKSKNNLMECFLE>>HMSLDDCCA@;989:64??@@BHL:7776754469EJHKIIJKMKPDKJK<>,,-CHKGJHLKNLJSNSSOKQMJOMMHSFA>9777?EFFHGS<;;6/FJKLJIA=C?=7//?MJMSJJNSEFFNJSSOKRJIKMMKPSOLKSMMMLNMSRMKJMMKJONSSMSSLSKJKSSKILJRORIJKBEDEQHJH@KLKMIISKLKISLHMLSNRFFFHGGFC@;886667:3211,,427@FD?@DCCGHHQKNJJSIJJKJMLSJC;;;<;97664::----()((''''??ABCDJISPFGIKHJLKGMJMSSINJMIIPPGG@;FEEGSILIRRSKMNMNJHGIJOISRRLOMSISMJNI7776555;<JKHKCGA221117444<99FGFGHFHHEFIEIHIIIJJIMJSKHIIKQLQMOMILMNKOIIGFHJJNJLMIBCCILJKEFEHGGFFFHKLILJJIIIIHIKHGIHIHDEMSIFDEEEGHCDDFCDEFFEHGEEDFHHEIGHGFGFFB1
@234_PHV87F_9
GGAGGGACACGGGAGGAAGAACGAAGGTGGGAAGAGGTCACATTTTAACAACCACCCCACTTACTAATCATGCCTTGGGCTATGTTTTTATGATTTTTGACAGCTGTATAGTAGTCCATAGCCTGAGCATAGCTCAGGACAGTTTCGATTGTGCTATATATCAAGCAGAGGATGACTTTGAACTCTTGTTCCTCATGCCT
+
@AACBB@ACE//..../../0)))<?@DDDDCEHFFDDCCDEEGLSIHGFGGIGEEEFFFHIGFEEEHFFFGFEFFECCCAACCEFKSSNLIHIIIIIJJGEEEEEGEHDDCDDGFEDDDDDDFHGFFFEFIFIIIGKLKGHGHHHEEEEFIIFFFEEEEGGEDDDDAABEEHHIJHLSIFFGEFGJFDE<;:511.-)'
@235_PHV87F_9
GCGCGTGGGTCTTCACCGACTCCCGCACCTGAGCCCACATACTCCTGTCCGAGTGGGATGGGCCTGAGCCCAGCTGGCCCTCTACCCTGCCCAGCCTGTTCCCTGGAGCCCAGCCTGCCCCCTGCAACCACAGGCTACTGGTTCTCACCTGGGAGCAGCAGTCAGAGCAGCTAGGTGTTCCTCAAGGGGACAGGCTGGGGAGGGGTGATCTGCAGGATGTCCTGGAACTGCTGTTCCAGGGCCCGTGGGGAAAGCAGGCCATTGGGAGAGTGAGTCCCTACACGGAAGAATCTGCCCCGGTGGAAGACAGCCACGTGTCGGCTGTCTTGAAGGTGACGAAGGTGGTCTGGAGGGACACGGGAGGAAGACGAAGGTGGGAAGAGGTCACATTTTAACAACCACCCCACTTACTAATCATGCCTTGGGCTATGTTTTTATGATTTTTGACAGCTGTATAGTAGTCCATAGCCTGAGCATAGCTCAGGACAGTTTTGATTGTGCTATATAAGCAGAGGATGACTTTGAACTCTTGTTCCTCATGCCTATG
+
$$%&)./3334543122CEEEIRFADPHSG=<;8777>PLIHFJHJISIP@>>>>NMJMHIHIJO2222.-02>FDHMJEDBB@A@;9;B=7/0CEHIJ966=7ESONKQLSKPMLMECDEBCFC77778>;;;99:;:BEIKLNMMJLLKJJSSOPPSNSMKLNJNKJPGIDBBCABLCCA@ABCIJILNEOLHG9:><AH@CBB....-'&&&(6555-.'(BDEHGIISF@>;;;<854562333;=AB?>><<;<:::86679?DCDFDF===<<<=>>5667IOJKILQLMIC=KGJJJSSKKMOMJSISKSKJEDDEIMFGDB@BEGJGNSOKLINSLIMHMNSIIGHIGILHH@:D=95660/.01180001579;ESHHGFJQSLPJLMKJIKOONMLRSJKFKHHIINJCGHLHIIMPIGJGHM;;;;<NSSMPSNNMKKJMIRIKNLLPLHSKIIIGLLIMHMLHIOGIIIJLPHMO766650---.BFKNILPHHHHEGHRJMONNSJCBDC???>>;;:928((33:;9988((%
@236_PHV87F_9
GCAGGGTAGAGGGCCAGCTGGGCTCAGGCCCATCCCACTCGGACAGGAGTATGTGGGCTCAGGTGCGGGAGTCGGTGAAGACCCACGCAGCCGCCGCCCTGGAGGCTGTGGAAGGGGCTGCCTTCTTTGTGTCCCTCGATTCTGAGCCCGCGGGACTGACCAGAGAGGACCCCGCAGCTTCCCTGGACGCTTATGCCCACGCTCTGCTGGCTGGCCGAGGCCATGACCGGTGAGTCTACCCCCTACAATACCACCTACACACTTATGGAGACCTAGGGCTTCTCCACGGGGGCAGCCAGACCTCATGCCTCAGCGGG
+
/77:;735???@BEEFHLM>??>@S;0001JCHHLJJJLGFEEFGGHIGEDDEEHDEFFGEGFFGECFGFIH:8889@GDFEFFBEFEEFJG43333?1+,@BEEEEFEIGEFJEMHFDDCCCEEEFIDEIJFGECDCBCEFHGGFFECB@@@ABDD@?<<<<DCCEI;9???>BCBCGF@C>11HJGDDCCBCCCDDBCBCCBEILIGGEFGGGDCBBBGGCC=<661111111..--.3356:82233;=9:;;;A===<>:1///0>=<<<=>AACCEA@?932((()CC965434655500034>>20/.)))
@237_PHV87F_9
CTGGAACTGCTGTTCCAGGGCCCGTGGGGAAAGCAGGCCATTGGGAGAGTCAGGCATCCCTACACGGAAGAATCTGCCGTTGGAAGACAGCCACGTGTCGGCTGTCTGGAAGGATGAAGGTGGTCTGGAGGGACACGGGAGGAAGACGAAGGTGGGAAGAGGTCACATTTTAACAACCACCCCACTTACTAATCATGCCCTGGGCTATGTTTTTATGATTTTTGACAGCTGTATAGTAGTCCATAGCCTGAGCATAGCTCAGGACAGTTTCGATTGTGCTATATATCAAGCAGAGGATGACTTTGAACTCTTGTTCCTCATGCCT
+
;CIIQHIJHJLIGHEDHFGFEGFA@7166@EHEGCCCC@=::8<>?CDDD;887777799FDCFF<;:::;530.&%%%%&%%%+/2,,,.CBGFHC>,*))*,/)(%)(**.+*''''=CAAAAAFDEIKSIMIJGE@BEA10++++,,=ADAFLFFHJKSPLMLIJKNLLNQJLLIKLLSQIQLSKRKMHG>>=<:;-*(()-.2222ACESLIGEEJIJJHDGEHJHIJJNKMIMOJLOIINHIIILHKILJKJLSIKFIHNOSKNKNM@IKLPJSNILKK6HHGA=EDBIGMJJEGFEEIFLMJFGFGB?>8842-,,,-0
@238_PHV87F_9
CATACTCCTGTCCGAGTGGGATGGGCCTGAGCCCAGCTGGCCCTCTACCCTGCCCCAGCCTGTTCCCTGGAGCCCAGCCTGCCCCTGCAACCACAGGCTACTGGTTCTCACCTGGTGAGGCGGTACAGACAGCTAGGTGTTCCTCAAGGGGACAGGCTGGGGAGGGGTCATCCAGGATGTCCTGGAACTGCTGTTCCAGGGCCCGTGGGGAAAGCAGGCCATTGGGAGAGTGAGTCCCTACACGGAAGAATCTGCCCCGGTGGAAGACAGCCACGTGTCGGCTGTCTTGAAGGTGACGAAGGTGGTCTGGAGGGACACGGGAGGAAGACGAAGGTGGGAAGAGGTCACATTTTAACAACCACCCCACTTACTAATCATGCCTTGGGCTATGTTTTTATGATTTTTGACAGCTGTATAGTAGTCCATAGCCTGAGCATAGCTCAGGACGGTTTGATTGTGCTATATATCAAGCAGAGGATGACTTTGAACTCTTGTTCCTCATGCCTATG
+
@GHGFFHHJMOLLAAA@ASSJM?>>>IKGFFHFQPNMMKSLNKJFDBBDGBDGEE7+DDCFFKG>>>9789:BCC?C@?=<<<<<7?E@@AJHKMKFECB@@=;=>>@:74220*%$$%%(()*)*,,,-.//=>????SJJLLMJJKHMSNMISIJH><>@SJGJKMGINIGGKJLJLHGD::KMGLQKHHMSMHA?><9-.7445467HGIIMKIGGILGJGGJFIKKHAA@?;;;?<==FFEEKJSLJINHSKJLGSIIJIHFJNMJKOIJJJISKOJKLNLMSHHHHLLQLSKIHJHKLISSSSSOSHLJIGGJ995..(((-2/.//7DGLIJGJJMSSMIKLLHJQGFLOJSMKIIIHQPHSMJLJLKKRMMHLIIJJHKLIIJKSHSSSJHIJKHISSOOHIHHQISRNHHSMOHJGGSGKHINIOMOHJKLNH=<>?<?*)))0'****GGMNHGFFEHHILISQB7778EAA?@BBACBJJKGKELP334/....0:+*%
@239_PHV87F_9
GCCCTGGAACAGCAGTTCCAGGACATCCTGGATGACCCCTCCCCAGCCTGTCCCCTTGAGGAACACCTAGCTGCTCTGACTGCTGCTCCCCAGGTGAGAACCAGTAGCCTGTGGTTGCAGGGGGCAGGCTGGGCTCAGGGAACAGGCTGGGCAGGGTAGAGGGCCAGCTGGGCTCAGGCCCATCCCACTCGGACAGGAGTATGTGGGCTCAGGTGCGGGAGTCGGTGAAGACCCACGCAGCCACCGCCCTGGAGGCTGTGGAAGGGGCTGCCTTCTTTGTGTCCCTCGATTCTGAGCCCGCGGGACTGACCAGAGAGGACCCCGCAGCTTCCCTGGACGCTTATGCCCACGCTCTGCTGGCTGGCCGAGGCCATGACCGGTGAGTCTACCCCCTACAATACCACCTACACACTTATGGAGACCTAGGGCTTCTCCACAGGGGGCAGCCAGACCTCATGCCTCAGCAGT
+
3CHKLQKHLKKHOKJINKOPJMMKSNPPMIIMKSGI9B<C--.=3CFEJFGEGH87@66BLONPLNSSLJOSOPKQOSPSKOLLSSQIDB.)>CCDNJKOMJNJILHSPNMJNMKNSSJHFFSJPSSIE=,'''(<@=>DEJKGIHMHGNMJESSJMJMJIHMIFEEEB99;;=D62222OJKESLA@@@=>>>20./1HNJIKJNMLSGSMLHIMHJIINSO;;:;GOHGGFE<NLJJIKMKSLMHIHNNNILGKJSLQJLMKSLKOLIKED6224=2<@EEMLIIIJLNMSIJKNSKRSLNSKSSFEG>5*)(--.0:;==;GSKLHJGJKFSISKISJHHGFILKKSISSMLOINKMSKJPSQKGFDDFFIJJHHJJJ==<<=SJHHIOSPJJEFAAMKPKLSKKLJGFJHISJMHLFNFQBCGLJHJGFGIFH???CGMKJIGJHHIHEFBBBDEFI=-,+))'
@240_PHV87F_9
CCTGTGGTTGCAGGGGGCAGGCTGGGCTCCAGGGAACAGGCTGGGCAGGGTAGAGGGCCAGCTTGGCTCAGGCCCATCCCACTCGGACAGGAGTATGTGGGCTCAGGTGCGGGAGTCGGTGAAGACCCACGCAGCCACCGCCCTGGAGGCTGTGGAAGGGGCTGCCTTCTTTGTGTCCCTCGATTCTGAGCCCGCGGGACTGACCAGAGAGGACCCCGCAGCTTCCCTGGACGCTTATGCCCACGCTCTGCTGGCTGGCCGAGGCCATGACCGGTGAGTCTACCCCCTACAATACCACCTACACACTTATGGAGACCTAGGGCTTCTCCACAGGGGGCAGCCAGACCTCATGCCTCAGCAGC
+
KIILIJLLHHHFDIDGIGEFEGFGFGEEHHDCKIIHHIMINSISJIJCSJGFFFGIHFIHHLIHHHGPHLIGGGIGGEEFBDDDEKGFHHHGHIFHGIFHHGFFFGHGHDCDCCFLECCBCFRGHHFGFIIKFGIJGGDAAABDIMGFGEFFIGIHFQELSJIHIGFFCB<@;=CFFGFFEGGHHJNLMLKJHHFFFFGIQJIEC0.-+>?BBBB?8.BBCCIFHGEACHJGGEGEDEECCCBBGJIHSKJGGHFFINIIGFHFGHGGHIGECDCDEHGGFEDAEDFGCDDEDDDEDFHIFEEEIEFGGFGEECCBCCCDDGFDGEGGEFEBB=>?A?@CDC;:::;:89:;;;<9653+)(
@241_PHV87F_9
CCCTGCAACCACAGGCTACTGGTTCTCACCTGGGAGCAGCAGTCAGAGCAGCTAGGTGTTCCTCAAGGGGACAGGCTGGGGAGGGGTCATCCAGGATGTCCTGGAACTGCTGTTCCAGGGCCCGTGGGGAAAGCAGGCCATTGGGAGAGTGAGTCCCTACACGGAAGAATCTGCCCCGGTGGAAGACAGCCACGTGTCGGCTGTCTTGAAGGTGACGAAGGTGGTCTGGAGGGACACGGGAGGAAGACGAAGGTGGGAAGAGGTCACATTTTAACAACCACCCCACTTACTAATCATGCCTTGGGCTATGTTTTTATGATTTTTGACAGCTGTATAGTAGTCCATAGCCTGAGCATAGCTCAGGACAGTTTCGATTGTGCTATATATCAAGCAGAGGATGACTTTGAACTCTCTCCTCGTGCC
+
&(/49GIFGLJIIGJIMOJKA@@?@A@?>ABAGIMQMOJMJLQNKJKROPSSLJSHJHIMLILMNNHHHIHS@;;;AHMIKLHFBFGA@A@@CCDEFINHHD??AJNLNKLMSSKHHSSNNSLJJMJSLLKPISDFEFCC>=75579@>=,,,,,79;<IDC?=>BDFCB?><.....@EE@FFJMLIKQLLSKOISRIIMHSKINLEEHMIPKJHGGOJSSRMINMKJJSJIKPJH;;;EHISISKOIHGFNJMHKDRMKKSSIFIMINSSSKSJKJJPKKKNSPKSHIIHFHFJJKHJKSHIKGEFDEDFJKIHGEHOHIKMLIJKJNKGGJHGFGIFIJOQJIJJFLKJLHMIHJIJLJJNSL???>=;:::;HIMMJJHHHGIILJLGIMIILHKJLIIHIFHF=;98565781%%$$#
@242_PHV87F_9
TGGGCTCAGGTGCGGGAGTCGGTGAAGACCCACGCAGCCACCGCCCTGGAGGCTGTGGAAGGGGCTGCCTTCTTTGTGTCCCTCGATTCTGAGCCCGCGGGACTGACGAGAGAGGACCCCGCAGCTTCCCTGGACGCTTATGCCCACGCTCTGCTGGCTGGCCGAGGCCATGACCGGTGAGTCTACCCCCTACAATACCACCTACACACTTATGGAGACCTAGGGCTTCTCCACAGGGGGCAGCCAGACCTCATGCCTCAGCGGGT
+
>JMMOSMHLHHHSQLLNLSHGLFGINHMIFE/////;;CBFGFFNMSHIFKKNIISLNMJQNSNNIMJKSGFFILIMPPLSIQLRLHKSLPNJSLJCNGIFFIM:78,,,,,6EGFJLHJJPNSSIECC:00HJJKOPLJGFKINMPJSNPSSNMLMSMJKSLHOHKLHMIJGFEGINPMPHJHHJGGNLOHGHKFIJKISMKLKJJLKKPMSLJKILJIG:::IJKJHLLKHFBBBCGMJFFEC=<;:7933489DE3333224.
@243_PHV87F_9
CCCCCTGTGGAGAAGCCCTAGGTCTCCATAAGTGTGTAGGTGGTATTGTAGGGGGTAGACTCACCGGTCATGGCCTCGGCCAGCCAGCAGAGCGTGGGCATAAGCGTCCAGGGAAGCTGCGGGGTCCTCTCTGGTCAGTCCCGCGGGCTCAGAATCGAGGGACACAAAGAAGGCAGCCCCTTCCACAGCCTCCAGGGCGGTGGCTGCGTGGGTCTTCACCGACTCCCGCACCTGAGCCCACATACTCCTGTCCGAGTGGGATGGGCCTGAGCCCAGCTGGCCCTCTACCCTGCCCAGCCTGTTCCCTGGAGCCCAGCCTGCCCCCTGCAACCACAGGCTACTGGTTCTCACCTGGGAGCAGCAGTCAGAGCAGCTAGGTGTTCCTCAAGGGGACAGGCTGGGGAGGGGTCATCCAGGATGTCCTGGAACTGCTGTTCCAGGGCCCGTGGGGAAAGCAGGCCATTGGGAGAGTGAGTCCCTACACGGAAGAATCTGCCCCGGTGGAAGACAGCCACGTGTCGGCTGTCTTGAAGGTGACGAAGGTGGTCTGGAGGGACACGGGAGGAAGACGAAGGTGGGAAGAGGTCACATTTTAACAACCACCCCACTTACTAATCATGCCTTGGGCTATGTTTTTATGATTTTTGACAGCTGTATAGTAGTCCATAGCCTGAGCATAGCTCAGGACAGTTTTGATTGTGCTATATATCAAGCAGAGGATGACTTTGAACTCTTGTTCCTCAT
+
4>>=>>=?AA@???B@A@@AAAAABBBCCCCAABADBA@@@BBDDEDGE9898:A?@BEDFFDB?>==>BEDCCBB@>???AEEFDFFEDFEDAAAA@BCBCDEB@@@?>@HFFDC@A??<<<>AEHD@@?>?BBFFGEFEFBA====?DC@?=<55555CEFEGJGGIIHDEEDDEFFDEGCDEGHIRISGE?;<=;=>>>BEEHBA@AACGGGDGGG@@@@AGD@>@@AEF???@AFDGIFIGGFIEDJED>=?@@DKHKFLDEEIEJ=;;;:HSILPJH?;::9::::GEIKFHGIKLIH44B78HHGKGNNJJEGEJBDKKIHLFFIGGIHOGJDA@AACJBAABADA99GIIJKGFEEFKFFEEEIHGIFDDCDGGHFHGIA=;<GHGGGOKLKDCCCGEABDA87778;AADDEEBA?=>CIJIKIGHDHEGDFFDBB=;;;;>>??BGGFDDDEDFEFFEDECBDBDC@>>>>AHGF210111//.././1115445222840/014D1110(''((776668:;DGEEFDAAA@CKHHIIQGHKKEB@@A@64//189;<=:::;BILGCEAGHFFDCBCDGIIHROJHFJEIHICDEEHGHBBHFEIIILJHEFFCADBCCEFHE65556@CEEHFGFDDDDCFDFGFDCBBCCEEFFDEGDDECEDDEEEFHGHEGHI87777.*333=CCCDGEFGELHGHGGFGFEEEF@@@@?CABCJMJGHGFFBA>)('
@244_PHV87F_9
CCAGGGAACAGGCTGGGCAGGGTAGAGGGCCAGCTGGGCTCAGGCCCATCCCACTCGGACAGGAGTATGTGGGCTCAGGTGCGGGAGTCGGTGAAGACCCACGCAGCCACCGCCCTGGAGGCTGTGGAAGGGGCTGCCTTCTTTGTGTCCCTCGATTCTGAGCCCGCGGGACCGCCAGAGAGGACCCGCCAGCTTCCCTGGACGCTTATGCCCACGCTCTGCTGGCTGGCCGAGGCCATGACCGGTGAGTCTACCCCCTACAATACCACCTACACACTTATGGAGACCTAGGGCTTCTCCACAGGGGGCAGCCAGACCTCATGCCTCAGCAGGT
+
=>>>=<<><=>==>?>??>==<9999:=<<<<?@B?>>>=?>>==<><<;;;;?><:99::==<<:9999<====<<<;<<;:::;<;;889:<@?>>==<<::9::><;:99:;>AA@>>>>?===<<=;==<<>==<==@>?>?@@?>=<<;;;<<<=>:::;;>--,,1(%%'&)+/2:;=<=<6;<;<>?????>?>><::9987788;<<;<<=?@A>>===>>>>;:::;>><;;::99:;<><<999:9<=<999976667<>:999:<<;987777666769:::;;<<<===?=;9767678;<:99999::8889:>8760.*%
@245_PHV87F_9
ACTGCTGCTCCCAGGTGAGAACCAGTAGCCTGTGGTTGCAGGGGGCAGGCTGGGCTCCAGGGAACAGGCTGGGCAGGGTAGAGGGCCAGCTGGGCTCAGGCCCATCCCACTCGGACAGGAGTATGTCGGGGCTGAGGTGCGGGAGTCGGTGAAGACCCACGCAGCCACCGCCCTGGAGGCTGTGGAAGGGGCTGCCTTCTTTGTGTCCCTCGATTCTGAGCCCGCGGGACTGACCAGAGAGGACCCCGCAGCTTCCCTGGACGCTTATGCCCACGCTCTGCTGGCTGGCCGAGGCCATGACCGGTGAGTCTACCCCCTACAATACCACCTACACACTTATGGAGACCTAGGGCTTCTCCACAGGGGGCAGCCAGACCTCATGCCTCAGCAGTG
+
GGIOMSPKSSSE87888EHIIINOLOOSLSKJL@@?A?GFDBCLKSSSMLSKKLJPLOIGIOKMSMSQISILRSNQSOSDDFEEKIOIKJSOSJKKK:8889=:::::9:B:899;CEDCDHHMHNBABABGSA@AAAIFCCCDMSIHIHHSMMNPMRLLSRJKLSJHLQEHB;=CCEIJJHRINJSIRMSSSMSOSSKROLOSSS66555@@ACJI=<<<>=6BAABKHNNJ==<;??@KKB5550-DHHJMGIGP>IHSMISNJGHFJHOOKMMHSDCCSHSLSJIKHHHJFHMIMGDIKIEG;::::<64444:;ADCCCCEHFGLFFHKKIGFF=<;:67:979889:?EM>=<<<D@@ACEOPJGKFA???>A;:8888?.((('&&&
@246_PHV87F_9
TCTCAGGACATCCTGGATGACCCCTCCCCAGCCTGTCCCCTTTGAGGAACACCTAGCTGCTCTGACTGCTGCTCCCCAGGTGAGAACCAGTAGCCTGTGGTTGCAGGGGGCGGGCTGGGCTCCAGGGAACAGGCTGGGCAGGGTAGAGGGCCAGCTGGGCTCAGGCCCATCCCACTCGGACAGGAGTATGTGGGCTCAGGTGCGGGAGTCGGTGAAGACCCACGCAGCCACCGCCCTGGAGGCTGTGGAAGGGGCTGCCTTCTTTGTGTCCCTCGATTCTGAGCCCGCGGGACTGACCAGAGAGGACCCCGCAGCTTCCCTGGACGCTTATGCCCACGCTCTGCTGGCTGGCCGAGGCCATGACCGGTGAGTCTACCCCCTACAATACCACCTACACACTTATGGAGACCTAGGGCTTCTCCACAGGGGGCAGCCAGACCTCATGCCTCAGCAGCC
+
&))''*,@FAABBCKSRQRQQEIKJACFE@FFFFD@>>?16C:/3DHNSLOKLSHJGIE=8--,,2DHMGJPJED61)7FGHOLSSSOSKJJILKJNKSKKKNMFBIRSKS.---.BBBCFEA9ADFEJSFFFEEANSLKDOJIHGEHIJGJKPSSSJLLSD<7778ICGDLHQSHQIJJJAKHBABAAAABMPSHHIHJPMJDEGJSSKHGFKSKJMJSMJMFFFNISIKJHHIJJKKJQQIHSSIIGJGNKKKJMJKSMIKMMPSNLIMJLDA99876679EGIGKHLIIIOIFB@<<?>CINMFEE?:IHHHJLLGGFACCDJHFC@CAECFIFGGKIKOIIJGKIHSMKHNHIFKKISJKOHSSHILLECBBCHKLIEFDEGECHFGIMJIKILHKJKJGKIGJJHGGIHGHHJJIHIHGDDBCEKEGHKGHFEEEIGFFCC??-***)(&$
@247_PHV87F_9
TCCAGGGAAGCTGCGGGGTCCTCTCTGGTCAGTCCCGCGGGCTCAGAATCGAGGGACACAAAGAAGGCAGCCCCTTCCACAGCCTCCAGGGCGGTGGCTGCGTGGGTCTTCACCGACTCCCGCACCTGAGCCCACATACTCCTGTCCGAGTGGGATGGGCCTGAGCCCAGCTGGCCCTCTACCCTGCCCAGCCTGTTCCCTGGAGCCCAGCCTGCCCCCTGCAACCACAGGCTACTGGTTCTCACCTGGGAGCAGCAGTCAGAGCAGCTAGGTGTTCCTCAAGGGGACAGGCTGGGGAGGGGTCATCCAGGATGTCCTGGAACTGCTGTTCCAGGGCCCGTGGGGAAAGCAGGCCATTGGGAGAGTGAGTCCCTACACGGAAGAATCTGCCCCGGTGGAAGACAGCCACGTGTCGGCTGTCTTGAAGGTGACGAAGGTGGTCTGGAGGGACACGGGAGGAAGACGAAGGTGGGAAGAGGTCACATTTTAACAACCACCCCACTTACTAATCATGCCTTGGGCTATGTTTTTATGATTTTTGACAGCTGTATAGTAGTCCATAGCCTGAGCATAGCTCAGGACAGTTTCGATTGTGCTATATATCAAGCAGAGGATGACTTTGAACTCTTGTTCCTCGTGC
+
BC?<<=DEFCGDDB><===BFDCDDEFEDCECBBA???==>>?EFHFHFE???>>BBCED;97IHGGFCAAACDGF@@?CEFGHIHHEIJIECBBBDGGF?>>>>CEDECEEEA@?@@CF?===>AEDDC>>=;<DFDCDBBBDCE<;;;<DDBBAAEFFIH>>>;<;5CFG3333340...29877773DFFGG@E66F/DFDFGEFEEFEDAB@;?>?CFFEDIHLGHEEBA@@ADGGFGHHGHHGGGGFGEIHEDFCD@BAA?>???@AACEFHHID=7334=>>?BFHGCEDCEC?BBABGEEHGIGGFCCCCCCCEGEFGHHI?????CCBAB=;<;<ABDDEFHFECDCCDFFEEDDECCBBBCDEEEEEDB@AAABGFDBDBA?F<0===?GFHGJLLJSMEBBCBCABABDEDFFDGHHHGMIB@???CFFGHGFFFHHEEEDFKGEEEFDGGFHDBBBACEFFECHGIHGGG@A@@BHFEHIHHGHEEEDDEHIGGEGHHILIHJFFFGEDCCCCEEFFISKOHGJIIIKIJGHFEEDFEEEFEEEDFEFEEEGHFJJHIGFEFEFFGGGHHJFDB==210005EEDDDEDFDEFIEFEEEFECDEDEFEGGFHGIECD:622006+'&&%
@248_PHV87F_9
ATGAGGAACAAGAGTTCAAAGTCATCCTCTGCTTGATATATAGCACAATCGAAACTGTCCTGAGCTATGCTCAGGCTATGGACTACTATACAGCTGTCAAAAATCATAAAAACATAGCCCAAGGCATGATTAGTAAGTGGGGTGGTTGTTAAAATGTGACCTCTTCCCACCTTCGTCTTCCTCCCGTGTCCCTCCAGACCACCTTCGTCACCTTCAAGACAGCCGACACATGGCTGTCTTTCCCACAGGGGCAGATTCTTCCGTGTAGGGACTCACTCTCCCAATGGCCTGCTTTCCCCACGGGCCCTGGAACAGCAGTTCCAGGACATCCTGGATGACCCCTCCCAGCCTGTCCCCTTGAGGAACACCTAGCTGCTCTGACTGCTGCTCCAGGTGAGAACCAGTAGCCTGTGGTTGCAGGGGGCAGGCTGGGCTCCAGGGAACAGGCTGGGCAGGGTAGAGGGCCAGCTGGGCTCAGGCCCATCCCACTCGGACAGGAGTATGTGGGCTCAGGTGCGGGAGTCGGTGAAGACCCACGCAGCCACCGCCCTGGAGGCTGTGGAAGGGGCTGCCTTTCTTGTGTCCCTCGATTCTGAGCCCGCGGGACTGACCAGAGAGGACCCCGCAGCTTCCCTGGACGCTTATGCCCACGCTCTGCTGGCTGGCCGAGGCCATGACCGGTGAGTCTACCCCCTACAATACCACCTACACACTTATGGAGACCTAGGGCTTCTCCACAGGGGGCAGCCAGACCTCATGCCTCAGCAG
+
.56EIHGHIIHHKLH@778FKIPOIKJKFE=98,'''/1,+8799;=@CIHGSIIIJOJEDBBCDCEENGMIJSOGHGGEA<:::;<HGFKIKLSKMNPOOSSNNSILPKSNPJHFGI?>>>>PKJKJHPSJJJJMSKIKONSMLLNSSSJILKNKSOHGHGSJC>??5:@??55ABFHMSOPONDGJNSJLSQGCBCFGEHIK@==>IFEHGCD:6678::9:8899:+++++FEE@?>.)*;12+))))9?96::9::;956>>,,,;==KGAAA<=::::<DGSJHNNKJC?9<?;2@>>>BHJIKHDCEECCGBBEDFDHJGGBAAGCCFFHFID<;.,342(3>>@?>79812A++86554344567:::<JHIGDDDACE6+)((&'(--///002544337767;9:67??>>>>HLKFMKHLHSPSPJGEHSSKMMKKLHJEOMILKIHB444447:<CBBBDIIHGHEABBASGGIIQIKSHKJHNJMLKISGIILKMKIJEC:@?84-++-.-,--..5<43.../;>@>?@JCDDBCGHHKGLISSRLPIOIKRKNKSNJIFCE*)64++EEBFCB=9788;<,'&&&&&)1467?@=>?>;<==BGJKJHGGFGDDCA3--,+.89010/3234CCGGHHNMINJMGHKLI><<<.----DFFGEHB>>>>GGJIJDDDEFHHA@:;:>BC::93,,,1..3224566HGDECADDGJHGEDEEFHEEDGEFDFEDFCBAA@>;;=>@=?866651
@249_PHV87F_9
ACAGCAGTTCCAGGACATCCTGGATGACCCCTCCCCAGCCTGTCCCCTTGAGGAACACCTAGCTGCTCTGACTGCTGCTCCCAGGTGAGAACCAGTAGCCTGTGGTTGCAGGGGGCAGGCTGGGCTCCAGGGAACAGGCTGGGCAGGGTAGAGGGCCAGCTGGGCTCGGCCCATCCCACTCGGACAGGAGTATGTGGGCTCAGGTGCGGGAGTGGGTGGAGCCCACAGCCAGCCCTGGAGGCTGTGGAAGGGGCTGCCTCTTTGTGTCCCTCGATTCTGAGCCCGCGGGACTGACGAGAGGACCCCGCAGCTTTCCCTGGACGCTTATGCCCACGCTCTGCTGGCTGGCCGAGGCCATGACCGGTGAGTCTCTGCCCTACAATACCACCTACACACTTATGGAGACCTTAGGGCTTCTCCACAGCATGCAACCTCATGCCTCAGCAG
+
FHIKOKHKJCDCEFKPMLJGGAAABBFE97DF9.*81=BDDE?88825;**=@BCKKIHIHJSFKOKMILGHGCCSJIJ9996<DA<;5;<<<<>??IMLLNKMHFD<:55589EE?==<=632/178777802222399::989=>>=555557A?9999++++-83333CBFDIGEIHKMQJLMNMHGHFCDB>?A@CB@@??=>>?>?B@******)*&'''&&&&,'(*+,@>==?><<>@9.../01..)('''',,,()43585,643)()))8;<>>=>==7447***))**++-,,,,6ABBA;95((=23FGJJKJFDCDHAD+A?>=<;:::1119777746668638*)))))99:;;:=.-)'&&&77789;?CAAEDBBBB:9;<<=10000.-,*&&&)))EDDBA>?433++00//034;;;;;;>,****)
@250_PHV87F_9
TCGGCCAGCCAGCAGAGCGTGGGCATAAGCGTCCAGGGAAGCTGCGGGGTCCTCTCTGGTCAGTCCCGCGGGCTCAGAATCGAGGGACACAAAGAAGGCAGCCCCTTCCACAGCCTCCAGGGCGGTGGCTGCGTGGGTCTTCACCGACTCCCGCACCTGAGCCCACATACTCCTGTCCGAGTGGGATGGGCCTGAGCCCAGCTGGCCGCCTACCCTGCCCCAGCCTGTTCCCTGGAGCCCAGCCTGCCCCCTGCAACCACAGGTTACTGGTTCTCACCTGGGAGCAGCAGTCAGAGCAGCTAGGTGTTCCTCAAGGGGACAGGCTGGCGAGGTCATCCAGGATGTCCTGGAACTGCTGTTCCAGGGCCCGTGGGT
+
>EHKIPKSSSHQJJKOPLIHJJJJSPMMRNINFF<73:*G<:;:989:9:HLJKMKEHGE?????JLLLFLFIIJSLKMLLLKJHSOMSJJSJHMMLKNDBBDD?B923**@BDDELKJNIJNHHGFJGHOJHNEHIEECEBBFHFFKGKPHEDJSHF........AB73334:CKKJSMINJNOJNHHLLLK==<=>?>>=<-,,,*****+,,+08554/8>CJIGF??D<=CA@@BA50//005/01003<CACB?://--.344@DEHINKHNHJHIJHISHHOJNE?445>FFGIDEEFFGGFGFGHHGDDD:A7)))))..'%&&'*(+++,:@DFFEDEHGFHFGGGGJFB=<<<<@C?;A=,+**($
@251_PHV87F_9
CAATCTTCAAAGTCATCCTCTGCTTGATATATAGCACAATCGAAACTGTCCTGAGCTATGCTCAGGCTATGGACTACTATACAGCTGTCAAAAATCATAAAAACATAGCCCAAGGCATGATTAGTAAGTGGGGTGGTTGTTAAAATGTGACCTCTTCCCACCTTCGTCTTCCTCCCGTGTCCCTCCAGACCACCTTCGTCACCTTCAAGACAGCCGACACGTGGCTGTCTTCCACCGGGGCAGATTCTTCCGTGTAGGGACTCACTCTCCCAATGGCCTGCTTTCCCCACGGGCCCTGGAACAGCAGTTCCAGGACATCCTGGATGACCCCTCCCCAGCCTGTCCCTTGAGGAACACCTAGCTGCTCTGACTGCTGCTCCCAGGTGAGAACCAGTAGCCTGTGGTTGCAGGGGGCAGGCTGGGCTCCAGGGAACAGGCTGGGCAGGGTAGAGGGCCAGCTGGCTCAGGCCCATCCCACTCGGACAGGAGTATGTGGGCTCAGGTGCGGGAGTCGGTGAAGACCCACGCAGCCACCGCCCTGGAGGCTGTGGAAGGGGCTGCCTTCTTTGTGTCCCTCGATTCTGAGCCCGCGGAGCTGACCAGAGAGGACCCCGCAGCTTCCCTGGACGCTTATGCCCACGCTCTGCTGGCTGGCCGAGGCCATGACCGGTGAGTCTACCCCCTACAATACCACCTACACACTTATGGAGACCTAGGGCTTCTCCACAGGGGGCAGCCAGACCTCATGCCTCAGCAGT
+
)%%%%''(*0159=>ADDEIGISOQLOJJSJILISHILJJNIMIISOMLSOSFEEDGMSSSRKNSLISIMJHGFHJFGGGHKNRLKQSJJKMISOGFGFGKLNQLNKIIKPKKNJLJQ@@@@@NLIKIOLMSQSPSPSLKMGFSLNSSKEJJJHKSFD:4:DAB77AACA>?@JID58DEA?40,-+,79:??GJD@@AJINKQLGKHHHGMGGGFGPNMRNIHGJSSHGACD>=61+,-.7HEHJSSSSSSKSMNHJNLSKS>?=9:;A?=>GHOGOSHKDC?:<DDCKGGLLKKSJJOLLMNPIKLSHS??SSSQSISNLLLLNLEDHLP?9<53;<<<=C854,>2023?=>??GFFGJIHFEBBAKMSSSSMGEBCC;AGGJSOSMMC@@@CISLJNSEA@?@A=<<@@BF0....43335630009;HIJKKSRIMJHLJIOGHCCBBB@;////+++,-+++./999?HF>?F?>??@IRKIGIGLIJHIIHISBBBBCF<<<HJJGFIG888889DFBDCBBBBBBGF?@@@?JHHLIIGISKHHJIINLLSAA@?<<;=?DHFCDKGEGEDCCGG?IGEGGFG?:0000.01/-++..14222:1,?CEGLHGDA;=JJGGHEFCCCCFSBDDEEMSLJKHHGKKSKIFEEEFSIJBAB<8553333,,++/67<=:4445<AHFFGFEGFIFFHJFGFKHHGFEGBDDDFFHEFEFBB@@@EDHEFJILHHFEA<<FGDDBB2-,,++(
@252_PHV87F_9
CCCAAGGCATGATTAGTAAGTGGGGTGGTTGTTAAAATGTGACCTCTTCCCACCTTCGTCTTCCTCCCGTGTCCCTCCAGACCACCTTCGTCACCTTCAAGACAGCCGACACGTGGCTGTCTTCCACCGGGGCAGATTCTTCCGTGTAGGGACTCACTCTCCCAATGGCCTGCTTTCCCCACGGGCCCTGGAACAGCAGTTCCAGGACATCCTGGATGACCCCTCCCAGCCTGTCCCCTTGAGGAACACCTAGCTGCTCTGACTGCTGCTCCCAGGTGAGAACAGTAGCCTGTGGTTGCAGGGGGCAGGCTGGGCTCAGGGAACAGGCTGGGCAGGGTAGAGGGCCAGCTGGGCTCAGGCCCATCCCACTCGGACAGGAGTATGTGGGCTCAGGTGCGGGAGTCAGGTGAAGACCACGCAGCCACCGCCCTGGAGGCTGTGGAAGGGGCTGCCTTCTTTGTGTCCCTCGATTCTGAGCCCGCGGGACTGACCAGAGAGGACCCCGCAGCTTCCCTGGACGCTTATGCCCACGCTCTGCTGGCTGGCCGAGGCCATGACCGGTGAGTCTACCCCCTACAATACCACCTACACACTTATGGAGACCTAGGGCTTCTGGCAGGAGGGAACCAGACCTCATGCCTCAGCAGT
+
<DIHFKPLLIBA=;7677200/0016=???>=;223:?CA>>>?DEEDBC@;;BBABCDIIJSPPFJNCFRKQJKGQSIIMKLGKNIIIJIIKSIIJNJIRMLKJQSHIJKRSISNLNRSMJ>>><>/---.IDGFFHIK?<==>LGLSNMLSSMMSSLSKKMSOLJSPQKSLQNOEGGHGL7777HLNHPRJMQLJPHSKFMDEGGI<;65556?EDFE>@@@/..).3>@AEFLG<<D88ABHMKSISSLGJSNSOSSILINNJNIHG@@?:9>==BCBB?(((ABIHFILQIJKIGIIGGIPOLJIOI:9::@F<:<EGMMLIKRLHILSJLQLH61103-,,,,-...1/--+)*+,B@;;:657544;>?BBBBBGEDED?AAEECDDDDFE@BAACB80,*''(0//((():;8996311135<?EBCDCDAFKEFEFDDFB@>954330273//223B@@ABBFEHNF@??CDEDBB?CCDEMFA@@?:FJLKSHFGBDDEHJJEDE=EGFGEECBBBDCCCCBDGGGIILHGFFFHLGLECCCEGHGKGKCA@@@EGFD@????CDDDGFEFFEEEEFEFEEFFEFIFEFCDBCBC@;;<;9:722...001-+('%%%%%&)*+,++++,560-++))'
@253_PHV87F_9
GCTGAACAGCAGTTCCAGGACATCCTGGATGACCCCTCCCCCAGCCTGTCCCCTTGAGGAACACCTAGCTGCTCTGACTGCTGCTCCCAGGTGAGAACCAGTAGCCTGTGGTTGCAGGGGGCAGGCTGGGCTCCAGGGAACAGGCTGGGCAGGGTAGAGGGCCAGCTGGGCTCAGGCCCGTGCGCTCGGACGGGGTCCTGTGGGCTCAGGTGCGGGAGTCGGTGAAGACCCACGCAGCCACCGCCCTGGAGGCTGTGGAAGGGGCTGCCTCTCTTGTGTCCCTCGATTCTGAGCCCGCGGGACTGACCAGAGAGGACCCCGCAGCTTCCCTGGACGCTTATGCCCACGCTCTGCTGGCTGGCCGAGGCCATGACCGGTGAGTCTACCCCCTACAATACCACCTACACACTTATGGAGACCTAGGGCTTCTCCACAGGGGGCAGCACAGACCTCATGCCTCAGCAGC
+
('%$$$%(*.55555731111HHJHHKNJHJOSEJKI?B9645DIKSJKDCDC=NF@HMPPMKLOQLOLKMLNSNMMMHLHOOKP=AD;DDD::::;@@@EJHMQJLLSSIMSLKIDSNIPLEGEEG<;:88ESJIJSMKPJHIHLKLSSJNNIC-,,,-0447777:;;;=7//.--4*)(('&&''-(((,,13333334=>@LGHIIFIQIIPIRL/////?>?@??A?AJHNILMKSRSKKKSOOKQIISRPHKIG?FGEF@6642'''),''-.0<:9-,,****))**./01@@AABQIFMD;;;;<SKIGDF?;FLKPLJGIB@@HEGGHEFDEFIHMIKOMSKLLSOKSSKJLHLIIHFFHMFGIJHKKLJHOLJJGGIHNOIHHHFFEEFFJOJIIJGJGJKJJJIGGHHGF889IGFFEEGFFJECEEGHHDGE1/('&(+,))*BBCDC766311
@254_PHV87F_9
CCCAGCCTGTTTCCTGGAGCCCAGCCTGCCCCCTGCAACCACAGGCTACTGGTTCTCACCTGGGAGCAGCAGTCAGAGCAGCTAGGTGTTCCTCAAGGGGACAGGCTGGGGAGGGGTCATCCAGGATGTCCTGGAACTGCTGTTCCAGGGCCCGTGGGGAAAGCAGGCCATTGGGAGAGTGAGTCCCTACACGGAAGAATCTGCCCCCATGAAGCAGCGGCGCCGTGTCGGCTGTCTTGAAGGTGACGAAGGTGGTCTGGAGGGACACGGGAGGAAGACGAAGGTGGGAAGAGGTCACATTTTAACAACCACCCCACTTACTAATCATGCCTTGGGCTATGTTTTTATGATTTTTGACAGCTGTATAGTAGTCCATAGCCTGAGCATAGCTCAGGACAGTTTCGATTGTGCTATATATCAAGCAGAGGATGACTTTGAACTCTTGTTCCTCATGCCTT
+
PSSKJJSRNSK*)1))HLNNSSMPJRNJF@OSNIGGCFKCC>5???AGSHGFE?IMJ>>>>>LQPSQPLSKQSMSMJOSNQPPMRMOMOJNSQPMLMSSQNKLSLLMCAEACDGPLJIOMKSKKJSQQSLQLMLQKSONOSMSSSIKKKOIPSIHFL;OKSKLKKIIHHFGEBC878=;;20000<<:8855556DHKIMGHCB:61-(%$$&,,+**()*((((()122255A@ABA??BSLOJPNFJHGISQSNMLJSRMLSLHLSHIJISOSNSPILIIIKKNSI<HSJMHHDBDCBGFJEHKILLLNSLMOMHGLIJLIKPJLJHIIISIIGHFHHEHIIIKGFFJEFLLIKHGHGIHIIJGJGLGGHJHHJGGGIJIJLSNIJJSMIFHLMOLJMLJDCBCDHNLHHHHGNHHGJJHGMHGGFFEHGJJJIHIJKNMLSMJLC>6,,,,,,4/
@255_PHV87F_9
CACAGGGCCCTGGAACAGCAGTTCCAGGACATCCTGGATGACCCCTCCCCCAGCCTGTCCCCCTTGAGGAACACCTAGCTGCTCTGACTGCTGCTCCCAGGTGAGAACCAGTAGCCTGTGGTTGCAGGGGGCAGGCTGGGCTCCAGGGAACAGGCTGGGCAGGGTAGAGGGCCAGCTGGGCTCAGGCCCATCCCACTCGGACAGGAGTATGTGGGCTCAGGTGCGGGAGTCGGTGAAGACCCACACAGAGCCGCCCGCCCTGGAGGCTGTGGAAGGGGCTGCCTTCTTTGTGTCCCTCGATTCTGAGCCCGCGGGACTGACCAGAGAGGACCCCGCAGCTTCCCTGGACGCTTATGCCCACGCTCTGCTGGCTGGCCGAGGCCATGACCGGTGAGTCTACCCCCTACAATACCACCTACACACTTATGGAGACCTAGGGCTTCTCCACAGGGGGCAGCCAGACCTCATGCCTCAGCAGTG
+
'$$$%%&&<=;<BFHGILGJKNJKJHHKHI@@A@ASHSSPJG@EBC;;0.--;KHNKSCF?@?@F::BQJKKHNJOGGIJKOJJMLLILLIPPNIKHJISKOLMPKSJMNPIMHIINKMIS??>>>FFEIMNBEFEEISJNHEEAAAMNMSJLJNPJJLPJOSJSF@CAA@?>9888((((+-,,,//AABCHFDFSECBCCFKJGJJHJJGIIKOIHIKMIIKHIHMHE100018886111*722/.))*,+**)*06613;<IHHGJLLJJJKMJKJGHRLOE@@EA:<EB::::654440.)++-???A@BBGGFJGGH@???BCE>::::9@CDDIGHNGBHFDDCCCCBCDHFOHHGGHJIKJHDDCBJGMHFHEEFHGGEHIGKJGKSLHGEFHEDHHGDCCBDDDDEHJIFGGGHEHJGHHHGGKMHFCDCDHHIGDEFEIFBBAACBBEEGA>=>==>>?<==>1///*)&%
@256_PHV87F_9
TTTCACTCGGCCAGCCAGCAGAGCGTGGGCATAAGCGTCCAGGGAAGCTGCGGGGTCCTCTCTGGTCAGTCCCACGGGCTCAGAATCGAGGGACACAAAGAAGGCAGCCCCTTCCACAGCCTCCAGGGCGGTGGCTGCGTGGGTCTTCACCGACTCCCGCACTTGAGCCCACATACTCCTGTCCGAGTGGGATGGGCCTGAGCCCAGCTGGCCCTCTACCCTGCCCAGCCTGTTCCCTGGAGCCCAGCCTGCCCCCTGCAACCACAGGCTACTGGTTCTCACCTGGGAGCAGCAGTCAGAGCAGCTAGGTGTTCCTCAAGGGGACAGGCTGGGGAGGGGTCATCCAGGATGTCCTGGAACTGCTGTTCCAGGGCCCGTGGGGAAAGCAGGCCATTGGGAGAGTGAGTCCCTACACGGAAGAATCTGCCCCGGTGGAAGACAGCCACGTGTCGGCTGTCTTGAAGGTGACGAAGGTGGTCTGGAGGGACACGGGAGGAAGACGAAGGTGGGAAGAGGTCACATTTTAACAACCACCCCACTTACTAATCATGCCTTGGGCTATGTTTTTATGATTTTTGACAGCTGTATAGTAGTCCATAGCCTGAGCATAGCTCAGGACAGTTTCGATTGTGCTATATATCAAGCAGAGGATGACTTTGAACTCTTGTTCCTCATG
+
0///06FCBAAAKLIJIGJKGFJIBABBDGMMJJGKJIGFFGILLHIGFEC::;;:?==77436<?55555FD=>2224EJIK@>;;;@DDHLHKJMPKSJPSLLMMIMKFHNGJGMJJHLSLNIOQQNHGGEHIJKHFFDEJEIFC>=@CCDDEGS>9;?8/....5775?EJGFGGGLJILDDDEEHIHGJGIJKHSJHNHKHLJISOMIKMHGGCDCDDIPFKDKIJNJJ:00?0@GHLSGPLJKIKHDD>GKKHIIKSKILKLKSIHIHGHKLILQPLOSLLSMSJLLSJJINKEGKJABB??@?@ABDBABBBBB?@@?@CECCCDCA@A@>>?>?BCEFFDEEEDDCBCCDEBBABCFFBCCBBEC@??<:::8>@AADCCBA@A@ABCA>>>>>@AABA@@??@@AC>;;;<@DEEDDDCCB>;;;;>DECCEDCBCDB@AA@?>===?CBBBBCEEBBBB@????BEECDCDDDFF????@E@@@@ADA?99777<DEEDAAACBFECBBBBFGHKNHHGGFFEFECCDCCEGFGGHEFGGHGDCCDC??>>>DEDDIILILFGEEFJKIECDDCBCCCCB@@@@@BAACBDCCEDEEDDCCBBBBABAABAABCD?<<<=@IECBBBBFDFEEFDCDBAC????AFFDECDEJKHFJ9?D((@++++
@257_PHV87F_9
CAAAGCCTCCAGGGCGGTGGCTGCGTGGGTCTTCACCGACTCCCGCACCTGAGCCCACATACTCCTGTCCGAGTGGGATGGGCCTGAGCCCAGCTGGCCCTCTACCCTGCCCAGCCTGTTCCTGGAGCCCAGCCTGCCCCTGCAACCACAGGCTACTGGTTCTCACCTGGGAGCAGCAGTCAGAGCAGCTAGGTGTTCCTCAAGGGGACAGGCTGGGGAGGGGTCATCCAGGATGTCCTGGAACTGCTGTTCCAGGGCCCGTGGGGAAAGCAGGCCATTGGGAGAGTGAGTCCCCTTACACGGAAGAATCTGCCCCGGTGGAAGACAGCCACGTGTCGGCTGTCTTGAAGGTGACGAAGGTGGTCTGGAGGGACACGGGAGGAAGACGAAGGTGGGAAGAGGTCACATTTTAACAACCACCCCACTTACTAATCATGCCTTGGGCTATGTTTTTATGATTTTTGACAGCTGTATAGTAGTCCATAGCCTGAGCATAGCTCAGACAGTTTCGATTGTGCTATATATCAAGCAGAGGATGACTTTGAACTCTTGTTCCTCATGCCTGC
+
+,--85557BBDDFD@@@@ADGGE?>==>D@@>6559;;<><=>9<?@BE@?@AFEFIFG?=:::;GGHEAAAAFIJGF?>>>?GFHCDA<9HIJJKHFDD>>76787>?BD9BDFHBBG44))>>=EIECBBCB>?8;:6;DDEEFHJEEEGFDCDDFHKHKJHGC;///1@DA@@@@EDDBIFM>=>>>EHIIFEDDCDEFGC:HFGHHHGFCBFDGDCCDBBEFCBA@BHIMKJJE>??EEEECGBAAABDEDCAA3111*)'''./2.../046688:>@CED?>?>333:3:223A???@BIHGFEEE@D:8@>?ABCAEBAADDDC@@@A76667?DBCA=>@DBBBB;;;:;@?;;;;<@DEDBABADG??>?BC?-)1)()4<>HFDDBEEFFCBBACFHJHNLHGEFFEFEDBCBCFGFFEEEEFIGGEEEEDBCBA@AABCGLKJHGFHHSLKIHDDCCCBBCC===<899<=>>@@@ADCCEEDCDDDA@3559899:0///0=ABECCCBBABBDDDDECCC@=<<::99:<:843//,*++--.8998851'$
@258_PHV87F_9
GGCTGCCTTCTTTGTGTCCCTCGATTCTGAGCCCGCGGGACTGACCAGAGAGGACCCCGCAGCTTCCCTGGACGCTTATGCCCACGCTCTGCTGGCTGGCCGAGGCCATGACCGGTGAGTCTACCCCCTACAATACCACCTACACACTTATGGAGACCTAGGGCTTCTCCACAGGGGGCAGCCAGACCTCATGCCTCAGCAGAT
+
DB@@A?A87578ECGIGGGHGCAA@;<;67878888EFGEIFHHEB21115AILGCBA@BDFFGEDDIDGGHGCBCBACBCEFEFFFGGIHLKIKJGHSSGCDCCEKHMHIHKBCKGIJHKJGFECCECACCEDDEDCDGHGHIIJIMKIHGFFFGIHEFEEEDDGFHGGHFBBA?@BAACED/////////799995551/'#
@259_PHV87F_9
ACCTGGGAGCAGCAGTCAGAGCAGCTAGGTGTTCCTCAAGGGGACAGGCTGGGGAGGGGTCATCCAGGATGTCCTGGAACTGCTGTTCCAGGGCCCGTGGGGAAAGCAGGCCATTGGGAGAGTGAGTCCCTACACGGAAGAATCTGCCCCGGTGGAAGACAGCCACGTGTCGGCTGTCTTGAAGGTGACGAAGGTGGTCTGGAGGGACACGGGAGGAAGACGAAGGTGGGAAGAGGTAAGATTTAACAACCACCCCACTTACTAATCATGCCTTGGGCTATGTTTTTATGATTTTTGACAGCTGTATAGTAGTCCATAGCCTGAGCATAGCTCAGGACAGTTTCGATTGTGCTATATATGGGGCAAAAGACACTTTGAAGTATTACTCCTGGTG
+
&'()/023=<;6;?CF77778FFLHHDFEHJHJKKLKKJGLJMLHJOIIGDDDDJGCEHQ;;;;;EHHIEEEEKJEEDIGHE>?74322025==JKEEDDMKMLHEPDA@?98889CFDFEGHCBBCD@@@??>;-,+,---//.-,+,,18>@CCCBGD@?A?<::::IFEDEEHJHMIHIHIMILNHGNIJSMSSSQILHHMAHEGMLHGGGFC??;:::::?A@;75--4,))))**)((()9A??>>=BCDCAJEGFEGGFEGGGFGLMLHFGGGEFEHHGNSHG?99211118CHFABAD==<;;7001==BBCCDFHFIHFGDDDFGEEHFGFFEHGGFFEDGLJLIFEFG?B,++*(+++)((''&&&&&''&%$#$%&&&'(//.*
@260_PHV87F_9
TGGACTACTATACAGCTGTCAAAAATCATAAAAACATAGCCCAAGGCATGATTAGTAAGTGGGGTGGTTGTTAAAATGTGACCTCTTCCCACCTTCGTCTTCCTCCCGTGTCCCTCCAGACCACCTTCGTCACCTTCAAGACAGCCGACACGTGGCTGTCTTCCACCGGGGCAGATTCTTCCCGTGTAGGGACTCACTCTCCCAATGGCCTGCTTTCCCCACGGGCCCTGGAACAGCAGTTCCAGGACATCCTGGATGACCCCTCCCCAGCCTGTCCCCTTGAGGAACACCTAGCTGCTCTGACTGCTGCTCCCAGGTGAGAACCAGTAGCCTGTGGTTGCAGGGGGCAGGCTGGGCTCCAGGGAACAGGCTGGGCAGGGTAGAGGGCCAGCTGGGCTCAGGCCCATCCCACTCGGACAGGAGTATGTGGGCTCAGGTGCGGGAGTCGGTGAAGACCCACGCAGCCACCGCCCTGGAGGCTGTGGAAGGGGCTGCCTTCTTTGTGTCCCTCGATTCTGAGCCCGCGGGACTGACCAGAGAGGACCCCGCAGGCTTTTTCCCTGGACGCTTATGCCCACGCTCTGCTGGCTGGCCGAGGCCATGACCGGTGAGTCTACCCCCTACAATACCACCTACACACTTATGGAGACCTAGGGCTTCTCCACAGGGGGCAGCCAGACCTCATGCCTCAGCA
+
8DIHHEHKHGHJJNILILMIJHSSSLQOSOSMQOPRSQMKFKHHK@SKOJKMKJSSKMLOMJOKMKLOPHICABDFINLLNNHFHFGFE?;<IOIIGFGEEKMSLNIDEGHIGEDDDDDEDDFHGLJKHJHGIIKKJJKFJLDCLFDDDDFHGHIHSORMSPPPII@::BBH@>>==331000()A><<>DGIJDGECLKORNIKJKJMJSLIJNICGJQEJHOMMRMSINMMLMLHLMQKJIDNNLOGGFCA@AGGJGIAE@D434.)79>??FC=BFDHBBGLKLLNONKJHPGFGILOIJLJIIPMKMIKP@GBHKLRSOSLLLJHGMHMKMMKNMKIEAHIJMKFKFLGHKJGHINGIJFGLGGIIHIHGJLNEICEFCAFHIKHHIJKIMHKHHFGGFDG>CBDDEEKJKKIHHKKIHFEDEEEDEDEFBA?<<>BB@<;8322339BEEBA=0111111111111<<==>?EFHBEGFFHIHFFNHIJKFLGMLMMKNQOJGHIIFFFGFICHCCB=42001EFFEEGFBA;;FGGFGDBGFDA@2**))****712CDDDDAA@A@CCFEGDEEFIKLEHIJGFGIHGGJHIJGHHHFEEGFFGIHJHDD@ABCBBGGGEFFEFHLJGHHMKKIKIHHFFGHIHGBCCFDCDDDDECE@@>?@DDDGGEDBBD@EFFDA@:8('''&
@261_PHV87F_9
CCTAGCTGCTCTGACTGCTGCTCCCAGGTGAGAACCAGTAGCCTGTGGTTGCAGGGGGCAGGCTGGGCTCCAGGGAACAGGCTGGGCAGGGTAGAGGGCCAGCTGGGCTCAGGCCCCATCCCACTCGGACAGGAGTATGTGGGCTCAGGTGCGGGAGTCGGTGAAGACCCACCACAGCCACCGCCCTGGAGGCTGTGGAAGGGGCTGCCTTCTTTGTGTCCCTCGATTCTGAGCCCGCGGGACTGACCAGAGAGGACCCCGCAGCTTCCCTGGACGCTTATGCCCACGCTCTGCTGGCTGGCCGAGGCCATGACCGGTGAGTCTACCCCCTACAATACCACCTACACACTTATGGAGACCTAGGGCTTCTCCACAGGGGGCAGCCAGACCTCATGCCTCAGCAG
+
;DGEHJJKPKNOKGKSIRKPISDSLBIMHDCCDDGCQLQJILMMOJKJQKKHSOKSOSSLIIMKJMJJSOJKGKILSSOSSJLGSQSSJMLJKGHIKGFIHJNMLGLSQ@>=<;==5,@;<<88888MKOOILQOLLJKONNSPPLJMQLSNGKSNSSB<<=<764322315)&&&&'35<=?BEGLLFHJJSKLSPSNSGSJJSSEBB@2..6</AB>97.-...6EFIGGIKIFGJHGIIRIKLIHEDHKGMSNIRJIIIMNKMKLJOFFGGJHJNILGFGEIGGNMHKOLOJIJMIIPJNIISJSHKKQKQKGEEC<-****<<==IH>==ABGFGHISNGHHRKEIIHIHHJMIILJBIEEEC=::::9?:;;=>LKDDDA>=<<<=??<76663+(&&%
@262_PHV87F_9
GTAGGTGGTATTGTAGGGGGTAGACTCACCGGTCATGGCCTCGGCCAGCCAGCAGAGCGTGGGCATAAGCGTCCAGGGAAGCTGCGGGGTCCTCTCTGGTCAGTCCCGCGGGCTCAGAATCGAGGGACACAAAGAAGGCAGCCCCTTCCACAGCCTCCAGGGCGGTGGCTGCGTGGGTCTTCACCGACTCCCGCACCTGAGCCCACATACTCCTGTCCGAGTGGGATGGGCCTGAGCCCAGCTGGCCCTCTACCCTGCCCAGCCTGTTCCCTGGAGCCCAGCCTGCCCCCTGCAACCACAGGCTACTGGTTCTCACCTGGGAGCAGCAGTCAGAGCAGCTAGGTGTCCTTCAAGGGGACAGGCTGGGGAGGGGTCATCCAGGATGTCCTGGAACTGCTGTTCCAGGGCCCGTGGGGAAAGCAGGCCATTGGGAGAGTGAGTCCCTACACGGAAGAATCTGCCCCGGTGGAAGACAGCCACGTGTCGGCTGTCTTGAAGGTGACGAAGGTGGTCTGGAGGGACACGGGAGGAAGACGAAGGTGGGAAGAGGTCACATTTTAACAACCACCCCACTTACTAATCATGCCTTGGGCTATGTTTTTATCATTTTTGACAGCTGTATAGTAGTCCATAGCCTGAGCATAGCTCAGGACAGTTTTGATTGTGCTATATATCAAGCAAGAGAGTAACTTGAACTCTTGTTCCTCATGCT
+
>FFFFFILKLNIJPIHFHMIOJJSKIKGGGGHLKKMHNIHPJFHHA@??>=<;7667=>FGHHHKSLMII=<;;97FIHJLLIGE<<==HMKGJKIDGGHGHHGIINJIJHKOOJILPINGFFHJPJKMKJMNSSKSJSKPIKHHJMCCJKLJOMSSKKJMLHGGFFIIMKSFGFFFHFGFBDEIIKHFJIFBCGFJHJJIJNIRKRSHIJLJSLNJFFGFEJILSJILNMKHHIHLJOONMSPNSJJIKJJHHHHIJSHACSLJIGG;;H>AGHNKJKLSKLHHIC;A?A<<<<=KHGLKLMKHJGGHOQJIKQSNKDIFEKKMNLGFFGGILOJLGHM;:::61,,,1*))+++427788;9GHGIGLAFIIGNSNLNSJKLKSLSOLGHKNKSKOSPNKLJMPOPRKFFEEGMSNNLKIGHGEGFGHHLIJOLIKKMNNRSLISKLIIHHIMMJKKHSGGHDGEEGPHFJH=<==<>888982111:/****9<GFG5542248>ACBHHJKOIKJPIFJGEC=9>9775;75669<><<<8CGKOIRIJIJLMLKIPLHKIKFOFC?7BE?7767=?>@@?@@KCA@A@DDECDFECC=;322223335HGGGGHIGFFEEIHEGFHGEGHFFJIFHHFGLGPJJKMLJGGEGHHGGGGQGLFFFGEGBEA>::980,)('$%$$$%&&&<BBED@;87559//.--(
@263_PHV87F_9
TTGAGGAACACCTAGCTGCTCTGACTGCTGCTCCCAGGTGAGAACCAGTAGCCTGTGGTTGCAGGGGGCAGGCTGGGCTCCAGGGAACAGGCTGGGCAGGGTAGAGGGCCAGCTGGGCTCAGGCCCATCCCACTCGGACAGGAGTATGTGGGCTCAGGTGCGGGAGTCGGTGAAGACCCACGCAGCCACCGCCCTGGAGGCTGTGGAAGGGGCTGCCTTCTTTGTGTCCCTCGATTCTGAGCCCGCGGGACTGACCAGAGAGGACCCCGCAGCTTCCCTGGACGCTTATGCCCACGCTCTGCTGGCTGGCCGAGGCCATGACCGGTGAGTCTACCCCCTACAATACCACCTACACACTTATGGAGACCTAGGGCTTCTCCACAGGGGGCAGCCAGACCTCATGCCTCAGCAGCT
+
::78:;<KJKLMNLISMNOSSSSJNRMSMSLPFFEEHPSSPSSLNLKJSMNSQQNKOSNKMJPBSIKSLSPJNLLKQOSNSKISPMSPMMRKSIJJSONRJLKLLKNOPLRLPLOSKOPKSMJSISSSQLSMILSRLRPIOILKSSSSLMSMQJJH?IKONFKNSMMSSNKKPMMIQJHGSKONSSPOKJIIHNLOJQNKSSOPQIIKSISKQOESJGE??@@>@FDBEEGGHKLJKHLKNKJLMJMISJLLSORKRNISNKLPKSSIIHJKJOOLJGDHLIRMRNMMHJIHJILIIMLHSPSJHJGGJSONILJLJSKJKLQKISFFIGABBAAEGIFFFFDEHHHGOPJNKLQKKMKNSJJGIHKLJGJGKIIMOSSNGF>>>>AOIKIILHHFFEE=<<;<<CC<::421,
@264_PHV87F_9
GGGGTGGTTGTTGAAATCTGACCTCTTCCACCTTCGTCTTCCTCCCGTGTCCCTCCAGACCACCTTCGTCACCTTCAAGACAGCCGACACGTGGCTGTCTTCCACCGGGGCAGATTCTCCGTGCCGGGGCTCCGCTCTCCCAATGGCCTGCTTTCCCCACGGGCCCTGGAACAGCAGTTTCCAGGACATCCTGGATGACCCCTCCCCAGCCTGTCCCCTTGAGGAACACCTAGCTGCTCTGACTGCTGCTCCCAGGTGAGAACCAGTAGCCTGTGGTTGCAGGGGGCAGGCTGGGCTCCAGGGAACAGGCTGGGCAGGGTAGAGGGCCAGCTGGGCTCAGGCCCATCCCACTCGGACAGGAGTATGTGGGCTCAGGTGCGGGAGTGGGTGGAGACAGCCGCAGCCACCGCCCTGGAGGCTGTGGAAGGGGCTCCCTTCTTTGTGTCCCTCGATTCTCAGCCCGCGGGACTGACCAGAGAGGACCCCGCAGCTTCCCTGGACGCTTATGCCCACGCTCTGCTGGCTGGCCGAGGCCATGACCGGGTCCGTATCCCCTACAATACCACCTACACACTTATGGAGACCTAGGGCTTCTCCACAGGGGGCAGCCAGACCTCATGCCTCAGCCAGT
+
////:,+))(((%%&&))((()5597834--?32///2123399FE9<=<BBA?@H<=FILSSJLSIFGKLJJDEEDCIIIJSLSQJLKSKLKNLSRKISHGGEC=44=?EAA?@=:4)('(-&&&&''**()'''+-02579=AHSGLLKF=7699>;D5556HMSLNHHHEEG>===,+122<<=GGHEHEDCCEEF88===@<5,AILNKJ=BC?4LAAFLQMHMKMOLOPKLSSKMLONIPSNOSOFGG?AHFHJQSOKKMKOQOSIIPABBBKMSLFSSKRNFFGFC:884333+,464@A>>;746:::55542,****,:;:7665:;;;BDDDEDHDGBIQIMHC:998544--------4479986665656579:(((((+&&''&&&(()*,5<<=>>?CDDG?ESDC@>0))()+**74,++0.19;=A;:856BA9@====>C+))))GDKFHIPSNSIILJGEFMOMSRMSJFIIKMHEBCCAABFH?@@?>B@:::::EHHISMOSFJHGGINKEGEDFIA@:610--/.341100...23>?@DDHHFGFMIGFHMHCEE@AADCEFFGI::;<EEH::::8<;;=HHKIJILJ?>=;<<43555570*)('&%%
@265_PHV87F_9
TGAACGGGGCAACTCTTCCGTGTAGGGACTCACTCTCCCAATGGCCTGCTTTCCCCACGGGCCCTGGAACAGCAGTTTCCAGGACATCCTGGATGACCCCTCCCCAGCCTGTCCCCTTGAGGAACACCTAGCTGCTCTGACTGCTGCTCCCAGGTGAGAACCAGTAGCCTGTGGTTGCAGGGGGCAGGCTGGGCTCCAGGGAACAGGCTGGGCAGGGTAGAGGGCCAGCTGGGCTCGGCCCATCCCACTCGGACAGGAGTATGTGGGCTCAGGTGCGGGAGTCGGTGAAGACCCACGCAGCCACCGCCCTGGAGGCTGTGGAAGGGGCTGCCTTCTTTGTGTCCCTGGATTCTTGAGCCCGCGGGACTGGCACAGAGAGAGGACCCCGCAGCTTCCCTGGACGCTTATGCCCACGCTCTGCTGGCTGGCCGAGGCCATGACCGGTGAGTCTACCCCCTACAATACCACCTACACACTTATGGAGACCTAGGGCTTCTCCACAGGGGGCAGCCAGACCTCATGCCTCGCCA
+
'&&&%%''*+,,**++-//06DGGHJSMOSNLISLLIKQIISMKONSSKJIJCDDFFIIFILNMLOHISK???>=>;,'*,,OSKSSKIEHJGSI>AFIFH;:4/*5CDFFGIJLFFJA@GFJDC9888,,,,,.6555:=BDFK@?@==802GG?=====>ANHHSNMPPSMKSOLKKNSCSSMEEEBB::99B8933541HMFKJKMLMKPLJSPDB@@@BCPLFCBB@@@CD3***-ACGGHIIJHIJQLKNNKRSNJIOJJMMRSLC>=<=????@LNLIIJSLSORJMMKRSSMMOJKRLHLMLJKIIKLSMSSLJLNSSSOPSJLQJGBBEFBCEGFICC++++,=93,,.DEJFGDDCDJE*)))),53/))9=C:5555<EEEKHA>>=78D@@A?=<777776+,===>?FEFIKKNJNHJSPJHJLNLGKISNPLEIGFEGOJMHMSOOKLLHKJIHQKKNJKSEDFFEHHFGEEJFE4445==HCBCBBFEEEDEEFDFNEEEBAABCCCEG@>2.,&$
@266_PHV87F_9
ACAATCGAAACTGTCCTGAGCTATGCTCAGGCTATGGACTACTATACAGCTGTCAAAAATCATAAAAACATAGCCCAAGGCATGATTAGTAAGTGGGGTGGTTGTTAAAATGTGACCTCTTCCCACCTTCGTCTTCCCTCCGTGTCCCTCCAGACCACCTTCGTCACCTTCAAGACAGCCGACACGTGGCTGTCTTCCACCGGGGCAGATTCTTCCGTGTAGGGACTCACTCTCCCAATGGCCTGCTTTCCCCACGGGCCCTGGAACAGCAGTTCCAGGACATCCTGGATGACCCCTCCCCAGCCTGTCCCCTTGAGGAACACCTAGCTGCTCTGACTGCTGCTCCCAGGTGAGAACCAGTAGCCTGTGGTTGCAGGGGGCAGGCTGGGCTCCAGGGAACAGGCTGGGCAGGGTAGAGGGCCAGCTGGGCTCAGGCCCATCCCACTCGGACAGGAGTATGTGGGCTCAGGTGCGGGAGTCGGTGAAGACCCACGCAGCCACCGCCCTGGAGGCTGTGGAAGGGGCTGCCTTCTTTGTGTCCCTCGATTCTGAGCCCGCGGGACTGACCAGAGAGGACCCCGCAGCTTCCCTGGACGCTTATGCCCACGCTCTGCTGGCTGGCCGAGGCCATGACCGGTGAGTCTACCCCCTACAATACCACCTACACACTTATGGAGACCTAGGGCTTCTCCACAGGGGGCAGCCAGACCTCATGCCTCAGCAGC
+
FKHIIGCDFHLJNJMNKMJLJSJNIIE433888ADCDEHPHPIGIHJJMKMSMHNPNSMSOGFFEFHJJGFGFEEGHKJKNHOJLOKMMSKJJLNMJLILKSQPJMKIJKLSONGKJI@::78<68>>;4349<9//6.1://GNKJKOJKFFFEIDCCDDIFGGBCCCCKFGAGEGFNLFHIGGDCDDFMSSNLOKQKSCAABDIJGEGFAC?;::;GC<<=HOIHIIILJJJKLKIJJHJJMHHHHHFILIGFDFHFGHHHIHIMJKSIHHJFIDFGGF65557@B77FLJFEFGB@@FCIKKJJNFMFB@L@@DGFGFFFJHGHHIJLJMHQHHMHJMLSSLA?4INILKRMLJJJKKGHGFFFHHLHIIJGCFDGGECDFIMGIIKGFFABIHGGEGGHHJFCEH/.../400002@CEIPG::::?LEGJIJLJIGHMGJHJIFGHBLFGHFEGFFGHFEG><<<<BFGGG@?@?:::;DND<8888HGGEGHHHFECBCDKIHHHHIJJKJLJGIHQJJGJFFEIIHKGEEHB11112EFEGHGHIKMJIHHEFGGGIJGKHGGFEEIJJHMFEDEEFHIJJHJIFHHFFFFEEGEGHPKHGJHHLKHIKIHGGMHFGEDEFGIHHJHEDDDEGSPLKHGEIGIHDFDFFFHFEIIMIHKOGFEDDEKIGIGHFGDCEHGEGEFJKFDA@@@@CBADGFGGGHEHFHGFJDD2-,,')(
@267_PHV87F_9
GCTGTCAAAAATCATAAAAACATAGCCCAAGGCATGATTAGTAAGTGGGGTGGTTGTTAAAATGTGACCTCTTCCCACCTTCGTCTTCCTCCCGTGTCCCTCCAGACCACCTTCGTCACCTTCAAGACAGCCGACACGTGGCTGTCTTCCACCGGGGCAGATTCTTCCGTGTAGGGACTCACTCTCCCAATGGCCTGCTTTCCCCACGGGCCCTGGAACAGCAGTTCCAGGACATCCTGGATGACCCCTCCCCAGCCTGTCCCCTTGAGGAACACCTAGCTGCTCTGACTGCTGCTCCCAGGTGAGAACCAGTAGCCTGTGGTTGCAGGGGGCAGGCTGGGCTCCAGGGAACAGGCTGGGCAGGGTAGAGGGCCAGCTGGGCTCAGGCCCATCCCACTCGGACAGGAGTATGTGGGCTCAGGTGCAGTAGGTGAAGACCCACGCAGCCACCGCCCTGGAGGCTGTGGAAGGGGCTGCCTTCTTTGTGTCCCTCGATTCTGAGCCCGCGGGACTGACCAGAGAGGACCCCGCAGCTTCCCTGGACGCTTATGCCCACGCTCTGCTGGCTGGCCGAGGCCATGACCGGTGAGTCTACCCCCTACAATACCACCTACACACTTATGGAGACCTAGGGCTTCTCCACAGGGGGCAGCCAGACCTCATGCCTCAGCAG
+
,12BEEIHGSKSJHSHMLJJNISGIKIMEHG@><<=?AIHMSJLIKDLJPHMSRSMJI@A@AKMJJSRJIJQILHGDFRNNJGOJKIKOROSSBGPJPQKJSMHFHNRHFIHGMJJQHJPJSSSNMLMNSMMOJMNOSNKSKNSIMSKPKLPECCEEOJLLJMLSSLOLNOSLJIMMLHNOSQJDBC@DIIROQKSKMKJLFKOJGSGIJJKMPHQJJLJLSPSSSGGKSLJMSJKSJLSPPMHSMMAD332/,8HKJHIBBB=7I@@FKINSMSLGHFGKKJMKSLQJJPLNNLLKGOJOOSPIGGIHINRLJJFLHJPKMLSHE<<;<=OIIFGFFBBAADFGHSIKGIJIGIJNILKMKNIMQ@?@@DEFHILLKCDCDFGFDBBB:5JDHEDGKGGGLJJMGKHHHJHHIJIIHIDFBA??)&%&'''(2AA;9996CEFCCDHFGDBABBDJKFLHLFISIGEHJFHHFGIQHFJFIMLEIJMHNGG====>ED>=<=>><>@CCDGJEJGEBAADADGFAAA><DDDFGEBAGBEHHHBB11111CDB=>FFDFGHGFEHGGGGFFDCBBDFJFFGFGCECEIIHHFDDGDFKGFEFIFEGFFJHJFJGGFDFHEGIDFDDBCDCEGKGFGDCCCBE889A@@AABCAAABACDCBCCEDE=:871)
@268_PHV87F_9
CCAGGGAAGCTGCGGGTCCTCTCTGGTGAGTCCCGCGGGCTCAGAATCGAGGGACACAAAGAAGAAGGCAGCCCCTTCCACAGCCTCCAGGGCGGTGGCTGCGTGGGTCTTCACCGACTCCCGCACCTGAGCCCACATACTCCTGTCCGAGTGGGATGGGCCTGAGCCCAGCTGGCCCTCTACCCTGCCCAGCCTGTTCCCTGGAGCCCCAGCCTGCCCCCTGCAACCACAGGCTACTGGTTCTCACCTGGGAGCAGCAGTCAGAGCAGCTAGGTGTTCCTCAAGGGGACAGGCTGGGGAGGGGTCATCCAGGATGTCCTGGAACTGCTGTTCCAGGGCCCGTGGGGAAAGCAGGCCATTGGGAGAGTCAGTCCCTACACGGAAGAATCTGCCCCGGTGGAAGACAGCCACGTGTCGGCTGTCTTGAAGGTGACGAAGGTGGTCTGGAGGGACACGGGAGGAAGACGAAGGTGGGAAGAGGTCACATTTTAACAACCACCCCACTTACTAATCATGCCTTGGGCTATGTTTTTATGATTTTTGACAGCTGTATAAGTAGTCCATAGCCTGAGCATAGCTCAGGACAGTTTCGATTGTGCTATATATCAAGCAGAGGATGACTTTGAACTCTTGTTCCTCATGCC
+
GDGFIKJSPHAB=:;:7ACBBCAACAC55555@?;<??;/2FCBBBA,++++61179<;5332026EFEEGEEHIIGB@>?MLHOSIKRJSKQHHKHIILIEA@<<=>??=<;<=::;<?DE<>GGHPHHKHHNINED0////CDCDE:9999LQJSBBA@@B*)))/,)>BCB>@C<76767784?AB@6?EFOGIH1184+**,9=>+,3++++=<;;;=CEBDGHFE76668FFGD@HFHIJFEIEGOSQKJIKMKSHHBCBHHIJHGHGIGJNKMIPJIQNONMJSLKJGO>>>?CIHFFFFHILMRKKLJKGINJJHJSIHMNIKJIGFIJIC:=JBBCCGJNNPOPKSKHJJSIHKIHFEDD)((((8<BEEEFFIJLNSJJSLSGNH83IHHJINJRNKLHPIGGGIDCAAAALSGGFFFFHNMJJHHGGHHLSLIISHPJSLLJKGF:/--/0/122112:A@A@EGCDILOSMDFFA??AEBCBBAAB??>><:CEB66?@BADJNFFHHMJJJFHFGEGGSSMMJIIJHLIKGGI>===>FHEB*))+??@BBEGEFGFHMJHIGEGHI:+++<=>E@CEABBBBHSJIGGFEDCEEGGKJSSHNJIID@?6444EFHIA@@98:334366467
@269_PHV87F_9
TCGGCTGTCTTGAAGGTGACGAAGGTGGTCTGGAGGGACACGGGAGGAAGACGAAGGTGGGAAGAGGTCACATTTTAACAACCACCCCACTTACTAATCATGCCTTGGGCTATGTTTTTATGATTTTTGACAGCTGTATAGTAGTCCATAGCCTGAGCATAGCTCAGGACAGTTTCGATTGTGCTATATATCAAGCAGAGGATGACTTTGAACTCTTGTTCCTCATGCCTT
+
@OJJQKHNIMKILOMKKJILJMMNQSNSSOKKMLOIKKLOJGIGJSMMSPNLLKJINNMLKOSJSSSLKLMIMJNNNOKLMHILKJOKMIMKJJJNGMIJOISIJMKSLHIJSKLIOSJMPKLIPISSNMKJPINHKJSMIKLJPJRMOJJNPSPSQSKJIJSOKJSNIJLIONJHGHGHQLPSKLLILMPNSLLKOHGIIIJLQSFSIHGGILPLGHDFGEJ766330.)
@270_PHV87F_9
ACTATACAGCTGTCAAAAATCATAAAAACATAGCCCAAGGCATGATTAGTAAGTGGGGTGGTTGTTAAAATGTGACCTCTTCCCACCTTCGTCTTCCTCCCGTGTCCCTCCAGACCACCTTCGTCACCTTCAAGACAGCCGACACGTGGCTGTCTTCCACCGGGGCAGATTCTTCCGTGTAGGGACTCACTCTCCCAATGGCCTGCTTTCCCCACGGGCCCTGGAACAGCAGTTCCAGGACATCCTGGATGACCCCTCCCCAGCCTGTCCCCTTGAGGAACACCTAGCTGCTCTGACTGCTGCTCCCAGGTGAGAACCAGTAGCCTGTGGTACCGGGGCGGGCTGGGCTCAGGGAACAGGCTGGGCAGGGTAGAGGGCCAGCTGGGCTCCGGCCCATCCCACTCGGACAGGAGTATGTGGGCTCAGGTGCGGGAGTCGGTGAAGACCCACGCAGCCACCGCCCTGGAGGCTGTGGAAGGGGCTGCCTTCTTTGTGTCCCTCGATTCTGAGCCCGCGGGACTGACCAGAGAGGACCCCGCAGCTTCCCTGGACGCTTATGCCCACGCTCTGCTGGCTGGCCGAGGCCATGACCGGTGAGTCTACCCCTACAATACCACCTACACACTTATGGAGACCTAGGGCTTCTCCACAGGGGCAGCCAAGCCTCATCCTAGCAGT
+
3=?CKFFDFDJHKIICEIKIIEHAE<JLIED?>>??<>??A@@<<=>>FGBBBCDIEJIMNNLNHD?>??HGMGEEEIHLE889=AHJNIIIKSSSKLSLMFFQSPSQHMLMKSKNLSPPONNHGCCCEDMIMNLPJISNSJIGJLGIKKSOLCF@@AEDD@@CDLNSHQLLKEBBABJLLGSOOJSJNKKOH@;;:IKJJMJNNMLMBACGB>E>=>>ESSOSHJIGGF@@A@@ECEHEDBFIIEJHFKICIAJCG0//3-?@AAAE88877<229:<CHFFEEACCHKIOPILIKMSSM?==;=<5FKGIIILKIE*)))))))*2+**'&&&&-/@*****232++3))*..;=;;;::=FECGKFFC@==;<<>>B@A@*'''')+()*-;=ADGGFISGEEHHHIFGJKHIHGFNKLJHKGGHLKHGGECB1////8:<1***+DCCCDEKIHIFEHFHHJHKKSFHMGHAADCIKIKJHFE@<<>A>>BIHKIKKJIHJJKEDBCDCBBBCCCEFDGF8665644CCFJEEADFEHFAA@GBBKIHFHJECCCDDLHIHHHKIIGFFEEFEGHKHFFFGGGB5333125111113223::;2239:6553242044@><CCBDCCCCBCAA999995300('&&&&''4?8887511---/4410/)%%%%#
@271_PHV87F_9
GTGGTTGTTAAAATGTGACCTCTTCCCACCTTCGTCTTCCTCCCGTGTCCCTCCAGACCACCTTCGTCACCTTCAAGACAGCCGACACGTGGCTGTCTTCCACCGGGGCAGATTCTTCCGTGTAGGGACTCACTCTCCCAATGGCCTGCTTTCCCCACGGGCCCTGGAACAGCAGTTCCAGGACATCCTGGATGACCCCTCCCAGCCTGTCCCTTGAGGAACACCTAGCTGCTCTGACTGCTGCTCCCAGGTGAGAACCAGTAGCCTGTGGTTGCAGGGGGCAGGCTGGGCTCCAGGGAACAGGCTGGGCAGGGTAGAGGGCCAGCTGGGCTCAGGCCCATCCCACTCGGACAGGAGTATGTGGGCTCAGGTGCGGGAGTCGGTGAGGACCCCACGCAGCCACCGCCCTGGAGGCTGTGGAAGGGGCTGCCTTCTTTGTGTCCCTCGATTCTGAGCCCGCGGGACTGACCAGAGAGGACCCCGCAGCTTCCCTGGACGCTTATGCCCACGCTCTGCTGGCTGGCCGAGGCCATGACCGGTGAGTCTACCCCCTACAATACCACCTACACACTTATGGAGACCTAGGGCTTCTCCACAGGGGGCAGCCAGACCTCATGCCTCAGCAGT
+
+,,0HIGGHKJOQPSJJLMKHHHB>>>@AMNJILJFIHHEFCG;.0;;>KKGEF89;<=;>GKKMHMJKSPSSLGLMLSJHSSJISLOJNINSNSSNJKDCDD?<<>DSFDBEFDFIGKOIA=KMSMNSRNSSSPSLNKHIHNMONSSLNQGABAA?ELSMMNNSSNSSNKSSNGMOMSJINONKSOKJOKOSSGHHJ?K756(:FFKQOGHF:F55JIHKJMSSLPOQMSNKSJGIKSMJQNLOFF?337/----.13:;FFQMKMOSLPJMLIHHPHOLJJHKJJMINHMBA>>;4,-667778:<;4:>BBABAABBIIMLKSSRISSSIMPMPIRNNIKSMMOIIJIPK?LKKROLJINOKSMJGGHGGSFIEEEG@;9800*((((,.(77::<>D>>?>>ECABLKLOMILSJMKJLHKQHPISKH41;;HFHGIKJKNOKMFHGHA@@;<<;<HHDCCDDCB;8752/.8DIHIJCFSLPJLJPLIHSMKKNSQJHIISPLIKJJSLMIQOSPJKMQHSKJLLLPKFFI@98744444<ABDHHJKIGJHHNJGHHHKIIMMIHGHLSSSSLIGHHCCFLSJPKSLSMMFGGFGJGDCCB/....0;:<<<>B@877643
@272_PHV87F_9
GTAGGGGGTAGACTCACCGGTCATGGCCTCGGCCAGCCAGCAGAGCGTGGGCATAAGCGTCCAGGGAAGCTGCGGGGTCCTCTCTGGTCAGTCCCGCGGGCTCCAGATCGAGGGACACAAAGAAGGCAGCCCCTTCCACAGCCTCCAGGGCGGTGGCTGCGTGGGTCTTCACCGACTCCCGCACCTGAGCCCACATACTCCTGTCCGAGTGGGATGGGCCTGAGCCCAGGCTTGGCCCTCTACCCTGCCCAGCCTGTTCCCTGGAGCCCAGCCTGCCCCCTGCAACCACAGGCTACTGGTTCTCACCTGGGAGCAGCAGTCAGAGCAGCTAGGTGTTCCTCAAGGGGACAGCTGGGGAGGGGTCATCCAGGATGTCCTGGAACTGCTGTTCCAGGGCCCGTGGGGAAAGCAGGCCATTGGGAGAGTGAGTCCCTACACGGAAGGTCCCGGTGGAAGACAGCCACGTGTCGGCTGTCTTGAAGGTGACGAAGGTGGTCTGGAGGGACACGGGAGGAAGACGAAGGTGGGAAGAGGTCACATTTTAACAACCACCCCACTTACTAATCATGCCTTGGGCTATGTTTTTATGATTTTTGACAGCTGTATAGTAGTCCATAGCCTGAGCATAGCTCAGGACAGTTTCGATTGTGCTATATATCAAGCAGAGGATGACTTTGAACTCTTGTTCCTCATGA
+
///7;;ADBBCCDGFFDDDDCCEEDFDEDCBBBDJGDDDDGGFFECBBBBDCEFCDEDBAABCFILJSOLKGEA@@ABDFIHJFEGDFDEEDDEFHFBDCBB6/,+.--/9::@CCFE@??>JJJIEHGNHFFFGCCDIIGKILIHGGFEDBCBBCIFHBAAAAFB@@?>>?=;;;<BHD=>BCDDBFGE722ELIHJGA2,,HGFBBBCENIGKFFGRRI@A@?B=:94,,,(((*++-*)*-.,BCDE?FGHJSSQ55G1DFEGEGHIGSSMMGD=IHHNOKNHHGHHKKGJEDEDDGIIIKKGHFISIJIJGJMNLIHFGIIIIIHHDDCCFHECCC?:555610'&%%$%),-9>=CDEEFHHLJHJJKJJHINJKNJILLPGIBCBCDIQFFFECDDBDEEFMJPHFF@30001ABFFFGGFFFFFEDC76/+'&'&%%%&&&&466@EFFGGELGGGFDDDEEGHGEFDBB=788@EGHGDCCCCFNHGGGFGHHFCCCCCSHFFHKBHG>?>=<>>?DEEGEJHIJGHFGFMIOPPMKNLJIKIGFGFFHHLHLGHIGHGGGGFGHEBBBBACDEEINMPJFFGKIILJEHFFDEEFEFFEDDECDDDDGGDEFEGGHFEEEEGGGHFFHDECBC53334BGFDCCCBDDGHGFFGHEDD@@A@AFEGIGJKKHHIGHHHGCB6553.
@273_PHV87F_9
TCTCCATAAGTGTGTAGGTGGTATTGTAGGGGGTAGACTCACCGGTCATGGCCTCGGCCAGCCAGCAGAGCGTGGGCATAAGCGTCCAGGGAAGCTGCCGGGTCCTCTCTGGTCAGTCCCGGGCTCAGAATCGAGGGACACAAAGAAGGCAGCCCCTCCCACAGCCTCCAGGGCGGTGGCTGCGTGGGTCTTCACCGACTCCCGCACCTGAGCCCACATACTCCTGTCCGAGTGGGATGGGCCTGAGCCCAGCTGGCCCTCTACCCTGCCCAGCCTGTTCCCTGGAGCCCAGCCTGCCCCTGCAACCACAGGCTACTGGTTCTCACCTGGGAGCAGCAGTCAGAGCAGCTAGGTGTTCCTCAAGGGGACAGGCTGGGGAGGGGTCATCCAGGATGTCCTGGAACTGCTGTTCCAGGGCCCGTGGGGAAAGCAGGCCATTGGGAGAGTGAGTCCCTACACGGAAGAATCTGCCCGGTGGAAGACAGCCACGTGTCGGCTGTCTTGAAGGTGACGAAGGTGGTCTGGAGGGACACAGGGAGGAAGACGAAGGTGGGAAGAGGTCACATTTTAACAACCACCCCACTTACTAATCATGCCTTGGGCTATGTTTTTATGATTTTTGACAGCTGTATAGTAGTCCATAGCCTGAGCATAGCTCAGGACAGTTTCGATTGTGCTATATATCAAGCAGAGGATGACTTTGAACTCTTGTTCCTCATGCCTATG
+
DDEDCCDB@??@ADD=<;;/////-(('((*+34100000223====>A>>>>>?>=>>@CCDBAA@ABDA=<<==BA@???>?@77778?;;866--(''),48100+++991111001,**5<?;<<96+)))*534@A@@@EOLGFFDDCDDCG11100EEFCEFEABCA?=<==>CCB>===>BDDBAA@?97888?C@<<==?D...//.))?AA@A@@ABBB?=>>>CCA@@ADCBBC;:99<<65323345;:66,,,,,?>;601?DEFG:1162BEFEIEGHCBC@AC??DEDDDFDEDFFGGHDA@@?<?ABB9888::???DDDCDDGFHGLINSKLLJEIEEHGHGGGIHHEFIIHKHJKJN???ARDD?GIJKPKLHIKLJKJJGFGFHILMQJNIEECCEIIFFHE?=<<;4.5434210./26;///0;<::433389:8<==?556EFHGFDDEE<?)BEDFHMMIJGIGFGEDDEEFFEGEILGHB@@?BFKIHFDDCDHMLIFGHIIJSGGEFJO11111EDFFGIFDDEFIKGGGEJKLKOJMIISMILJJKJHISIIGFHEDGGIHGIGFGGHHFGHJIHFFEFEFEEFKJLKNFIKAEECDGFGGGFFIGFGEFEDDEEEGFEHFHKGLHHGFGHIHGKGFHGHIBD,,,,,@CCIMHGECDFEFECBCDCCEFIIIG7443BCDG@@>;;822<411/.-+'&$
@274_PHV87F_9
CTGAGCCCACATACTCCTGTCCGAGTGGGATGGGCCTGAGCCCAGCTGGCCCTCTACCCTGCCCAGCCTGTTCCCTGGAGCCCAGCCTGCCCCCTGCAACCACAGGCTACTGGTTCTCACCTGGGAGCAGCAGTCAGAGCAGCTAGGTGTTCCTCAAGGGGACAGGCTGGGGAGGGGTCATCCAGGATGTCCTGGAACTGCTGTTCCAGGGCCCGTGGGGAAAGCAGGCCATTGGGAGAGTGAGTCCCTACACGGAAGAATCTGCCCCGGTGGAAGACAGCCACGTGTCGGCTGTCTTGAAGGTGACGAAGGTGGTCTGGAGGGACACGGGAGGAAGACGAAGGTGGGAAGAGGTCACATTTTAACAACCACCCCCTTACTAATCATGCCTTGGGCTATGTTTTTATGATTTTTGACAGCTGTATAGTAGTCCATAGCCTGAGCATAGCTCAGGACAGTTTTCATTGTGCTATATATCAAGCAGAGGATGACTTTGAACTCTTGTTCCTCATGC
+
1BB@???@@BDCABB@?@AAB?====?CAAA@CCC@@===>BA=DEFGCA?>>=>=>?@BBCFA4CEFDEECA@C>>EBBBBEEDFFFFICCDDF?>===FFHLHFFA@???ABBCCD99999GCCBCCEDCCBCACCDECDDA@@??ABDCCCCB@A@BGDEEGGGF7249@?=?@@@BBCFBBDDDDFCCDCEBBAAAACC@@@??@?<<<;66677147889:=>?????><;;;;=?44444A@@@@A=9999;@A@?@A@A@<:::;=AA@?AAABBB?=====:999:?>>>>@BCAA@@<9999;A?>??@?953230/333<;<<<<<9:921112?>?8--<=?>>>?@BDGHKDECDFE>20.-,+,,*((+,,?ABB@@@??>==<;==>@EFSFCBBCDEDDCB@A@@@@@@A@??::::;;?>>>>?AAB@@>>>>>@A???>:8888-*'''(@@?>???@@A@AA@@@@?><<<=@C@?=9<<:50///125572)('&
@275_PHV87F_9
CTGTGGTTGCAGGGGGCAGGCTGGGCTCCAGGGAACAGGCTGGGCAGGGTAGAGGGCCAGCTGGGCTCAGGCCCATCCCACTCGGACAGGAGTATGTGGGCTCAGGTGCGGGAGTCGGTGAAGACCCACGCAGCCACCGCCCTGGAGGCTGTGGAAGGGGCTGCCTTTCTTTGTGTCCCTCGATTCTGAGCCCGCGGGACTTAACAGAGAGGACCCCGCAGCTTCCCTGGACGCTTATGCCCACGCTCTGCTGGCTGGCCGAGGCCATGACCGGTGAGTCTACCCCCTACAATACCACCTACACACTTATGGAGACCTAGGGCTTCTCCACAGGGGGCAGCCAGACCTCATGCCTCAGCAGC
+
;<>???==EHDE=EIKIGJKSLKD:49DE@>?@?GIFGGGFILOSFFED?76.,,6,DDERHFEEFGHGHECCI6@>@@@@HHIOLIJSKPIJHEIIKHGDGDA=>=<42333EHECCCDGHOLSPSNIHILHKIJHQOJIJLJNHJIKGIIHHGFIGKMDC;9/--*()-0,//./AA?>888>@BDIIHGECFDC@>>>1&&&''')*,.799::451/,,--.:1AHKHGGFECDDFFKDECDCBABBFCCCDEIJOFEEDEGGGGFGEFGGGHFFEGFFHFLNIEDEEFEFECFGFACDDECLKIGFFEDCDCAABBBAABCCFGFIEFFIIMHB@@:/-((((//17766)((*('$
@276_PHV87F_9
CCTGGATGACCCCTCCCAGCCTGTCCCCTTGAGGAACACCTAGCTGCTCTGACTGCTGCTCCCCAGGTGAGAACCAGTAGCCTGTGGTTGCAGGGGGCAGGCTGGGCTCCAGGGAACAGGCTGGGCAGGGTAGAGGGCCAGCTGGGCTCAGGCCCATCCCACTCGGACAGGAGTATGTGGGCTCAGGTGCGGGAGTCGGTGAAGACCCACGCAGCCACCGCCCTGGAGGCTGTGGAAGGGGCTGCCTTCTTTGTGTCCCTCGATTCTGAGCCCGCGGGACTGACCAGAGAGGACCCCGCAGCTTCCCTGGACGCTTATGCCCACGCTCTGCTGGCTGGCCGAGGCCATGACCGGTGAGTCTACCCCCTACAATACCACCTACACACTTATGGAGACCTAGGGCTTCTCCACAGGGGGCAGCCAGACCTCATGCCTCAGCAGC
+
,??@ORKJSJSMJM358(GHSOLLKHB7,A78=BECE:::::DDEFEMSSJKLJMJIMKSFC<4)4655<@BFDGCDCGHHILKHKRGIMIFHFIJSSECC??.--,-0-'''..=@;999;KLLOSSJKSGFEEHHIKOHLF,,,,.1('''(:>DEJHA@AAAJFD;:83211111****,954444622115422244BECCBABCSIJLRLNNAA;=KJFEIKNNQLRLJLJGJHSKKRKSISHIHQJJOJLKOOKKFHFIHGGILMKHLHHKJKKSLGGD@AAADKJC??@=;CKLSOSPSLJIKJIILHGFFEHFJGGIMLKJNKHMKJIHMOJIHKIKMIKHNNJKIKSOJLKMFGHIIKLMOIJFEDGFLOIKJIJRHNIJIIHMIHJHFFHFKNJOFCBBCHEEEEFIIEGFGFEEDDEE@ACDCC=--+++)
@277_PHV87F_9
GCAGGGTAGAGGGCCAGCTGGGCTCAGGCCCATCCCACTCGGACAGGAGTATGTGGGCTCAGGTGCGGGAGTCGGTGAAGACCCACGCAGCCACCGCCCTGGAGGCTGTGGAAGGGGCTGCCTTCTTTGTGTCCCTCGATTCTGAGCCCGCGGGACTGACCAGAGAGGACCCCGCAGCTTCCCTGGACGCTTATGCCCACGCTCTGCTGGCTGGCCGAGGCCATGACCGGTGAGTCTACCCCCTACAATACCACCTACACACTTATGGAGACCTAGGGCTTCTCCACAGGGGGCAGCCAGACCTCATGCCTCAGCAG
+
JOKMHNKJKGIHJJLJKOJFFKMLGHHHHDGBD@IHILHFGGHE><9,,,,,,,,<;?CJHEGFFMKGHKKIKFKIJJOKLIJSLMLGHHKIIGIDFFIGLJLKLJSISJQIL<GBPRIDNFJB==@AAGFFGGNJJGGHIHFDEDHMINJLGJGJHFIHFIJKPOJII?@D@:CDDFNNOJFEDIGEFEFEECDCEDFFGJIIILIHHIJGGIKFGHB>@PKLIJJGEGEELIOJG>>;CEIL<:::::;;;;A@==>EHHFH77GGJGDDEEEFFFFEEDEEEEIFIHDCDDCFGFECCCCFDDCBAAA@><74.
@278_PHV87F_9
ACTGGTTCTCACCTGGGAGCAGCAGTCAGAGCAGCTAGGTGTTCCTCAAGGGGACAGGCTGGGGAGGGGTCATCCAGGATGTCCTGGAACTGCTGTTCCAGGGCCCGTGGGGAAAGCAGGCCATTGGGAGAGTGAGTCCCTACACGGAAGAATCTGCCCCGGTGGAAGACAGCCACGTGTCGGCTGTCTTGAAGGTGACGAAGGTGGTCTGGAGGGACACGGGAGGAAGACGAAGGTGGGAAGAGGTCACATTTTAACAACCACCCCACTTACTAATCATGCCTTGGGCTATGTTTTTATGATTTTTGACAGCTGTATAGTAGTCCATAGCCTGAGCATAGCTCAGGACAGTTTCGATTGTGCTATATATCAAGCAGAGGATGACTTTGAACTCTTGTTCCTCATGCCT
+
=>@FBBBACE76664889?BACC===<=?=>>-----33345-**+*11:?A@>@ABDCCBAA?A?=>?>?AADDEDDDCBCABABBBCBCEEFF=>==;>B?=><::;:;<==AACBBC54445>???>>@@<=;<<=;;::;B>>>>>CDBA@A@@@><===?BCBABBABCBA>??>=<<<<>B@A9767=CG96E>>>>@CC@A?@@@A@==<<>?====>65956555::;>>=838;;;;;;<=BDEFGGFCBA@AB@?>>??ACCABAAABBCBA@@?=;<<=<?>?@CENGDCBDDEBBBA@A@????@BA????>>>>>?@@@ABCBAA??@@@BA@?>>?>@AA98889BGFDCBCAC?A?@@AAB<8778AAFA@AA?JGGECCCABCC@A@?@@?;;
@279_PHV87F_9
CCCACATCTCCTGTCCGAGTGGGATGGGCCTGAGCCCAGCTGGCCCTCTACCCTGCCCAGCCTGTTCCCTGGAGCCCAGCCTGCCCCCTGCAACCACAGGCTACTGGTTCTCACCTGGGAGCAGCAGTCAGAGCAGCTAGGTGTTCCTCAAGGGGACAGGCTGCGGGGAGGGGTCATCCAGGATGTCCTGGAACTGCTGTTCCAGGGCCCGTGGGGAAAGCAGGCCATTGGGAGAGTGAGTCCCTACACGGAAGAATCTGCCCCGGTGGAAGACAGCCACGTGTCGGCTGTCTTGAAGGTGACGAAGGTGGTCTGGAGGGACACGGGAGGAAGACGAAGGTGGGAAGAGGTCACATTTTAACAACCACCCCACTTACTAATCATGCCTTGGGCTATGTTTTTATGATTTTTGACAGCTGTATAGTAGTCCATAGCCTGAGCATAGCTCAGGACAGTTTCGATTGTGCTATATATCAAGCAGAGGATGACTTTGAACTCTTGTTCCTCATGCCTATA
+
8:-(;==))))DDPLQNNMKPNJSKLKKSSSLFLSKMBLSSSSSSMSLIGGID=9=DE1=ILOG9D//I7EHHKISJHJJKIJSKIIQOJKMHIONKRIJJILHHNQIQNLMNSJJIKNNSSNPIKMSGDBCESLISPISKKSMSPJSLIKFOLSJJDAB@@31---/BGAIILHLHIKSRSSJSKMKSPMSSQSSMSPEFEEDNKGHNPJIJKHJSNSSSRSJJKJLHOKNFKKHKFFEILIRSSSNHJHLMMMSRMMMSNSIGSMSKSSPOOIKSPMKOSMNQLSJRLLGJFCGSSMKSMMNLJSNLKRKKQ;<<<SLLQPQNSSLSPSLSOSPKJIOSJKSADLKKSSSSSCBCB@AFDFGHKDEDEDLJJSQSJJSJJKJIOOJQOLLKOJHLMLSNKSQLKIIKSSMQQJKKNSJHHGGHIFIHFGIGISISMHKLLKLKHSSSPILS====>@>>;;>>>JFHIDGEIIMJSQHLLLJKGLSKHFHGHGIKKIGG9997687730+'%$#
@280_PHV87F_9
CTCAGGTGCGGGAGTCGGTGAAGACCCACGCAGCCACCGCCCTGGAGGCTGTGGAAGGGGCTGCCTTCTTTGTGTCCCTCGATTCTGAGCCCGCGGGACTGACCAGAGAGGACCCCGCAGCTTCCCTGGACGCTTATGCCCACGCTCTGCTGGCTGGCCGAGGCCATGACCGGTGAGTCTACCCCCTACAATACCACCTACACACTTATGGAGACCTAGGGCTTCTCCACAGGGGGCAGCCAGACCTCATGCCTCAGCAGCTT
+
12227766;?==8><76677FIJKFGFHMSLMIHKLLOFIGGIQJJLKKLPJKMFDEBKQMKIIISH@AEGGORKPIJHJHJHMMKLKMILFHMLLMMJMMKKIKKSQQIOSIJOCAQKKJJJHEB9:OKKHJKIHFKGIMKJKOJSKNLLLKIOJLISJSSOJLIJJIJHDFEEKKKKJIIIIJMSGLNKJHIIIIIIEJIIHIPIKJJOOKOJNPHHLLOHSPHORRPJHIIJINMMHNFFJGGLIGFBFHFB>=<62-'#
@281_PHV87F_9
ACTACTATACAGCTGTCAAAAATCATAAAAACATCACCCAAGGCATGATTAGTAAGTGGGGTGGTTGTTAAAATGTGACCTCTTCCCGCTTCGTCTTCCTCCGTGTCCCTCCAGACCACCTTCGTCACCTTCCAAGACAGCCGACACGTGGCTGTCTTCCACCGGGGCAGATTCTCCGTGTAGGGACTCACTCTCCCAATGGCCTGCTTTCCCCACGGGCCCTGGAACAGCAGTTCCAGGACATCCTGGATGACCCCTTCCCAGCCTGTCCCCTTGAGGAACACCTAGCTGCTCTGACTGCTGCTCCCAGGTGAGAACCAGTAGCCTGTGGTTGCAGGGGGCAGGCTGGGCTCCAGGGAACAGGCTGGGCAGGGTAGAGGGCCAGCTGGGCTCAGGCCCATCCCACTCGGACAGGAGTATGTGGGCTCAGGTGCGGGAGTCGGTGAAGACCCACGCAGCCACCGCCCTGGAGGCTGTGGAAGGGGCTGCCTTCTTTGTGTCCCTCGATTCTGAGCCCACGGGACTGACCAGAGAGGACCCGCAGCTTCCCTGGACGCTTATGCCCACGCTCTGCTGGCTGGCCGAGGCCATGACCGGTGAGTTGTTGCCACGATACCCACCTACACACTTATGGAGACCTAGGGCTTCTCCACAGGGGGCAGCCAGACCTCATGCCTCA
+
CCCDIFDEAA@AAFEGFFFGGPG:**)))333242////.:><<=?????<====??9999<?BADBCCBBDHHJHCB@??@@C>=3&&&&&((9<>ECCD@//==?BA@AB>>??@>>?>?C@AC;;;;;=722172333@<<<<<??@?BDFFGKIGICB<::;;?>>;<<92''(.641++,+-00009:::::9>ABBEBBBBBCC<@GJDF>===?CCDCBCC9888877673570''((879EAAEFEDECC/+).*@ABAAECEB:=B00334@@@BCCBBBCEFGEFDCBCCDIEBB8760:>777><=?CCCBA@AADCD88889GDDDBCEBBBBCB410-,&'''())=DACBCCEEHHCBCBA75556>AC@?BA8888A@8442365322656?.,,,.;::99;;;::56666:>@AAA;321357667559>=>9:96>76((((()))*017:BBCBBDDFHDBBCBCECCCAAAAAFJHEFGFFFEDA>>==??;877;;+*'''+??=>=?=?@A@JFD=?>/DHIKBB//C?BDDCAAAA@B<DBCCBDDDEEGIHFEGEEEFE@@@@@FFFDAA@8881000'%%%&&((('')'',-')<<:>EF@>@??AAA>?BCA@98899=EBB<;79;;;=?JFDCCDCDEEDDBCDBDCE1,
@282_PHV87F_9
CCCACCTTCGTCTTCCTCCCGTGTCCCTCCAGACCACCTAGGTCACCTTCAAGACAGCCGACACGTGGCTGTCTTCCACCGGGGCAGATTCTTCCGTGTAGGGACTCACTCTCCCAATGGCCTGCTTTCCCCACGGGCCCTGGAACAGCAGTTCCAGGACATCCTGGATGACCCCTCCCCCAGCCTGTCCCCTTGAGGAACACCTAGCTGCTCTGACTGCTGCTCCCAGGTGAGAACCAGTAGCCTGTGGTTGCAGGGGGCAGGCTGGGCTCCAGGGAACAGGCTGGGCAGGGTAGAGGGCCAGCTGGGCTCAGGCCCATCCCACTCGGACAGGAGTATGTGGGCTCAGGTGCGGGAGTCGGTGAAGACCCACGCAGCCACCGCCCTGGAGGCTGTGGAAGGGGCTGCCTTCTTTGTGTCCCTCGATTCTGAGCCCGCGGGACTGACCAGAGAGGACCCCGCAGCTTCCCTGGACGCTTATGCCCACGCTCTGCTGGCTGGCCGAGGCCATGACCGGTCGTCTACCCCCTACAATACCACCTACACACTTATGGAGACCTAGGGCTTCTCCACAGGGGGCAGCCAGACCTCATGCCTAGGCAG
+
43409AB???@AEGHIOHJH:?KINNKMOPDA?@@;<<<876662332,++,067776668E@@AAADEFGIIH?;;;>;77<<FGFA???@DBA::PLJIJKLMSMKOSSSONMABKJNMINLJLPA>CNSIMKOONSNKLESPKOPSLLIHSLNSJSQLSSSSGNDGHSMHMGM994545FJGFHG;;;=:>///00<??@SIIKSQKSSNKMHNOSKSSKM@A<4HKGFDFEDEHJHJJIKIJIRMPLMKMJPHPLSSBAA@@993.16>/0EIFPKKSMQKIJMSMMKSS@>?AJI@OOSJPEFCBFG64455JIOMSQCJIOLJSOHGFIPSSJSIIKKSJFHFFGFJSJLKMLC??>=@CBCGJNISLSIJSMMLJHHIJSHJLSMJKJHNPJSPSH?;84222/.17,''?A55555@AAADDDFHLJJLKGIRKNSKSLH33333JGHGDE<++++,=;88814DEFIKFEDFFKISJNHQKNHNLS555545555=<@BE>>=;970--)))))378?CJGHGIHIFFHIJNJMMGOLIILLJISKJJFIKJJHIHIJHGIHED>==CACA:9:99;;;>><>>??@E&&&&'(
@283_PHV87F_9
CTTGAGGAACACCTAGCTGCTCTGACTGCTGCTCCAGGTGAGAACCAGTAGCCTGTGGTTGCAGGGGGCAGGCTGGGCTCCAGGGAACAGGCTGGGCAGGGTAGAGGGCCAGCTGGGCTCAGGCCCATCCCACTCGGACAGGAGTATGTGGGCTCAGGTGCGGGAGTCGGTGAAGACCCACGCAGCCACCGCCCTGGAGGCTGTGGAAGGGGCTGCCTTCTTTGTGTCCCTCGATTCTGAGCCCGCGGGACTGACCAGAGAGGACCCCGCAGCTTCCTGGACGCTTATGCCCACGCTCTGCTGGCTGGCCGAGGCCATGACCGGTGAGTCTACCCCCTACAATACCACCTACACACTTATGGAGACCTAGGGCTTCTCCACAGGGGGCAGCCAGACCTCATGCCTCAGCAGT
+
7C7334@ACFGHIHHMSRKSSSLKLIHHLSNSS=822>@@SSPSMJLQHSJJKKKPONLNPHRHIJKKLGHGHC0///7?A@BBQHLSHHHJGHIJMKGPQGHHEFFEKKPMRSDDDFKFD??>?HEFHKNJJIGFDDD=CC=<<::99:@@DFGFLFIHIGGGGJJFBCBCGKNLMKKHGGGHIIQGEEBACCDFHGHJHJJLCBAA@EEHLSEFEECEGHGEFJHISH@732.---.45>>>>@HHJHHKIIFIEFFGGHHKIEFEEEGNFGD>-((EFGEFDB??AABDCCDGGFIKSNJLKMILQFEEDDEHGGIJHGFEEFHGKHEDB@ACG@998A@@CCCCJGEFFHFEGHFGFDCCBBCBBCBBCCDCCDEBB?A?@?A@@ADFDEDBAB<;;;;<ED?>=42,
@284_PHV87F_9
GCGTGGGTCTTCACCGACTCCCGCACCTGAGCCCACATACTCCTGTCCGTGGGATGGGCCTGAGCCCAGCTGGCCCTCTACCCTGCCCAGCCTGTTTCCTGGAGCCCAGCCTGCCCCCTGCAACCACAGGCTACTGGTTCTCACCTGGGAGCAGCAGTCAGAGCAGCTAGGTGTTCCTCAAGGGGACAGGCTGGGGGAGGGGTCATCCAGGATGTCCTGGAACTGCTGTTCCAGGGCCCGTGGGGAAAGCAGGCCATTGGGAGAGTGAGTCCCTACACGGAAGAATCTGCCCCGGTGGAAGACAGCCACGTGTCGGCTGTCTTGAAGGTGACGAAGGTGGTCTGGAGGGACACGGAGGAAGACGAAGGTGGGAAGAGGTCACATTTTAACAACCACCCCACTTACTAATCATGCCTTGGGCTATGTTTTTATGATTTTTGACAGCTGTATAGTAGTCCATAGCCTGAGCATAGCTCAGGACAGTTTCGATTGTGCTATATATCAAGCAGAGGATGACTTTGAACTCTTGTTCCTCATGCCT
+
++++****35555@CEDEEFIEABIGMIFFHFDDBBFIDCDDDHEEAA,)))>>EGSPLOK8775632744112226/---.:9=CHG8CGFIISJ1.400HFGJGGGDEFDESIHLMSGFEFFMKJIMIJSGHGMGHOKHDDBAA@GEEHHDCA>?===>ACCDKJJFFDDFGLNKPF?>=>=EHE:::::.....,*)*('(0111;<?@ACFFGEHFGIILHLKD87777BKIDIE*))));=CDCFEHGGEKGHDDFFFMKLFEDDDCDC<<<<<AAAFJKHEEAB>A85ACAACDDHDDCESIILHHLJHFGGKHFGB??@DFGHMKFFIFHFFB@353-,,..-,,./1().-..6789>??B>=<36B96667@@@@CD=2GGEGHFEGFGHIKIQFFIEDGA@A@@AB43334DEEBDEIMLLJHFH>=SRIJIJJHGHGKHFFJCBBCA;;EGFFGFFIGEDEEDLLJJGGFJHHGGA<<<=?MHGFGFFGFGE????@DC==;=,,,++,,/5;=EFGGGHGCC@>???83
@285_PHV87F_9
AGTCGGCTGGGAGTCGGTGAAGACCCACGCAGCCACCGCCCTGGAGGCTGTGGAAGGGGCTGCCTTCTTTGTGTCCCTCGATTCTGAGCCCGCGGGACTGACCAGAGAGGACCCCGCAGCTTCCCTGGACGCTTATGCCCACGCTCTGCTGGCTGGCCGAGGCCATGACCGGTGAGTCTACCCCCTACAATACCACCTACACACTTATGGAGACCTAGGGCTTCTCCACAGGGGGCAGCCAGACCTCATGCCTCAGCAGT
+
+(()/-*+/,,,0///388CIKHGHGEEDGDEFGFHEDCEEDJKJKLIFSLMHIHGHKLHD98771---<79>=;?A)=777:GKHHJJIIJMHHJKSLLKSKLGMHFEKNIFFC=DCDFSNKSLHGHFEDFCCCDDEGHHHHGGHHJLIIKJKQNKKIIGGHIHJLKMGFEEDGHGDC8::CEFFEEGFDCEECFKJHHHJIEGGFEGHEEFEEFACEECFK=;8878>AABBEDCDEGDBCBBBDBEDDEFE?>=53.
@286_PHV87F_9
CTGGAGGGACACGGGAGGAAGACGAAGGTGGGAAGAGGTCACATTTTAACAACCACCCCACTTACTAATCATGCCTTGGGCTATGTTTTTATGATTTTTGACAGCTGTATAGTAGTCCATAGCCTGAGCATAGCTCAGGACAGTTTCGATTGTGCTATATATCAAGCAGAGGATGACTTTGAACTCTTGTTCCTCATGCCTTC
+
9?@@DGFHBDHLGHIGLRJSJJQDCEDDHEAA;ILIJKMGDCBCHSGFSLEEEFEIJKIJJMH??>>CDAAAAAABC::>>GGGGGH::::;JLMIOMSJJJJHLJGGIFEDE?>??@CIFFFEGDDDD=<5555444567(((((6//.//321/00110125479<=>DFFSOMLIGDBAA@B@@@:8877:7++**)&%#
@287_PHV87F_9
GTAGGGACTCACTCTCCCAATGGCCTGCTTTCCCCACGGGCCCTGGAACAGCAGTTCCAGGACATCCTGGATGACCCCTCCCAGCCTGTCCCTTGAGGAACACCTAGCTGCTCTGACTGCTGCTCCCAGGTGAGAACCAGTAGCCTGTGGTTGCAGGGGGCAGGCTGGGCTCAGGGAACAGGCTGGGCAGGGTAGAGGGCCAGCTGGGCTCGGCCCATCCCACTCGGACAGGAGTATGTGGGCTCAGGTGCGGGAGTCGGTGAAGACCCACGCAGCCACCGCCCTGGAGGCTGTGGAAGGGGCTGCCTTCTTTGTGTCCCTCGATTCTGAGCCCGCGGGACTGACCAGAGAGGACCCCGCAGCTTCCCTGGACGCTTATGCCCACGCTCTGCTGGCTGGCCGAGGCCATGACCGGTGAGTCTACCCCCTACAATACCACCTACACACTTATGGAGACCTAGGGCTTCTCCACAGGGGGCAGCCAGACCTCATGCCTCAGCAGC
+
+25668?;::::SKMMJLIKSKSLSSSGKHHGJOKHSIIHHRSPOSLJSLSKHIJGFSFINJHFEFEGILKLLKLHQMS//0.AGINSMAD;+I>>FGIJSNSLSHJKLLISFBBEILSNMJSSAFE=FIHGKKSOSJMSMKJLKKNLNQQHJMILCJNNOKMJBC6657772139;GHFHJOOIPKKJHHHEA@@@@@FLOHJJHC@?A4****BBJJKJJSKNSJLOKJOOSOHIIHGRONKKLIKLJGIKFAB@-)))'(+--,,,,DGHIGSSGNIHHLLKKJJLMHLNSJLSJRSQSLMKPLLSOHSOKSOLOMLNKIJSORSHHLSKIGJSSJNSOKNKA/.--5DHGEHE:5FIKLGFDELHFSSLKLOHGJFFFILIJJLJLKSRJMMIKLSJOLSJLIPJGHIHJOKKLKSNHHNGJSPPSIMNIJONJJSHLNLQIIJPHHKMLKHJHGDFGJJJOLJNLKGDDCEFIIHGGHIIIMJNKMLDEBC655531.
@288_PHV87F_9
GTCACCTTCAAGACAGCCGACACGTGGCTGTCTTCCACCGGGGCAGATTCTTCCGTGTAGGGACTCACTCTCCCAATGGCCTGCTTTCCCCACGGGCCCTGGAACAGCAGTTCCAGGACATCCTGGATGACCCCTCCCCAGCCTGTCCCCTTGAGGAACACCTAGCTGCTCTGACTGCTGCTCCCAGGTGAGAACCAGTAGCCTGTGGTTGCAGGGGGCAGGCTGGGCTCCAGGGAACAGGCTGGGCAGGGTAGAGGGCCAGCTGGGCTCAGGCCCATCCCACTCGGACAGGAGTATGTGGGCTCAGGTGCGGGAGTCGGTGAAGACCCACGCAGCCACCGCCCTGGAGGCTGTGGAAGGGGCTGCCTTCTTTGTGTCCCTCGATTCTGAGCCCGCGGGACTGACCAGAGAGGACCCCGCAGCTTCCCTGGACGCTTATGCCCACGCTCTGCTGGCTGGCCGAGGCCATGACCGGTGAGTCTACCCCCTACAATACCACCTACACACTTATGGAGACCTAGGGCTTCTCCACAGGGGGCAGCCAGACCTCATGCCTCA
+
>GIJKLNSLMMLOIMMKLKJSOJSNKSSNPSKJB>=;8/,,-8F;;;;=::=<=@BIHLIGNOSJPNLNLHMKSKSMJMSMMJNLJSDJJMKRONLSLNQSJSPLSPSMKSSNLKNKLJ;;888<JFJHPSKPLNBHFF<IKMPKSDBGDCJ@@BSJNIKSROSNKKSSISSMSSPKPSMNJCSS1FMNJNRSNMMMNJROSMMOLQISLJOJJKIKPNJJKGHIHLPSSSKKOSNSLSSSRMIKCJJJFKMJHFGHJMIQPKF223PJKHSNSLSGJFKJNLIMRSOOPKOMSSSJPSLSMRKKRSPSKSOKLKSSKSLNOMSNSRMJMSQNOQQKMSNJJIKSNHIKKOFMNNPSQMSKSPKJMKNMNPGIIJJOJSMJIJOGIMSMSKNNSMSJJRMQPLLOL@??>?GMSHKRLJKNSNOJKMLGPSOMSKIKFECB=;674444@BFHGIGIHKHKLIJQLKQLNSKRKQLOLJSPJJHLLKNKKSLJLIMMIILLLLKIOMNSPSCBCBJGOIHIGOPLJKKMOLKNIKJSMLSMKHLD@AAB222222E8+
@289_PHV87F_9
CCCTCCCAGCCTGTCCCCTTGAGGAACACCTAGCTGCTCTGACTGCTGCTCCCAGGTGAGAACCAGTAGCCTGTGGTTGCAGGGGGCAGGCTGGGCTCCAGGGAACAGGCTGGGCAGGGTAGAGGGCCAGCTGGGCTCAGGCCCATCCCACTCGGACAGGAGTATGTGGGCTCGGTGCGGGAGTCGGTGAAGACCCACGCAGCCACCGCCCTGGAGGCTGTGGAAGGGGCTGCCTTCTTTGTGTCCCTCGATTCTGAGCCCGCGGGACTGACCAGAGAGGACCCCGCAGCTTCCCTGGACGCTTATGCCCACGCTCTGCTGGCTGGCCGAGGCCATGACCGGTGAGTCTACCCCCTACAATACCACCTACACACTTATGGAGACCTAGGGCTTCTCCACAGGGGGCAGCCAGACCTCATGCCTCAGCGG
+
')..556*8AGJH;7664)1--./GJJFFIGAAAAAASLRMJJMJISPNNJJKGLPSMRMLSSSIJOJISSRKSJSLGHE???@ANS,++++'&&%),,++,78FSIGJGGFMKSMNIQIECCCFMQHISSL:;;<DE51122KHJMSOGFJLNLSSOSHKLSJLJMMSKIO=,,,,11111;532366?CBDGHGISLSSNSPMQLJILSHKGLOLNSSQSNPJSHRSQSMSFKOMKMSPKNPKSLMKQMLLOLKSSOJKKSHKSIMMKILJPKKJKKKPRFGD@KNIPLJBBA=HLNIJHFGGIDGGHHLRPJJILJNJSOGJNNKIIHIIKJSKDLSCBDBEHGEHIGLIKKHHJIIHFFEGSSKOSJLPISKLSSLJJLPIKIMMMKNKKSNL=8335GIPIDCCA?:::9;::<@@??2.+*('
@290_PHV87F_9
GGTCTGTGTAGGGGGTAGACTCACCGGTCATGGCCTCGGCCAGCCAGCAGAGCGTGGGCATAAGCGTCCAGGGAAGCTGCGGGGTCCTCTCTGGTCAGTCCCGCGGGCTCAGAATCAGGAGCACAAAGAAGGCAGCCCCTTCCACAGCCTCCAGGGCGGTGGCTGCGTGGGTCTTCACCGACTCCCGCACCTGAGCCCACATACTCCTGTCCGAGTGGGATGGGCCTGAGCCCAGCTGGCCCTCTACCCTGCCCAGCCTGTTCCCTGGAGCCCAGCCTGCCCCCTGCAACCACAGGCTACTGGTTCTCACCTGGGAGCAGCAGTCAGAGCAGCTAGGTGTTCCTCAAGGGGACAGGCTGGGGAGGGGTCATCCAGGATGTCCTGGAACTGCTGTTCCAGGGCCCGTGGGGAAAGCAGGCCATTGGGAGAGTGAGTCCCTACACGGAAGAATCTGCCCCGGTGGAAGACAGCCACGTGTCGGCTGTCTTGAAGGTGCGAGTTCAGAAGGTGGTCTGGAGGGACACGGGAGGAAGACGAAGGTGGGAAGAGGTCACATTTTAACAACCACCCCACTTACTAATCATGCCTTGGGCTATGTTTTTATGATTTTTGACAGCTGTATAGTAGTCCATAGCCTGAGCATAGCTGGGCACAGTTTCGATTGTGCTATATATCAAGCAGAGGATGACTTTGAACTCTTGTTCCTCATGCC
+
&&%$%&&'--557@OJLQJLMIMJSKJHPLNJOJOKJLHSKHIKGHHGB>??@AHHIJKJLIJKLOSKSNLKLJJGIKQS>>=>IJHILIJEIMIJJLHISFMLFEFFD=C><::)''&&))))')+29?ACFBCBBDEMNFGHPMIKIRJSSMPSSHGFGFHIGRDDBCCEHD=666799?@?EFFIGGIPMSKNSLISOJLKMKMLQMINKLKSGPNHH;::::>)))-78;=FE>FMLSNLJBAAA>F<DJ-FJIJKKKGFH=>SSHSLKSKMHKHFE:<;;MMKLJOSNLIKJIKEC@@@CCDDEFNSJSKMNIDAAABH>====LHIHKGSMHJSGJEFECCGMPQISJJJIC54549>?CCC;::55666>=>===>=EFHKIKSSMLPJFA=A=;<>9999=FGSLKLGJGHFHIMJHJGFFGGHGEDCCEEFFJFEFFEEPJKFFH@;971>>>ALHILKGGLGGFGEGFEFFGGHMGEB7224=:95-))()())+,.:GCCCBB@FGIFFFFJH9989HJMJFEBABEDGJKLIJSNMLJOIJGJIKSSRKSKMGHLFHJJJOGNJKIGHH???=><<;5567:??>@FFKIHHDDDDDED???@GGNJIJJGIGFFFGGIFGFJFKGGNGHHDDCB((((((((000*((((,,-02200000//077>CADCBECEFECCCCCEHDEDEDD77<33332+
@291_PHV87F_9
ACAGCCGACACGTGGCTGTCTTCCACCGGGGCAGATTACCCCGTGTAGGGACTCACTCTCCCAATGGCCTGCTTTCCCCACGGGCCCTGGAACAGCAGTTCCAGGACATCCTGGATGACCCCTCCCCCAGCCTGTCCCCTTGAGGAACACCTAGCTGCTCTGACTGCTGCTCCCAGGTGAGAACCAGTAGCCTGTGGTTAGGGGGCAGGCTGGGCTCAGGGAACAGGCTGGGCAGGGTAGAGGGCCAGCTGGGCTCAGGCCCATCCCACTCGGACAGGAGTATGTGGGCTCAGGTGCGGGAGTCGGTGAAGACCCACGCAGCCACCGCCCTGGAGGCTGTGGAAGGGGCTGCCTTCTTTGTGTCCCCTCGATTCTGAGCCCGCGGGACTGACCAGAGAGGACCCCGCAGCTTCCCTGGACGCTTATGCCCACGCTCTGCTGGCTGGCCGAGGCCATGACCGGTGAGTCTACCCCCTACAATACCACCTACACACTTATGGAGACCTAGGGCTTCTCCACAGGGGGCAGCCAGACCTCATGCCTCAGCAGC
+
CKJOLKHEHGGKHJMKRLLNLLKKFEA>>EFF65533&&(**+-69>@AEIMNINSSOJJLGBDMKOMLOSKJMHCDDIKLRJOMSKOJDPNKINSJIJJFGCCHFKAA@ACMIJMIJSHJCSA;<;89HIHIKSECBC:B<;<PLNSHLIHDDDGJSSLNMNJIHIPSJSNISHSNSKKGFIKMHPSODKFGHH;90/,+,-2DB<;;;<-,,,,*'''//8DCBDEDENOKLHHLNGFIGGQQPKNSK@A?8II=8888QJNIMSJOOJHKKKIOOJMNJIIKEMOIIGFIJFKPDEEEDC<:;;;FMFKKHF?HIPHJGSGGGHHHHMLHINKIIKMIJKJSLPLKMJLLORIPMLKMOFAAA2.DCCBBDDDIMHHGHGEHGHGJFHJIJGF9FHKIJ:9967::;LHFFA=?IEEGGCB@@ACCGGFGJGHINJOLOPJIJIPJKGHGIJJGFIFDDEEHKHDF?>?CEGEFHGGGFEHFKLMGHGJKLPIKKFDCFGIGIFNIIIGHEFGIGIDEH?FGFFHPIIKJFFHEFDDDCB><;:986
@292_PHV87F_9
TTCGTCTTCCTCCCGTGTCCCTCCAGACCACCTTCGTCACCTTCAAGACAGCCGACACGTGGCTGTCTTCCACCGGGGCAGATTCTTCCGTGTAGGGACTCACTCTCCCAATGGCCTGCTTTCCCCACGGGCCCTGGAACAGCAGTTCCAGGACATCCTGGATGACCCCTCCCCAGCCTGTCCCCTTGAGGAACACCTAGCTGCTCTGACTGCTGCTCCCAGGTGAGAACCAGTAGCCTGTGGTTGCAGGGGGCAGGCTGGGCTCCAGGGAACAGGCTGGGCAGGGTAGAGGGCCAGCTGGGCTCAGGCCCATCCCACTCGGACAGGAGTATGTGGGCTCAGGTGCGGGAGTCGGTGAAGACCCACGCAGCCACCGCCCTGGAGGCTGTGGAAGGGGCTGCCTTCTTTGTGTCCCTCGATTCTGAGCCCGCGGGACTGACCAGAGAGGACCCCGCAGCTTCCCTGGACGCTTATGCCCACGCTCTGCTGGCTGGCCGAGGCCATGACCGGTGAGTCTACCCCCTACAATACCACCTACACACTTATGGAGACCTAGGGCTTCTCCACAGGGGGCAGCCAGACCTCATGCCTCAGCA
+
''&&'&&''235@:+,EDEHJ?IKBBACHLINMKGHHHHSNJSKNNOOLKSJKJJGHNMMJLSMPSLP86666=::AEGJHFHJKSGFEDGKJMPSNSKSONKSOSSJNNMJKLIKNLOJMQAMIQGINJJLMSSOOSNSSSSMJSMIKFGNNKLSKSIOPGMLDI<954321/+3@GLIIGNI=5J==ADGIGGJJJJOOLLSNRNPIKOKQKPPSLLKDKQSKSSSSMMLRKJKSJOMSSNKPKSHFSMNMSKGKDD><<:;>7111ACHPGIFFLHJOKIHOSM>>?<<=GLJLSPDDEEMFEA@BAJIJJNSLMNKNKSSIQLIIOJILJKNLJSLIJJMNSLSRPSSJ<;;;AHGA::::IOKIILHSMSGGJHHJKJMKSMNOMNJJKLFKRIHOIMLOKSPMLSORPMILSJQLNMKSJQSSKSILJFHJGA8888BBAGQNMIJB>KRPSSLDEHCFHGMBCBBBIIHJO?KILJHIOKPKKMFJLMJJJGIHKIPHQPKKMKHKHIHKFFGHIOJDFFGFJKHGHKNIJKKJHMOKKIHIHGKFEBGGIHHJKGIKIIFJEDFEDEFNJIGGJGSIGIDDCC;.--*
@293_PHV87F_9
AAGAGTATGTGGGCTCAGGTGCGGGAGTCGGTGAAGACCCACGCAGCCACCGCCCTGGAGGCTGTGGAAGGGGCTGCCTTCTTTGTGTCCCTCGATTCTGAGCCCGCGGGACTGACCAGAGAGGACCCCGCAGCTTCCCTGGACGCTTATGCCCACGCTCTGCTGGCTGGCCGAGGCCATGACCGGTGAGTCTACCCCCTACAATACCACCTACACACTTATGGAGACCTAGGGCTTCTCCACAGGGGGCAGCCAGACCTCATGCCTCAGCAGTCG
+
FKJISHGFGGFIGHIHHPKSKJGGFGLJIHJQHLMNIJPKKLLIIMIHIGJIHISELGJLJSNJJIIRKOIMNKLISIKB@@BDDEHHGO@8@??=;88789;D?:FCDD@BFDEA?64323589<=>>>KIGFGEEDGAHPLJJSILIKHFLMKGHIJNKNHKOSLKIHNSLMOMIJJNIHIPJMNPLLJMSJHIILNHGGHHIHGGJRJIQSMSOKKLLSKLMMLPPPSJJNKIIJMLSPL@?>>=GFEFKGA?>>>@ABDDDAB*)))''&%%
@294_PHV87F_9
CCAGGTGAGAACCAGTAGCCTGTGGTTGCAGGGGGCAGGCTGGGCTCCAGGGAACAGGCTGGGCAGGGTAGAGGGCCAGCTGGGCTCAGGCCCATCCCACTCGGACAGGAGTATGTGGGCTCAGGTGCGGGAGTCGGTGAAGACCCACGCAGCCACCGCCCTGGAGGCTGTGGAAGGGGCTGCCTTCTTTGTGTCCCTCGATTCTGAGCCCGCGGGACTGACCAGAGAGGACCCCGCAGCTTCCCTGGACGCTTATGCCCACGCTCTGCTGGCTGGCCGAGGCCATGACCGGTGAGTCTGCCCTACAATACCACCTACACACTTATGGAGACCTAGGGCTTCTCCACAGGGGGCAGCCAGACCTCATGCCTCAGCAGGTT
+
;?HHHFEEFGGFGFEFEGIHIJNJOIFJJIHHHMJLFIJPSLSSJKLGIMLKJMKKJMKLEFIIB@DCF>==>CCDELIKK??>?JS:1111SKLGFLJMJHFFFFGJIHGGGHGILJKSNFKIKIKJJHGKJODAAABDRPIIIHDHJIHSLLNGGDFFFHKIIMLIGSIKJJHMNNOJSJHKF733>?2A???CBCEEEFGKIJOILGGIHJKJGQKHED85558;HOHJHHHEMFGGGJBCE>?MHICCBB@BBCDGHJHKJQNKHPHJPHOKQSHHJGLIJJGKFEBBA888779,*)('/+))**+,+,>@@DEIIGGHHIGSPGLKJIHLGJEGEDCEGBA@@AHHMCCBCBDCBBBDDFEABAB832200.(%
@295_PHV87F_9
GCGGCCCCTTCCGCAGGCCTCCAGGGCGGTGGCTGCGGTCTTCACCGACTCCCGCACCTGAGCCCACATACTCCTGTCCGAGTGGGATGGGCCTGAGCCCAGCTGGCCCTCTACCCTGCCCAGCCTGTTCCCTGGAGCCCAGCCTGCCCCTGCAACCACAGGCTACTGGTTCTCACCTGGGAGCAGCGGTCGGAGAGCGGCTCAGGTGTTCCTCAAGGGGACAGGCTGGGGAGGGGTCATCCAGGATGTCCTGGAACTGCTGCTCCAGGGCCCGTGGGGAAAGCAGGCCATTGGGAGAGTGAGTCCCTACACAGAAGAGTGTCCCGGTGGAAGACAGCCACGTGTCGGCTGTCTTGAAGGTGACGAAGGTGGTCTGGAGGGACACGGGAGGAAGACGAAGGTGGGAAGAGGTCACATTTTAACAACCACCCCACTTACTAATCATGCCTTGGGCTATGTTTTTATGATTTTTGACAGCTGTATAGTAGTCCATAGCCTGAGCATAGCTCAGGACAGTTTCGATTGTGCTATATATCAAGCAGAGGATGACTTTGAACTCTTGTTCCTCATGCTT
+
))&&&&&335,,)*'''&&'/7679DC?@?<==8.,(())----57<=??=?=::KHMSMSMMJSONISDCBCCSIGHMB;7778EDMA<<<<E9998::99?>>AABMMHHFFGLMCFHD7HSHONSK=<711IILISJPSIJPIB57?4DIEHHIMPKHMGKGLGHHIHED3))(((>??ESGGF...,&%$$$')''''&&&')6=<:997677:?<?<666678789D;=>B<0+**()*+*-8::;>AGFREGFED9++++,CGHBEC@<<<>EJFECB3221.,,,)'(589983334/--/.-('%%%'',,++++,-,7DIJLKMKKFILHGOJKKJ87778HF==72011777>?<==?BA2,+**'(*4<?<?BC>?>@KJISHMOJIJRISKKJAHKJSLIO@???BPGGHKNFJMGMLQILPKKIOMKKLJKKIPJILSJSJHKHHIKCCDDDAAA;77779DIPIJNHED>>>>>??@GMJHEGJDB@@>>=?>@;::;;GEDDDH87778NSMLJKGIJGLJLHSKJFIEEFH=>???A>CHFHILFHGGEGF@==43-%
@296_PHV87F_9
CCATGGGGAGAGCCGGCCGTGCGAAGTGAGTCCCTACACGGAAGAATCTGCCCCGGTGGAAGACAGCCACGTGTCGGCTGTCTTGAAGGTGACGAAGGTGGTCTGGAGGGACACGGGAGGAAGACGAAGGTGGGAAGAGGTCACATTTTAACAACCACCCCACTTACTAATCATGCCTTGGGCTATGTTTTTATGATTTTTGACAGCTGTATAGTAGTCCATAGCCTGAGCATAGCTCAGGACAGTTTCGATTGTGCTATATATCAAGCAGAGGATGACTTTGAACTCTTGTTCCTCATGCCTA
+
((%%%(()'&%%%$$%%&&&$$&&&'-./067CJKHKHNIJFLJKISMIJJIF87A<:9756A???AJKHEFHNPSOSMQSILLEGGRJJKQLNRMJJQJIFHGJHOLSJHISS.---NOSSKIQIKGGLS><0+9;;=>??@@=<=0,,,/44445EGGHCCCB89DHIGJJHFSIJJIHIGIHKHJJJMSJOKHFFMHGDEFHJOMIIGHF@@?5213222ABBHFJHKHHHGGGMKHLSRFEEDE?>=>>DQSLOJHLHGHIFGHIJJGGJMKKMCIIFCIKHLILJHAAA@@;773554%
@297_PHV87F_9
GTCTCCCATGGTGTAGGTGGTATTGTGGGGGTAGACTCACCGGTCATGGCCTCGGCCAGCCAGCAGAGCGTGGGCATAAGCGTCCAGGGAAGCTGCGGGGTCCTCTCTGGTCAGTCCCGCGGGCTCAGAATCGAGGGACACAAAGAAGGCAGCCCCTTCCACAGCCTCCAGGGCGGTGGCTGCGTGGGTCTTCACCGACTCCCGCACCTGAGCCCACATACTCCTGTCCGAGTGGGATGGGCCTGAGCCCAGCTGGCCCTCTACCCTGCCCAGCCTGTTTCCCTGGAGCCCAGCCTGCCCCTGCAACCACAGGCTACTGGTTCTCACCTGGGAGCAGCAGTCAGAGCAGCTAGGTGTTCCTCAAGGGGACAGGCTGGGGAGGGGTCATCCAGGATGTCCTGGAACTGCTGTTCCAGGGCCCATGGGGAAAGCAGGCCATTGGGAGAGTGAGTCCCTACACGGAAGAATCTGCCCCGGTGGAAGACAGCCACGTGTCGGCTGTCTTGAAGGTGACGAAGGTGGTCTGGAGGGACACGGGAGGAAGACGAAGGTGGGAAGAGGTCACATTTTAACAACCACCCCACTTACTAATCATGCCTTGGGCTATGTTTTTATGATTTTTGACAGCTGTATCGTCGTCCATAGCCTGAGCATAGCTCAGGACAGTTTCGATTGTGCTATATATCAAGCAGAGGATGACTTTGAACTCTTGTTCCTCATGCCTA
+
'(//39-*.('''*,//6=BC@B@>6+,'&(()..-./235>?DEHG:::::>;;;<CDCE;;;;;?>=11///35620////0136?DBMMJSLR@@??COQLLNC>LISBBCBCIS@LLIJILKSHIJS=<;<=GLJLIOJQKMLRNISJKMMFF52224@?=<=77**EFFMJHHIMNJPGFFFEEEDC@@AD====<?;4543445<>=>?>EKIGFEEDD965<24:::<=BMHJINMJ999:AFCHSSKLKHSOFE?????<6=:/FJDGFMG+()B26GGGNSL???<622468,@CCCBEFEJLJIOJJLKLRPPSSQKNSHJLPPSPNLIGPJKSQOSRSSRDSHHSHLB??;:<>?JDEF<CCA@ABDHNID?HGGFFFEAAANOMQJSSNSQJKGN>=999:>::NEBDB:::::CLCB?>:<;97764334=DGFF::::876(987711111:311100/00-8<<F@BDFCBBGKEOGGIMIGIGJSMHJ>56?FHLJFKFSGJII???>>9;=DD@=@32)()*;==>;;73345@C>>4++DEGIFGABABFGGEFGCBA@<=8>>;AGGBGKIIJNJIIIGKNJGJLLHNIEFESMIGDB?==FEFCBBCCMJM?>+++'''')+,22210----4DCCEIIJFHGHGDC@>>GGKIKSNLKKOIIDFFHJGHKHLCCC@>@><93/5:22223;<B??DB>?>>@A0
@298_PHV87F_9
TCTGGTCAGTCCCGCGGGCTCAGAATCGAGGGACACAAAGAAGGCAGCCCCTTCCACAGCCTCCAGGGCGGTGGCTGCGTGGGTCTTCACCGACTCCCGCACCTGAGCCCACATACTCCTGTCCGAGTGGGATGGGCCTGAGCCCAGCTGGCCCTCTACCCTGCCCAGCCTGTTCCCCTGGAGCCCAGCCTGCCCCCTGCAACCACAGGCTACTGGTTCTCACCTGGGAGCAGCAGTCAGAGCAGCTAGGTGTTCCTCAAGGGGACAGGCTGGGGGAGGGGTCATCCAGGATGTCCTGGAACTGCTGTTCCAGGGCCCGTGGGGAAAGCAGGCCATTGGGAGAGTGAGTCCCTACACGGAAGAATCTGCCCCGGTGGAAGACAGCCACGTGTCGGCTGTCTTGAAGGTGACGAAGGTGGTCTGGAGGGACACAGGGAGGAAGACATCGAAGGTGGGAAGAGGTCACATTTTAACAACCACCCCACTTACTAATCATGCCTTGGGCTATGTTTTTATGATTTTTGACAGCTGTATAGTAGTCCATAGCCTGAGCATAGCTCAGGACAGTTTCGATTGTGCTATATATCAAGCAGAGGATGACTTTGAACTCTTGTTCCTCATGCC
+
9CIEGHFEEFGPA;;IGIGLHKSNED<<<<<GEEGHHID@?>?@SKJRIKJKKABECLQPSISSIIQLSHGHGGSIPKSM<<<>KSIJHOHLJISLSJHFFHMMIOJHJIKJSSSHSLSLNIMMJIKKJSJPISLSLLLHSJJNKKSRKSSSJOJNKGHMJJJIJKKISKSLSJ:998(HJQKSLSKSMKSLF<FC?@KSRHSMQSORSSNSSMIQOJNOOONSRPOOSLPSPHOSSMJSNSJOSKIJLHMLMKJSKRKJNOJSJSGIKKL:<>=<<://...CD?@??KKJIJILJKSKOSPIFISIOLLQNMLSKLHMMHJMKOMNSPNKJJHJJLLSSLKOSSJNSJSPLKJKOIKIKRLKMPKKIMEININHJMQSKNHEFFDCDDEMDDCCBGHFGHGGIKGGKLHGLIJMNSKIIIGGLKPLPHLM+***+::7620-,))+++7FFGKIDEKIJISNIGKQMPSOKJIIIJJJLHJHJJIIGMJJGGFHFJHKLLJKGHKHJSLGIIGIGININ@@@@@FJEIHHJKKMKJFHGHJGLIHIIILOHHJGKIHHHKIJKGGHIJC@@@@DIKHKIJHIHLHHKIGHEEFHHJHMFFGGEGJLJGJDC<?433****)(
@299_PHV87F_9
CTGGGGAGGGGTCATCCAGGATGTCCTGGAACTGCTGTTCCAGGGCCCGTGTGGAAAGCAGGCCATTGGGAGAGTGAGTCCCTACACGGAAGAATCTGCCCCGGTGGAAGACAGCCACGTGTCGGCTGTCTTGAAGGTGACGAAGGTGGTCTAGAAGGAGCACGGGAGGAAGACGAAGGTGGGAAGAGGTCACATTTTAACAACCACCCCACTTACTAATCATGCCTTGGGCTATGTTTTTATGATTTTTGACAGCTGTATAGTAGTCCATAGCCTGAGCATAGCTCAGGACAGTTTCGATTGTGCTATATATCAAGCAGAGGATGACTTTGAACTCTTGTTCCTGGTG
+
369:?CGIFEC><<<<CDFJISLHOJPKGFHIHMGHC****+9=7/840/-*()''779899<<@DDBC@=<:99988777778<10000EIPMIIKLFHHGEHDFSKIDC<.../66233300011BLBCCBCFSIGGJH<;;;;@11101+***+039;;:799=@@???@@99:ACHLSIGHKMLNIHLMIJKKJKJHHHKJCB<BE?LGJBCPGGFGEEEEFJNIGDEECCCDFSJSKJGGHFKIIKLJOHKFIFFHGFFGFGFHIGDHEDGHQJILEEFEE?>>BCF98889>::::;=>AADDABABBEEEEDCDEEFD===<65236:<9940..,-0%%&%
@300_PHV87F_9
CACAGGCTACTGGTTCTCACCTGGGAGCAGCAGTCAGAGCAGCTAGGTGTTCCTCAAGGGGACAGGCTGGGGAGGGGTCATCAGGATGTCCTGGAACTGCTGTTCCAGGGCCCGTGGGGAAAGCAGGCCATTGGGAGAGTGAGTCCCTACACGGAAGAATCTGCCCCGGTGGAAGACAGCCACGTGTCGGCTGTCTTGAAGGTGACGAAGGTGGTCTGGAGGGACACGGGAGGAAGACGAAGGTGGGAAGAGGTCACATTTTAACAACCACCCCACTTACTAATCATGCCTTGGGCTATGTTTTTATGATTTTTGACAGCTGTATAGTAGTCCATAGCCTGAGCATAGCTCAGGACAGTTTCGATTGTGCTATATATCAAGCAGAGGATGACTTTGAACTCTTGTTCCTAGTGCCTC
+
%.//01//GEEDFGKJSPKQMROSPKRSRNSMMSMLSSRSSKSSLLKKNKSLJPKMHIISSNJKSMSNEGHGLHDFE?<;:9334?AFGGGFJGHJLLKSMEDDCDGLILSSNMJNOSJJKJKSKLFEDHSKSSLMSHLOHHHKNIIJMIKRDCEJGLJGFHC>>@FCDA81,++1***+CENISHSJKJKILMJFIA@EJGMIIMJOHLJSLSSKQNSSSSPJLPK<<;=NLFGIKHCJFGISIMICGJKKKSSGJLJJSPLSOMISLKISSQMSLSHJSJPJOJMJJLQSRKJNKHIFLA?>?>BFFFDLGFFFFFJHHMHKJKIQKMSOIIIRILKKKNKMJJKHHMIMPLPRHFF?C:54445KOIJMMJLINLKJOJKHLPLIKHNC>>>>CFINKKIIFGDBD((((((5)
@301_PHV87F_9
CCAAGGCATGATTAGTAAGTGGGGTGGTTGTTAAAATGTGACCTCTTCCCACCTTCGTCTTCCTCCCGTGTCCCTCCAGACCACCTTCGTCACCTTCAAGACAGCCGACACGTGGCTGTCTTCCACCGGGGCAGATTCTTCCGTGTAGGGACTCACTCTCCCAATGGCCTGCTTTCCCCACGGGCCCTGGAACAGCAGTTCCAGGACATCCTGGATGACCCCTCCCAGCCTGTCCCCTTGAGGAACACCTAGCTGCTCTGACTGCTGCTCCCAGGTGAGAACCAGTAGCCTGTGGTTGCAGGGGGCAGGCTGGGCTCCAGGGGACCAGGCTGGGCAGGGTAGAGGGCCAGCTGGGCTCAGGCCCATCCCACTCGGACAGGAGTATGTGGGCTCAGGTGCGGGAGTCGTGAAGCCCACGCAGCCACCGCCCTGGAGGCTGTGGAAGGGGCTGCCTTCTTTGTGTCCCTCGATTCTGAGCCCGCGGGACTGACCAGAGAGGACCCCGCAGCTTCCCTGGACGCTTATGCCCACGCTCTGCTGGCTGGCCGAGGCCATGACCGGTGAGTCTACCCCCTACAATACCACCTACACACTTATGGAGACCTAGGGCTTCTCCACGGGGCAGCCCAACCCTCATGCCTCAGCA
+
6777AABECFEFFDEDCBAAB@@@AACGEEGGGJHMOPIJGGDCCBA753*:?<;877<=BCDEFD7,,??@DC?CCCCBAABCDEEDA@BACEFFHIMGGGFEFA>>>>ABBCCEGGF@=-))*))''66<CGCDECFGDB@@CCEJIIGHJ=3333932257<=AKFGGIGBJEGFFDCCCCCDGGHEOIJGHPGHGFDF@@A<21111AGIJHGJFAEDE.*+'CGIHFH777;3F>>HIIJKLGGFCCBCEKMLSJGJHJKLNJS?>=9A?<9899989;;<=EIKJHIIOSQKPGDGGNQPDDCCD53210///002,,**))*45CFGBIFHGB+))))12=<<==;<<AFA>::::JFJ@MLFMMJIJLHGJJHKIFIGGIJLSJGFGFC?;832./.'%%%)07))));BCCEHMHIIBBCCDIHPHINJJHJMMISSSKLHSJJJSIIGGELMJILLGNEHGGNJGJJIHIGGIRIKLNIGJGGHJOJIIKSIGHEJJHBA=;<@:;GDDCJFFEIEFIGHGGIKHKSOIIKIIIJLMIJHJHHLJIPSIJKFFDFEDFDDBDIGGFFFFFHJIHIKHGHFJHGIGGGGBA>?===:::=BDDECDD@<&&&'*)&%%'()+--,,,,-..2))'%%
@302_PHV87F_9
TCAGGTGCGGGAGTCGGTGAAGACCCACGCAGCCACCGCCCTGGAGGCTGTGGAAGGGGCTGCCTTCTTTGTGTCCCTCGATTCTGAGCCCGCGGGACTGACCAGAGAGGACCCGGCAGCTTCCCTGGACGCTTATGCCCACGCTCTGCTGGCTGGCCGAGGCCATGACCGGTGAGTCTCCCCCTACAATACCACCTCTCACGCTTATGGAGACCTAGGGCTTCTCCACAGGGGGCAGCCAGACCTCATGCCTCAGCCA
+
4655643410/*+'''())5=@>:::9>>==??@ADDBABBEJHFGFEDFJFEA@BAIGEG521//079;:>?@@B?;2111145,,++0-).../0452333387787;5.-,+/--.26679A=AEAA@@>>=>???AAABDCA@AAA77778BBA><<;;>?F@@@A110-,-,+,&&&+67:84423574366)(&%&&((((:>?@A@@@@@AAAAABCCEGDE::9>?BABBDEDDBBDCDEFDDBA.)((%%
@303_PHV87F_9
CGGGGTCCATCTGGTGCGTCCGCGGGCTCAGATCGAGGGACACGAAGAAGGCAGCACCTTCCACAGCCTCCAGGGCGGTGGCTGCGTCGGTATTCACCGACTCCCGCACCTGAGCCCACATCTCCTGTCCCAGTGGGATGGGCCTGAGCCCAGCTGGCCCTCTACCCTGCCCAGCCTGTTCCCTGGAGCCCAGCCCTCCCCCTGCAACCACAGGCTACTGGTTCTCACCTGGGAGCAGCAGTCAGAGCAGCTAGGTGTTCCTCAAGGGAACGGCTGGGGAGGGGTAGTCCAGATATCCTGGAGGATGTTCCAGCCGTGGGGAAAGCAGGCCATTGGGAGAGTGAGTCCCTACACGGAAGAATCTGCCCCGGTGGAAGACAGCCACGTGTCGGCTGTCTTGGATGAAGGTGGTCTGGAGGGACACGGGAGGAAGACGAAGGTGGGAAGAGGTCACATTTTAACAACCACCCACTCACTAATCATGCCTTGGGCTATGTTTTTATGATTTTTGACAGCTGTATAGTCAGTCCATAGCCTGAGCATAGCTCAGGACAGTTTCGATTGTGCTATATATCAAGCAGAGGATGACTTTGAACTCTTGTTTCCTCATGC
+
*)(()'*-)&&&&()&&%%%,)))))+-)((-++./0140044&&&&'*-/3(''&%%%&&(-6?ABCCDG88NSRJIMHJHG@A.-((())))(+-,+++-,.0-.44;;:::76657..('%%&,,-/-*)++0:8CDDEFFB++++566@DFCCBCDBB@AABB?=?E?9;CDEEDF>>F<BFEGJJG8553//-))133@CFEGFIKGFEDEGINHJIOJOHHFKGHMJLJMKHI===::<<<CHIFGEEIJKFEDCBA@@?<?-4,(('(***+=;8863((''')/007445<;;557/,*)*++//--**,-:@ACHFGDD???===886460+,&%%'')/.2;20///4698322222545988934498777@????=>>>>>>=>752/*'&'**+12444444449;=7;@@=>;;@:=><>@??CHHGIJHHJJHKFE?@???@FEABBBCCBBA<946;/++-1AAEEHFFGKHEHC?9999:GIJJGLFGI6<EEEGFHGLHA>64)''&''(((()178<@2122341356:<98565+(01250001B@@@@ABFBC=====>ECA=BFEEDFFJFGEDEAD==;;3-.;100/,
@304_PHV87F_9
TGGGAGCAGCAGTCAGAGCAGCTAGGTGTTCCTCAAGGGGACAGGCTGGGGAGGGGTCATCCAGGATGTCCTGGAACTGCTGTTCCAGGGCCCGTGGGGAAAGCAGGCCATTGGGAGAGTGAGTCCCTACACGGAAGAATCTGCCCCGGTGGAAGACAGCCACGTGTCGGCTGTCTTGAAGGTGACGAAGGTGGTCTGGAGGGACACGGGAGGAAGACGAAGGTGGGAAGAGGTCACATTTTAACAACCACCCCACTTACTACTAATCATGCCTTGGGCTATGTTTTTATGATTTTTGACAGCTGTATAGTAGTCCATAGCCTGAGCATAGCTCAGGACAGTTTCGATTGTGCTATATATCAAGCAGAGGATGACTTTGAACTCTTGTTCCTCATGCCTA
+
44EFIJS@??775+*)(()*+*+)))8?A?GEGD??AFIINPIMSKSHSSSSSGHFEABAAAJIIKLJLMKKJINPFGMHOSILILFIILMLKBBABFNLJJHKFLLPGEECEHKQQGKSGDDG>>>=*)'''--EKGIHHIEICD4.FHGLNKSOPHLKIKJKLMRNGFGGINHHCAABJJLISOLIHIKHJONJMRHIKSMSSNNHGGKOKIKKNHDFILSKNILFGMSJKKISKOKIHOKSMFFFHLKJSLKKGMA@I8.0JGQGFIIKHOG;;HGGMHJNNEEEEEFGLIMISJOHGGHKKKKJIHFHEHIHLKFFIKFHHJHHKILKKHLHJLKPJHIKKGGIGMSRSKHFGGEKFKFKNHHNGIJIHOKGOPLSJNRPJJEIDFEHDAA8988'
@305_PHV87F_9
CTTCCCACCTTCGTCTTCCTCCCGTGTCCCTCCAGACCACCTTCGTCACCTTCAAGACAGCCGACACGTGGCTGTCTTCCACCGGGGCAGATTCTTCCGTGTAGGGACTCACTCTCCCAATGGCCTGCTTTCCCCACGGGCCCTGGAACAGCAGTTCCAGGACATCCTGGATGACCCCTCCCCAGCCTGTCCCCTTGAGGAACACCTAGCTGCTCTGACTGCTGCTCCCAGGTGAGAACCAGTAGCCTGTGGTTGCAGGGGGCAGGCTGGGCTGCAGGGAACAGGCTGGGCAGGGTAGAGGGCCACTAGGGCTCAGGCCCATCCCACTCGGACAGGAGTATGTGGGCTCAGGTGCGGGAGTCGGTGAAGACCCACGCAGCCACCGCCCTGGAGGCTGTGGAAGGGGCTGCCTTCTTTGTGTCCCTCGATTCTGAGCCCGCGGGACTGACCAGAGAGGACCCCGCAGCTTCCCTGGACGCTTATGCCCACGCTCTGCTGGCTGGCCGAGGCCATGACCGGTGAGTCTACCCCCTACAATACCACCTACACACTTATGGAGACCTAGGGCTTCTCCACAGGGGGCAGCCAGACCTCATGCCTCA
+
CLSGKLLHNHOIJJHICHIKHLNGGKMMMSQQNLKKOHLPKSSNMQKKIKLLRJNQPPLPKMJNRJKMLLOMSNOPNPPSJQBAAGFMGF@GHHPSLLQSNQRRSNSPKNOSLOID?<:;<<JHOKMMKJSJMOMMLLJJHNHDFHEJMNLJKONIJIGKEKSKKJKEEFMMMKOOLSSGGG?9KJILKSJHLA<ICCJKOKKMLNSIIIKJLSOLMNLKGHNLKSISPHJLLKMFMJKISJGKJIJMKILPSNKSGESEKKSGMDCB?;:79)&&((/29<43334=FEE@@@><:9887872*&&&&&'(EIDJKOKSKOHLIAELMKLNSKSOOMLOIMLJOSOOOMSLROSNONNPSJGFGFMOOSPKPMSLSNOMNNSQNSPLOKIMSSJLKPMIQSISHOIQLSMSQSSNQJSMJKIJKHIHDDEDDQLKOSFRLSMLSMMSSMSQLNSLHLBISMKNRNSKG>=NJKPRRLRISJIIKJKLJJPJNSKFDLOSSLSSLMSGMSLQSKIMLSJSKSMNLLJNGPHJKDEFLLLINLQSOMLNSNSMOOLKMOPLMLNINNKOMMNJEA7710011KHLQKPSKGHHIHIJGGHK?6
@306_PHV87F_9
CCTAGGTCTCCATAAGTGTGTAGGTGGTATTGTAGGGGGTGGACCCACCGGTCATGGCCTCGGCCAGCCAGCAGAGCGTGGGCATAAGCGTCCAGGGAAGCTGCGGGGTCCTCTCTGGTCAGTCCCGCGGGCTCAGAATCGAGGGACAACAGAAGAAGGCAGCCCCCTCACAGCCTCCAGGGCGGTGGCTGCGTGGGTCTTCACCGACTCCCGCACCTGAGCCCACATACTCCTGTCCGAGTGGGATGGGCCTGAGCCCAGCTGGCCCTCTACCCTGCCCAGCCTGTTCCCTGGAGCCCAGCCTGCCCCCTGCAACCACAGGCTACTGGTTCTCACCTGGGAGCAGCAGTAGGAGCGAGCTAGGTGTTCCTCAAGGGGACAGGCTGGGGAGGGGTCATCCAGGATGTCCTGGAACTGCTGTTCCAGGGCCCGTGGGGAAAGCAGGCCATTGGGAGAGTGAGTCCCTACACGGAAGAATCTGCCCCGGTGGAAGACAGCCACGTGTCGGCTGTCTTGAAGGTGACGAAGGTGGTCTGGAGGGACACGGGAGGAAGACGAAGGTGAGAAGGTAGGACATTTTAACAACCACCCCACTTACTAATCATGCCTTGGGCTATGTTTTTATGATTTTTGACAGCTGTATAGTAGTCCATAGCCTGAGCATAGCTCAGGACAGTTTCGATTGTGCTATATATCAAGCAGAGGATGACTTTGAACTCTTGTTCCTCATGCCT
+
HOQBCDGHJOLIHHFEDEFIEDDDDEIJCGJEC5344576..-**+),.28<ADECDBCDGHHFPSLMNGHFLHKOHRHEIGGKJEEFEFLIMISOKSLOSCFF/../LSKMNSJGKJGGFGGGIIBA@?=:;=>A963*)))*,*-+)('(**)*.--0+)((((())''(,./02EDDINIHSIFIILJJFHBABBHFDBDEFIKISNNEAACDFSNOLNLIJKISHIIHKSMJOGIILIHOQNNSIRJJS=====GEEISSPHHGGGFDDEEDEHSG?DQSOIJLIHIEHSHHFGG?KQFFGEG@<;=EHBBDH;A98888EEFDGILKKMGFGGEECDFG999653++++++)))*0579=DDEEEEHHFGGOJHMMNJFD@:;.64.0///5556:<EGSNGHSMPLKSKISOIOSQHPSPJIOJKKGHISCDDDCDCFFFHGGIGGEEFEFIHJGJHIMJJGQIFGGHJIJIIGHGGSEGFCCCFHKOPGINJFECEDDDEDDFGGFJHFGFKGFHGFFFDEEJFDDCC778ABFB@;:*'&&)*+,.0..../-,(&'((,.*)('''((+2224:ACDDDGEFFFFJGGGJGEEEEDDDEEFDCECCBDDEGHLLIHDDDE=>>>==FEEEGDAA222222<<34?:::BBCCDAAABCGDCDCC@><9,)'1234AEEDBBBBCDDDCCDFDGEECCDCEDEEEDED@?@A@=<:879:9:3112
@307_PHV87F_9
TCCAGGATGTCCTGGAACTGCTGTTCCAGGGCCCGTGGGGAAAGCAGGCCATTGGGAGAGTGAGTCCCTACACGGAAGAATCTGCCCGGTGGAAGACAGCCACGTGTCGGCTGTCTTGAAGGTGACGAAGGTGGTCTGGAGGGACACGGGAGGAAGACGAAGGTGGGAAGAGGTCACATTTTAACAACCACCCCACTTACTAATCATGCCTTGGGCTATGTTTTTATGATTTTTGACAGCTGTATAGTAGTCCATAGCCTGAGCATAGCTCAGGACAGTTTCGATTGTGCTATATATCAAGCAGAGGATGACTTTGAACTCTTGTTCCTCGTGCC
+
DFIEHHLLMSPLIIJPLSSRSMMHMEFADQGEGSLKCAHHGMNNSJGGCB@???AIFGGGH<<<<<EINSPIHHEFGGGEDAB=040(<@@EMIIPJAAAAHFMGIK@@@?@NHIJHGIIHINLOLHIGHONQLQMSOLLKMJIKNSLSSKNNGE@BGAABEKSBA;8;ABDHJHHHHGJMJJIKHHOKQOJIQKQSKHISHIHMHJFIHGHGIJGIHFEQGOSSOKKGIISSSSSSKLIHGE@KEDFFEEDEKMFHGGIMJIHGEEFGKQLHIMKEHGJH@???@JSLJGIJGKGJFGEEGIHEEGFGIGFFHEEDEFLKSHHDA>>>3'''&'
@308_PHV87F_9
ACGGGCTTGGAACAGCAGTTCCAGGACATCCTGGATGACCCCTCCCCAGCCTGTCCCCTTGAGGAACACCTAGCTGCTCTGACTGCTGCTCCCAGGTGAGAACCAGTAGCCTGTGGTTGCAGGGGGCAGGCTGGGCTCCAGGGAACAGGCTGGGCAGGGTAGAGGGCCAGCTGGGCTCAGGCCCATCCCACTCGGACAGGAGTATGTGGGCTCAGGTGCGGGAGTCGGTGAAGACCCACGCAGCCACCGCCCTGGAGGCTGTGGAAGGGGCTGCCTTCTCTTCTGTCCCTCGATTCTGAGCCCGCGGGACTGACCAGAGAGGACCCCGCGTTCCCTGGACGCTTATGCCCACGCTCTGCTGGCTGGCCGAGGCCATGACCGGTGAGTCTACCCCCTACAATACCACCTACACACTTATGGAGACCTAGGGCTTCTCCACAGGGGGCAGCCAGACCTCATGCCTCAGCAG
+
98,*(&&%$$$$$%38:=?@?FEFLMJNQNJLPLMSSPSMS?I;::<6CPINNO><@?5;555FGGOLSJS<<<MONMPJMJIJIJONMMDC=49HFHNALNJKLKNKKIIHHHLMSMPMNHOJSRSGIEFEEEGGGJHEDJJJPJJMMILJHFILKMML==>=?@HKKNSNDGGELK?5888JHNHSJFIKDC>==9:544334899KLKJIJSJHHHFGGJKIKIISHLKLIMLQSKSSJOOLGHDBA>701;;HGEAAB=@?>EFJIC:41-((,*'&*'')))31+)*)*,-3,///2//644211223A<99<?@BB=77700/&%%%),/--.EFGDB????BGFEEGGHHGBDGKKSNSLGEDDGFHLHJMIGDCCDMIJBBABAEKJHCBBGGKJHGGKIHKIIKGIHFGIHHOHFID<<=EKFGGFKJKHEF?DDFFFKGFFCEHHFGECCEDEFCA?9/
@309_PHV87F_9
CACCGGTCATGGCCTCGGCCAGCCAGCAGAGCGTGGGCATAAGCGTCCAGGGAAGCTGCGGGGTCCTCTCTGGTCAGTCCCGCGGGCTCAGAATCGAGGGACACAAAGAAGGCAGCCCCTTCCACAGCCTCCAGGGCGGTGGCTGCGTGGGTCTTCACCGACTCCCGCACCTGAGCCCACATACTCCTGTCCGAGTGGGATGGGCCTGAGCCCAGCTGGCCCTCTACCCTGCCCAGCCTGTTCCCTGGAGCCCAGCCTGCCCCCTGCAACCACAGGCTACTGGTTCTCACCTGGGAGCAGCAGTCAGAGCAGCTAGGTGTTCCTCAAGGGGACAGGCTGGGGAGGGGTCATCCAGGATGTCCTGGAACTGCTGTTCCAGGGCCCGTGGGGAAAGCAGGCCATTGGGAGAGTGAGTCCCTACACGGAAGAATCTGCCCCGGTGGAAGACAGCCACGTGTCGGCTGTCTTGAAGGTGACGAAGGTGGTCTGGAGGGACACGGGAGGAAGACGAAGGTGGGAAGAGGTCACATTTTAACAACCACCCCACTTACTAATCATGCCTTGGGCTATGTTTTTATGATTTTTGACAGCTGTATAGTAGTCCATAGCCTGAGCATAGCTCAGGACAGTTTCGATTGTGCTATATATCAAGCAGAGGATGACTTTGAACTCTTGTTCCTCATGCCT
+
-GIFCCEIJH****+AABFMLQLMHIFGGJQSIHINHJKSIHIIKHKHHNKRHQOSSPNIJLECHNKED94==?DCCECOPIMILMJHPSKKLJNLILNKIJMMMLMPSNSOJSLOLNDC@:;=>HKJMJKOLSSSNJIJKKMLSGHJJLOOLSLOMIJHMMHSKGCDGGNMLJOMSSKSRJILNOPSLPRGFFGGNMSSLGIISKFB988@769>>>??KOLHHEGGKKISSJJHSINPJH>>HEEILORINIKLLIIIQJOINJMJJPMMKSKLKJJJHHHHMSJLKJLIKSIHKOPMSLKHJKPSKOLSMGEEEDHJQLKKIIJHHNSLKSKHGJGGFBEE?@C>BDDA@66ADDJHFKIMHNJHSMKSLHFFGHNKKGIHDCDCJMIMLKNJHGEFFHIHFFFGEEFGFHEGGHHGFGFFGFGFIGE:78756319;;<>>FJHFGIIGIDFEEEFFFEHFJJGDDDEGGGICCCCCHJJIHIHHJKGFHEEGG????EFGD>><::;?ACFHGFGLKILH=====MSNMJIIGHIILHIGHMKLHFGGHIHLIJIGFHJHGGFEGGLE55556EGFCKKJLJFEDEGGGHGFGDEFFHIGJFHHFEGHKFHFFDFD@=<:86-+***,+++-224?CGHDDDEEHGHFFKFEDEEGHLKKHOHJSMKKJHGGEDE.....//
@310_PHV87F_9
CAGGCCATTGGGAGAGTGAGTCCCTACACGGAAGAATCTGCCCCGGTGGAAGACAGCCACGTGTCGGCTGTCTTGAAGGTGACGAAGGTGGTCTGGAGGGACACGGGAGGAAGACGAAGGTGGGAAGAGGTCACATTTTAACAACCACCCCACTTACTAATCATGCCTTGGGCTATGTTTTTATGATTTTTGACAGCTGTATAGTAGTCCATAGCCTGAGCATAGCTCAGGACAGTTTCGATTGTGCTATATATCAAGCAGAGGATGACTTTGAACTCTTGTTCCTCATGCT
+
6??@ECCFEGFDDDDEHHHHHGFHJHJGGEFFEGFJKHHGDEHKLJFIOLISKNGDGFAA@AAHJGLHQQJIJ;566>CPIIFDFFEFKHFFGFD?ABJIFHBCAA@CIBCDGIGGHFKGGDCCDIJHKKSFDB><;,+,,,7;EDEDHIFCJFF@>@>@CFFFIFFEFDDDEEBAAACGINFFCBDDDBBACDBCDDDEDCBAABAAABABAABADFEGGBABCDIFGGHHF<;<:<<=<<>DGIOHGIEDDCEFHFFEDCCBCDDEEEEGDGIHKHKIFEGBAB75510)
@311_PHV87F_9
TCCAGGATGTCCTGGAACTGCTGTTCCAGGGCCCGTGGGGAAAGCAGGCCATTGGGAGAGTGAGTCCCTACACGGAAGAATCTGCCCCGGTGGAAGACAGCCACGTGTCGGCTGTCTTGAAGGTGACGAAGGTGGTCTGGAGGGACACGGGAGGAAGACGAAGGTGGGAAGAGGTCACATTTTAACAACCACCCCACTTACTAATCATGCCTTGGGCTATGTTTTTATGATTTTTGACAGCTGTATAGTATCCCATAGCCTGAGCATAGCTCAGGACAGTTTCGATTGTGCTATATATCAAGCAGAGGATGACTTTGAACTCTTGTTCCTAGTGCCTTG
+
NLLPKNMKQOSSSPKSLIH:210000179:FEGGFEEEMSSMLOQKHNIQJEFBCFILLOJQPLKKJPJLPSJILSJKSPLRKLPFJLFKKIOLMPSSKSSLKJQOSKSPSSNOIGJLIHJJGJIKSGIIJJNMIHHJQLILSONGJKKSLQMQLQLNIJGNIMNQLIDEKISQKLNRIJJLNOLOKKJJKQJSNKNMKHRKGHNJJMHGGKNGILJHJIIIJQSSRLLISJOSPSOSKIFGCC?>///,''''(*<BCCEDBBCCCCHGKSSKOLKLJIJNIFEHGJLKMSGJKH@IDCDFCC:4444MSSHJGOKNLGIJID=>9779+(()+-0'%
@312_PHV87F_9
CCCTTCCACAGCCTCCAGGGCGGTGGCTGCGTGGGTCTTCACCGACTCCCGCACCTGAGCCCACATACTCCTGTCCGAGTGGGATGGGCCTGAGCCCAGCTGGCCCTCTACCCTGCCCAGCCTGTTCCCTGGAGCCCAGCCTGCCCCCTGCAACCACAGGCTACTGGTTCTCACCTGGGAGCAGCAGTCAGAGCAGCTAGGTGTTCCTCAAGGGGACAGGCTGGGGAGGGGTCATCCAGGATGTCCTGGAACTGCTGTTCCAGGGCCCGTGGGGAAAGCAGGCCATTGGGAGAGTGAGTCCCTACACGGAAGAATCTGCCCCGGTGGAAGACAGCCACGTGTCGGCTGTCTTGAAGGTGACGAAGGTGGTCTGGAGGGACACGGGAGGAAGACGAAGGTGGGAAGAGGTCACATTTTAACAACCACCCCACTTACTAATCATGCCTTGGGCTATGTTTTTATGATTTTTGACAGCTGTATAGTAGTCCATAGCCTGAGCATAGCTCAGGACAGTTTCGATTGTGCTATATATCAAGCAGAGGATGACTTTGAACTCTTGTTTCCTCATGCCT
+
E?B4:323:>>>>>@KDDIGCBCBCDIFGEDDCDKHHHFGFDDCCCDJLBA@@AEFGHJKGFFGGH(((((;;DGBAAAAFFGDECLGGFGFILKHJKKKJSPIGDDCDEGEFHBGLC8JKNSS:A00A:>IJJLJHLISFGEDD=CDEDLKJNKJHJJIHHFGEEDGHIJINJPMHGHGFGEFFFELFJIKJJGEGEDEDEEGFIIOHFECA?IDGHHHGGEHIFGHEGGDDFFFJFEIFGGIFHLMNJKKSJHJJGGD>89HHFGIBB<999AAB??>=>AADDDEEEFEEGGBDEEHLHOHIKI???EFHJFHHGGGIECCBCFHIHJMGHKIHDDDEEFDCDCFHFHGGGHKHHFGBAAAADJJHHGIGIHKEDCCEF:98<<1--,-****?DGFHB67GKNGFEEEHGISJJNIILEGGEDDDEFJKGFKHHIGFLJFFGFFDFDDDDDEDFKIJHHGFIFNIIIGEFEEEEEHFGGHGHFDEDEFFFFFGIIHFEFEGFGHGHGGJGGIFECDDGNJHEGGGIEHJJLKHGIGGFGJ??>>??HLLGHGFFFHGD@BG43311-(
@313_PHV87F_9
CTGAGCTATGCTCAGGCTATGGACTACTATACAGCTGTCAAAAATCATAAAAACATAGCCCAAGGCATGATTAGTAAGTGGGGTGGTTGTTAAAATGTGACCTCTTCCACCTTCGTCTTCCTCCCGTGTCCCTCCAGACCACCTTCGTCACCTTCAAGACAGCCGACACGTGGCTGTCTTCCACCGGGGCAGATTCTTCCGTGTAGGGACTCACTCTCCCAATGGCCTGCTTTCCCCACGGGCCCTGGAACAGCAGTTCCAGGACATCCTGGATGACCCCTCCCCAGCCTGTCCCCTTGAGGAACACCTAGCTGCTCTGACTGCTGCTCCCAGGTGAGAACCAGTAGCCTGTGGTTGCAGGGGGCAGGCTGGGCTCCAGGGAACAGGCTGGGCAGGGTAGAGGGCCAGCTGGGCTCAGGCCCATCCCACTCGGACAGGAGTATGTGGGCTCAGGTGCGGGAGTCGGTGAAGACCCACGCAGCCACCGCCCTGGAGGCTGTGGAAGGGGCTGCCTTCTTTGTGTCCCTCGATTCTGAGCCCGCGGGACTGACCAGAGAGGACCCCGCAGCTTCCCTGGACGCTTATGCCCACGCTCTGCTGGCTGGCCGAGGCCATGACCGGTGAGTCTACCCCCTACAATACCACCTACACACTTATGGAGACCTAGGGCTTCTCCACAGGGGGCAGCCAGACCTCATGCCTCAGCAGC
+
9K88889EJLFIEHGIHMJQ????RSGGJKNJOSNJMSSFGHGMSJ:::HGOSSLSIIJFJOMHKNSSIFHJGKSJMLOHNJQIMMSPOMSGGHKSJIFHIGEIG73401EHEGFGGEHIKIEEA:;HIISKGIIIOIIKJSPKOQKPJJMJSNJSHGNGILMIIGKIJJSJJLIJOKSGCEEKGHFGJJMNNMSLIMJSGLSLHOSLNNSSRHQHLHIEBDSSJIMSKIGFF@AACCGGFHIIKOJSLSJDEF9776640-+,:>A@EEILIJSSQSOPSBBB;.EJHSLOESJE?SABBIOSOKSSRNIKMSMNRLJSNKLGSNKSENI@JIGA@@AAIILLJILLJJLIQKONLSLLOSNMN@>>>@EGEFINKHDE?=>GBAA@BA??@AGLJHGGFFGNHIKLHKGHIGFEB>>>?LIKHKSKLPLPSLQQHOSLSMLLSILRKKIIIIGFJGIOKSPSSLMKLISMSSRQPNHKKLSIJHFFHIKSLSJKSISSNNOSJIKFEI=<;;899::DGISIPMF????@IKFIIFKGGDJGKHJNLIMJFDHEGKSMILQLFGJLJSKJHHDDMEHFFEEDEIFGLHIIKILRJLOLMMHINMNILMMKNMKKGKSIGIGMSKRGIHHEFHKGGFHJGGIGNKNLQHIMEIPJLDEDFCEDC;;;FEFGDCDEDFDBBCCCBCEFHFGEGFJGFHEHFMF???<;7
@314_PHV87F_9
TCAAAGTCATCCTCTGCTTGATATATAGCACAATCGAAACTGTCCTGAGCTATGCTCAGGCTATGGACTACTATACAGCTGTCAAAAATCATAAAAACATAGCCCAAGGCATGATTAGTAAGTGGGGTGGTTGTTAAAATGTGACCTCTTCCCACCTTCGTCTTCCTCCCGTGTCCCTCCAGACCACCTTCGTCACCTTCAAGACAGCCGACACGTGGCTGTCTTCCACCGGCATTTCTCCGTGTAGGGACTCACTCTCCCAATGGCCTGCTTTCCCCACGGGCCCTGGAACAGCAGTTCCAGGACATCCTGGATGACCCCTCCCCAGCCTGTCCCCTTGAGGAACACCTAGCTGCTCTGACTGCTGCTCCAGGTGAGAACCAGTAGCCTGTGGTTGCAGGGGGCAGGCTGGGCTCCAGGGAACAGGCTGGGCAGGGTAGAGGGCCAGCTGGGCTCAGGCCCATCCCACTCGGACAGGAGTATGTGGGCTCAGGTGCGGGAGTCGGTGAAGACCCACGCAGCCACCGCCCTGGAGGCTGTGGAAGGGGCTGCCTTCTTTGTGTCCCTCGATTCTGAGCCCGCGGGACTGACCAGAGAGGACCCCGCAGCTTCCCTGGACGCTTATGCCCACGCTCTGCTGGCTGGCCGAGGCCATGACCGGTGAGTCTACCT
+
777FKOLIIOKGMIJGJFDBDGIIHJIHJKIDHEEDKJJEHDDCHEEEFGIMKLQLJJOIHEFECCBBEEECFFEFFFHGHKJJKFNQME::7326GFMNIFDGD;98799:CEFKIHIILMIKIIGGFHONGLDBAAD=SLMGDCCCCEDDFCCGFF@;;:::++2272)*BBDGFDIHGGGFFFDIJHIGGGGEIKJIJJIIMIIIDBAAAEIHGIHOLHB?=7777+'$$%&&'')()'-@@::::>?JEA@;652257<DIHKHMIGDGD>LKKKICDEDGKGMKMLINOMHEEDAC:;LJSHJGHGNMKPQSIKJAG;;:7/CGNQKKHJMEEMCCFHPHFILMPKHHKNRJKJQHGGJQMMIHB:**A<<A@GGIHNSFFFHFHHHIJIHJHEBHAJJJEFEDA@AA@>>;224<;AGCCBBBHILJIDPKEFEHFLHHKKEED''')350////<9ECGEDDHHGEHGFQHJHEFFFGHGHGGGFFEDFDEFBBCC4.++++997////BECCCEECEC@@AADHJFGEDFEKGFFGIHGHGHEDCDCCEGEDEMKIGFGECDDDFFIHHHGGDEDDCEEEEIIIHFGJKIJGECDB?ABAACCDCFEEFFCBA@??@@@ABDCDDDDEHJGFDCCAFCCB@@?@BADCDDC@??=;<=;:84-(
@315_PHV87F_9
ACTATACAGCTGTCAAAAATCATAAAAACATAGCCCAAGGCATGATTAGTAAGTGGGGTGGTTGTTAAAATGTGACCTCTTCCCACCTTCGTCTTCCTCCCGTGTCCCTCCAGACCACCTTCGTCACCTTCAAGACAGCCGACACGTGGCTGTCTTCCACCGGGGCAGATTCTCCCGTGTAGGGACTCACTCTCCCAATGGCCTGCTTTCCCCACGGGCCCTGGAACAGCAGTTCCAGGACATCCTGGATGACCCCTCCCCCAGCCTGTCCCCTTGAGGAACACCTAGCTGCTCTGACTGCTGCTCCCAGGTGAGAACCAGTAGCCTGTGGTTGCAGGGGGCAGGCTGGGCTCCAGGGAACAGGCTGGGCAGGGTAGAGGGCCAGCTGGGCTCAGGCCCATCCCACTCGGACAGGAGTATGTGGGCTCAGGTGCGGGAGTCGGTGAAGACCCACGCAGCCACCGCCCTGGAGGCTGTGGAAGGGGCTGCCTTCTTTGTGTCCCTCGATTCTGAGCCCGCGGGACTGACCAGAGAGGACCCCGCAGCTTCCCTGGACGCTTATGCCCACGCTCTGCTGGCTGGCCGAGGCCATGACCGGTGAGTCTACCCCCTACAATACCACCTACACACTTATGGAGACCTAGGGCTTCTCCACAGGGGGCAGCCAGACCTCATGCCTTGGC
+
IKPSSGFFSMNNSNKLSKSSKSPKSLIRSLSKIKIOOOLMLNQSLLKIPSKKNLISMPQQKJLOSKHGMKDJSJSMJLLSIJFGCEJSKHJGKLKNLMJJJ@CONPOSOMILJFHGFHEEFGHJQLMMSSSLQSOSLSPRMMPRSOSKLMNMOJIHMLQM;5566<;=<:721000+.EGJJOLOOKLSSKOSHAABLSSQMSJRHSMLEGLE:<///@MNKPOPMJPSSSQIKFK@@IIHHGMSONKIRSHSSHIGB=3@<<JHLIHL>=:20+'((+?FSKQJJJKMIOPLMOLJSQNHNPSSMSLDJSSOSSMPSONIRJNKKLOSNNOLLNIGHKOMOIIILJFDFBC=4***;<GOJILJIFKSNQMQQJKKLLJNLPQMSLIEE@DC32223K9IBSIKMINMSMNKSPMQSQLPSLNKMSEAAA==CAAAAMSGDDECGJILMMC=?GLJRSPMJLECDEDCDGMMMIJMKOQKINMSSJIRHFC;;>=:;:1(((()EEEEHIGOKOJLJNGOIKSJ?>>;97---56678:;9BFEHFFDFGFHNOLKNHHHFEKGHIJHIHJQPNKINKKHKJNLKKJKHFHGGGKHJSILSILJJIHJKKHEFEGFEFEEIJMJHIIININISKGFGGKIHHHMIJGHJMSJDCA@?@@GICBCC@=::9;99:....'&&&
@316_PHV87F_9
CCCACCTTCGTCTTCCTCCCGTGTCCCTCCAGACCACCTCGTCGCCTTCAAGACAGCCGACACGTGGCTGTCTTCCACGGGGCAGATTCTTGGTGTAGGACTCGCTCTCCCCAATGGCCTGCTTTCCCCACGGGCCCTGGAACAGCAGTTCCAGGACATCCTGGATGACCCCTCCCCCAGCCTGTCCCTTGAGGAACACCTAGCTGCTCTGACTGCTGCTCCCAGGTGAGAACCAGTAGCCTGTGGTTGCAGGGGGCAGGCTGGGCTCCAGGGAACAGGCTGGGCAGGGTCGAGGGCCAGCTGGGGCTTCACGGCCCATCCCACTCGGACAGGAGTATGTGGGCTCAGGTGCGGGAGTAGGTGAAGACCCACGCAGCCACCGCCCTGGAGGCTGTGGAAGGGGCTGCCTTCTTTGTGTCCCTCGATTCTGAGCCCGTGGGACTGACCAGAGAGGACCCCGCAGCTTCCCTGGACGCTTATGCCCACGCTCTGCTGGCTGGCCGAGGCCATGACCGGTGAGTCCCTACAATCCCCGCCTCACGCTTATGGAGACCTAGGGCTTCTCCACAGGGGGCAGCCAGACCTCATGCCTCGGCGG
+
>EEACCCDEDKHHIIHHDA<56<7''''(7568896751)()+))))*54456:::BB?@@@EPJIKKIGNFB71101'''**,,+****'$$%%'%$%&),,)*--.2224.=DEFFFMFFCA535=7.;DCCCPPSFBEFDDDI+***'(''=9;9967:>9656989>@F33/977ACCCGG:;:0A43554676889555554A5511***,:33333535777?=??@CIIMISMHHIK@?@BCOLHESOOOCBBBA8652.,+'((--CISLIFG?;BA=>>><)((((/::9877++++-/+(()'''(9?ABE>8=>>>EEEJOKIKHHKKMEGHGGE2/.,-,+**)*+&%%%&.045,,,,8:::;<BEGEDBDDEC=@CFJIKLIIEFLOLNHE;88888<;501<>>FD@0...0D?666?IFAKIIKSKHHHKH==<<?@EIDDE@<JDCDCB>?C;?AAEKJGEDCDDEGFGIJKIMLHGEEFEHLKHGDCBDFFKA;8877;99871/,*/.&%&&'+*()**,/00232/0023542//))+,*+0)('''-,,,/.23+(&&&(/001445:;:;0'&&&(
@317_PHV87F_9
TCCATAAGTGTGTAGGTGGTATTGTAGGGGGTAGACTCACCGGTCATGGCCTCGGCCAGCCAGCAGAGCGTGGGCATAAGCGTCCAGGGAAGCTGCGGGGTCCTCTCTGGTCAGTCCCGCGGGCTCAGAATCGAGGGACACAAAGAAGGCAGCCCCTTCCACAGCCTCCAGGGCGGTGGCTGCGTGGGTCTTCACCGACTCCCGCACCTGAGCCCACATACTCCTGTCCGAGTGGGATGGGCCTGAGCCCAGCTGGCCCTCTACCCTGCCCAGCCTGTTCCCTGGAGCCCAGCCTGCCCCCTGCAACCACAGGCTACTGGTTCTCACCTGGGAGCAGCAGTCAGAGCAGCTAGGTGTTCCTCAAGGGGACAGGCTGGGGAGGGGTCATCCAGGATGTCCTGGAACTGCTGTTCCAGGGCCCGTGGGGAAAGCAGGCCATTGGGAGAGTGAGTCCCTACACGGAAGAATCTGCCCCGGTGGAAGACAGCCACGTGTCGGCTGTCTTCCACCTCAGGTGTGGGACTCGCTCAATGGCCTGCTTTCCCCACGGGCCCTGGAACAGCAGTTCCAGGACATCCTGGATGACCCCTCCCAGCCTGTCCCCTTGAGGAACACCTAGCTGCTCTGACTGCTGCTCCCAGGTGAGAACCAGTAGCCTGTGGTTGCAGGGGGCAGGCTGGCTCCAGGGAACAGGCTGGGCAGGGTAGAGGGCCAGCTGGGCTCAGGCCCATCCCACTCGGACAGGAGTATGTGGGCTCAGGTGCAGTAGGTGAAGACCCACGCAGCCACCGCCCTGGAGGCTGTGGAAGGACTTGTGTCCCTGGGACTGACCAGAGAGGACCCGCCTGGACACTATGCCCACGCTCTGCTGGCTGGCCGAGGCCATGACCGGTGAGTCTACCCCCTACAATACCACCTACACTATGAAGCAGCACACGCAAAAG
+
SJJIIFEDDDDEFDDDEGGHHIKJJGEECGLFGGISNJLHEFEEEIIIFGGEGDEFGHHIHGHIBA@>??FGGGFGIEGFFDCCDDDMKIJHSLHIABAACILSJNHIBBB@>>;;<=7<@AABFFEEECA@?CCBIGIJQBABAAQSMSJMNJHHIIFHJILJKJNIQHPJNHEEEEGGKLRIKGGHGMIGHLHHHFIGLSIFFGEJJSNPIIILHPJHGGFKLLSMHGEEIHLSLLSHIFFF11112CAFMSSLMIGJGECABCCHBLSHSNPLLLRQHLFNPHGIMKKRSQMJHSHMHLLSMKLNJHPILSHHMFHHIMJKJIRLSGNLJPILSMJHHILOKKSJLILDEFFGJIMPSJFFFHMIJRIGLJPHHFGGGBEEEFOSGLGGKMECCCGHGGHGFFFFGHEEDDEEFECEDBBBACDCDIEKGFEDEDFFKFCDDDEFFFIKGGHHFFGDCCCDINMJKKIIHIFBCAACGJKJKJIHJHHFIFEB@@?@FIEFB>=862+)'''&'/,,,,.1/'&&%$%&*-46:;;;:9.2/.*/:;:9DDBB@CC@BDFHDCB=:23;AMFGEEEEHMHEDD?DBC;<<4BEFHGHBDDA;F=>AADDDGMIF;;:556>>>?AEEECCC><8874592238776779::;=;;=>;;99996644553-,)&&''%&))&%'(())),,,,--,,+,'$%$%'+,.7<@@AA<==>AFCECBBA<858/,,+**./4:BCBC?>>??DFDCB?=<:886544+++++,49-))'&%$$$$&.04500001877;<;;;;83++.*)((+)*..0454**(%%&&'))*4455531//*%%%'()*+&&'''*/165::;::9<<==>9:::;?;:::9<>B<<>?<;;;<@@;;999899744569::70000030*)((&$%%%%%%%%'((0))))*
@318_PHV87F_9
GTGAGAACCAGTAGCCTGTGGTTGCAGGGGGCAGGCTGGGCTCCAGGGAACAGGCTGGGCAGGGTAGAGGGCCAGCTGGGCTCAGGCCCATCCCACTCGGACAGGAGTATGTGGGCTCAGGTGCGGGAGTCGGTGAAGACCCACGCAGCCACCGCCCTGGAGGCTGTGGAAGGGGCTGCCTTCTTTGTGTCCCTCGATTCTGAGCCCGCGGGACTGACCAGAGAGGACCCCGCAGCTTCCCTGGACGCTTATGCCCACGCTCTGCTGGCTGGCCGAGGCCATGACCGGTGAGTCTACCCCCTACAATACCACCTACACACTTATGGAGACCTAGGGCTTCTCCACAGGGGGCAGCCAGACCTCATGCCTCAGCGG
+
(((?BDEKPMOKNQOKKSKQSNOJLJIMIQSIHJMKKHJMNIFEDCFIIMRQNKNSOJQSILSSRIPJNJKSKSNKH:::<FMIGIHHLRPFOKSJLMISSLSIJJMJOSNNMHIKOSJIIHJKLMRLJNI@??@FIGGCBDCJHHHHQMSSSJIJSIKLLLSONSSNKMLNRSOKOJQGJD775:79LQLSSJSKJGKRMGIIKJSSSMMONPSLSJMJIHDJRSBBBC@9FGGGMIABC?AIDCCF?>===BGGFKH?ACGKSIJHIMIOLKNSMNPORSKKJMISLLGIKJSHFFKJKOSMHHFGJPLPNSKONKJGILMISJSSJOOHEHSJKLKIJMJKSEFFCJNLSIMSJINPJKFNGEFFJDABA64
@319_PHV87F_9
TCGGGGGTAGACTCACCGGTCATGGCCTCGGCCAGCCAGCAGAGCGTGGGCATAAGCGTCCAGGGAAGCTGCGGGGTCCTCTCTGGTCAGTCCCGCGGGCTCAGAATCGAGGGACACAAAGAAGGCAGCCCCTTCCACAGCCTCCAGGGCGGTGGCTGCGTGGGTCTTCACCGACTCCCGCACCTGAGCCCACATACTCCTGTCCGAGTGGGATGGGCCTGAGCCCAGCTGGCCCTCTACCCTGCCCAGCCTGTTCCCTGGAGCCCAGCCTGCCCCCTGCAACCACAGGCTACTGGTTCTCACCTGGGAGCAGCAGTCAGAGCAGCTAGGTGTTCCTCAAGGGGACAGGCTGGGGAGGGGTGATCCAGGATGTCCTGGAACTGCTGTTCCAGGGCCCGTGGGGAAAGCAGGCCATTGGGAGAGTGAGTCCCTACACGGAAGAGAGTGTCCCGGTGGAAGACAGCCACGTGTCGGCTGTCTTGAAGGTGACGAAGGTGGTCTGGAGGGACACGGGAGGAAGACGAAGGTGGGAAGAGGTCACATTTTAACAACCACCCCACTTACTAATCATGCCTTGGGCTATGTTTTTATGATTTTTGACAGCTGTATAGTAGTCCATAGCCTGAGCATAGCTCAGGACAGTTTCGATTGTGCTATATATCAAGCAGAGGATGACTTTGAACTCTTGTTCCTCATGCCT
+
,)(()+=3222234=??@A@ACDCEEFGGFFGGHHJIIHJHFGGHFFEEDEGFEFGFEGFEGGORJQJNGJGCBCCDKMKJQMGOKNJMLIQGGHIFHGFJGILMIJGFFGFGDCBC?>?GSSKPLKPMKSHKMEFIJNJILOGI=>HIFFFEFHGLSIFDBCDFKRPGHKFBBCCGPD=AFFISFSFD:87MMPIGHGHMLNJFFEFFJLKIHILLJJSGIIMKKFJISIGFHJHIHFGFFDFGFJ>HQSIMJIA@?34ILKNNJMGJISJDC<867EGGGFKIIIGIJDDCCCDIHISLOSMMIKJPINFECDEC=:;;<CDKDA9999FJLHHFEGFEIMLJSJSIHJCGKEIO@FFE('''(112PKSJHGHGLIIKKKRMI;::::@??<=FDEBCCA@;:9:;==:842228=EFHGEDECEDEGGGLLE5101/0)'&('&%%'*/001129>>>>@GGGFGEHGIGGMIIIILHJJIKMLMIGFGHGQJJKLGLMJLKHJMJGJHEKMOIKISRJHIHGSJLLHLJSLLGLIIPHOLMNRSSHHHKGKKKKLIHGHHGIHIHJIIIIMJIIIECECCESSMLQJSKIIJIKIMJGFHFIGEHGFGGFHHFGFGFGGHJJMHIGIGFIFHHJGEGGEGA@@?@GKKGFEFEFFHGLHJHHGFGEEDEGHFHKFLJJMJNILLHJHHD@A?=91
@320_PHV87F_9
GCTAGGTGTTCCTCAAGGGGACAGGCTGGGGAGGGGTCATCCAGGATGTCCTGGAACTGCTGTTCCAGGGCCCGTGGGGAAAGCAGGCCATTGGGAGAGTGAGTCCCTACACGGAAGAATCTGCCCCGGTGGAAGACAGCCACGTGTCGGCTGTCTTGAAGGTGACGAAGGTGGTCTGGAGGGACACGGGAGGAAGACGAAGGTGGGAAGAGGTCACATTTTAACAACCACCCCACTTACTAATCATGCCTTGGGCTATGTTTTTATGATTTTTGACAGCTGTATAGTAGTCCATAGCCTGAGCATAGCTCAGGACAGTTTCGATTGTGCTATATATCAAGCAGAGGATGACTTTGAACTCTTGTTCCTCGTGTTC
+
779LOKSKSIIIJHKLKEQKJOGGIMHDFGFHLDGIGA???@LMNJSKHLJQHNPPPSMHJKLGFIIONSJNMMKLMLQJMQNNKKKIHLRHGOOSSMSPHNIIJKPLJINI99:HJLIHJHLJIKGBBBABDBH?9999EDIIHHIHHGHHKQAIE99NJMJHOIFHHHISOLSPSLJOSMKQSNSMNSSOIOSRKKIGHPHH@?>:=GINPMOHFHHPSMISPIKJGIIMLJJSSLLKIHFJGJQACAAACDHHNGHEFHJSSONILHKSSOIKPHIHIJGOHEIEHFFJJJGFGHIOIGIIGEDEEGFDBG@=2100/++++-224IJMMHKFGGFDDB==<ACBE99887748;::1111144324--)('$
@321_PHV87F_9
TTGGGAGAGTGAGTCCCTACACGGAAGAATCTGCCCCGGTGGAAGACAGCCACGTGTCGGCTGTCTTGAAGGTGACGAAGGTGGTCTGGAGGGACACGGGAGGAAGACGAAGGTGGGAAGAGGTCACATTTCTAACAACCACCCCACTTACTAATCATGCCTTGGGCTATGTTTTTATGATTTTTGACAGCTGTATAGTAGTCCATAGCCTGAGCATAGCTCAGGACAGTTTCGATTGTGCTATATATCAAGCAGAGGATGACTTTGAACTCTTGTTCCTCATGCCTAT
+
MGGCBBBCCCBCBBBCCCBBCDDCEDDEFFFFEFEEFDFCCFGFFGHEDCEFFDEEEFLGFMHG--,,,,1?CEFGDECDDE:::::EDCDCCBCDIFEACBA95==;;<>?EGGFFDFGKGFFEGGHHED61...1:?A@@@@ADDEDDDCEDEEDEDCBCCB@???>AABCHJSNFDBCDBHHHGCCA@AABBBAAAAABBBBA@A@?@ABCFDBBCBE@???CCBAAACBCBCCCHFDCBCCEEFFGFDCCAA@ABCDEDDFDDEFGFCDDDCEECD>:988:B0/
@322_PHV87F_9
ATAGCACAATCGAAACTGTCCTGAGCTATGCTCAGGCTATGGACTACTATACAGCTGTCAAAAATCATAAAAACATAGCCCAAGGCATGATTAGTAAGTGGGGTGGTTGTTAAAATGTGACCTCTTCCACCTTCGTCTTCCTCCCGTGTCCCTCCAGACCACCTTCGTCACCTTCAAGACAGCCGACACGTGGCTGTCTTCCACCGGGGCAGATTCTTCCGTGTAGGGACTCACTCTCCCAATGGCCTGCTTTCCCCACGGGCCCTGGAACAGCAGTTCCAGGACATCCTGGATGACCCCTCCCCAGCCTGTCCCCTTGAGGAACACCTAGCTGCTCTGACTGCTGCTCCCAGGTGAGGAGAACCAGTAGCCTGTGGTTGCAGGGGGCAGGCTGGGCTCCCAGGGAACAGGCTGGGCAGGGTAGAGGGCCAGCTGGGCTCAGGCCCATCCCACTCGGACAGGAGTATGTGGGCTCAGGTGCGGGAGTCGGTGAAGACCCACGCAGCCACCGCCCTGGAGGCTGTGGAAGGGGCTGCCTTCTTTGTGTCCCTCGATTCTGAGCCCGCGGGACTGACCAGAGAGGACCCCGCAGCTTCCCTGGACGCTTATGCCCACGCTCTGCTGGCTGGCCGAGGCCATGACCGGTGAGTCTACCCCCTACAATACCACCTACACACTTATGGAGACCTAGGGCTTCTCCACAGGGGGCAGCCAGACCTCATGCCTCAGCA
+
ACCHKPJPJIHHGJIJQKMLLEEKPOMJQPHPJKJJONMS@@??CHEDCCCKMLMRJSSOIKSSLSNKJKBSSOPSJJKHPIDKNMKNLMSSG@@?BAA@BDBB?3))((*(),??EGIKNOILH;7601C?><;<>?CJSNKSIHQISNJNJ@?:9899554322277789886/,,+*++/58:::@BCDIFGNPGG<40-./..68?DECCFBBB@@?@OSSJRISSSSLNLMOJMG9999:GGLECBA;569::<FFFFKSSIJKKMOOSLJHHBBABGGFIKLLJKSSMSISSJKSCDB70GISLOJRJJFCKDAGILSISKMGDEEEGSKPILQLHIRSOSJSKGCEI=:;,.111HFGEIHHGMJHJSQSRNONLSINOOSIILHGCEEBDA>0)*///CFDIIHGHNLNHILQNIGGJIJHIEEED?@@@I8*****DDKCJHGHKECDDC@@A@AHGGHGHKHIHDHJSJMKEEESKIJBBCCGMHKHFHFLKJJMHKJJJFHHIGROMIHOJOKJHLIJIQNOIJHID4/.56/@CHEEEEFHGPJJKILMSKHFHHHHNIHFGKG;;99;IHC::;>>DFFHEFCDE@HMLIGIJFFGFGGJHIKMJJSQSMDECGJMJSHHKHIJOHBB?BABAACB@9999AFLJKEFEECCDEFFJIJFIJKQRNKJHHJHIREHCDFIJLIIGKG@?==>@DDDDGGGC@<;<<899:<=B3321+
@323_PHV87F_9
CTGAGCTATGCTCAGGCTATGGACTACTATACAGCTGTCAAAAATCATAAAAACATAGCCCAAGGCATGATTAGTAAGTGGGGTGGTTGTTAAAATGTGACCTCTTCCCACCTTCGTCTTCCTCCCGTGTCCCTCCAGACCACCTTCGTCACCTTCAAGACAGCCGACACGTGGCTGTCTTCCACCGGGGCAGATTCTTCCGTGTAGGGACTCACTCTCCCAATGGCCTGCTTTCCCCACGGGCCCTGGAACAGCAGTTCCAGGACATCCTGGATGACCCCTCCCCAGCCTGTCCCCTTGAGGAACACCTAGCTGCTCTGACTGCTGCTCCCAGGTGAGAACCAGTAGCCTGTGGTTGCAGGGGGCAGGCTGGGCTCCAGGGAACAGGCTGGGCAGGGTAGAGGGCCAGCTGGGCTCGGCCCATCCCACTCGGACAGGAGTATGTGGGCTCAGGTGCGGGAGTCGGTGAAGACCCACGCAGCCACCGCCCTGGAGGCTGTGGAAGGGGCTGCCTTCTTTGTGTCCCTCGATTCTGAGCCCGCGGGACTGACCAGAGAGGACCCCGCAGCTTCCCTGGACGCTTATGTCCACGCTCTGCTGGCTGGCCGAGGCCATGACCGGTGAGTCTACCCCCTACAATACCACCTACACACTTATGGAGACCTAGGGCTTCTCCACAGGGGGCAGCCAGACCTCATGCCTCAGCAG
+
5=>=>?JJSKSIMPSJKIJJLIIMMSNISKJIQOLNNSLNNISSSLLNSSJNNSPSPIMLPKJLRIOLLIMOJNMJSKIISSSSMNLPMKNPKMKGSSJSSSILKB=><:=DCEFIPKSNJHA@FD79JLLKLRLLIHKHIGIMSSLNMJJILJOMJSSQNMMQKJHLGEDEEMSQSK/*+)*742..11FDFKJG=>>*+9<IE4444EHIJHISKSLMNILSKIRSSPLOJNHFHMLIOPLLLLSKLSJNMLSRJSHHKJPMMNONHIMLKHMKIKLPOND>6337NJSLQLLHHCJDCELLLSOPKKLOSQOLMLMNKMKLSLSLSLSSGJRLLKSSLLOMQNJSIRSLONSSKMNIRMGJSSLLGEH43327777BJKOOKIKLIRISNMKJMJNGEKIHIHIHKGL@B?><8((((GIJGKOGSIOKPKJLQMOLJLHKJKMJKMPPSLLJNLKLKOJ97777<>@B==>>GMIHJKRMJHGHJIJLFLJKJMLSLRJNIMAPJSIKKHOIHNQHJJQLKIGKIPOKKQJPPLMNLKHKJJIKINGG9888<NLMFEIHEHIHHJMKRH@<<=KIJGFFFGGKKJJHIHJJKKJJSOHJNOJKGGJQJHHJIHFEEEEJMKHH@@@FFLIEGFFEEDGHIMOIONSPGMNLMKKNHHGFCBCFGEHGHFHLHHHFGIGIEFHLGACEGGHGHFCCCDAA@<4-
@324_PHV87F_9
AACTACCACCCACCTTCGTCTTCCTCCCGTGTCCCTCCAGACCACCTTCGTCACCTTCAAGACAGCCGACACGTGGCTGTCTTCCACCGGGGCAGATTCTTCCGTGTAGGGACTCACTCTCCCAATGGCCTGCTTTCCCCACGGGCCCTGGAACAGCAGTTCCAGGACATCCTGGATGACCCCTCCCAGCCTGTCCCCTTGAGGAACACCTAGCTGCTCTGACTGCTGCTCCCAGGTGAGAACCAGTAGCCTGTGGTTGCAGGGGGCAGGCTGGGCTCAGGGAACAGGCTGGGCAGGGTAGAGGGCCAGCTGGGCTCAGGCCCATCCCACTCGGACAGGAGTATGTGGGCTCAGGTGCGGGAGTCGGTGAAGACCCACGCAGCCACCGCCCTGGAGGCTGTGGAAGGGGCTGCCTTCTTTGTGTCCCTCGATTCTGAGCCCGCGGGACTGACCAGAGAGGACCCCGCAGCTTCCCTGGACGCTTATGCCCACGCTCTGCTGGCTGGCCGAGGCCATGACCGGTGAGTCTACCCCCTACAATACCACCTACACACTTATGGAGACCTAGGGCTTCTCCACAGGGGGCAGCCAGACCTCATGCCTCGG
+
&&&,&&&*,363;DEDDDDFGJISSDSI@DIJBD><@@,*))*6@HILIIJOIMKMSJSSSILJJKBAAAAFFSGMNJPSSJOMJGE?;:9888885655.--,-:97::8;<=;;:::<DEFFMKMLPLLJKLC@>@DLFKRNOIHLHIJPNLKJJLKLKLKEESLLMKJSNNJNMSDLGJFB100,AEGILJIIGGHIAAFIGHLLSLKMPLPOSSMKRSMLGGCC@?>B=*FIEHJLSOJKJOGIGKHMJMMKIHHIFCIGSNSGEGB=2,,,-2,,,99FFCBABBHLLRLKLOEFFFDGOIHFGF?67LNPHFKJLNLJKFKJKSQGEEEGFHFFFJHHHH0///098889JEGJDEMG52223FHLQHQJIIIGIIKKHKGFIIIJKSKMLPMIGNGHFIHLMINKMMGEAACC=JHIEEEDFEKHJHSAAA<<<<;@ABACGGHJMHMKIFHNSIGSHEHHIHEGEFIBCKGKFEDFDDDEEGGGFGGGGKIJIMJHLJOKCDBCCOKSHIGGFEFEKILHLHGBDFJJFGHIDDDDEGMIHHHKJIHKJLIIJGFEJFHJFHFKFGGGEEHILGEDEDCEGHHHGHGE<;<;<<C4,*
@325_PHV87F_9
GCTGCCTTCTTTGTGTCCCTCGATTCTGAGCCCCCGCGGGACTGACCAGAGAGGACCCCGCAGCTTCCCTGGACGCTTATGCCCACGCTCTGCTGGCTGGCCGAGGCCATGACCGGTGAGTCTACCCCCTACAATTCACCCTACACACTTATGGAGACCTAGGGCTTCTCCACAGGGGGCAGCCAGACCTCATGCCTCAGCAG
+
2:@JLMNMDDIKDEHFEHF@C???FJKLMNBA?>??KIINONSKSE?9888:DJSHSMJHLLSIJMLSGBBEEGFDDCCGEFEIEFKLLSMOLSNKKHIISPSIMIFJFEEEDGLKKKIJHHG@>>>>==:9886-,,,,-**,,ADISIHGJGGHHFJJFGGSGHHHGHI6544589?<322200000169977799+++((
@326_PHV87F_9
TCAGGCTATGGACTACTATACAGCTGTCAAAAATCATAAAAACATAGCCCAAGGCATGATTAGTAAGTGGGGTGGTTGTTAAAATGTGACCTCTTCCCACCTTCGTCTTGCCTCCGTGTCCCTCCAGACCACCTTCGTCACCTTCAAGACAGCCGACACGTGGCTGTCTTCCACCGGGGCAGATTCTTCCGTGTAGGGACTCACTCTCCCAATGGCCTGCTTTCCCCACGGGCCCTGGAACAGCAGTTCCAGGACATCCTGGATGACCCCTCCCCAGCCTGTCCCCTTGAGGAACACCTAGCTGCTCTGACTGCTGCTCCCAGGTGAGAACCAGTAGCCTGTGGTTGCAGGGGGCAGGCTGGGCTCCAGGGAACAGGCTGGGCAGGGTAGAGGGCCGCTGGGCTCAGGCCCATCCCACTCGGACAGGAGTATGTGGGCTCAGGTGCGGGAGTCGGTGAAGACCCACGCAGCCACCGCCCTGGAGGCTGTGGAAGGGGCTGCCTTCTTTGTGTCCCTCGATTCTGAGCCCGCGGGACTGACCAGAGAGGACCCCGCAGCTTCCCTGGACGCTTATGCCCACGCTCTGCTGGCTGGCCGAGGCCATGACCGGTGAGTCTACCCCCTACAATACCACCTACACACTTATGGAGACCTAGGGCTTCTCCACAGGGGGCAGCCAGACCTCATGCCTC
+
GFPSSKJMLLMJLKJNJILMLOJKKILLJIHQPSOKJISSJLMLMLMSMSJSKSSSIMSQOMMKKMOKHKLMJRJNPLSRHHPKMKQLDOHL?A>66501771*))*+.''',-9**GEGGGHFH@@DJJJJNIJLKGLMLNSLNMJMMJLSSOHJKHOJIKOISII;<0---.289<AIIGEGHDFDHFGGHF;;;;<=OM????D>==9@DFKIMJIKKHLDKOIKK??@@ELGLLLHMLLNKHEG7500=999HGISLJKHFFDEC4?///2*CIHLNODGE</J??GJNSSPLIICBBHHHSOSOLLKSLSRJLIKK=BEC?@???BAJHIHJHMIKNRPJLPRIOIGKPSEFCBBBCCBCB9445FEILHOIGF>@><<<;9743323301)'''*+,,@@@@?@JA@@?7-.A@@BBB75+''((((()=>>E?=>>>@NNGGHISA8888<=?E????DDDDIHJKJLGFFHLMMKLMSPLSMMLSKSOKMJJMIIPEFGHFMSKJKSRH;;;;<=5557HLINNSKOLNKNOJ@<:8CCG==>D.*BBACFDDDD<CB??AB?>::33333:GGGGKHFGDE?@GRSLGFGHOQRJKNJIDCC98987:6567779BB====IGIGHABHHHHIJIIHHOGFEEFFDEDGHLGDCCC==778GGMKGHKGFECA@>=?BCC@9+
@327_PHV87F_9
GTGGTTGTTAAAATGTGACCTCTTCCCACCTTCGTCTTCCTCCCGTGTCCCTCCAGACCACCTTCGTCACCTTCAAGACAGCCGACACGTGGCTGTCTTCCACCGGGGCAGATTCTTCCGTGTAGGGACTCACTCTCCCAATGGCCTGCTTTCCCCACGGGCCCTGGAACAGCAGTTCCAGGACATCCTGGATGACCCCTCCCCAGCCTGTCCCTTGAGGAACACCTAGCTGCTCTGACTGCTGCTCCCAGGTGAGAACCAGTAGCCTGTGGTTGCAGGGGGCAGGCTGGGCTCCAGGGAACAGGCTGGGCAGGGTAGAGGGCCAGCTGGGCTCAGGCCCATCCCACTCGGACAGGAGTATGTGGGCTCAGGTGCGGGAGTCGGTGAAGCCCACGCAGCCACCGCCCTGGAGGCTGTGGAAGGGGCTGCCTTCTTTGTGTCCCTCGATTCTGAGCCCGCGGGACTGACCAGAGAGGACCCCGCAGCTTCCCTGGACGCTTATGCCCACGCTCTGCTGGCTGGCCGAGGCCATGACCGGTGAGTCTACCCCCTACAATACCACCTACACACTTATGGAGACCTAGGGCTTCTCCACAGGGGGCAGCCAGACCTCATGCCTCAGCAG
+
@SMMKLKJQJISSJQMLKOLSKMNB?=6;GGGDDIEOJKKMKS@;;LPMLMHMLCA@@@@EHLMGEIJLIJLLSLLMNLKLOKGJGJGJJJPSGMRLSNNJNOFGFKLPMKKOMKSOMRRIKSHJHKSJIMSMKISLNNHRNISSLSRKNSSFIJQLNIHJISSHIRMKLMSPJJNLHP?AJJLNSRJJMSSSRJLIKNLABEB@FHGHHJFE;1DEEEJMKQKJKKHJIJLIKKRLKMIGGJMNNLJKOOLKKLPMIRKIHFFEGGINJKKLPKMFBDAESSFGD@;1,('((('()85;F98878?MIOMJLNNFA@?AAIILFKC;@AAHFJJJKKMILHMLKHKIJSKLKQNNIHIJIIKMMLPJSJNPMIHJGFFI2.-**111((('=ACDEFLGGE=====QSJLLKSJQMOHKJGSKSKCSKINLIHGFFIPIGF:IJILIKOMNKILJJJKJJMSMPKNKHJLOSOSPSKIKBABACFHFFA9:HKIHMHFFFEFFIIIIOHKMMKHKJLGJSOKJHGGNRKJKGJJGHIJLPSNSJMIGHLMFJFHGFEDEIKHFGIHIGILLOJIHJKKILJIILGHHGEJIHMDEEEGGEFHJIGHDFEFHIHIJHHJ?>=80
@328_PHV87F_9
CCAGCCAGCAGAGCGTGGGCATAAGCGTCCAGGGAAGCTAGGGGTCCTCTCTGGTCAGTCCCGCGGGCTCAGAATCGAGGGACACAAAGAAGGCAGCCCCTTCCACAGCCTCCAGGGCGGTGGCTGCGTGGGTCTTCACCGACTCCCGCACCTGAGCCCACATACTCCTGTCCGAGTGGGATGGGCCTGAGCCCAGCTGGCCCTCTACCCTGCCCAGCCTGTTCCCTGGAGCCCAGCCTGCCCCCTGCAACCACAGGCTACTGGTTCTCACCTGGGAGCAGCAGTCAGAGCAGCTAGGTGTTCCTCAAGGGGACAGGCTGGGGAGGGGTCATCCAGGATGTCCTGGAACTGCTGTTCCAGGGCCCGTGGGGAAAGCAGGCCATTGGGAGAGTGAGTCCCTACACGGAAGAATCTGCCCCGGTGGAAGACAGCCACGTGTCGGCTGTCTTGAAGGTGACGAAGGTGGTCTGGAGGGACACGGGAGGAAGACGAAGGTGGGAAGAGGTCACATTTTAACAACCACCCCACTTACTAATCATGCCTTGGGCTATGTTTTTATGATTTTTGACAGCTGTATAGTAGTCCATAGCCTGAGCATAGCTCAGGACAGTTTCGATTGTGCTATATATCAAGCAGAGGATGACTTTGAACTCTTGTTCCTAGTGCC
+
0GJKLIHHLGLIIOIIIIIIIMGGIGILHJBDKKGB@=>('''(3BHHHJC@DNLLKSIJLJJHFHIIJJOSIJSGDDEEIIGNH7..-++-.BKNIHLLKLILJLLJJMJJKCCNMLHFHGKKNJOLIJIPJJKJIHOHHJMKLLFCDIGSHLLMSSLNKOMLMJGGHNHKLOGFHNPJLKIILLJKFGFFCA@KKSKSKI@?=;;=<EDACB>89FHPPL;88;8@IHLLONBSNJHJHGC?AHIJJOKNJSNNJHIIGIILHHLSNIKIJKLLOLJIMSIIMJHHKMJIQLLGGGHLQPMHGIHIHGIIIKJHLKNJHSISKCCCC55555ACDILLJKHFFQJLKKMSRNIKIE=>FD??FDCCAQLMMPIHJKFGFFGHIJGGFFHHLHHIJFHGFIEC::;ADHGJED?:;=-***+556=EFGFJIJFFLFFJFEFJJNJKJDEDHIJNHGDFDDGKKONHIOKLIFGGFHI:::;?HCGFIKFDEGIJIIH>HKOLHGHGJHJKSNSJLKLGHFLGHGGIKJKLOJIJGJHHHFIIGGEFDCDEHFJKJQJHIMFIHGEFDGMIKJHJG@566<<=><=FEFEHJIIGGIFGLIIKLNJH>====<:9:;BFIQFEDDDDFGFJIJJGFCCA@?=<<===>DCDCECC7877732221-
@329_PHV87F_9
TCCATAAGTGTGTAGGTGGTATTGTAGGGGGTCAGCTCACCGGTCATGGCCTCGGCCAGCCAGCAGAGCGTGGGCATAAGCGTCCAGGGAAGCTGGGGTCCTCTCTGGTCAGTCCCGCGGGCTCAGAATCGAGGGACACAAAGAAGGCAGCCCCTTTCCCACAGCCTCCAGGGCGGTGGCTGCATGGTCTCACGGACTCCCGCACCTGAGCCCACATACTCCTGTCCGAGTGGGATGGGCCTGGGCCCAGAGCTGGCCCTCTACCCTGCCAGCCTGTTCCCTGGAGCCCAGCCTGCCCCCTGCAACCACAGGCTACTGGTTCTCACCTGGGAGCAGCAGTCGAGCAGCTAGGTGTTCCTCAAGGGGACAGGCTGGGGAGGGGTCATCCAGGATGTCCTGGAACTACTATTCCAGCCATGAGGAAAGCAGGCCATTGGGAGAGTGAGTCCCTACACGGAAGAATCTGCCCCGGTGGAAGACAGCCACGTGTGGCTGCTTGAAGGTGACGAAGGTGGTCTGGAGGGACACGGGAGGAAGACGAAGGTGGGAAGAGGTCACATTTTAACAACCACCCCACTTACTAATCATGCCTTGGGCTATGTTTTTATGATTTTTGACAGCTGTATAGTAGTCCATAGCCTGAGCATAGCTCAGGACAGTTTCGATTGTGCTATATATCAAGCAGAGGATGACTTTGAACTCTTGTTCCTCATGCCT
+
3>BBDHJGHFHHJFFHJFESINHJG1///3;:2100/--..226@BB@ADDEFDCCEHIOE;9999;<>>>,+++23+)(((()+(*011;@97+))*1ACECB99899?CCCCOKEEJIKKNKB?AACGFEGKKSSSMEFGGKKSKSPSMSKI>B6046+1<=<=>=:66<<77::2122))&%#$$%&'%&'+++,../.9BCCCAB@A=99FDD@??<<<?CA?7678<=>=A511101)''''',&&&&'-..1:3,++/34389944@AA:;2-.103CFLJMJJHGEDE?A<:9:<<<<<MNKNKLOHKDECCDA?@??AB00CCGOS@??210.'&&)-,,.2;;?CFIBA<<CCBEGAHB=>@??EEF=DLFFEB6443322223:988634.,+.(''&&&&')***(((&&&$%(*0---./7>>@CDIHLHJ10001OKJHKIH<<<MIIRFDF?@<<42<<:94441-,,-2244456-*)**)))),;>@ACEBAGHGHL@??>@D??AEE<=:978646:88797778DEEEBE<BFIKJJSIHGHJOSLPGIIJJISMILCMKL;:;;<>HIHJJKHIIIHJIIJLHSFEEDDNGIDDSKIEFEJIKIH>>=>A@?@BECDFIEGHBABBCFDDCB<9:<ACEBA?@AA@AACDDIIGDDCBB50000.)&&((-+****+,-./47888873369::::99
@330_PHV87F_9
TATACAGCTGTCGAAACTCATAAAAACATAGCCCAAGGCATGATTAGTAAGTGGGGTGGTTGTTAAAATGTGACCTCTTCCCACCTTCGTCTCCTCCCCGTGTCCCTCCAGACCACCTTCGTCACCTTCAAGACAGCCGACGCGTGGCTGTCTTCCACCGGGGCAGATTCTTCCGTGTAGGGACTCACTCTCCCAATGGCCTGCTTTCCCCACGGGCCCTGGAACAGCAGTTCCAGGACATCCTGGATGACCCCTCCAGCCTGTCCCCTTGAGGAACACCTAGCTGCTCTGACTGCTGCTCCCAGGTGAGAACCAGTAGCCTGTGGTTGCAGGGGGCAGGCTGGGCTCCAGGGAACAGGCTGGGCAGGGTAGAGGGCCAGCTGGGCTCAGGCCCATCCCACTGGACAGGAGTATGTGGGCTCAGGTGCGGGAGTCGGTGAAGACCACGCAGCCACCGCCCTGGAGGCTGTGGAAGGGGCTGCCTTCTTTGTGTCCCTCGATTCTGAGCCCGCGGGACTACTGACCAGAGAGGACCCCGCAGCTTCCCTGGACGCTTATGCCCACGCTCTGCTGGCTGGCCGAGGCCATGACCAGTAGTACCCCCTACAATACCACCTACACACTTTCTTGTGAACATTAGGGCTTCTCCACAGGGGGCAGCCAGACCTCATGCCTCAGCAG
+
'''))**39--)&%%%*+++,9<CGLIGJHEEFD:JKGDBA.---,12236=8778:((((('''(7;>CHIFHHSDC<0/.**87400022---74,*)+457?>8@ABEIGJ@@?=7..///5667===?E666C?555(((((BCERSIHECA>>1////DEHBDCA@-+++-==:9::<BB>988*)))*33DGISEIFDCB838@B9C>>>>CGBC=::::;;.-(('((((34BDCCDCE??GJHBA?@62..AEFFH>@@2(@::ACCBCCFEDAAACDDA==:==>>?FHED845/<;:8787779:?>@?@@BDEGE@@AA??@:AA@>@@AA>@A@EBAA?ACBDBCDCEEFGFEDADE@+***+,?A>=<<.+*))('*+*+1-.0-+))-((&',,,,,0/0000:=;@;7433348;9:;:.+***,--+''&&)13;<B@A@<<=>?ECDDEFGFFCB@ABAFICGBBABA??98788DBB@?=::::>FC<;;3-((&&&&'41&%&&'&%%&()/15578849876630/.);???>>44444@@CBACCCBEIHIFHFFFGGE3333=@AA<,((&')((''''(6<=;<887***))@>;;95/-981,-/,,*)'%%('%&&()*.++**(+45477<;;;==989::;=<<=??A?977.+
@331_PHV87F_9
CCCTCCAGCCTGTCCCCTTGAGGAACACCTAGCTGCTCTGACTGCTGCTCCCAGGTGAGAACCAGTAGCCTGTGGTTGCAGGGGGCAGGCTGGGCTCCAGGGAACAGGCTGGGCAGGGTAGAGGGCCAGCTGGGCTCAGGCCCATCCCACTCGGACAGGAGTATGTGGGCTCAGGTGCGGGAGTCGGTGAAGACCCACGCAGCCACCGCCCTGGAGGCTGTGGAAGGGGCTGCCTTCTTGTGTCCCTCGATTCTGAGCCCGCGGGACTGACCAGAGAGGACCCCGCAGCCTCCCTGGACGCTTATGCCCACGCTCTGCTGGCTGGCCGAGGCCATGACCGGTGAGTCTACCCCCTACAATACCACCTACACACTTATGGAGACCTAGGGCTTCTCCACAGGGGGCAGCCAGACCTCATGCCTCAGCAG
+
*,,--)((@DDDF??>1.<,,2CFGNIJLLGGFHGSIKSLGGIIHJIIOIKNEIONFGHFHHJLLJIJHLLJHLSIJJIIIBIHJIEEDCF6665662//5??GNHJFGGGPJJJLOJEEGEEFGGMIILNHOIHHLINGGGIFHEGLHJKIFGFIGHIGGFFEFFHIGIGIGHGGEBAAABHFDDBBCEPIOKQHIKGHEDGFFFDA@AABJHGGGHIKLHL??G>>H>DDDBA8449..75..-,+***.;A33333:8:<<=>CGFFFDDEFHGJLC=>?:241,*)))*,04?ADAA@?@AACBGFBCCBBEIIHJIHHHGHGECFEDGHGGHJEDCCDIKIHGCBBBDJKFFGIHIJHIJIIIJLLJGMJHJGILLILHICCBFFJJIEHGFKGEGGJIKGPJJKJIGFJIJIFHIL=9981.
@332_PHV87F_9
AAGAAGGCAGCCCCTTCCACAGCCTCCAGGGCGGTGGCTGCGTGGGTCTTCACCGACTCCCGCACCTGAGCCCACATACTCCTGTCCGAGTGGGATGGGCCTGAGCCCAGCTGGCCCTCTACCCTGCCCAGCCTGTTCCCTGGAGCCCAGCCTGCCCCCTGCAACCACAGGCTACTGGTTCTCACCTGGGAGCAGCAGTCAGAGCAGCTAGGTGTTCCTCAAGGGGACAGGCTGGGGAGGGGTCATCCAGGATGTCCTGGAACTGCTGTTCCAGGGCCCGTGGGGAAAGCAGGCCATTGGGAGAGTGAGTCCCTACACGGAAGAATCTGCCCCGGTGGAAGACAGCCACGTGTCGGCTGTCTTGAAGGTGACGAAGGTGGTCTGGAGGGACACGGGAGGAAGACGAAGGTGGGAAGAGGTCACATTTTAACAACCACCCCACTTACTAATCATGCCTTGGGCTATGTTTTTATGATTTTTGACAGCTGTATAGTAGTCCATAGCCTGAGCATAGCTCAGGACAGTTTCGATTGTGCTATATATCAAGCAGAGGATGACTTTGAACTCTTGTTCCTCATGCCT
+
<EKSSILSGIEGKRI9666:LIKLPKNJJHHHDDDDGIJOSSJSJSSNLSMNKIJKHQKOSMPPSPSKJLPLIOJSSKOQONOSLLRPMQLMJOKLSSSNSJHSKIAC.MMSNIHIJJIEDFKJIOSOMKIPNSCDJ44E>A>>?BHFEGGJJMSBEHGILHJSHLOOSSNJKLNSKPNNSSN44444HSQLLMMSKSSOOSSPPMLLHIKSMOMMMKHFHDFGLRMKKKMIHEDFFHHKIIJMLPLLJIOKOOLNOSPPKSOOOMKLJLKMPOSOPLKOJLIKMOSSKJLGGIHHJLGNKOONKJSONOMSOMMKOOKJGOSKFEC@9:;=5*9;;CFGNJKJGMHKSGJHIRMRJMLHQLHHKKHKSLRKIJFJKKNNLSJD@FGIJEEHH8887:643,,---->??88723CCFKSSJLHGLMNLLSJMHIKKJJHIOSKLONGKHIIKILIMLIJLLIDDEDGSISMPNIPGINMFHFHKHIJJEFFDFGGLIHGGFFJGNKSHKHFKFJIPFEDHHIFFFJIFEBDFGGSNLLGGGGGHGHJHLGIIHHLKJRRIILSILIFGK79,,76853210
@333_PHV87F_9
AGGGGGTAGACTCACCGGTCATGGCCTCGGCCAGCCAGCAGAGCGTGGGCATAAGCGTCCAGGGAAGCTGCGGGGTCCTCTCTGGTGAGTCCCGCGGGCTCAGAATCGAGGGACACAAAGAAGGCAGCCCCTTCCACAGCCTCCAGGGCGGTGGCTGCGTGGGTCTTCACCGACTCCCGCACCTGAGCCCACATACTCCTGTCCGAGTGGGATGGGCCTGAGCCCAGCTGGCCCTCTACCCTGCCCAGCCTGTTCCCTGGAGCCCAGCCTGCCCCCTGCAACCACAGGCTACTGGTTCTCACCTGGGAGCAGCAGTCAGAGCAGCTAGGTGTTCCTCAAGGGGACAGGCTGGGGAGGGGTCATCCCGGATGTCCTGGAACTGCTGTTCCAGGGCCCGTGGGGAAAGCAGGCCATTGGGAGAGTGAGTCCCTACACGGAAGAATCTGCCCCGGTGGAAGACAGCCACGTGTCGGCTGTCTTGAAGGTGACGAAGGTGGTCTGGAGGGACACGGGAGGAAGACGAAGGTGGGAAGAGGTCACATTTTAACAACCACCCCACTTACTAATCATGCCTTGGGCTATGTTTTTATGATTTTTGACAGCTGTATAGTAGTCCATAGCCTGAGCATAGCTCAGGACAGTTTCGATTGTGCTATATATCAAGCAGAGGATGACTTTGAACTCTTGTTCCTCATGC
+
>ADHHKIKKIJIGJLHFEFFMNOIMGHGJIKJLLLLIKOKJILPHHHJGIHHGHJIJKISKFIMMJSSLJI999EDLJROSPENLS.----C;67--,-0F<5557ABACCEFFGILMMJSSLRSNSLKIKSLHJIJJMSMNJLPJMONIHGGHKJGHEFBDEFGHECDFEGHQIDD>;;EDILKSJIDBCJSSMPOOQMPSLLJMLMSMKOJNMPKIKJOMSOOKSSPQKRSLRKKGIHIQDFHB-BSJKOSS?>H=HJILSHRSLHSMKSFFHGOLMKLINMKNLOMSSSIJINSOROQKOSKOLSSKPSOLLSKKKMNSSSPSJHSIMQJEDFEDCDFPSOKJPQPMGFIC=SJKGEGJHFF'&'&',++++==?GIGBBA@@AFGFKMNMPKGGEFKKJSMOMMNJMILHJOQLLLIMMKIIKFEDEEFEC--,,-*'%$$$%'**+8?CFEELFHKIHIKHIHNMNSSOSRRKJKJHSNSSNSNHFHFHSPNRPJOLQJKKKJNM8888GMOPSQLJLJLLISSPKOPRPQSJNKLSSSIOLRMIIIHNIIJOSFKKMSJJJKIKOJILQIHLJMLNFIJKSPOMKNSLLSSNMINLISJSKHKNJKLKKOGLJJGLLKJKMPHJLJJMHKLKHJJSKOFEDEDJLPIOKMKNHJIIIJIKJNJJHIJIKISNHKKHIHIJGCD>=>--++*
@334_PHV87F_9
TTCACCCACGCAGCCACCGCCCTGGAGGCTGTGGAAGGGGCTGCCTTCTTTGTGTCCCTCGATTCTGAGCCCGCGGGACTGACCAGAGAGGACCCCGCAGCTTCCCTGGACGCTTATGCCCACGCTCTGCTGGCTGGCCGAGGCCATGACCGGTGAGTCTACCCCCTACAATACCACCTACACACTTATGGAGACCTAGGGCTTCTCCACAGGGGGCAGCCAGACCTCATGCCTCAGCCG
+
,,+-?EGFIFIFFFJJHKGHHHIOPHHJJHILHIFGHHOIKB;>>>@?@EF>?HGGGJIIHGFGIJKJGFFE=>>>>@??8887677<ELSF@ABA<@@@?FCA?@=A???@@>=<<=@AGFGGGJIILJHGGFEJIIIEDDEFHGHDEDD>>>55555A=><>CB@66?FDBCCBCHGEGFGEDEDDGFECCAAA?788;<?@=:41+,01133@@;9730.***+***)**30+**()
@335_PHV87F_9
CAGCCTGTTCCCTGGAGCCCAGCCTGCCCCCTGCAACCACAGGCTACTGGTTCTCACCTGGGAGCAGCAGTCAGAGCAGCTAGGTGTTCCTCAAGGGGACAGGCTGGGGAGGGGTCATCCAGGATGTCCTGGAACTGCTGTTCCAGGGCCCGTGGGGAAAGCAGGCCATTGGGAGAGTGAGTCCCTACACGGAAGAATCTGCCCCGGTGGAAGACAGCCACGTGTCGGCTGTCTTGAAGGTGACGAAGGTGGTCTGGAGGGACACGGGAGGAAGACGAAGGTGGGAAGAGGTCACATTTTAACAACCACCCCACTTACTAATCATGCCTTGGGCTATGTTTTTATGATTTTTGACAGCTGTATAGTAGTCCATAGCCTGAGCATAGCTCAGGACGGTTCTGATATATGTGCTATATATCAAGCAGAGGATGACTTTGAACTCTTGTTCCTCATGCCTA
+
))=AOKEDC55C@DIHGIIOHSHILEFBSKJMKSLIIOHKOJNJSLHSA?@AALKCAA:9@AAEQSMGLHJGGHIKLA@??>>>>?B@>=<54322>QJKEDEFEEGHILLHGJJMLPLSKNNJOSSLIPINHSMSKLJHHFGHMRKJLKIEFFEILOAA@A?DB@=:;:89878:8766677855566>889AGJMHGGFGHHIHFGGGLLQNSSIKJIKHFIIKGIIILMHGEABDKJIJSKJKHJILLKHKHGPPSIHGHGF>>==@>BBACHEFHIRJIGIEIHFJEIA22224F@8878FEGJHKINJPKLKKJHFFFGFFEEFFGEGEFEDEFIKSKSQIHIMOJJMHGLJQNHKHF:98878999;CCBDFFHJHHHEFFFABCCCE/...++'''''++++.68:90.,)&&'**,../..0000///.078CCDBBBA><<;:99:86&
@336_PHV87F_9
GTGGGGAAAGCAGGCCATTGGGAGAGTGAGTCCCTACACGGAAGAATCTGCCCCGGTGGAAGACAGCCACGTGTCGGCTGTCTTGAAGGTGACGAAGGTGGTCTGGAGGGACACGGGAGGAAGACGAAGGTGGGAAGAGGTCACATTTTAACAACCACCCCACTTACTAATCATGCCTTGGGCTATGTTTTTATGATTTTTGACAGCTGTATAGTAGTCCATAGCCTGAGCATAGCTCAGGACAGTTTCGATTGTGCTATATATCAAGCAGAGGATGACTTTGAACTCTTGTTTCCTCATGCCTGC
+
8778GHIIIFEGBDCDDBBAB=:=A@?::::31111BAGFFIHIKMSJLHLGLDDECCHHIOKSILKIEECDDIGFDHGGEEEDEEHOLIKKHFEEDEJJIPKKJJPGMJKMJNJMGEMFHAEIBABGQKJGILCELHSIJIIQLHRLHGGLJJSIRLISJSSKNKGECCBGKKLLLJIIGIKHGGGGJHSSNOIMLOOJSOHFGEGGHJJJIIJIJIHHIHGHGKMMLIOOHGGIE6///EG54235(((((?HIFIGGEKIKJOIMNILHKHMIIKLIGG>>>;422.+++*'(/321/../*(
@337_PHV87F_9
CCCACCTTCGTCTTCCTCCGTGTCCCTCCAGACCACCTTCGTCACCTTCAAGACAGCCGACACGTGGCTGTCTTCCACCGGGGCAGATTCTTCCGTGTAGGGACTCACTCTCCCAATGGCCTGCTTTCCCCACGGGCCCTGGAACAGCAGTTCCAGGACATCCTGGATGACCCCTTCCCAGCCTGTCCCCTTGAGGAACACCTAGCTGCTCTGACTGCTGCTCCCAGGTGAGAACCAGTAGCCTGTGGTTGCAGGGGGCAGGCTGGGCTCCAGGGAACAGGCTGGGCAGGGTAGAGGGCCAGCTGGGCTCAGGCCCATCCCACTCGGACAGGAGTATGTGGGCTCAGGTGCGGGAGTCGGTGAAGACCCACGCAGCCACCGCCCTGGAGGCTGTGGAAGGGGCTGCCTTCTTTGTGTCCCTCGATTCTGAGCCCGCGGGACTGACCAGAGAGGACCCCGCAGCTTCCCTGGACGCTTATGCCCACGCTCTGCTGGCTGGCCGAGGCCATGACCGGTGAGTCTACCCCCTACAATACCACCTACACACTTATGGAGACCTAGGGCTCTTCCACAGGGGGCAGCCAGACCTCATGCCTCAGCAG
+
??D=<===ECDCCBAAA71((HNFEGEFQILPJLKHQSMMMLSLIPJKOKJPNLPJSNISLSJNKSSSLNKJSNKE>=/,,,,JLQSJKLS><411OLGEMMSPKNPKNLKKSOJLSHRQPQOLJKGEJKKGSKMLQSLLSSJOSMSJOISKLPSNLSPGNILFIJOSJJLNPKQEA>712GJOJSE@C>CA889@@EJNNQMSNSPPOSKMIMPKSSNJSSAB?11:668GGJJKHEHFGSJJLNSMNMLS@DGSSSLKNIJJRJIINFSAAFHEGHLKQIIGHMSFKSLD5....0+-<<<<<<<<DCFEFGINMKISJLKKLRPKSKNMJKOMSMOMSNLSKIHGFHF>DCDEE4,,++;<;80//0=?CCEELFDGFFPOEHFQIHPSOISLKLNKMNPSKSNSHLKSLKPSMOOLL?====HFF>>?DBACBBBHKJNKPIILLOMPSSSSSIBOIHJSKKSJKNRSKOJKHIKILMROSORSOOOQMKIIJLSISMJILSLQHC>ABEQLKKJSJMLPHQJSK><<<?HPLGHILHOONNIKKKSHFDHDDBA666=<C------DACBEGJGKLLOHMFHFHIEFAA@@=...,+
@338_PHV87F_9
CCGGTCATGGCCTCGGCCAGCCAGCAGAGCGTGGGCATAAGCGTCCAGGGAAGCTGCGGGGTCCTCTATGGTCAGTCCCGCGGGCTCAGAATCGAGGGACACAAAGAAGGCAGCCCCTTCCACAGCCTCCAGGGCGGTGGCTGCGTGGGTCTTCACCGACTCCCGCACCTGAGCCCACATACTCCTGTCCGAGTGGGATGGGCCTGAGCCCAGCTGGCCCTCTACCCTGCCCAGCCTGTTCCCTGGAGCCCAGCCTGCCCCCTGCAACCACAGGCTACTGGTTCTCACCTGGGAGCAGCAGTCAGAGCAGCTAGGTGTTCCTCAAGGGGACAGGCTGGGGAGGGGTCATCCAGGATGTCCTGGAACTGCTGTTCCAGGGCCCGTGGGGAAAGCAGGCCATTGGGAGAGTGAGTCCCTACACGGAAGAATCTGCCCCGGTGGAAGACAGCCACGTGTCGGCTGTCTTGAAGGTGACGAAGGTGGTCTGGAGGGACACGGGAGGAAGACGAAGGTGGGAAGAGGTCACATTTTAACAACCACCCCACTTACTAATCATGCCTTGGGCTATGTTTTTATGATTTTTGACAGCTGTATAGTAGTCCATAGCCTGAGCATAGCTCAGGACAGTTTCGATTGTGCTATATATCAAGCAGAGGATGACTTTGAACTCTTGTTCCTCATGCCTA
+
FIFHGHHGEFGBEPKIGISHHFEGFJIKKHHKIKJSRSIKKSJINMSLKNLOOSIB=;<<::MGF?>87788DDFDESSNJJHNJHNKISJGHHEHIMLLMOEB@;<HDCCHNSISJH5(()=ILKSLNPLLMQKLKKPSOSSKKSOLOKSPOPOJJSNSMNJC??@AHJCCCDBA?KNHIHGA@==A=?75556HLEIGFGHSLHD==5-(+++*)''.))1026;7EJGF?GSOHNLS11A23FGKOKLPDBCCCLQLKLQISSJMSNMNJSMJLSIJBBBABB99999NNINRKPIDCCB;6555578A>><@ISJEFGESKGJKIPJFGEGC@>ADG@?@@>65545===SQSQOMDEKSLNSOSJIEEFFDGLSKOIJLHHFGHLSSSSLJSKKPFFONIIILMFGDDB@@EGEES>>>ORRPMJSHGIH93FFELGHFNLKISPKLQHLKPSNKKNJJJKHNMSSRMIKFGEFJSSNLISQGPRMKIFKM???@LFBA>?EFFGFISKIICCHFNLFJFFEDJLKIJKROLJKJSPRGSSKHILLHIJQJJJPNSJHMJHEJFBFKSLNJMOSPKSSOOHJPILJSLLFBDBDDMHJEHHFJSNNLSJSJHINKSMKLKEDDDDC*****;:;;ABAA>B@B@@AAGDEEEILMINNMHOJJSKSMGGKGGF?;8888;&
@339_PHV87F_9
CCTACACGGAAGAATCTGCCCCGGTGGAAGACAGCCACGTGTCGGCTGTCTTGAAGGTGACGAAGGTGGTCTGGAGAAGCGGGAGGAAGACGAAGGTGGGAAGAGGTCACATTTTAACAACCACCCCACTTACTAATCATGCCTTGGGCTATGTTTTTATGATTTTTGACAGCTGTATAGTAGTCCATAGCCTGAGCATAGCTCAGGACAGTTTCGATTGTGCTATATATCAAGCAGAGGATGACTTTGAACTCTTGTTCCTCATGCC
+
8DFIKJKCCDJHHGFFKKBED/,EDJSLJSSMJKLKJGGIIHIHIGKIJKIJOKMSLSAAA??@E<<;;;;:630)(&%$#$&&)1031-((((>???DE=?FE?===9:::=?@@DD33334@CEGCJEMFFFGIHIKIHHHHIGGHEEEFFDEJLMLJLKRJSSPJJGLGJGISGE33333333GGGGHHKJMIKILHLIINIIHHFEDCCDBCCCCEFIJGHJEHGGISHEIFSIIFJGEB;;;;;ISHGGEFEDCA@A>==65+
@340_PHV87F_9
GTCTCCATAAGTGTGTAGGTGGTATTGTAGGGGGTAGACTCACCGGTCATGGCCTCGGCCAGCCAGCAGAGCGTGGGCATAAGCGTCCAGGGAAGCTGCGGGGTCCTCTCTGGTCAGTCCCGCGGGCTCAGAATCGAGGGACACAAAGAAGGCAGCCCCTTCCACAGCCTCCAGGGCGTGGCTGCGTGGGTCTTCACCGACTCCCGCACCTGAGCCCCCACATACTCCTGTCCGAGTGGGATGGGCCTGAGCCCAGCTGGCCCTCTACCCTGCCCAGCCTGTTCCCTGGAGCCCAGCCTGCCCCTGCAACCACAGGCTACTGGTTCTCACCTGGGAGCAGCAGTCAGAGCAGCTAGGTGTTCCTCAAGGGGACAGGCTGGGGAGGGGTCATCCAGGATGTCCTGGAACTGCTGTTCCAGGCCCGTGGGGAAAGCAGGCCATTGGGAGAGTGAGTCCCTACACGGAAGAATCTGCCCCGGTGGAAGACAGCCACGTGTCGGCTGTCTTGAAGGTGACGAAGGTGGTCTGGAGGGACACGGGAGGAAGACGAAGGTGGGAAGAGGTCACATTTTAACAACCACCCCACTTACTAATCATGCCTTGGGCTATGTTTTTATGATTTTTGACAGCTGTATAGTAGTCCATAGCCTGAGCATAGCTCAGGACAGTTTCGATTGTGCTATATATCAAGCAGAGGATGACTTTGAACTCTTGTTCCTCATGC
+
LSMIKPPJKIIHJLLNMMJPKQSKINKMDAAAJLQLSMOJIJLKKMNKPKINHNHKJISPRNKSMSSMLSLSNKJOKNISIJHHFGFGFJSOKPSQLSHMJIIMSMKPSFABBBBIEMLLPNNMSSHMBFFFGJHIMOJRQSSPKIOSNSJOSSNSOSKSE@@ADMHLIIGD=<C>1-'&&)*76677BDEEKMIIMSKKSSMMQ??===?<>>BD/--.GEHQSNIKNINII?4////MMJHJNLSQSKJQMSMSLSJSKNSSKKFFFEEDGI<1<CDKKHR44D??OGDHHLKNSSSQM:DL@HHKLMMJSMSNSMMJIIDQMKRMMMLPINSSMSSOJNLSSJJSRSQSOSJLNLQSSKSJIIJGGSPPSOMLJKFSIBIJHHLKHJSMHDEOKSOD7522EENLGLRIKSHGB::9//-))))DFGHSOLHHFGGKKKLLNOSOSSSLJLJSLJNOKJFEDKFSA;73211111CCCIFNQSSLMJKMPKSMLKLIKIOPFOE77NSLSKLSEIFGKSKLSKIJKJLJLOJMPLHMNNPLNPOSKJJGKNNLLNJLOMNSLSJKSMSNOMSJMOJNLLLNLIHMMLNLJMJMOJSJILGHHKHFKGJJPSSLKJMINMSSKIJMHLNKKJIHGIGEFHHGJHKHHKLIIHIGGGLIJKHFGFFFHHHD@@??BEGGFGGGNLLJIHMIHFEECDFHLGOHLIOHKNHIKHIG7;-))))(
@341_PHV87F_9
CCCTGCCCAGCCTGTTCCCTGGAGCCCAGCCTGCCCCCTGCAACCACAGGCTACTGGTTCTCACCTTGGGAGCATGATCAGAGCAGCTAGGTGTTCCTCAAGGGGACAGGCTGGGGAGGGGTCATCCAGGATGTCCTGGAACTGCTGTTCCAGGGCCCGTGGGGAAAGCAGGCCATTGGGAGAGTGAGTCCCTACACGGAAGAATCTGCCCCGGTGGAAGACAGCCACGTGTCGGCTGTCTTGAAGGTGACGAAGGTGGTCTGGAGGGACACGGGAGGAAGACGAAGGTCAGGAGAAGGTCACATTTTAACAACCACCCCACTTACTAATCATGCCTTGGGCTATGTTTTTATGATTTTTGACAGCTGTATAGTAGTCCATAGCCTGAGCATAGCTCAGGACAGTTTCGATTGTGCTATATCAAGCAGAGGATGACTTTGAACTCTTGTTCCTCCGTGC
+
-BBA?AB<3<AABDCA88C=?FGIJHHKFFKGEJE=9;?FJHHFEEDDDEECBBA0000'&&&'+)+&&&%&(&%%%()..28@?@@?<<==ACA@@@@A@>>DCA989:82////8<8?@DBDEAAAAAGGEDCDBDDEEEEDEEECDDEEKEECD@===;<<<<?DECA@@?@BBD@@@??AA@@AB@A:753355:;>?DDBABBBCD?:?@?@BBAADCDEFEEBBBBBBCBCCDCBCCFDEBBAB?>>>>@BCCBAA?>=>::99:@////345512.-.36:9-*(('(((((+.13436;93>>>DBCCCBABBCDFDEDDCCDDEDDCBBB@A@AADDFGAAAA@DCDDGKGFECCAABBBCEDECFBAAAADCECCDDFEFFFCCDE>A<A?=42100+*'''9:=?@BBAAB::;GJHA@@@FEFFGFFGJILIGKDCB@;971,&&''
@342_PHV87F_9
GTAAGTGGGGTGGTTGTTAAAATGTGACCTCTTCCACCTTCGTCTTCCTCCCGTGTCCCTCCAGACCACCTTCGTCACCTTCAAGACAGCCGACACGTGGCTGTCTTCCACCGGGGCAGATTCTTCCGTGTAGGGACTCACTCTCCCAATGGCCTGCTTTCCCCACGGGCCCTGGAACAGCAGTTCCAGGACATCCTGGATGACCCCTCCCCAGCCTGTCCCCTTGAGGAACACCTAGCTGCTCTGACTGCTGCTCCCAGGTGAGAACCAGTAGCCTGTGGTTGCAGGGGGCAGGCTGGGCTCCAGGGAACAGGCTGGGCAGGGTAGAGGGCCAGCTGGGCTCAGGCCCATCCCACTCGGACAGGAGTATGTGGGCTCAGGTGCGGGAGTCGGTGAAGACCCACGCAGCCACCGCCCTGGAGGCTGTGGAAGGGGCTCCCTTCTTTGTGTCCCTCGATTCTGAGCCCGCGGGACTGACCAGAGAGGACCCCGCAGCTTCCCTGGACGCTTATGCCCACGCTCTGCTGGCTGGCCGAGGCCATGACCGGTGAGTCTACCCCCTACAATACCACCTACACACTTATGGAGACCTAGGGCTTCTCCACAGGGGGCAGCCAGACCTCATGCCTCAGCAG
+
NOILOJHMSSSOQSMSNLOMKNSNOSJKJHEGE;8((DCBBADHILJLDFPMFFMJNOOLMPGFJMHSMMSQNKSMIOKKSMNOSNKJIOOKLSHSKKMNNKOSKSJLLHI?433322)(((((.--,0BD9889BDPKMSSLSKONHSKNPLNOKNNJIHLSNOSLKMLSSOSLIMSSSLGIEFCBACA=A?>5443446GFJBIKJEFJFBJSQMQSBISECM??ARKMSKLRQNSJKSSISRNSSJSLSOKICEIAFHHDCBBBA.....BHGEINSJNJLJKHMNSNSIOLSPJSQSMLJEAMOHIS;:::;?===<>@>>8874463.,+++.//0877789DEA@=?947LKNINOMLKSNKPOMKHHJHPIPNRSSSMIMJNQIHIKLLSNOOLSLONSKJNSSSLNHKJLLPKHJSJLSLMKLSSPIIQ-,,,-BBCCBGPMBBBD=?>>?LEBFDEGG>=;;<;LHFFGEFDFGOJOLKLHLHHIJJIJMMJCBNLSNKGGFFGGIKJQLMINSNSSMLIOQKJMJIIHONLHNLLHIIIELIGGGIFFHISKGFFEFDDEDGIIJIGINFHKGGHHGIGGFGFIFFIGGGIGJHLEEDCDGGGFFJHFFIDGDDEAA@B?532-+
@343_PHV87F_9
ACAGCCACGTGTCGGCTGTCTTGAAGGTGACGAAGGTGGTCTGGAGGGACACGGGAGGAAGACGAAGGTGGGAAGAGGTCACATTTTAACAACCACCCCACTTACTAATCATGCCTTGGGCTATGTTTTTATGATTTTTGACAGCTGTATAGTAGTCCATAGCCTGAGCATAGCTCAGGACAGGTCTGATTGTGCTATATATCAAGCAGAGGATGACTTTGAACTCTTGTTCCTCATGCCTC
+
JJPRSLJJKLLPKMMKHLHMRJKLDGGOJRHHKGGMRMLOQIKJIOLLJHKOKMHHMICOKMSJNGHJQPLSHOMJNLJKMLJKLJSNISIFGFFHJHJJIGKJHHGHFHJGIKIHHJHJFFFFFFHHSSMHFIEFKEDDCCDEDEEFEFFEEEDGEHFIEFGEIGD?EFDCDDGEAGEEC;<.--,*)*,334<>BECDCCDDEFGEEDBBCDCFGIHFGIIHGHKA>=<99<>554446+
@344_PHV87F_9
TCTCCCAATGGCCTGCTTTCCCCACGGGCCCTGGAACAGCAGTTCCAGGACATCCTGGATGACCCCTCCCCAGCCTGTCCCCTTGAGGAACACCTAGCTGCTCTGACTGCTGCTCCCAGGTGAGAACCAGTAGCCTGTGGTTGCAGGGGGCAGGCTGGGCTCCAGGGAACAGGCTGGGCAGGGTAGAGGGCCAGCTGGGCTCAGGCCCATCCCACTCGGACAGGAGTATGTGGGCTCAGGTGCGGGAGTCGGTGAAGACCCACGCAGCCACCGCCCTGGAGGCTGTGGAAGGGGCTGCCTTCTTTGTGTCCCTCGATTCTGAGCCCGCGGGACTGACCAGAGAGGACCCCGCAGCTTCCCTGGACGCTTATGCCCACGCTCTGCTGGCTGGCCGAGGCCATGACCGGTGAGTCTACCCCCTACAATACCACCTACACACTTATGGAGACCTAGGGCTTCTCCACAGGGGGCAGCACAGACCTCATGCCTCAGCGA
+
CJJDHD::::<SKNKGIKEEKJNGKHOIGJMSKLSJQLSSPLIFHIDDJSSMSJNJPKRPKSISMJID?:51:JHLLOIHG@5H>>ADJNLSNNJKMIHSRKJJHKJJHHHHHGJG9**@>>FIHHMIKMNHISOSKSPSIMEGFDEKKSNSSMQSHFDBCGKLMSMKSNMJSSKGHMPFBLSG87777@GHJKNGBBA@D>66679*()))))+@??CCDBBA@BECCB=01139<;;;<<A=A@=AA644349=96...-;@ACEEGHJNOHSLMMMLMJSHMSMLIFSJPKKSGI@@??@DC=?KFHSQHLCA99999MILOLPNIOKMPS?@@?<===?FSKSSSFFSSQJOKJJSLLNNPIKGGIHGGHJNOJKSMMJMFCFCCGSHJKHIHKLSSILILLJOJSLRIH:>>>?FE@?4221/,**+/145=>>>>=>>:9<;;97.--./0>>>;@330---.FD?A@??>==@@@;;<>@AC:***'$
@345_PHV87F_9
CCTGGATGACCCCTCCCAGCCTGTCCCCTTGAGGAACACCTAGCTGCTCTGACTGCTGCTCCCAGGTGAGAACCAGTAGCCTGTGGTTGCAGGGGGCAGGCTGGCTCAGGGAACAGGCTGGGCAGGGTAGAGGGCCAGCTGGGCTCAGGCCCATCCCACTCGGACAGGAGTATGTGGGCTCAGGTGCGGGAGTCGGTGAAGACCCACGCAGCCACCGCCCTGGAGGCTGTGGAAGGGGCTGCCTTCTTTGTGTCCCTCGATTCTGAGCCCGCGGGACTGACCAGAGAGGACCCCGCAGCTTCCCTGGACGCTTATGCCCACGCTCTGCTGGCTGGCCGAGGCCATGACCGGTGAGTCTACCCCCTACAATACCACCTACACACTTATGGAGACCTAGGGCTTCTCCACAGGGGGCAGCCAGACCTCATGCCTTAGCAGC
+
FGIIMHQEDA@@?@??:-/FEGHGEHB93E77;;PMLLLHGFGFIHIOKKHFLSKLINPM;7I7=>=<ADFFHINNHIIJHIKQLSSSKSHIIGKIJABAA?43113.//9:EHHFHGGILPIHGNNHIHHIGHGMIKKKHLHOLNE??>?H<SGSIIJSIGHIMINLILRKIOIJEHGSF?<953*(((())'''**02492222KIHGFJMKIHFDEFBGEFGGHDED???AFGF><960-++-1:<;?AABGDADCBCCFD@==55534556<>@77743.--/./3335627DEFHHICHBJJSHIHFGEEEHGHGFGGIHIIJSKKJHIKMKHNMIQJGJDA?@AAGFHKMNREFEGJKJFHEDCBCCCEGCDDDFD@AA?A<655:5556<?ACDFDDB?4/++,==HFFHEFB@@???>=>??@C5111332
@346_PHV87F_9
CTTGATATATAGCACAATCGAAACTGTCCTGAGCTATGCTCAGGCTATGGACTACTATACAGCTGTCAAAAATCATAAAAACATAGCCCAAGGCATGATTAGTAAGTGGGGTGGTTGTTAAAATGTGACCTCTTCCCACCTTGGTCTTCCTCCCGTGTCCCTCCAGACCACCTTCGTCACCTTCAAGACAGCCGACACGTGGCTGTCTTCCACCGGGGCAGATTCTTCCGTGTAGGGACTCACTCTCCCAATGGCCTGCTTTCCCCACGGGCCCTGGAACAGCAGTTCCAGGACATCCTGGATGACCCCTCCCCCCAGCCTGTCCCTTGAGGAACACCTAGCTGCTCTGACTGCTGCTCCCAGGTGAGAACCAGTAGCCTGTGGTTGCAGGGGGCAGGCTGGGCTCCAGGGAACAGGCTGGGCAGGGTAGAGGGCCAGCTGGGCTCAGGCCCATCCCACTCGGACAGGGGTACTGTGGGCTCAGGTGCGGGAGTCGGTGAAGACCCACGCAGCCACCGCCCTGGAGGCTGTGGAAGGGGCTGCCTTCTTTGTGTCCCTCTCGATTCTGAGCCCGCGGGACTGACCGGAGGACCCCGCAGCTTCCCTGGACGCTTATGCCCACGCTCTGCTGGCTGGCCGAGGCCATGACCGGTGAGTCTACCCCCTACAATCCGCCCTTACACATTTCTGTGAGACCTAGGGCTTCTCCACAGGGGGCAGCCAGACCTCATGCCTAGAGCAGG
+
EOQMSJHMRJLMLONPSKJFIJJLJSMFEFEEFFPNJSLPLJIHHGGEA>?;====ISNJSSOSPKSLSSSSSNSSJSSKNMGSFEELKIRKPHJLGFFF111/((((2685@EEIEGGDCGKSSSQHKNMJJHBDB<@IGA+++++>100220(+778<<;=@86----EGE@??@EHSLPIG===EGHHIMILGHMDEDEDGSI;:855452++77;320//0/0668899<===<>FD@@@=<;<>CDLJHQOOJMNLDBGHFFJ:::9AIIKLILKKQSOLSNJMLHPNJJIMQKMNGMGIDDH?C781.-78:668A.***(<89?SJMOQOSKMLSJSRNGGGSOSMSPKOPLMSHSEC43334@BCJSPJIOHISIHNSMLLLMSSNSSPSMMHCA>@HSJCRQJSQIKILMHRMMNLMOOE@BACDDFEFB@778DJCBBABDFBF@FB<<E9888:;:7*((('''')::;AGDEFEB@;<;;><2,,,-:==<0001?>>777=97833;<;2233IFSKHHDBCDEOHDC=;;;;10112:6842/,''%%(0133378;DF><88444453/-&%&&)3-----9??>=<88:57BBAEFDEBB@BELOJHGIGGIJKNGMGJJLJ>??@HHFFBABCACE88888:;;;CEJGCA?????88:--3-.:>5110.145521---.'''(48BA@BDEECBCHJLMHECC?>?@BC====><?''&&&'*)
@347_PHV87F_9
TCCAGGACATCCTGGATGACCCCTCCCCAGCCTGTCCCCTTGAGGAACACCTAGCTGCTCTGACTGCTGCTCCCAGGTGAGAACCAGTAGCCTGTGGTTGCAGGGGGCAGGCTGGGCTCCAGGGAACAGGCTGGGCAGGGTAGAGGGCCAGCTGGGCTCAGGCCCATCCCACTCGGACAGGAGTATGTGGGCTCAGGTGCGGGAGTGGGTGGAGGACCAGCACAGCCACCGCCCTGGAGGCTGTGGAAGGGGCTGCCTTCTTTGTGTCCCTCGATTCTGAGCCCGCGGGACTGACCAGAGAGGACCCCGCAGCTTCCCTGGACGCTTATGCCCACGCTCTGCTGGCTGGCCGAGGCCATGACCGGTGAGTCTACCCCCTACAATACCACCTACACACTTATGGAGACCTAGGGCTTCTCCACAGGGGGCAGCCAGACCTCATGCCTCAGCAGC
+
2DCABCFFLKGSIJJDFIHCHGFO<99?AHIIJMLD?@FDF@@CMSQKKIIIGKJSNKKRKSMJIJNKJJKFSKADFKJSQSIQLKKJJLRHLKIJJNHJQIKFKLQMIJHHGFHGBDC>:89;:KIHMKIFGHJJCKICD,,,//2=?EHFF;:::<B?:999D:HDIIMKPLIIHHHHLJJJLHIKKISLOSFGEEFH@=;;<;+++++3.-,(((((-,,,--@>>@AAKHLJFIMKLKQRJNOIGKSJKIGECFDBDEJBHHKIPSLLHIIGIIJKLIMIFILINJILLGE300001:@BA>?<9BDEEHH?>><?FDCBIAB@@@EDMEEIIIKJPRHNOHLHKMOIKPNINMJHIKHMNLJHKOKHFFGFHJLGFHEGEFEEILJIHLLKJIHHIFIHNIKHIHIHGGGIIGLKKJJJQHGGHIPLHQCCCCBBIHBCBA:///..,
@348_PHV87F_9
CTGAGCTATGCTCAGGCTATGGACTACTATACAGCTGTCAAAAATCATAAAAACATAGCCCAAGGCATGATTAGTAAGTGGGGTGGTTGTTAAAATGTGACCTCTTCCACCTTCGTCTTCCTCCCCGTGTCCCTCCAGACCACCTTCGTCACCTTCAAGACAGCCGACACGTGGCTGTCTTCCACCGGGGCAGATTCTTCCGTGTAGGGACTCACTCTCCCAATGGCCTGCTTTCCCCACGGGCCCTGGAACAGCAGTTCCCAGGACATCCTGGATGACCCCTCCCCAGCCTGTCCCTTGAGGAACACCTAGCTGCTCTGACTGCTGCTCCCAGGTGAGAACCAGTAGCCTGTGGTTGCAGGGGGCAGGCTGGGCTCCCGGGAACAGGCTGGGCAGGGTAGAGGGCCAGCTAGGTGCCGGGCCCATCCCACTCGGACAGGAGTATGTGGGCTCAGGTGCGGGAGTCGGTGAAGACCCACGCAGCCACCGCCCTGGAGGCTGTGGAAGGGGCTGCCTTCTTTGTGTCCCTCGATTCTGAGCCCGCGGGACTGACCAGAGAGGACCCCGCAGCTTCCCTGGACGCTTATGCCCCACGCTCTGCTGGCTGGCCGAGGCCATGACCGGTGAGTCTACCCCCTACAATACCACCTACACACTTATGGAGACCTAGGGCTTCTCCACAGGGGGCAGCCAGACCTCATGCCTGGGCGG
+
BGFGFEFEGFGH67666754...;>?A????EFHIFGJJKKJJPSLIHFGNLLNLJHEFEGEGGDDDEEFFGGJKHFEFFFFEEFEEHFGIHEHJGIO99988==987117777344554443785*9CCDIECGHBBBBDDCCA<88;<>BCDEGEHHLK;::311@@ABDEDFHJKC?<<;553--.0=76667871,,,,:8556534@>9898;8555HFGEFEEFEHHFDFFFFCBBABDFFFHHGJCCD3333261()C?@8888867:??CCCMFGDC@7.>EDECGD@8+;/-.....())**9;<=CGEFDDGFIHIGIG@A=6?HFFIKKOFHGHFEHHEFBBBAACC@;<9;<@>22101311000/,&'*-9;;;DCA=>>>=>>=>))))*,??=<<<.,,,))&%&))221133400BCAAAACEDEEEBCCCEDFEEFDDBBBB????AEDCDCEISSI?>>9GAA@AAJFDC@@A@AEDDDEGFFHHIIGOIFGDFFGFCCABJIDEHG;<<>?BBCBDDEGEEDBCA@@BBDFFFF?88418@@@??>=9@DDGHIEC>;;AEHEEBBBCAFC?.*:::;96@BEBA?>?ABBBBABDFGE>>>8888:@@@>?=<<@BEE==>BCCEFEHFEEEDFHFGGFI=:9:999:....<AEEFEFDECGDBBBAABEGFFFGEEEEHCGCD*)''&&
@349_PHV87F_9
CTCTGCTTGATATATAGCACAATCGAAACTGTCCTGAGCTATGCTCAGGCTATGGACTACTATACAGCTGTCAAAAATCATAAAAACATAGCCCAAGGCATGATTAGTAAGTGGGGTGGTTGTTAAAATGTGACCTCTTCCCACCTTCGTCTTCCTCCCGTGTCCCTCCAGACCACCTTCGTCACCTTCAAGACAGCCGACACGTGGCTGTCTTCCACCGGGGCAGATTCTTCCGTGTAGGGACTCACTCTCCCAATGGCCTGCTTTCCCCACGGGCCCTGGAACAGCAGTTCCAGGACATCCTGGATGACCCCTCCCCCAGCCTGTCCCCTTGAGGAACACCTAGCTGCTCTGACTGCTGCTCCCAGGTGAGAACCAGTAGCCTGTGGTTGCAGGGGGCAGGCTGGGCTCCAGGGAACAGGCTGGGCAGGGTAGAGGGCCAGCTGGGCTCAGGCCCATCCCACTCGGACAGGAGTATGTGGGCTCAGGTGCGGGAGTCAGGTGAAGACCCACAGCCACCGCCCTGGAGGCTGTGGAAGGGGCTGCCTTCTTTGTGTCCCTCGATTCTGAGCCCGCGGGACTGACCAGAGAGGACCCCGCAGCTTCCCTGGACGCTTATGCCCACGCTCTGCTGGCTGGCCGAGGCCATGACCGGTGAGTCTACCCCCTACAATACCACCTACACACTTATGGAGACCTAGGGCTTCTCCACAGGGGGCAGCCAGACCTCATGCCTCAGCA
+
0=ACBAABAACDDEFD@@@@@BB:8888<BAA>>>>?B@@@@@BBB>;;::>A@<<<<<>=>?>@@?>==><==EFIG>>=>CGIKKFBA??>??A?????====>DDDA@@@>>>>>?@A@@@?>ACDHIEC<++**+--;9:AA@:9889<BBFEGB:@BABCAAAAAA@??@AAAAA?@??AECDEGGIEFECE><<<<>??@@BGIIIM/--,,0((++01.,,,,,,;:99>>BDIEIIHHLGIHFBA@<==>DEAAAAAE@;@B>8A????AEEFEIGGEFH;:::9<<<<;9++++-,*%%&''(()@878><<EEGEFIBBCDDFCDCCBCCEFFCBBAB@DEEED????@CEDDDDC@BIFBA@@???BCA?>>=?ABCC@@@@ADCA@@>>@ADEAAA@DA=::;EBCCCCBCCCDCCDBBA=<<==@@?@@BCGEDCBCCCBCB?????AAAAA>;;;<=@?@??>?@@B?>>>?ABAAA>::99:B:86522731//.-+,'(*125866678CBBA@AAACCCBCBCGGFGDDCBA<;A?;=HECA@??>=>>@CDECB@=<;::<=?CCCFC<9765699888879=>@A>>>FDEBC@==<<=???@@@?>>>>@CFEEECCCCC>;;;;>BCCDCB=:99:<DBA@?>=<<>><>?@@@???ADCAABBCEDDCBD?>=<<=<=>=>??@@@ABADA?=<::9:;>@??>>==>>?@@AD@<81+
@350_PHV87F_9
TGGACTACTATACAGCTGTCAAAAATCATAAAAACATAGCCCAAGGCATGATTAGTAAGTGGGGTGGTTGTTAAAATGTGACCTCTTCCCACCTTCGTCTTCCTCCCGTGTCCCTCCAGACCACCTTCGTCACCTTCAAGACAGCCGACACGTGGCTGTCTTCCACCGGGGCAGATTCTTCCGTGTAGGGACTCACTCTCCCAATGGCCTGCTTTCCCCACGGGCCCTGGAACAGCAGTTCCAGGACATCCTGGATGACCCCTCCCCAGCCTGTCCCCTTGAGGAACACCTAGCTGCTCTGACTGCTGCTCCCAGGTGAGAACCAGTAGCCTGTGGTTGCAGGGGGCAGGCTGGGCTCCAGGGAACAGGCTGGGCAGGGTAGAGGGCCAGCTGGGCTCAGGCCCATCCCACTCGGACAGGAGTATGTGGGCTCAGGTGCGGGAGTCGGTGAAGACCCACGCAGCCACCGCCCTGGAGGCTGTGGAAGGGGCTGCCTTCTTTGTGTCCCTCGATTCTGAGCCCGCGGGACTGACCAGAGAGGACCCCGCAGCTTCCCTGGACGCTTATGCCCACGCTCTGCTGGCTGGCCGAGGCCATGACCGGTGAGTCTACCCCCTACAATACCACCTACACACTTATGGAGACCTAGGGCTTCTCCACAGGGGGCAGCCAGACCTCATGCCTCAGCAGC
+
9BFIHGMGEFGHMQIOIIJFIJNSLIN??>>CGSSNJMSHHKGHKIJJKJJHLKJKJISLIJIQNGSKGA98567=@>>=A?@;:><443/0DD<999JFHIJGGH3--77;IE:DA5544:55GJHDDGJLJNSOSKJSPQOLKJIGIHFHHJJMPLJEEBABGGEGDEFJSKLIGFFC?@BBQLIOOMRKJLKSSOPSMCAABDISLHMSHKJKLSNSKINSSSKKMPMMHKSLNKSNKKKSSSILSJMHHHEEEFECE=E9763*@CDFEE=<<=6@67:AIQSOLSJKMMISOSKIMKSSQPSSKMLOQDGIJIGSHLJIOLIILRLSSSMLSNMNSNSSMSOSPSSSFA<:<>?65::6;C@?@?@HNIJBFJPEHFDDFENLIGFE+++,6+***+7DCHSKD>?C?>@@@GHPIMSJIMKLSNKMGMKJLJGFHEHIM?;;:;@IHHIGHGHJQIKOJJKRHJHJHHFJLKSHMLNPJGKJSOSKIEEDEFMJLJIMNHMKFHPGHKSSJSLNHKLIGJJHJNLHHSOMMHIIGDCCD1.:9::@756:);?@EFEDDEEFDHHLLHHHNMKQIGH77CEDEDFFFJGLSIMSHJLHFIJHIJONHHNQJIEEFIGGHFHPMIHHGKIIIHOHNGHJIJFFEFGGFFFFHHGHCCCGFHDEEHGAAAAA@DCCEFDE2.,,++*
@351_PHV87F_9
TACACGGAAGAATCTGCCCCGGTGGAAGACAGCCACGTGTCGGCTGTCTTGAAGGTGACGAAGGTGGTCTGGAGGGACACGGGAGGAAGAACGAAGGTGGGAAGAGGTCACATTTAACAACCACCCCACTTACTAATCATGCCTTGGGCTATGTTTTTATGATTTTTGACAGCTGTATAGTAGTCCATAGCCTGAGCATAGCTCAGGACAGTTTTGATTGTGCTATATATCAAGCAGAGGATGACTTTCAACTCTTGTTCCTCATGCCTA
+
:ABBDBDCBCEFGGJGHJJ@?IGHGFJIHHHIHIHFFEFGHGGGFIHHIHFHHHHHJNHEFEGIHJLLJIHGHHIIEFGG;::68443311))*9BDEEHEABGEHEGDDDCBCC-BC53335CEEEFGEIGGGEFFHGGFEEEFFDCCCBDDDDHIMDCBBDCGHFEEDDEEFGGHHDEDBABBDDEDDDFEGGIFFDCBBCFDCDEC-----=-===CGFIKHHHIENCABAAB3----;222215***++<==:;<78::@AAA@<+
@352_PHV87F_9
GGTGGAAGACAGCCACGTGTCGGCTGTCTTGAAGGTGACGAAGGTGGTCTGGAGGGACACGGGAGGAAGACGAAGGTGGGAAGAGGTCACATTTTAACAACCACCCCACTTACTAATCATGCCTTGGGCTATGTTTTTATGATTTTTGACAGCTGTATAGTAGTCCATAGCCTGAGCATAGCTCATGACAGTTTCGATTGTGCTATATATCAAGCAGAGGATGACTTTGAACTCTTGTTCCTCATGCCTCT
+
...2977:CB>>?@FFEFGJLRNISLKKOIHIIKGHIQHGIKNKKMSSKNMKILILHLJMIHSNOLIIJHKFLKLJNPSHDFOOSKHGEHGGIJMGFHIJGIIGHHGGIGJGGFEGHFFGGFGIGFFIGFDEFFFHSKPKJJPMJIJHFJGIEEGNGFHGGHHIHIIIEECCEFHHHHJHFGGHHIFFEFEHJLGHEHHIKKHHFHEFFHA@@@@AHDCDFJJLJKILIKFHKGGHIEIEEGE@@:775+'
@353_PHV87F_9
CTCAGGCTATGGACTACTATACAGCTGTCAAAAATCATAAAAACATAGCCCAAGGCATGATTAGTAAGTGGGGTGGTTGTTCAAAATGTGACCTCTTCCACCTTCGTCTTCCTCCCGTGTCCCTCCAGACCACCTTCGTCACCTTCAAGACAGCCGACACGTGGCTGTCTTCCACCGGGGCAGATTCTCCCGTGTCAGGGACTCACTCTCCCAATGGCCTGCTTTCCCCACGGGCCCTGGAACAGCAGTTCCAGGACATCCTGGATGACCCCTCCCAGCCTGTCCCTTCAGGAACACCTAGCTGCTCTGACTGCTGCTCCCAGGTGGAGCCCAGTAGCCTGTGGTTGCAGGGGGCAGGCTGGGCTCCAGGGAACAGGCTGGGCAGGGTAGAAGGGGAAAGCTGGCTCAGGCCCATCCCACTCGGACAGGAGTATGTGGGCTCAGGTGCGGGAGTCGGTGAAGACCCACGCAGCCACCGCCCTGGAGGCTGTGGAAGGGGCTGCCTCTTGTGTCCCCTCGATTCTGAGCCCGCGGGACTGACCAGAGAGGACCCCGCAGCTTCCCTGGACGCTTATGCCCACGCTCTGCTGGCTGGCCGAGGCCATGACCGGTGAGTCTACCCCCTACAATACCACCTACACACTTATGGAGACCTAGGGCTTCTCCACAGGGGGCAGCCAGACCTCATGCCTCAAGCAGCT
+
43444==>IOHLHIIJSKIHFFFECA=;-,,,-CDACEEILJHOCBBBBFC>CDDEBG;:::*)))*68;?@>>;9875)(%%%&',+++,,-032201./9998566641145>8.0997772;@@AHHHGGGHGLNSLIFGHHLRNNKOD@AAABHDDGFEMMLJR9745545B::BCHHJGIHCC11125:.(''''+,A=10000559<CJHNSJJKIIG?;=EIGNEQMPLMJISKPNIHS??>>>?<>IJSNIJHJLSGFFKHJGGI.**)7668;>9<:+5...00499:CHFFGGIJMKSIIMLPHSLGH666,0,&$$&&&&&&'00000001111AAA@@AHIQSHKFFH>>>>?BDBBGMMKSJLKMKKSKIB@HE?/,('''((,'%%%'*---44446<EBA@EEDFKGILNKJSKSLKOSSIOMSKNLIJNLSJIILINSFAAA@BFGFCDB>BFGDEDFDBCBBJIHPNIMKSJISMPJIGHGHD?<==='',''/46==72CAABCISFHHHFSJMINKNSNIJSFBA>>87EFGKFB44444C=8666CA@@?@>=<<CDEEEEGFIHFLSI;;;;;IFHEDDDDNGIFFCCCDFFKHG<;99:DGEFDDFGFFFFEJKILJJKGEEGGOHADEFFFEEDFJGFGFFJGGHEEEFDEEEEGGB>;;66777@BAA30+(((*)(
@354_PHV87F_9
CCCTGCAACCACAGGCTACTGGTTCTCACCTGGGAGCAGCAGTCAGAGCAGCTAGGTGTTCCTCAAGGGGACAGGCTGGGGAGGGGTCATCCAGGATGTCCTGGAACTGCTGTTCCAGGGCCCGTGGGGAAAGCAGGCCATTGGGAGAGTGAGTCCCTACACGGAAGAATCTGCCCCGGTGGAAGACAGCCACGTGTCGGCTGTCTTGAAGGTGACGAAGGTGGTCTGGAGGGACACGGGAGGAAGACGAAGGTGGGAAGAGGTCACATTTTAACAACCACCCCACTTACTAATCATGCCTTGGGCTATGTTTTTATGATTTTTGACAGCTGTATAGTAGTCCATAGCCTGAGCATAGCTCAGGACAGTTTCGATTGTGCTATATATCAAGCAGAGGATGACTTTGAACTCTTGTTCCTCATGCCTTC
+
+-777CAEFHGPIIIIHHPHKHKOKSNIGHHILOHKJJJLKLKLHMMPJPSSLIKIHMSMNKSKPGHMOOISOSJLSEEHEHHAQKIHLKJGDDEKSNILJLNJSSRSJFFHEFGFHISNLLOJIIIKHSKMMSILIFEJHHILJPJIJIKJGIGFFJFIFG@6../FC??@ACBEC@HEFGJKLLOIHGKJKIKLOJHIKJLJJISJJHJGIMSKHGJHKLNMJKINKMLMJJNHRKMQJO?ECBB99:ILIINLQIKNPSKHIKIKNRSMSMNLMRKIIDGEFCFHGHLKMKJIJHHIINHGGHGFJGHJ@A@@AKJNJLSMJHGFFGIKJIHJHHHIIHGFHHHGIHKHJSMIGLHHIJHHIHINIIKDAAAAGJMJGFFFGHJGJKDEFHHEGIPEEEBCGHLIIOJSHB>A++:5//--)'&#
@355_PHV87F_9
GTCTGGCTGCCCTGTGGAGAAGCCCTAGGTCTCCATAAGTGTGTAGGTGGTATTGTAGGGGGTAGACTCACCGGTCATGGCCTCGGCCAGCCAGCGGAGCGTGGGCATAAGCGTCCAGGGAAGCTGCGGGGTCCTCTGGTCAGTCCGCGGGCTGCAGAATAGAGGGACACAAAGAGCAGCCCCTCCACAGCCTCCAGGGCGGTGGCTCGGTGGGTCTTCACCGACTTTTCCGCACCTGAGCCCACATCTCCTGTCCGAGTGGGATGGGCCTGAGCCCAGCTGGCCTTCTCCCTGCCCAGCCTGTTCCCTGGAGCCCAGCCTCCCCTGCAACCACAGGCTACTGGTTCTCACCTGGGAGCAGCAGTCAGAGCAGCTAGGTGTTCCTCAAGGGGACAGGCTGGGGAGGGGTCATCCAGGATGTCCTGGAACTGCTGTTCCAGGGCCCGTGGGGAAAGCAGGCCATTGGGAGAGTGAGTCCCTACACGGAAGAATCTGCCCCGGTGGAAGACAGCCACGTGTCGGCTGTCTTGAAGGTGACGAAGGTGGTCTGGAGGGACACGGGAGGAAGACGAAGGTGGGAAGAGGTCACATTTTAACAACCACCCCACTTACTAATCATGCCTTGGGCTATGTTTTTATGATTTTTGACAGCTGTCGTCGTCCATAGCCTGAGCATAGCTAGGGACAGTTTCGATTGTGCTATATATCAAGCAGAGGATGACTTTGAACTCTATTTTCCTCATGCCTTC
+
))),*++,,---)074+())BCECDBEDIEEEFFEHJHGEGHKKAFFEEEHDCD=<0..//@E<;::9667822;:;;;;HGE77778@B??;;7'&&&'''''-.>><;::6600012;78??;887766611,+/+'('&'''*++)))()))('')*'''')0,-560++++***+13768**+35@@AA?@::AD??AA9744(&&&&)112433359223333323;?JIJOHKGAAA?MFD((((4397:85318<CGL?????HBA511/'(''()))()&&%&&'/9;<5>>>FA@?8874810000006<<;0000-8=7221155...0ADDBCB;FNB@@@@@HFEFLJJJJLSFEBCEHIGSMHJMPOMSISOLISKHKEHJHHG?;44426=:;:;899888;<DCCB>>;;=@?BCABC:444437<:5;-&*&&+//-)))'&&()<ABBJFEEDA@,,,-0...:<==<>?EB@<9442.013132,,+,,.((((112220+*****455567333324;;931/,,////0;;<?KPDEDC>=>?C==>;>;;;CDLJ@@71:++BI>>DFFEHEIHGI?>==>CBFF?DFL99CACE<<<<<768)+301A@?@@CDGFK=<;;<GD@>;;8890)%&&'(+,-13:==>=....--+...('''&'8777789;=BABCIJFHEFCF@=<<<;588>=>:53.,,+..4465------.-.))((),)$
@356_PHV87F_9
CCTGAGCTATGCTCAGGCTATGGACTACTATACAGCTGTCAAAAATCATAAAAACATAGCCCAAGGCATGATTAGTAAGTGGGGTGGTTGTTAAAATGTGACCTCTTCCCACCTTCGTCTTCCTCCCGTGTCCCTCCAGACCACCTTCGTCACCTTCAAGACAGCCGACACGTGGCTGTCTTCCACCGGGGCAGATTCTTCCGTGTAGGGACTCACTCTCCCAATGGCCTGCTTTCCCCACGGGCCCTGGAACAGCAGTTCCAGGACATCCTGGATGACCCCTCCCCAGCCTGTCCCCTTGAGGAACACCTAGCTGCTCTGACTGCTGCTCCCAGGTGAGAACCAGTAGCCTGTGGTTGCAGGGGGCAGGCTGGGCTCAGGGAACAGGCTGGGCAGGGTAGAGGGCCAGCTGGGCTCAGGCCCATCCCACTCGGACAGGAGTATGTGGGCTCAGGTGCGGGAGTCGGTGAAGACCCACGCAGCCACCGCCCTGGAGGCTGTGGAAGGGGCTGCCTTCTTTGTGTCCCTCGATTCTGAGCCCGCGGGACTGACCAGAGAGGACCCCGCAGCTTCCCTGGACGCTTATGCCCACGCTCTGCTGGCTGGCCGAGGCCATGACCGGTGAGTCTACCCCCTACAATACCACCTACACACTTATGGAGACCTAGGGCTTCTCCACAGGGGGCAGCCAGACCTCATGCCTCAGCAG
+
EFGEFLIMGGFC<///BBEGHHCCBBBDCEDEGGGEGHHHNMSLOKKIJKJNJSLJOOIJGHFHLKGILHNMHLJLMHHIFIEFHHOSMINPJJSSMLSSKIIGGISFGGBDEFFBABBBJMG=:==-2EDFHFGHIJGFFEDGEHDA?<<;<<A?><<=JJIJHB@@@@DCDDFGJMKKSGEFGGEDCCDFIIEDDCDIFDBCCE<:::;KKLJJHIKC=98HIHLMIIEFFGFEFHHIHEEEEFJIJNHNIIMLKJOLRKHHLJIIKIRSSKSNLPKKHHMFGF@;MSJNJMF@GABL@@ELGHIIHILHJJKLNKSLRKEHGEHIILB63/IJLJONLSPKIHHFFFGHMLKKIJJIIFHGKLHKLKKIJKGDD@+++77IOHHJIIDFIIHDSOFFDDFMKKJHNKOFEHMLNILHSSRHSGJJIIMKGIKJHSJOLLLLJHLSKJHKHSJSJJ555@EIC2222EOSSKSHMMKIIGHLJLECCCDFIKKIIHGIJIOGIHIKLJOAGEEGHGGJGJJNLSKJ@>>=>AAAFFFIGGFFIIHILSNJ>*)))+CBJBBA84FHFFHGCC?67CCEGH@???>EDFEFHFGGSSNKKHKGHHIHEDEEFJIKKJGGEDDDEIHFG>AABBJHDDDECEFEHIIIGHHGHGHKFGFDDBBCBDEFEGFEEEFNHHHFFGFFGEFHFHGEFEGG=<<;<=A=754/)
@357_PHV87F_9
GCCCCTTCCACAGCCTCCAGGGCGGTGGCTGCGTGGGTCTTCACCGACTCCCGCACCTGAGCCCCCACATACTCCTGTCCGAGTGGGATGGGCCTAGAGCCCAGCTGGCCCTCTACCCTGCCCAGCCTGTTCCCTGGAGCCCAGCCTGCCCCCTGCAACCACAGGCTACTGGTTCTCACCTGGGAGCAGCAGTCAGAGCAGCTAGGTGTTCCTCAAGGGGACAGGCTGGGGAGGGGTAATCCAGGATGTCCTGGAACTGCTGTTCCAGGGCCCGTGGGGAAAGCAGGCCATTGGGAGAGTGAGTCCCTACACGGAAGAATCTGCCCCGGTGGAAGACAGCCACGTGTCGGCTGTCTTGAAGGTGACGAAGGTGGTCTGGAGGGACACGGGAGGAAGACGAAGGTGGGAAGAGGTCACATTTTAACAACCACCCCCACTTACTAATCATGCCTTGGGCTATGTTTTTATGATTTTTGACAGCTGTATAGTAGTCCATAGCCTGAGCATAGCTCAGGACGGTTTCATTGTGCTATATATCAAGCAGAGGATGACTTTGAACTCTTGTTACCTCATGCCTC
+
(0@BCHCBB>>EEDIIKLKHJKJGGEGGNMQLGHFFGIHKJSLMNGFHFIMHFHIFLNKGB@1)*))CJLKHHEFJKJIDCCEFOOKLIIGHGJL/-,,.442CIHJKSIAAABAHHJGNCLSEPPHMJPS=<F?DIMSSQSJMIJHGIECBAAOIJLJMJPMSJGGKIIHJSKKMJINHF=9337+((((+9:;;HGIFGJFHJGJIMSFHFEDBBBJSJNKSLKQ@DEGOHFGBC('''+22355:::;<=>?HJIONSLSKKIQIGJCFNCBAACDIOKHSLGHGHFLEFJSJNSKJQQSSKJKSNHJKJJGHIKPMKLJFOP@<CB@2(()11113769?ABCKGJINLSKJJLLPSLPLHHHEFEIILJONQKSRKJJMHJNLPIJJC@BDDD@?A@ACCFF?CMOLILJHNNQSOSSPKGHGEGHDFECCHHIJHIKGHIJJJJGMKHHGHJEEEFISSSSSLRLNSSKJKLFKJGLOGFGGLKKGGHGIIGGHJMKJJHHGHHIFKHMKJ66666/++++69<?HIJHFJHHOEIGLKKLPGJKKA@?:>BCD>==<:<,&''(55++++*
@358_PHV87F_9
TCACCGACTCCCCGCTCGACCCCCACATACTCCTGTCCGAGTGGGATGGGCCTGAGCGCCAGTTGGCCCTCTACCCTGCCCAGCCTGTTCCCTGGAGCCCAGCCTGCCCCCTGCAACCACAGGCTACTGGTTCTCACCTGGGAGCAGCAGTCAGAGCAGCTAGGTGTTCCTCAAGGGGACAGGCTGGGGAGGGGTCATCCAGGATGTCCTGGAACTGCTGTTCCAGGGCCCGTGGGGAAAGCAGGCCATTGGGAGAGTGAGTCCCTACACGGAAGAATCTGCCCCGGTGGAAGACAGCCACGTGTCGGCTGTCTTGAAGGTGACGAAGGTGGTCTGGAGGGACACGGGAGGAAGACGAAGGTGGGAAGAGGTCACATTTTAACAACCACCCCACTTACTAATCATGCCTTGGGCTATGTTTTTATGATTTTTGACAGCTGTATAGTAGTCCATAGCCTGAGCATAGCTCAGGACAGGTATTTAGAGTGCTATATATCAAGCCAAGGATGACTTTGAACTCCTGTTCCTCGTGCCT
+
*78:;99:100/(+-.,))'''')*6@@AAA@AFF67++++,22-,--...*)(((+(((&&&')))--*),,,-227=85-/JONLSE770.((1112333>>:6665:;<HSFIGKJLHLLMKQIPPHHHDB<(((((EGFJPPJJ333.-...5,*******+:7114/../35<6GBBBAA3223:FDDDEB>=<==ACJGMEBA<<HJHGGFGH>98888730--3239:@@@BBABAC@@@?>>==:8<C@B7888>A>;;>=<;<?CEHFB@@?@=?0(4426118;:::;<AA>=>@9998:A>89711334GHJINGHFKIKGEEF>>?HHIFEHHDE?=>63.-8))))CFEFE;45HKISLGEEEDKJSLONLLIIGGIIIHJRSEAAABAEEFACBDHDFEDGHJFFFJPMLFFIJKKSNKIFGIJHHHHFEDF@@@AABGDDDBB22224IEFFGEDBGDB62/-)(((&()&&'(.-,,,)+'&&%%&%$%&'+)&&&&&&)(%&%$$$$&''--***+,.
@359_PHV87F_9
GTGGTATTGTAGGGGGTAGACTCACCGGTCATGGCCTCGGCCAGCCGGCAGAACGTGGCATAAGCGTACAGGGAAGCTGCGGGTCCTCTCTGGTCAGTCCCGCGGGCTCAGAATCGAGGGACACAAAGAAGGCAGCCCCTTCCACAGCCTCCAGGGCGGTGGCTGCGTGGGTCTTCACCGACTCCCGCACCTGAGCATACTCCCTGTCCGAGTGGGATGGGCCTGAGCCCAGCTGGCCCTCTACCCTGCCCAGCCTGTTCCTGGAGCCCAGCCTGCCCCTGCAACCACAGGCTACTGGTTCTCACCTGGGAGCAGCAGTCAGAGCAGCTAGGTGTTCCTCAAGGGGACAGGCTGGGGAGGGGTCATCCAGGATGTCCTGGAACTGCTGTTCCAGGGCCCGTGGGGAAAGCAGGCCCATGGGAGAGTGAGTCCCTACACCACGGAAGAATCTGCCCCGGTGGAAGACAGGCCACGTGTCGGCTGTCTTGAAGGTGACGAAGGTGGTCTGGAGGGACACGGGAGGAAGGAGGCAAGGAAGGTGGAAGAGGTCACATTTTAACAACCACCCCACTTACTAATCATGCCTTGGGCTATGTTTTTATGATTTTTGACAGCTGTATCATAGTCCATAGCCTGAGCATAGCTCAGGACAGGTATTACAGTATGCTATATATCAAGCAGAGGATGACTTTGAACTTGTCCTTCATGCCTA
+
7789KGKGEB-,,,3::30//+)*++78>=<>222224110.-,+**,--+))''''&%%&',-0-.,'''(/1@CDCA@?==9;@@=>>=4442222252*++**++22233221446<8:AA:8888;;;5+*)*./22))68?HHGIKJFKIOIDDDCEDCEKDG@AA?CB86666AABBACC?EFEIB765311023111--<;<64445;QGJJLLIJHA@@@ILDKKLHKGGGGDE311111-*)&'*??AFD;.*+ACDELKLSIMHGA@AC:HIKKJJGSHHJLIHJGIFQHLK@>=>==SSMLMA@@@BG:::::HCDCDCFEEIJJGHGMEEFFLJHGKGJFC:;;?AC=A>1/////*+,FDJHIJLHJGFFFHHJE>>=>=@B;795*)***(*0110/00,++'+(((-+)(((**++,++*,,,+)))+,./2*(''''''''698988>?>:91++,5445:55545;:87656;ABJJRHDCDCEKGHHEFFHJGHFFGFO////232,((+-.&',,++//-,,+**24589;<<<=@AGABBBKHKSGHIIGKFECDDFHIKGGGJHDDDBEGFDEDECEISCACC@98C6//.*))))))0+++++,679:77788...,,,*-++'(''(+32/.)((%$$%%%%%%%20/.-.///00//****+++++++/11+,&&&&)),'')...//
@360_PHV87F_9
ATAGCACAATCGAAACTGTCCTGAGCTATGCTCAGGCTATGGACTACTATACAGCTGTCAAAAATCATAAAAACTAGCCCAAGGCATGATTAGTAAGTGGGGTGGTTGTTAAAATGTGACCTCTTCCCACCTTCGTCTTCCTCCCGTGTCCCTCCAGACCACCTTCGTCACCTTAGAAAACAGCCGACACGTGGCTGTCTTCCCACAGGGGCAACTCTCCGTGTAGGGACTCACTCTCCCAATGGCCTGCTTCCCCACAGGGCCCTGGAACAGCAGTTCCAGGACATCCTGGATGACCCCTCCCAGCCTGTCCCCTTGAGGAACACCTAGCTGCTCTGACTGCTGCTGCAGGTGAGAACCAGTAGCCTGTGGTTGCATGGGGCAGGCTGGGCTCCAGGGAACAGGCTGGGCAGGGTAAGGGCCAGCTGGGCTCAGGCCCATCCCACTCGGACAGGAGTATGTGGGCTCAGGTGCGGGAGTCGGTGAAGACCCACGCAGCCACCGCCCTGGAGGCTGTGGAAGGGGCTGCCTTCTTTGTGTCCCTCGATTCTGAGCCCGCGGGACTGACCAGAGAGGACCCCGCAGCTTCCCTGGAGGCAGGCTCTGCCCACGCTCTGCTGGCTGGCCGAGGCCATGACCGGTGAGTCTACCCCCTACAATACCACCTACACACTTATGGAGACCTAGGGCTTCTCCACAGGGGGCAGCCAGACCTCATGCCTCAGCAGGGGG
+
7842221122DCCCBDSRSPSMJHHGGHFH?;655668??85423*****7>>CCDDCC>?@=::-+*(''''&&&&'),-.3;?@AACCDABBBBHJISMOLOIKSLJIAAHIILKOSPOJFD>:::8=@A>9886443388==3:FGEDDCB=:9:;<55566/--,,,--,'&&''''(+221222400/..027''&%&+(*())-.7.,(()*&''06668<<?EGD===;<53--<834422-,,+'(-/*18----JGHHGISHJJSLIHEFEDEJJKFHDEEEJSKJSHJS?D((+*2JHRNJONMC>J::BJLMRAA@A<<=??BEFHDBBB43<620-.///>@NIJKIKLIFIGNHJSGDA;;FGELGFGFM@????<<;9:97445:8<FGHGGFAHFEJFHHD7++++79?>>>...241*))'(54499<;=B:999:@FFGHSIGKIJSJJSA>>>>@MSLPMPSE;::;AFA;:::<>FE<<=JHHJBACDCLGHKKSKOJ@=<=;,,6.333441---;;=B88887****-.0+++/<>8DFGISIPIDD?;;=<BEHKFGD=7GFEHFC>=@5:3320,++++/00011B@CJJSLJLHH888BIIJF99999HKMKHHISMKIHSLHKFDAA<;;7655558866767;;B<;:645ACBC@@??-,,,-//.----:=>>@AHGECCBA@???@98767897322*)('&&
@361_PHV87F_9
TAGGGGGTAGACTCACCGGTCATGGCCTCGGCCAGCCAGCAGAGCGTGGGCATAAGCGTCCAGGGAAGCTGCGGGGTCCTCTCTGGTCAGTCCCGCGGGCTCAGAATCGAGGGACACAAAGAAGGCAGCCCCTTCCACAGCCTCCAGGGCGGTGGCTGCGTGGGTCTTCACCGACTCCCGCACCTGAGCCCACATACTCCTGTCCGAGTGGGATGGGCCTGAGCCCAGCTGGCCCTCTACCCTGCCCAGCCTGTTCCCTGGAGCCCAGCCTGCCCCCTGCAACCACAGGCTACTGGTTCTCACCTGGGAGCAGCAGTCAGAGCAGCTAGGTGTTCCTCAAGGGGACAGGCTGGGGAGGGGTCATCCAGGATGTCCTGGAACTGCTGCTCCAGCCGTGGGGAAAGCAGGCCATTGGGAGAGTGAGTCCCTACACGGAAGAATCTGCCCGGTGGAAGACAGCCACGTGTCGGCTGTCTTGAAGGTGACGAAGGTGGTCTGGAGGGACACGGGAGGAAGACGAAGGTGGGAAGAGGTCACATTTTAACAACCACCCCACTTACTAATCATGCCTTGGGCTATGTTTTTATGATTTTTGACAGCTGTATAGTAGTCCATAGCCTGAGCATAGCTCAGGACAGTTTCGATTGTGCTATATATCAAGCAGAGGATGACTTTGAACTCTTGTTCCTCATGCCT
+
D@??@BGDDEFFFDEDBABBBCEDECBBBBBCEDEGGEGFEEFDB@@@AADDBBDBA??>?@BGEFGFFGGFECBCCEEFHE322223ACAADBA@==>>@HFIA?>>=@??@>?DCNLIKJPLEFFEEGDFNB>=>EGIFGGGGEGFECABAAADCGC@@?@AFGHFF@@/))).00/))::?BBDEFFFFHIIFEEDDCCEFB@@@AEHGFFEIHFFF?@?<B>0EKHHFGEDDA@ABDIIGIIMGFGKIHGE9:C)CCCEFHGHJGKHGIB>;=?AEGGEFHJFFEFDDDEEFCFEDEBBCCBJFHFFFFGHGGDDCCDEDDFBBBABDEEFFFFEEC@DBABCFFDFBFDDFDBDCBBFEFHEFHIEEECCDFCDEC=;786%%%%(*((()12BDJGFFGGFEEDHFFGGEEGEHFEEFFGGHLGJIIEDEEFJJMGFEB=5..01844CFIFFJHFIGMHKHHHGGIHIJIIGGFGGFGG?889FGJJKIKHGFIGIDEGGCBB?IGAEDFIJHGLKSMOJLJLMONSJNIQMOSSNSKHHHGFGHFGIHIGGHGILOJHIMSJQKIHJHFGIFIIJSSLNJIQILIIJHGFJGHHFGIGGGHHGGFEGFIHGJIHKIHIEGGKHHGFGFGHJILFGBA@=>8751-+))**..23344:;<HGEFDDEEEFHIHJIFGFFGG@;:531*
@362_PHV87F_9
CAGACCACCTTCGTCACCTTCAAGACAGCCGACACGTGGCTGTCTTCCACCGGGGCAGATTCTTCCGTGTAGGGACTCACTCTCCCAATGGCCTGCTTCCCCCACGGGCCCTGGAACAGCAGTTCCAGGACATCCTGGATGACCCCTCCCCAGCCTGTCCCCTTGAGGAACACCTAGCTGCTCTGACTGCTGCTCCCAGGTGAGAACCAGTAGCCTGTGGTTGCAGGGGGCAGGCTGGGCTCCAGGGAACAGGCTGGGCAGGGTAGAGGGCCAGCTGGGCTCAGGCCCATCCCACTCGGACAGGAGTATGTGGGCTCAGGTGCGGGAGTCAGTGAAGCCCACGCAGCCACCGCCCTGGAGGCTGTGGAAGGGGCTGCCTTCTTTGTGTCCCTCGATTCTGAGCCCGCGGGACTGACCAGAGAGGACCCCGCAGCTTCCCTGGACGCTTATGCCCACGCTCTGCTGGCTGGCCGAGGCCATGACCGGTGAGTCTACCCCCTACAATACCACCTACACACTTATGGAGACCTAGGGCTTCTCCACAGGGGGCAGCCAGACCTCATGCCTCAGC
+
*.FHGIHKLKIIJHIHLIJIFFFENNMHLIFEFEJIKJLIMOOPKA<<<?;7779EFSGPIISLSPSMMMKHSSLSOJHHGEEBEEFGMOKNSJLKLF))DEDDFMIIKLNOMGJLMJJINNOJLSIKSLIJHFLGIKKSLSSLLIGDDB4.CGIHGKGHFA<E>>@GNSMQJSSJJIGMLOSKOMJILJIKSOGEFBOMKLSSRMOLMJMIINLIGPLQNKMIHGHHLPSLOEDCABABFGICBDJMNLIILJKKJNPIDSJKGA@AIFEDFIIFCDFMLEKIKSJSIKHILMMOKKKHHHSMEEFDDED>?>:<961112<4320541***+6<7****EFEEEGLIJO@@@@AKIKLKHIJSMMIKJMNMSLLMLSJSSMPMSLJHJKBIEEGNKMLKMPNOPSKJJLSNNOIF=<<;?FSISFHJHKIHHGJCCC?@FDFCRFCDCBFEFEGFJJJMMQHJPNKGMMNKJKKPIKSIKPHIIKLLRSLNHHJKIIMFHIFHHHHHILRIIJOKIMLJIJIEPHHIHFIFHIHLGGGJHPGEFFHHOFIJL?=<;;<<=?8999-*)(
@363_PHV87F_9
TGAGCACCTGGGAGCAGCAGTCCAGAGCAGCTAGGTGTTCCTCAAGGGGACAGGCTGGGGAGGGGTCATCCAGGATGTCCTGGAACTGCTGTTCCCAGGGCCCGTGGGGAAAGCAGGCCATTGGGAGAGTGAGTCCCTACACGGAAGAATCTGCCCCGGTGGAAGACAGCCACGTGTCGGCTGTCTTGAAGGTGACGAAGGTGGTCTGGAGGGACACGGGAGGAAGACGAAGGTGGGAAGAGGTCACATTTTAACAACCACCCCACTTACTAATCATGCCTTGGGCTATGTTTTTATGATTTTTGACAGCTGTATAGTAGTCCATAGCCTGAGCATAGCTCAGGACAGTTTCGATTGTGCTATATATCAAGCAGAGGATGACTTTGAACTATTTGTCCTCATGCCT
+
7.*)(**)47;@CEEDGFDA=<2-,,/0@CCCACCCGGHGDDDBCCEFHIFGFEDDCCC8.C>?@??BCCDDCGGMHHGFGFEJAA@@AIIEEBA7()===DA?>??DDFEFGEDCABACDFFDCAACCEDECDEDCDABBAABACDHIGEFFBCC<7999=FGFFD>=>>;2222CAA?ABDCA@:7557DDEGFCCDCDG=<<;<=782233211*++,9><;8=<88899>:;:298;;<=@CCDEIKJENHDCBBBBBABBCEG>==<=F@@A@CBH76667IGFDDB?EDELIGG8@FCBA@BCCEEDA@??>?>??@@@ADDCDFEEECEBCEGEE@@@AACCBDA=;<<=GHDCCCBEDFFFDCEDCAA@A@<;:94434487(''&$('''+0////*
@364_PHV87F_9
AATTGCTAACGAAACTGTCCTGAGCTATGCTCAGGCTATGGACTACTATACAGCTGTCAAAAATCATAAAAACATAGCCCAAGGCATGATTAGTAAGTGGGGTGGTTGTTAAAATGTGACCTCTTCCCACCTTCGTCTTCCTCCCGTGTCCCTCCAGACCACCTTCGTCACCTTCAAGACAGCCGACACGTGGCTGTCTTCCACCGGGGCAGATTCTTCCGTGTAGGGACTCACTCTCCCAATGGCCTGCTTTCCCCACGGGCCCTGGAACAGCAGTTCCAGGACATCCTGGATGACCCCTCCCAGCCTGTCCCCTTGAGGAACACCTAGCTGCTCTGACTGCTGCTCCCAGGTGAGAACCAGTAGCCTGTGGTTGCAGGGGGCAGGCTGGGCTCAGGGAACAGGCTGGGCAGGGTAGAGGGCCAGCTGGGCTCAGGCCCATCCCACTCGGACAGGAGTATGTGGGCTCAGGTGCGGGAGTCGGTGAAGACCCACGCAGCCACCGCCCTGGAGGCTGTGGAAGGGGCTGCCTTCTTTGTGTCCCTCGATTCTGAGCCCGCGGGACTGACCAGAGAGGACCCCGCAGCTTCCCTGGACGCTTATGCCCACGCTCTGCTGGCTGGCCGAGGCCATGACCGGTGAGTCTACCCCCTACAATACCACCTACACACTTATGGAGACCTAGGGCTTCTCCACAGGGGGCAGCCAGACCTCATGCCTCAGCA
+
&()))))++,,,-/,,,,,99688:>FSHLQISLHHLHKIKLKDJIIIHHHJJISIKKOOMOSSMISHIMSLKSINHKGKFGHIMKKJKRSMKPKKIIIKILMNRPMSJSMKMSSLSSJJQKBA>::;02DEB755557==>DMJ?AILJMJFHHHKIEFIHGIILJSLIMKKINSSMINIIIEEEDGJOJONQSKNMSLEGEK@99CDKLNHLIIIE8322HIHHSIJKJPSSKOSJLJLLLIPOIQLSKOHDMSOIPJFGEHQMLKJJKECC333333=<96646,(&(C>@KIGHSJO865-GOHHOKIPI?0SBCHJKIMLILSINHNKJNRMNIIQIJMMRJJNKASNJRMJSKLMIJKHHIHJIILOHIJKHDKEJHJGGFHGGEDCCB>>>BBGEFIGFJIMKIMPLKGFEFGJGHJHHPJ;;::CGINJGHHHGGJHIPMHHIJFGHJIIKIGKHIHOJKJJIHKIGEFEFFJHFEDEGQSJIIJLLIIFGHJGHEBBBCDKJIIIJHHNHGHGDFHHIGHIDE87778;=JJFMEBFGEDFGGHJIJLJHHCBCCCFFFIGHE@:GISFDDEECHIHLFG@CG@@DEFFFED?@??82)*ACDDEIFJJLIKKILHHFGGIIOLGKKC@@??FDGEFDDHNNMIEFGGDGHGFJJIHIHIJIIIJIGINH@>=?>GFGEFKGFEE44???FIKGFIILHFGHMIJIIGFEGDA@<0
@365_PHV87F_9
TGTAGGGGGTAGACTCACCGGTCATGGCCTCGGCCAGCCAGCAGAGCGTGGGCATAAGCGTCCAGGGAAGCTGCGGGGTCCTCTCTGGTCAGTCCCGCGGGCTCAGAATCGAGGGACACAAAGAAGGCAGCCCCTTCCCACAGCCTCCAGGGCGGTGGCTGCGTGGGTCTTCACCGACTCCCGCGCCTGAGCCCACATACTCCCTGTCCGAGTGGGATGGGCCTGAGCCCAGCTGGCCCTCTACCCTGCCCCAGCCTGTTCCCTGGAGCCCAGCCTGCCCCCTGCAACCACAGGCTACTGGTTCTCACCTGGGAGCAGCAGTCAGAGCAGCTAGGTGTTCCTCAAGGGGACAGGCTGGGGAGGGGTCATCCAGGATGTCCTGGAAC
+
HJHA>CCJQSSSLJMKMOIJLKIJSIMSKLLLJIMRNSLIONISSMPMKIHKGSIHJILLSKLEFRSKSOIKILHIJ><KKF;8))))*?>>>>EEELAB@>@<;42000///0016889<@EHFECG??>?@?B>222.3DEFIFGMMJSNHLHHHGIJJSLPLLLKSLKMSMHB?>>9:979+++++8867767>>(''''0))CCHEFFFEIMMIGKJJJJIPIKHI)INKQKKGHGECAAAEFCHSH<0PNFJPSHEDHEEMHSISQSOMPIISBLEDFHHNLMJJILJPLIHRMHHKMLRMMHJJGOKRLSMGLSMKIGOLKRHPKKGIGFIKNIKHIIJLKPMMSQJKLHEEEIMPCDFGESGFFGFGMJJLA?=62.,%
@366_PHV87F_9
CTGAGCTATGCTCAGGCTATGAGACTACTATACAGCTGTCAAAAATCATAAAAACATAGCCCAAGGCATGATTAGTAAGTGGGGTGGTTGTTAAAATGTGACCTCTTCCCACCTTCGTCTTCCTCCCGTGTCCCTCCAGACCACCTTCGTCACCTTCAAGACAGCCGACACGTGGCTGTCTTCCACCGGGGCAGATTCTTCCGTGTAGGGACTCACTCTCCCAATGGCCTGCTTTCCCCACGGGCCCTGGAACAGCAGTTCCAGGACATCCTGGATGACCCCTCCCCAGCCTGTCCCCTTGAGGAACACCTAGCTGCTCTGACTGCTGCTCCCAGGTGAGAACCAGTAGCCTGTGGTTGCAGGGGGCAGGCTGGGCTCCAGGGAACAGGCTGGGCAGGGTAGAGGGCCAGCTGGGCTCAGGCCCATCCCACTCGGACAGGAGTATGTGGGCTCAGGTGCGGGAGTCGGTGAAGACCCACGCAGCCACCGCCCTGGAGGCTGTGGAAGGGGCTGCCTTCTTTGTGTCCCTCGATTCTGAGCCCGCGGGACTGACCAGAGAGGACCCCGCAGCTTCCCTGGACGCTTATGCCCACGCTCTGCTGGCTGGCCGAGGCCATGACCGGTGAGTCTACCCCCTACAATACCACCTACACACTTATGGAGACCTAGGGCTTCTCCACAGGGGGCAGCCAGACCTCATGCCTCAGCA
+
HJLJGSKNRLKLIEFHGFCB1,*((*/-++-.3CHHJGSOSOJSSOINHSHHLOOCA====<>ABBBHHIOILILSKJQNKPSNOSJSNQSSHJGKSSLSJSMSSNKECC>AIIOKIOPSKKLRGKG=?QSKKQJSSSISJINSNLSNMMLOINSMKMMLONMSSJJJILOMINRPJLSHIA8711>22@EDIE@HFGHKJISJSMOLQOPSSRSILGF<:94HJNSRSSNMILF>@>C>CJHLPSOKPSJPPHMSOQLKHS?@QJSSPSIIMMSSOSNSNMKA@A>8OLJLNOGMK??B89CMNSNQSMSOQRMSJOSSSKNKJKLNSNFFG@IGAAFJKQMJMKNIKLSQOL65556K@?@CCPSCFE:<753367878:GMILKKIJIJMPQHBJEA*))((*@DHHFG=::8><:9:<<EJJHSIJIJLMPKRJJNMPJSJKOSMMJOIEDEB@A><<683///12?BB<6655CGKFLHJHLIGEGKIMLJPSJLOHSSLLPJSSSLJSOISIGHEBBIBAAAAAEGJHLNFIFB<99SIIKHSOOPSQGGFHFEQOHJOHCJCB>>>>>KHJKLHKHHFFEGGKKHIKISILJQMNKLH:::::CFFHOHGHGHIIMHGGLIGGFFGKHMKHOFHEFEHHSSSINHMHHJIJILKHIFGFGGKLLIEHGIHGBCGJIHCDDBBEDEDEEDFEFKFLHK,)(('
@367_PHV87F_9
CAGGGCGGTGGCTGCGTGGGTCTTCACCGACTCCCGCACCTGAGCCCACATACTCCTGTCCGAGTGGGATGGGCCTGAGCCCAGCTGGCCCTCTACCCTGCCCAGCCTGTTCCCTGGAGCCCAGCCTGCCCCCTGCAACCACAGGCTACTGGTTCTCACCTGGGAGCAGCAGTCAGAGCAGCTAGGTGTTCCTCAAGGGGACGGCTGGGGAGGGGTCATCCAGGATGTCCTGGAACTGCTG
+
*6444487778BBFEFEEFFFJEDCCBC@@A@CKCABBDHJHJFFCD:EJGIHJIJKKJLHA@AABHJIIEIHGFE:::;@A@>;;11111000001;;=>DF@BFHJKEF==6000/.122((((*())(.45=A@@BBBCGFFIGFEEDEFGFFHFGGGEHKGJHHHIFGIFG?@??766666779CDFEGF=<<<;454''''&))(*++,,-.44*))))9::9556;=:9972-)&
@368_PHV87F_9
CGATCTCCCTTCTTTGTGTCCCTGATTCTAGACCGCGGGACTGACCAGAGAGGACCCCGCAGCTTCCCTGGACGCTTATGCCCACGCTCTGCTGGCTGGCCGAGGCCATGACCGGTGAGTCTACCCCCTACAATACCACCTACACACTTATGGAGACCTAGGGCTTCTCCACAGGGGGCAGCCAGACCTCATGCTTGGGCCAT
+
(''''''((&'11397>AAACB?-,,-66+))(+*+<=??@?54431001///+++33,9999DC@@C>AEFGHHFECDCFGPIJJIIJGIDDCDBCHGGGFFFGHLFIFGFFGHG<<<<<@@ABEGIMC@???@CEDFHC666E@?@@A?.***-.././/03:DBDCD==CBCBBCBCEDD>=<<<>88410)(%%&'')(
@369_PHV87F_9
GTAGGTCTTCACCGACTCCCGCACCTGAGCCCACATACTCCTGTCCGAGTGGGATGGGCCTGAGCCCAGCTGGCCCTCTACCCTGCCCAGCCTGTTCCCTGGAGCCCAGCCTGCCCCCTGCAACCACAGGCTACTGGTTCTCACCTGGGAGCAGCAGTCAGAGCAGCTAGGTGTTCCTCAAGGGGACAGGCTGGGGAGGGGTCATCCAGGATGTCCTGGAACTGCTGTTCCAGGGCCCGTGGGGAAAGCAGGCCATTGGGAGAGTGAGTCCCTACACGGAAGAATCTGCCCCGGTGGAAGACAGCCACGTGTCGGCTGTCTTGAAGGTGACGAAGGTGGTCTGGAGGGACACGGGAGGAAGACGAAGGTGGGAAGAGGTCACATTTTAACAACCACCCCACTTACTAATCATGCCTTGGGCTATGTTTTTATGATTTTTGACAGCTGTATAGTAGTCCATAGCCTGAGCGTGGCTAGGACATTTTCGATTGTGCTATATATCAAGCAGAGGATGACTTTGAACTCTTGTTCCTCATGCCTC
+
+>DEFFIGKFEHE88888D=67B??><>>ABABELSLSPLKNNJNJPKQMQMSMSSJOOIS??>?JICGSMNQIJJIHRLGMIGEILJBKSOSKLJBBEABLHRKSPFFHB@:;:>BCEGNSLIIOSPQSSJKSIKQLSSSSKSOLIMILSSSSSONSPLRQRRMILJSNKSNSMLSNSPPNOSSKSLSKJH7776:HEEEC++++-<<<LLOJFHC?@@RLOOILSSSIGGKSOHJMKJKLQJSPJSKKMJKLRPHJSSOKSLJIKIIHIISPMMJNPMSIMMNIIJSFJFCINOOKPIJSINSLLNQQSOQQRLPPMISMIHKQJSLLMJIJNIMIMSNSOLPJSRKLOSSKSLKNMSSSLKKIJIIFE5++--0KDEFFCDA@EAGKOISLKMSKJNJHSKPJGHIKNMIHLJNLJKJJHIFGPPSSNSJLSKHSSSILKKKNPLQMHHFJGKPHIHGGIGH=<;;++(((('(()19<<<==EGMGMMKGIGHGIEHHCBDCCSJHHFQLMIEGFEDIFNIMLIHGA?61,,,-.71
@370_PHV87F_9
CCGGGGCAGATTCTTCCGTGTGGCTTCGCTTTCCCAATGGCCTGCTTTCCCCACGGGCCCTGGAACAGCAGTTCCAGGACATCCTCTGGATGACCCCTCCAGCCTGTCCCCTTGAGGAACACCTAGCTGCTCTGACTGCTGCTCCCCAGGTGAGAACCAGTAGCCTGTGGTTGGGGGCAGGCTGGGCTCAGGGAACAGGCTGGGCAGGGTAGAGGGCCAGCTGGGCTCAGGCCCATCCCACTCGGACAGGAGTATGTGGGCTCAGGTGCGGAGTCGGTGAAGACCCACGCAGCCACCGCCCTGGAGGCTGTGGAAGGGGCTGCCTTCTTTGTGTCCCTCGATTCTTGAGCCCGCGGGACTGAGCCAGAGAGGACCCGCAGCTTCCCTGGACGCTTATGCCCACGCTCTGCTGGCTGGCCAAGGCCATGACCGGTGAGTCTACCCCCTACAATACCACCTACACACTTATGGAGACCTAGGGCTTCTCCACAGGGGGCAGCCAGACCTCATGCCTCAGCAGGT
+
-4//037641--,,)%%%&((&%$$&%%'-24-43/2=?HKJSHGEC-))A90B?@@AJKHB=211+**))&&&')0189<=;:80(%$%%&))))))*1((..12323345?11>GJMSJNJPNPNKMOIMMJLMQSLLJLIIFE:,@@@AIMJSHIKMOJIGHGHIG=98.(((33,+++,/,*)++&&&((;>=@@@@AB@>>=AA<966566<>BAACEGJKME>8877EFFCEFDEIECCDFGNJNISIGKRJSNKKB?=<:83))(*>;;<=<77353334733333CAEEFDGEEGKIQHNHLSLIHIINMPMHGEDEB0/002<DA??65*((()02/../12200***/00/.--,*++-2:74332*6DEIFDCDGCDGFMHLEGBBBDEIKJGGJJKHKHBCB>>545(((().350/--,,--33333234<AEDCBBCDIMKGGHCBHLJLIFHFEJHEFDDCC8898::@=<<<=D??>@AED7654.,**+/*))*,,0+))****&
@371_PHV87F_9
CCCACCTTCGTCTTCCTCCCGTGTCCCTCCAGACCACCTTCGTCACCTTCAAGACAGCCGACACGTGGCTGTCTTCCACCGGGGCAGATTCTTCCGTGTAGGGACTCACTCTCCCAATGGCCTGCTTTCCCCACGGGCCCTGGAACAGCAGTTCCAGGACATCCTGGATGACCCCTCCCCAGCCTGTCCCCTTGAGGAACACCTAGCTGCTCTGACTGCTGCTCCCAGGTGAGAACCAGTAGCCTGTGGTTGCAGGGGGCAGGCTGGGCTCCAGGGAACAGGCTGGGCAGGGTAGAGGGCCAGCTGGGCTCAGGCCCATCCCACTCGGACAGGAGTATGTGGGCTCAGGTGCGGGAGTCGGTGAAGACCCACGCAGCCACCGCCCTGGAGGCTGTGGAAGGGGCTGCCTCTTGTGTCCCTCGATTCTGAGCCCGCGGGACTGACCAGAGAGGACCCCGCAGCTTCCCTGGACGCTTATGCCCACGCTCTGCTGGCTGGCCGAGGCCATGACCGGTGAGTCTACCCCCTACAATACCACCTACACACTTATGGAGACCTAGGGCTTCTCCACAGGGGGCAGCCAGACCTCATGCCTCAGCAGC
+
(01+,<@?778DEFKICAB:55=<21111=>>>@?@AAJNIIGFEJIJJMRLKNRMHQGFEHHHMLMJSMRSKIFILIF=34FFSJJNJMDEA@@CDENOHJSLRLA6555;55589FHJSKSPSIIGDC??>?GFFGSKKJSSQQSNL87777FECKHOLIA<;;<=NSMPNSDH9:;A<HNFJMJGFGICLCCIKLKSKPQLSSSSMSONSMJLPLSSSQSNSSCLJSOONMNKLIHHLHRMJLLOKMNLKQSLSKPJGKIII@=>?@=>:8989LOIKIIJFSMJSPIRMSKOJIJIJLNKJMKLKJOIEEFGSSSPOQKIKHJLMLSNNOKIJIJKJMQMJHLPLIKKBF:<=<43222BDGHDBCDJOOFHJJMJLHGLKIPKNLLQROSAA@AAMRSNMFIFF+(766A////5@EFDEHNHNSLRHHSIMNKOLI@>5-***+/231237164468889:;:>?PJKHGIIKKIKHIQIHGCDCHSKKJJMOONMJIIIIGJHDCEFSFEHHESIGOMFFGAABJGFEEFKKLILHJKGMKQRHNHIIIGLECCCHHIHFHGA?<==BLSG=:9+(((+.3+++DFFHE<;;544
@372_PHV87F_9
TACAGCTGTCAAAAATCATAAAAACATAGCCCAAGGCATGATTAGTAAGTGGGGTGGTTGTTAAAATGTGACCTCTTCCCACCTTCGTCTTCCTCCCGTGCCTCCAGACCACCTTCGTCACCTTCAAGACAGCCGACACCCGTCGCTGTGTTCCCCGGGGCAGATTCTTCCGTGTAGGGACTCACTCTCCCAATGGCCTGCTTTCCCCACGGGCCCTGGAACAGCAGTTCCAGGACATCCTGGATGACCCCTCCCCAGCCTGTCCCCTTGAGGAACACCTAGCTGCTCTGACTGCTGCTCCCAGGTGAGAACCAGTAGCCTGTGGTTGCAGGGGGCAGGCTGGGCTCCAGGGAACAGGCTGGGCAGGGTAGAGGGCCAGCTGGGCTCCGGCCCATCCCACTCGGACAGGAGTATGTGGGCTCAGGTGCGGGAGTCGGTGAAGACCCACGCAGCCACCGCCCTGGAGGCTGTGGAAGGGGCTGCCTTCTTTGTGTCCCTGATTCTGAGCCCGCGGGACTGACCAGAGGACCCCGCAGCTTCCCTGGACGCTTATGCCCACGCTCTGCTGGCTGGCCGAGGCCATGGTGAGTCTACCCCCTACAATACCACCTGCACACTTATGGAGACCTAGGGCTTCTCCCACAGGGGGCAGCAGACCTCATGCCTAGGCAGT
+
3<=>>>AFIMSJGGMKD;;6336EDEE====>>AFLLSMKNGF21110002GHHPMKKKKGFCBEFFKLSIHGK=;;99DABFHF@??>@A98:8;;-:6444464449<<=?><<;<@@IFHGDABBCB6666-----+'''(../2=5530/,,*-=DGEFEEE>@9877::;((()013...--.08<;BJIHJHSIGIJFCEISRLHJKMKSQKSKOKMRSIDDB@@>?BBD<<<<@SA;;FFDDEIN===A4FSILSMLJH58=//233678EFEACBBBFL@?643337<===770*3333887763../44@>@FI0///-.,--03HGAABAA11116=>63444HLFGFFFBRIFKLIJFFEDFBAB<9999210+'''%%&.::;>H=9;EDDEEGJMMEED?>>>:;;;<B@>?>?GFIDCDB410017>;<5555JDEDHFSLLGNHPLGHHGKKRLLMKIKIISSSOS@<777:972..9>;=;7((()65588=GKEFBCB@?<630-++++/.++++)5=>?EDABA:<DEHJLHHFFBC@946====EGIH:;<=ACFKFEDDFGEB;**+BDCBAAABEDGD9621102322/+*+,.022222999<>;988=>HGFGEG><4--*))).21///***++///0001@(&&&%&&
@373_PHV87F_9
ATAAGTGTGTAGGTGGTATTGTAGGGGGTGAGCACACCGGTCATGGCCTCGGCCAGCCAGCAGAGCGTGGGCATAAGCGTCCAGGGAAGCTGCGGGGTCCTCTCTGGTCAGTCCCGCGGGCTCAGAATCGAGGGACACAAAGAAGGCAGCCCCTTCCACAGCCTCCAGGGCGGTGGCTGCGTGGGTCTTCACCGACTCCCGCACCTGAGCCCACATACTCCTGTCCGAGTGGGATGGGCCTGAGCCCAGCTGGCCTTCTACCCTGCCCAGCCTGTTCCCTGGAGCCCAGCCTGCCCCCTGCAACCACAGGCTACTGGTTCTCACCTGGGAGCAGCAGTCAGAGCAGCTAGGTGTTCCTCAAGGGGACAGGCTCAGGGGAGGGGTCATCCAGGATGTCCTTGGAACTGCTGTTCCAGGGCCCGTGGGGAAAGCAGGCCATTGGGAGAGTGAGTCCCTACACGGAAGAATCTGCCCCGGTGGAAGACAGCCACGTGTCGGCTGTCTTGAAGGTGACGAAGGTGGTCTGGAGGGACACGGGAGGAAGACGAAGGTGGGAAGAGGTCACATTTTAACAACCACCCCACTTACTAATCATGCCTTGGGCTATGTTTTTATGATTTTTGACAGCTGTATAGTAGTCCATAGCCTGAGCATAGCTCAGGACAGTTTTGATTGTGCTATATATCAAGCAGAGGATGACTTTGAACTCTTGTTCCTCATGCCTAT
+
EECB@??@B?<:99985*****+112<=:,*****)*+002;?A?><<<;;;<=@BCDCBCABCA?<<==>@A@?A??=>>>?CBCBCCFAA<7677;@BCCCDBEFDCCCABB<;:6678:DDEEFC@<;::;??ACB>212223??@CCAABB?A@CFEEEF+***+A><<<<<@AC>====@DCCAAAA=====AB99899?CDCEDCBADEF86666FCCD=;;;<?A@@@ABCBBCCCEDDCCEFFGIFC)((()6>CCFCEC8CCFFGIEFCE>CCDDCCDCBDDBABA@ACBCHHEFDDDDFECB?>??@CDCCC0///0FEEDDBCBBCCCCBCFGFFDB@>>??@EBA@@@BBBC@B?89:9:,*)(((+87=@>>@@BEFEGFEFKEB>1,,,<<DGJGFCCCCBEFD@BA===<>?AAFCDBA@@@AABB@?@@@ABAA@AA@ACCCFB@@@@CGGEDEBD??3/A@@@BBCBEEDGIHDAAAAEBBBAGEDCCDDEJCCCCA>===?GBBABBBB@@@@?@BF>>=>EDD>=@:::@BCGDCCAEDEGDDDEDGHKNMOHIHFHGGKGGGGGIIB=<<==JJGDDDDDEDBBAAABDEISKLLSGJ?LKIFGEEGEFGG55556EFHDCCCDEEGIHGEJGKFJAAABBGFECCCB<,****0==CCDEDEDFFHGFGGHDEDDDDFGFFHGKGGSFHFFFEDB@/////05*(
@374_PHV87F_9
TCCAGGGAAGCTGCGGGGTCCTCTCTGGTCAGTCCCGCGGGCTCAGAATCGAGGGACACAAAGAAGGCAGCCCCTTCCACAGCCTCCAGGGCGGTGGCTGCGTGGGTCTTCACCGACTCCCGCACCTGAGCCCACATACTCCTGTCCGAGTGGGATGGGCCTGAGCCCAGCTGGCCCTCTACCCTGCCCAGCCTGTTCCCTGGAGCCCAGCCTGCCCCCTGCAACCACAGGCTACTGGTTCTCACCTGGGAGCAGCAGTCAGAGCAGCTAGGAGTCCTCGGAAAGCAGACGGCTGGGGAGGGGTCATCCAGGATGTCCTGGAACTGCTGTTCCAGGGCCCGTGGGGAAAGCAGGCCATTGGGAGAGTGAGTCCCTACACGGAAGAATCTGCCCCGGTGGAAGACAGCCACGTGTCGGCTGTCTTGAAGGTGACGAAGGTGGTCTGGAGGGACACGGGAGGAAGACGAAGGTGGGAAGAGGTCACATTTTAACAACCACCCCACTTACTAATCATGCCTTGGGCTATGTTTTTATGATTTTTGACAGCTGTATAGTAGTCCATAGCCTGAGCATAGCTCAGGACAGTTTCGATTGTGCTATATATCAAGCAGAGGATGACTTTGAACTCTTGTTCCTCATGCC
+
EEGEIKJISOIQDC:9997?@??@43222?????QKFEBABBCMKJLKFGDEFFEHFHMLIFCDEFHGMJHHSJJG@@?DHKKIJMSMJKHFFHGFGHHIKFEDCEFDDCBBJHGHHGKJEEDGGKHSNLOFKMLOLGFHGA>>DCEEFDEHJLJGGGLJIKHIOSHLDGIGDCCC@?<;;<=EDKSGHGJIIJSMJ==IFEJDEISHMKHIGHECDFIFGSIHFGHILHKMHHFEGILOJFJHGKHIIJHOKJKJKHLIHIILG44441)(&$$$$%&&&&&'%%&')//0178===HEBDECA@@@BKIMMLORILIHJHJEEDGEF11110463*+8///0>GLILFFECBBBBBACCBCCBDGEHFHGGGHGKIJFFFEHKKNHKJHFC:7FEDEFJIIJHHKHHHDFDEDEDEEIGHJIGHHSIGGHEFEDDFIKMKIPLDDE?@??@IHHIGGJJHINHCBCCDKIJICILOQFGEDEGFJSOKKLIJJIKIFIFGHHHGFGHJLIHGHHFKKHFGEFDFFGGKSLMLJLJKIIKJGGEEFFFFHHHGFGHGGFGGFGFIHLHGIGHEFGFJGGFGEEEEFHA?@?ALJLHFGEEGHIKIGGFFEFFGFHKLHIIJEECAACDDDGKLFE<;:87.
@375_PHV87F_9
TCCGTGTAGGGACTCACTCTCCCAATGGCCTGCTTTCCCCACGGGCCCTGGAACAGCAGTTCCAGGACATCCTGGATGACCCCTCCCCCAGCCTGTCCCCTTGAGGAACACCTAGCTGCTCTGACTGCTGCTCCCAGGTGAGAACCAGTAGCCTGTGGTTGCAGGGGGCAGGCTGGGCTCCAGGGAACAGGCTGGGCAGGGTAGAGGGCCAGCTGGGCTCAGGCCCATCCCACTCGGACAGGAGTATGTGGGCTCAGGTGCGGGAGTCGGTGAAGACCCACGCAGCCACCGCCCTGGAGGCTGTGGAAGGGGCTGCCTTCTTTGTGTCCCTCGATTCTGAGCCCGCGGGACTGACCAGAGAGGACCCCGCAGCTTCCCTGGACGCTTATGCCCACGCTCTGCTGGCTGGCCGAGGCCATGACCGGTGAGTCTACCCCCTACAATACCACCTACACACTTATGGAGACCTAGGGCTTCTCCACAGGGGGCAGCCAGACCTCATGCCTCAGCAGT
+
7@C==JILSSOLSSLIJMMSMSKPINJJSRLKGJA:9>?JEILSJIM=::;<SJSSKIJSIEL<<QRSJFHMDGSLSIOSHRJJGDBA>>IHIMSS=?EIEKBBHKMJJNSJKFHGKOKRSHLLFKHHLQJS@?5./>JIKPSKMIHJHNKJLPKLNRMRJ=ADFKJKS;B@ABBDCBBB@==?DCLSIKJJKKSPKLPOOISLNOSPSSKSSMQKKISKSIJGPSSLJJJPOSMSMMMSQSSMSLSMNKQLLLSSORSMJMSSSMIRSMSMLNMMSSMRSJMOSLOJPNJNKMIQJJQSJISSOIPSSSKNJSIOKOJJHLLMLSSJPJEELJHGFHDHSQFBDSPSNHSS==;;<<=BBSNSIGPGEJSSSKLHI?77LJNIKKIHSIJLJLLISLMSMLNIOJNJJKJIHKJLMKKJHRKOKKISLONPIRQJJNSSKJMSJKGHIMNJSMSMJLNHMJNIOKSSHHJILJGGJIKIILEEGMLQJNKJKIIJKINSKI?FGF:655,+%
@376_PHV87F_9
TTGGGAGAGTGAGTCCCTACACGGAAGAATCTGCCCCGGTGGAAGACAGCCACGTGTCGGCTGTCTTGAAGGTGACGAAGGTGGTCTGGAGGGACACGGGAGGAAGACGAAGGTGGGAAGAGGTCACATTTTAACAACCACCCCACTTACTAATCATGCCTTGGGCTATGTTTTTATGATTTTTGACAGCTGTATAGTAGTCCATAGCCTGAGCATAGCTCAGGACAGTTTCGATTGTGCTATATATCAAGCAGAGGATGACTTTGAACTCTTGTTCCTCATGCCTATA
+
BDCCCEEEGKFFFEEEGMJKJGHGHGINLMIHGFFGECEBBA?@@HGEDGIGJEFFEEDECEHGHSNIEFFBA>=<=>?@DFBBB@@4/..-/....099:>GFFFIDCDFHLMG2:,AJILJIDCCBBDDA=<<<>FEHMKSSIIINDACCDBHFEGCDHIFDDCCCDDEHMSKKM=<=5>C@?@@EFGHIEEDEFDCCDCCCCDEEEEFGIJGGGIHJHFFGGE::::;;85557CB54444EDGDEECFHHFGDCCDDGIGIHHKHGHFFE@A6744;:8989'&%
@377_PHV87F_9
AGGAGTATGTGGGCTCAGGTGCGGGAGTGGGTGAAGACCCACGCAGCCACCGCCCTGGAGGCTGTGGAAGGGGCTGCCTTCTTTGTGTCCCTCGATTCTGAGCCCGCGGGACTGACCGAGAGGACCCCGCAGCTTCCCTGGACGCTTATGCCCACGCTCTGCTGGCTGGCCGAGGCCATGACCGGTGAGTCTACCCCCTACAATACCACCTACACACTTATGGAGACCTAGGGCTTCTCCACAGGGGGCAGCCAGACCTCATGCCTCAGCAGCT
+
'(79=>>>>?;<<<>63222355;;;=>''''+)(''%&(%6798;;?100/..-)**+-555:<<>=?CBILLMFFFGFGQKIGOIJINOKKIGFE;86767;98<0002@?1/++(()*;BJHHHEALHDCC>:;:34>KKHOEDCCBDCEHFHJHMKQRLNLJIMKINJJIHGIIGFFGIJJKHJQGBA?=>=DDE???ABACDEEHHJHHIEDEDCEFFFGEEEG=CEEDFFBBC=::76677CBBAAAABBB@BA?>;;;<:211--&%
@378_PHV87F_9
ACTATACAGCTGTCAAAAATCATAAAAACATAGCCCAAGGCATGATTAGTAAGTGGGGTGGTTGTTAAAATGTGACCTCTTCCCACCTCATCTTCCTCCCGTGTCCCTCCAGACCACCTTCGTCACCTTCAAGACAGCCGACACGTGGCTGTCTTCCACCGGGGCAGATTCTTCCATGTAGGGACTCACTCTCCCAATGGCCTGCTTTCCCCACGGGCCCTGGAACAGCAGTTCCAGGACATCCTGGATGACCCCTCCAGCCTGTCCCCTTGAGGAACACCTAGCTGCTCTGACTGCTGCTCCCAGGTGAGAACCAGTAGCCTGTGGTTGCAGGGGGCAGGCTGGGCTCCAGGGAACAGGCTGGGCAGGGTAGAGGGCCAGCTCGGCTCCGGCCCATCCCACTCGGACAGGAGTATGTGGGCTCAGGTGCGGGAGTCGGTGAAGACCCACGCAGCCACCGCCCTGGAGGCTGTGGAAGGGGCTGCCTTCTTTGTGTCCCTCGATTCTGAGCCCGCGGGACTGACCAGAGAGGACCCCGCAGCTTCCCTGGACGCTTATGCCCACGCTCTGCTGGCTGGCCGAGGCCATGACCGGTGAGTCTACCCCCTACAATACCACCTACACACTTATGGAGACCTAGGGCTTCTCCACAGGGGGCAGCCAGACCTCATGCCTCAGCAGC
+
18=>MFGGHGHINIKISK@F==?DGJINKSNQMHHF@BFGFGECD::::9<@@BEISHNJJD=85/-..18DGECFDDEC?995-7D@5///00==55>;--@?@EECCC=>EFIHMG??AABMNOMLKJNJILSLSOKHISIJIGIJHKNJ@><99>B2*+99CNFFEDBA3,+'')))---.BEDFFLGF?>?7FHGKLSJSILRECJKSGMNHIKMSKKSOIJJLJPGSFEC>?CA==>>HGIQLLJEIFFCD1-**@CDCLBA@578114;<=ADOHSIGINLLSLMKHJLROONSS423+8888GJJQKPHJIHIKLJKNOJMHJGGFKIGRPBA@6421144*+**/0/5755557=====CCCB111113;97655,,,,,5+((()CDCBI@;<JIHLHKB@??@GGGIIEHFEFEA?>=>ABCCCMKECBDCJOSNQKIIMLLLIMOPPKFIGKGSIKSKJIOKKJMNOSOSIL@NHHE;;:988:DEJHDKHKJHHNJLKISJIQJHIGLHIGEEACEFGJIIBEJGCJISGGF9;;4AIGSFMEFDEEGHJIFGIHHNKQNHGHGHLOSKHIFIKHK@@>88889@???DCFFKHOLFDEDDGJGKMOPGJGIIGJKIJFGFFEJGFEGGHHFHHEGHCCDDDD>>><<?>>??A@CBEDDDEFB>=<:4*
@379_PHV87F_9
GCAGCAGTCAGAGCAGCTAGGTGTTCCTCAAGGGGACAGGCTGGGGAGGGGTCATCCAGGATGTCCTGGAACTGCTGTTCCAGGGCCCGTGGGGAAAGCAGGCCATTGGGAGAGTGAGTCCCTACACGGAAGAATCTGCCCCGGTGGAAGACAGCCACGTGTCGGCTGTCTTGAAGGTGACGAAGGTGGTCTGGAGGGACACGGGAGGAAGACGAAGGTGGGAAGAGGTCACATTTTAACAACCACCCCACTTACTAATCATGCCTTGGGCTATGTTTTTATGATTTTTGACAGCTGTATAGTAGTCCATAGCCTGAGCATAGCTCAGGACAGTTTCGATTGTGCTATATATCAAGCAGAGGATGACTTTGAACTCTTGTTCCTCATGCCTA
+
IHLHNIKJIMMISKKJKSPSHOJHNSMSPLKLLOPONKIJGG5555FL9:999>>54444GLQIJOGIJKNSQIBBABBDDCCDEIMLMLHKDMOSLPMHLGSGGSSMHQJISSOOINKJIKLIMKSHHLIIHD>;;<<><6,CGIKLMSKFFDE?JKKGLSQLHILMIKIIKIJJMSNKSGIOIKJSSSJNPOPIIMIGFH:988:8999<??>@GKSMSMISSSPSPJJSLKKQJKSKHSORIOMJORPRKMSSKIIKJSHKHHGHGIJPIGHLJOSKLKJJSHKNSNOJHSSSIJHQJSSJIKNNSKNHHHLJJOSKIHOJP@@@HRILKNJRFFFGFKROKJJJJGGGHJJIOLIKHBHSJHGHKJIIISIGHLDFD89B8654558)
@380_PHV87F_9
GTGGTATTGTAGGGGGTAGACTCACCGGTCATGGCCTCGGCCAGCCAGCAGAGCGTGGGCATAAGCGTCCAGGGAAGCTGCGGGGTCCTCTCTGGTCAGTCCCGCGGGCTCAGAATCGAGGGACACAAAGAAGGCAGCCCCTTCCACAGCCTCCAGGGCGGTGGCTGCGTGGGTCTTCACCGACTCCCGCACCTGAGCCCACATACTCCTGTCCGAGTGGGATGGGCCTGAGCCCAGCTGGCCCTCTACCCTGCCCAGCCTGTTCCCTGGAGCCCAGCCTGCCCCCTGCAACCACAGGCTACTGGTTCTCACCTGGGAGCAGCAGTCAGAGCAGCTAGGTGTTCCTCAAGGGGACAGGCTGGGGAGGGGTCATCCAGGATGTCCTGGAACTGCTGTTCCAGGGCCCGTGGGGAAAGCAGGCCATTGGGAGAGTGAGTCCCTACACGGAAGAATCTGCCCCGGTGGAAGACAGCCACGTGTCGGCTGTCTTGAAGGTGACGAAGGTGGTCTCAAGGGTGGCCAGCGAAGGTGGGAAGAGGTCACATTTTAACAACCACCCCACTTACTAATCATGCCTTGGGCTATGTTTTTATGATTTTTGACAGCTGTATAGTAGTCCATAGCCTGAGCATAGCTCAGGACAGTTTCGATTGTGCTATATATCAAGCAGAGGAGTAGCTTTGAACTCTTGTTCCTCATGC
+
)78?JILIDB*****=9433311111014?FIJJSIJIJILONKPNHSSKIMIMNHKHLLKGHFGHHLIHBBLMKSLJSJHJJLHHJGSJKOEHFGILFQIIOKHKHIOLKNKNLJGGGJHKKRLNKSLPSQNRKJKSMJNKNJJKMJNKMSLONLOKILKMJJPMSSPLIKHIIJKLLOIJIMLJJNEEINJSHLKD5/.KJLKHPKHIMRNG@=<<<=JKHJKGGGEDDDEGD@PLKLKIIIHFFEDDHIKFJLHISJOKHKBBH?HSKLSSJJOKDFFEG>HHIKHMMMJMNKINOJIGKIJKJMJKQSMJMOKMSONLSKNISNKHKQSSSPEHHGKMIKSRKISIHMOPNLKIPNBKJGLHEIJJLKSHJGIKLNMSJSHIJSSOSKSGHBBAA?@D?9;F<;:9DDBEFFGB@A>@CFC6//37:;;;<<=<?CCFEEE10/0/5/,,,****(',4598676****ABGEFIL>=>=>KKFHKFCCEHIKJG>???@JFEHDG43222220.'''&&%&(+35<?@>FJKNJMRMJIINSSMKSHPMINSHLHIHGSJKIKLOKKJJONIJINJHHHFHHFIIIFHFFHELKSKGJPMGKHIJIGISFHFGGGHFFEDHLLJMSJILHLD@@@JO:::9:2)((()4/=====B?B3('''(20003;BBCCDDBBFHHKHKISCCBC@:::91
@381_PHV87F_9
TGGGCCCTGGAACAGCAGTTCCAGGACATCCTGGATGACCCCTCCCCAGCCTGTCCCCTTGAGGAACACCTAGCTGCTCTGACTGCTGCTCCCAGGTGAGAACCAGTAGCCTGTGGTTGCAGGGGGCAGGCTGGGCTCCAGGGAACAGGCTGGGCAGGGTAGAGGGCCAGCTCGGGCTCAGGCCCATCCCACTCGGACAGGAGTATGTGGGCTGAGGTGCGGGAGTGGGTGGGAGCAGCAGCCACCGCCCTGGAGGCTGTGGAAGGGGCTGCCTTCTTTGTGTCCCTCGATTCTGAGCCCGCGGGACTGACCAGAGAGGACCCGCAGCTTCCCCTGGACGCTTATGCCCACGCTCTGCTGGCTGGCCGAGGCCATGACCGGTGAGTCTACCCCCTACAGAATACCACCTACACACTTATGGAGACCTAGGGCTTCTCCACAGGGGGCAGCCAGACCTCATGCCTCAGCAGCC
+
&##$%)678=ADDEHJ:8889BBADCD?@@@@CBDLCCCCD<G334=3FOIIS:///<7B77>?>AA@EECBCFDCBB9445=GKMSHHG?A6..2-,+***))),8CGIGIIHHHIKOIG@HLSSSMLIFB4445AFGC?DGHJPIMKLPIJGGACFEBA???BD?D@@??)((()12)((((.))..//0666;;;;<=8888;64++,,9)((((./////42,,,**+-***'&%%%*001745=>GHHINLGGIQIIHGGMKMKNKSIKHHFIFCFGJJIJJHEHSMKJIQIRIIGIKSIIIKJC840.---)01100)3555542345(7<;=@EDCDDEFHFGGGJJHHOLMNMHJRJLOMKGIJOQSFJMEFEFEEGJFDCCCJSIL>=74.../BDCDKFFGHGEFEEDDGEGIKPIECEDHHHLCD<6-,(()00FF7665/---..--.58886655++*'
@382_PHV87F_9
GCAGGAGTTGTGGGTTCAGGTCAGGGAGTCGGTGAAGACCCACGCAGCCACCGCCCTGGAGGCTGTGGAAGGGGCTGCCTTCTTTGTGTCCTTCGATTCTGAGCCCGCGGGACTGACCAGAGAGGACCCCGCAGCTTCCCTGGACGCTTATGCCCACGCTCTGCTGGCTGGCCGAGGCCATGACCGGTGAGTCTACCCCCTACAATACCACCTACACACTTATGGAGACCTAGGGCTTCTCCACAGGGGGCAGCCAGACCTCATGCCTCAGCAG
+
$%$$%('''$$$%%%%&%%%%%%&'(*45567?BJPKLLKICHIGGHHNHEGEFFICCPGNLLKKNGKHGQSNLMNJJHSC@@BFCF@/++(+(((>;::9:;AEGFJQIIIJIILL?:99:>BIC@>=;1AEDCED??802GEIMKGGEDDFIHLLGSRNSRSNKPJHHOKJHJHHNJLJIJMGNOS865535456IGKGGHHKJDEDDELGMIKSIHHJHGKOOOQMNOFIJLLNLKIKHIJHGFEFIJHFGKIJHJHQHNMBFHI=3331/
@383_PHV87F_9
CAGGAGTATGTGGGCTCAGGTGCGGGAGTCGGTGAAGACCCACGCAGCCACCGCCCTGGAGGCTCTGGAAGGGGCTGCCTTCTTTGTGTCCCTCGATTCTGAGCCCGCGGGACTGACCAGAGAGGACCCCGCAGCTTCCCTGGACGCTTATGCCCACGCTCTGCTGGCTGGCCGAGGCCATGACCGGTGAGTCTACCCCCTACAATACCACCTACACACTTATGGAGACCTAGGGCTTCTCCACAGGGGGCAGCCAGACCTCATGCCTGGGCT
+
+<;;<<B????9999:54444DC@@@?@A96655BBB?887359:777766844641//../22....0?BCDDCDEFECDBBCCBJKGHGDA0///0EFCDDBECBB???@DCBCDCHHGIGFGIEDCA?ABBEGGCDJGHHGECBA@@@@ABCCDCEDDFGFGGGEEEEFBAAA@CHGDFDFDDDDBBA@>>979965564445:>BBBEBBBBBDBCDCCCBAA@@A@ACBCDDDDEEF>>:::::BA>=<:877887000000=)((((
@384_PHV87F_9
[truncated: 130,373 more chars]
