# Supplementary material for: Dysfunction of a SET3-like complex underlies a family of related neurological disorders
Source: Nat Commun. 2026 May 16;17:6729. doi: 10.1038/s41467-026-73227-5 (PMC13385800; doi:10.1038/s41467-026-73227-5)
Supplement: Supplementary file 6 — Source Data [file 41467_2026_73227_MOESM6_ESM.zip › Source data/CRISPR off-targets sequencing/fastq /Reps2_het_mouse_142.fastq]

@0_PHV87F_6
GCTACAGATCTTACTCTAGCACCTCCATAGAAGAGGCCATGAAAAGGGGTGAGGACCCTCCTCCCCACCCCACCACCACCGGCCACAGAAAACCCATTCCAGAGCCTCCTCCTTGGATCTGAATAAAGTCTTCCTGCCCAGTGCGCCAGGTGAAGTGTCCCTCTGCATCTACCCAAGCTGTTCCCTTGCCTGTTGGAGCCAGTGCACATACATCCCTGCTGCAGAGGCCTCTGTGTTAGGGAAAAGAGCACACAGACCTGGCAGCTTTCCTTGCCATGCAAGTCTTTATGTTGCTATGATATTCTTGGGCAGGAAAAAAAAATCCCAGACAGATGCATAGCATATGGGGCTGGAGCA
+
=?A@@A:???@@9785567DBCBA@A??;;;<>ACCCDBCC>>;<9@;:9..-,((++(*,++,**(-765/56201++62336AKGEGGIJGFEEEEEDCDHGGFGGG@@GIHDDDLFFIIHSKMLMLJGLIGEDECD;9999;=>>>BFEHJHHIJEHECDHGLEECDFFA><9999765445/6>ABDEHRKIHHHGIGIHMIGJIGFCD@A;8989::;:;?@@BDEHGJGB:,,>?@ESIPHECBBBC@BABCCCEFEFEDD=:=:;AAEHIKMKBB;;;;IDCFBBCBBEFDEEDDFFIMHGHDDB;::;>IIIJJFCDCCCCCDDDEDFDECCDCDDFBE=<;:0-('%%
@1_PHV87F_6
TTCACCCATATGCTATGCATCTGTCTGGGATTTTTTTTTCCTGCCCAAGAATATCATAGCAACATAAAGACTTGCATGGCAAGGAAAGCTGCCAGGTCTGTGTGCTCTTTTCCCTAACACAGAGGCCTCTGCAGCAGGGATGTATGTGCACTGGCTCCAACAGGCAAGGGAACAGCTTGGGTAGATGCAGAGGGACACTTCACCTGGCGCACTGGGCAGGAAAGATTTTATTCAGATCCCAAGGAGGAGGCTCTGGAATGGGTTTTCTGTGGCCGTGGTGGTGGGGTGGGAGGGTCCTCACCCCTTTTCATGGCCTCTTCTATGG
+
-,(-8@A?DFFFFDECEFGJ@@@@EF@@A??99>8;;<;950,.--,-.11../?@ADMHDEDDFIHJKGIGGHJHIHJGGAEDEFEEEFDHLCEDGDEHOGHIHEA@>?6-<97**+,,,*,..<ADDDCDDDADBIHGFHFEKEGILIRMHGFFHIJKIHNIHHHNLMNSMGKSKC@@@HGGGHFGIGIHEEEGGFFGCBBDC>>>=BCCCFGFE=<;64/)+***)(5657<;9:7/)*BDGHGGEHGHISJLIHGGIGGHFHHGIMGHEDDDDDHJKLFA@?=9975777420-,,.14357?2/>D;;;;;IILB?96)&
@2_PHV87F_6
GCCTAATAATATACTAAGGGCAAAAGATCCCAGTAATGGCTGGGTTTGGACAATTATTATACGCAATGGCATTTAAGGGACAGTAGAATTTCTAGCTGCCCTTTGGCACCTTGCCTGTTCTCTGCAGTCATTTTGACATTGGGGTATTCTCTGTTTCCACCCAGCTTCAGGGAATAAAGCTCTGCTCTTTTGCTCTGACCTTCCCTTATTTTGCTACAGATCTTACTCTAGCACCTCCATAGAAGAGGCCATGAAAAGGGGTGAGGACCCTCCCACCCCACCACCACGGCCACAGAAAACCCATTCCAGAGCCTCCTCCTTGGATCTGAATAAAGTCTTCCTGCCCAGTGCGCCAGGTGAAGTGTCCCTCTGCATCTACCCAAGCTGTTCCCTTGCCTGTTGGAGCCAGTGCACATACATCCCTGCTGCAGAGGCCTCTGTGTTAGGGAAAAGAGCACACAGACCTGGCAGCTTTCCTTGCCATGCAAGTCTTTATGTTGCTATGATATTCTTGGGCAGAAAAAAAATCCCAGACAGATGCATAGCATATGGGGCTGAAGTT
+
&(()***;>>=;99=>>=>?<<>AFGDB@==<=>@BBDBAAA@ABBCDCBAABCEEFEFCC855559@>>>>?FGGD;:::54444445@EBC@?>>>=<<<=BA???=<==<<<<<=??@?@@A@A@?@ABCGEFCDBCA>=;:;<=??@@>??><A99>>??@B>889@>?A?>??>=>=<==>??7@70<FFCDC@>>>>>?>?>BEDHDA@@????BAAC@>>>==??@@?@?<7****9?@B?>>>@ABDEBCBA@<@CCCBCC@??B<66A@?>?AA@@A;76678@BBBCCGC@???@CCBACAA>>>>>@@@AA@@A@@ABCBBCD<EBBDDCBA@>>==?@843335@BA??@FFE>>==<ABBCCA@>==>>@AAAAAAA?;68<<<@@?AA?????@AADDFED??>>>ABA@ABDCDCBA?===>?ABA::/**++9BDFGDAA@@@CBBB@???>?@?@@DCBFFGDBBAAACCBBBBCCDDFDBCDCDBDCECCEF..,,,--0-++*/DDFGFBAA?@@@?@ABABBBBBBCDEG11,+,,+)(('&
@3_PHV87F_6
ACAGAAACTGATTTGAATTTATATAAACCATTTTTGGAGAAGTTGTAAATTTAGGCCTAATAATATACTAAGGGCAAAAGATCCCAGTAATGGCTGGGTTTGGACAATTATTATACGCAATGGCATTTAAGGGACAGTAGAATTTCTAGCTGCCCTTTGGCACCTTGCCTGTTCTCTGCAGTCATTTTGACATTGGGGTATTCTCTGTTTCCACCCAGCTTCAGGGAATAAAGCTCTGCTTTTTGCTCTGACCTTCCCTTATTTTGCTACAGATCTTACTCTAGCACCTCCATAGAAGAGGCCATGAAAAGGGGTGAGGACCCTCCCACCCCACCACCACGGCCACAGAAAACCCATTCCAGAGCCTCCTCCTTGGATCTGAATAAAGTCTTCCTGCCCAGTGCGCCAGGTGAAGTGTCCCTCTGCATCTACCCAAGCTGTTCCCTTGCCTGTTGGAGCCAGTGCACATACATCCCTGCTGCAGAGGCCTCTGTGTTAGGGAAAAGAGCACACAGACCTGGCAGCTTTCCTTGCCATGCAAGTCTTTATGTTGCTATGATATTCTTGGGCAGGAAAAAAAAATCCCAGACAGATGCATAGCATATGGGGCTGGAGACTTT
+
CDBBBBC@BAAACDDEEFEMGFFDCCE?===>CIPC?><<>==@??BBBHJMHBA@??@BEHIFEEDA@?@=<=;;=?DJHC;:989>@CDD@?>>===>>>@@@@BCEDEEEBB955559@@@@@BIGF?::999=?><===<>9999:@A><::=?;@@?=======>>>AA@@@@@@AA@ABBCEEDFFDDA=;:9:;=@BBBBDDFAB@=;;<;<AA/----=>=?A@?>>>>?A=<>B=3DFFFEDA@?:++2,,;>CBBB@????ABCABCA@A@@???@??@@?@ABBCCDDC@???ABDEGGIA?>=>@@@??@A?@@>;<A@@@?ACCCD<87779CDDCDCHEB@@@@BBBAABA?????AABBA>>>>?ABCFGFGCA@?<BBCFA>===>A733336?AABCBBBA@?====@CCCCB?>=>>@ABDEBE@>A>@;;?@?@CB@??==???BDDEFCAAA@CBBBBCDBBBA@@?>???@ABBCCB>=<<?CGFE@??@@FDEB@?>>=>>>>?@@AABA@?BBAABCBBBAAABBDCBBA>===>ADBBCCACA?>>>??@=<@BSSIMGCB=9:?>@?ABA@B@?@@@BABA>;;::;6555443/
@4_PHV87F_6
CCCTCTGCATCTACCCAAGCTGTTCCCTTGCCTGTTGGAGCCAGTGCACATACATCCCTGCTGCAGAGGCCTCTGTGTTAGGGAAAAGAGCACACAGACCTGGCAGCTTTCCTTGCCATGCAAGTCTTTATGTTGCTATGATATTCTTGGGCAGAAAAAAAAATCCCAGACAGATGCATAGCATATGGGGCTGGGAGCCG
+
=CGEFHGJHIHIFGHHEJSPKLGEEEECHEFEHGHOIIHIJIKISJIGFIFGGISJMIMKPINKMNHGGHGSIKSKMIH@@LMJROHKNIPIHHKGKHNKLKJKIIMKLHHIILJJPJGHSHGMJIJMIFHFFOKJMIJHHFGGIHKEDDCED;,+,65HKOJICEB>CEFEEEDEGEGEEDGKJMFF@?<111'$'&%%
@5_PHV87F_6
GAGTAGCAAAATAAGGGAAGGTCAGAGCAAAAGAGCAGAGCTTTATTCCCTGAAGCTAGGTAGAACAGAGAATACCCCAATGTCAAAATGACTGCAGAGAACAGGCAAGGTGCCAAAGGGCAGCTAGAAATTCTACTGTCCCTTAAATGCCATTGCGTATAATAATTGTCCAAACCCAGCCATTACTGGGATCTTTTGCCCTTAGTATATTATTAGGCCTAAATTTACAACTTCTCCAAAAATGGTTTATATAAATTCAAATCAGTTTCTGTGATAGTTGTTAATAAGAACAATGTGTAAATAAGCCTTTCAGCTTGCAGCCTTCTGTGTTTAAGGGAGGT
+
$$$%&9=>ACFGEKFGKKPLMSGGHJIGHQLOPSSSSSLMIKOSGKFEFFF;;<9650,,+))**)*=ABDHFMIKO@@AAAIKKRQSSPPISMJRSRLNOLQPJNPIJSRONKCCPCLMIHHJKEIFGLSLSIKMGSSMKILKBBCCC33333HFEFEDFJSCBCB;:;;<FCA55455@?@@>=???EIJJJMSSMDMNJKHKIJSKIKOKSOSSJKIS=<<=<551100000...7DFGGGCIHNIIMJNLSIKEHNMJNNSFOLMOIPJKIKJKSOKLQLJJOJKIIHSLHLILOSNLIFFHA>?A=BHGLQHMGHGJIK@?>>;942&&&&'(**)
@6_PHV87F_6
ACAGAGAATACCCCAATGTCAAAATGACTGCAGAGAACAGGCAAGGTGCAAAAAGGCAGCTAGAAATTCTACTGTCCCTTAAATGCCATTGCGTATAATAATTGTCCAAACCCAGCCATTACTGGGATCTTTTGCCCTTAGTATATTAGGCCTAAATTTACAACTTCTCCAAAAATGGTTTATATAAATTCAAATCAGTTTCTGTGATAGTTGTTAATAAGAACAATGTGTAAATAAGCCTTTCAGCTTGCAGCCTTCTGTGTTTGATG
+
7:99>>?A=733345DCAE=8888;;;;<AB?988877*)(&&)+)%&))**-:=?99<<<<==>B>H=?>21111<=AB@?F=GJLMJKIIDCDDEMMONMKJKKKJSSLLSIKLKHJKHGGFGGGHDFEC;876634/.013*()&%%&(4@AA>BC?AACDFGHGEDCDGHLLIJHHKHKHGBDCCDJIMNKIGGGHHKMLHMGHHGOIFEEDDFFFGFFIGJIIIGHGGIHHIHHFIHC>?FEJIFGCBBCELHFED><:1*((&
@7_PHV87F_6
CCTCTGCATCTACCCAAGCTGTTCCCTTGCCTGTTGGAGCCAGTGCACATACATCCCTGCTGCAGAGGCCTCTGTGTTGGGGAAAGAGCGCACAGACCTGGCAGCTTTCCTTGCCATGCAAGTCTTTATGTTGCTATGATATTCTTGGGCAGGAAAAAAAAATCCCAGACAGATGCATAGCATATGGGGCTGGAGACTTTCCCCT
+
GFFIHIKHMGHFHDEEEFFCFFFFGGFOEEFGGNILGHJIIIGIJIHHHGEIEIISJIIIMHJGGCBBDEHJJJHDA>,++,219,4.)&''((666677CDABBBDDCELLGGGHGEIFCCCBDEF@@??@GFFEECCABCDEIGECFDEDABA<AFJLHFFBE945@@@@@EEFDBABABDCDCDDCCB<9112//..,,(&%
@8_PHV87F_6
GCAGAGAACAGGCAAGGTGCCAAAGGGCGGCTAGAAATTCTCTTGTCCCTTCAAATGCCATTGCGTATAATAATTGTCCAAACCCAGCCATTACTGGGATCTTTTGCCCTTAGTATATTATTAGGCCTAAATTTACAACTTCTCCAAAAATGGTTTATATAAATTCAAATCAGTTTCTGTGATAGTTGTTAATAAGAACAATGTGTAAATAAGCCTTTCAGCTTGCAGCCTTCTGTTTGAGGAAATT
+
?HEFFJJKJKFFGGIJPKIHB;;;;GEC(((()///23887*)(((),+-3)'''',----3++,;=ABFFDE@@?@AEGGFEDFEFFFIIHGLH;::666676778;EEI==EEFD@@@@BMLJNKHHFGGJSIEFEFEIHJKLJOPSSLGDDDGEILKFGIKKLKJFEFECBBDDECDAACA<<<=<?000--..22249:>A@>@@?EDCBBCEGFGJHFFGEEEHEHKGF0*).+,,,)),(%
@9_PHV87F_6
GCCCAAGAATATCATAGCAACATAAAGACTTGCATGGCAAGGAAAGCTGCCAGGTCTGTGTGCTCTTTTCCCTAACACAGAGGCCTCTGCAGCAGGGATGTATGTGCACTGGCTCCAACAGGCAAGGGAACAGCTTGGGTAGATGCAGAGGGACACTTCACCTGGCGCACTGGGCAGGAAGACTTTATTCAGATCCAAGGAGGAGGCTCTGGAATGGGGACTCTGCTGGCCGTGGTGGTAGGGGTGGGAAGGTACTGCTTTCATGGCCTCTTCTATGGAGGTGCTAGAGTAAGATCTGTAGCAAAATAAGGGAAGGTCAGAGCAAAAGAGCAGAGCTTTATTCCCTGAAGCTGGGTGGAAACAGAGAATACCCCAATGTCAAAATGACTGCAGAGAACAGGCAAGGTGCCAAAGGGCAGCTAGAAATTCTACTGTCCCTTAAATGCCATTGCGTATAATAATTGTCCAAACCCAGCCATTACTGGGATCTTTTGCCCTTAGTATATTATTAGGCCTAAATTTACAACTTCTCCAAAAATGGTTTATATAAATTCAAATCAGTTTCTGTGATAGTTGTTAATAAGAACAATGTGTAAATAAGCCTTTCAGCTTGCAGCCTTCTGTGTTTTAAGGAAAT
+
DIHQIRQJLOLSMLSOJNJJJLHIJMIMSIQOSPSJLILMJDMKGIKSHSJKLNISSOSOSSKSNGDD?8CJCDIHLOJKJSSSKSPONSJSQLSJLPKLKOOMKKSOLSLMSJKQPISLOJQHHNHNLRKSJNMPLISNSLSIGLI@B<<<HKLRKMJILPSQHFHJHHJKSGGEM?>>>AA:65..9@LJJOIE;4446999::9941/,))&&(+,-''&'&&%&'+,,,,-31,*'&&&&()*)'&&&&&&&%$%&(()))*-29=>:111==DHLIKIOJIHGLGLLMMLPSRJLSJJKNOOMGGESMSINLLLMKNSLQSOSSJSORSKOSSPHKS76=67HOJMRDEDDEI><@ABCFGHQHHHIHGIJMKHNKSSNNSHKLGGJHKKKQQIKNIIKPFGIFGFDHILKGIHQKJGKSILKLMHJIGJKEDEGDINQKKSJHJEC??>?@IKKKJNPSLLHLMIHGHIFKIIIFCC111@ECCB@77>?GBFDEEFFGFFFFEJSKIGGGIFGQKLLNIGHKLKKJHFHQJPKHJFFISNOKLJSSIJJPJJKFGIIGNIGGIKKILIKIHIHKJLIQILKIPHHGIHSJSHGHEFFFJHJKHGGEFFEEFFIHHJIEEDD931/-+)((
@10_PHV87F_6
TGAGTGGGAGGGTCCTCACCCCTTTTCATGGCCTCTTCTATGGAGGTGCTAGAGTAAGATCTGTAGCAAAATAAGGGAAGGTCAAGCAAAGAGCAGAGCTTTATTCCCTGAAGCTGGGTGGAAACAGAGAATACCCCAATGTCAAAATGACTGCAGAGAACAGGCAAGGTGCCAAAGGGAGAATGAAGATTCTTCCCCTGTCCCTTAAATGCCATTGCGTATAATAATTGTCCAAACCCAGCCATTACTGGGATCTTTTGCCCTTAGTATATTATTAGGCCTAAATTTACAACTTCTCCAAAAATGGTTTATATAAATTCAAATCAGTTTCTGTGATAGTTGTTAATAAGAACAATGTGTAAATAAGCCTTTCAGCTTGCAGCCTTCTGTGTTTGAGGAAA
+
&%&)**3CIGFGFLSSQLSHI?=@?>4?CCNSPSMKOMPMIIMJKKHKCSFBAAIKSPKNJLKOLJKMIKJMA9:@HFHSHI30(()*06*HLJJJIKKEDD6MMLSMHIHMSSJPQMQKCBFJSHGEGJOGMMIPOLMQJIHJRSNIOJSOILKJONJKSQMMMJNOIKJHD<9:330**'&%$$##%%%$%$#$&''+-000./--/046788DCCCFEEFEJLLNJMSLNLJJJJJMQSKOLQLLHJJIIIJLKSLKAHE;>::<JLKFIKOKKNHHJSLJSMKPJGGFHIOJIJMILHSPRLGSLLOSSJLIKIKEHSNOMSHKLJKLPSSLJSNSPKILMMMJSKJJJKJKMPLIKIKIIKLFGGFOHSJSMIKIJFKIHKIHHHHCB85220.('
@11_PHV87F_6
ATGGCATTTAAGGGACAGTAGAATTTCTAGCTGCCCTTTGGCACCTTGCCTGTTCTCTGCAGTCATTTTGACATTGGGGTATTCTCTGTTTCCACCCAGCTTCAGGGAATAAAGCTCTGCTCTTTTGCTCTGACCTTCCCTTATTTTGCTACAGATCTTACTCTAGCACCTCCATAGAAGAGGCCATGAAAAGGGGTGAGGACCCTCCCACCCCACCACCACGGCCACAGAAAACCCATTCCAGAGCCTCCTCCTTGGATCTGAATAAAGTCTTCCTGCCCAGTGCGCCAGGTGAAGTGTCCCTCTGCATCTACCCAAGCTGTTCCCTTGCCTGTTGGAGCCAGTGCACATACATCCCTGCTGCAGAGGCCTCTGTGTTTAAGGGGAAAAGAGCACACAGACCTGGCAGCTTTCCTTGCCATGCAAGTCTTTATGTTGCTATGATATTCTTGGGCAGGAAAAAAAAATCCCAGACAGATGCATAGCATATGGGGCTGGAGGCCGTG
+
28@LSHIIJLMSNSNSEECC75555F>>888877?:-.4))AIJIIJONMKLSSRHEEFOOPJOLNLSPMSIMSN=<==BRHKJJHHIGFR?B;8999:;;>=<;==@DCAAB@==;;;;97899:(=HSJMPSLNOKJNHSOSQOSSSOOSPPSSMNMC@DEGSSOOSSKHPLLAAA@BGNKGJFN555501?CGG@<<<<<<<9=@:,.0028BB=>???EEFFHSLDEDHRMMJIMLSKSJJSSQSSLJSSMSNSSSJLNHOSOSMMGIFHFGFEPSKNPIISFGEDEOOGHIFEED88/,1566ELJNIHHFEJSOOOKPLHPHIFGHJILJLHGGKQIKJGEDG;:::=>54445DEHD>=<=E=<<??>@?=70+,+++,.=HIGGPNJKJJILNQKNMGJHIISQFCDJSHKSSJKJKNLEFEESLMKJSSNSJOGIFFEKHHPJKIRRHLSIHLKSSSSSCGEBACCCBCLFD9989;FEEGCDAAA862-*)%%$$$
@12_PHV87F_6
ATACGCAATGGCATTTAAGGGACAGTAGAATTTCTAGCTGCCCTTTGGCACCTTGCCTTTTCTCTGCAGTCATTTTGACATTGGGGTATTCTCTGTTTCCACCCAGCTTCAGGGAATAAAGCTCTGCTCTTTTGCTCTGACCTTCCCTTATTTTGCTACAGATCTTACTCTAGCACCTCCATAGAAGAGGCCATGAAAAGGGGTGAGGACCCTCCCACCCCACCACCACGGCCACAGAAAACCCATTCCAGAGCCTCCTCCTTGGATCTGAATAAAGTCTTCCTGCCCAGTGCGCCAGGTGAAGTGTCCCTCTGCATCTACCCAAGCTGTTCCCTTGCCTGTTGGAGCCAGTGCACATACATCCCTGCTGCAGAGGCCTCTGTGTTAGGGAAAAGAGCACACAGACCTGGCAGCTTTCCTTGCCATGCAAGTCTTTATGTTGCTATGATATTCTTGGGCAGGAAAAAAAAATCCCAGACAGATGCATAGCATATGGGGCTGGAAACTTA
+
2==DA@@ACEGHFIGJJHGDEFFGJEFEHGFFNKOHNMGLHIFAEE7=B<<;3-)((&%&&&'):@KFILIHGIKSNJPKNKGKJGIMIJJJHHHCBA?ABBIKA?777>==>>QKIIHEFGEIHIOIHOJIIFIILHIHIKQNIHHDE>?LKIOKLLIIJKMKHG9999:BQSLILKIINIKMLJJNSIKKKJDE?<EC@GLLJGKKIGCB=>=61585634555><<BBBEGSHB@??AJJOHIK7799JIKJIGHGEF@?@@BHJGKOKNFJHKIIKJHLGGF??<<@FD????@MJKGH;989:;:8;<=IMSGMGFFGGIMSOISOIMHGHFFHJILJIJOPIFHFSKIKGLFCDDDIKIIJSISMJLIGHGHQKLKSMLKHGHJHMLKNLJLIIJIIIJFGFGFHHFGHBNG@:98:ELGGIFEFGGIIHFGFFFCCC>=*))(''''*88<FFEEBG?DHIIILSEE@>?FDDFDEFGGGDCDBDCEDCCAA?1100.---*
@13_PHV87F_6
CAGATCTTACTCTAGCACCTCCATAGAAGAGGCCATGAAAAGGGGTGAGGACGCTCCACCCCACCACCACGGCCACGAAAAACCCATTCCAGAGCCTCCTCCTTGGATCTGAATAAAGTCTTCCTGCCCAGTGCGCCAGGTGAAGTGTCCCTCTGCATCTACCCAAGCTGTTCCCTTGCCTGTTGGAGCCAGTGCACATACATCCCTGCTGCAGAGGCCTCTGTGTTAGGGAAAAGAGCACACAGACCTGGCAGCTTTCCTTGCCATGCAAGTCTTTATGTTGCTATGATATTCTTGGGCAGGAAAAAAAAATCCCAGACAGATGCATAGCATATGGGGCTGGAGACTTGC
+
>?EEFIHJIEEFIKMKNKKLMLCCIKHKLNKSJGHG;AA@>;EEDD:987,(%%&&)**9874=C11112<<<;22+++,588889>=>?@BIHGGGLQLLKLIIIISLMILQRSIIFGEKGIOHFIMSGOMNKFFEEFISILISSLL77777FHMRLHMGISJEHLJGRINIHGDA==>ABLSJMKMQMJSMKOINKSIINILLJAKISSKMKKHIIKJKOSSJJMHKNKKPJKPPOLLHHIC=<9988BBHFIIJSILEI>>KJSRKHGKLFHJHHHLKHKSJMLKB>>:;;;;<=BCFGFGHESOSSSOIS@945CCCDDIJOIKFFFFGJJGSGJFE:9320/-+))
@14_PHV87F_6
TATAGTTAATTTTGGAAGCTGTAAATTTAGGCCTAATAATATACTAAGGGCAAAAGATCCCAGTAATGGCTGGGTTTGGACAATTATTATACGCAATGGCATTTAAGGGACAGTAGAATTTCTAGCTGCCCTTTGGCACCTTGCCTGTTCTCTGCAGTCATTACAACTCGGGTATTTCTCTGTTTCCACCCAGCTTAGGGAATAAAGCTCTGCTCTTTGCTCTTGACCTTCCCCTTATTTTGCTACAGATCTTACTCTAGCACCTCCATGAAGAAGAGGCCATGAAAAGGGGTGAGGACCTCCCCACCCCACCACCACGGCCACAGAAAACCCATTCCAGAGCCTCCTCCTTGGATCTGAATAAAGTCTTCCTGCCCAGTGCGCCAGGTGAAGTGTCCCTCTGCATCTACCCAAGCTGTTCCCTTGCCTGTTGGAGCCAGTGCACATACATCCCTGCTGCAGAGGCCTCTGTGTTAGGGAAAAGAGCACACAGACCTGGCAGCTTTCCTTGCCATGCAAGTCTTTATGTTGCTATGATATTCTTGGGCAGGAAAAAAAAATCCCAGACAGATGCATAGCATATGGGGCTGGAGACTTT
+
&&'(&%%$$$'),((&&(****0CDFJIGFIEEEFHGJKJPLHHFFEEEGCFHIKKMSEC@;@BCEPNIKHGGFGIGIGGFCD@?@A<KKHCBAAADHHOGHKKIGFFKHHJFIHJFIKIMSSSQLIJIIJGNIFHSMNGGIIOKMLKGBCA@AE99:7665%%%%%%%$%&%(''%%&&('()--389B@>;777,,,,<IFFGLHGHHFGJJ=:94*3;/-+''(@BB>;87(CAAOSKJPQHIGHHHHIMKIHHHHHLHGGGFGHJ+++*,))-0DFGFE?>DABBSSLIA=??<<>**842(6ADEFFHFEFGDCBBCEJIKQRKMSPLOKLKIHJHIMIJJQKMSQKKLGIGGGMSFHGGHJFHIKKLPHFHHHGK@@@@?FGLHJMGIDGDCA;95DDLKHKFFFH?JSOOS?>>>>BDA@FLJILLNNIMMKLKOHJKKEEEEGHKLLPMNJHIMKGHKKIIKKHEECBCFIKNNNKONMSKJHHLIILILJIJJHGIFED66BCOIJHIGFEEDFFKGEFHEHEGDEEFEEFFHGKJKLIHLSEGHMSSSSPJHFFCDCDCBCCDEDEDDDFEEGDDCCBB=90/+'&&#
@15_PHV87F_6
ATTCCCTGAAGCTGGGTGGAAACAGAGAATACCCCAATGTCAAAATGACTGCAGAGAACAGGCAAGGTGCCAAAGGGCAGCTAGAAATTCTACTGTCCCTTAAATGCCATTGCGTATAATAATTGTCCAAACCCAGCCATTACTGGGATCTTTTGCCCTTAGTATATTATTAGGCCTAAATTTACAACTTCTCCAAAAATGGTTTATATAAATTCAAATCAGTTTCTGTGATAGTTGTTAATAAGAACAATGTGTAAATAAGCCTTTCAGCTTGCAGCCTTCTGTGTTTGGAT
+
.01==>?>PISLNHGIHIHMLMPEHCDDDEGEJLJILNLPDJHKHKSKGLQHLNHGHKSJQNHJLKKKLIHEDFHINH88886666<CJ@@??>??ALIGPJJKIISLIJHQLHFFGGSKJKLSJGFFFGGIJIIFJEFA@?@@FGHGFDIKISOMPHHJDDIGDDDE8898788:ELHB7;F<CFHFFGECDDDGIKMLIBFFFFOHGHJGHKGIJGHGJHFGGHLJHIHGFGFICBA@>=71//.1237<ABDAAA@>=<<1,+,,3;==CCHBCBBCF;::9-**+((*)
@16_PHV87F_6
CCAATGTCAAAATGACTGCAGAGAACAGGCAAGGTGCCAAAGGGCAGCTACAAATTCTACTGTCCCTTAAATGCCATTGCGTATAATAATTGTCCAAACCCAGCCATTACTGGGATCTTTTGCCCTTAGTATATTATTAGGCCTAAATTTACAACTTCTCCAAAAATGGTTTATATAAATTCAAATCAGTTTCTGTGATAGTTGTTAATAAGAACAATGTGTAAATAAGCCTTTCAGCTTGCAGCCTTCTGTGTTTTAAGGAAA
+
,/67<=@??AACSOLIMLNMLHSJMKMSJJMKOIMDGFCCHENCC=:883*''')/2511112;==;5113JKLJOISKGFDEEEGKSSPLLIJLJSSIGHFGGGKKKDKLGFDDEA@@?@<CEGHFFFGGFHMMJJKKJHGEIFGKLJLGDFFGEIIFGFEFHSSNIDEFGFKJSHPPJHIGLHHIHGGIJNKIGIHFHFGHHFIJMLIIEEEFDKLJJJFFGEEFDEBBBBDDOPPJKGEDCCDEHDD:?@AAA52222222
@17_PHV87F_6
TGCTATGCATCTGTCTGGGATTTTTTTTTCCTGCCCAAGAATATCATAGCAACATAAAGACTTGCATGGCAAGGAAAGCTGCCAGGTCTGTGTGCTCTTTTCCCTAACACAGAGGCCTCTGCAGCAGGGATGTATGTGCACTGGCTCCAACAGGCAAGGGAACAGCTTGGGTAGATGCAGAGGGACACTTCACCTGGCGCACTGGGCAGGAGAGCTTATTCAGATCCAAGGAGGAGGCTCTGGAATGGGTTTTCTGTGGCCGTGGTGGTGGGGTGGGAGGGTCCTGACCCCTTTTCATGGCCTCTTCTATGGAGGTGCTAGAGTAAGATCTGTAGCAAAATAAGGGAAGGTCAGGCAAAAGAGCAGAGCTTTATTCCCTGAAGCTGGGTGGAAACAGAGAATACCCCAATGTCAAAATGACTGCAGAGAACAGGCAAGGTGCCAAAGGGCAGCTAGAAATTCTACTGTCCCTTAAATGCCATTGCGTATAATAATTGTCCAAACCCAGCCATTACTGGGATCTTTTGCCCTTAGTATCCTATTAGGCCTAAATTTACAACTTCTCCAAAAATGGTTTATATAAATTCAAATCAGTTTCTGTGATAGTTGTTAATAAGAACAATGTGTAAATAAGCCTTTCAGCTTGCAGCCTTCTGTGTTTTAAGGAA
+
0FJFGFDC=<;:;;;95666MA9EEGGDDDDFDEESDMJIHJINHKGIGJIFGGJFJIIJBGGCCEJKKKIQHFFEHIOLHSRGFJSLLJIPOSJKLICCJ?INLGIHHJNLNLLMHINIMKLRSPNSSSSIIEFCFHKJNEHHFGHJJISJMJIIPLJMKMIOKKIFFFGJFGHHJIKSSKMLNISKJJIILKGJKDAABBD5555382,'&'''(')11:===:?@BGFEIIGKLJJKSF5223FHJHKIHGKLSKKKCBBBBFKSOKKSKI65659DE??>=,,,,,BBC@4,)()+++,-..+)(**3:DGJEFFF:::DCCGGLLGIFJIJHINHMJAACC@E?;:('%$$&')/9@BCCHFOIKHGISLSNRISOISMJNJMOLNMIOMPLOQSPSOIINKIKSKS@EGHMIHHMHHGJKKLJLHSIQSKJIMLLILEFHHIJEFIGHIFHJJSQLSIJKJILFEFEELJIKQOSLSLEA?@@ALLNKOOSKPSJSHGLKHNLIKGIHGG8787====;:9<<<;C00333*)))))112EFFFHGIKHIFFFFEGFJGGGLLOMLGHFFHGILIKIOSMDISLMNKHJIHIKHHJGHGGFFGFIIFGHB??@ABIGKKJHGGGGFGDFDEFGEEGDIHEE@@@??CBEFE?>75.)***+0
@18_PHV87F_6
ATGAAAAGGGGTGAGGACCCTCCCACCCCACCACCACGGCCACAGAAAACCCATTCCAGAGCCTCCTCCTTGGATCTGAATAAAGTCTTCCTGCCCAGTGCGCCAGGTGAAGTGTCCCTCTGCATCTACCCAAGCTGTTCCCTTGCCTGTTGGAGCCAGTGCACATACATCCCTGCTGCAGAGGCCTCTGTGTGAGCCCAAAAGAGCACACAGACCTGGCAGCTTTCCTTGCCATGCAAGTCTTTATGTTGCTATGATATTCTTGGGCAGGAAAAAAAAATCCCAGACAGATGCATAGCATATGGGGCTGGAGACTTTCCC
+
FDGEGKGGIKGFA??;0***,/.0+2=FC??;77933<<=>?HEDDCBEDCEDFDFEEEDEFEEDFFFHDA4****))))=@CDCEEFEIHIHLGHEGGGB@@@@BFEGGEEFA0)))*DGGHGGGGEGJFHMJIHIKHFCC;?44BBBCB@?@DHGFFGGLHHIDBCBCGIGFHJLKPI=:93(((1-((*,)++*)*&%%')04678?BB@AFEFEDDEEBDEDAA?@=>GGGFGFCEDDCDEDEDDDIGIEEDEDFHHGSKIHJI>@DA?6?DSSSSIGEGEEFFDDEGGIGCCCDDGEFBC@@?:6-**-('''&*)
@19_PHV87F_6
GCTACAGATCTTACTCTAGCACCTCCATAGAAGAGGCCATGAAAAGGGGTGAGGACCCTCCCACCCCACCACCACGGCCACAGAAAACCCATTCCAGAGCCTCCTCCTTGGATCTGAATAAAGTCTTCCTGCCCAGTGCGCCAGGTGAAGTGTCCCTCTGCATCTACCCAAGCTGTTCCCTTGCCTGTTGGAGCCAGTGCACATACATCCCTGCTGCAGAGGCCTCTGTGTTAGGGAAAAGAGCACACAGACCTGGCAGCTTTCCTTGCCATGCAAGTCTTTATGTTGCTATGATATTCTTGGGCAGGAAAAAAAAATCCCAGACAGATGCATAGCATATGGGGCTGGAGACTTTGCT
+
222566=@FGJIA@A@ABCA88897;;EFIOKOKJPLNLPAFDIMOSSRSLSJSGGFB:>D?8;>>?HIH<<<;;@@@ADS99889DFHINGIKGIHJSJKSKILCDCBDEGLIHGJHFJOJOJIKSOSLDG?D5;::;;<<66788HSJN@J/....JLIKJJSF@CG0IKMKJKLLSIEGAA=41110177643333336466<==>>>EJOHIJKJSMMMPIEEDMBABDDGLNOSRMLNPKOKJOGGEEEGSEHMNOSGGIFGKQKMOMIJSKHHINLGJJHISQPHIGJGHFJHGCBABBGGCB@BGKLIIJIBE?;;CEDFJIGHHFHGGHIHGFEDB?=;+'&%$$$$#$$
@20_PHV87F_6
AACATAAAGACTTGCATGGCAAGGAAAGCTGCCAGGTCTGTGTGCTCTTTTCCCTAACACAGAGGCCTCTGCAGCAGGGATGTATGTGCACTGGCTCCAACAGGCAAGGGAACAGCTTGGGTAGATGCAGAGGGACACTTCACCTGGCGCACTGGGCAGGAAGACTTTATTCAGATCCAAGGAGGAGGCTCTGGAATGGGTTTTCTGTGGCCGTGGTGGTGGGGTGGGAGGGTCCTCACCCCTTTTCATGGCCTCTTCTATGGAGGTGCTAGAGTAAGATCTGTAGCAAAATAAGGGAAGGTCAGAGCAAAAGAGCAGAGCTTTATTCCCTGAAGCTGGGTGGAAACAGAGAATACCCCAATGTCAAAATGACTGCAGAGAACAGGCAAGGTGCCAAAGGGCAGCTAGAAATTCTACTGTCCCTTAAATGCCATTGCGTATAATAATCTGCAAACCCAGCCATTACTGGGATCTTCTTGCCCTTAGTATATTATTAGGCCTAAATTTACAACTTCTCCAAAAATGGTTTATATAAATTCAAATCAGTTTCTGTGATAGTTGTTAATAAGAACAATGTGTAAATAAGCCTTTCAGCTTGCAGCCTTCTGTGTTTGAGGAAA
+
+,,/>=>>BDC@C@@BBCEEFEDCDGGGGFFHFDDDDDEFFFJHFD?@AF0+=<:??@BDFGGDDCBADDFJGGJEIDCCCDEFDDEFGIGFEDGECBBCDGJDDDDCCDCDDEFGFECDFEDCDEEDGEFEGECDDBCBBBEFFDA>::::=GEDDCEGJJJKIIGC<===EFJIHJGHEEDECCCDGHGIHHHGHHFDFGGLLMJLJEF?????EGEFGIHFMPMOHIGSHHGDCECHCABDEI>IKIIKHFEFGHGFEEFGDCDDDFLAA@F?>??AABABCDECFFDCI?=EFCEE@@.,*)()+148;GHGGGGFFFFFHSHHHHFDFGJHKHEEFFK@BEAC6....DBDECECFGIMHHHMSLKHHHGHKFGG<<<<<=EFHFDEDCCBDEIFEDDDDHFHJMLLOLIJIGFFEEDDDDIILJJMLJHHB@@@@BIG<66))&&&'(=>FFFFGFIFEED>><<<889,,-''(,,1,,.@EDFGHFSSLFECCDEGJIJHIHIGHGEFGFGIHMNHLGEEHHJLMJJKINHILMILGHLGJFOHJFIGIHFIGJMJKJJJOIJIHNLHLHGIJLIJECBBBCIDFGGHGFECBBBCEEHGHBBDA8832*))
@21_PHV87F_6
CTCAGCCCCATATGCTATGCATCTGTCTGGGATTTTTTTTTTCCTGCCCAAGAATATCATAGCAACATAAAGACTTGCATGGCAAGGAAAGCTGCCAGGTCTGTGTGCTCTTTTCCCTAACACAGAGGCCTCTGCAGCAGGGATGTATGTGCACTGGCTCCAACAGGCAAGGGAACAGCTTGGGTAGATGCAGAGGGACACTTCACCTGGCGCACTGGGCAGGAAGACTTTATTCAGATCCAAGGAGGAGGCTCTGGAATGGGTTTTCTGTGGCCGTGGTGGTGGGGTGGGAGGGTCCTCACCCCTTTCATGGCCTCTTCTATGGAGGTGCTAGAGTAAGATCTGTAGCAAAATAAGGGAAGGTCAGAGCAAAAGAGCAGAGCTTTATTCCCTGAAGCTGGGTGGAAACAGAGAATACCCCAATGTCAAAATGACTGCAGAGAACAGGCAAGGTGCCAAAGGGCAGCTAGAAATTCTACTGTCCCTTAAATGCCATTGCGTATAATAATTGTCCAAACCCAGCCATTACTGGGATCTTTTGCCCTTAGTATATTATAGGCCTAAATTTACAACTTCTCCAAAAATGGTTTATATAAATTCAAATCAGTTTCTGTGATAGTTGTTAATAAGAACAATGTGTAAATAAGCCTTTCAGCTTGCAGCCTTCTGTGTTTGAGG
+
9;5(''&),,-?EFFECBCDEGFHFEFGGJJFB<<B9MSSSLMFDA@@?=@CEGIFHGFEFEDEFEFFFSKJMGIHEDDEFDFFFECDGDKMHGGGAABAAECGECFJGFE85:3B@:;?@FHHIHFECDDEGIHIIJFFJFCEEGDEFFEJGMFIGDEEFFHKHHHIJHGFFHHJLJJLHEDDFGEEFIHJHHHFEEEEGFHGLHGLIGCA@AAEFHJJEJHMSJIEGJG<FKKLLJHGG??GIIHFGFGHJOILMJIKJIJHLJKSJMLJJSHGKHHMKJKLSSOSSNLNRNMSQLMQIEDGCAAB+@OGMSJJNNNOSKJMILJKOEFC:/.->CIRSSMRIGABCIHKLPOFDPHLLSLJBBEFEGEGNNMMOSPNSKISLMOPKLLLJLGPPKSEIHJKHKIOLLHMLKJHSKKIIJLSMSLOOKNNKMQMJJH@>5BA@@BINPSJJGHEJFIKJIFEBCDCCDEDEJPCB<>445BEHHKHKNKKSKJHKJFCCCCFIJMLKLLJLKMLOJHJKOSJPJM;;;;;>DIFHGKJDAH@?M88CCD<;755./0FDFFGHJMPJGHGHGKHIIGFGJKJPMHSJLLMMQLKKISDIJOJIHKIFJHIIJHHIJGINKJKIIJNHJJLJKPSKOLKKJNLLGIFFGHJHIKIKGGHFFEDEHFGJSHCCCBB@/
@22_PHV87F_6
GCCGTGGTGGTGGGGTGGGAGGGTCCTCACCCCCTTTCATGGCCTCTTCTATGGAGGTGCTAGAGTAAGTATAGAAAATAAGGGAAGGTCAGAGCAAAAGAGCAGAGCTTTATTCCCTGAAGCTGGGTGGAAACAGAGAATACCCCAATGTCAAAATGACTGCAGAGAACAGGCAAGGTGCCAAAGGGCAGCTCAAATTCTACTGTCCCTTAAATGCCATTGCGTATAATAATTGTCCAAACCCAGCCATTACTGGGATCTTTTGCCCTTAGTATATTATTAGGCCTAAATTTACAACTTCTCCAAAAATGGTTTATAAATTCAAATCAGTTTCTGTGATAGTTGTTAATAAGAACAATGTGTCAATGAGCAGCTTCAGCTTGCAGCCTTCTGTGTTTTAAGG
+
:;=>?AADDCB?@52/8;734BCBFFFDCB;>6/034(49:@CCDBBA??<@@DDCHC@@=2.../+(&&&'%%$$&(/;=?AEFLKEF<:78334==?EHMIKHFGGFKMFNFEFHDBA80,,(()*,,,,.046<==@=('''(6???EH==<=HB77744443878=>AIGCBCCEAA@??CFFGD;876,,,+'5,,,+**+1171<;;<HKQIJLNNKGFGGHMINJHE@DDIEFGGMJOHKHGEI@?@7779ECDEEFEKIJIG;;<@AAASQKOLSLLHJGGE>B>>>?IJJJJFIEDCEFKHG@BBBBB.<<@FHGHJJHQGFG22222LIHIIKHGHGFKGGHGHFEEFFCCC?****((((('''((.389@?CDGDFEFFF;;;@></,,+(
@23_PHV87F_6
GTAAGATCTGTAGCAAAATAAGGGAAGGTCAGAGCAAAAGAGCAGAGCTTTATTCCCTGAAGCTGGGTGGAAACAGAGAATACCCCAATGTCAAAATGACTGCAGAGAACAGGCAAGGTGCCAAAGGGCAGCTAGAAATTCTACTGTCCCTTAAATGCCATTGCGTATAATAATTGTCCAAACCCAGCCATTACTGGGATCTTTTGCCCTTAGTATATTATTAGGCCTAAATTTACAACTTCTCCAAAAATGGTTTATATAAATTCAAATCAGTTTCTGTGATAGTTGTTAATAAGAACAATGTGTAAATAAGCCTTTCAGCTTGCAGCCTTCTGTGTTTGAGGGAAT
+
BBCBAABAACCBAAABCHJIGDCDDEEEF?>===@AEFHNHGDCBABBBEEEMHFBB@AACCBCCCBBAACGJHHEDBBBBBAAB<;;::>E????KFCCB@@A@AAAABBCCBB@B@A@>?>@@A@?===@AABBCGEIDBA?ABAA@@@@ABC@ADCAABC@99989BDDEECDC@?>??@A@??@@?@@?@@?<;;;;>AAHFD@>=?>@BAACDFEEDD@>=<<=?@FFIC@@A?@B???>>@AILIC>>>>@FFFFEGEHHDEEECCB@AB@A??>@@@>????CABCCAA@AAACDBC@?@@@@A?=<::;A=CB@???@>>865557BDBBAA7520*&(&
@24_PHV87F_6
TTCTTATTAACAACTATCACAGAAACTGATTTGAATTTATATAAACCATTTTTGGAGAAGTTGTAAATTTAGGCCTAATAATATACTAAGGGCAAAAGATCCCAGTAATGGCTGGGTTTGGGACAATTCTATCGCAATGGCATTTAAGGGACAGTAGAATTTCTAGCTGCCCTTTGGCACCTTGCCTGTTCTCTGCAGTCATTTTGACATTGGGGTATTCTCTGTTTCCACCCAGCTTCAGGGAATAAAGCTCTGCTCTTTTGCTCTGACCTTCCCTTATTTTGCTACAGATCTTACTCTAGCACCTCCATAGAAGAGGCCATGAAAAGGGGTGAGGACCCTCCCACCCCACCACCACGGCCACAGAAAACCCATTCCAGAGCCTCCTCCTTGGATCTGAATAAAGTCTTCCTGCCCAGTGCGCCAGGTGAAGTGTCCCTCTGCATCTACCCAAGCTGTTCCCTTGCCTGTTGGAGCCAGTGCACATACATCCCTGCTGCAGAGGCCTCTGTGTTAGGGAAAAGAGCACACAGACCTGGCAGCTTTCCTTGCCATGCAAGTCTTTATGTTGCTATGATATTCTTGGGCAGGAAAAAAAAATCCCAGACAGATGCATAGCATATGGGGCTGGAGACTT
+
/9<CFEERKJMNQIPKJEEA@@@IKENJKKPNMJHHONKLSIJSKRMCHHJSKA@AAOLIKN=;AAACEI=IJJIHPSSNSIPSNISGNGJGFB@AACIL@@<78HKIKKNNKGGINMKEE801++++(*(((...BIIQSISLPMRJHKMM>>?><:9::7-,,,,99;IKGHF@AJJOKG2001:9DFJIOSNMKSIA?422229KLPSCCCDBGEFDDDHGLHMGKJJRJNJOKJLLSSLSMQSSLKKOIKMLNJI<D?<DPJJLIIJILKOSILMPKSSNSSQPNMNLHISLIIKMJKNJKMOJKJMLOMOPMKLSKIHGB@CCCJSKE?===>@B@?;<<04HPFEMICDEEEFEDDEHKHNJOMJMJMMSOKNMRNSLIJJPMSPSNOLJLJIJHGFDA@@?A@:740//,''))+2<9448;;GJGGEJ<<<<=EEMKOQJQJKKJROPGKPRMLLSLJMLOJJQKKJKNNLLKKJNIMKIHINMSPPMIQNJNKJKJIMKKKMIKGGEEIGFSSOOLPJHMIKLJJIHHGPIOLKNSHIJHGADOJJKSKIJSKLKLNJIIHGFHNLHHJFEB>>=4342.)'''(*18788;55556ABGKKJJPMKHIGKLIGA?>=<54/++)&&&
@25_PHV87F_6
CCAGAGCCTCCTCCTTGGATCTGAATAAAGTCTTCCTGCCCAGTGCGCCAGGTGAAGTGTCCCTCTGCATCTACCCAAGCTGTTCCCTTGCCTGTTGGAGCCAGTGCACATACATCCCTGCTGCAGAGGCCTCTGTGTTAGGGAAAAGAGCACACAGACCTGGCAGCTTTCCTTGCCATGCAAGTCTTTATGTTGCTATGATATTCTTGGGCAGAAAAAAAATCCCAGACAGATGCATAGCATATGGGGCTGGAGACT
+
<FHLIJGHHHGKKJSNJJOLMJIPJJJIGGHHPSJHFFFGIJIKKSJJIKKLJKKIKMNKGHFFHLKLJSLOAGEE4BCEGFENCEJCGDDDJKMNILMIJLIJINB;;::;>EFGMJGJKLJJJHHHFGFHHIGIB@8229BDGKPLGHJ+++,,NJOHJIFEEEEFFD@AKLGEGEFFIFDDECGHFEGDEFHIIFFFGJGEHGIGFFFD93)(-;<CEKIEIHGGFDCCCCCGGDDDCDDEHCCCDCD>>530/*
@26_PHV87F_6
CCAGTAATGGCTGGGTTTGGACAATTATTATACGCAATGGCCTTTAAGGGACAGTAGAATTTCTAGCTGCCCTTTGGCACCTTGCCTGTTCTCTGCAGTCATTTTGACATTGGGGTATTCTCTGTTTCCCACCCAGCTTCAGGGAATAAAGCTCTGCTCTTTTGCTCTGACCTTCCCTTATTTTGCTACAGATCTTACTCTAGCACCTCCATCAAGAGGCCATGAAAAGGGGTGAGGACCCTCCCACCCCACCACCACGGCCACAGAAAACCCATTCCAGAGCCTCCTCCTTGGATCTGAATAAAGTCTTCCTGCCCAGTGCGCCAGGTGAAGTGTCCCTCTGCATCTACCCAAGCTGTTCCCTTGCCTGTTGGAGCCAGTGCACATACATCCCTGCTGCAGAGGCCTCTGTGTCAGGAAAAGAGCACACAGACCTGGCAGCTTTCCTTGCCATGCAAGTCTTTATGTTGCTATGATATTCTTGGGCAGGAAAAAAAATGCAGACAGATGCATAGCATATGGGGCTGGAGAGCCT
+
&)),236EHFBDBBACEH;;99;::966567:;<<<CFHBD533437?AKJKSJJSKMMJHSJFGGFLLJPFDLK=?GHEA@A@AC=<=0,,-66E@A@+****+,....?../1IMMLJGJGB?A>6=>--AC9:677BAEHILNIJSSKSKNPJSPFMKHDAFEDDDGKSKIGGF=DIKNSSOOSMSMOONNSK?@@DCCCEBABA9<+,''&&&,2-.>>5555B=@:GFJJNJKSJNFGH<35?D306666@;;>>>BHLROILLSJSSISMINHJLNSKOINNPLPIKMLLJIJSPOQPSPOPI=SRJIGFFDGSIHGIIEGISJ>>522236,)))*RIHCCBEFK@HJSSJSSSLFCK>?ISKSH?222AEDCEEGFLEECCCDCAB3KIKNSJJILQLJJ88884/''''&')),2433467799<<=>@A98544418678;CHFPKLSNFHEEDCCDHGGEEAIDBDCDE=<<<???>7/-,-3-(''*&&&''----??@?ACEHGHISAABBCC;672/-&%%
